# Supplementary material for: Autism-linked Cullin3 germline haploinsufficiency impacts cytoskeletal dynamics and cortical neurogenesis through RhoA signaling
Source: Mol Psychiatry. 2021 Mar 16;26(7):3586–613. doi: 10.1038/s41380-021-01052-x (PMC8443683; doi:10.1038/s41380-021-01052-x)
Supplement: Supplementary file 1 — Supplementary table S1 [file 41380_2021_1052_MOESM1_ESM.xlsx]

## Sheet: Sheet1
Table S1. Cul3 mutation spectrum
Mutation Type	Mutation function	Disorder	Mutation position in protein	Mutation position in gene	Reference	Clinical description	PMID
Exonic	stopgain	ASD	p.R546X	c.C1654T	Kong et al., (2012)	NA	22914163
Exonic	stopgain	ASD	p.E246X	c.G754T	O'Roak et al., (2012)	NA	22495309
Exonic	stopgain	ASD	p.R181X	c.541C>T	De Rubeis, et al., (2014); Stessman et al., (2017)	NA	25363760; 28191889
Exonic	stopgain	DD	p.R480X	c.1438C>T	Stessman et al., (2017)	NA	28191889
Exonic	stopgain	DD	p.S133X	c.398C>G	Stessman et al., (2017)	NA	28191889
Exonic	frameshift insertion	DD	p.A461Sfs	c.1378_1379ins	Stessman et al., (2017)	NA	28191889
Exonic	frameshift deletion	ASD	p.G131fs	c.387_395del	Stessman et al., (2017)	NA	28191889
Exonic	frameshift deletion	ASD	p.L103fs	c.300_305del	Yuen et al., (2017)	NA	28263302
Exonic	frameshift deletion	DD	p.V746fs	c.2237delT	Fitzgerald et al., (2015)	NA	25533962
Exonic	frameshift insertion	DD	NA	t(1:2)p34.2;q35	Redin , et al., (2016)	Cleft lip, mild global delay/intellectual disability, combined language and motor delay, night time enuresis, generalized anxiety, asymmetrical face, craniofacial defects, cardiovascular murmur.	27841880
Splicing	splice-donor	ASD	NA	c.C0672A	Wang et al., (2016)	NA	27824329
Splicing	splice-site	ASD	NA	c.T850C	Yuen et al., (2017)	NA	28263302
Splicing	splice-site	ASD	NA	c.1842+2T>C	De Rubeis, et al., (2014)	NA	25363760
Exonic	missense	ASD	p.Q277R	c.830A>G	De Rubeis, et al., (2014)	NA	25363760
Exonic	missense	ASD	p.L322V	c.964C>G	De Rubeis, et al., (2014)	NA	25363760
Exonic	missense	ASD	p.A16S	c.46G>T	De Rubeis, et al., (2014)	NA	25363760
Exonic	missense	ASD	p.I17S	c.50T>G	De Rubeis, et al., (2014)	NA	25363760
Exonic	missense	ASD	p.H719R	c.2156A>G	Codina-Sol M , et al., (2015)	Mild ID and Sleep disturbance, ADHD	25969726
Exonic	missense	SCZ	p.E758Q	c.G2272C	Fromer et al., (2014)	NA	24463507
Exonic	missense	DD	p.T81P	c.A241C	Lelieveld et al., (2016)	NA	27479843
