# Supplementary material for: Autism-linked Cullin3 germline haploinsufficiency impacts cytoskeletal dynamics and cortical neurogenesis through RhoA signaling
Source: Mol Psychiatry. 2021 Mar 16;26(7):3586–613. doi: 10.1038/s41380-021-01052-x (PMC8443683; doi:10.1038/s41380-021-01052-x)
Supplement: Supplementary file 2 — Supplementary table S2 [file 41380_2021_1052_MOESM2_ESM.xlsx]

## Sheet: S2-Readme
Table S2. Brain MRI of Cul3+/- adult and early postnatal mouse brain
Adult-MRI Absolute volume	The MRI was done on 8-10 weeks old WT and Cul3+/- mice. The change in absolute brain and region-specific volume are shown for full group, males and females
Adult-MRI Relative volume	The change in specific brain region volume normalized with total brain volume are shown for full group, males and females
P7-MRI Absolute volume	The MRI was done on early Postnatal day-7 WT and Cul3+/- mice. The change in absolute brain and region-specific volume are shown for full group, males and females
P7-MRI Realtive volume	The MRI was done on Postnatal day-7 WT and Cul3+/- mice. The change in the relative region-specific volume are shown for full group, males and females

## Sheet: Adult-MRI Absolute volume
	Full group												Male											Female
Brain region	Absolute Volumes	mean_WT	SD_WT	mean_Cul3+/-	SD_Cul3+/-	%diff	effect_size	p-value	FDR	FDR 5%	FDR 10%		Absolute Volume	mean_Cul3+/-	SD_Cul3+/-	mean_WT	SD_WT	%diff	effect_size	p-value	FDR	FDR 5%	FDR 10%	Absolute Volume	mean_Cul3+/-	SD_Cul3+/-	mean_WT	SD_WT	%diff	effect_size	p-value	FDR	FDR 5%	FDR 10%
Cerebral White matter	Anterior commissure: pars anterior	0.945074	0.0703426	0.898349	0.0604301	-0.0494406	-0.664248	0.0341234	0.0608869		*		Anterior commissure: pars anterior	0.91248	0.0598671	0.951979	0.0464205	-4.14911	-0.850888	0.129539	0.214328			Anterior commissure: pars anterior	0.884218	0.0606756	0.938169	0.0908435	-5.7507	-0.593893	0.142575	0.271767
Cerebral White matter	Anterior commissure: pars posterior	0.363036	0.0297721	0.341373	0.0246102	-0.0596735	-0.727649	0.0190915	0.0377679	*			Anterior commissure: pars posterior	0.348186	0.02706	0.366855	0.0260274	-5.08907	-0.717302	0.144719	0.229033			Anterior commissure: pars posterior	0.33456	0.021053	0.359218	0.0342537	-6.8643	-0.719857	0.0727138	0.189056
Cerebral White matter	Bed nucleus of stria terminalis	1.20528	0.0690987	1.23111	0.0695984	0.0214284	0.373772	0.259329	0.34451				Bed nucleus of stria terminalis	1.28372	0.0221984	1.24694	0.0456677	2.94997	0.805478	0.0364036	0.0911047		*	Bed nucleus of stria terminalis	1.17849	0.0598403	1.16362	0.064463	1.27791	0.230676	0.608746	0.761639
Cerebral White matter	Cerebellar peduncle: inferior	0.731204	0.053021	0.68456	0.0471977	-0.0637901	-0.879719	0.00684003	0.0165985	*			Cerebellar peduncle: inferior	0.687117	0.0602069	0.74523	0.0545427	-7.79805	-1.06547	0.0423043	0.101308			Cerebellar peduncle: inferior	0.682003	0.032609	0.717177	0.0505595	-4.90446	-0.695688	0.086142	0.211683
Cerebral White matter	Cerebellar peduncle: middle	1.0855	0.0985103	1.03127	0.0830334	-0.0499584	-0.550498	0.0738932	0.11797				Cerebellar peduncle: middle	1.01699	0.103026	1.09218	0.0937901	-6.88491	-0.801745	0.115925	0.197181			Cerebellar peduncle: middle	1.04555	0.0590552	1.07881	0.10828	-3.08336	-0.307201	0.410576	0.583788
Cerebral White matter	Cerebellar peduncle: superior	0.913084	0.0554928	0.942966	0.0488192	0.0327264	0.538484	0.0858555	0.133363				Cerebellar peduncle: superior	0.946195	0.0401902	0.919339	0.0437604	2.92129	0.613718	0.181051	0.276901			Cerebellar peduncle: superior	0.939738	0.0582496	0.90683	0.0673858	3.62884	0.488343	0.269284	0.42991
Cerebral White matter	Cerebral peduncle	1.8785	0.149225	1.86863	0.105427	-0.00525392	-0.0661383	0.813737	0.85607				Cerebral peduncle	1.88525	0.108368	1.90536	0.14055	-1.05546	-0.143082	0.729602	0.781103			Cerebral peduncle	1.85202	0.105394	1.85165	0.161068	0.020047	0.00230462	0.995277	0.995277
Cerebral White matter	Corpus callosum	11.1669	0.827212	10.5387	0.640868	-0.0562585	-0.759459	0.0124333	0.0275958	*			Corpus callosum	10.5725	0.734275	11.1674	0.653041	-5.32685	-0.910924	0.0807363	0.156319			Corpus callosum	10.5048	0.570398	11.1664	1.01372	-5.92487	-0.65264	0.0932895	0.217676
Cerebral White matter	Corticospinal tract/pyramids	1.54908	0.124917	1.54125	0.138064	-0.00505006	-0.0626251	0.856303	0.895673				Corticospinal tract/pyramids	1.55249	0.115979	1.57298	0.12828	-1.30275	-0.159745	0.719024	0.781103			Corticospinal tract/pyramids	1.53002	0.162817	1.52517	0.124166	0.31775	0.0390301	0.943217	0.964413
Cerebral White matter	Facial nerve (cranial nerve 7)	0.196708	0.0120183	0.189066	0.0101901	-0.0388493	-0.635861	0.0408982	0.0715718		*		Facial nerve (cranial nerve 7)	0.189485	0.0105952	0.198343	0.0116488	-4.46616	-0.760448	0.100589	0.177739			Facial nerve (cranial nerve 7)	0.188646	0.010323	0.195072	0.0128538	-3.29396	-0.4999	0.243825	0.401696
Cerebral White matter	Fasciculus retroflexus	0.2176	0.0124741	0.225046	0.010708	0.0342206	0.596949	0.0553889	0.0924843		*		Fasciculus retroflexus	0.225376	0.00755461	0.218674	0.00838307	3.06494	0.799495	0.084278	0.157955			Fasciculus retroflexus	0.224717	0.0135922	0.216526	0.0160557	3.78272	0.510134	0.244991	0.401696
Cerebral White matter	Fimbria	2.88258	0.223127	2.79392	0.149228	-0.0307553	-0.397329	0.154853	0.220833				Fimbria	2.82638	0.100101	2.88356	0.170663	-1.98303	-0.335057	0.379346	0.482804			Fimbria	2.76147	0.186148	2.88159	0.276886	-4.16878	-0.433851	0.277992	0.43616
Cerebral White matter	Fornix	0.57254	0.0333306	0.580755	0.0300058	0.0143479	0.246463	0.429158	0.524207				Fornix	0.592269	0.0169903	0.573355	0.0205496	3.29885	0.920412	0.0422954	0.101308			Fornix	0.569242	0.0362971	0.571726	0.0440107	-0.434583	-0.0564549	0.894344	0.935007
Cerebral White matter	Habenular commissure	0.0288213	0.00592963	0.0262976	0.00295328	-0.0875648	-0.425614	0.100289	0.152105				Habenular commissure	0.0262208	0.00265376	0.0300729	0.00612693	-12.8092	-0.628714	0.0875959	0.159425			Habenular commissure	0.0263744	0.00337005	0.0275698	0.00580108	-4.33583	-0.206061	0.585063	0.746898
Cerebral White matter	Internal capsule	2.59785	0.148015	2.66327	0.129865	0.0251831	0.441994	0.155311	0.220833				Internal capsule	2.6846	0.14317	2.60719	0.122922	2.96894	0.629713	0.225748	0.320986			Internal capsule	2.64194	0.118723	2.5885	0.176775	2.06443	0.302294	0.445458	0.622575
Cerebral White matter	Lateral olfactory tract	1.42092	0.0499113	1.34197	0.0477844	-0.0555601	-1.58174	1.6004e-05	0.000182045	***			Lateral olfactory tract	1.35978	0.0468553	1.43252	0.0359309	-5.07754	-2.02435	0.00155056	0.0135736	*		Lateral olfactory tract	1.32417	0.0438208	1.40932	0.0608274	-6.04235	-1.39997	0.00257542	0.0259045	*
Cerebral White matter	Mammilothalamic tract	0.234169	0.014384	0.246656	0.0118833	0.0533252	0.868127	0.00587283	0.0146418	*			Mammilothalamic tract	0.249318	0.0086762	0.23626	0.0124698	5.52733	1.04724	0.0160415	0.0540658		*	Mammilothalamic tract	0.243994	0.0143905	0.232078	0.0165629	5.13421	0.719402	0.111553	0.247593
Cerebral White matter	Medial lemniscus/medial longitudinal fasciculus	2.30829	0.144967	2.25554	0.122602	-0.0228533	-0.363889	0.232258	0.313118				Medial lemniscus/medial longitudinal fasciculus	2.26422	0.136579	2.32261	0.14535	-2.5138	-0.40169	0.379317	0.482804			Medial lemniscus/medial longitudinal fasciculus	2.24685	0.113626	2.29397	0.151887	-2.05401	-0.310219	0.451295	0.622575
Cerebral White matter	Dentate nucleus	0.300174	0.0122502	0.300314	0.0101707	0.000464323	0.0113776	0.96966	0.975017				Dentate nucleus	0.30201	0.00955721	0.300985	0.011911	0.340453	0.0860308	0.837808	0.870006			Dentate nucleus	0.298618	0.0109841	0.299364	0.0132492	-0.24918	-0.0563019	0.894865	0.935007
Cerebral White matter	Nucleus interpositus	0.395051	0.01999	0.390752	0.0174106	-0.0108813	-0.215041	0.483161	0.578521				Nucleus interpositus	0.39632	0.0159297	0.402254	0.0212275	-1.47524	-0.279554	0.497091	0.591311			Nucleus interpositus	0.385184	0.0178125	0.387847	0.0167866	-0.686639	-0.158645	0.742233	0.854977
Cerebral White matter	Fastigial nucleus	0.406172	0.0200026	0.403725	0.0204302	-0.00602612	-0.122367	0.711769	0.789523				Fastigial nucleus	0.405498	0.0167887	0.406777	0.0200612	-0.314494	-0.0637693	0.881513	0.901322			Fastigial nucleus	0.401952	0.0243377	0.405568	0.021141	-0.891589	-0.171042	0.73519	0.854977
Cerebral White matter	Optic tract	1.35658	0.0797637	1.3188	0.0893305	-0.0278466	-0.473599	0.179556	0.24946				Optic tract	1.34241	0.101759	1.37139	0.0645244	-2.11359	-0.44922	0.474548	0.568209			Optic tract	1.29519	0.0724795	1.34176	0.0941408	-3.47055	-0.494646	0.24077	0.401696
Cerebral White matter	Posterior commissure	0.129419	0.00815823	0.131104	0.00762672	0.0130223	0.206581	0.514654	0.600429				Posterior commissure	0.132288	0.0043899	0.129948	0.00420384	1.80037	0.556528	0.252999	0.346209			Posterior commissure	0.12992	0.0100205	0.128889	0.0110964	0.8	0.0929233	0.833932	0.908836
Cerebral White matter	Stria medullaris	0.638827	0.0396475	0.644736	0.0257705	0.00925029	0.149047	0.585575	0.67028				Stria medullaris	0.651034	0.0167143	0.641536	0.0348956	1.48045	0.272172	0.451951	0.555778			Stria medullaris	0.638438	0.032164	0.636117	0.0458924	0.36488	0.0505763	0.899045	0.935007
Cerebral White matter	Stria terminalis	0.757429	0.0469002	0.76744	0.0397972	0.0132166	0.213446	0.481268	0.578521				Stria terminalis	0.776179	0.0436057	0.760263	0.0366019	2.0935	0.434843	0.403829	0.499978			Stria terminalis	0.758701	0.0356712	0.754596	0.0575886	0.544032	0.0712858	0.852314	0.917877
Midbrain	Colliculus: inferior	4.86205	0.276641	5.04301	0.265793	0.0372189	0.654133	0.0471379	0.0817057		*		Colliculus: inferior	5.04681	0.270662	4.90552	0.250788	2.88018	0.563375	0.255829	0.34747			Colliculus: inferior	5.03921	0.275412	4.81857	0.308998	4.57879	0.714025	0.118086	0.255148
Midbrain	Colliculus: superior	7.6275	0.344984	7.78921	0.287246	0.0212006	0.468739	0.12379	0.182951				Colliculus: superior	7.84593	0.236785	7.70037	0.266634	1.8903	0.545918	0.224417	0.320986			Colliculus: superior	7.73249	0.333126	7.55464	0.412147	2.35424	0.431532	0.313167	0.484848
Midbrain	Interpedunclar nucleus	0.250087	0.019441	0.256314	0.0170553	0.0248973	0.320275	0.2999	0.38987				Interpedunclar nucleus	0.256499	0.0121462	0.254002	0.0115266	0.98323	0.216666	0.652504	0.73306			Interpedunclar nucleus	0.256128	0.0215981	0.246172	0.0252153	4.04414	0.394822	0.366827	0.5341
midbrain	Midbrain	11.8302	0.559313	12.235	0.435488	0.0342152	0.723698	0.0170045	0.0347731	*			Midbrain	12.3275	0.264337	11.9418	0.429441	3.22986	0.898148	0.0289323	0.0832929		*	Midbrain	12.1426	0.558129	11.7187	0.672582	3.61682	0.630177	0.151751	0.281826
Midbrain	Periaqueductal grey	3.62179	0.148391	3.74598	0.134759	0.0342884	0.836881	0.0103945	0.0236475	*			Periaqueductal grey	3.76372	0.0601075	3.64087	0.127857	3.37419	0.960839	0.0143101	0.0510806	*		Periaqueductal grey	3.72823	0.184458	3.60271	0.17212	3.48407	0.729263	0.144843	0.271767
Brain Stem	Cuneate nucleus	0.230542	0.0260807	0.207011	0.0314903	-0.102068	-0.90224	0.0174365	0.0348731	*			Cuneate nucleus	0.210515	0.0336	0.23675	0.0262387	-11.0813	-0.99986	0.0772456	0.152516			Cuneate nucleus	0.203507	0.0306139	0.224334	0.0258891	-9.28393	-0.80447	0.130003	0.261228
Brain Stem	Medulla	24.6097	1.68708	24.1087	1.42367	-0.0203558	-0.296934	0.327604	0.419887				Medulla	24.2974	1.73777	24.9128	1.78177	-2.47016	-0.345379	0.456741	0.557901			Medulla	23.9201	1.08623	24.3066	1.63304	-1.59017	-0.236685	0.547611	0.711894
Brain Stem	Inferior olivary complex	0.33242	0.0413065	0.312368	0.02626	-0.06032	-0.485433	0.0795115	0.125836				Inferior olivary complex	0.304365	0.0305662	0.333241	0.0478545	-8.66523	-0.603414	0.131403	0.214553			Inferior olivary complex	0.320371	0.0194723	0.331598	0.0365262	-3.38573	-0.307369	0.407748	0.583788
Brain Stem	Pons	15.0785	0.816217	15.137	0.655531	0.00387776	0.0716362	0.808162	0.85607				Pons	15.1971	0.618183	15.1996	0.592788	-0.0163843	-0.00420105	0.992972	0.992974			Pons	15.0769	0.719036	14.9574	1.01554	0.798478	0.117604	0.769049	0.863995
Brain Stem	Pontine nucleus	0.693486	0.084115	0.609376	0.0508794	-0.121286	-0.999943	0.000580979	0.00271123	**			Pontine nucleus	0.595616	0.055162	0.701867	0.0772997	-15.1383	-1.37453	0.00288319	0.0201823	*		Pontine nucleus	0.623136	0.0447377	0.685106	0.0943495	-9.04529	-0.656811	0.0800327	0.202305
Brain Stem	Superior olivary complex	0.690894	0.0543492	0.645251	0.0355108	-0.0660637	-0.83981	0.00379685	0.0104701	*			Superior olivary complex	0.644474	0.0365582	0.701874	0.0509282	-8.17813	-1.12708	0.0111904	0.0449391	*		Superior olivary complex	0.646029	0.036391	0.679915	0.0584123	-4.98384	-0.580115	0.143051	0.271767
Cerebellum	Ventral tegmental decussation	0.117643	0.00628586	0.120669	0.00612852	0.0257231	0.481419	0.141949	0.205038				Ventral tegmental decussation	0.121626	0.00389252	0.117298	0.00555408	3.6896	0.779215	0.0636353	0.136255			Ventral tegmental decussation	0.119712	0.00788065	0.117988	0.00726964	1.46155	0.237212	0.62771	0.761639
Cerebellum	Lobules 1-2: lingula and central lobule (ventral)	1.7041	0.185268	1.69931	0.136142	-0.00281339	-0.0258777	0.927577	0.95378				Lobules 1-2: lingula and central lobule (ventral)	1.66223	0.100925	1.66423	0.205552	-0.119813	-0.00970048	0.978541	0.987028			Lobules 1-2: lingula and central lobule (ventral)	1.73638	0.160899	1.74398	0.16465	-0.435479	-0.046126	0.920256	0.951628
Cerebellum	Lobule 3: central lobule (dorsal)	1.93214	0.188071	1.85709	0.203936	-0.03884	-0.399021	0.247764	0.331566				Lobule 3: central lobule (dorsal)	1.8694	0.114057	1.98529	0.180862	-5.83788	-0.640814	0.109301	0.187667			Lobule 3: central lobule (dorsal)	1.84479	0.272865	1.87898	0.189985	-1.81958	-0.179959	0.75785	0.863995
Cerebellum	Lobules 4-5: culmen (ventral and dorsal)	3.88663	0.246109	3.48391	0.220074	-0.103617	-1.63635	5.52926e-06	0.000100633	***			Lobules 4-5: culmen (ventral and dorsal)	3.5072	0.252664	3.95511	0.126115	-11.3249	-3.55163	0.00016757	0.00435682	**		Lobules 4-5: culmen (ventral and dorsal)	3.46063	0.192879	3.81815	0.319771	-9.36388	-1.11807	0.00826203	0.0537032	*
Cerebellum	Lobule 6: declive	2.34351	0.235309	2.11012	0.124442	-0.0995876	-0.991823	0.000430304	0.00222574	**			Lobule 6: declive	2.10155	0.142595	2.30653	0.130212	-8.88706	-1.57423	0.00462491	0.0255071	*		Lobule 6: declive	2.1187	0.110435	2.38049	0.312458	-10.9972	-0.837829	0.0234699	0.106788
Cerebellum	Lobule 7: tuber (or folium)	0.887086	0.118774	0.809254	0.089378	-0.0877387	-0.655291	0.027548	0.0522264		*		Lobule 7: tuber (or folium)	0.808256	0.10696	0.874852	0.0972586	-7.61221	-0.684726	0.175434	0.270585			Lobule 7: tuber (or folium)	0.810253	0.0736335	0.899321	0.142064	-9.90393	-0.626958	0.0993755	0.228941
Cerebellum	Lobule 8: pyramis	1.45403	0.182062	1.29228	0.12826	-0.111239	-0.888406	0.00293467	0.0086704	**			Lobule 8: pyramis	1.28641	0.150759	1.45419	0.158461	-11.5373	-1.05877	0.0302175	0.0833271		*	Lobule 8: pyramis	1.29815	0.109197	1.45387	0.212901	-10.7105	-0.731403	0.0573784	0.160659
Cerebellum	Lobule 9: uvula	2.71025	0.250222	2.53551	0.224965	-0.0644738	-0.698339	0.0294824	0.0542		*		Lobule 9: uvula	2.54106	0.255491	2.7668	0.233301	-8.15897	-0.967599	0.0613976	0.133028			Lobule 9: uvula	2.52996	0.20371	2.6537	0.267252	-4.66284	-0.463	0.269158	0.42991
Cerebellum	Lobule 10: nodulus	1.29177	0.11188	1.24094	0.110894	-0.0393528	-0.454368	0.168581	0.236013				Lobule 10: nodulus	1.25278	0.101123	1.31829	0.105374	-4.96898	-0.62165	0.1848	0.277963			Lobule 10: nodulus	1.22909	0.124193	1.26526	0.117957	-2.85825	-0.306589	0.525081	0.702682
Cerebellum	Anterior lobule (lobules 4-5)	1.5479	0.118693	1.49621	0.128919	-0.0333888	-0.43543	0.208437	0.28523				Anterior lobule (lobules 4-5)	1.49585	0.132779	1.56638	0.11987	-4.50289	-0.588407	0.242842	0.337383			Anterior lobule (lobules 4-5)	1.49658	0.132123	1.52942	0.121654	-2.14675	-0.269886	0.581905	0.746898
Cerebellum	Simple lobule (lobule 6)	4.39299	0.328111	4.00913	0.259543	-0.0873806	-1.16991	0.000284567	0.00160587	**			Simple lobule (lobule 6)	4.02033	0.309412	4.43254	0.297563	-9.29958	-1.38528	0.00891845	0.0380495	*		Simple lobule (lobule 6)	3.99792	0.214931	4.35344	0.36974	-8.16634	-0.96153	0.0188076	0.0925129		*
Cerebellum	Crus 1: ansiform lobule (lobule 6)	3.99771	0.327082	3.71538	0.28855	-0.0706232	-0.863181	0.00761651	0.0182395	*			Crus 1: ansiform lobule (lobule 6)	3.72831	0.382252	4.06537	0.295087	-8.29081	-1.14221	0.0478449	0.110225			Crus 1: ansiform lobule (lobule 6)	3.70244	0.171131	3.93006	0.360504	-5.79153	-0.631367	0.0914252	0.216096
Cerebellum	Crus 2: ansiform lobule (lobule 7)	3.5024	0.288021	3.24358	0.229834	-0.0738977	-0.898611	0.00398819	0.0108336	*			Crus 2: ansiform lobule (lobule 7)	3.24659	0.267959	3.51234	0.23117	-7.56616	-1.14958	0.0342909	0.0904485		*	Crus 2: ansiform lobule (lobule 7)	3.24057	0.199234	3.49246	0.350172	-7.21237	-0.71933	0.0673608	0.18298
Cerebellum	Paramedian lobule (lobule 7)	3.68727	0.317919	3.63027	0.339745	-0.0154591	-0.179297	0.597804	0.680002				Paramedian lobule (lobule 7)	3.63476	0.397622	3.71319	0.283719	-2.11218	-0.276432	0.630718	0.721954			Paramedian lobule (lobule 7)	3.62577	0.292455	3.66135	0.364377	-0.97163	-0.0976318	0.816359	0.899669
Cerebellum	Copula: pyramis (lobule 8)	2.18875	0.224415	2.20523	0.200669	0.00752876	0.073429	0.812458	0.85607				Copula: pyramis (lobule 8)	2.21441	0.243234	2.21185	0.231933	0.115676	0.0110315	0.981604	0.987028			Copula: pyramis (lobule 8)	2.19604	0.160187	2.16565	0.228091	1.40367	0.133274	0.738691	0.854977
Cerebellum	Flocculus (FL)	0.93222	0.0784649	0.936125	0.0754206	0.00418823	0.0497593	0.876649	0.911715				Flocculus (FL)	0.954854	0.088221	0.948565	0.0727654	0.663008	0.0864293	0.86831	0.892838			Flocculus (FL)	0.917395	0.0587032	0.915876	0.0847771	0.165923	0.0179252	0.963975	0.974686
Cerebellum	Paraflocculus (PFL)	3.43187	0.332546	2.53187	0.197358	-0.262249	-2.7064	3.04725e-12	5.54599e-10	****			Paraflocculus (PFL)	2.52404	0.195694	3.51152	0.215699	-28.1213	-4.57808	7.90993e-09	1.43961e-06	**		Paraflocculus (PFL)	2.53969	0.209274	3.35221	0.417367	-24.2383	-1.94678	4.2941e-05	0.00156305	**
Cerebellar White matter	Trunk of arbor vita	3.58356	0.213056	3.54047	0.187179	-0.0120221	-0.202209	0.511158	0.600198				Trunk of arbor vita	3.55624	0.187727	3.60968	0.206229	-1.4805	-0.259137	0.561994	0.655659			Trunk of arbor vita	3.52471	0.195374	3.55743	0.228898	-0.919834	-0.142956	0.74081	0.854977
Cerebellar White matter	Lobule 1-2 white matter	0.0763947	0.0138843	0.0727488	0.0102333	-0.0477241	-0.262589	0.359711	0.451499				Lobule 1-2 white matter	0.0702208	0.00913245	0.0722133	0.0142799	-2.75923	-0.139534	0.718616	0.781103			Lobule 1-2 white matter	0.0752768	0.0111119	0.080576	0.0128993	-6.57665	-0.410814	0.34943	0.512874
Cerebellar White matter	Lobule 3 white matter	0.176697	0.0175245	0.171504	0.0202458	-0.0293887	-0.296321	0.406002	0.499272				Lobule 3 white matter	0.172979	0.0130042	0.179918	0.0188349	-3.85676	-0.368413	0.358878	0.463233			Lobule 3 white matter	0.170029	0.0262942	0.173476	0.0165682	-1.98688	-0.208035	0.740166	0.854977
Cerebellar White matter	Trunk of lobules 1-3 white matter	0.129504	0.0138471	0.122365	0.0107765	-0.0551273	-0.515574	0.0829744	0.130184				Trunk of lobules 1-3 white matter	0.121094	0.0107257	0.12714	0.0162695	-4.75474	-0.371563	0.347542	0.455718			Trunk of lobules 1-3 white matter	0.123635	0.0112492	0.131868	0.0114095	-6.24353	-0.721615	0.132012	0.261228
Cerebellar White matter	Lobules 4-5 white matter	0.503111	0.0380104	0.46032	0.0333805	-0.085053	-1.12577	0.000725856	0.00310877	**			Lobules 4-5 white matter	0.458035	0.0316358	0.518891	0.0264765	-11.728	-2.29847	0.000304398	0.0061556	**		Lobules 4-5 white matter	0.462605	0.0366046	0.487332	0.0425316	-5.07391	-0.581374	0.190891	0.337302
Cerebellar White matter	Lobules 6-7 white matter	0.614283	0.0525632	0.564048	0.037747	-0.0817778	-0.9557	0.00161921	0.00601422	**			Lobules 6-7 white matter	0.564461	0.0425837	0.607872	0.0361702	-7.1415	-1.20019	0.0292747	0.0832929		*	Lobules 6-7 white matter	0.563635	0.0345579	0.620693	0.066861	-9.19264	-0.853384	0.0296342	0.111447
Cerebellar White matter	Lobule 8 white matter	0.143164	0.0202095	0.123712	0.0146417	-0.135875	-0.962539	0.00156088	0.00591832	**			Lobule 8 white matter	0.123936	0.0171598	0.144668	0.0199543	-14.331	-1.039	0.026176	0.0807464		*	Lobule 8 white matter	0.123488	0.0125701	0.14166	0.0215555	-12.8282	-0.843054	0.036161	0.121706
Cerebellar White matter	Trunk of lobules 6-8 white matter	0.106044	0.0110284	0.0955616	0.00871374	-0.0988533	-0.950533	0.00238863	0.00805056	**			Trunk of lobules 6-8 white matter	0.0947456	0.0101557	0.104498	0.011983	-9.33243	-0.813832	0.0717672	0.150134			Trunk of lobules 6-8 white matter	0.0963776	0.00746169	0.107591	0.0104632	-10.4223	-1.07171	0.0148059	0.0842084		*
Cerebellar White matter	Lobule 9 white matter	0.27296	0.027962	0.247344	0.0197515	-0.0938453	-0.9161	0.00226103	0.00791361	**			Lobule 9 white matter	0.249037	0.0222104	0.277276	0.0273473	-10.1847	-1.03263	0.0237983	0.0746774		*	Lobule 9 white matter	0.245651	0.0179978	0.268644	0.0295243	-8.55868	-0.77876	0.053499	0.152138
Cerebellar White matter	Lobule 10 white matter	0.0793173	0.0100955	0.076816	0.00715204	-0.0315358	-0.247766	0.380301	0.474074				Lobule 10 white matter	0.0766848	0.00585388	0.0808818	0.00906141	-5.18903	-0.46317	0.242011	0.337383			Lobule 10 white matter	0.0769472	0.00858375	0.0777529	0.0113562	-1.03622	-0.0709468	0.862668	0.918999
Cerebellar White matter	Anterior lobule white matter	0.0861049	0.00703761	0.0791744	0.00634941	-0.0804889	-0.984779	0.00293115	0.0086704	**			Anterior lobule white matter	0.078144	0.00568076	0.0871964	0.00626392	-10.3817	-1.44517	0.00418983	0.0255071	*		Anterior lobule white matter	0.0802048	0.00710485	0.0850133	0.00795797	-5.65621	-0.604241	0.181874	0.32452
Cerebellar White matter	Simple lobule white matter	0.335381	0.0293167	0.301056	0.0234887	-0.102347	-1.17085	0.000299998	0.00160587	**			Simple lobule white matter	0.298854	0.0253919	0.34336	0.027972	-12.9618	-1.59108	0.00204115	0.0161517	*		Simple lobule white matter	0.303258	0.0225659	0.327403	0.0300117	-7.37473	-0.804522	0.062261	0.17169
Cerebellar White matter	Crus 1 white matter	0.344825	0.0285934	0.311648	0.025128	-0.0962137	-1.1603	0.000526723	0.00252273	**			Crus 1 white matter	0.312429	0.0319419	0.351246	0.0271161	-11.0513	-1.43153	0.0113582	0.0449391	*		Crus 1 white matter	0.310867	0.0176452	0.338404	0.0301548	-8.13714	-0.913168	0.0248199	0.107553
Cerebellar White matter	Trunk of simple and crus 1 white matter	0.125774	0.00863861	0.12008	0.00858047	-0.0452734	-0.65916	0.0491521	0.0836046		*		Trunk of simple and crus 1 white matter	0.11721	0.00582944	0.125895	0.00265975	-6.89901	-3.26554	0.000756458	0.00809855	**		Trunk of simple and crus 1 white matter	0.12295	0.0101557	0.125653	0.0123074	-2.1511	-0.219619	0.606826	0.761639
Cerebellar White matter	Crus 2 white matter	0.252615	0.0316764	0.222605	0.0245977	-0.118799	-0.947403	0.00231006	0.00793265	**			Crus 2 white matter	0.221485	0.0270834	0.25403	0.0251562	-12.8116	-1.29373	0.0150443	0.0516614	*		Crus 2 white matter	0.223725	0.02326	0.2512	0.0386636	-10.9376	-0.710623	0.0744483	0.190839
Cerebellar White matter	Paramedian lobule	0.126535	0.018546	0.118576	0.0157603	-0.0629004	-0.429156	0.161365	0.227663				Paramedian lobule	0.119718	0.0180567	0.129266	0.0169554	-7.38585	-0.563087	0.252628	0.346209			Paramedian lobule	0.117434	0.0139797	0.123804	0.0206552	-5.14589	-0.308438	0.437604	0.617394
Cerebellar White matter	Trunk of crus 2 and paramedian white matter	0.299218	0.0340937	0.302182	0.033151	0.00990791	0.0869551	0.787497	0.843085				Trunk of crus 2 and paramedian white matter	0.302182	0.0359332	0.296732	0.0306789	1.83666	0.177645	0.728129	0.781103			Trunk of crus 2 and paramedian white matter	0.302182	0.0320764	0.301703	0.0389226	0.158861	0.0123139	0.976876	0.982274
Cerebellar White matter	Copula white matter	0.0704569	0.00868551	0.0632576	0.00663385	-0.10218	-0.828885	0.00651345	0.0160196	*			Copula white matter	0.0646464	0.00745321	0.0716018	0.0086701	-9.71397	-0.802226	0.0772484	0.152516			Copula white matter	0.0618688	0.00575059	0.069312	0.00906566	-10.7387	-0.821032	0.0452369	0.14195
Cerebellar White matter	Paraflocculus white matter	0.296373	0.0326157	0.226512	0.0218938	-0.235721	-2.14196	2.81168e-09	1.70575e-07	****			Paraflocculus white matter	0.226586	0.0230208	0.305273	0.022562	-25.776	-3.48761	8.54683e-07	7.77761e-05	**		Paraflocculus white matter	0.226438	0.0219539	0.287474	0.0396647	-21.2316	-1.53878	0.000588585	0.0109323	*
Cerebellar White matter	Flocculus white matter	0.0573973	0.00631805	0.0605024	0.00500068	0.0540978	0.491459	0.100015	0.152105				Flocculus white matter	0.0620544	0.00582882	0.0579627	0.00714353	7.05926	0.572789	0.187254	0.279346			Flocculus white matter	0.0589504	0.00366939	0.056832	0.00575119	3.72748	0.368341	0.346695	0.512874
Cortex	Medial septum	1.19381	0.0959738	1.16568	0.0545984	-0.023563	-0.293098	0.268028	0.353487				Medial septum	1.17731	0.0490575	1.19468	0.0971751	-1.45385	-0.178738	0.623541	0.718256			Medial septum	1.15405	0.0598823	1.19294	0.100641	-3.26007	-0.38643	0.314352	0.484848
Cortex	Amygdala	8.77761	0.345133	8.40982	0.355177	-0.0419009	-1.06565	0.00264399	0.0086704	**			Amygdala	8.49786	0.406886	8.82354	0.234547	-3.69113	-1.38859	0.0505972	0.115109			Amygdala	8.32179	0.289031	8.73168	0.439731	-4.6943	-0.932139	0.0266835	0.10792
Cortex	Basal forebrain	4.46336	0.185048	4.51263	0.202268	0.0110381	0.266238	0.440294	0.534223				Basal forebrain	4.60682	0.133992	4.48492	0.175317	2.71789	0.695285	0.104779	0.181616			Basal forebrain	4.41844	0.220689	4.44181	0.202447	-0.525944	-0.115395	0.813586	0.899669
Cortex	Fundus of striatum	0.133401	0.00778585	0.125331	0.00770534	-0.060492	-1.03646	0.00280908	0.0086704	**			Fundus of striatum	0.127635	0.00754018	0.132402	0.00808909	-3.60009	-0.58926	0.201265	0.293041			Fundus of striatum	0.123027	0.00752931	0.1344	0.00781901	-8.4619	-1.45451	0.00493642	0.0390621	*
Cortex	Globus pallidus	2.82058	0.129964	2.82353	0.113907	0.00104703	0.0227235	0.9409	0.962044				Globus pallidus	2.85295	0.115734	2.82185	0.107558	1.10241	0.289224	0.553351	0.649741			Globus pallidus	2.79411	0.109878	2.81931	0.15595	-0.893898	-0.161601	0.686427	0.818379
Cortex	Lateral septum	2.8694	0.143232	2.9284	0.129892	0.0205613	0.411912	0.191301	0.263764				Lateral septum	2.95875	0.106967	2.871	0.115435	3.05659	0.76021	0.103556	0.181222			Lateral septum	2.89805	0.148761	2.86781	0.173966	1.05456	0.173844	0.687978	0.818379
Cortex	Nucleus accumbens	3.66651	0.157718	3.69018	0.147531	0.00645632	0.150092	0.635533	0.713993				Nucleus accumbens	3.72297	0.0981865	3.6507	0.0930419	1.97975	0.776795	0.118965	0.200478			Nucleus accumbens	3.6574	0.184173	3.68233	0.208901	-0.677021	-0.119339	0.78546	0.877017
Cortex	Striatum	19.1474	0.896837	18.504	0.634573	-0.0336011	-0.717381	0.0143503	0.0307796	*			Striatum	18.4915	0.548585	19.0685	0.677772	-3.0262	-0.851395	0.0561658	0.123158			Striatum	18.5166	0.740818	19.2263	1.11166	-3.69128	-0.63841	0.116473	0.255148
Cortex	Pre-para subiculum	2.13847	0.125161	2.0861	0.129771	-0.0244935	-0.418489	0.214595	0.291465				Pre-para subiculum	2.08108	0.1108	2.15115	0.0969365	-3.2574	-0.722859	0.16271	0.253105			Pre-para subiculum	2.09112	0.152379	2.1258	0.153398	-1.63166	-0.226117	0.627725	0.761639
Cortex	Medial amygdala	0.921092	0.049111	0.880442	0.0597085	-0.0441324	-0.827716	0.0288599	0.053597		*		Medial amygdala	0.916442	0.0474348	0.951211	0.0325533	-3.65524	-1.06806	0.0831726	0.157955			Medial amygdala	0.844442	0.0489517	0.890972	0.0449937	-5.22248	-1.03416	0.0463547	0.142308
Cortex	Cingulate cortex: area 24a	2.00805	0.0839875	1.98846	0.139798	-0.00975507	-0.233233	0.608913	0.688337				Cingulate cortex: area 24a	1.94002	0.118214	1.98914	0.0797437	-2.46951	-0.616	0.308948	0.413445			Cingulate cortex: area 24a	2.0369	0.14856	2.02695	0.0884665	0.490633	0.112414	0.863455	0.918999
Cortex	Cingulate cortex: area 24a'	0.774549	0.0689968	0.760803	0.0749128	-0.0177473	-0.199229	0.561417	0.646695				Cingulate cortex: area 24a'	0.74567	0.0540588	0.778802	0.0543767	-4.25415	-0.609294	0.201025	0.293041			Cingulate cortex: area 24a'	0.775936	0.0917397	0.770297	0.0843722	0.73207	0.0668362	0.891149	0.935007
Cortex	Cingulate cortex: area 24b	1.4682	0.0783192	1.49388	0.105323	0.0174857	0.327794	0.403864	0.499272				Cingulate cortex: area 24b	1.46193	0.0967474	1.4831	0.0972573	-1.42726	-0.217646	0.640827	0.726234			Cingulate cortex: area 24b	1.52582	0.108585	1.4533	0.0554633	4.9895	1.3074	0.0896805	0.214761
Cortex	Cingulate cortex: area 24b'	0.583324	0.0340585	0.586563	0.0298091	0.00555224	0.0950939	0.756365	0.824302				Cingulate cortex: area 24b'	0.585818	0.0212166	0.591289	0.0290188	-0.925316	-0.188543	0.642438	0.726234			Cingulate cortex: area 24b'	0.587309	0.0377427	0.57536	0.0384727	2.07675	0.310579	0.503945	0.689129
Cortex	Cingulate cortex: area 25	0.590069	0.0328509	0.589958	0.0301529	-0.000188001	-0.00337687	0.991399	0.991399				Cingulate cortex: area 25	0.602355	0.0233647	0.581596	0.0260101	3.56927	0.798103	0.0843396	0.157955			Cingulate cortex: area 25	0.577562	0.0321247	0.598542	0.0381472	-3.50529	-0.549992	0.210487	0.364844
Cortex	Cingulate cortex: area 29a	0.699051	0.0432188	0.671846	0.0402142	-0.038916	-0.629455	0.0519805	0.0875969		*		Cingulate cortex: area 29a	0.666829	0.0418405	0.703054	0.0415508	-5.15258	-0.871835	0.0758626	0.152516			Cingulate cortex: area 29a	0.676864	0.0400934	0.695047	0.0469753	-2.6161	-0.387078	0.375327	0.542139
Cortex	Cingulate cortex: area 29b	0.403474	0.0391412	0.372282	0.037934	-0.0773091	-0.796914	0.0173975	0.0348731	*			Cingulate cortex: area 29b	0.368634	0.0360658	0.404437	0.0301275	-8.85273	-1.18841	0.0321997	0.0861816		*	Cingulate cortex: area 29b	0.37593	0.0413225	0.40251	0.0484336	-6.60371	-0.548805	0.213973	0.367388
Cortex	Cingulate cortex: area 29c	1.94961	0.142842	1.9324	0.142526	-0.00882939	-0.12051	0.712551	0.789523				Cingulate cortex: area 29c	1.89736	0.133509	1.97808	0.140034	-4.08106	-0.576478	0.215673	0.311528			Cingulate cortex: area 29c	1.96744	0.149437	1.92114	0.14807	2.40998	0.312684	0.50738	0.689129
Cortex	Cingulate cortex: area 30	2.68202	0.150446	2.54836	0.114683	-0.0498349	-0.888416	0.00376275	0.0104701	*			Cingulate cortex: area 30	2.56474	0.113347	2.68801	0.0883198	-4.58573	-1.39566	0.0178647	0.0580602		*	Cingulate cortex: area 30	2.53199	0.119674	2.67604	0.20054	-5.38303	-0.718322	0.0710408	0.187383
Cortex	Cingulate cortex: area 32	2.44816	0.0909618	2.44664	0.143745	-0.000620874	-0.0167103	0.969549	0.975017				Cingulate cortex: area 32	2.39916	0.109855	2.44065	0.0911254	-1.69978	-0.455257	0.385992	0.484486			Cingulate cortex: area 32	2.49412	0.162923	2.45567	0.0956635	1.56558	0.401883	0.545065	0.711894
Cortex	Amygdalopiriform transition area	0.901433	0.0492331	0.831533	0.0483872	-0.0775433	-1.41978	8.97159e-05	0.000630028	***			Amygdalopiriform transition area	0.820768	0.0533609	0.900224	0.0343058	-8.82625	-2.31611	0.00140335	0.0134427	*		Amygdalopiriform transition area	0.842298	0.0428705	0.902642	0.0630128	-6.68529	-0.957649	0.0247091	0.107553
Cortex	Primary auditory cortex	1.47216	0.0492354	1.3964	0.0699715	-0.0514618	-1.53873	0.000509869	0.002508	**			Primary auditory cortex	1.39391	0.0751261	1.47279	0.0465918	-5.35597	-1.69305	0.0148212	0.0516614	*		Primary auditory cortex	1.39889	0.068398	1.47153	0.0545855	-4.93621	-1.33072	0.0212114	0.0989867		*
Cortex	Secondary auditory cortex: dorsal area	1.34591	0.0506509	1.28292	0.0636523	-0.0467994	-1.24357	0.00190864	0.00694747	**			Secondary auditory cortex: dorsal area	1.28702	0.0502823	1.33894	0.0444736	-3.87792	-1.16751	0.0297474	0.0832929		*	Secondary auditory cortex: dorsal area	1.27882	0.0773806	1.35287	0.0580056	-5.4737	-1.27664	0.0318899	0.111615
Cortex	Secondary auditory cortex: ventral area	1.66355	0.0546901	1.61446	0.0741297	-0.0295097	-0.897619	0.0273007	0.0522264		*		Secondary auditory cortex: ventral area	1.62541	0.0812967	1.68021	0.0400758	-3.26181	-1.36754	0.0850526	0.157955			Secondary auditory cortex: ventral area	1.60351	0.0687415	1.64688	0.0642258	-2.63384	-0.675373	0.174739	0.314876
Cortex	Caudomedial entorhinal cortex	5.41728	0.264164	5.02916	0.225859	-0.0716451	-1.46924	2.15334e-05	0.000217727	***			Caudomedial entorhinal cortex	5.068	0.294684	5.41906	0.258325	-6.47833	-1.35901	0.01376	0.0510806	*		Caudomedial entorhinal cortex	4.99032	0.132294	5.4155	0.285569	-7.85115	-1.48888	0.0005524	0.0109323	*
Cortex	Cingulum	0.827392	0.0677943	0.774336	0.0591231	-0.0641244	-0.782603	0.0142057	0.0307796	*			Cingulum	0.771482	0.0645919	0.829952	0.0662796	-7.04503	-0.882179	0.0683691	0.144688			Cingulum	0.77719	0.0564734	0.824832	0.0732046	-5.77592	-0.650801	0.128463	0.261228
Cortex	Claustrum	0.296011	0.0120198	0.273443	0.0114008	-0.0762387	-1.87753	8.40206e-07	1.91147e-05	****			Claustrum	0.274464	0.00968502	0.289664	0.0124818	-5.24746	-1.21777	0.00834853	0.0380495	*		Claustrum	0.272422	0.0133522	0.302357	0.00778344	-9.90052	-3.84598	1.82896e-05	0.00111024	**
Cortex	Cortex-amygdala transition zones	0.781632	0.0498221	0.705645	0.039896	-0.0972161	-1.52517	7.80385e-06	0.000118358	***			Cortex-amygdala transition zones	0.68857	0.0344099	0.764885	0.0409573	-9.97741	-1.8633	0.000379979	0.00651781	**		Cortex-amygdala transition zones	0.72272	0.0390933	0.798379	0.0544632	-9.47654	-1.38917	0.00270432	0.0259045	*
Cortex	Claustrum: dorsal part	0.216359	0.0175271	0.198512	0.0183841	-0.0824884	-1.01826	0.00422705	0.0113136	*			Claustrum: dorsal part	0.202989	0.0169639	0.209408	0.0144514	-3.0654	-0.444194	0.38982	0.48594			Claustrum: dorsal part	0.194035	0.0195241	0.22331	0.0183096	-13.1096	-1.59889	0.00371505	0.0321971	*
Cortex	Dorsal nucleus of the endopiriform	1.34591	0.0492773	1.29085	0.0531147	-0.0409076	-1.11731	0.00218098	0.00778312	**			Dorsal nucleus of the endopiriform	1.30186	0.0523926	1.34921	0.0353853	-3.50946	-1.33813	0.0357658	0.0911047		*	Dorsal nucleus of the endopiriform	1.27983	0.0542331	1.3426	0.0623162	-4.67493	-1.00721	0.0312297	0.111447
Cortex	Dorsal intermediate entorhinal cortex	1.72247	0.0956298	1.61652	0.0922315	-0.0615082	-1.10788	0.00135142	0.00546574	**			Dorsal intermediate entorhinal cortex	1.62166	0.0940926	1.71996	0.0832581	-5.71526	-1.18067	0.0281493	0.0832929		*	Dorsal intermediate entorhinal cortex	1.61138	0.095112	1.72497	0.111746	-6.58512	-1.01651	0.0284779	0.110276
Cortex	Dorsolateral entorhinal cortex	2.4428	0.135919	2.33043	0.114842	-0.0460017	-0.826761	0.00899396	0.0207203	*			Dorsolateral entorhinal cortex	2.35244	0.138803	2.49579	0.120446	-5.74375	-1.19017	0.0286417	0.0832929		*	Dorsolateral entorhinal cortex	2.30842	0.0866015	2.38981	0.135764	-3.40587	-0.599525	0.133592	0.261437
Cortex	Dorsolateral orbital cortex	0.842084	0.0373347	0.80025	0.0325267	-0.0496791	-1.12051	0.00073361	0.00310877	**			Dorsolateral orbital cortex	0.790298	0.0323929	0.834439	0.0311541	-5.28996	-1.41688	0.00772516	0.0369995	*		Dorsolateral orbital cortex	0.810202	0.0310505	0.849728	0.043127	-4.65165	-0.916512	0.0336399	0.115518
Cortex	Dorsal tenia tecta	0.994724	0.0603655	0.92048	0.0426871	-0.0746374	-1.2299	8.90923e-05	0.000630028	***			Dorsal tenia tecta	0.915072	0.0544392	0.993273	0.044096	-7.87305	-1.77343	0.00329958	0.0222416	*		Dorsal tenia tecta	0.925888	0.0286047	0.996174	0.0761203	-7.05562	-0.923357	0.0145143	0.0842084		*
Cortex	Ectorhinal cortex	2.51703	0.0984653	2.29277	0.121122	-0.0890983	-2.27759	3.55051e-07	9.23132e-06	****			Ectorhinal cortex	2.33266	0.128105	2.48919	0.0606697	-6.2886	-2.58012	0.00390122	0.0253579	*		Ectorhinal cortex	2.25288	0.104998	2.54487	0.123199	-11.4737	-2.37008	3.33091e-05	0.00151556	**
Cortex	Frontal cortex: area 3	0.599755	0.0313036	0.595565	0.0382487	-0.00698597	-0.133846	0.715777	0.789523				Frontal cortex: area 3	0.592038	0.0233884	0.59574	0.0268865	-0.621419	-0.137691	0.752075	0.7958			Frontal cortex: area 3	0.599091	0.050138	0.603769	0.0363756	-0.774748	-0.128594	0.820578	0.899669
Cortex	Frontal association cortex	6.61938	0.132465	6.46336	0.272465	-0.0235699	-1.17781	0.033993	0.0608869		*		Frontal association cortex	6.4124	0.119197	6.5953	0.139642	-2.77323	-1.3098	0.00678116	0.035262	*		Frontal association cortex	6.51433	0.369786	6.64346	0.128385	-1.94377	-1.00583	0.33476	0.499396
Cortex	Intermediate nucleus of the endopiriform claustrum	0.525116	0.0185023	0.497162	0.0251095	-0.0532355	-1.51088	0.000440256	0.00222574	**			Intermediate nucleus of the endopiriform claustrum	0.500454	0.0230368	0.525703	0.0179474	-4.80285	-1.40681	0.0171144	0.056633		*	Intermediate nucleus of the endopiriform claustrum	0.493869	0.0278611	0.52453	0.0201142	-5.84542	-1.52435	0.0145158	0.0842084		*
Cortex	Insular region: not subdivided	7.12536	0.275832	6.50402	0.259769	-0.0872011	-2.2526	2.0889e-08	9.50449e-07	****			Insular region: not subdivided	6.52886	0.233845	7.01746	0.258751	-6.96264	-1.8883	0.000459687	0.00651781	**		Insular region: not subdivided	6.47918	0.293945	7.23326	0.26178	-10.4251	-2.88058	1.83006e-05	0.00111024	**
Cortex	Lateral orbital cortex	3.4945	0.149412	3.28565	0.10897	-0.0597649	-1.3978	1.70728e-05	0.000182779	***			Lateral orbital cortex	3.26653	0.115257	3.43868	0.129697	-5.00627	-1.32732	0.00701931	0.0354865	*		Lateral orbital cortex	3.30477	0.104746	3.55032	0.153643	-6.9162	-1.59817	0.000732654	0.0111119	*
Cortex	Lateral parietal association cortex	0.216878	0.0119126	0.204416	0.0120737	-0.0574618	-1.04614	0.00289004	0.0086704	**			Lateral parietal association cortex	0.209658	0.00952898	0.214862	0.0113828	-2.42231	-0.457235	0.293175	0.395244			Lateral parietal association cortex	0.199174	0.0124856	0.218894	0.012761	-9.00884	-1.54532	0.00339344	0.0308803	*
Cortex	Primary motor cortex	6.54534	0.300133	6.27936	0.338966	-0.0406371	-0.88622	0.0152202	0.03184	*			Primary motor cortex	6.24979	0.341664	6.52461	0.286405	-4.21199	-0.959537	0.0762688	0.152516			Primary motor cortex	6.30892	0.351975	6.56607	0.329278	-3.91636	-0.780954	0.119597	0.255148
Cortex	Secondary motor cortex	6.03872	0.245278	6.06578	0.238982	0.00447983	0.110293	0.732767	0.803395				Secondary motor cortex	6.02313	0.159141	6.07199	0.219597	-0.804732	-0.222513	0.582973	0.675803			Secondary motor cortex	6.10842	0.301999	6.00545	0.277722	1.71458	0.370761	0.451538	0.622575
Cortex	Medial entorhinal cortex	0.6544	0.0293444	0.590595	0.0297348	-0.0975012	-2.17435	9.61722e-08	2.91722e-06	****			Medial entorhinal cortex	0.597043	0.0324119	0.647303	0.0162101	-7.76451	-3.10053	0.000607669	0.00737305	**		Medial entorhinal cortex	0.584147	0.0269005	0.661497	0.0381278	-11.6931	-2.0287	7.9625e-05	0.00241529	**
Cortex	Medial orbital cortex	1.69532	0.117681	1.61194	0.0814779	-0.0491834	-0.708539	0.0147783	0.031275	*			Medial orbital cortex	1.62571	0.0626355	1.67979	0.109208	-3.21974	-0.495247	0.197127	0.291683			Medial orbital cortex	1.59817	0.0983382	1.71085	0.13023	-6.58611	-0.865224	0.0469146	0.142308
Cortex	Medial parietal association cortex	0.392878	0.0248821	0.384656	0.02582	-0.0209282	-0.330447	0.325377	0.419887				Medial parietal association cortex	0.393402	0.0244992	0.390023	0.0208323	0.866228	0.162176	0.751499	0.7958			Medial parietal association cortex	0.37591	0.0252435	0.395733	0.029382	-5.00916	-0.674663	0.132049	0.261228
Cortex	Piriform cortex	9.48615	0.327255	8.99462	0.331836	-0.0518159	-1.50199	5.23625e-05	0.000453808	***			Piriform cortex	9.06836	0.359506	9.55209	0.272206	-5.06403	-1.77704	0.00445778	0.0255071	*		Piriform cortex	8.92087	0.301884	9.42022	0.379079	-5.3008	-1.31726	0.00533061	0.0394785	*
Cortex	Posterolateral cortical amygdaloid area	0.820772	0.0475231	0.786538	0.0468252	-0.0417095	-0.720365	0.0317498	0.0577847		*		Posterolateral cortical amygdaloid area	0.788755	0.051824	0.810432	0.0459508	-2.67472	-0.471739	0.350549	0.455718			Posterolateral cortical amygdaloid area	0.78432	0.0439563	0.831111	0.0494689	-5.62995	-0.945868	0.0432748	0.138176
Cortex	Posteromedial cortical amygdaloid area	1.03634	0.0546779	0.971472	0.0533804	-0.0625913	-1.18632	0.00072143	0.00310877	**			Posteromedial cortical amygdaloid area	0.993011	0.0542876	1.03233	0.0538715	-3.80914	-0.729942	0.132033	0.214553			Posteromedial cortical amygdaloid area	0.949933	0.0451379	1.04034	0.0584368	-8.69028	-1.54712	0.00144047	0.0154215	*
Cortex	Perirhinal cortex	2.33324	0.1445	2.18238	0.144479	-0.0646583	-1.04404	0.00276303	0.0086704	**			Perirhinal cortex	2.19265	0.162764	2.3312	0.108079	-5.94317	-1.2819	0.0455116	0.106194			Perirhinal cortex	2.17211	0.131686	2.33529	0.180775	-6.98758	-0.902668	0.0367794	0.121706
Cortex	Parietal cortex: posterior area: rostral part	0.104334	0.00467664	0.0971488	0.00421002	-0.0688693	-1.53645	1.57245e-05	0.000182045	***			Parietal cortex: posterior area: rostral part	0.098496	0.00279507	0.103865	0.00429104	-5.16911	-1.25119	0.0045527	0.0255071	*		Parietal cortex: posterior area: rostral part	0.0958016	0.0050569	0.104804	0.00525045	-8.58936	-1.71451	0.00141504	0.0154215	*
Cortex	Rostral amygdalopiriform area	0.371968	0.0207445	0.362534	0.0177406	-0.0253613	-0.454752	0.139543	0.203175				Rostral amygdalopiriform area	0.357146	0.0196246	0.371833	0.0211933	-3.94997	-0.693016	0.135152	0.217679			Rostral amygdalopiriform area	0.367923	0.0146551	0.372103	0.02157	-1.12332	-0.193784	0.624321	0.761639
Cortex	Primary somatosensory cortex	3.93048	0.150046	3.77487	0.166333	-0.0395901	-1.03707	0.00468766	0.0123645	*			Primary somatosensory cortex	3.77382	0.106987	3.94186	0.140783	-4.26301	-1.19362	0.00898972	0.0380495	*		Primary somatosensory cortex	3.77593	0.2167	3.9191	0.166525	-3.65324	-0.859777	0.127925	0.261228
Cortex	Primary somatosensory cortex: barrel field	8.55908	0.356511	7.97985	0.393037	-0.0676743	-1.62471	3.32985e-05	0.000303016	***			Primary somatosensory cortex: barrel field	8.04035	0.253288	8.59351	0.241219	-6.4369	-2.29317	0.00014681	0.00435682	**		Primary somatosensory cortex: barrel field	7.91934	0.503816	8.52464	0.457421	-7.10062	-1.32329	0.0142486	0.0842084		*
Cortex	Primary somatosensory cortex: dysgranular zone	0.303058	0.0163973	0.281357	0.0194902	-0.0716067	-1.32345	0.00073449	0.00310877	**			Primary somatosensory cortex: dysgranular zone	0.28592	0.0170065	0.305387	0.0104572	-6.37443	-1.86156	0.00873093	0.0380495	*		Primary somatosensory cortex: dysgranular zone	0.276794	0.0215975	0.300729	0.0212083	-7.95909	-1.12858	0.0263312	0.10792
Cortex	Primary somatosensory cortex: forelimb region	3.6282	0.226867	3.36982	0.168902	-0.0712148	-1.13891	0.000294053	0.00160587	**			Primary somatosensory cortex: forelimb region	3.38667	0.106805	3.64897	0.128616	-7.18847	-2.03944	0.000148404	0.00435682	**		Primary somatosensory cortex: forelimb region	3.35297	0.219516	3.60742	0.30308	-7.05372	-0.839571	0.0497572	0.143743
Cortex	Primary somatosensory cortex: hindlimb region	2.53326	0.192981	2.43594	0.115916	-0.0384167	-0.504296	0.0645516	0.103968				Primary somatosensory cortex: hindlimb region	2.42662	0.0950006	2.51305	0.0873168	-3.43891	-0.989744	0.0554285	0.123158			Primary somatosensory cortex: hindlimb region	2.44525	0.138377	2.55347	0.265697	-4.23806	-0.407298	0.273713	0.43318
Cortex	Primary somatosensory cortex: jaw region	0.525067	0.0391797	0.487914	0.0326618	-0.0707588	-0.948273	0.0029735	0.0086704	**			Primary somatosensory cortex: jaw region	0.489376	0.0383806	0.535168	0.0252478	-8.55657	-1.8137	0.00750896	0.036936	*		Primary somatosensory cortex: jaw region	0.486451	0.0278261	0.514965	0.0489382	-5.5371	-0.582656	0.131852	0.261228
Cortex	Primary somatosensory cortex: shoulder region	0.173924	0.0158829	0.166365	0.0102186	-0.0434602	-0.475905	0.0864661	0.133363				Primary somatosensory cortex: shoulder region	0.166163	0.0101914	0.173796	0.0103124	-4.39157	-0.740114	0.123449	0.206126			Primary somatosensory cortex: shoulder region	0.166566	0.0107929	0.174052	0.0207288	-4.30054	-0.361099	0.329983	0.496338
Cortex	Primary somatosensory cortex: trunk region	0.484444	0.0275025	0.459488	0.0206396	-0.0515156	-0.907424	0.00299318	0.0086704	**			Primary somatosensory cortex: trunk region	0.464	0.0240976	0.483676	0.0239508	-4.0681	-0.821537	0.0925816	0.165195			Primary somatosensory cortex: trunk region	0.454976	0.0165342	0.485212	0.0321303	-6.23159	-0.941057	0.0178965	0.0925129		*
Cortex	Primary somatosensory cortex: upper lip region	4.61948	0.188519	4.36944	0.189228	-0.0541275	-1.32634	0.000242559	0.00142406	**			Primary somatosensory cortex: upper lip region	4.38854	0.135123	4.61742	0.0822878	-4.95698	-2.78151	0.000396206	0.00651781	**		Primary somatosensory cortex: upper lip region	4.35035	0.237748	4.62155	0.262184	-5.86812	-1.03438	0.0301688	0.111447
Cortex	Secondary somatosensory cortex	6.42343	0.383258	6.08891	0.307744	-0.0520779	-0.872829	0.00513354	0.0131592	*			Secondary somatosensory cortex	6.13711	0.267478	6.35827	0.378062	-3.47838	-0.584996	0.155982	0.24473			Secondary somatosensory cortex	6.04071	0.35104	6.48858	0.399564	-6.90247	-1.1209	0.018613	0.0925129		*
Cortex	Temporal association area	2.73906	0.133918	2.56641	0.116281	-0.063032	-1.28921	0.000142769	0.000928	***			Temporal association area	2.59088	0.123042	2.73301	0.101457	-5.20061	-1.40093	0.0143138	0.0510806	*		Temporal association area	2.54195	0.109888	2.74511	0.166535	-7.40093	-1.21994	0.00558527	0.0394785	*
Cortex	Primary visual cortex	2.3037	0.184349	2.05972	0.144456	-0.105909	-1.32349	5.62935e-05	0.000465701	***			Primary visual cortex	2.07475	0.155336	2.30882	0.164982	-10.138	-1.41876	0.00541955	0.0290105	*		Primary visual cortex	2.04468	0.139364	2.29858	0.211988	-11.0458	-1.19769	0.00627263	0.0422822	*
Cortex	Primary visual cortex: binocular area	1.8822	0.119524	1.7917	0.0869561	-0.0480828	-0.75718	0.0108085	0.0242859	*			Primary visual cortex: binocular area	1.80994	0.0965989	1.91136	0.0885659	-5.30621	-1.14514	0.0295284	0.0832929		*	Primary visual cortex: binocular area	1.77345	0.0767589	1.85303	0.143528	-4.29468	-0.554469	0.144383	0.271767
Cortex	Primary visual cortex: monocular area	1.87136	0.113524	1.80637	0.0961286	-0.0347281	-0.572469	0.0640657	0.103968				Primary visual cortex: monocular area	1.80294	0.103807	1.90778	0.0961964	-5.49498	-1.08977	0.0361556	0.0911047		*	Primary visual cortex: monocular area	1.8098	0.0933073	1.83494	0.12308	-1.37037	-0.204303	0.619948	0.761639
Cortex	Secondary visual cortex: lateral area	2.6233	0.151005	2.48815	0.126402	-0.0515188	-0.894995	0.0048511	0.0126128	*			Secondary visual cortex: lateral area	2.52072	0.146022	2.63358	0.126785	-4.28549	-0.89018	0.0914526	0.164796			Secondary visual cortex: lateral area	2.45558	0.100254	2.61302	0.179286	-6.02508	-0.878132	0.0283408	0.110276
Cortex	Secondary visual cortex: mediolateral area	1.01686	0.0690496	0.983658	0.054642	-0.0326557	-0.480907	0.107212	0.161261				Secondary visual cortex: mediolateral area	0.981555	0.0538778	1.03045	0.0588466	-4.74497	-0.830882	0.0757725	0.152516			Secondary visual cortex: mediolateral area	0.98576	0.0582289	1.00328	0.0790788	-1.7461	-0.221529	0.586848	0.746898
Cortex	Secondary visual cortex: mediomedial area	1.69029	0.0904271	1.61412	0.0777454	-0.045068	-0.842426	0.008328	0.0196844	*			Secondary visual cortex: mediomedial area	1.6119	0.0692681	1.70537	0.0756171	-5.4812	-1.23616	0.0119765	0.0463772	*		Secondary visual cortex: mediomedial area	1.61633	0.08917	1.67521	0.105578	-3.51486	-0.557706	0.205012	0.358771
Cortex	Claustrum: ventral part	0.470016	0.0294253	0.429811	0.0267969	-0.0855392	-1.36634	9.0004e-05	0.000630028	***			Claustrum: ventral part	0.435693	0.0212109	0.460444	0.0263485	-5.3756	-0.939395	0.0367549	0.0911047		*	Claustrum: ventral part	0.42393	0.0314508	0.479588	0.0306521	-11.6054	-1.8158	0.00115706	0.014059	*
Cortex	Ventral nucleus of the endopiriform claustrum	0.462731	0.0346446	0.432141	0.038271	-0.0661073	-0.882962	0.0143751	0.0307796	*			Ventral nucleus of the endopiriform claustrum	0.434522	0.0461191	0.470485	0.0392885	-7.64396	-0.915374	0.0866347	0.159268			Ventral nucleus of the endopiriform claustrum	0.42976	0.0308627	0.454976	0.0295235	-5.54227	-0.854099	0.0872322	0.211683
Cortex	Ventral intermediate entorhinal cortex	1.07433	0.0641145	0.981222	0.0484564	-0.0866678	-1.45225	1.16989e-05	0.000163785	***			Ventral intermediate entorhinal cortex	0.970528	0.046963	1.06367	0.0508959	-8.7563	-1.82997	0.0006712	0.0076349	**		Ventral intermediate entorhinal cortex	0.991917	0.0499726	1.085	0.0767384	-8.57902	-1.21298	0.00563978	0.0394785	*
Cortex	Ventral orbital cortex	1.51833	0.0815191	1.44684	0.0563286	-0.0470871	-0.877018	0.00309134	0.008791	**			Ventral orbital cortex	1.44607	0.053225	1.50364	0.0687824	-3.82918	-0.837093	0.0558043	0.123158			Ventral orbital cortex	1.4476	0.0621623	1.53301	0.0943674	-5.57139	-0.905081	0.0308674	0.111447
Cortex	Ventral tenia tecta	0.113604	0.0100935	0.100621	0.00770448	-0.114281	-1.28625	7.19437e-05	0.000569294	***			Ventral tenia tecta	0.103866	0.0078993	0.11306	0.00979786	-8.13196	-0.938364	0.0370426	0.0911047		*	Ventral tenia tecta	0.097376	0.0062863	0.114148	0.0109466	-14.6929	-1.53213	0.000668136	0.0110546	*
Hippocampus	Subiculum	3.15418	0.154668	3.11237	0.120183	-0.013257	-0.270354	0.355666	0.449522				Subiculum	3.12547	0.121478	3.17923	0.122367	-1.69107	-0.439356	0.350552	0.455718			Subiculum	3.09927	0.123915	3.12914	0.185606	-0.954492	-0.160918	0.682145	0.818379
Hippocampus	CA10r	2.13176	0.147251	2.10675	0.108787	-0.0117333	-0.169864	0.552518	0.640499				CA10r	2.12111	0.103828	2.14916	0.0959959	-1.30512	-0.29219	0.550488	0.649741			CA10r	2.09238	0.117239	2.11435	0.190208	-1.03938	-0.115538	0.762712	0.863995
Hippocampus	LMol	2.1846	0.0855114	2.09992	0.0652698	-0.0387627	-0.990292	0.00143944	0.00569516	**			LMol	2.11914	0.057235	2.20955	0.0550292	-4.09168	-1.64291	0.00273993	0.0199467	*		LMol	2.0807	0.0699783	2.15966	0.105404	-3.65589	-0.749066	0.068751	0.18401
Hippocampus	CA1Rad	2.43031	0.106117	2.40119	0.0817623	-0.011981	-0.274391	0.346998	0.441634				CA1Rad	2.42802	0.0720437	2.45484	0.0869876	-1.0926	-0.308339	0.472384	0.568209			CA1Rad	2.37437	0.0855775	2.40578	0.122509	-1.30574	-0.256417	0.522076	0.702682
Hippocampus	CA2Py	0.187481	0.00845171	0.177354	0.00663141	-0.0540177	-1.19825	0.000205412	0.00124617	**			CA2Py	0.176966	0.00834346	0.19008	0.00772308	-6.89899	-1.69798	0.0025043	0.0189909	*		CA2Py	0.177741	0.00478445	0.184882	0.0087719	-3.86246	-0.814074	0.0390795	0.127008
Hippocampus	CA20r	0.490866	0.0328767	0.47039	0.0310112	-0.0417128	-0.622793	0.0559452	0.0925638		*		CA20r	0.46265	0.0347768	0.494407	0.0280265	-6.42335	-1.13313	0.0440391	0.104092			CA20r	0.478131	0.0262233	0.487324	0.0385119	-1.88647	-0.238712	0.547364	0.711894
Hippocampus	CA2Rad	0.40022	0.0225422	0.3768	0.0194421	-0.0585189	-1.03896	0.001493	0.00578139	**			CA2Rad	0.380032	0.022102	0.406578	0.0197419	-6.52908	-1.34464	0.0137255	0.0510806	*		CA2Rad	0.373568	0.0169197	0.393863	0.0244774	-5.15283	-0.829138	0.0488813	0.14349
Hippocampus	CA3Py Inner	0.135289	0.00869619	0.120752	0.00842896	-0.107451	-1.67164	7.44138e-06	0.000118358	***			CA3Py Inner	0.124006	0.00826243	0.138852	0.00919342	-10.6914	-1.61476	0.00174642	0.0144477	*		CA3Py Inner	0.117498	0.00762794	0.131726	0.00690094	-10.8017	-2.06184	0.000545823	0.0109323	*
Hippocampus	CA3Py Outer	0.961927	0.0448111	0.944854	0.0487959	-0.0177484	-0.380993	0.270511	0.354194				CA3Py Outer	0.962579	0.0505061	0.971442	0.0340955	-0.912312	-0.259934	0.66349	0.74083			CA3Py Outer	0.92713	0.0421619	0.952412	0.0538599	-2.65461	-0.469419	0.26774	0.42991
Hippocampus	CA30r	2.68685	0.18861	2.70612	0.215719	0.00717317	0.102186	0.772193	0.836542				CA30r	2.75203	0.240744	2.73106	0.174823	0.767492	0.119897	0.832406	0.870006			CA30r	2.66022	0.188679	2.64264	0.201575	0.665463	0.0872419	0.846607	0.917157
Hippocampus	CA3Rad	1.81323	0.0677306	1.76634	0.0651772	-0.0258623	-0.692364	0.0363668	0.0642598		*		CA3Rad	1.79085	0.0586392	1.82445	0.0450253	-1.84165	-0.746247	0.182958	0.277486			CA3Rad	1.74182	0.0647642	1.80201	0.0862432	-3.34007	-0.697892	0.101389	0.229025
Hippocampus	SLu	0.675897	0.0334678	0.658819	0.031854	-0.0252667	-0.510273	0.115891	0.172886				SLu	0.672755	0.0293908	0.684395	0.0270473	-1.7007	-0.430338	0.383411	0.484486			SLu	0.644883	0.029098	0.667399	0.0385508	-3.37368	-0.584058	0.166209	0.3025
Hippocampus	MoDG	3.91297	0.214592	3.71829	0.161083	-0.0497532	-0.907225	0.00300129	0.0086704	**			MoDG	3.71999	0.139134	3.97892	0.153412	-6.50768	-1.68784	0.00125819	0.0127217	*		MoDG	3.7166	0.188186	3.84703	0.254036	-3.39043	-0.513433	0.217439	0.369217
Hippocampus	GrDG	1.18966	0.0612274	1.10317	0.0502221	-0.0727036	-1.41265	2.93432e-05	0.000281077	***			GrDG	1.10758	0.0509177	1.20964	0.0528642	-8.43709	-1.93058	0.00050137	0.00651781	**		GrDG	1.09876	0.0518545	1.16969	0.065372	-6.06376	-1.08497	0.017409	0.0925129		*
Hippocampus	PoDG	0.551477	0.0314883	0.497366	0.0258135	-0.09812	-1.71845	1.22212e-06	2.47141e-05	****			PoDG	0.503219	0.0286255	0.562716	0.0287127	-10.5732	-2.07216	0.000304373	0.0061556	**		PoDG	0.491514	0.0226091	0.540238	0.0315964	-9.0191	-1.54209	0.00115871	0.014059	*
Hippocampus	CA1Py	1.07598	0.0604087	1.07104	0.0465204	-0.00458696	-0.0817013	0.778199	0.838061				CA1Py	1.08287	0.0466294	1.09117	0.047594	-0.760463	-0.174349	0.706064	0.77881			CA1Py	1.05921	0.0456446	1.06079	0.0704983	-0.148284	-0.0223123	0.954147	0.970138
Olfactory Bulb	Olfactory bulb: glomerular layer	4.41703	0.272112	4.04631	0.250438	-0.0839284	-1.36236	0.000100003	0.000674095	***			Olfactory bulb: glomerular layer	4.0998	0.305847	4.47266	0.247008	-8.33656	-1.50953	0.00993429	0.0410918	*		Olfactory bulb: glomerular layer	3.99283	0.180301	4.36139	0.298946	-8.45055	-1.23287	0.00427627	0.0353764	*
Olfactory Bulb	Olfactory bulb: external plexiform layer	6.28823	0.297927	5.91106	0.264873	-0.0599806	-1.26599	0.000204817	0.00124617	**			Olfactory bulb: external plexiform layer	5.95405	0.32834	6.40467	0.263954	-7.03576	-1.70718	0.00449696	0.0255071	*		Olfactory bulb: external plexiform layer	5.86807	0.190252	6.1718	0.297388	-4.92121	-1.02131	0.0157792	0.0870246		*
Olfactory Bulb	Olfactory bulb: mitral cell layer	1.07438	0.0613944	1.02135	0.0564366	-0.049354	-0.863673	0.00871586	0.020337	*			Olfactory bulb: mitral cell layer	1.03058	0.0733275	1.10842	0.0555822	-7.02294	-1.40052	0.0193269	0.0617104		*	Olfactory bulb: mitral cell layer	1.01212	0.0340277	1.04033	0.048083	-2.71122	-0.5866	0.154954	0.284865
Olfactory Bulb	Olfactory bulb: internal plexiform layer	0.916181	0.0651594	0.872189	0.045365	-0.0480173	-0.675153	0.0199541	0.0390499	*			Olfactory bulb: internal plexiform layer	0.883994	0.0513045	0.936533	0.070242	-5.61002	-0.747982	0.0779339	0.152516			Olfactory bulb: internal plexiform layer	0.860384	0.037454	0.895829	0.0561811	-3.95671	-0.630912	0.120564	0.255148
Olfactory Bulb	Olfactory bulb: granule cell layer	4.66882	0.197061	4.35037	0.193412	-0.0682085	-1.61602	1.40099e-05	0.000182045	***			Olfactory bulb: granule cell layer	4.45254	0.183038	4.727	0.126456	-5.80636	-2.17046	0.00156618	0.0135736	*		Olfactory bulb: granule cell layer	4.2482	0.149246	4.61065	0.24272	-7.86095	-1.49324	0.000993361	0.013907	*
Olfactory Bulb	Accessory olfactory bulb: glomerular, external plexiform and mitral cell layer	0.522716	0.0201697	0.475562	0.0227711	-0.0902111	-2.33791	7.55236e-08	2.74906e-06	****			Accessory olfactory bulb: glomerular, external plexiform and mitral cell layer	0.479418	0.0195881	0.527111	0.0185506	-9.04809	-2.57099	4.47815e-05	0.00203756	**		Accessory olfactory bulb: glomerular, external plexiform and mitral cell layer	0.471706	0.026037	0.518322	0.0218381	-8.99368	-2.13462	0.000600673	0.0109323	*
Olfactory Bulb	Accessory olfactory bulb: granule cell layer	0.26245	0.0117007	0.228762	0.0107706	-0.12836	-2.87915	4.88706e-11	4.44722e-09	****			Accessory olfactory bulb: granule cell layer	0.232774	0.00878335	0.262827	0.0136756	-11.4343	-2.19751	2.30048e-05	0.00139563	**		Accessory olfactory bulb: granule cell layer	0.224749	0.0114879	0.262073	0.0101777	-14.2419	-3.66723	9.34695e-07	0.000170115	**
Olfactory Bulb	Anterior olfactory nucleus	2.02257	0.0680026	1.9743	0.0768046	-0.0238657	-0.709829	0.048596	0.0834385		*		Anterior olfactory nucleus	1.99741	0.0702223	2.02775	0.060277	-1.4959	-0.50323	0.329277	0.437433			Anterior olfactory nucleus	1.95119	0.0795946	2.0174	0.0783149	-3.28181	-0.845399	0.0857639	0.211683
Olfactory Bulb	Olfactory peduncle	2.30165	0.0902222	2.22856	0.0981229	-0.0317555	-0.810112	0.0226649	0.0438832	*			Olfactory peduncle	2.26993	0.0824769	2.29429	0.054539	-1.06179	-0.446663	0.463672	0.562588			Olfactory peduncle	2.18719	0.0985918	2.30901	0.119169	-5.27583	-1.02224	0.0260545	0.10792
Olfactory Bulb	Olfactory tubercle	2.83079	0.204316	2.73785	0.159273	-0.03283	-0.454857	0.124648	0.182951				Olfactory tubercle	2.77896	0.140661	2.87265	0.185093	-3.26146	-0.506179	0.228117	0.32184			Olfactory tubercle	2.69675	0.173246	2.78893	0.224736	-3.30518	-0.410166	0.327854	0.496338
Ventricle	Subependymale zone / rhinocele	0.0522631	0.00405848	0.0499328	0.00333328	-0.0445881	-0.574183	0.0600029	0.0983831		*		Subependymale zone / rhinocele	0.051264	0.00213376	0.0516551	0.00322874	-0.757159	-0.121134	0.756816	0.796187			Subependymale zone / rhinocele	0.0486016	0.00386848	0.0528711	0.00487288	-8.07532	-0.876178	0.048417	0.14349
Ventricle	Third ventricle	1.24275	0.107581	1.241	0.0702134	-0.00140591	-0.0162408	0.952587	0.968552				Third ventricle	1.25622	0.0734888	1.24745	0.112673	0.703732	0.0779125	0.841324	0.870006			Third ventricle	1.22579	0.0670245	1.23806	0.108854	-0.991315	-0.112748	0.76819	0.863995
Ventricle	Cerebral aqueduct	0.442471	0.0299697	0.480749	0.047107	0.0865089	1.27721	0.00556031	0.0140552	*			Cerebral aqueduct	0.465261	0.0183643	0.443349	0.0400428	4.94226	0.547202	0.136903	0.218565			Cerebral aqueduct	0.496237	0.0617608	0.441593	0.0174206	12.3743	3.13675	0.0203869	0.0976425
Ventricle	Fourth ventricle	0.82251	0.0578276	0.808054	0.0718666	-0.0175752	-0.249981	0.502022	0.593299				Fourth ventricle	0.812435	0.0656497	0.824825	0.0612877	-1.5021	-0.202156	0.677058	0.75137			Fourth ventricle	0.803674	0.0809379	0.820196	0.0577738	-2.01439	-0.285976	0.618964	0.761639
Ventricle	Lateral ventricle	3.72765	0.637906	3.59941	0.52159	-0.0344024	-0.201033	0.5001	0.593299				Lateral ventricle	3.67824	0.568311	3.78422	0.723274	-2.80059	-0.146529	0.725395	0.781103			Lateral ventricle	3.52058	0.487395	3.67108	0.578262	-4.0996	-0.260262	0.546318	0.711894
Hypothalamus	Medial preoptic nucleus	0.157956	0.00993594	0.171686	0.0128515	0.0869285	1.38194	0.000816648	0.00337795	**			Medial preoptic nucleus	0.18	0.0111085	0.160341	0.00852072	12.2605	2.30716	0.000496152	0.00651781	**		Medial preoptic nucleus	0.163373	0.00846651	0.15557	0.0111524	5.01577	0.69967	0.101929	0.229025
Hypothalamus	Mammillary bodies	0.432075	0.0566815	0.43353	0.0290429	0.00336732	0.0256686	0.920038	0.951403				Mammillary bodies	0.429632	0.0280418	0.42848	0.0442188	0.268857	0.0260523	0.946121	0.961978			Mammillary bodies	0.437427	0.0309936	0.435669	0.0695903	0.403486	0.0252602	0.943079	0.964413
Hypothalamus	Hypothalamus	9.19422	0.380571	9.4783	0.312065	0.0308979	0.746463	0.016065	0.0332254	*			Hypothalamus	9.62556	0.194914	9.23718	0.358735	4.2045	1.08263	0.0084772	0.0380495	*		Hypothalamus	9.33105	0.345558	9.15126	0.418245	1.9646	0.429858	0.319414	0.488516
Thalamus	Thalamus	16.0103	0.787987	16.5102	0.547562	0.0312225	0.634377	0.0279927	0.0525224		*		Thalamus	16.4545	0.368625	15.9577	0.548365	3.11303	0.905907	0.0317283	0.0861816		*	Thalamus	16.5659	0.70013	16.0629	1.00625	3.13141	0.499871	0.219095	0.369217
		Mean_WT	SD_WT	Mean_Cul3+/-	SD_Cul3+/-	%diff	effect_size	p-value	FDR
Total Brain volumes	Total brain volumes	412.697	17.7556	399.462	14.6317	-0.0320706	-0.745424	0.016412	*				Total brain volumes	401.392	15.2173	414.699	14.5899	-3.20887	-0.912083	0.0690939		ns		Total brain volumes	397.531	14.564	410.695	21.1671	-3.20523	-0.621895	0.129407

## Sheet: Adult-MRI Relative volume
	Full group												Male											Female
Brain regions	Relative brain volume	mean_WT	SD_WT	mean_Cul3+/-	SD_Cul3+/-	%diff	effect_size	p-value	FDR	FDR 5%	FDR 10%		Relative Volume	mean_Cul3+/-	SD_Cul3+/-	mean_WT	SD_WT	%diff	effect_size	p-value	FDR	FDR 5%	FDR 10%	Relative Volume	mean_Cul3+/-	SD_Cul3+/-	mean_WT	SD_WT	%diff	effect_size	p-value	FDR	FDR 5%	FDR 10%
Cerebral Whitte matter	Anterior commissure: pars anterior	0.228848	0.0111189	0.224734	0.00942752	-1.79788	-0.37004	0.225133	0.318895				Anterior commissure: pars anterior	0.227174	0.00860763	0.229469	0.00423657	-1.00016	-0.541726	0.479238	0.614235			Anterior commissure: pars anterior	0.222294	0.0100155	0.228228	0.0156172	-2.59994	-0.379952	0.332874	0.517804
Cerebral Whitte matter	Anterior commissure: pars posterior	0.0878595	0.00452001	0.0853847	0.00387907	-2.81684	-0.547534	0.0776605	0.134611				Anterior commissure: pars posterior	0.0866403	0.0039545	0.0883835	0.00410051	-1.97231	-0.425117	0.358961	0.514416			Anterior commissure: pars posterior	0.084129	0.00355307	0.0873355	0.00509733	-3.6715	-0.629059	0.126949	0.258561
Cerebral Whitte matter	Bed nucleus of stria terminalis	0.292143	0.0133659	0.308318	0.0162526	5.53663	1.21016	0.00202487	0.00752094	**			Bed nucleus of stria terminalis	0.320154	0.0109321	0.300853	0.0109129	6.41549	1.76866	0.00129551	0.00785941	**		Bed nucleus of stria terminalis	0.296481	0.0112603	0.283433	0.00947827	4.60376	1.37668	0.0147023	0.0668957	*
Cerebral Whitte matter	Cerebral peduncle	0.454636	0.0216473	0.467565	0.0137086	2.8439	0.597276	0.0325814	0.0666271		*		Cerebral peduncle	0.469438	0.0130066	0.459059	0.0239017	2.26092	0.434236	0.249179	0.394353			Cerebral peduncle	0.465692	0.0148244	0.450212	0.0195055	3.43834	0.793613	0.0665653	0.174394
Cerebral Whitte matter	Corpus callosum	2.7029	0.107373	2.63628	0.0804005	-2.46464	-0.620421	0.0359702	0.0713931		*		Corpus callosum	2.63109	0.0903268	2.69133	0.0901574	-2.23814	-0.668117	0.164526	0.293565			Corpus callosum	2.64148	0.0736745	2.71447	0.126766	-2.68921	-0.575847	0.138313	0.276625
Cerebral Whitte matter	Corticospinal tract/pyramids	0.375087	0.0215105	0.385409	0.0262592	2.75206	0.479886	0.196319	0.29529				Corticospinal tract/pyramids	0.386347	0.0170886	0.378893	0.0215293	1.96729	0.346221	0.412402	0.564339			Corticospinal tract/pyramids	0.384472	0.0340842	0.37128	0.022071	3.55292	0.597674	0.336971	0.519735
Cerebral Whitte matter	Facial nerve (cranial nerve 7)	0.047645	0.00156245	0.047311	0.00129679	-0.701002	-0.213762	0.476366	0.570385				Facial nerve (cranial nerve 7)	0.0471822	0.00116211	0.0477962	0.00136823	-1.28458	-0.44874	0.304961	0.454942			Facial nerve (cranial nerve 7)	0.0474398	0.00147065	0.0474938	0.0018067	-0.113707	-0.0298909	0.943614	0.959428
Cerebral Whitte matter	Fasciculus retroflexus	0.0527269	0.00197907	0.0563514	0.00210281	6.87418	1.83144	3.72583e-06	3.56895e-05	****			Fasciculus retroflexus	0.0561927	0.0020784	0.0527423	0.00139196	6.54203	2.47882	0.000603149	0.00477274	**		Fasciculus retroflexus	0.0565102	0.00222692	0.0527115	0.00252685	7.20652	1.50332	0.00283902	0.0215293	*
Cerebral Whitte matter	Fimbria	0.697839	0.0337137	0.699434	0.0279628	0.228617	0.0473213	0.874272	0.914468				Fimbria	0.704399	0.0168573	0.695229	0.0304886	1.31904	0.30078	0.421813	0.568666			Fimbria	0.694469	0.0362183	0.700449	0.0383462	-0.85368	-0.155937	0.730995	0.857243
Cerebral Whitte matter	Fornix	0.138695	0.0043666	0.145427	0.00651951	4.85337	1.54156	0.000725966	0.00338784	**			Fornix	0.147686	0.0053994	0.138297	0.00349076	6.78929	2.68978	0.000357828	0.00325623	**		Fornix	0.143167	0.00701644	0.139094	0.00528918	2.92854	0.770141	0.174986	0.31223
Cerebral Whitte matter	Habenular commissure	0.00695389	0.00127517	0.0065778	0.000658145	-5.40829	-0.29493	0.253839	0.355374				Habenular commissure	0.00653099	0.000612458	0.00723409	0.00139042	-9.71924	-0.505674	0.164291	0.293565			Habenular commissure	0.00662461	0.000731071	0.00667368	0.00115994	-0.735333	-0.0423071	0.912457	0.933953
Cerebral Whitte matter	Internal capsule	0.62919	0.0140053	0.6665	0.0130658	5.92994	2.66403	4.00216e-10	1.45679e-08	****			Internal capsule	0.66855	0.0159533	0.628527	0.0136481	6.36784	2.93253	1.96441e-05	0.000297935	***		Internal capsule	0.66445	0.00982598	0.629853	0.015151	5.49296	2.28351	1.52446e-05	0.000693628	***
Cerebral Whitte matter	Lateral olfactory tract	0.344576	0.010996	0.336104	0.0101902	-2.4587	-0.770472	0.018601	0.0423172	*			Lateral olfactory tract	0.33895	0.0102922	0.345615	0.007868	-1.92843	-0.847098	0.13451	0.262077			Lateral olfactory tract	0.333257	0.00976135	0.343537	0.0138781	-2.99218	-0.740681	0.0768522	0.191604
Cerebral Whitte matter	Mammilothalamic tract	0.0567424	0.0025098	0.0617584	0.00228146	8.83999	1.99857	1.72414e-07	3.13793e-06	****			Mammilothalamic tract	0.0621621	0.00241195	0.0569751	0.00232481	9.10387	2.23113	0.000181356	0.0017725	**		Mammilothalamic tract	0.0613548	0.00219293	0.0565097	0.00280339	8.57393	1.7283	0.000576286	0.00749172	**
Cerebral Whitte matter	Medial lemniscus/medial longitudinal fasciculus	0.559017	0.0182962	0.564393	0.0154981	0.961679	0.293828	0.333424	0.445153				Medial lemniscus/medial longitudinal fasciculus	0.563709	0.0164882	0.559653	0.019367	0.724735	0.209428	0.628221	0.747296			Medial lemniscus/medial longitudinal fasciculus	0.565077	0.0153027	0.558381	0.0183127	1.19916	0.365642	0.397406	0.560681
Cerebral Whitte matter	Optic tract	0.328576	0.00950956	0.329835	0.0125361	0.383122	0.132377	0.731605	0.787882				Optic tract	0.334032	0.0148452	0.330686	0.0102281	1.0121	0.327221	0.579102	0.710997			Optic tract	0.325638	0.00849919	0.326467	0.00880574	-0.253982	-0.094162	0.837123	0.906883
Cerebral Whitte matter	Stria medullaris	0.154765	0.0061378	0.161467	0.00548861	4.33055	1.09195	0.001082	0.00460812	**			Stria medullaris	0.162337	0.00554216	0.154684	0.00586306	4.94791	1.3054	0.00945361	0.0358449		*	Stria medullaris	0.160597	0.00558563	0.154847	0.0067575	3.71385	0.851019	0.0582818	0.158918
Cerebral Whitte matter	Stria terminalis	0.183423	0.00525543	0.192045	0.00444629	4.70086	1.64067	3.47226e-06	3.51084e-05	****			Stria terminalis	0.193277	0.00500299	0.183307	0.00534545	5.4394	1.86528	0.000601772	0.00477274	**		Stria terminalis	0.190813	0.00365114	0.183538	0.0054852	3.96325	1.32613	0.00314493	0.0228951	*
Cerebral Whitte matter	Posterior commissure	0.0313634	0.00152421	0.0328275	0.00163391	4.66812	0.960554	0.00725218	0.0212886	*			Posterior commissure	0.0329949	0.00153992	0.0313566	0.00111431	5.22484	1.47026	0.0175963	0.0627947		*	Posterior commissure	0.0326601	0.00178952	0.0313703	0.00192224	4.11164	0.671005	0.148186	0.283893
Cerebral Whitte matter	Dentate nucleus	0.0727543	0.00138976	0.0752221	0.00233579	3.39187	1.77566	0.000402355	0.00209225	**			Dentate nucleus	0.0752762	0.00182146	0.0725754	0.00103904	3.72124	2.59923	0.0011367	0.00738856	**		Dentate nucleus	0.075168	0.00286248	0.0729332	0.00171833	3.06411	1.30054	0.0580459	0.158918
Cerebral Whitte matter	Nucleus interpositus	0.0957161	0.0022081	0.0978168	0.0022938	2.19481	0.9514	0.0068475	0.0204302	*			Nucleus interpositus	0.0987417	0.00168822	0.0969498	0.00217827	1.84828	0.822628	0.0598687	0.154362			Nucleus interpositus	0.096892	0.00252125	0.0944823	0.00148027	2.55038	1.62785	0.0228917	0.0946883	~
Cerebral Whitte matter	Fastigial nucleus	0.0984183	0.0022939	0.101069	0.00350248	2.69358	1.15566	0.00983792	0.0259493	*			Fastigial nucleus	0.101055	0.00306343	0.098075	0.00288169	3.03799	1.03395	0.0438965	0.121048			Fastigial nucleus	0.101084	0.00406359	0.0987616	0.00161628	2.35156	1.4369	0.12786	0.258561
Brain stem	Cuneate nucleus	0.0557788	0.00512652	0.0516652	0.00649629	-7.3749	-0.802421	0.0383544	0.0750591		*		Cuneate nucleus	0.0522582	0.00693517	0.0569933	0.00520611	-8.30817	-0.909528	0.113825	0.239399			Cuneate nucleus	0.0510721	0.00634148	0.0545642	0.00504233	-6.40009	-0.69257	0.204991	0.351966
Brain stem	Medulla	5.95897	0.236136	6.03156	0.187609	1.21819	0.307413	0.298748	0.405763				Medulla	6.04665	0.239075	6.00117	0.259718	0.757854	0.175114	0.695929	0.793924			Medulla	6.01647	0.129004	5.91676	0.216864	1.68508	0.459747	0.234136	0.387388
Brain stem	Inferior olivary complex	0.0804387	0.00872662	0.078162	0.00550802	-2.83032	-0.260888	0.337534	0.445153				Inferior olivary complex	0.0757055	0.00557972	0.0801035	0.00969674	-5.49035	-0.45355	0.23608	0.382725			Inferior olivary complex	0.0806185	0.00441642	0.0807738	0.00821873	-0.192364	-0.0189056	0.959048	0.969704
Brain stem	Pons	3.65241	0.0734184	3.78921	0.0821752	3.74549	1.8633	4.58483e-06	3.97352e-05	****			Pons	3.7859	0.0374376	3.665	0.0461336	3.29872	2.62061	7.96435e-06	0.000144951	***		Pons	3.79252	0.113269	3.63981	0.0947058	4.19535	1.61239	0.0056345	0.0353613	*
Brain stem	Pontine nucleus	0.167716	0.0165515	0.152415	0.00972653	-9.12289	-0.924423	0.00120035	0.00486255	**			Pontine nucleus	0.148132	0.00891002	0.169038	0.0161254	-12.368	-1.2965	0.00246838	0.012183	*		Pontine nucleus	0.156699	0.00891936	0.166394	0.0178377	-5.82624	-0.543483	0.146067	0.283893
Brain stem	Superior olivary complex	0.167252	0.00852154	0.161504	0.00607654	-3.43683	-0.674544	0.0210603	0.0461804	*			Superior olivary complex	0.160495	0.00506087	0.169133	0.00890822	-5.10723	-0.969666	0.0173729	0.0627947		*	Superior olivary complex	0.162512	0.00707653	0.165371	0.00818493	-1.72843	-0.349217	0.425463	0.581486
Midbrain	Periaqueductal grey	0.878234	0.032009	0.938456	0.0367711	6.85718	1.88141	5.03459e-06	4.15841e-05	****			Periaqueductal grey	0.939008	0.0422056	0.87836	0.0276724	6.90471	2.19165	0.00195545	0.0107137	*		Periaqueductal grey	0.937904	0.0327487	0.878108	0.0375689	6.80964	1.59163	0.00174804	0.0144611	*
Midbrain	Midbrain	2.86714	0.0786909	3.06422	0.0897236	6.87376	2.50448	2.01281e-08	4.57915e-07	****			Midbrain	3.07372	0.0883166	2.88027	0.0656058	6.71619	2.94859	5.12727e-05	0.000622108	***		Midbrain	3.05472	0.0948407	2.854	0.0920121	7.03278	2.1814	0.000219251	0.00399855	**
Midbrain	Interpedunclar nucleus	0.0605543	0.00318904	0.0641945	0.00414916	6.01142	1.14146	0.00479534	0.0150474	*			Interpedunclar nucleus	0.0639729	0.00366929	0.0612718	0.00243399	4.4084	1.10975	0.0792578	0.184935			Interpedunclar nucleus	0.0644161	0.00477191	0.0598369	0.00381166	7.65289	1.20138	0.0348736	0.124451
Midbrain	Colliculus: inferior	1.17764	0.0281334	1.26189	0.0306157	7.15484	2.99494	1.68195e-10	1.00394e-08	****			Colliculus: inferior	1.25669	0.0254178	1.18246	0.0289987	6.2774	2.5597	1.58975e-05	0.000263031	***		Colliculus: inferior	1.2671	0.0356726	1.17281	0.0280819	8.0395	3.35761	7.27199e-06	0.000498408	***
Midbrain	Colliculus: superior	1.84878	0.0525982	1.95026	0.0380779	5.489	1.92934	4.97759e-08	1.00658e-06	****			Colliculus: superior	1.95542	0.0340645	1.85719	0.0336947	5.28945	2.91545	7.85737e-06	0.000144951	***		Colliculus: superior	1.9451	0.0429108	1.84038	0.0677096	5.69037	1.54667	0.000792496	0.00801302	**
Cerebellum	Ventral tegmental decussation	0.028511	0.00103081	0.0302176	0.00133817	5.98583	1.6556	0.000101967	0.000618598	***			Ventral tegmental decussation	0.0303247	0.00109005	0.0282951	0.00118707	7.17308	1.70978	0.00118727	0.00745117	**		Ventral tegmental decussation	0.0301105	0.00160208	0.0287268	0.000862544	4.81642	1.6041	0.034145	0.124288
Cerebellum	Lobules 1-2: lingula and central lobule (ventral)	0.412959	0.0421789	0.425491	0.031272	3.03478	0.297125	0.301883	0.406983				Lobules 1-2: lingula and central lobule (ventral)	0.414207	0.0213101	0.400352	0.0390476	3.46071	0.354824	0.343577	0.500249			Lobules 1-2: lingula and central lobule (ventral)	0.436775	0.0364342	0.425565	0.0435682	2.63409	0.257293	0.549483	0.709261
Cerebellum	Lobule 3: central lobule (dorsal)	0.467776	0.035343	0.464426	0.0430123	-0.716013	-0.0947666	0.795974	0.842252				Lobule 3: central lobule (dorsal)	0.465723	0.022044	0.478579	0.0379404	-2.68624	-0.338842	0.372886	0.530197			Lobule 3: central lobule (dorsal)	0.46313	0.0584466	0.456973	0.0308598	1.34737	0.199519	0.781278	0.883184
Cerebellum	Lobules 4-5: culmen (ventral and dorsal)	0.941346	0.0337314	0.871677	0.0343094	-7.40094	-2.06539	2.76668e-07	4.5776e-06	****			Lobules 4-5: culmen (ventral and dorsal)	0.873146	0.0420135	0.954227	0.0286266	-8.49701	-2.83236	0.000147997	0.00158444	**		Lobules 4-5: culmen (ventral and dorsal)	0.870208	0.0267419	0.928464	0.035	-6.27445	-1.66446	0.000742392	0.00801302	**
Cerebellum	Lobule 6: declive	0.567167	0.0429313	0.528091	0.0211962	-6.88977	-0.910211	0.000913645	0.00405569	**			Lobule 6: declive	0.523133	0.0200365	0.555925	0.0173524	-5.89869	-1.88978	0.00145587	0.00854737	**		Lobule 6: declive	0.533049	0.0221898	0.578409	0.0577158	-7.84233	-0.785933	0.0337808	0.124288
Cerebellum	Lobule 7: tuber (or folium)	0.214381	0.0226098	0.202246	0.0179487	-5.66015	-0.536681	0.0738286	0.12996				Lobule 7: tuber (or folium)	0.200762	0.0206065	0.210591	0.018813	-4.66713	-0.522435	0.294663	0.443212			Lobule 7: tuber (or folium)	0.20373	0.0158298	0.21817	0.0264588	-6.61868	-0.545754	0.161987	0.303934
Cerebellum	Lobule 8: pyramis	0.351424	0.0337624	0.323026	0.0245176	-8.08069	-0.841098	0.00502911	0.015255	*			Lobule 8: pyramis	0.319654	0.0272956	0.350095	0.0311876	-8.69488	-0.976039	0.0365402	0.105561			Lobule 8: pyramis	0.326399	0.0223316	0.352753	0.0380216	-7.47113	-0.69315	0.0793092	0.192457
Cerebellum	Lobule 9: uvula	0.655569	0.038943	0.633843	0.0387287	-3.31408	-0.557895	0.0936234	0.157773				Lobule 9: uvula	0.631782	0.0434488	0.666213	0.0381794	-5.1683	-0.901846	0.0855625	0.192252			Lobule 9: uvula	0.635904	0.0356263	0.644925	0.0388598	-1.39866	-0.232124	0.604335	0.761821
Cerebellum	Lobule 10: nodulus	0.312528	0.0162483	0.310257	0.0193904	-0.726521	-0.139743	0.699716	0.762565				Lobule 10: nodulus	0.311737	0.0161818	0.317498	0.0165752	-1.81442	-0.347552	0.454186	0.594689			Lobule 10: nodulus	0.308777	0.0229572	0.307558	0.0151885	0.396539	0.0802965	0.894332	0.933953
Cerebellum	Anterior lobule (lobules 4-5)	0.374709	0.0174686	0.37405	0.0221535	-0.175812	-0.0377124	0.920118	0.947042				Anterior lobule (lobules 4-5)	0.372061	0.0213417	0.377216	0.0173459	-1.36661	-0.297192	0.573811	0.710433			Anterior lobule (lobules 4-5)	0.37604	0.0239128	0.372203	0.0182601	1.03103	0.210159	0.701691	0.835871
Cerebellum	Simple lobule (lobule 6)	1.06334	0.0433386	1.0029	0.0381616	-5.68366	-1.39452	5.51517e-05	0.000358486	***			Simple lobule (lobule 6)	1.00032	0.0436126	1.0678	0.0387727	-6.31999	-1.74053	0.00247676	0.012183	*		Simple lobule (lobule 6)	1.00549	0.034022	1.05888	0.0494282	-5.04196	-1.08012	0.0131689	0.063072	~
Cerebellum	Crus 1: ansiform lobule (lobule 6)	0.967291	0.0452088	0.92907	0.0482015	-3.95131	-0.845424	0.016587	0.0392055	*			Crus 1: ansiform lobule (lobule 6)	0.926762	0.064512	0.979246	0.0438157	-5.35955	-1.19781	0.0561875	0.148205			Crus 1: ansiform lobule (lobule 6)	0.931378	0.0270423	0.955336	0.045845	-2.50782	-0.522589	0.177864	0.314284
Cerebellum	Crus 2: ansiform lobule (lobule 7)	0.847719	0.0452352	0.8113	0.0363487	-4.29614	-0.805108	0.00930296	0.0248991	*			Crus 2: ansiform lobule (lobule 7)	0.807611	0.0385134	0.846565	0.0393963	-4.60142	-0.988773	0.0438022	0.121048			Crus 2: ansiform lobule (lobule 7)	0.814988	0.0357175	0.848872	0.0528503	-3.9917	-0.64114	0.116627	0.246815
Cerebellum	Paramedian lobule (lobule 7)	0.892131	0.048528	0.907394	0.0611825	1.71088	0.314524	0.403443	0.498759				Paramedian lobule (lobule 7)	0.90329	0.0689299	0.894205	0.0409561	1.01603	0.221833	0.735088	0.80594			Paramedian lobule (lobule 7)	0.911498	0.0558012	0.890057	0.0575954	2.40896	0.372271	0.421514	0.581486
Cerebellum	Copula: pyramis (lobule 8)	0.52927	0.0380603	0.551229	0.0354112	4.14896	0.576959	0.0736702	0.12996				Copula: pyramis (lobule 8)	0.550356	0.0428656	0.532359	0.0436429	3.38064	0.412372	0.377596	0.532732			Copula: pyramis (lobule 8)	0.552103	0.0284267	0.526181	0.0339423	4.9263	0.763687	0.0877778	0.204815
Cerebellum	Flocculus (FL)	0.225562	0.0114716	0.234109	0.0133043	3.78885	0.744993	0.041964	0.0812495	*			Flocculus (FL)	0.237497	0.0148241	0.228504	0.012135	3.93561	0.741081	0.168998	0.294357			Flocculus (FL)	0.23072	0.0113318	0.222621	0.010626	3.63822	0.762227	0.127626	0.258561
Cerebellum	Paraflocculus (PFL)	0.83014	0.0569886	0.633614	0.0408656	-23.6738	-3.4485	1.8344e-14	3.33861e-12	****			Paraflocculus (PFL)	0.628293	0.0339581	0.846317	0.0332486	-25.7615	-6.55739	8.12566e-11	1.47887e-08	***		Paraflocculus (PFL)	0.638936	0.0480568	0.813963	0.0721601	-21.503	-2.42553	8.21552e-06	0.000498408	***
Cerebellum	Cerebellar peduncle: inferior	0.176994	0.00679593	0.171228	0.00743692	-3.25771	-0.84844	0.0177341	0.0408558	*			Cerebellar peduncle: inferior	0.170914	0.00974471	0.179511	0.00817606	-4.7893	-1.05152	0.0540253	0.146755			Cerebellar peduncle: inferior	0.171542	0.00464567	0.174476	0.00412743	-1.68192	-0.710987	0.165681	0.307693
Cerebellum	Cerebellar peduncle: middle	0.262632	0.0159784	0.257866	0.0141024	-1.81462	-0.298264	0.335199	0.445153				Cerebellar peduncle: middle	0.252837	0.0173098	0.26308	0.0171724	-3.89318	-0.596431	0.213441	0.356388			Cerebellar peduncle: middle	0.262895	0.0080016	0.262185	0.0157223	0.271028	0.0451964	0.901068	0.933953
Cerebellum	Cerebellar peduncle: superior	0.221165	0.00718843	0.236073	0.00916653	6.74039	2.07381	2.91788e-06	3.1786e-05	****			Cerebellar peduncle: superior	0.235774	0.00644133	0.221675	0.00647823	6.36032	2.1764	0.000185041	0.0017725	**		Cerebellar peduncle: superior	0.236371	0.0116489	0.220656	0.00820088	7.12222	1.91633	0.0036979	0.0258853	*
Cerebellar White matter	Trunk of arbor vita	0.867863	0.0225162	0.885989	0.0234676	2.08852	0.804996	0.0205421	0.0455933	*			Trunk of arbor vita	0.885579	0.0182231	0.869848	0.0230884	1.80848	0.681339	0.115753	0.239399			Trunk of arbor vita	0.886398	0.0288131	0.865878	0.0231386	2.36984	0.886829	0.107662	0.236078
Cerebellar White matter	Lobule 1-2 white matter	0.0185033	0.00329908	0.0182031	0.00239369	-1.62224	-0.0909852	0.748297	0.801118				Lobule 1-2 white matter	0.0174708	0.00195819	0.0173266	0.00304114	0.832351	0.0474224	0.902579	0.938682			Lobule 1-2 white matter	0.0189355	0.00265893	0.01968	0.00328091	-3.7833	-0.226935	0.592162	0.756524
Cerebellar White matter	Lobule 3 white matter	0.0427711	0.00327734	0.0428926	0.00438941	0.283997	0.0370633	0.924236	0.947042				Lobule 3 white matter	0.0430995	0.00284516	0.0433194	0.00357624	-0.507643	-0.0614914	0.883229	0.931434			Lobule 3 white matter	0.0426857	0.00569952	0.0422229	0.00305919	1.0962	0.151297	0.830992	0.906883
Cerebellar White matter	Trunk of lobules 1-3 white matter	0.0313639	0.00296791	0.0306085	0.00214507	-2.40844	-0.254516	0.371048	0.472242				Trunk of lobules 1-3 white matter	0.0301422	0.00208076	0.0305783	0.0031391	-1.42594	-0.138902	0.722908	0.802251			Trunk of lobules 1-3 white matter	0.0310748	0.00221384	0.0321496	0.00273409	-3.34292	-0.393087	0.357352	0.533098
Cerebellar White matter	Lobules 4-5 white matter	0.12183	0.0062417	0.115173	0.00611716	-5.46374	-1.06645	0.00208608	0.00759333	**			Lobules 4-5 white matter	0.114076	0.00590203	0.125151	0.00530592	-8.84941	-2.08732	0.000504278	0.00437041	**		Lobules 4-5 white matter	0.11627	0.00644119	0.118508	0.00545975	-1.88827	-0.409862	0.428127	0.581486
Cerebellar White matter	Lobules 6-7 white matter	0.148692	0.00889952	0.141108	0.00604058	-5.10069	-0.852216	0.00373366	0.0125838	*			Lobules 6-7 white matter	0.140473	0.00630636	0.146478	0.00437376	-4.09969	-1.373	0.0290539	0.0881303		*	Lobules 6-7 white matter	0.141742	0.00603048	0.150906	0.0117536	-6.07233	-0.779629	0.0442396	0.141579
Cerebellar White matter	Lobule 8 white matter	0.0345714	0.00387724	0.0309041	0.00286092	-10.608	-0.945863	0.0019577	0.00742296	**			Lobule 8 white matter	0.0307811	0.00331065	0.0347887	0.00409472	-11.5197	-0.978709	0.0306696	0.0900302		*	Lobule 8 white matter	0.031027	0.00250702	0.0343541	0.00388228	-9.68482	-0.857005	0.0384948	0.132035
Cerebellar White matter	tTunk of lobules 6-8 white matter	0.0256453	0.0019181	0.0238946	0.00164305	-6.82646	-0.912708	0.00450562	0.0143864	*			tTunk of lobules 6-8 white matter	0.0235575	0.00181943	0.0251415	0.00224051	-6.30022	-0.706968	0.107452	0.232814			Tunk of lobules 6-8 white matter	0.0242317	0.00146162	0.0261491	0.00149236	-7.33242	-1.28478	0.0116272	0.0604614	~
Cerebellar White matter	Lobule 9 white matter	0.0660004	0.00463172	0.0618492	0.0031683	-6.28972	-0.896263	0.00248502	0.00869758	**			Lobule 9 white matter	0.0619558	0.00366622	0.0667477	0.00500829	-7.17911	-0.95679	0.0282579	0.0873541		*	Lobule 9 white matter	0.0617426	0.00277943	0.0652532	0.00438725	-5.37997	-0.800182	0.0502563	0.145185
Cerebellar White matter	Lobule 10 white matter	0.0191673	0.00182595	0.0192178	0.00151241	0.263601	0.0276707	0.926228	0.947042				Lobule 10 white matter	0.019101	0.00121754	0.0194655	0.0016347	-1.87286	-0.223015	0.585987	0.710997			Lobule 10 white matter	0.0193346	0.00182103	0.018869	0.00205244	2.4676	0.226858	0.606945	0.761821
Cerebellar White matter	Anterior lobule white matter	0.0208497	0.00123685	0.0198003	0.0010958	-5.03314	-0.848441	0.00872935	0.0244422	*			Anterior lobule white matter	0.0194513	0.000883156	0.0210059	0.000983126	-7.40066	-1.58126	0.00206034	0.0107137	*		Anterior lobule white matter	0.0201493	0.00121834	0.0206935	0.00149312	-2.62989	-0.364483	0.394095	0.560681
Cerebellar White matter	Simple lobule white matter	0.0811595	0.00475342	0.0752994	0.00414648	-7.22046	-1.23282	0.000253517	0.00135706	**			Simple lobule white matter	0.0743665	0.00432435	0.0826909	0.00460617	-10.0669	-1.80723	0.000809044	0.00545356	**		Simple lobule white matter	0.0762324	0.00395762	0.0796282	0.00463909	-4.26455	-0.731994	0.103205	0.229064
Cerebellar White matter	Crus 1 white matter	0.083428	0.00393043	0.0779226	0.00417903	-6.59896	-1.40071	0.000182987	0.00104074	**			Crus 1 white matter	0.0776742	0.00552193	0.0845901	0.0039853	-8.17583	-1.73536	0.00654211	0.0276898	*		Crus 1 white matter	0.078171	0.00249804	0.0822658	0.00372909	-4.97753	-1.09807	0.0113117	0.0604614	~
Cerebellar White matter	Trunk of simple and crus 1 white matter	0.0304786	0.00170303	0.0300697	0.0019754	-1.34184	-0.240144	0.500995	0.588265				Trunk of simple and crus 1 white matter	0.0292208	0.00145811	0.0303908	0.00121093	-3.84989	-0.966206	0.0759578	0.181899			Trunk of simple and crus 1 white matter	0.0309186	0.00212381	0.0305665	0.00216321	1.15179	0.162751	0.725008	0.856828
Cerebellar White matter	Crus 2 white matter	0.061077	0.00623343	0.0556263	0.0048033	-8.9243	-0.87443	0.00443082	0.0143864	*			Crus 2 white matter	0.0550246	0.00493419	0.0611723	0.00474261	-10.0499	-1.29628	0.0133379	0.0495406	*		Crus 2 white matter	0.0562281	0.00485345	0.0609817	0.00774954	-7.79516	-0.613407	0.123403	0.258153
Cerebellar White matter	Paramedian lobule	0.030567	0.00377904	0.0296112	0.00322091	-3.1268	-0.252913	0.405584	0.498759				Paramedian lobule	0.029713	0.00358872	0.0310834	0.00338332	-4.40873	-0.40504	0.405128	0.558585			Paramedian lobule	0.0295094	0.00299988	0.0300505	0.0042779	-1.80081	-0.126499	0.751357	0.860043
Cerebellar White matter	Trunk of crus 2 and paramedian white matter	0.0723784	0.00655471	0.0754859	0.0060274	4.29344	0.474091	0.136599	0.22001				Trunk of crus 2 and paramedian white matter	0.0750807	0.0064426	0.0714393	0.00587887	5.09721	0.619407	0.217176	0.359328			Trunk of crus 2 and paramedian white matter	0.0758912	0.00590116	0.0733176	0.00739955	3.51026	0.347811	0.411205	0.575687
Cerebellar White matter	Copula white matter	0.0170263	0.00161361	0.0158031	0.00118921	-7.1841	-0.758043	0.0110787	0.0288047	*			Copula white matter	0.0160649	0.00133621	0.0172261	0.00170811	-6.74137	-0.679862	0.115252	0.239399			Copula white matter	0.0155414	0.00102365	0.0168265	0.00158916	-7.63734	-0.80866	0.0491747	0.145185
Cerebellar White matter	Paraflocculus white matter	0.0716598	0.00589501	0.0566693	0.00470584	-20.919	-2.54292	2.20646e-10	1.00394e-08	****			Paraflocculus white matter	0.0563677	0.00438098	0.073543	0.00363837	-23.3541	-4.72062	4.91973e-08	4.47696e-06	***		Paraflocculus white matter	0.0569709	0.00523023	0.0697766	0.00725459	-18.3525	-1.7652	0.000352369	0.00534426	**
Cerebellar White matter	Flocculus white matter	0.0138846	0.00117175	0.0151342	0.000951251	8.99947	1.0664	0.000887234	0.00403691	**			Flocculus white matter	0.0154368	0.00103257	0.0139506	0.00143294	10.6531	1.03715	0.0181328	0.0634648		*	Flocculus white matter	0.0148315	0.000800341	0.0138186	0.000924381	7.33005	1.09577	0.0202627	0.0899468		*
	Cerebellum combined	12.2015	0.447136	11.7194	0.422368	-3.95159	-1.07832	0.00158308					Cerebellum combined	10.981	0.488026	11.5716	0.410546	-5.1044	-1.43872	0.0113954				Cerebellum combined	11.0823	0.318484	11.4677	0.465364	-3.3611	-0.828258	0.0483987
Cortex	Medial septum	0.289118	0.0171549	0.291809	0.00838833	0.930711	0.156857	0.53649	0.621001				Medial septum	0.293359	0.00754952	0.288012	0.0202262	1.85634	0.264335	0.446253	0.594689			Medial septum	0.290259	0.00928507	0.290223	0.0146121	0.012134	0.00241003	0.995015	0.995015
Cortex	Pre-para subiculum	0.517961	0.0137987	0.522062	0.0223609	0.791646	0.297161	0.50652	0.59094				Pre-para subiculum	0.518344	0.0150288	0.518677	0.0121447	-0.0642608	-0.0274446	0.958531	0.978004			Pre-para subiculum	0.52578	0.0282665	0.517246	0.0159988	1.64992	0.533426	0.436579	0.588573
Cortex	Striatum	4.63959	0.0829625	4.63301	0.0621837	-0.141778	-0.0792881	0.782342	0.832668				Striatum	4.60844	0.0649751	4.59835	0.047411	0.219435	0.212828	0.706679	0.793924			Striatum	4.65758	0.050986	4.68083	0.0924719	-0.496627	-0.251387	0.50044	0.65799
Cortex	Nucleus accumbens	0.888774	0.0245025	0.924205	0.0319771	3.98652	1.44602	0.000536548	0.00270837	**			Nucleus accumbens	0.928557	0.0387935	0.880759	0.0193543	5.42689	2.46962	0.00392221	0.0178461	*		Nucleus accumbens	0.919854	0.024732	0.896789	0.0275076	2.5719	0.838479	0.0711086	0.182278
Cortex	Amygdala	2.12755	0.0391089	2.10542	0.0495917	-1.04007	-0.565808	0.138426	0.220996				Amygdala	2.11704	0.0583324	2.12847	0.0331827	-0.53702	-0.344465	0.612136	0.732953			Amygdala	2.09381	0.0385955	2.12664	0.0463381	-1.54356	-0.7084	0.11038	0.236343
Cortex	Basal forebrain	1.08177	0.020283	1.12982	0.0345283	4.44244	2.36931	9.36314e-06	6.81637e-05	****			Basal forebrain	1.14819	0.0199469	1.08162	0.0255891	6.15418	2.6013	7.10781e-06	0.000144951	***		Basal forebrain	1.11146	0.0370107	1.08191	0.0148115	2.73116	1.99499	0.0391752	0.132035
Cortex	Fundus of striatum	0.03237	0.00216662	0.0313946	0.00192231	-3.01328	-0.450193	0.150054	0.237477				Fundus of striatum	0.0318213	0.00191631	0.0319445	0.00192157	-0.385584	-0.0641003	0.89053	0.931473			Fundus of striatum	0.0309678	0.0019298	0.0327955	0.00242396	-5.5728	-0.753985	0.0852041	0.201392
Cortex	Globus pallidus	0.683466	0.0117775	0.706854	0.0132731	3.422	1.98583	1.65401e-06	2.00686e-05	****			Globus pallidus	0.710793	0.0125441	0.680421	0.0066456	4.46367	4.5702	5.6653e-06	0.000144951	***		Globus pallidus	0.702916	0.0134201	0.686511	0.015157	2.38958	1.08232	0.022803	0.0946883		*
Cortex	Lateral septum	0.695258	0.0159259	0.733163	0.0220513	5.45195	2.3801	6.66701e-07	9.46877e-06	****			Lateral septum	0.737412	0.0201606	0.69235	0.015109	6.50863	2.9825	4.23187e-05	0.000570216	***		Lateral septum	0.728914	0.0240828	0.698166	0.017078	4.40407	1.80043	0.0055395	0.0353613	*
Cortex	Cingulate cortex: area 24a	0.487192	0.0249744	0.497891	0.0317775	2.19605	0.428396	0.259857	0.361023				Cingulate cortex: area 24a	0.48311	0.0177304	0.479794	0.0146956	0.691085	0.225631	0.664931	0.780415			Cingulate cortex: area 24a	0.512672	0.0364956	0.49459	0.0314055	3.65599	0.575763	0.265708	0.427955
Cortex	Cingulate cortex: area 24a'	0.187785	0.015763	0.190515	0.0183679	1.45428	0.173249	0.627763	0.700938				Cingulate cortex: area 24a'	0.185725	0.0108631	0.187795	0.0111362	-1.10217	-0.185864	0.687063	0.791427			Cingulate cortex: area 24a'	0.195306	0.0233076	0.187774	0.0200994	4.01102	0.37472	0.463518	0.620296
Cortex	Cingulate cortex: area 24b	0.355983	0.0167059	0.373812	0.019655	5.00844	1.06724	0.00493863	0.0152344	*			Cingulate cortex: area 24b	0.363974	0.0139448	0.357726	0.0210904	1.74657	0.296244	0.452149	0.594689			Cingulate cortex: area 24b	0.383651	0.0201493	0.354241	0.0118922	8.3024	2.47309	0.00138449	0.013262	*
Cortex	Cingulate cortex: area 24b'	0.141528	0.00937246	0.14698	0.0085711	3.85244	0.581734	0.0691659	0.127794				Cingulate cortex: area 24b'	0.146222	0.00950644	0.14274	0.00868479	2.43958	0.400961	0.417933	0.56764			Cingulate cortex: area 24b'	0.147738	0.00796501	0.140316	0.0103892	5.2897	0.714425	0.0966345	0.219844
Cortex	Cingulate cortex: area 25	0.144488	0.00651985	0.146466	0.00774541	1.36888	0.303362	0.402934	0.0107261	*			Cingulate cortex: area 25	0.150179	0.00609961	0.140417	0.00833525	6.95176	1.17111	0.00924674	0.0358065	*		Cingulate cortex: area 25	0.145276	0.0057541	0.145756	0.00568355	-0.329259	-0.0844394	0.857293	0.923238
Cortex	Cingulate cortex: area 29a	0.169319	0.00576726	0.168152	0.00734404	-0.689081	-0.202305	0.592296	0.673737				Cingulate cortex: area 29a	0.166066	0.00708848	0.169445	0.00572985	-1.99397	-0.589661	0.272545	0.417403			Cingulate cortex: area 29a	0.170239	0.0073447	0.169193	0.00614927	0.617744	0.169968	0.74238	0.857243
Cortex	Cingulate cortex: area 29b	0.0975959	0.00652774	0.0930637	0.00724982	-4.64385	-0.6943	0.0512674	0.0982175		*		Cingulate cortex: area 29b	0.0917048	0.0064059	0.0974314	0.00484561	-5.87759	-1.18182	0.0438536	0.121048			Cingulate cortex: area 29b	0.0944227	0.00811296	0.0977605	0.00818585	-3.41426	-0.407752	0.385034	0.559332
Cortex	Cingulate cortex: area 29c	0.472176	0.0235222	0.48349	0.0273308	2.39613	0.48099	0.182243	0.278725				Cingulate cortex: area 29c	0.472289	0.0204235	0.476683	0.0236059	-0.921861	-0.186155	0.668927	0.780415			Cingulate cortex: area 29c	0.494692	0.0296814	0.46767	0.0239335	5.77806	1.12906	0.0446508	0.141579
Cortex	Cingulate cortex: area 30	0.649814	0.0212926	0.637973	0.0178101	-1.8222	-0.556104	0.0702163	0.127794				Cingulate cortex: area 30	0.638849	0.00711174	0.648382	0.0142379	-1.47038	-0.669599	0.0777557	0.183786			Cingulate cortex: area 30	0.637097	0.0248468	0.651245	0.0274972	-2.17247	-0.514529	0.254815	0.415966
Cortex	Cingulate cortex: area 32	0.593949	0.0273669	0.613145	0.0406218	3.23185	0.701414	0.0999864	0.165432				Cingulate cortex: area 32	0.59911	0.0465551	0.588845	0.0209855	1.74318	0.489129	0.551889	0.692716			Cingulate cortex: area 32	0.627179	0.0296398	0.599053	0.0330532	4.69515	0.850945	0.0670744	0.174394
Cortex	Amygdalopiriform transition area	0.21844	0.00766781	0.208184	0.0100036	-4.69497	-1.3375	0.00120228	0.00486255	**			Amygdalopiriform transition area	0.204397	0.00887941	0.21716	0.00693401	-5.87726	-1.84065	0.0029775	0.0142607	*		Amygdalopiriform transition area	0.211972	0.0100274	0.21972	0.00855422	-3.52646	-0.90579	0.0894546	0.206085
Cortex	Primary auditory cortex	0.357086	0.0133259	0.349893	0.0193591	-2.01432	-0.539763	0.195441	0.29529				Primary auditory cortex	0.347732	0.0229152	0.355396	0.0126845	-2.15645	-0.604196	0.387514	0.542519			Primary auditory cortex	0.352054	0.0159908	0.358776	0.0144926	-1.87353	-0.463806	0.35251	0.531133
Cortex	Secondary auditory cortex: dorsal area	0.326365	0.0106851	0.321381	0.0162564	-1.52696	-0.466392	0.277349	0.382405				Secondary auditory cortex: dorsal area	0.320908	0.013878	0.322993	0.00828877	-0.64546	-0.25152	0.700262	0.793924			Secondary auditory cortex: dorsal area	0.321854	0.0190999	0.329737	0.0121792	-2.39043	-0.647178	0.304884	0.482512
Cortex	Secondary auditory cortex: ventral area	0.4036	0.0173078	0.404533	0.0212788	0.230933	0.0538511	0.883888	0.919244				Secondary auditory cortex: ventral area	0.405479	0.0259591	0.405488	0.0133512	-0.00212893	-0.000646576	0.999296	0.999296			Secondary auditory cortex: ventral area	0.403586	0.0167339	0.401713	0.0212202	0.466184	0.0882519	0.832501	0.906883
Cortex	Cingulum	0.200239	0.0101563	0.193725	0.0114066	-3.25321	-0.641393	0.0724397	0.12996				Cingulum	0.191981	0.011286	0.199883	0.0106455	-3.95372	-0.742362	0.135969	0.262077			Cingulum	0.195469	0.0118551	0.200595	0.0102754	-2.55519	-0.498819	0.330666	0.517804
Cortex	Claustrum	0.0718436	0.00412004	0.0685364	0.00378714	-4.60323	-0.802691	0.0141625	0.0339229	*			Claustrum	0.0685112	0.00449456	0.0699394	0.00421787	-2.04215	-0.338623	0.486185	0.614484			Claustrum	0.0685617	0.00317427	0.0737477	0.00318171	-7.03206	-1.62994	0.00245229	0.0194051	*
Cortex	Cortex-amygdala transition zones	0.189599	0.0125573	0.176701	0.008792	-6.80266	-1.02711	0.000720895	0.00338784	*			Cortex-amygdala transition zones	0.171575	0.00645166	0.184661	0.0121709	-7.08644	-1.07518	0.00852384	0.0337248	*		Cortex-amygdala transition zones	0.181827	0.00794808	0.194537	0.011493	-6.53329	-1.10586	0.0115748	0.0604614		*
Cortex	Claustrum: dorsal part	0.0525061	0.00469217	0.0497743	0.00519256	-5.20277	-0.582198	0.0988383	0.165033				Claustrum: dorsal part	0.0507087	0.00559963	0.0506114	0.00486004	0.192291	0.0200248	0.968376	0.979135			Claustrum: dorsal part	0.0488399	0.00486056	0.0544008	0.00388432	-10.222	-1.43162	0.0141571	0.0660663		*
Cortex	Dorsal nucleus of the endopiriform	0.326396	0.0113941	0.323281	0.0111558	-0.954284	-0.273364	0.400536	0.498759				Dorsal nucleus of the endopiriform	0.324507	0.0116624	0.325501	0.00709043	-0.30532	-0.140164	0.827614	0.886034			Dorsal nucleus of the endopiriform	0.322056	0.0111078	0.327291	0.0149601	-1.5997	-0.349977	0.395186	0.560681
Cortex	Dorsal intermediate entorhinal cortex	0.417351	0.01451	0.404588	0.0158575	-3.05807	-0.879588	0.0141656	0.0339229	*			Dorsal intermediate entorhinal cortex	0.403888	0.0149258	0.41482	0.016039	-2.63542	-0.681605	0.142196	0.26958			Dorsal intermediate entorhinal cortex	0.405288	0.0175213	0.419882	0.0132566	-3.47562	-1.10084	0.0585029	0.158918
Cortex	Dorsolateral entorhinal cortex	0.591931	0.0217216	0.583423	0.0203487	-1.43736	-0.391693	0.220615	0.316156				Dorsolateral entorhinal cortex	0.585837	0.0202886	0.60175	0.0168619	-2.64439	-0.943701	0.082279	0.187185			Dorsolateral entorhinal cortex	0.581009	0.0212031	0.582113	0.0223919	-0.189619	-0.0492944	0.913426	0.933953
Cortex	Caudomedial entorhinal cortex	1.31304	0.0439594	1.25894	0.0311605	-4.11965	-1.23051	8.95243e-05	0.000561842	**			Caudomedial entorhinal cortex	1.26195	0.0365286	1.3068	0.0444431	-3.43184	-1.00909	0.027383	0.0873541		*	Caudomedial entorhinal cortex	1.25594	0.026371	1.31928	0.0452064	-4.80096	-1.40108	0.001494	0.0135954	*
Cortex	Ventral intermediate entorhinal cortex	0.260387	0.0122462	0.245688	0.00961395	-5.64505	-1.20029	0.000201761	0.00111274	**			Ventral intermediate entorhinal cortex	0.241786	0.00696461	0.256498	0.00842755	-5.73554	-1.74564	0.000649059	0.00492203	**		Ventral intermediate entorhinal cortex	0.24959	0.0106199	0.264277	0.0146158	-5.55723	-1.00483	0.0217967	0.0944524		*
Cortex	Medial entorhinal cortex	0.158647	0.00546541	0.147867	0.00561082	-6.79492	-1.9724	7.24806e-07	9.46877e-06	****			Medial entorhinal cortex	0.148705	0.00449203	0.156192	0.00445862	-4.79369	-1.6793	0.00202338	0.0107137	*		Medial entorhinal cortex	0.14703	0.00668758	0.161102	0.0054803	-8.73516	-2.56784	0.000114045	0.00296518	**
	Entorhinal cortex combined	2.74135	0.0708069	2.64051	0.0548994	-3.67857	-1.42419	1.8408e-05					Entorhinal cortex combined	2.64217	0.062287	2.73606	0.0689327	-3.43161	-1.36207	0.00623323				Entorhinal cortex combined	2.63886	0.0497697	2.74665	0.0764139	-3.92457	-1.41066	0.00184741
Cortex	Dorsolateral orbital cortex	0.204515	0.0146649	0.200643	0.0120584	-1.89314	-0.264014	0.37807	0.477838				Dorsolateral orbital cortex	0.19723	0.012805	0.201561	0.0130745	-2.14846	-0.331212	0.47606	0.614235			Dorsolateral orbital cortex	0.204056	0.0108222	0.207469	0.0163225	-1.64508	-0.2091	0.594412	0.756524
Cortex	Dorsal tenia tecta	0.241154	0.0128654	0.230668	0.0128775	-4.34825	-0.815052	0.0168117	0.0392274	*			Dorsal tenia tecta	0.228293	0.0170116	0.239819	0.0144868	-4.80629	-0.795647	0.132444	0.262009			Dorsal tenia tecta	0.233043	0.00693951	0.242489	0.011741	-3.89525	-0.804493	0.0451187	0.141579
Cortex	Ectorhinal cortex	0.610406	0.0225633	0.57408	0.0245633	-5.95119	-1.60998	3.42124e-05	0.000239487	***			Ectorhinal cortex	0.581395	0.0288228	0.600882	0.0251563	-3.24309	-0.774644	0.136798	0.262077			Ectorhinal cortex	0.566764	0.0180017	0.61993	0.0156502	-8.57609	-3.39712	2.91416e-06	0.000498408	***
Cortex	Frontal cortex: area 3	0.145505	0.00846278	0.149141	0.00898638	2.49888	0.429644	0.208723	0.308842				Frontal cortex: area 3	0.147583	0.00550571	0.143746	0.00662301	2.66961	0.579412	0.185818	0.313138			Frontal cortex: area 3	0.150698	0.0116094	0.147264	0.0100679	2.33222	0.341135	0.502531	0.65799
Cortex	Frontal association cortex	1.6067	0.0750081	1.61952	0.080603	0.797904	0.170914	0.616073	0.692131				Frontal association cortex	1.60005	0.0794523	1.59215	0.0655239	0.49651	0.120646	0.817054	0.885142			Frontal association cortex	1.63898	0.0810003	1.62125	0.0847707	1.09389	0.209207	0.647002	0.795637
Cortex	Intermediate nucleus of the endopiriform claustrum	0.127349	0.00428033	0.1245	0.00547794	-2.23662	-0.665439	0.0849311	0.145825				Intermediate nucleus of the endopiriform claustrum	0.124701	0.00411278	0.126812	0.00330362	-1.66481	-0.639052	0.237626	0.382725			Intermediate nucleus of the endopiriform claustrum	0.1243	0.00680775	0.127885	0.00523174	-2.80363	-0.685321	0.219213	0.369414
Cortex	Insular region: not subdivided	1.72935	0.0962412	1.62987	0.0805263	-5.75247	-1.03366	0.00137715	0.00544874	**			Insular region: not subdivided	1.62915	0.0957602	1.69503	0.108329	-3.88683	-0.608175	0.177273	0.304374			Insular region: not subdivided	1.6306	0.067218	1.76368	0.0727785	-7.5455	-1.82854	0.000678722	0.00801302	**
Cortex	Lateral orbital cortex	0.848066	0.0487585	0.823633	0.041874	-2.88105	-0.501106	0.105248	0.172568				Lateral orbital cortex	0.815292	0.0506244	0.8298	0.0350838	-1.74839	-0.413527	0.482732	0.614386			Lateral orbital cortex	0.831975	0.0313726	0.866333	0.0554105	-3.96595	-0.620069	0.109958	0.236343
Cortex	Lateral parietal association cortex	0.0526159	0.00321462	0.0511681	0.002312	-2.7517	-0.450389	0.117045	0.190199				Lateral parietal association cortex	0.0522581	0.00214789	0.0518815	0.0035599	0.725699	0.105762	0.780874	0.851012			Lateral parietal association cortex	0.0500781	0.00200776	0.0533503	0.0028413	-6.13336	-1.15164	0.0094737	0.0538817		*
Cortex	Primary motor cortex	1.58666	0.0537509	1.57205	0.0662008	-0.920604	-0.271751	0.463263	0.562093				Primary motor cortex	1.55679	0.0553396	1.57311	0.0317904	-1.03772	-0.513503	0.448479	0.594689			Primary motor cortex	1.58732	0.0753102	1.60021	0.0686716	-0.805471	-0.187694	0.702683	0.835871
Cortex	Secondary motor cortex	1.46486	0.0668786	1.51923	0.0531628	3.71153	0.812946	0.0084262	0.023962	*			Secondary motor cortex	1.50139	0.0321439	1.46495	0.050429	2.48739	0.722583	0.0746428	0.181133			Secondary motor cortex	1.53707	0.0650107	1.46477	0.0834356	4.93583	0.866517	0.0491038	0.145185
Cortex	Medial orbital cortex	0.410898	0.0239642	0.403852	0.0222057	-1.71476	-0.294018	0.353105	0.45578				Medial orbital cortex	0.405581	0.0228562	0.405283	0.0263245	0.0736171	0.0113338	0.979206	0.984616			Medial orbital cortex	0.402122	0.0226256	0.416512	0.0213645	-3.45493	-0.673555	0.173417	0.31223
Cortex	Medial parietal association cortex	0.0953106	0.0064998	0.0962823	0.0052099	1.01948	0.149492	0.612582	0.692131				Medial parietal association cortex	0.0980102	0.00492222	0.0941352	0.00567446	4.11645	0.682889	0.129266	0.258532			Medial parietal association cortex	0.0945544	0.00514192	0.0964861	0.0073802	-2.00204	-0.261739	0.513199	0.667159
Cortex	Piriform cortex	2.30058	0.0770319	2.25242	0.0589301	-2.09342	-0.625207	0.0360888	0.0713931		*		Piriform cortex	2.25979	0.0576247	2.30459	0.0614832	-1.94376	-0.728585	0.119514	0.244398			Piriform cortex	2.24505	0.0623694	2.29657	0.0937722	-2.24361	-0.54948	0.172396	0.31223
Cortex	Posterolateral cortical amygdaloid area	0.199032	0.011049	0.197132	0.0136456	-0.954562	-0.17195	0.642387	0.712893				Posterolateral cortical amygdaloid area	0.196784	0.0153113	0.19556	0.0114766	0.626088	0.106685	0.847442	0.901956			Posterolateral cortical amygdaloid area	0.19748	0.0125853	0.202504	0.0100293	-2.48101	-0.500949	0.353116	0.531133
Cortex	Posteromedial cortical amygdaloid area	0.2513	0.0128262	0.243365	0.01368	-3.15726	-0.618591	0.0742627	0.12996				Posteromedial cortical amygdaloid area	0.247617	0.0148338	0.24897	0.0102738	-0.543561	-0.131723	0.821989	0.885219			Posteromedial cortical amygdaloid area	0.239114	0.0116131	0.253629	0.0152259	-5.72295	-0.953313	0.031021	0.120124
Cortex	Perirhinal cortex	0.56511	0.0184956	0.545996	0.0236762	-3.38224	-1.0334	0.0092464	0.0248991	*			Perirhinal cortex	0.545776	0.0258112	0.56208	0.014291	-2.90055	-1.14082	0.112248	0.239399			Perirhinal cortex	0.546216	0.0227396	0.56814	0.0224063	-3.85878	-0.978442	0.04971	0.145185
Cortex	Parietal cortex: posterior area: rostral part	0.0253123	0.00131866	0.0243335	0.00100975	-3.8667	-0.74223	0.0139726	0.0339229	*			Parietal cortex: posterior area: rostral part	0.0245701	0.00115772	0.0250737	0.00136596	-2.00831	-0.368647	0.396526	0.550898			Parietal cortex: posterior area: rostral part	0.0240969	0.000829304	0.0255509	0.00130428	-5.69038	-1.11475	0.00930446	0.0538817		*
Cortex	Rostral amygdalopiriform area	0.0901875	0.00449858	0.0907617	0.00317397	0.636616	0.127629	0.649545	0.716378				Rostral amygdalopiriform area	0.0889416	0.00238926	0.0897245	0.00530798	-0.872585	-0.147499	0.678096	0.786073			Rostral amygdalopiriform area	0.0925817	0.00286316	0.0906505	0.00378777	2.1304	0.509856	0.223969	0.373967
Cortex	Primary somatosensory cortex	0.953277	0.0372736	0.945561	0.0413467	-0.809422	-0.207011	0.551196	0.630929				Primary somatosensory cortex	0.941065	0.0354052	0.951229	0.0388302	-1.06855	-0.261765	0.558386	0.69607			Primary somatosensory cortex	0.950058	0.0480686	0.955325	0.0378825	-0.5514	-0.139053	0.795624	0.893849
Cortex	Primary somatosensory cortex: barrel field	2.07618	0.0945506	1.99953	0.112149	-3.69198	-0.810702	0.0296968	0.0628467				Primary somatosensory cortex: barrel field	2.00489	0.0762204	2.07381	0.0725572	-3.32367	-0.949962	0.0602183	0.154362			Primary somatosensory cortex: barrel field	1.99418	0.143803	2.07855	0.117132	-4.05946	-0.720368	0.18186	0.318255
Cortex	Primary somatosensory cortex: dysgranular zone	0.073477	0.00350184	0.0704057	0.0036569	-4.17993	-0.87705	0.0122629	0.0309978	*			Primary somatosensory cortex: dysgranular zone	0.0712201	0.00290499	0.0737034	0.00313096	-3.36931	-0.793142	0.0906948	0.201298			Primary somatosensory cortex: dysgranular zone	0.0695913	0.00428004	0.0732505	0.0040175	-4.99555	-0.910834	0.0724565	0.183154
Cortex	Primary somatosensory cortex: forelimb region	0.879164	0.0396393	0.843954	0.0390511	-4.00489	-0.888248	0.00913719	0.0248991	*			Primary somatosensory cortex: forelimb region	0.84435	0.0289234	0.88013	0.0206801	-4.0654	-1.7302	0.0069607	0.0286745	*		Primary somatosensory cortex: forelimb region	0.843559	0.0488109	0.878197	0.0539369	-3.94425	-0.6422	0.159848	0.303046
Cortex	Primary somatosensory cortex: hindlimb region	0.614038	0.0415609	0.610022	0.0249742	-0.654062	-0.0966338	0.716995	0.776744				Primary somatosensory cortex: hindlimb region	0.604896	0.0218175	0.606345	0.0212559	-0.239029	-0.0681851	0.885374	0.931434			Primary somatosensory cortex: hindlimb region	0.615149	0.0279699	0.621732	0.0555477	-1.05882	-0.118511	0.7442	0.857243
Cortex	Primary somatosensory cortex: jaw region	0.127208	0.00734455	0.122112	0.00627808	-4.00577	-0.693801	0.0270032	0.0578186		*		Primary somatosensory cortex: jaw region	0.121827	0.00682524	0.12914	0.00642643	-5.66244	-1.13787	0.0283181	0.0873541		*	Primary somatosensory cortex: jaw region	0.122397	0.00603687	0.125276	0.00805793	-2.29802	-0.35727	0.38723	0.559332
Cortex	Primary somatosensory cortex: shoulder region	0.0422136	0.00425913	0.0416889	0.00280565	-1.24298	-0.123196	0.6534	0.716378				Primary somatosensory cortex: shoulder region	0.0414149	0.00232712	0.0419566	0.0029481	-1.29123	-0.183764	0.660498	0.780415			Primary somatosensory cortex: shoulder region	0.0419629	0.00332198	0.0424706	0.0054505	-1.19531	-0.0931395	0.806982	0.901048
Cortex	Primary somatosensory cortex: trunk region	0.117522	0.00726558	0.115071	0.00443597	-2.08576	-0.337376	0.212366	0.311699				Primary somatosensory cortex: trunk region	0.115658	0.0057195	0.116786	0.00758861	-0.966235	-0.1487	0.717049	0.800631			Primary somatosensory cortex: trunk region	0.114484	0.00283974	0.118258	0.00730549	-3.19136	-0.516603	0.148076	0.283893
Cortex	Primary somatosensory cortex: upper lip region	1.12029	0.0446597	1.09428	0.0412168	-2.32178	-0.582417	0.0700374	0.127794				Primary somatosensory cortex: upper lip region	1.09404	0.0332455	1.11473	0.0457556	-1.85573	-0.452106	0.271662	0.417403			Primary somatosensory cortex: upper lip region	1.09451	0.0498098	1.12584	0.0455545	-2.78322	-0.687852	0.172227	0.31223
Cortex	Secondary somatosensory cortex	1.55949	0.120012	1.52604	0.0926653	-2.14448	-0.278663	0.340042	0.445235				Secondary somatosensory cortex	1.53201	0.109124	1.53586	0.122967	-0.250351	-0.0312687	0.943255	0.975412			Secondary somatosensory cortex	1.52007	0.0783625	1.58312	0.119285	-3.98206	-0.528487	0.186774	0.323741
Cortex	Somatosensory cortex (combined)	7.56286	0.302213	7.36867	0.235217	-2.56769	-0.642561	0.0326251					Somatosensory cortex (combined)	7.37137	0.233495	7.52369	0.270344	-2.02452	-0.563424	0.204961				Somatosensory cortex (combined)	7.36596	0.249531	7.60202	0.342848	-3.10526	-0.688534	0.101891
Cortex	Temporal association area	109302	8142.53	105824	8363	-3.1815	-0.42707	0.203271	0.30324				Temporal association area	0.645466	0.017598	0.659337	0.0221855	-2.10381	-0.625237	0.147416	0.271007			Temporal association area	0.639526	0.0186385	0.668946	0.0349902	-4.39794	-0.840805	0.0328726	0.124288
Cortex	Primary visual cortex	0.557847	0.030667	0.515383	0.0265672	-7.61202	-1.38466	5.48441e-05	0.000358486	***			Primary visual cortex	0.51653	0.0269884	0.556481	0.0287322	-7.17918	-1.39046	0.00616301	0.0267064	*		Primary visual cortex	0.514237	0.0275455	0.559213	0.034187	-8.04274	-1.31559	0.0055607	0.0353613	*
Cortex	Primary visual cortex: binocular area	0.456056	0.020551	0.44858	0.016183	-1.63917	-0.363754	0.218584	0.316156				Primary visual cortex: binocular area	0.45088	0.0163513	0.460879	0.0127692	-2.16945	-0.783019	0.159048	0.289468			Primary visual cortex: binocular area	0.44628	0.0165456	0.451233	0.0261169	-1.09755	-0.189629	0.623923	0.777767
Cortex	Primary visual cortex: monocular area	0.453613	0.0228293	0.452284	0.0197058	-0.292917	-0.0582018	0.848383	0.892519				Primary visual cortex: monocular area	0.449316	0.0230636	0.460085	0.017631	-2.34066	-0.6108	0.272917	0.417403			Primary visual cortex: monocular area	0.455253	0.0163789	0.447142	0.0265033	1.8141	0.306059	0.427956	0.581486
Cortex	Secondary visual cortex: lateral area	0.635467	0.0182031	0.622672	0.0153181	-2.01344	-0.702888	0.0242518	0.0525455		*		Secondary visual cortex: lateral area	0.627597	0.0160407	0.634914	0.0148946	-1.15243	-0.491249	0.318988	0.471998			Secondary visual cortex: lateral area	0.617748	0.0135705	0.63602	0.0219452	-2.87296	-0.832646	0.041192	0.136308
Cortex	Secondary visual cortex: mediolateral area	0.246699	0.0179465	0.246349	0.0126276	-0.141946	-0.0195125	0.944483	0.960312				Secondary visual cortex: mediolateral area	0.244778	0.0150854	0.248673	0.0152932	-1.566	-0.254637	0.583985	0.710997			Secondary visual cortex: mediolateral area	0.247919	0.0101773	0.244725	0.0210182	1.30508	0.151956	0.673415	0.817077
Cortex	Secondary visual cortex: mediomedial area	0.409702	0.0165892	0.404034	0.0115709	-1.38349	-0.341681	0.22603	0.318895				Secondary visual cortex: mediomedial area	0.401593	0.00937561	0.411298	0.0133124	-2.35952	-0.728996	0.0813302	0.187185			Secondary visual cortex: mediomedial area	0.406475	0.0134724	0.408107	0.0200464	-0.399838	-0.0813997	0.835938	0.906883
Cortex	Claustrum: ventral part	0.114048	0.008061	0.107682	0.00699073	-5.5815	-0.789675	0.0132042	0.03292	*			Claustrum: ventral part	0.108685	0.00680077	0.111196	0.00831655	-2.25842	-0.301961	0.479076	0.614235			Claustrum: ventral part	0.106679	0.00739494	0.116899	0.00711499	-8.74246	-1.43638	0.00705841	0.042821	*
Cortex	Ventral nucleus of the endopiriform claustrum	0.112132	0.00705491	0.108081	0.00734044	-3.61336	-0.574315	0.0921247	0.156698				Ventral nucleus of the endopiriform claustrum	0.108078	0.00860922	0.113352	0.00727101	-4.65314	-0.725406	0.169822	0.294357			Ventral nucleus of the endopiriform claustrum	0.108083	0.00629542	0.110912	0.00703913	-2.55071	-0.401903	0.367862	0.544316
Cortex	Ventral orbital cortex	0.367895	0.0113664	0.362354	0.0118755	-1.50621	-0.487514	0.151455	0.237628				Ventral orbital cortex	0.36056	0.0148746	0.362561	0.00955036	-0.551884	-0.209512	0.734902	0.80594			Ventral orbital cortex	0.364148	0.00832557	0.37323	0.0109222	-2.43326	-0.831482	0.0559633	0.158918
Cortex	Ventral tenia tecta	0.0275309	0.00221671	0.0252089	0.00200602	-8.43407	-1.04749	0.0017076	0.00661241	**			Ventral tenia tecta	0.025928	0.00244843	0.0272749	0.00229037	-4.93829	-0.588078	0.233949	0.382725			Ventral tenia tecta	0.0244899	0.00116254	0.0277869	0.00224692	-11.8654	-1.46736	0.000777586	0.00801302	**
Cortex	Medial amygdala	0.22325	0.00880918	0.220334	0.0112104	-1.3062	-0.33103	0.382294	0.479844				Medial amygdala	0.228301	0.00773655	0.229419	0.00428496	-0.487483	-0.261001	0.706253	0.793924			Medial amygdala	0.212367	0.00802525	0.217081	0.00780426	-2.17146	-0.604006	0.212621	0.361654
Hippocampus	CA10r	0.51617	0.0197694	0.527266	0.0153627	2.14977	0.561293	0.0599207	0.112429				CA10r	0.528258	0.00809768	0.518155	0.0101322	1.94997	0.997208	0.0273748	0.0873541	~		CA10r	0.526274	0.0207483	0.514185	0.0268141	2.35111	0.450848	0.284267	0.45383
Hippocampus	LMol	0.529516	0.00950196	0.525957	0.0136304	-0.672215	-0.374606	0.361811	0.46373				LMol	0.528269	0.0130166	0.533016	0.00794953	-0.890661	-0.597188	0.357688	0.514416			LMol	0.523644	0.0145227	0.526016	0.0100549	-0.450862	-0.235864	0.687616	0.828783
Hippocampus	CA1Rad	0.58904	0.0139287	0.601333	0.0145148	2.08695	0.882563	0.0116829	0.0299478	*			CA1Rad	0.605128	0.00955243	0.592092	0.0130617	2.20175	0.998064	0.0228531	0.0770233		*	CA1Rad	0.597537	0.0179306	0.585987	0.0148559	1.97095	0.777434	0.147297	0.283893
Hippocampus	CA2Py	0.0454411	0.00122561	0.0444165	0.001343	-2.25489	-0.83603	0.0194221	0.0436397	*			CA2Py	0.0440929	0.00140302	0.0458332	0.000761161	-3.79709	-2.28642	0.00419978	0.0186429	*		CA2Py	0.0447401	0.00126751	0.0450491	0.00150557	-0.68584	-0.205214	0.633422	0.784237
Hippocampus	CA20r	0.118872	0.00457868	0.117707	0.0055748	-0.97982	-0.254381	0.489034	0.577949				CA20r	0.115133	0.00496655	0.119162	0.00370625	-3.38153	-1.08722	0.0635425	0.158421			CA20r	0.120281	0.00512013	0.118581	0.00553381	1.43366	0.307211	0.496048	0.65799
Hippocampus	CA2Rad	0.0969933	0.00394176	0.0943334	0.00356473	-2.74233	-0.674795	0.0355083	0.0713931		*		CA2Rad	0.0946569	0.00359988	0.0980096	0.00197577	-3.42073	-1.69687	0.0241921	0.080054		*	CA2Rad	0.09401	0.00369254	0.0959771	0.00517587	-2.04957	-0.380055	0.349763	0.531133
Hippocampus	CA3Py Inner	0.0327733	0.0014021	0.0302103	0.00144885	-7.82028	-1.82794	2.96902e-06	3.1786e-05	****			CA3Py Inner	0.0308738	0.00124112	0.0334624	0.0015324	-7.73588	-1.68926	0.000804851	0.00545356	**		CA3Py Inner	0.0295468	0.0013831	0.0320842	0.000872244	-7.9083	-2.90895	0.000199045	0.00399855	**
Hippocampus	CA3Py Outer	0.233117	0.00583942	0.236551	0.00904112	1.47305	0.588061	0.178187	0.27483				CA3Py Outer	0.239871	0.0100732	0.234321	0.00598347	2.36835	0.927481	0.16864	0.294357			CA3Py Outer	0.233231	0.00682677	0.231913	0.00577885	0.568453	0.228127	0.657353	0.802941
Hippocampus	CA30r	0.650706	0.0302813	0.676993	0.0408916	4.03983	0.868106	0.0320164	0.0662158		*		CA30r	0.685142	0.0463627	0.658503	0.0348897	4.0453	0.763506	0.179001	0.30447			CA30r	0.668844	0.0351137	0.642908	0.024381	4.03422	1.06379	0.0819928	0.196351
Hippocampus	CA3Rad	0.439581	0.0103629	0.442324	0.011866	0.62407	0.264722	0.45507	0.555857				CA3Rad	0.446422	0.0135168	0.44017	0.00958377	1.42027	0.65231	0.266009	0.417359			CA3Rad	0.438227	0.00878879	0.438992	0.0116437	-0.174262	-0.0657005	0.872657	0.933953
Hippocampus	SLu	0.16378	0.00414697	0.16494	0.00558547	0.708382	0.279767	0.476065	0.570385				SLu	0.167633	0.00480318	0.16502	0.00190235	1.58339	1.37352	0.145795	0.270763			SLu	0.162246	0.00516415	0.162539	0.00542783	-0.179983	-0.0538967	0.905608	0.933953
Hippocampus	MoDG	0.947914	0.0245915	0.930836	0.022104	-1.80164	-0.694466	0.0303194	0.0634269		*		MoDG	0.926873	0.0124368	0.95941	0.00965734	-3.39126	-3.36905	7.77318e-06	0.000144951	***		MoDG	0.934799	0.0290154	0.936419	0.0299079	-0.172984	-0.0541614	0.90608	0.933953
Hippocampus	GrDG	0.28827	0.00817956	0.276124	0.00573705	-4.21347	-1.48494	5.25514e-06	4.15841e-05	***			GrDG	0.275911	0.00603381	0.291635	0.00463246	-5.39151	-3.39421	7.77117e-06	0.000144951	***		GrDG	0.276337	0.00574256	0.284906	0.00975929	-3.00761	-0.878022	0.0302958	0.119866
Hippocampus	PoDG	0.133601	0.00425873	0.124471	0.00337521	-6.83402	-2.14391	1.11108e-08	3.37027e-07	***			PoDG	0.12532	0.00397518	0.135629	0.00275486	-7.60123	-3.74229	5.50383e-06	0.000144951	***		PoDG	0.123622	0.00257826	0.131574	0.00465827	-6.04316	-1.7069	0.0002197	0.00399855	**
	Dentate gyrus combined	1.36979	0.0351837	1.33143	0.0272941	-2.80004	-1.09012	0.000577412					Dentate gyrus combined	1.3281	0.0193698	1.38667	0.0151638	-4.22371	-3.86242	1.29269e-06				Dentate gyrus combined	1.33476	0.034248	1.3529	0.041939	-1.34082	-0.432531	0.314136
Hippocampus	CA1Py	0.260661	0.00742148	0.268128	0.00666039	2.86467	1.00614	0.00237731	0.00848374	**			CA1Py	0.269762	0.00468923	0.263119	0.00642626	2.52441	1.0336	0.0189409	0.0650422		*	CA1Py	0.266495	0.00810754	0.258203	0.00788332	3.21142	1.05184	0.0376033	0.131611
Hippocampus	subiculum	0.764194	0.0134997	0.779311	0.0189317	1.97806	1.11975	0.00807201	0.0233191	*			subiculum	0.778716	0.0117792	0.766689	0.0148758	1.56868	0.808489	0.0660713	0.1625			subiculum	0.779905	0.0248417	0.7617	0.0123276	2.39012	1.47681	0.0634537	0.169832
Hypothalamus	hypothalamus	2.22822	0.0323145	2.37378	0.0598524	6.53223	4.50426	5.87079e-11	5.34242e-09	****			hypothalamus	2.39974	0.0544579	2.22749	0.0386659	7.73326	4.45502	4.61752e-07	2.80129e-05	***		hypothalamus	2.34781	0.0556644	2.22896	0.0268832	5.332	4.42091	2.08042e-05	0.000757273	***
Hypothalamus	mammillary bodies	0.104497	0.011362	0.108495	0.00548631	3.82581	0.351864	0.168976	0.262852				mammillary bodies	0.106998	0.00481146	0.103254	0.00932705	3.62553	0.401359	0.279494	0.423899			mammillary bodies	0.109993	0.00595049	0.105741	0.0135592	4.02138	0.313604	0.379644	0.55722
Hypothalamus	Medial preoptic nucleus	0.038284	0.00195088	0.0430223	0.00341745	12.3767	2.42881	8.95919e-06	6.79405e-05				Medial preoptic nucleus	0.0449045	0.0032615	0.0386517	0.00114789	16.1773	5.44723	4.38628e-05	0.000570216	***		Medial preoptic nucleus	0.0411401	0.00247907	0.0379163	0.0025428	8.50244	1.26782	0.012404	0.0627094	~
Olfactory Bulb	Olfactory bulb: glomerular layer	1.06964	0.0299581	1.01225	0.0346068	-5.36461	-1.9154	3.95242e-06	3.5967e-05	****			Olfactory bulb: glomerular layer	1.02012	0.0415931	1.07797	0.0304645	-5.36634	-1.89885	0.00324041	0.0151219	*		Olfactory bulb: glomerular layer	1.00439	0.025707	1.0613	0.0286859	-5.36284	-1.98411	0.000276206	0.00456996	**
Olfactory Bulb	Olfactory bulb: external plexiform layer	1.52383	0.0367029	1.47966	0.0350848	-2.89906	-1.20363	0.000550602	0.00270837	**			Olfactory bulb: external plexiform layer	1.48276	0.0426532	1.5443	0.0267362	-3.98493	-2.30172	0.00171949	0.00977958	**		Olfactory bulb: external plexiform layer	1.47655	0.0275304	1.50336	0.0347148	-1.78361	-0.772416	0.0780233	0.191895
Olfactory Bulb	Olfactory bulb: mitral cell layer	0.260445	0.0123065	0.255699	0.0111192	-1.82206	-0.385604	0.21975	0.316156				Olfactory bulb: mitral cell layer	0.256616	0.0129932	0.267267	0.00886804	-3.98521	-1.20107	0.0548343	0.146762			Olfactory bulb: mitral cell layer	0.254783	0.00950371	0.253623	0.0117674	0.457469	0.0985982	0.815053	0.904511
Olfactory Bulb	Olfactory bulb: internal plexiform layer	0.222131	0.0146274	0.218385	0.00930757	-1.68619	-0.256064	0.347625	0.451913				Olfactory bulb: internal plexiform layer	0.220197	0.00885036	0.225836	0.0149857	-2.49676	-0.376263	0.325884	0.478314			Olfactory bulb: internal plexiform layer	0.216574	0.00986227	0.218426	0.0141143	-0.84813	-0.131252	0.742053	0.857243
Olfactory Bulb	Olfactory bulb: granule cell layer	1.13224	0.0458322	1.08943	0.0399103	-3.78068	-0.933978	0.00397435	0.0131515	*			Olfactory bulb: granule cell layer	1.10976	0.0378378	1.14074	0.0391385	-2.71579	-0.791546	0.0975536	0.213913			Olfactory bulb: granule cell layer	1.06911	0.0318274	1.12374	0.0526256	-4.86169	-1.03814	0.0130432	0.063072		*
Olfactory Bulb	Accessory olfactory bulb: glomerular, external plexiform and mitral cell layer	0.12691	0.00779849	0.119123	0.00564447	-6.13581	-0.998525	0.00108873	0.00460812	**			Accessory olfactory bulb: glomerular, external plexiform and mitral cell layer	0.119566	0.0059883	0.127187	0.00470152	-5.99201	-1.62098	0.00708986	0.0286745	*		Accessory olfactory bulb: glomerular, external plexiform and mitral cell layer	0.118681	0.00556461	0.126634	0.0103421	-6.28024	-0.768986	0.0491215	0.145185
Olfactory Bulb	Accessory olfactory bulb: granule cell layer	0.0637048	0.00397042	0.057297	0.00254424	-10.0587	-1.6139	7.28367e-07	9.46877e-06	****			Accessory olfactory bulb: granule cell layer	0.0580392	0.00241618	0.0634147	0.00330854	-8.47682	-1.62475	0.000787813	0.00545356	**		Accessory olfactory bulb: granule cell layer	0.0565548	0.00256972	0.0639949	0.00472898	-11.6262	-1.57331	0.000459886	0.0064384	**
Olfactory Bulb	Anterior olfactory nucleus	0.490416	0.0126603	0.494291	0.00965569	0.790039	0.306035	0.293036	0.400996				Anterior olfactory nucleus	0.497727	0.00787985	0.48924	0.0143728	1.73469	0.590473	0.123747	0.250245			Anterior olfactory nucleus	0.490855	0.0104163	0.491593	0.0114415	-0.150086	-0.0644857	0.884725	0.933953
Olfactory Bulb	olfactory peduncle	0.557947	0.0127974	0.557908	0.014125	-0.00688014	-0.00299964	0.993073	0.993073				olfactory peduncle	0.565682	0.0126132	0.553572	0.0137816	2.18763	0.878712	0.0616954	0.155952			olfactory peduncle	0.550135	0.0113065	0.562322	0.0107244	-2.16724	-1.13637	0.0279386	0.112996
Olfactory Bulb	olfactory tubercle	0.685815	0.0382579	0.685228	0.0270979	-0.0856722	-0.0153577	0.956394	0.96702				olfactory tubercle	0.692075	0.0131684	0.692687	0.0374741	-0.0882587	-0.0163141	0.961883	0.978004			olfactory tubercle	0.67838	0.0356732	0.678944	0.0399968	-0.0830334	-0.0140949	0.974463	0.979847
Thalamus	Thalamus	3.88	0.112372	4.13491	0.106258	6.56991	2.26847	1.87567e-08	4.57915e-07	****			Thalamus	4.10263	0.116929	3.84925	0.0962143	6.58251	2.63347	8.50742e-05	0.00096772	***		Thalamus	4.16719	0.0885913	3.91074	0.124295	6.5575	2.0632	6.9101e-05	0.00209606	**
Ventricle	third ventricle	0.300822	0.0184339	0.310592	0.0116355	3.24778	0.530003	0.056018	0.106201				third ventricle	0.312865	0.0113021	0.300574	0.0224516	4.08907	0.547429	0.143897	0.269992			third ventricle	0.308319	0.0121077	0.30107	0.0147607	2.40787	0.491127	0.255979	0.415966
Ventricle	subependymale zone / rhinocele	0.0126653	0.000827246	0.0124969	0.000627209	-1.32955	-0.203557	0.481413	0.572661				subependymale zone / rhinocele	0.0127757	0.000398221	0.01246	0.000710833	2.53348	0.444086	0.242372	0.386945			subependymale zone / rhinocele	0.0122181	0.000706528	0.0128705	0.000924193	-5.06937	-0.705972	0.0999744	0.224634
Ventricle	cerebral aqueduct	0.10728	0.00669577	0.120425	0.0115206	12.2527	1.96313	0.000150522	0.00088371	***			cerebral aqueduct	0.116158	0.00822182	0.106909	0.00882769	8.65082	1.04767	0.0302053	0.0900302		*	cerebral aqueduct	0.124691	0.0131204	0.10765	0.00412721	15.8298	4.1289	0.00168512	0.0144611	*
Ventricle	fourth ventricle	0.199413	0.0128382	0.202151	0.0142342	1.37323	0.213302	0.539111	0.621001				fourth ventricle	0.202419	0.0145295	0.198946	0.0134564	1.74556	0.258072	0.597193	0.719796			fourth ventricle	0.201883	0.0147129	0.199879	0.0129875	1.00265	0.15431	0.757958	0.862177
Ventricle	lateral ventricle	0.900946	0.138354	0.899429	0.114651	-0.168408	-0.0109665	0.970732	0.976095				lateral ventricle	0.914788	0.125353	0.911292	0.168715	0.38355	0.020717	0.95943	0.978004			lateral ventricle	0.88407	0.107297	0.890599	0.10941	-0.73319	-0.0596816	0.897135	0.933953

## Sheet: P7-MRI Absolute volume
	Full group											Male											Female
Brain regions	Absolute volume	Mean_WT	SD_WT	Mean_Cul3+/-	SD_Cul3+/-	%Diff	Effect Size	P-value	FDR	FDR 5%	FDR 10%	Absolute volume	mean_Cul3+/-	SD_Cul3+/-	mean_WT	SD_WT	%Diff	Effect Size	P-value	FDR	FDR 5%	FDR 10%	Absolute volume	mean_Cul3+/-	SD_Cul3+/-	mean_WT	SD_WT	%Diff	Effect Size	P-value	FDR	FDR 5%	FDR 10%
Brain stem	mammillary bodies	0.731832	0.0452608	0.697297	0.0598477	-4.71892	-0.763014	0.0422125	0.053725		*	mammillary bodies	0.736787	0.0325052	0.725154	0.0509273	1.6043	0.228436	0.565924	0.945067			mammillary bodies	0.661756	0.0571082	0.737397	0.0414064	-10.2578	-1.82679	0.00179619	0.00295843	**
Brain stem	medulla	18.9793	0.943678	17.9985	1.00331	-5.16764	-1.03932	0.00256409	0.00817987	**		medulla	18.4189	0.664094	19.1271	1.07555	-3.70265	-0.658466	0.106933	0.848942			medulla	17.6201	1.13377	18.8561	0.846875	-6.55465	-1.45942	0.00834522	0.0101593	*
Brain stem	pons	10.5306	0.360469	10.1537	0.48365	-3.57895	-1.04554	0.00689847	0.0134457	*		pons	10.4124	0.359805	10.5467	0.318346	-1.2732	-0.421805	0.399937	0.945067			pons	9.92083	0.474946	10.5171	0.405847	-5.66981	-1.46927	0.0047333	0.00685217	**
Brain stem	pontine nucleus	0.757663	0.0547686	0.684422	0.0505914	-9.66677	-1.33729	7.59732e-05	0.00193176	**		pontine nucleus	0.704864	0.0456151	0.750232	0.0736058	-6.04713	-0.616357	0.12984	0.848942			pontine nucleus	0.666024	0.0497537	0.763856	0.0346653	-12.8077	-2.82221	2.61711e-05	0.000732789	**
Brain stem	superior olivary complex	0.511106	0.0373075	0.483859	0.0320119	-5.33106	-0.730346	0.0172127	0.0253662	*		superior olivary complex	0.493403	0.0123707	0.510762	0.0459729	-3.39858	-0.377585	0.288893	0.945067			superior olivary complex	0.47527	0.0417185	0.511394	0.0304587	-7.06387	-1.18601	0.0294036	0.032932	*
Cerebellum	cerebellar cortex	20.7034	1.62995	18.5211	2.05781	-10.5407	-1.33886	0.000514332	0.00320029	**		cerebellar cortex	19.66	1.70418	20.611	1.62303	-4.61395	-0.585928	0.229825	0.848942			cerebellar cortex	17.4961	1.85017	20.7803	1.70366	-15.8048	-1.92779	0.000324556	0.00102155	**
Cerebellum	cerebellar peduncle: inferior	0.0071364	0.00101471	0.00709858	0.000820201	-0.529848	-0.0372639	0.897376	0.897376			cerebellar peduncle: inferior	0.00718074	0.00108415	0.00709489	0.000872992	1.21012	0.0983477	0.850747	0.947249			cerebellar peduncle: inferior	0.00702464	0.000536516	0.00717099	0.00115726	-2.04082	-0.12646	0.717282	0.717282
Cerebellum	cerebellar peduncle: middle	0.235206	0.00819214	0.219779	0.0151774	-6.5589	-1.88313	0.000186955	0.00193176	**		cerebellar peduncle: middle	0.228203	0.008836	0.237292	0.0100781	-3.83032	-0.901862	0.0530432	0.848942			cerebellar peduncle: middle	0.212197	0.0160144	0.233467	0.00614516	-9.11052	-3.46127	0.00038581	0.00102155	**
Cerebral white matter	cerebral peduncle	0.371404	0.0209885	0.344651	0.0308224	-7.20317	-1.27465	0.0021531	0.00753586	**		cerebral peduncle	0.366003	0.0189123	0.366563	0.0238268	-0.15278	-0.0235045	0.955767	0.973146			cerebral peduncle	0.325434	0.0267558	0.375438	0.0183695	-13.3188	-2.7221	4.52152e-05	0.000844013	**
Cerebral white matter	corpus callosum	8.82942	0.506776	7.94642	0.769609	-10.0007	-1.74239	8.28065e-05	0.00193176	**		corpus callosum	8.40514	0.598594	8.85222	0.514168	-5.05054	-0.869531	0.0978498	0.848942			corpus callosum	7.53358	0.682856	8.81042	0.522617	-14.4924	-2.44318	7.36812e-05	0.000895588	**
Cerebral white matter	corticospinal tract/pyramids	0.22522	0.00889194	0.217505	0.0115267	-3.42532	-0.867583	0.0204454	0.0286236	*		corticospinal tract/pyramids	0.219169	0.00882592	0.224701	0.0108416	-2.4619	-0.51025	0.242554	0.848942			corticospinal tract/pyramids	0.216008	0.0138285	0.225652	0.00737071	-4.27396	-1.30846	0.0494086	0.052206		*
Cerebral white matter	fasciculus retroflexus	0.0967405	0.0103388	0.0885105	0.00969429	-8.5073	-0.796034	0.0125994	0.020159	*		fasciculus retroflexus	0.0928033	0.00607534	0.0970278	0.0130606	-4.35395	-0.323456	0.387947	0.945067			fasciculus retroflexus	0.0846469	0.0109607	0.096501	0.00802244	-12.2839	-1.47762	0.00833396	0.0101593	*
Cerebral white matter	fimbria	0.808959	0.0611506	0.746812	0.0561203	-7.6824	-1.0163	0.00170448	0.00698807	**		fimbria	0.770857	0.0408397	0.816421	0.083099	-5.58101	-0.548316	0.155028	0.848942			fimbria	0.725171	0.0609747	0.802741	0.0373648	-9.66309	-2.07601	0.00153092	0.00259792	**
Cerebral white matter	fornix	0.503268	0.0260369	0.473405	0.0369532	-5.93368	-1.14692	0.00441552	0.0107508	*		fornix	0.498106	0.0218213	0.503807	0.0294877	-1.13172	-0.193358	0.641295	0.945067			fornix	0.451175	0.0338912	0.502818	0.0241308	-10.2707	-2.14012	0.000474289	0.00102155	**
Cerebral white matter	internal capsule	0.901054	0.0481906	0.847551	0.0730145	-5.93785	-1.11024	0.00781994	0.0141263	*		internal capsule	0.890744	0.0575447	0.893482	0.0632652	-0.306404	-0.0432728	0.922878	0.973146			internal capsule	0.808677	0.0646067	0.907364	0.032607	-10.8763	-3.02657	0.00015646	0.000895588	**
Cerebral white matter	mammilothalamic tract	0.138513	0.00929528	0.132405	0.0108174	-4.40962	-0.657098	0.0590006	0.0718268		*	mammilothalamic tract	0.138542	0.00671054	0.13626	0.0104692	1.67405	0.217882	0.584258	0.945067			mammilothalamic tract	0.126883	0.0110662	0.14039	0.00817406	-9.62159	-1.65252	0.00364579	0.00551793	**
Cerebral white matter	medial lemniscus/medial longitudinal fasciculus	0.374637	0.0171338	0.361372	0.0265778	-3.54085	-0.774221	0.0615351	0.0733184		*	medial lemniscus/medial longitudinal fasciculus	0.376326	0.0133238	0.372288	0.0206918	1.08443	0.195112	0.624255	0.945067			medial lemniscus/medial longitudinal fasciculus	0.347913	0.0288109	0.376594	0.0141755	-7.6159	-2.02327	0.00639916	0.00874031	**
Cerebral white matter	optic tract	0.467099	0.0267408	0.434077	0.0416128	-7.06962	-1.23489	0.00395046	0.0100557	*		optic tract	0.462163	0.028486	0.467507	0.0325009	-1.14321	-0.164444	0.709249	0.947249			optic tract	0.408799	0.0352587	0.466758	0.0223743	-12.4174	-2.59043	0.000142254	0.000895588	**
Cerebral white matter	posterior commissure	0.0111516	0.00150364	0.010463	0.00140165	-6.17489	-0.457955	0.139466	0.153139			posterior commissure	0.0111419	0.00155127	0.0104492	0.00129647	6.62932	0.534303	0.303903	0.945067			posterior commissure	0.00985206	0.000956351	0.011737	0.00145557	-16.0599	-1.29499	0.00222521	0.00349165	**
Cerebral white matter	stria medullaris	0.248433	0.0167585	0.233227	0.0176144	-6.12056	-0.907328	0.00732893	0.0136807	*		stria medullaris	0.241999	0.00843367	0.24718	0.0157851	-2.09591	-0.328199	0.392838	0.945067			stria medullaris	0.225333	0.0202763	0.249477	0.0181571	-9.67795	-1.32974	0.0079855	0.0101593	*
Cerebral white matter	stria terminalis	0.286789	0.017544	0.272704	0.0219304	-4.91127	-0.802839	0.0278965	0.0371954	*		stria terminalis	0.285493	0.0174499	0.283795	0.0223319	0.598184	0.0760177	0.856909	0.947249			stria terminalis	0.261194	0.0195051	0.289283	0.0128308	-9.71013	-2.18924	0.000618685	0.00121552	**
Cortex	cerebral cortex: entorhinal cortex	4.97686	0.339473	4.50541	0.374122	-9.47287	-1.38877	0.000136908	0.00193176	**		cerebral cortex: entorhinal cortex	4.68054	0.257141	4.94308	0.359545	-5.31134	-0.730211	0.0878505	0.848942			cerebral cortex: entorhinal cortex	4.3478	0.403592	5.00501	0.335167	-13.1312	-1.96086	0.000465901	0.00102155	**
Cortex	cerebral cortex: frontal lobe	24.9644	1.70408	22.6368	1.9188	-9.32392	-1.36594	0.000194189	0.00193176	**		cerebral cortex: frontal lobe	23.6705	1.58502	24.7154	1.77418	-4.22753	-0.58892	0.195557	0.848942			cerebral cortex: frontal lobe	21.7064	1.76068	25.172	1.69263	-13.7677	-2.04746	0.000138718	0.000895588	**
Cortex	cerebral cortex: occipital lobe	4.46896	0.264984	4.1078	0.392756	-8.08168	-1.36298	0.00120485	0.00613379	**		cerebral cortex: occipital lobe	4.31721	0.303556	4.42162	0.281175	-2.36152	-0.371361	0.446982	0.945067			cerebral cortex: occipital lobe	3.91933	0.378533	4.50841	0.256184	-13.0664	-2.29947	0.000319071	0.00102155	**
Cortex	cerebral cortex: parieto-temporal lobe	54.1369	3.79236	48.996	4.51691	-9.4962	-1.35561	0.000306273	0.00243952	**		cerebral cortex: parieto-temporal lobe	51.3201	3.23863	53.9955	4.2995	-4.95476	-0.622245	0.147512	0.848942			cerebral cortex: parieto-temporal lobe	46.9043	4.60637	54.2548	3.50692	-13.5482	-2.09602	0.000391652	0.00102155	**
Cortex	fundus of striatum	0.202206	0.0102224	0.191144	0.0139302	-5.47052	-1.08211	0.00571708	0.0123468	*		fundus of striatum	0.195324	0.0138082	0.201853	0.00896585	-3.23454	-0.728209	0.233448	0.848942			fundus of striatum	0.187382	0.013617	0.2025	0.0115549	-7.4655	-1.30833	0.0106029	0.0123701	*
Cortex	globus pallidus	1.82212	0.148641	1.66794	0.188818	-8.46178	-1.03729	0.00573243	0.0123468	*		globus pallidus	1.77677	0.131608	1.81943	0.164754	-2.34517	-0.258985	0.544244	0.945067			globus pallidus	1.56999	0.18277	1.82436	0.141276	-13.9429	-1.80051	0.0014723	0.00257653	**
Cortex	lateral septum	2.75421	0.156436	2.59128	0.208998	-5.9157	-1.04152	0.00696293	0.0134457	*		lateral septum	2.71982	0.159479	2.73926	0.195081	-0.709485	-0.0996237	0.816233	0.947249			lateral septum	2.47559	0.18264	2.76667	0.123328	-10.521	-2.36021	0.000247896	0.00102155	**
Cortex	medial septum	0.462676	0.0312772	0.427551	0.0387681	-7.59177	-1.12303	0.00265408	0.00817987	**		medial septum	0.448055	0.029478	0.457989	0.0397875	-2.16905	-0.249677	0.548468	0.945067			medial septum	0.409097	0.037878	0.466582	0.0231464	-12.3204	-2.48353	0.000290606	0.00102155	**
Cortex	nucleus accumbens	1.97753	0.101544	1.9197	0.114974	-2.92421	-0.569479	0.0951319	0.108722			nucleus accumbens	1.97107	0.0964119	1.99556	0.122111	-1.22696	-0.200513	0.63657	0.945067			nucleus accumbens	1.87347	0.114724	1.96251	0.0833267	-4.53691	-1.06853	0.0479542	0.0516432		*
Cortex	pre-para subiculum	1.66162	0.108719	1.54439	0.16972	-7.05502	-1.07826	0.011013	0.018139	*		pre-para subiculum	1.65975	0.101655	1.64673	0.11768	0.790236	0.11058	0.800664	0.947249			pre-para subiculum	1.44058	0.152126	1.67403	0.104236	-13.9455	-2.23965	0.000384111	0.00102155	**
Cortex	striatum	10.6533	0.754724	9.7383	0.986037	-8.58862	-1.21232	0.00174702	0.00698807	**		striatum	10.3672	0.794184	10.6404	0.839903	-2.56739	-0.325253	0.477587	0.945067			striatum	9.17228	0.795224	10.664	0.714131	-13.9884	-2.08886	0.000159927	0.000895588	**
Cortex	medial preoptic area	0.194455	0.00964377	0.188565	0.0137986	-3.02869	-0.610699	0.11744	0.131533			medial preoptic area	0.198602	0.00704188	0.197322	0.00891449	0.64871	0.143592	0.734713	0.947249			medial preoptic area	0.179532	0.012055	0.192065	0.00994121	-6.52545	-1.26073	0.0145562	0.0166357	*
Hippocampus	dentate gyrus of hippocampus	1.8436	0.152002	1.65541	0.224739	-10.2077	-1.23807	0.00290112	0.00817987	**		dentate gyrus of hippocampus	1.78908	0.175567	1.82772	0.159866	-2.1144	-0.241736	0.62188	0.945067			dentate gyrus of hippocampus	1.53511	0.199172	1.85683	0.150924	-17.3263	-2.13166	0.000340088	0.00102155	**
Hippocampus	hippocampus	13.3185	0.713523	12.2528	1.26539	-8.00185	-1.49362	0.0016543	0.00698807	**		hippocampus	13.0315	0.781002	13.2787	0.739018	-1.86098	-0.33438	0.488215	0.945067			hippocampus	11.552	1.22801	13.3518	0.722806	-13.4801	-2.49006	0.000368178	0.00102155	**
Hypohalamus	paraventricular hypothalamic nucleus	0.071787	0.0071391	0.0651166	0.00552922	-9.29202	-0.934357	0.0020492	0.00753586	**		paraventricular hypothalamic nucleus	0.0683537	0.0050547	0.0694913	0.00753857	-1.63704	-0.150904	0.707529	0.947249			paraventricular hypothalamic nucleus	0.0622032	0.00430393	0.0737002	0.00648217	-15.5997	-1.77363	0.000111997	0.000895588	**
Hypothalamus	hypothalamus	9.51596	0.477765	9.14127	0.571421	-3.93744	-0.784247	0.0276956	0.0371954	*		hypothalamus	9.50559	0.376522	9.44147	0.600375	0.679124	0.106799	0.786642	0.947249			hypothalamus	8.81339	0.524265	9.57804	0.362775	-7.9833	-2.10777	0.000651168	0.00121552	**
Midbrain	colliculus: inferior	3.54963	0.205123	3.40178	0.267007	-4.16513	-0.720773	0.0521909	0.0649487		*	colliculus: inferior	3.5843	0.246204	3.5524	0.241819	0.898197	0.131948	0.779288	0.947249			colliculus: inferior	3.23752	0.159402	3.54733	0.18019	-8.73362	-1.71935	0.000413095	0.00102155	**
Midbrain	colliculus: superior	6.82735	0.371262	6.59425	0.446859	-3.41421	-0.627859	0.0757162	0.0883355		*	colliculus: superior	6.83974	0.39187	6.81481	0.428261	0.365705	0.0581938	0.896689	0.965666			colliculus: superior	6.37332	0.385185	6.8378	0.335883	-6.79288	-1.38287	0.00672613	0.00896816	**
Midbrain	midbrain	12.274	0.645211	11.7238	0.99903	-4.48292	-0.852798	0.0401499	0.0522883		*	midbrain	12.3998	0.69803	12.1827	0.736986	1.78237	0.294633	0.519748	0.945067			midbrain	11.1154	0.833454	12.3501	0.580044	-9.99814	-2.12877	0.000572647	0.0011877	**
Midbrain	periaqueductal grey	2.76625	0.120226	2.70868	0.17979	-2.08097	-0.478804	0.229833	0.247513			periaqueductal grey	2.80937	0.157404	2.7434	0.149606	2.40451	0.440927	0.362195	0.945067			periaqueductal grey	2.61807	0.152853	2.78528	0.0917184	-6.00365	-1.82318	0.00477204	0.00685217	**
Olfactory bulb	lateral olfactory tract	0.236371	0.0146952	0.216331	0.0196444	-8.47818	-1.36371	0.000609396	0.00341262	**		lateral olfactory tract	0.225628	0.0159271	0.234641	0.0162519	-3.8412	-0.554581	0.239709	0.848942			lateral olfactory tract	0.207964	0.0195478	0.237813	0.0138266	-12.5514	-2.15881	0.00045343	0.00102155	**
Olfactory bulb	olfactory bulbs	14.6001	1.00839	13.1738	1.22309	-9.76956	-1.41451	0.000206974	0.00193176	**		olfactory bulbs	13.8193	1.02446	14.5839	1.18467	-5.24284	-0.645421	0.152909	0.848942			olfactory bulbs	12.5928	1.12574	14.6137	0.890247	-13.8286	-2.27001	0.000135763	0.000895588	**
Olfactory bulb	olfactory tubercle	2.01979	0.110798	1.90334	0.124054	-5.76575	-1.05107	0.00292138	0.00817987	**		olfactory tubercle	1.95144	0.108808	2.02496	0.143404	-3.63035	-0.51263	0.229257	0.848942			olfactory tubercle	1.86004	0.125926	2.01549	0.0810329	-7.71275	-1.91835	0.00224462	0.00349165	**
Subcortical	amygdala	8.79677	0.464971	8.17538	0.550537	-7.0639	-1.33642	0.000348503	0.00243952	**		amygdala	8.54883	0.411254	8.71226	0.537013	-1.87582	-0.304325	0.470561	0.945067			amygdala	7.83927	0.43687	8.8672	0.406063	-11.5925	-2.53146	1.3659e-05	0.000732789	**
Subcortical	basal forebrain	3.64056	0.22012	3.42138	0.294033	-6.02053	-0.995732	0.00959416	0.016281	*		basal forebrain	3.60026	0.219341	3.59992	0.276345	0.00965207	0.00125737	0.997632	0.997633			basal forebrain	3.26038	0.263335	3.67443	0.165126	-11.2683	-2.50746	0.000219374	0.00102155	**
Subcortical	bed nucleus of stria terminalis	0.638468	0.0373106	0.60508	0.0500081	-5.22933	-0.894857	0.0191843	0.0275468	*		bed nucleus of stria terminalis	0.641896	0.0316623	0.640577	0.0456232	0.205922	0.0289127	0.943153	0.973146			bed nucleus of stria terminalis	0.571946	0.0391824	0.63671	0.030776	-10.1717	-2.10437	0.000314	0.00102155	**
Thalamus	thalamus	12.4219	0.873754	11.5286	1.12898	-7.19131	-1.02237	0.00689251	0.0134457	*		thalamus	12.2081	0.76003	12.3128	1.07108	-0.849944	-0.0977066	0.810979	0.947249			thalamus	10.9171	1.07636	12.5129	0.706395	-12.7533	-2.25908	0.000464072	0.00102155	**
Ventricle	cerebral aqueduct	0.0833537	0.00749057	0.0795263	0.0126049	-4.59178	-0.510965	0.236996	0.250411			cerebral aqueduct	0.0844908	0.0119646	0.0828732	0.00876144	1.95192	0.184629	0.738935	0.947249			cerebral aqueduct	0.0750583	0.0119872	0.0837542	0.00662765	-10.3827	-1.31207	0.0435321	0.0477999	*
Ventricle	fourth ventricle	0.370318	0.0405054	0.358719	0.0313033	-3.1323	-0.286369	0.317117	0.328862			fourth ventricle	0.364969	0.0225999	0.377732	0.0473015	-3.37894	-0.26983	0.471822	0.945067			fourth ventricle	0.353094	0.037836	0.36414	0.0347847	-3.03352	-0.31756	0.484162	0.492965
Ventricle	lateral ventricle	1.68295	0.106578	1.58763	0.0989762	-5.66378	-0.894358	0.0053378	0.0123468	*		lateral ventricle	1.63805	0.072008	1.7135	0.132722	-4.40352	-0.568517	0.1484	0.848942			lateral ventricle	1.54226	0.100769	1.65749	0.0756117	-6.95226	-1.52401	0.00612133	0.00856979	**
Ventricle	subependymale zone / rhinocele	0.101538	0.00518068	0.0944907	0.010789	-6.94058	-1.36031	0.00957089	0.016281	*		subependymale zone / rhinocele	0.0996328	0.00983998	0.100575	0.00513344	-0.937082	-0.183595	0.793524	0.947249			subependymale zone / rhinocele	0.0898627	0.00982336	0.10234	0.00530408	-12.1922	-2.35244	0.00112999	0.00204127	**
Ventricle	third ventricle	1.10167	0.0613333	1.03176	0.0810306	-6.34569	-1.13981	0.00322338	0.00859568	**		third ventricle	1.06601	0.0412406	1.11393	0.0772437	-4.3022	-0.620422	0.115725	0.848942			third ventricle	1.00094	0.0969112	1.09145	0.0452688	-8.29284	-1.99944	0.00907057	0.0108075	*
White Matter	anterior commissure: pars anterior	0.716952	0.0442423	0.673571	0.0622046	-6.05086	-0.980549	0.0131215	0.020402	*		anterior commissure: pars anterior	0.710152	0.0482512	0.714371	0.0556235	-0.590544	-0.0758433	0.862674	0.947249			anterior commissure: pars anterior	0.640647	0.0559173	0.719104	0.0345585	-10.9103	-2.27025	0.000650763	0.00121552	**
White Matter	anterior commissure: pars posterior	0.235988	0.0149142	0.220777	0.0224353	-6.44565	-1.0199	0.0134799	0.020402	*		anterior commissure: pars posterior	0.231833	0.0197286	0.237521	0.0132342	-2.39474	-0.429795	0.46626	0.945067			anterior commissure: pars posterior	0.210827	0.0206999	0.234711	0.0166563	-10.1758	-1.43392	0.00705436	0.00918705	**
White Matter	arbor vita of cerebellum	0.0138417	0.00115939	0.0135964	0.00153692	-1.7726	-0.211627	0.564136	0.574393			arbor vita of cerebellum	0.0143029	0.00178038	0.0138737	0.00102401	3.09424	0.419219	0.522454	0.945067			arbor vita of cerebellum	0.0129605	0.000978841	0.0138151	0.00130634	-6.18644	-0.654241	0.103584	0.10742
	whole brain volume	270.822	15.4475	250.017	20.1094	-7.68223	-1.34683	0.000587008		***		whole brain volume	261.978	14.6215	269.935	17.414	-2.94782	-0.456943	0.298848				whole brain volume	239.252	18.6255	271.561	14.3573	-11.8976	-2.25036	0.000174706

## Sheet: P7-MRI Relative volume
	Total group											Male											Female
Brain regions	Relative volume	Mean_WT	SD_WT	Mean_Cul3+/-	SD_Cul3+/-	%Diff	Effect Size	P-value	FDR	FDR 5%	FDR 10%	Relative volume	mean_Cul3+/-	SD_Cul3+/-	mean_WT	SD_WT	%Diff	Effect Size	P-value	FDR	FDR 5%	FDR 10%	Relative volume	mean_Cul3+/-	SD_Cul3+/-	mean_WT	SD_WT	%Diff	Effect Size	P-value	FDR	FDR 5%	FDR 10%
Brain stem	mammillary bodies	0.270439	0.0126777	0.27904	0.0124749	3.18069	0.678501	0.0351602	0.0937605		*	mammillary bodies	0.28163	0.0120333	0.268959	0.0154856	4.71106	0.818231	0.0648164	0.279209			mammillary bodies	0.27671	0.0130304	0.271671	0.0103433	1.85455	0.487107	0.323715	0.4532
Brain stem	medulla	7.01394	0.21317	7.21734	0.317401	2.89985	0.954139	0.0194337	0.962376			medulla	7.04038	0.243039	7.09093	0.166827	-0.71296	-0.303042	0.600572	0.747815			medulla	7.3766	0.299136	6.94979	0.232598	6.14141	1.83499	0.0012123	0.0135778	*
Brain stem	pons	3.89473	0.141132	4.07319	0.177046	4.5822	1.26452	0.000912109	0.601053			pons	3.9801	0.132837	3.91678	0.183483	1.61655	0.345082	0.405764	0.668316			pons	4.15698	0.174751	3.87635	0.098339	7.23944	2.85366	0.000123184	0.00344914	**
Brain stem	pontine nucleus	0.279777	0.0136214	0.274422	0.0176168	-1.9139	-0.393108	0.2796	0.00203705	**		pontine nucleus	0.269403	0.0164941	0.277605	0.0165258	-2.95442	-0.496291	0.294742	0.521616			pontine nucleus	0.27894	0.0181937	0.281587	0.0110862	-0.940243	-0.23882	0.678823	0.745374
Brain stem	superior olivary complex	0.18867	0.00749673	0.193979	0.0101296	2.8139	0.708173	0.0616657	0.342431			superior olivary complex	0.18878	0.00980176	0.189014	0.00805264	-0.123685	-0.0290318	0.95517	0.95517			superior olivary complex	0.198658	0.00827434	0.188383	0.00735122	5.45405	1.39766	0.00584995	0.0363997	*
Cerebellum	cerebellar cortex	7.63737	0.244811	7.3917	0.278383	-3.21672	-1.00352	0.00459659	0.028601	*		cerebellar cortex	7.4928	0.259511	7.63137	0.209896	-1.8159	-0.660224	0.21573	0.425828			cerebellar cortex	7.30071	0.275158	7.64237	0.27984	-4.47059	-1.22091	0.00940437	0.0478768	*
Cerebellum	cerebellar peduncle: inferior	0.00263945	0.000377074	0.00284981	0.000347486	7.96983	0.557874	0.0723896	0.155916			cerebellar peduncle: inferior	0.00273184	0.00030531	0.00263202	0.000320843	3.79266	0.311129	0.497837	0.746318			cerebellar peduncle: inferior	0.00295598	0.000363585	0.00264564	0.000432583	11.7301	0.717406	0.0872094	0.228609
Cerebellum	cerebellar peduncle: middle	0.0870447	0.00446083	0.0881515	0.00578521	1.27148	0.248105	0.493722	0.601053			cerebellar peduncle: middle	0.0873298	0.00564595	0.0881574	0.0054591	-0.938814	-0.151606	0.749382	0.825732			cerebellar peduncle: middle	0.088891	0.00610897	0.0861175	0.00339741	3.22063	0.816364	0.193201	0.341927
Cerebral white matter	cerebral peduncle	0.137251	0.00561333	0.137897	0.00663584	0.470547	0.115053	0.737408	0.779148			cerebral peduncle	0.139777	0.00362544	0.135931	0.0065394	2.82882	0.588014	0.137469	0.34992			cerebral peduncle	0.136206	0.00834709	0.138351	0.00471829	-1.55089	-0.454757	0.456735	0.574306
Cerebral white matter	corpus callosum	3.26208	0.115283	3.17552	0.104915	-2.65364	-0.750878	0.0167889	0.0626784		*	corpus callosum	3.20721	0.107009	3.28339	0.142834	-2.32012	-0.533338	0.209932	0.425828			corpus callosum	3.14699	0.0996336	3.24432	0.089013	-3.00005	-1.09345	0.0251764	0.082934		*
Cerebral white matter	corticospinal tract/pyramids	0.0833467	0.00452538	0.0872746	0.00473248	4.71268	0.867964	0.00986252	0.0455349	*		corticospinal tract/pyramids	0.0837666	0.00298675	0.0835016	0.00593192	0.317441	0.0446851	0.905306	0.925111			corticospinal tract/pyramids	0.0904317	0.00367183	0.0832177	0.00320413	8.66887	2.25148	8.20936e-05	0.00344914	**
Cerebral white matter	fasciculus retroflexus	0.0356477	0.00234533	0.0353603	0.00202752	-0.806133	-0.122528	0.679509	0.752304			fasciculus retroflexus	0.0354318	0.00148063	0.0358175	0.00305853	-1.07696	-0.126119	0.73566	0.825732			fasciculus retroflexus	0.035296	0.00250265	0.0355061	0.00167309	-0.591898	-0.125612	0.816508	0.826555
Cerebral white matter	fimbria	0.298897	0.017886	0.299136	0.0136936	0.0800291	0.0133738	0.962376	0.962376			fimbria	0.294502	0.011579	0.302412	0.0224765	-2.61568	-0.35193	0.356948	0.60573			fimbria	0.303307	0.0146645	0.295968	0.0132969	2.47974	0.551953	0.232754	0.372407
Cerebral white matter	fornix	0.185952	0.0051686	0.189441	0.00487021	1.87622	0.675013	0.0327932	0.091821		*	fornix	0.190293	0.00467287	0.186796	0.00602322	1.87199	0.580552	0.179019	0.385578			fornix	0.188675	0.00516238	0.185249	0.00448672	1.84911	0.763467	0.111336	0.259747
Cerebral white matter	internal capsule	0.332917	0.0101026	0.339177	0.0151355	1.88033	0.619636	0.122921	0.222051			internal capsule	0.339971	0.00966941	0.33105	0.0116495	2.69466	0.765758	0.0890029	0.302068			internal capsule	0.338463	0.0193355	0.334473	0.00883185	1.19284	0.451742	0.528632	0.616737
Cerebral white matter	mammilothalamic tract	0.0511559	0.00213835	0.0530022	0.00225906	3.6092	0.863434	0.0105706	0.0455349	*		mammilothalamic tract	0.0529469	0.00227467	0.0504755	0.00208339	4.89621	1.18623	0.0242772	0.254088			mammilothalamic tract	0.0530521	0.00236678	0.051723	0.00209913	2.56971	0.633182	0.178008	0.332281
Cerebral white matter	medial lemniscus/medial longitudinal fasciculus	0.138486	0.00468708	0.144678	0.00457525	4.47152	1.32117	0.000122967	0.0026084	**		medial lemniscus/medial longitudinal fasciculus	0.14386	0.00529821	0.138081	0.00550894	4.18544	1.04908	0.0327328	0.254088			medial lemniscus/medial longitudinal fasciculus	0.145414	0.00395518	0.138823	0.00410329	4.7479	1.60631	0.0010894	0.0135778	*
Cerebral white matter	optic tract	0.172531	0.00478434	0.173586	0.00833198	0.61177	0.220614	0.615726	0.176161			optic tract	0.1764	0.00432382	0.173197	0.00506593	1.8494	0.632283	0.158899	0.370765			optic tract	0.171054	0.0103528	0.171976	0.00468631	-0.536006	-0.1967	0.784458	0.826555
Cerebral white matter	posterior commissure	0.00412862	0.000580099	0.0041946	0.000510864	1.5981	0.113739	0.703376	0.00851302	**		posterior commissure	0.00424564	0.000455927	0.00388456	0.000522889	9.29513	0.690539	0.128999	0.34992			posterior commissure	0.00414866	0.000576405	0.004332	0.000565211	-4.23215	-0.324369	0.461496	0.574306
Cerebral white matter	stria medullaris	0.0917766	0.00441085	0.0934086	0.00435655	1.77824	0.369999	0.241968	0.757482			stria medullaris	0.0925571	0.00458841	0.0916135	0.00291551	1.02999	0.323653	0.595488	0.747815			stria medullaris	0.094175	0.00422695	0.0919125	0.00549031	2.46151	0.412079	0.299597	0.430191
Cerebral white matter	stria terminalis	0.105982	0.0050491	0.109268	0.00646286	3.10087	0.650881	0.0754353	0.752304			stria terminalis	0.109038	0.00466659	0.105196	0.0062447	3.65225	0.615246	0.150821	0.367216			stria terminalis	0.109476	0.00800494	0.106637	0.00396658	2.66197	0.715641	0.291791	0.430008
Cortex	cerebral cortex: entorhinal cortex	1.83727	0.0584	1.8029	0.0680837	-1.87034	-0.588411	0.0897284	0.176161			cerebral cortex: entorhinal cortex	1.78705	0.0332653	1.83087	0.0501304	-2.39355	-0.874174	0.0405631	0.254088			cerebral cortex: entorhinal cortex	1.81718	0.0883706	1.8426	0.0662319	-1.37975	-0.383851	0.449574	0.574306
Cortex	cerebral cortex: frontal lobe	9.21397	0.206087	9.0524	0.154276	-1.75353	-0.783989	0.00783067	0.0398652	*		cerebral cortex: frontal lobe	9.03128	0.179426	9.15383	0.19307	-1.33874	-0.63472	0.171407	0.383952			cerebral cortex: frontal lobe	9.07141	0.134676	9.2641	0.21108	-2.07988	-0.912842	0.0217001	0.082934		*
Cortex	cerebral cortex: occipital lobe	1.65028	0.0325589	1.64157	0.0470554	-0.527648	-0.267444	0.490144	0.601053			cerebral cortex: occipital lobe	1.647	0.038203	1.63847	0.0315768	0.520941	0.270307	0.600923	0.747815			cerebral cortex: occipital lobe	1.63669	0.0554534	1.66012	0.0312313	-1.41189	-0.750503	0.226004	0.372407
Cortex	cerebral cortex: parieto-temporal lobe	19.9766	0.349714	19.5847	0.520398	-1.96195	-1.12072	0.00669113	0.0374703	*		cerebral cortex: parieto-temporal lobe	19.5846	0.319859	19.9873	0.420114	-2.01473	-0.958525	0.032436	0.254088			cerebral cortex: parieto-temporal lobe	19.5848	0.671332	19.9677	0.298138	-1.9179	-1.28451	0.0898107	0.228609
Cortex	fundus of striatum	0.0747486	0.00302998	0.0766174	0.00446265	2.5001	0.616766	0.120564	0.222051			fundus of striatum	0.074562	0.00329425	0.0749365	0.00364221	-0.499725	-0.102816	0.817769	0.880675			fundus of striatum	0.0784672	0.00470719	0.074592	0.00257185	5.19518	1.50677	0.0234495	0.082934		*
Cortex	globus pallidus	0.672058	0.0215205	0.665562	0.0293055	-0.966615	-0.301862	0.419315	0.572723			globus pallidus	0.677793	0.0232954	0.673147	0.0222678	0.690218	0.20865	0.662396	0.789238			globus pallidus	0.654554	0.0308384	0.671151	0.0218286	-2.47292	-0.760334	0.155613	0.311227
Cortex	lateral septum	1.01731	0.0263375	1.03672	0.0261255	1.90786	0.73693	0.0232768	0.0724166		*	lateral septum	1.03824	0.0230857	1.01469	0.0281641	2.32088	0.836163	0.0642438	0.279209			lateral septum	1.03536	0.0297821	1.0195	0.0257641	1.55536	0.615465	0.195387	0.341927
Cortex	medial septum	0.170827	0.0061592	0.170939	0.00512539	0.0653828	0.0181341	0.950478	0.061536		*	medial septum	0.170985	0.00426507	0.169482	0.00606283	0.886974	0.247947	0.544718	0.746318			medial septum	0.170897	0.00603039	0.171948	0.00627152	-0.611265	-0.167592	0.694682	0.748119
Cortex	nucleus accumbens	0.730919	0.0275549	0.769619	0.0333691	5.29469	1.40446	0.000223472	0.0236883	*		nucleus accumbens	0.752987	0.0238335	0.739715	0.0216635	1.79426	0.612663	0.220518	0.425828			nucleus accumbens	0.784588	0.0345902	0.72359	0.0306042	8.42994	1.99314	0.000283386	0.00528987	**
Cortex	pre-para subiculum	0.613495	0.0170211	0.616888	0.034443	0.553143	0.19937	0.685134	0.406402			pre-para subiculum	0.633493	0.0142367	0.610196	0.0222535	3.81798	1.0469	0.0157726	0.244752			pre-para subiculum	0.601944	0.0408486	0.616244	0.011392	-2.32049	-1.25525	0.257851	0.399659
Cortex	striatum	3.93128	0.0908052	3.88958	0.114757	-1.06079	-0.459255	0.20179	0.376395			striatum	3.95363	0.114366	3.93891	0.084795	0.373908	0.173688	0.752006	0.825732			striatum	3.83193	0.0831642	3.92493	0.098802	-2.36944	-0.941266	0.0286409	0.0854965		*
Cortex	medial preoptic area	0.0719152	0.00359594	0.0756736	0.00578652	5.22606	1.04516	0.015384	0.667401			medial preoptic area	0.0759961	0.00453601	0.0732209	0.00285079	3.79017	0.973482	0.12469	0.34992			medial preoptic area	0.0753833	0.0069628	0.0708272	0.00389811	6.4327	1.1688	0.0669837	0.187554
Hippocampus	dentate gyrus of hippocampus	0.680029	0.0258702	0.659436	0.0423742	-3.02821	-0.796002	0.0639354	0.149183			dentate gyrus of hippocampus	0.681507	0.0340435	0.676436	0.0249881	0.749718	0.202951	0.71381	0.825732			dentate gyrus of hippocampus	0.639572	0.0404405	0.683023	0.0273001	-6.36157	-1.59161	0.00710979	0.0398148	*
Hippocampus	hippocampus	4.91978	0.100827	4.89327	0.175022	-0.538956	-0.262979	0.54898	0.654104			hippocampus	4.97364	0.0713568	4.92315	0.123549	1.02547	0.408627	0.298066	0.521616			hippocampus	4.82094	0.210873	4.91698	0.0830669	-1.95326	-1.15619	0.16152	0.3119
Hypohalamus	paraventricular hypothalamic nucleus	0.0264898	0.00198127	0.0260884	0.00163813	-1.51547	-0.20262	0.488024	0.536968			paraventricular hypothalamic nucleus	0.0261026	0.00146268	0.0256855	0.00143992	1.6239	0.289673	0.539771	0.746318			paraventricular hypothalamic nucleus	0.0260756	0.0018614	0.0271601	0.00217239	-3.99306	-0.499229	0.228375	0.372407
Hypothalamus	hypothalamus	3.51626	0.100417	3.66282	0.121819	4.16806	1.45952	0.000139736	0.0026084	**		hypothalamus	3.63294	0.123535	3.49899	0.098033	3.82834	1.36641	0.0174823	0.244752			hypothalamus	3.68972	0.120075	3.53066	0.104354	4.50502	1.5242	0.00337233	0.0236063	*
Midbrain	colliculus: inferior	1.31246	0.0691429	1.36221	0.0596584	3.79052	0.719511	0.0190521	0.0640167		*	colliculus: inferior	1.36781	0.0465487	1.31771	0.0736051	3.80214	0.680676	0.0983594	0.306007			colliculus: inferior	1.35717	0.0716424	1.30809	0.0681785	3.75221	0.719909	0.115958	0.259747
Midbrain	colliculus: superior	2.52263	0.0823836	2.64234	0.110128	4.74548	1.45309	0.000296146	0.00331683	**		colliculus: superior	2.61271	0.106622	2.52586	0.0765166	3.43813	1.13495	0.055451	0.279209			colliculus: superior	2.669	0.111729	2.51993	0.0902738	5.91589	1.65138	0.00244844	0.0195875	*
Midbrain	midbrain	4.53525	0.13932	4.69067	0.174472	3.42696	1.11557	0.00296104	0.0640167		*	midbrain	4.73601	0.176562	4.51632	0.144698	4.86446	1.5183	0.00841533	0.235629			midbrain	4.64986	0.171067	4.55102	0.139025	2.17174	0.710927	0.150193	0.311227
Midbrain	periaqueductal grey	1.02281	0.0395691	1.08553	0.0466334	6.13209	1.58507	3.63759e-05	0.703687			periaqueductal grey	1.07346	0.049676	1.0173	0.0310198	5.52105	1.81063	0.0082167	0.235629			periaqueductal grey	1.09639	0.0433487	1.02741	0.0463805	6.71458	1.4874	0.0018861	0.0176036	*
Olfactory bulb	lateral olfactory tract	0.0872912	0.0025494	0.086481	0.00215727	-0.928147	-0.317797	0.28303	0.406402			lateral olfactory tract	0.0860726	0.00192742	0.086937	0.00261211	-0.994333	-0.330937	0.427677	0.684284			lateral olfactory tract	0.0868486	0.00238505	0.0875864	0.00257224	-0.842338	-0.286822	0.496853	0.604864
Olfactory bulb	olfactory bulbs	5.38867	0.136482	5.26502	0.121919	-2.29476	-0.906034	0.00423425	0.00312861	**		olfactory bulbs	5.27127	0.153585	5.39855	0.156214	-2.35778	-0.81482	0.0916993	0.302068			olfactory bulbs	5.25939	0.093202	5.38044	0.124229	-2.24983	-0.97442	0.0195262	0.082934		*
Olfactory bulb	olfactory tubercle	0.746233	0.0227166	0.762951	0.0381666	2.24034	0.735944	0.0912262	0.028601	*		olfactory tubercle	0.745087	0.0169951	0.750204	0.0233314	-0.682124	-0.219332	0.595652	0.747815			olfactory tubercle	0.779029	0.04528	0.742924	0.0226608	4.85988	1.59329	0.0246859	0.082934		*
Subcortical	amygdala	3.24925	0.0503466	3.27396	0.0750123	0.760477	0.490794	0.217497	0.347994			amygdala	3.26483	0.0511709	3.22825	0.0349484	1.13315	1.04672	0.0837913	0.302068			amygdala	3.28219	0.0936354	3.26676	0.0557162	0.472207	0.276865	0.637009	0.71345
Subcortical	basal forebrain	1.34452	0.0411276	1.36848	0.0409549	1.78165	0.58245	0.0699547	0.155916			basal forebrain	1.37431	0.0345029	1.33314	0.045816	3.08813	0.898573	0.0426227	0.254088			basal forebrain	1.36323	0.0472429	1.35401	0.0359958	0.680998	0.256163	0.608967	0.695963
Subcortical	bed nucleus of stria terminalis	0.23586	0.00816118	0.242185	0.0100505	2.68154	0.774972	0.0320419	0.091821		*	bed nucleus of stria terminalis	0.245163	0.00588904	0.237347	0.00929321	3.29313	0.841059	0.0453729	0.254088			bed nucleus of stria terminalis	0.239504	0.0124236	0.234621	0.00726695	2.08133	0.671978	0.264061	0.399659
Thalamus	thalamus	4.58404	0.107904	4.60586	0.137147	0.47603	0.20223	0.572058	0.822604			thalamus	4.65902	0.090554	4.55585	0.134963	2.26454	0.764426	0.0701503	0.280601			thalamus	4.55801	0.157987	4.60753	0.0774643	-1.07461	-0.639171	0.348889	0.476531
Ventricle	cerebral aqueduct	0.0308743	0.00324658	0.0318871	0.00509877	3.28034	0.311953	0.446408	0.595211			cerebral aqueduct	0.0324819	0.00619278	0.0307559	0.00312792	5.61183	0.551795	0.446439	0.694461			cerebral aqueduct	0.0313517	0.0041513	0.0309729	0.00347765	1.22301	0.108924	0.818067	0.826555
Ventricle	fourth ventricle	0.137311	0.0187801	0.144242	0.0161286	5.04748	0.369048	0.216251	0.347994			fourth ventricle	0.139969	0.0155624	0.141107	0.0252634	-0.806641	-0.0450543	0.908591	0.925111			fourth ventricle	0.148087	0.0164406	0.134148	0.0112743	10.3913	1.23642	0.0290077	0.0854965		*
Ventricle	lateral ventricle	0.622774	0.0447653	0.636532	0.030647	2.20909	0.307329	0.265584	0.401965			lateral ventricle	0.626391	0.0326411	0.63657	0.0562222	-1.59901	-0.181046	0.640804	0.780109			lateral ventricle	0.645659	0.0271297	0.611278	0.0303689	5.62441	1.1321	0.0117358	0.054767		*
Ventricle	subependymale zone / rhinocele	0.0375611	0.00211145	0.0377549	0.00259037	0.51598	0.0917889	0.793225	0.156458			subependymale zone / rhinocele	0.0380062	0.00290193	0.0373272	0.00184471	1.81905	0.368079	0.546371	0.746318			subependymale zone / rhinocele	0.0375288	0.00241134	0.0377561	0.00237397	-0.601957	-0.0957365	0.826555	0.826555
Ventricle	third ventricle	0.407344	0.020573	0.413391	0.0233707	1.48452	0.293936	0.383549	0.149183			third ventricle	0.407548	0.0171858	0.413092	0.0215301	-1.34211	-0.257507	0.546411	0.746318			third ventricle	0.418651	0.0276579	0.402555	0.0193312	3.99848	0.832648	0.124548	0.268257
White Matter	anterior commissure: pars anterior	0.264766	0.00801613	0.269355	0.0110164	1.73317	0.572451	0.131825	0.230693			anterior commissure: pars anterior	0.270979	0.00766158	0.264561	0.00991585	2.42586	0.647234	0.136045	0.34992			anterior commissure: pars anterior	0.267893	0.0136211	0.264937	0.00649294	1.11586	0.455316	0.511462	0.609401
White Matter	anterior commissure: pars posterior	0.0871957	0.00413986	0.088307	0.00553335	1.27445	0.268431	0.467253	0.601053			anterior commissure: pars posterior	0.0884671	0.00509403	0.0881434	0.00461705	0.367216	0.0701047	0.886161	0.925111			anterior commissure: pars posterior	0.0881628	0.00617424	0.0864059	0.00371223	2.03332	0.473276	0.419073	0.558765
White Matter	arbor vita of cerebellum	0.005121	0.000449871	0.00544883	0.000543042	6.40176	0.72873	0.0409227	0.104167			arbor vita of cerebellum	0.00545269	0.00053268	0.00515987	0.000508519	5.67506	0.57584	0.237082	0.442553			arbor vita of cerebellum	0.00544536	0.000580984	0.00508861	0.000415062	7.01077	0.859512	0.108971	0.259747
