# Supplementary material for: Autism-linked Cullin3 germline haploinsufficiency impacts cytoskeletal dynamics and cortical neurogenesis through RhoA signaling
Source: Mol Psychiatry. 2021 Mar 16;26(7):3586–613. doi: 10.1038/s41380-021-01052-x (PMC8443683; doi:10.1038/s41380-021-01052-x)
Supplement: Supplementary file 3 — Supplementary table S3 [file 41380_2021_1052_MOESM3_ESM.xlsx]

## Sheet: Readme_S3
Table S3. Differentially expressed genes (DEGs) in embryonic, early postnatal and adult cortex, hippocampus and cerebellum.
1. All spreadsheets are sorted by "FDR", column F

## Sheet: Cortex-DEG-Embryonic
Ensembl_ID	Gene_name	logFC	logCPM	LR	PValue	FDR
ENSMUSG00000004364	Cul3	-0.796649	7.28976	450.47	5.6987e-100	9.89465e-96
ENSMUSG00000069303	Hist1h2br	4.43355	3.91824	275.58	6.89875e-62	5.98915e-58
ENSMUSG00000094050	Gm23472	1.18018	4.67815	256.034	1.25636e-57	7.27142e-54
ENSMUSG00000065947	mt-Nd4l	1.52918	2.28885	240.703	2.7628e-54	1.19926e-50
ENSMUSG00000098641	Rnu3b4	1.07522	3.93912	206.575	7.67446e-47	2.66503e-43
ENSMUSG00000094103	1700047I17Rik2	2.68366	3.25094	181.982	1.78939e-41	5.17818e-38
ENSMUSG00000065773	Rnu1b6	-1.47756	1.22526	104.01	2.01322e-24	4.99365e-21
ENSMUSG00000068964	Gm6361	1.58452	2.35695	103.024	3.31129e-24	7.18674e-21
ENSMUSG00000110631	Gm42047	0.360425	7.51949	93.3049	4.48283e-22	8.64837e-19
ENSMUSG00000093815	Gm26444	1.84479	4.54444	90.2759	2.07161e-21	3.59694e-18
ENSMUSG00000096764	Gm21985	0.876621	2.24695	61.2653	4.98791e-15	7.21709e-12
ENSMUSG00000038718	Pbx3	0.484725	3.77039	61.3803	4.70496e-15	7.21709e-12
ENSMUSG00000095648	Gm2004	2.30428	0.437315	59.1926	1.42974e-14	1.90958e-11
ENSMUSG00000105025	Rnu3b1	0.810296	4.15668	54.9257	1.25171e-13	1.55238e-10
ENSMUSG00000094248	Hist1h2ao	2.19456	-0.0749362	48.5382	3.23919e-12	3.74947e-09
ENSMUSG00000111904	AC165349.1	-2.11105	0.719237	43.1854	4.97909e-11	5.40325e-08
ENSMUSG00000065251	Gm23971	0.576759	7.29367	42.4488	7.25551e-11	7.41044e-08
ENSMUSG00000096214	Gm22634	1.39829	3.51717	42.3214	7.74401e-11	7.46996e-08
ENSMUSG00000078087	Rps12l1	12.034	0.0150911	41.0906	1.45332e-10	1.3281e-07
ENSMUSG00000064923	Gm22042	2.50145	-1.75887	39.2323	3.76268e-10	3.26657e-07
ENSMUSG00000112478	AC153370.2	0.35864	3.91934	38.5334	5.38253e-10	4.45033e-07
ENSMUSG00000097347	Gm17275	-1.40485	0.929954	37.9154	7.38787e-10	5.75428e-07
ENSMUSG00000073125	Xlr3b	-0.550588	2.82718	37.8544	7.62244e-10	5.75428e-07
ENSMUSG00000081604	Gm11518	-0.343708	4.16021	36.1402	1.83617e-09	1.32839e-06
ENSMUSG00000001506	Col1a1	-0.880139	0.688914	35.0707	3.17944e-09	2.20819e-06
ENSMUSG00000098395	Gm27998	3.63992	-0.378803	34.0473	5.37897e-09	3.59212e-06
ENSMUSG00000015843	Rxrg	1.25241	0.573101	33.3389	7.74193e-09	4.97863e-06
ENSMUSG00000067736	Gm10222	-0.501643	3.00418	32.9348	9.53004e-09	5.90964e-06
ENSMUSG00000083061	Gm12191	6.05194	-0.0919462	32.6083	1.12729e-08	6.74938e-06
ENSMUSG00000114940	AC238940.3	-1.64312	-0.738908	31.6091	1.8854e-08	1.08086e-05
ENSMUSG00000017491	Rarb	0.777273	1.12758	31.564	1.92977e-08	1.08086e-05
ENSMUSG00000097554	Gm26825	-0.552159	2.83068	30.6268	3.12736e-08	1.69689e-05
ENSMUSG00000067719	Gm10221	0.493867	2.164	29.4507	5.73579e-08	3.01789e-05
ENSMUSG00000095207	CR974586.1	-1.34649	-0.728962	28.8701	7.74005e-08	3.95266e-05
ENSMUSG00000083596	Rpl21-ps15	1.95623	-0.493279	28.7547	8.21493e-08	4.07531e-05
ENSMUSG00000081455	Hmgb1-ps3	-1.83311	-0.982806	28.2601	1.06057e-07	5.1152e-05
ENSMUSG00000096206	Gm22317	-0.394429	6.18577	28.2027	1.0925e-07	5.12679e-05
ENSMUSG00000031073	Fgf15	1.22807	-0.0678001	27.8238	1.3288e-07	6.07155e-05
ENSMUSG00000056854	Pou3f4	0.335294	3.41605	27.4122	1.64391e-07	7.31876e-05
ENSMUSG00000106106	CT010467.1	-0.319979	4.00359	27.1629	1.87013e-07	8.11775e-05
ENSMUSG00000102517	Gm38085	-0.636017	1.39887	27.1103	1.9217e-07	8.13814e-05
ENSMUSG00000035299	Mid1	-0.37142	5.63202	25.2333	5.07982e-07	0.000210002
ENSMUSG00000026173	Plcd4	0.482112	1.85932	25.0348	5.63039e-07	0.00022735
ENSMUSG00000064702	Gm24950	-0.221819	6.51892	24.6729	6.79337e-07	0.000268076
ENSMUSG00000021998	Lcp1	0.36328	3.05376	24.2971	8.25631e-07	0.000318565
ENSMUSG00000081953	Gm12435	9.33604	-0.955113	23.5782	1.19936e-06	0.000452707
ENSMUSG00000068165	Gm10233	-4.62291	-1.75107	23.0956	1.54147e-06	0.000569457
ENSMUSG00000069014	Gm5641	0.55666	2.05194	22.9467	1.66557e-06	0.000602484
ENSMUSG00000031075	Ano1	0.53941	1.40152	22.1859	2.47485e-06	0.000876957
ENSMUSG00000096549	Prickle4	-1.38833	-0.842649	21.6392	3.29062e-06	0.0011427
ENSMUSG00000043458	Pcdhb12	0.445612	1.89885	21.5459	3.45451e-06	0.00117609
ENSMUSG00000069302	Hist1h2ah	0.455321	3.21392	21.342	3.84225e-06	0.00128294
ENSMUSG00000107706	Gm44022	-0.662748	0.772252	21.2053	4.12617e-06	0.00135175
ENSMUSG00000096349	Gm22513	0.196474	5.597	20.4763	6.03748e-06	0.00190598
ENSMUSG00000094076	Gm4767	0.868973	0.0284879	20.4955	5.97711e-06	0.00190598
ENSMUSG00000111692	AC163637.2	-0.700471	0.410425	20.1932	7.00023e-06	0.00214594
ENSMUSG00000103472	Pcdhga7	-0.251542	4.05789	20.181	7.04479e-06	0.00214594
ENSMUSG00000079444	Gm21981	0.402471	2.07825	19.7349	8.89635e-06	0.00266323
ENSMUSG00000101939	Gm28438	0.164508	7.57403	19.6438	9.33075e-06	0.00270016
ENSMUSG00000060419	Rps16-ps2	0.510928	1.55599	19.6699	9.2038e-06	0.00270016
ENSMUSG00000057098	Ebf1	0.519558	2.17235	19.5999	9.54719e-06	0.00271751
ENSMUSG00000059898	Dsc3	-0.460904	2.67276	19.5031	1.00436e-05	0.0028127
ENSMUSG00000043024	Gm16433	6.63601	-1.2105	19.4611	1.02667e-05	0.00282954
ENSMUSG00000107176	Gm9794	-0.303592	3.29345	19.3677	1.07817e-05	0.00292503
ENSMUSG00000050711	Scg2	0.314406	3.15607	19.2685	1.13565e-05	0.00303359
ENSMUSG00000026787	Gad2	0.227451	4.73325	19.2013	1.17636e-05	0.00309472
ENSMUSG00000030088	Aldh1l1	0.211581	5.00205	18.8882	1.38611e-05	0.00359208
ENSMUSG00000104896	Rnu3b4	-0.542513	5.13306	18.8553	1.41016e-05	0.00360067
ENSMUSG00000081221	Gm14760	-1.48782	-0.805334	18.6717	1.5527e-05	0.00390718
ENSMUSG00000071497	Nutf2-ps1	0.478323	2.86368	18.4069	1.78406e-05	0.00442524
ENSMUSG00000032625	Thsd7a	0.248083	4.0306	18.2567	1.93049e-05	0.00472099
ENSMUSG00000103144	Pcdhga1	-0.319853	3.83966	18.1726	2.01765e-05	0.00486562
ENSMUSG00000107364	Gm43051	-0.611772	0.804507	18.144	2.04815e-05	0.00487152
ENSMUSG00000079225	Gm9531	0.367869	2.29722	17.8392	2.4038e-05	0.00564016
ENSMUSG00000078377	Gm4294	0.387229	3.3366	17.6077	2.71481e-05	0.00612554
ENSMUSG00000083557	Gm6877	4.64008	-1.97725	17.5868	2.74493e-05	0.00612554
ENSMUSG00000082741	Gm9703	-3.80507	-3.01666	17.582	2.75179e-05	0.00612554
ENSMUSG00000047935	Sox1ot	0.202826	4.77934	17.5953	2.73267e-05	0.00612554
ENSMUSG00000101609	Kcnq1ot1	-0.174075	6.18971	17.4661	2.92483e-05	0.00642832
ENSMUSG00000021867	Tmem254b	0.312498	2.72631	17.4255	2.98797e-05	0.00648503
ENSMUSG00000042938	Gm14117	3.48422	-1.96533	17.35	3.10892e-05	0.00666421
ENSMUSG00000104498	Gm37110	-1.66892	-0.719869	17.2007	3.36319e-05	0.00712136
ENSMUSG00000030310	Slc6a1	0.165651	6.19629	16.81	4.13157e-05	0.00864294
ENSMUSG00000006154	Eps8l1	-0.505503	1.3929	16.7392	4.28859e-05	0.00886462
ENSMUSG00000047773	Ankfn1	0.637604	0.711935	16.5439	4.75376e-05	0.00971053
ENSMUSG00000068696	Gpr88	0.434888	1.83886	16.5162	4.82366e-05	0.00973874
ENSMUSG00000065105	Gm26130	-1.8015	-1.58632	16.4752	4.92894e-05	0.00983691
ENSMUSG00000068264	Ap5s1	0.273941	3.28238	16.4322	5.04203e-05	0.00994827
ENSMUSG00000070348	Ccnd1	0.1937	4.96061	16.4038	5.11813e-05	0.00998496
ENSMUSG00000024647	Cbln2	0.328988	4.20067	16.2741	5.48076e-05	0.0104574
ENSMUSG00000017493	Igfbp4	0.241919	4.85035	16.2749	5.47841e-05	0.0104574
ENSMUSG00000102742	Pcdhga11	-0.177946	5.31298	16.1606	5.81914e-05	0.0109824
ENSMUSG00000046879	Irgm1	-0.615708	0.380951	15.9645	6.45415e-05	0.0120498
ENSMUSG00000050299	Gm9843	0.30452	2.7903	15.9217	6.60182e-05	0.012066
ENSMUSG00000026712	Mrc1	-0.608691	0.492677	15.9364	6.55079e-05	0.012066
ENSMUSG00000019929	Dcn	-0.917289	0.912807	15.8727	6.77478e-05	0.0122532
ENSMUSG00000042873	Lhfpl4	0.158214	6.40295	15.7729	7.14199e-05	0.0127842
ENSMUSG00000063804	Lin28b	0.440187	1.53766	15.7502	7.22803e-05	0.0128061
ENSMUSG00000102349	Gm37376	-0.72586	1.66456	15.5187	8.16921e-05	0.0143275
ENSMUSG00000114133	Gm20075	0.307811	2.85027	15.4784	8.34548e-05	0.0143468
ENSMUSG00000002274	Metrn	0.267081	3.31869	15.4839	8.32125e-05	0.0143468
ENSMUSG00000032611	1700102P08Rik	-0.618022	0.291017	15.3652	8.86048e-05	0.0146723
ENSMUSG00000092470	Gm20518	-0.425778	1.60572	15.3094	9.12636e-05	0.0146723
ENSMUSG00000093575	Gm20695	-3.08497	-1.10345	15.3405	8.97726e-05	0.0146723
ENSMUSG00000082029	H3f3c	0.418033	1.60022	15.3499	8.93261e-05	0.0146723
ENSMUSG00000036782	Klhl13	0.183483	5.01037	15.3523	8.92144e-05	0.0146723
ENSMUSG00000026344	Lypd1	0.308346	2.6094	15.3441	8.96023e-05	0.0146723
ENSMUSG00000099764	Rps10-ps2	0.536407	0.954254	15.3173	9.08786e-05	0.0146723
ENSMUSG00000003541	Ier3	0.588005	0.734892	15.2831	9.25397e-05	0.014741
ENSMUSG00000026193	Fn1	-0.167043	6.06445	15.2547	9.39423e-05	0.0148284
ENSMUSG00000083411	Rpl30-ps10	1.00549	-0.547445	15.1599	9.87807e-05	0.0154516
ENSMUSG00000058492	Scp2-ps2	0.766422	-0.0947611	15.1282	0.00010045	0.0155724
ENSMUSG00000111497	Raver1	0.479337	1.98338	14.9585	0.0001099	0.0168867
ENSMUSG00000083619	Gm14414	2.78021	-1.71448	14.8573	0.000115956	0.0175809
ENSMUSG00000022055	Nefl	-0.200332	6.5644	14.8494	0.000116443	0.0175809
ENSMUSG00000026814	Eng	0.264347	3.14236	14.8305	0.000117617	0.017605
ENSMUSG00000114501	AC154176.2	-0.38158	2.02424	14.7958	0.000119801	0.017628
ENSMUSG00000102049	Zbed6	-0.266124	4.64574	14.8081	0.000119022	0.017628
ENSMUSG00000063754	Gm10136	2.0519	-1.27253	14.7008	0.000125996	0.0183838
ENSMUSG00000082160	Gm11578	-1.74462	-0.941402	14.6499	0.000129444	0.0184627
ENSMUSG00000087963	Gm25394	0.456895	1.44657	14.6457	0.000129727	0.0184627
ENSMUSG00000070425	Xntrpc	-0.353622	2.15125	14.6462	0.000129694	0.0184627
ENSMUSG00000021508	Cxcl14	0.381942	1.81403	14.5886	0.00013372	0.0188763
ENSMUSG00000088835	Gm23547	0.212203	4.14752	14.561	0.000135691	0.019
ENSMUSG00000026043	Col3a1	-0.459852	2.88463	14.4719	0.000142269	0.0192986
ENSMUSG00000029754	Dlx6	0.589234	0.607668	14.4844	0.000141323	0.0192986
ENSMUSG00000102523	Gm37783	-0.363451	2.2637	14.4736	0.00014214	0.0192986
ENSMUSG00000044345	Marveld1	0.300063	2.56511	14.4954	0.000140501	0.0192986
ENSMUSG00000026950	Neb	-0.182596	4.8279	14.362	0.000150815	0.0202992
ENSMUSG00000069274	Hist1h4f	0.158301	6.50166	14.3425	0.000152386	0.020353
ENSMUSG00000024211	Grm8	0.374385	1.99829	14.2579	0.000159389	0.0211257
ENSMUSG00000026547	Tagln2	0.254796	3.30303	14.2027	0.000164132	0.0215896
ENSMUSG00000051486	Pcdhb11	0.278286	2.78286	14.1535	0.000168484	0.0219955
ENSMUSG00000112311	Gm8153	2.62369	-1.97968	14.071	0.000176038	0.02281
ENSMUSG00000099081	Gm27624	-1.32517	-1.58296	13.8885	0.000193978	0.0249484
ENSMUSG00000004110	Cacna1e	-0.138407	7.57146	13.8351	0.00019957	0.025479
ENSMUSG00000098950	Gm28036	0.172152	5.06645	13.7818	0.000205311	0.0260205
ENSMUSG00000022212	Cpne6	0.628743	0.679611	13.7383	0.000210129	0.0264382
ENSMUSG00000110047	A230085B16Rik	-0.400975	1.57367	13.603	0.000225825	0.0282086
ENSMUSG00000056296	Synpr	0.351063	2.8732	13.5322	0.000234506	0.0290838
ENSMUSG00000103076	Gm37902	-0.457793	1.10947	13.4653	0.000243018	0.0299257
ENSMUSG00000043372	Hexim2	0.236856	3.38134	13.3938	0.000252458	0.0308692
ENSMUSG00000102828	Gm38182	0.827328	-0.585422	13.3506	0.000258334	0.0313668
ENSMUSG00000100862	Gm10925	0.131169	8.70126	13.2752	0.000268947	0.0317748
ENSMUSG00000080981	Gm12161	4.27588	-2.54327	13.2953	0.00026607	0.0317748
ENSMUSG00000106666	Gm43587	-1.78713	-1.34788	13.296	0.000265969	0.0317748
ENSMUSG00000019718	L3hypdh	0.383933	1.74559	13.2747	0.000269015	0.0317748
ENSMUSG00000001120	Pcbp3	0.197894	4.16051	13.2289	0.000275673	0.0323412
ENSMUSG00000102594	Gm38381	-0.360154	1.97438	12.9975	0.000311901	0.0363459
ENSMUSG00000030209	Grin2b	-0.13189	8.58633	12.9721	0.000316167	0.0363569
ENSMUSG00000042453	Reln	-0.139212	8.86669	12.972	0.000316183	0.0363569
ENSMUSG00000056366	Fabp3-ps1	4.36172	-2.85803	12.9188	0.00032529	0.0370902
ENSMUSG00000080935	Got2-ps1	1.02776	-0.959154	12.91	0.000326833	0.0370902
ENSMUSG00000113429	Gm20063	0.573285	0.410352	12.7762	0.000351063	0.0393259
ENSMUSG00000055761	Nkain3	-0.153017	5.70486	12.7836	0.000349666	0.0393259
ENSMUSG00000115190	AC121960.2	-0.783751	-0.460883	12.7535	0.000355335	0.0395492
ENSMUSG00000038872	Zfhx3	0.443678	1.80265	12.7376	0.000358382	0.0396344
ENSMUSG00000085438	1700020I14Rik	-0.135002	8.55561	12.7185	0.000362055	0.0397871
ENSMUSG00000107370	Gm43588	-0.998204	-1.09569	12.6853	0.000368543	0.0402453
ENSMUSG00000065870	Rnu3a	0.481428	3.76247	12.6447	0.00037664	0.0408725
ENSMUSG00000068200	Gm5931	-0.819378	-0.591429	12.596	0.000386577	0.0416903
ENSMUSG00000079224	Gm6565	-1.76883	1.55499	12.5552	0.00039511	0.0423475
ENSMUSG00000026051	1500015O10Rik	0.414072	1.87378	12.503	0.000406294	0.0427544
ENSMUSG00000000078	Klf6	-0.140319	6.42024	12.5064	0.000405571	0.0427544
ENSMUSG00000052133	Sema5b	0.167995	5.17462	12.5071	0.000405409	0.0427544
ENSMUSG00000041911	Dlx1	0.152973	5.46637	12.4598	0.000415804	0.0432886
ENSMUSG00000089255	Snora78	0.339804	2.31817	12.4573	0.000416357	0.0432886
ENSMUSG00000085442	Gm3362	-0.81988	-0.546548	12.4045	0.000428307	0.044266
ENSMUSG00000095681	Gm8281	0.278491	3.05778	12.2769	0.000458604	0.0471168
ENSMUSG00000041633	Kctd12b	0.343633	1.89483	12.2496	0.000465367	0.0475303
ENSMUSG00000058773	Hist1h1b	0.14576	6.49051	12.1677	0.00048624	0.0493719
ENSMUSG00000097461	Gm26735	-0.282874	3.9174	12.1183	0.000499287	0.0504019
ENSMUSG00000109890	AU023762	-0.944455	-0.822771	12.001	0.000531732	0.0529306
ENSMUSG00000055612	Cdca7	0.163397	5.25775	11.9842	0.00053653	0.0529306
ENSMUSG00000095595	Fam177a	-0.274338	5.75145	11.9901	0.000534831	0.0529306
ENSMUSG00000080465	Gm22486	0.281158	2.63426	12.0076	0.000529844	0.0529306
ENSMUSG00000020534	Shmt1	0.232871	3.42202	11.9579	0.000544151	0.0533791
ENSMUSG00000103049	Gm37311	-0.308495	2.33935	11.8791	0.000567676	0.0553739
ENSMUSG00000081872	Gm15572	-4.09714	-2.84454	11.8133	0.000588086	0.0568362
ENSMUSG00000107932	Gm44432	-2.41143	-2.35886	11.8097	0.000589214	0.0568362
ENSMUSG00000059187	Fam19a1	0.319047	3.08529	11.7627	0.000604303	0.0579697
ENSMUSG00000105720	Gm42440	-0.628786	0.282989	11.6653	0.00063676	0.0604721
ENSMUSG00000109057	Gm44741	-0.619637	0.187496	11.6636	0.000637354	0.0604721
ENSMUSG00000026131	Dst	-0.132671	9.03681	11.5939	0.000661686	0.0621019
ENSMUSG00000097640	Gm20033	0.39462	1.50718	11.596	0.000660945	0.0621019
ENSMUSG00000052727	Map1b	-0.122609	11.5086	11.5333	0.00068361	0.0638146
ENSMUSG00000114196	AC154597.1	0.361677	2.08599	11.4419	0.000718068	0.0666728
ENSMUSG00000027971	Ndst4	0.476775	1.02769	11.4189	0.000727023	0.0671452
ENSMUSG00000078894	2210418O10Rik	-1.58399	3.78844	11.3695	0.00074661	0.0685893
ENSMUSG00000075410	Prcd	1.6813	-1.44387	11.3201	0.000766737	0.0700677
ENSMUSG00000096488	Gm10409	-1.006	2.47409	11.3012	0.000774551	0.0704111
ENSMUSG00000081603	Gm14681	0.391309	1.32616	11.2912	0.000778744	0.0704236
ENSMUSG00000034177	Rnf43	-0.831441	-0.661246	11.2529	0.000794991	0.0715204
ENSMUSG00000026247	Ecel1	0.459754	0.911431	11.2209	0.000808798	0.0719921
ENSMUSG00000095524	Gm15682	1.96671	-1.65763	11.2137	0.00081196	0.0719921
ENSMUSG00000078887	Gm6710	-0.207347	3.65969	11.2121	0.000812674	0.0719921
ENSMUSG00000082879	Gm13525	-1.28768	-1.643	11.1844	0.000824899	0.0727042
ENSMUSG00000107539	Gm44790	-2.30542	-2.096	11.1606	0.000835513	0.0732054
ENSMUSG00000046402	Rbp1	0.272147	2.73822	11.1529	0.000839018	0.0732054
ENSMUSG00000007682	Dio2	-0.252199	4.01367	11.1177	0.000855089	0.0742346
ENSMUSG00000050953	Gja1	-0.188969	4.00194	11.1063	0.000860348	0.0743195
ENSMUSG00000112690	Gm2446	1.15442	1.30237	11.0539	0.000884989	0.0759107
ENSMUSG00000032443	Zcwpw2	-0.911631	-1.23029	11.0487	0.000887512	0.0759107
ENSMUSG00000086496	Gm14204	0.18726	4.11588	10.9889	0.000916579	0.0780125
ENSMUSG00000100254	Trpc2	0.922556	0.970891	10.9531	0.000934455	0.0791461
ENSMUSG00000104852	Gm43201	-0.396192	1.28554	10.8552	0.000985211	0.0830399
ENSMUSG00000035493	Tgfbi	0.57	0.120511	10.7791	0.00102651	0.086103
ENSMUSG00000033007	Asic4	0.439662	1.08751	10.7306	0.00105379	0.087498
ENSMUSG00000106528	Gm42841	-0.710452	-0.339723	10.7228	0.00105826	0.087498
ENSMUSG00000015568	Lpl	-0.161245	4.70555	10.7228	0.00105825	0.087498
ENSMUSG00000113424	AL607131.1	-0.761316	-0.522841	10.6956	0.00107389	0.0883693
ENSMUSG00000066406	Akap13	-0.153587	4.95128	10.6093	0.00112517	0.0912916
ENSMUSG00000084099	Gm12929	4.08938	-3.27006	10.6115	0.00112385	0.0912916
ENSMUSG00000094388	Gm8783	-1.54072	0.43849	10.6124	0.0011233	0.0912916
ENSMUSG00000024713	Pcsk5	-0.187124	3.8912	10.5958	0.00113345	0.0915357
ENSMUSG00000105361	AY036118	-0.572143	0.571052	10.5707	0.00114896	0.0917561
ENSMUSG00000018707	Dync1h1	-0.114586	10.2705	10.5657	0.00115204	0.0917561
ENSMUSG00000093559	Gm20705	-0.922122	-0.988012	10.5811	0.00114252	0.0917561
ENSMUSG00000089762	Ier5l	0.190733	4.11523	10.5122	0.00118588	0.0935929
ENSMUSG00000029561	Oasl2	-0.680824	-0.431775	10.516	0.00118345	0.0935929
ENSMUSG00000107021	Gm42853	-0.327904	1.98968	10.5036	0.00119145	0.093607
ENSMUSG00000027765	P2ry1	0.355646	1.42477	10.475	0.00121003	0.093634
ENSMUSG00000104318	Pcdha7	0.190462	3.81144	10.4866	0.00120246	0.093634
ENSMUSG00000002847	Pla1a	1.00833	-1.26873	10.4699	0.00121336	0.093634
ENSMUSG00000045648	Vwc2l	0.318944	1.9955	10.4772	0.00120855	0.093634
ENSMUSG00000085562	2610028E06Rik	0.888228	-0.880178	10.3666	0.00128312	0.0981448
ENSMUSG00000083773	Gm13394	1.132	-1.43707	10.3693	0.00128131	0.0981448
ENSMUSG00000063316	Rpl27	0.130074	6.45285	10.3546	0.00129154	0.0983557
ENSMUSG00000094935	Gm9726	-1.85375	-1.66877	10.3239	0.00131321	0.0995686
ENSMUSG00000015312	Gadd45b	0.529328	0.394591	10.3009	0.00132965	0.0999428
ENSMUSG00000072676	Tmem254a	-0.322061	1.70817	10.3022	0.00132872	0.0999428
ENSMUSG00000027452	Acss1	0.170586	4.51561	10.257	0.00136166	0.100607
ENSMUSG00000105677	Gm43328	-0.42522	0.923072	10.2722	0.00135047	0.100607
ENSMUSG00000073411	H2-D1	0.191149	3.70579	10.2761	0.00134765	0.100607
ENSMUSG00000039629	Strip2	0.563237	0.348543	10.2618	0.00135814	0.100607
ENSMUSG00000099021	Rn7s1	-0.110464	14.6972	10.2294	0.00138217	0.101689
ENSMUSG00000043773	1700048O20Rik	-0.297495	2.32561	10.2164	0.00139201	0.101981
ENSMUSG00000066543	Rpl17-ps9	-2.55075	-2.77022	10.1934	0.00140947	0.102826
ENSMUSG00000097891	Gm3650	-0.579634	0.13225	10.1731	0.00142507	0.103105
ENSMUSG00000110686	Gm45855	1.0503	-1.03267	10.1653	0.0014311	0.103105
ENSMUSG00000091002	Tcerg1l	0.226462	3.21839	10.1654	0.00143101	0.103105
ENSMUSG00000112808	Gm4739	0.203664	3.87132	10.1234	0.00146401	0.104608
ENSMUSG00000102748	Pcdhgb2	-0.182051	3.86572	10.1305	0.00145835	0.104608
ENSMUSG00000058135	Gstm1	0.205424	3.28875	10.1114	0.00147354	0.104857
ENSMUSG00000079108	Srp54b	-0.128766	6.13086	10.0789	0.00149981	0.10629
ENSMUSG00000066443	Gm10163	1.31241	1.29588	10.0566	0.00151804	0.107145
ENSMUSG00000044201	Cdc25c	0.250943	3.14745	10.0373	0.00153404	0.107402
ENSMUSG00000074457	S100a16	0.284813	2.08284	10.0427	0.00152951	0.107402
ENSMUSG00000032502	Stac	0.366212	1.64236	10.0189	0.00154942	0.108043
ENSMUSG00000087184	Gm11650	0.316742	1.80068	10.0104	0.0015566	0.108109
ENSMUSG00000020178	Adora2a	0.366454	1.28428	9.99175	0.00157243	0.108773
ENSMUSG00000068014	Gm14648	5.73859	-1.19953	9.98318	0.00157977	0.108847
ENSMUSG00000106926	Rpl7-ps7	0.584691	0.123139	9.96302	0.00159716	0.109611
ENSMUSG00000097230	Gm26853	-0.171314	4.45099	9.95498	0.00160414	0.109657
ENSMUSG00000032174	Icam5	0.384277	1.13521	9.93032	0.00162578	0.109781
ENSMUSG00000021848	Otx2	0.954144	-0.965292	9.93421	0.00162235	0.109781
ENSMUSG00000027456	Sdcbp2	1.31874	-1.70684	9.92413	0.00163126	0.109781
ENSMUSG00000020838	Slc6a4	-0.439474	0.700583	9.94112	0.00161627	0.109781
ENSMUSG00000034037	Fgd5	0.291401	2.61857	9.91366	0.00164057	0.109981
ENSMUSG00000100235	Gm28557	0.643167	-0.224524	9.89585	0.00165652	0.110624
ENSMUSG00000045128	Rpl18a	0.113347	8.29508	9.87458	0.00167578	0.111481
ENSMUSG00000085929	Gm13421	-0.443794	0.604488	9.85583	0.00169294	0.111766
ENSMUSG00000107804	Gm44439	-0.289884	2.14065	9.86081	0.00168837	0.111766
ENSMUSG00000048988	Elfn1	0.186559	3.60152	9.83977	0.00170779	0.111895
ENSMUSG00000022257	Laptm4b	0.242035	2.75869	9.84606	0.00170196	0.111895
ENSMUSG00000105289	Gm43483	-0.675488	-0.0338507	9.82536	0.00172122	0.111959
ENSMUSG00000031111	Igsf1	-0.546442	0.0193214	9.82489	0.00172166	0.111959
ENSMUSG00000103552	Gm38217	-1.11264	-1.2504	9.792	0.00175273	0.113555
ENSMUSG00000105945	Gm43570	0.737618	-0.471017	9.77946	0.00176472	0.113906
ENSMUSG00000093656	Gm20628	-0.565531	1.21029	9.69219	0.00185053	0.117695
ENSMUSG00000056856	Jakmip3	-0.17084	4.30826	9.71101	0.00183168	0.117695
ENSMUSG00000095687	Rnaset2a	0.376898	1.51292	9.70434	0.00183834	0.117695
ENSMUSG00000027304	Rtf1	0.126569	6.4312	9.69717	0.00184552	0.117695
ENSMUSG00000085927	Gm15888	-1.09493	-1.21028	9.68122	0.0018616	0.117967
ENSMUSG00000027435	Cd93	0.143203	5.07141	9.6139	0.0019311	0.121926
ENSMUSG00000066878	Gm10184	0.36741	2.00355	9.57737	0.0019699	0.123034
ENSMUSG00000087819	Gm25117	0.234604	3.01936	9.57878	0.00196839	0.123034
ENSMUSG00000106940	Gm42930	-0.408132	0.963312	9.57795	0.00196928	0.123034
ENSMUSG00000064360	mt-Nd3	-0.302879	5.71176	9.54821	0.00200144	0.124556
ENSMUSG00000020902	Ntn1	0.242505	2.59344	9.53578	0.00201504	0.124954
ENSMUSG00000037362	Nov	-0.268208	2.33023	9.52442	0.00202756	0.125283
ENSMUSG00000029810	Tmem176b	0.227981	3.08274	9.48656	0.00206982	0.127441
ENSMUSG00000022863	Btg3	0.276262	2.42483	9.43887	0.00212434	0.128195
ENSMUSG00000023391	Dlx2	0.216329	3.01655	9.46199	0.00209774	0.128195
ENSMUSG00000083405	Gm15725	-0.452524	0.918884	9.45368	0.00210726	0.128195
ENSMUSG00000020160	Meis1	0.286022	2.63857	9.44788	0.00211393	0.128195
ENSMUSG00000020696	Rffl	0.300507	1.93669	9.41942	0.00214699	0.128195
ENSMUSG00000019763	Rmnd1	-0.155943	4.49454	9.42552	0.00213986	0.128195
ENSMUSG00000061167	Rpl15-ps3	-1.25194	2.60439	9.43254	0.00213169	0.128195
ENSMUSG00000067586	S1pr3	0.224747	2.82806	9.41812	0.00214852	0.128195
ENSMUSG00000066036	Ubr4	-0.117518	7.97329	9.4491	0.00211253	0.128195
ENSMUSG00000081642	Gm13532	2.73514	-2.6782	9.38342	0.00218956	0.130197
ENSMUSG00000093734	Gm25082	-0.788853	-0.964371	9.36831	0.00220769	0.130381
ENSMUSG00000022817	Itgb5	0.186428	3.55037	9.36837	0.00220762	0.130381
ENSMUSG00000045319	Proser2	0.441803	0.701954	9.28442	0.00231111	0.136027
ENSMUSG00000007872	Id3	0.189736	3.51275	9.273	0.00232556	0.136415
ENSMUSG00000032446	Eomes	0.126106	6.74749	9.25567	0.00234767	0.136787
ENSMUSG00000089945	Pakap	0.301504	1.99364	9.25953	0.00234273	0.136787
ENSMUSG00000105726	Gm42443	-0.689011	-0.488227	9.22983	0.00238103	0.138267
ENSMUSG00000036256	Igfbp7	0.184448	3.59194	9.19188	0.00243091	0.140693
ENSMUSG00000020897	Aurkb	0.181001	4.23272	9.12397	0.00252281	0.142612
ENSMUSG00000022203	Efs	0.142873	5.19496	9.12673	0.00251901	0.142612
ENSMUSG00000096056	Gm21986	-0.342623	1.3531	9.1568	0.00247795	0.142612
ENSMUSG00000104860	Gm42510	-0.892001	-0.995807	9.12061	0.00252745	0.142612
ENSMUSG00000110841	Gpx4-ps2	-0.255696	2.4417	9.11893	0.00252978	0.142612
ENSMUSG00000064354	mt-Co2	-0.111563	7.73276	9.13017	0.00251429	0.142612
ENSMUSG00000029660	Tex26	-0.849518	-0.99602	9.13784	0.00250377	0.142612
ENSMUSG00000052387	Trpm3	-0.149832	4.70985	9.12269	0.00252459	0.142612
ENSMUSG00000063953	Amd2	0.494409	0.299221	9.10632	0.00254728	0.143134
ENSMUSG00000044043	Pcdhb14	0.241218	3.03502	9.09228	0.0025669	0.143771
ENSMUSG00000045886	Gm9803	0.756729	-0.875696	9.06462	0.00260603	0.145027
ENSMUSG00000042436	Mfap4	0.209736	3.69424	9.06669	0.00260307	0.145027
ENSMUSG00000064941	Gm23238	2.19267	-1.98376	9.04424	0.00263524	0.145557
ENSMUSG00000043807	Ly6g5b	0.748028	-0.75327	9.04045	0.00264071	0.145557
ENSMUSG00000067038	Rps12-ps3	-0.191556	3.50708	9.04382	0.00263584	0.145557
ENSMUSG00000089475	Gm25363	-2.80072	-3.20267	9.0343	0.0026496	0.145586
ENSMUSG00000032452	Clstn2	-0.1169	7.30242	9.01454	0.0026784	0.146704
ENSMUSG00000106767	Gm42727	-0.655598	-0.449297	8.99431	0.00270821	0.14787
ENSMUSG00000072844	G530011O06Rik	-0.450274	0.641137	8.98737	0.00271852	0.147968
ENSMUSG00000097151	Gm26514	-0.521525	0.286606	8.97732	0.00273351	0.148318
ENSMUSG00000031245	Hmgn5	0.205439	3.27181	8.96625	0.00275012	0.148755
ENSMUSG00000031133	Arhgef6	0.282164	1.89394	8.91059	0.00283522	0.151471
ENSMUSG00000062727	Hist1h2bk	0.156156	6.50376	8.92183	0.00281781	0.151471
ENSMUSG00000030102	Itpr1	-0.108469	8.03015	8.91614	0.00282661	0.151471
ENSMUSG00000061517	Sox21	0.164557	4.44341	8.92605	0.00281132	0.151471
ENSMUSG00000028842	Ago3	-0.133413	5.35735	8.9043	0.002845	0.151527
ENSMUSG00000024451	Arap3	0.223087	2.84264	8.86703	0.00290367	0.15398
ENSMUSG00000102760	Gm37258	-0.610585	-0.0449763	8.86381	0.0029088	0.15398
ENSMUSG00000061601	Pclo	-0.126767	6.04177	8.84228	0.00294331	0.155334
ENSMUSG00000021798	Ldb3	0.52187	0.292663	8.8357	0.00295394	0.155422
ENSMUSG00000050936	Gm42743	0.162267	4.47333	8.78085	0.0030441	0.158576
ENSMUSG00000109927	Gm45264	-0.275906	2.25714	8.78647	0.00303473	0.158576
ENSMUSG00000048240	Gng7	0.198191	4.23963	8.77707	0.00305041	0.158576
ENSMUSG00000004366	Sst	0.235809	3.49882	8.78868	0.00303105	0.158576
ENSMUSG00000030352	Tspan9	0.135992	5.07796	8.7669	0.00306747	0.158986
ENSMUSG00000062296	Trank1	0.139715	5.47854	8.71628	0.00315381	0.162975
ENSMUSG00000049717	Lig4	-0.159906	4.19156	8.69132	0.00319729	0.164731
ENSMUSG00000114004	AC155937.1	0.957834	-1.33108	8.67362	0.0032285	0.164872
ENSMUSG00000029661	Col1a2	-0.45315	2.13125	8.67366	0.00322842	0.164872
ENSMUSG00000057234	Mettl15	0.299621	1.80109	8.67444	0.00322703	0.164872
ENSMUSG00000046668	Cxxc5	0.155341	4.65024	8.63563	0.0032965	0.16736
ENSMUSG00000102632	Gm37786	-0.418503	0.625777	8.63916	0.00329014	0.16736
ENSMUSG00000089827	1700023H06Rik	-1.00054	-1.32882	8.61714	0.00333015	0.168536
ENSMUSG00000115593	AC131178.1	-1.25793	-2.21862	8.61226	0.00333908	0.168536
ENSMUSG00000069268	Hist1h2bf	0.15175	5.06496	8.60178	0.00335836	0.169018
ENSMUSG00000034471	Caskin2	0.169703	3.98329	8.5476	0.00345978	0.173619
ENSMUSG00000065232	Gm22973	0.374458	1.49048	8.54015	0.00347398	0.173829
ENSMUSG00000032135	Mcam	0.169149	4.01075	8.5207	0.00351129	0.175191
ENSMUSG00000037474	Dtl	0.176374	4.11017	8.47424	0.00360211	0.177177
ENSMUSG00000098061	Gm26945	-0.25535	2.36072	8.48775	0.00357545	0.177177
ENSMUSG00000105156	Gm9057	-3.62661	-3.39808	8.4797	0.00359132	0.177177
ENSMUSG00000071547	Nt5dc2	0.133299	5.62715	8.47839	0.0035939	0.177177
ENSMUSG00000040952	Rps19	0.112176	8.20916	8.48283	0.00358514	0.177177
ENSMUSG00000024598	Fbn2	-0.132098	5.80222	8.46469	0.00362108	0.177607
ENSMUSG00000100621	Gm28374	-0.990574	-1.5244	8.43966	0.00367124	0.17956
ENSMUSG00000025779	Ly96	1.06439	-1.58125	8.41777	0.00371571	0.181224
ENSMUSG00000060519	Tor3a	-0.376485	1.02714	8.40891	0.00373386	0.181599
ENSMUSG00000110342	Gm45263	-0.198344	3.31987	8.40041	0.00375137	0.181941
ENSMUSG00000047497	Adamts12	-0.368149	1.15412	8.38928	0.0037744	0.182549
ENSMUSG00000071793	2610005L07Rik	-0.115455	6.32452	8.36667	0.00382166	0.183415
ENSMUSG00000062980	Cped1	-0.515719	0.119281	8.35781	0.00384033	0.183415
ENSMUSG00000066724	Gm10175	0.140694	4.90222	8.35554	0.00384513	0.183415
ENSMUSG00000089698	Gm2541	-1.05087	-0.77169	8.36493	0.00382532	0.183415
ENSMUSG00000106755	Tpi-rs11	-3.29949	-3.40053	8.37126	0.00381201	0.183415
ENSMUSG00000082585	Gm15387	0.126086	5.64174	8.32622	0.00390769	0.185253
ENSMUSG00000107076	Gm43480	1.67147	-1.91824	8.32251	0.00391567	0.185253
ENSMUSG00000108678	Gm44758	-0.54911	0.122651	8.32572	0.00390876	0.185253
ENSMUSG00000078899	Gm4631	-0.128203	5.8341	8.30634	0.0039507	0.186357
ENSMUSG00000052512	Nav2	-0.117276	6.48624	8.30185	0.00396047	0.186357
ENSMUSG00000040323	Gm15429	0.964331	-1.08919	8.28726	0.00399242	0.187353
ENSMUSG00000078193	Gm2000	0.111487	6.70893	8.26995	0.00403066	0.188248
ENSMUSG00000102917	Gm37724	-0.685302	-0.706699	8.26882	0.00403318	0.188248
ENSMUSG00000104960	Snhg8	0.183397	3.48184	8.25731	0.00405883	0.188622
ENSMUSG00000077709	Snora64	1.64921	-1.79919	8.25547	0.00406293	0.188622
ENSMUSG00000022639	Dubr	-0.170348	4.10327	8.2473	0.00408126	0.188968
ENSMUSG00000106883	Gm34091	2.51928	-2.89167	8.22931	0.00412192	0.190343
ENSMUSG00000090625	Gm20721	-0.718143	0.506524	8.21308	0.00415895	0.191544
ENSMUSG00000090061	Nwd2	0.229724	4.86513	8.20299	0.00418213	0.192102
ENSMUSG00000110993	AC105958.1	-0.334491	1.48657	8.18187	0.00423112	0.193329
ENSMUSG00000028803	Nipal3	0.142192	4.61241	8.18626	0.00422089	0.193329
ENSMUSG00000113948	Rpl17-ps3	-0.607916	-0.422461	8.17327	0.00425121	0.193737
ENSMUSG00000081270	Gm11653	-0.599457	-0.254642	8.15869	0.00428554	0.193776
ENSMUSG00000040865	Ino80d	-0.119915	5.88058	8.16629	0.0042676	0.193776
ENSMUSG00000094594	Tpd52-ps	2.97286	-2.5107	8.16151	0.00427888	0.193776
ENSMUSG00000107853	Gm18584	1.3636	-2.04334	8.14945	0.00430742	0.194259
ENSMUSG00000030795	Fus	-0.137325	5.93109	8.13618	0.00433906	0.195179
ENSMUSG00000102644	Thap6	0.426273	0.796965	8.11329	0.00439419	0.197148
ENSMUSG00000030823	9130019O22Rik	0.213645	3.00656	8.08918	0.00445302	0.197744
ENSMUSG00000092492	B230208B08Rik	-1.65491	-2.48816	8.0907	0.00444931	0.197744
ENSMUSG00000059791	Nrm	0.240182	2.58637	8.09725	0.00443325	0.197744
ENSMUSG00000055296	Tmem245	-0.126553	5.43581	8.0928	0.00444415	0.197744
ENSMUSG00000079022	Col22a1	0.374747	3.88417	8.07065	0.0044988	0.19876
ENSMUSG00000027306	Nusap1	0.14318	5.03381	8.07234	0.0044946	0.19876
ENSMUSG00000047193	Dync2h1	-0.115879	6.29026	8.06128	0.00452211	0.199283
ENSMUSG00000029313	Aff1	0.216123	2.90256	8.04741	0.00455688	0.19931
ENSMUSG00000036826	Igflr1	-0.383379	1.08304	8.04431	0.00456469	0.19931
ENSMUSG00000049832	Rbx1-ps	-1.42494	-2.01027	8.04972	0.00455106	0.19931
ENSMUSG00000101502	Rpl7a-ps10	2.15345	-2.19052	8.04273	0.00456865	0.19931
ENSMUSG00000027007	Ssfa2	-0.160906	4.08591	8.03572	0.00458637	0.199582
ENSMUSG00000002578	Ikzf4	0.189475	3.29641	8.00927	0.00465386	0.202013
ENSMUSG00000049100	Pcdh10	0.113544	6.73849	7.98172	0.00472521	0.204598
ENSMUSG00000113536	CT030170.4	0.281397	1.80838	7.96477	0.00476965	0.204632
ENSMUSG00000085815	Gm13548	-1.80987	-2.71499	7.95454	0.0047967	0.204632
ENSMUSG00000105568	Gm42971	-0.448913	0.659159	7.96139	0.00477856	0.204632
ENSMUSG00000102222	Pcdhga10	-0.215563	3.7364	7.96436	0.00477073	0.204632
ENSMUSG00000074345	Tnfaip8l3	0.517593	-0.0702322	7.95786	0.00478791	0.204632
ENSMUSG00000070697	Utp3	0.132362	4.98283	7.95668	0.00479102	0.204632
ENSMUSG00000096988	A930029G22Rik	0.758009	-0.844417	7.92515	0.00487523	0.207376
ENSMUSG00000025068	Gsto1	0.131308	4.91641	7.92156	0.00488493	0.207376
ENSMUSG00000070327	Rnf213	-0.239423	3.59185	7.90029	0.0049427	0.209317
ENSMUSG00000115109	AC163280.1	0.753424	-0.926291	7.88174	0.00499363	0.21096
ENSMUSG00000041828	Abca8a	-0.165365	3.71599	7.87498	0.00501235	0.211022
ENSMUSG00000082705	Gm15616	2.58514	-2.67224	7.86428	0.00504208	0.211022
ENSMUSG00000104761	Gm43511	-0.341926	1.14424	7.86128	0.00505047	0.211022
ENSMUSG00000113379	Gm46436	-0.809026	-1.12127	7.86457	0.00504127	0.211022
ENSMUSG00000030638	Sh3gl3	-0.141799	4.62593	7.85934	0.00505589	0.211022
ENSMUSG00000050621	Rps27rt	0.298291	1.68479	7.84872	0.00508568	0.211757
ENSMUSG00000109523	Gdf1	-0.237003	2.32557	7.84418	0.00509845	0.211781
ENSMUSG00000089417	Gm22009	0.103732	7.36815	7.83419	0.00512671	0.212446
ENSMUSG00000030772	Dkk3	-0.123616	5.51892	7.82456	0.00515409	0.213073
ENSMUSG00000027811	4930579G24Rik	0.322125	1.57266	7.81638	0.00517747	0.213531
ENSMUSG00000002324	Rec8	0.27873	2.44772	7.80463	0.00521127	0.214415
ENSMUSG00000031490	Eif4ebp1	0.398126	0.994009	7.77826	0.00528788	0.217053
ENSMUSG00000114759	AC153153.2	2.23724	-2.09629	7.72966	0.0054321	0.218396
ENSMUSG00000114282	AC170188.1	-0.226955	2.66805	7.7291	0.00543379	0.218396
ENSMUSG00000053040	Aph1c	0.305841	1.57816	7.74571	0.00538402	0.218396
ENSMUSG00000103835	Gm37612	-1.28259	-2.13038	7.74458	0.00538739	0.218396
ENSMUSG00000004980	Hnrnpa2b1	0.101247	9.17428	7.75762	0.00534864	0.218396
ENSMUSG00000024781	Lipa	-0.183531	3.22562	7.7295	0.00543257	0.218396
ENSMUSG00000001942	Siae	0.174842	3.4194	7.76155	0.00533703	0.218396
ENSMUSG00000035686	Thrsp	-0.300412	1.45196	7.7377	0.00540797	0.218396
ENSMUSG00000035067	Xkr6	-0.168635	3.69056	7.74492	0.00538639	0.218396
ENSMUSG00000021057	Akap5	0.136179	4.73542	7.68608	0.00556485	0.223147
ENSMUSG00000102317	Gm37628	-0.317435	1.58748	7.67694	0.00559311	0.223763
ENSMUSG00000026824	Kcnj3	-0.124777	5.22935	7.66196	0.00563973	0.224091
ENSMUSG00000103310	Pcdha12	-0.162525	3.81502	7.66603	0.00562701	0.224091
ENSMUSG00000029999	Tgfa	0.149102	4.19961	7.66186	0.00564002	0.224091
ENSMUSG00000105495	Gm42995	-0.467597	0.357471	7.64518	0.00569242	0.225276
ENSMUSG00000099291	Rnu3b3	-0.218848	4.61519	7.64411	0.00569579	0.225276
ENSMUSG00000105979	Gm43411	-1.07491	-1.58137	7.60005	0.00583666	0.230323
ENSMUSG00000085669	Gm14817	-1.72175	-2.48806	7.58454	0.00588709	0.23115
ENSMUSG00000059146	Ntrk3	-0.101202	7.86632	7.58134	0.00589756	0.23115
ENSMUSG00000022091	Sorbs3	0.273654	1.8347	7.58198	0.00589547	0.23115
ENSMUSG00000065944	Rnu2-10	0.308923	6.59641	7.57188	0.00592859	0.231843
ENSMUSG00000109222	Gm10297	0.426018	0.560107	7.55346	0.00598951	0.233699
ENSMUSG00000112742	Gm31793	1.16998	-1.98044	7.53577	0.00604858	0.235474
ENSMUSG00000041120	Nbl1	0.222386	2.42795	7.52993	0.00606824	0.23562
ENSMUSG00000024197	Plin3	0.24987	2.38886	7.5266	0.00607946	0.23562
ENSMUSG00000044317	Gpr4	0.560599	-0.221048	7.52111	0.00609801	0.235812
ENSMUSG00000047793	Sned1	-0.360957	0.939315	7.49623	0.00618282	0.238561
ENSMUSG00000008450	Nutf2	-0.126491	5.21769	7.49186	0.00619783	0.23861
ENSMUSG00000031723	Txnl4b	0.181575	3.25549	7.47424	0.00625881	0.240424
ENSMUSG00000056752	Dnah9	-0.249202	2.61412	7.46938	0.00627573	0.240542
ENSMUSG00000081219	Bambi-ps1	0.994292	-1.54569	7.46209	0.00630118	0.24072
ENSMUSG00000102440	Pcdhga9	-0.184448	3.16143	7.46011	0.0063081	0.24072
ENSMUSG00000086913	Gm14019	3.34995	-3.31813	7.43798	0.00638617	0.243165
ENSMUSG00000091462	Gm17084	0.794615	-1.16983	7.41831	0.00645636	0.243908
ENSMUSG00000105282	Gm42981	-0.461252	0.38294	7.42612	0.00642839	0.243908
ENSMUSG00000021908	Gm6768	0.406767	0.55158	7.41677	0.00646189	0.243908
ENSMUSG00000007440	Pcdha11	0.18256	3.2376	7.4202	0.00644956	0.243908
ENSMUSG00000111466	AC153847.1	3.05427	-2.93347	7.3945	0.00654236	0.245658
ENSMUSG00000056076	Eif3b	-0.114117	6.04561	7.38833	0.00656485	0.245658
ENSMUSG00000075268	Gm10819	-0.571222	-0.271659	7.3917	0.00655257	0.245658
ENSMUSG00000108920	Gm44678	-0.552159	0.0305184	7.39139	0.0065537	0.245658
ENSMUSG00000115448	AC225888.1	1.42212	-2.43902	7.37456	0.00661529	0.247013
ENSMUSG00000102621	Gm37674	-0.381718	1.00091	7.36711	0.00664275	0.247507
ENSMUSG00000026361	Cdc73	-0.121929	5.45221	7.35248	0.00669702	0.248995
ENSMUSG00000022898	Dscr3	-0.116399	5.6489	7.3309	0.00677791	0.251295
ENSMUSG00000030451	Herc2	-0.0977912	8.82076	7.32719	0.00679193	0.251295
ENSMUSG00000091405	Hist2h4	0.132409	4.91912	7.32444	0.00680232	0.251295
ENSMUSG00000110980	AC122428.2	0.232146	2.32025	7.31943	0.00682129	0.251461
ENSMUSG00000105827	Hist2h2bb	0.123804	5.62622	7.31428	0.00684087	0.251612
ENSMUSG00000029096	Htra3	0.339478	1.13299	7.30695	0.00686886	0.251612
ENSMUSG00000022469	Rapgef3	0.216108	2.50339	7.30719	0.00686791	0.251612
ENSMUSG00000107770	Gm44126	-0.49383	0.00739766	7.29586	0.00691136	0.252636
ENSMUSG00000104284	Gm10862	-0.324753	1.38999	7.2845	0.00695522	0.253705
ENSMUSG00000028268	Gbp3	-0.477988	0.0761481	7.27294	0.00700011	0.254807
ENSMUSG00000037628	Cdkn3	0.428	0.927266	7.2687	0.00701665	0.254875
ENSMUSG00000023805	Synj2	-0.32112	1.11027	7.26242	0.00704125	0.255234
ENSMUSG00000046743	Fat4	-0.0955551	8.86632	7.23407	0.00715328	0.256642
ENSMUSG00000025224	Gbf1	-0.10826	6.25315	7.23564	0.00714702	0.256642
ENSMUSG00000066938	Gm10190	3.64496	-2.99636	7.23442	0.0071519	0.256642
ENSMUSG00000034883	Lrr1	0.407494	0.855671	7.23389	0.00715398	0.256642
ENSMUSG00000026347	Tmem163	0.207487	2.77963	7.2451	0.00710947	0.256642
ENSMUSG00000050447	Lypd6	-0.146168	4.16181	7.22537	0.00718804	0.256939
ENSMUSG00000023806	Rsph3b	0.157928	3.81187	7.22442	0.00719186	0.256939
ENSMUSG00000030677	Kif22	0.156331	4.2578	7.202	0.00728225	0.259634
ENSMUSG00000002699	Lcp2	0.532311	-0.0959039	7.19687	0.0073031	0.259844
ENSMUSG00000020241	Col6a2	-0.387326	0.635396	7.18235	0.00736242	0.261315
ENSMUSG00000037771	Slc32a1	0.206836	3.27028	7.17939	0.00737456	0.261315
ENSMUSG00000023036	Pcdhgc4	0.108579	6.04695	7.16574	0.00743092	0.262776
ENSMUSG00000019997	Ctgf	0.203611	2.64176	7.16181	0.00744721	0.262817
ENSMUSG00000022751	Nit2	0.176035	3.30664	7.15695	0.00746741	0.262995
ENSMUSG00000024524	Gnal	0.104322	6.61851	7.1497	0.00749766	0.263526
ENSMUSG00000102344	9430053O09Rik	0.168999	3.46633	7.13606	0.00755492	0.264453
ENSMUSG00000083287	Gm13502	0.345253	0.908754	7.12894	0.00758495	0.264453
ENSMUSG00000059751	Rps3a3	0.623248	-0.482002	7.13893	0.0075428	0.264453
ENSMUSG00000036790	Slitrk2	-0.115707	5.63595	7.1307	0.0075775	0.264453
ENSMUSG00000029790	Cep41	0.15748	3.81293	7.11999	0.00762293	0.265244
ENSMUSG00000085425	Gm15648	-0.748754	-1.11335	7.10963	0.00766708	0.265878
ENSMUSG00000109038	Gm45120	-1.95888	-2.84428	7.10507	0.00768661	0.265878
ENSMUSG00000020701	Tmem132e	0.317154	1.26785	7.10497	0.00768707	0.265878
ENSMUSG00000050705	2310061I04Rik	-0.206545	2.65896	7.08964	0.00775306	0.265902
ENSMUSG00000057715	A830018L16Rik	-0.145749	4.30615	7.08347	0.00777984	0.265902
ENSMUSG00000027955	Fam198b	0.428216	0.433677	7.08763	0.00776179	0.265902
ENSMUSG00000038056	Kmt2c	-0.0993854	7.87787	7.07845	0.00780164	0.265902
ENSMUSG00000047238	Mageh1	0.118411	5.29783	7.0809	0.00779098	0.265902
ENSMUSG00000059474	Mbtd1	-0.10554	6.54733	7.07647	0.00781028	0.265902
ENSMUSG00000037211	Spry1	0.192165	2.89196	7.08008	0.00779457	0.265902
ENSMUSG00000030257	Srgap3	-0.105064	7.23736	7.07817	0.00780287	0.265902
ENSMUSG00000080205	Gm15526	-1.51817	-2.92959	7.06467	0.00786186	0.267134
ENSMUSG00000072675	Duxbl2	-0.663929	0.97416	7.05889	0.00788727	0.267474
ENSMUSG00000100691	2010320M18Rik	-0.184066	3.13857	7.05026	0.00792536	0.2675
ENSMUSG00000097839	Gm26909	1.43669	-2.33837	7.04761	0.00793709	0.2675
ENSMUSG00000091233	Gm6434	3.22656	-3.58114	7.04478	0.00794967	0.2675
ENSMUSG00000074785	Plxnc1	0.111493	5.77631	7.04653	0.0079419	0.2675
ENSMUSG00000105081	Gm43110	-1.50573	-2.06126	7.03224	0.0080055	0.268858
ENSMUSG00000030771	Micalcl	-0.457204	0.181798	7.01257	0.00809396	0.271304
ENSMUSG00000004933	Matk	0.119939	5.23044	7.00133	0.00814492	0.272486
ENSMUSG00000089987	Gpx2-ps1	-1.12145	-1.99762	6.98458	0.00822148	0.274518
ENSMUSG00000065176	Rnu12	1.0303	-1.82974	6.97857	0.00824915	0.274914
ENSMUSG00000006715	Gmnn	0.243221	2.58171	6.96849	0.00829574	0.275937
ENSMUSG00000067608	Pcna-ps2	0.607477	-0.35636	6.96295	0.00832146	0.276263
ENSMUSG00000047507	Baiap3	0.58355	-0.465903	6.93836	0.00843667	0.277071
ENSMUSG00000023505	Cdca3	0.185106	4.4694	6.94777	0.00839236	0.277071
ENSMUSG00000105552	Gm19710	-2.51493	-2.84435	6.93732	0.00844153	0.277071
ENSMUSG00000048188	Gm8181	-1.31496	-2.07112	6.94284	0.00841553	0.277071
ENSMUSG00000059741	Myl3	-2.39405	-2.78741	6.94093	0.00842451	0.277071
ENSMUSG00000105115	Rnu3b2	0.401122	5.10876	6.95276	0.00836901	0.277071
ENSMUSG00000110877	AC164161.1	-1.70662	-2.42187	6.93038	0.00847438	0.277624
ENSMUSG00000037652	Phc3	-0.109233	6.11197	6.91656	0.00854012	0.279251
ENSMUSG00000107529	Gm44291	-0.609537	-0.522739	6.90305	0.00860488	0.280839
ENSMUSG00000111187	AC132392.1	0.490664	0.204658	6.89218	0.00865735	0.281844
ENSMUSG00000028601	Echdc2	-0.168899	3.38451	6.88996	0.00866812	0.281844
ENSMUSG00000108609	Gm7424	-1.97499	-2.90319	6.88242	0.00870474	0.282505
ENSMUSG00000096256	Gm21093	0.750941	-0.488096	6.87311	0.00875022	0.282924
ENSMUSG00000064451	Snora23	2.33894	-2.18383	6.87337	0.00874895	0.282924
ENSMUSG00000083246	Gm11839	-0.395909	0.609924	6.85339	0.00884734	0.283949
ENSMUSG00000110084	Gm45257	-0.272094	1.75454	6.85858	0.00882167	0.283949
ENSMUSG00000056054	S100a8	-1.31487	-2.20271	6.86317	0.00879903	0.283949
ENSMUSG00000020220	Vps13d	-0.105829	6.89234	6.85589	0.00883495	0.283949
ENSMUSG00000039887	Alg14	0.161971	3.51492	6.83677	0.00893002	0.284545
ENSMUSG00000025586	Cpeb1	-0.507799	-0.220955	6.83648	0.00893146	0.284545
ENSMUSG00000027699	Ect2	0.13582	4.82047	6.83992	0.00891427	0.284545
ENSMUSG00000034371	Tkfc	0.172575	3.55867	6.84359	0.00889597	0.284545
ENSMUSG00000069755	Zfp125	-0.133206	4.45853	6.82304	0.0089989	0.286168
ENSMUSG00000104416	Gm37067	-0.692449	-0.86641	6.81566	0.00903621	0.286829
ENSMUSG00000021258	Ccnk	-0.180654	3.36444	6.8064	0.00908315	0.287589
ENSMUSG00000098146	Gm26935	1.7469	-1.99634	6.80442	0.00909326	0.287589
ENSMUSG00000104633	Gm42421	-0.614388	-0.670375	6.79064	0.00916372	0.28929
ENSMUSG00000000489	Pdgfb	0.22932	2.7409	6.76474	0.00929763	0.292985
ENSMUSG00000026965	Anapc2	-0.111063	5.6693	6.73897	0.00943292	0.293818
ENSMUSG00000074505	Fat3	-0.102955	7.81186	6.74497	0.00940121	0.293818
ENSMUSG00000083579	Gm15538	-1.08993	-1.72024	6.73396	0.00945945	0.293818
ENSMUSG00000084477	Gm25780	-2.62568	-3.09585	6.7387	0.00943434	0.293818
ENSMUSG00000109277	Gm39121	2.38998	-3.06178	6.75602	0.00934317	0.293818
ENSMUSG00000027694	Gm8325	0.31919	1.20741	6.7455	0.00939846	0.293818
ENSMUSG00000000031	H19	0.172376	4.70916	6.74734	0.00938876	0.293818
ENSMUSG00000067279	Ppp1r3c	-0.17795	3.05608	6.73549	0.00945133	0.293818
ENSMUSG00000046410	Kcnk6	0.529685	-0.283619	6.7294	0.00948364	0.294044
ENSMUSG00000078886	Gm2026	-0.264751	4.42688	6.71341	0.00956906	0.294588
ENSMUSG00000055313	Pgbd1	0.316114	1.36651	6.71392	0.00956631	0.294588
ENSMUSG00000007080	Pole	0.12793	5.08936	6.71506	0.00956023	0.294588
ENSMUSG00000026970	Rbms1	0.175574	3.1626	6.72142	0.00952617	0.294588
ENSMUSG00000084790	Gm15879	-0.308828	1.18637	6.70209	0.00962997	0.294895
ENSMUSG00000097535	Gm26592	0.264648	1.7107	6.70301	0.00962501	0.294895
ENSMUSG00000051413	Plagl2	0.179711	3.35382	6.70389	0.0096203	0.294895
ENSMUSG00000019122	Ccl9	-0.677446	-1.03636	6.69752	0.00965472	0.295132
ENSMUSG00000104126	Gm37486	-0.841147	-1.66755	6.69424	0.00967247	0.295155
ENSMUSG00000061808	Ttr	-0.642748	0.13653	6.6883	0.00970476	0.295621
ENSMUSG00000035678	Tnfsf9	0.337001	1.02209	6.67297	0.00978858	0.297652
ENSMUSG00000094338	Hist1h2bl	0.190641	4.42981	6.66949	0.00980775	0.297713
ENSMUSG00000022763	Aifm3	0.418387	0.459066	6.65069	0.00991172	0.300344
ENSMUSG00000085084	4930570G19Rik	0.341051	0.986482	6.61076	0.0101364	0.305554
ENSMUSG00000084113	Gm14277	-1.72188	-2.93334	6.61639	0.0101045	0.305554
ENSMUSG00000103800	Pcdha8	-0.289974	1.48677	6.61122	0.0101338	0.305554
ENSMUSG00000111918	AC155830.1	-0.247073	2.62436	6.601	0.0101922	0.305754
ENSMUSG00000092229	Gm5977	0.386221	0.574924	6.5977	0.0102111	0.305754
ENSMUSG00000044434	Gm9791	-1.42833	-2.65206	6.60071	0.0101938	0.305754
ENSMUSG00000049303	Syt12	0.421182	0.224067	6.59727	0.0102135	0.305754
ENSMUSG00000063564	Col23a1	0.201012	2.56029	6.59173	0.0102453	0.305757
ENSMUSG00000103132	Gm37978	-0.727298	-1.00397	6.59112	0.0102488	0.305757
ENSMUSG00000115073	AC124675.1	-0.687408	-0.767924	6.57823	0.0103233	0.306273
ENSMUSG00000068101	Cenpm	0.252122	2.11742	6.57291	0.0103543	0.306273
ENSMUSG00000109008	Gm44899	2.31803	-2.18429	6.57739	0.0103282	0.306273
ENSMUSG00000093445	Lrch4	0.759047	1.64374	6.57031	0.0103694	0.306273
ENSMUSG00000086029	Pax6os1	-0.825549	-1.08741	6.58434	0.010288	0.306273
ENSMUSG00000048078	Tenm4	-0.102357	8.23998	6.56874	0.0103785	0.306273
ENSMUSG00000019831	Wasf1	-0.129724	4.83216	6.56684	0.0103896	0.306273
ENSMUSG00000019966	Kitl	-0.099283	7.23087	6.55567	0.0104551	0.30664
ENSMUSG00000056947	Mab21l1	0.360933	1.14485	6.55597	0.0104533	0.30664
ENSMUSG00000071654	Uqcc3	0.166855	3.41321	6.55927	0.0104339	0.30664
ENSMUSG00000085982	9530051G07Rik	0.433889	0.236769	6.54441	0.0105214	0.307547
ENSMUSG00000037400	Atp11b	-0.116815	5.62287	6.54614	0.0105112	0.307547
ENSMUSG00000114147	AC134468.2	-0.334657	1.11372	6.5269	0.0106255	0.308751
ENSMUSG00000096914	Galntl6	0.173087	3.18069	6.52987	0.0106078	0.308751
ENSMUSG00000078173	Lenep	0.32346	1.01853	6.52553	0.0106337	0.308751
ENSMUSG00000018678	Sp2	-0.267125	1.82298	6.53189	0.0105957	0.308751
ENSMUSG00000069601	Ank3	-0.101432	8.82621	6.49633	0.0108097	0.313337
ENSMUSG00000044211	Gm7887	0.66786	-0.524092	6.49319	0.0108289	0.31337
ENSMUSG00000106815	Gm43658	-0.31742	1.17733	6.48851	0.0108574	0.313672
ENSMUSG00000092465	Gm20472	-1.66326	-2.07252	6.48529	0.010877	0.313718
ENSMUSG00000103634	3110062G12Rik	-0.409021	0.448538	6.4577	0.0110472	0.315482
ENSMUSG00000093606	B130034C11Rik	0.255028	1.86483	6.45873	0.0110408	0.315482
ENSMUSG00000092267	Gm20417	-2.11118	-1.29861	6.47121	0.0109636	0.315482
ENSMUSG00000062372	Otof	0.218087	2.59235	6.46628	0.010994	0.315482
ENSMUSG00000064949	Snora61	2.33183	-2.04587	6.46079	0.0110281	0.315482
ENSMUSG00000065649	Snora74a	0.173103	5.11334	6.46481	0.0110031	0.315482
ENSMUSG00000039652	Cpeb3	-0.13524	4.20522	6.44564	0.0111225	0.31706
ENSMUSG00000039735	Fnbp1l	-0.091767	8.81276	6.44077	0.011153	0.31706
ENSMUSG00000094655	Gm25360	0.131894	4.45161	6.43708	0.0111762	0.31706
ENSMUSG00000105950	Gm43679	-0.331599	0.997847	6.43748	0.0111737	0.31706
ENSMUSG00000041731	Pgm5	-0.540651	-0.328223	6.43429	0.0111938	0.31706
ENSMUSG00000107620	Gm44256	1.04665	-1.94877	6.42456	0.0112553	0.318283
ENSMUSG00000032826	Ank2	-0.0896631	9.26513	6.40335	0.0113905	0.321583
ENSMUSG00000037270	4932438A13Rik	-0.100188	7.31662	6.39434	0.0114485	0.322695
ENSMUSG00000021590	Spata9	0.634831	-0.706742	6.38929	0.0114811	0.323089
ENSMUSG00000086942	Gm15489	1.57944	-1.93369	6.38052	0.011538	0.323641
ENSMUSG00000099250	Rn7s2	-0.0870344	15.1126	6.38121	0.0115335	0.323641
ENSMUSG00000040061	Plcb2	-0.476088	0.0538807	6.3722	0.0115922	0.324637
ENSMUSG00000045838	A430105I19Rik	0.236749	2.09122	6.36884	0.0116142	0.324729
ENSMUSG00000107429	Gm44206	-1.10341	-2.93333	6.36091	0.0116662	0.324793
ENSMUSG00000037992	Rara	0.176442	2.98383	6.36409	0.0116453	0.324793
ENSMUSG00000021319	Sfrp4	-0.487058	-0.0954923	6.35994	0.0116726	0.324793
ENSMUSG00000024800	Rpp30	0.148937	3.77041	6.35297	0.0117185	0.325549
ENSMUSG00000044716	Dok7	-0.194757	2.70858	6.34421	0.0117765	0.326396
ENSMUSG00000048483	Zdhhc22	0.192391	2.68721	6.3427	0.0117866	0.326396
ENSMUSG00000070047	Fat1	-0.143864	7.23331	6.33155	0.0118609	0.327217
ENSMUSG00000005125	Ndrg1	-0.105779	6.83238	6.32977	0.0118728	0.327217
ENSMUSG00000026915	Strbp	-0.089765	8.61322	6.3332	0.0118498	0.327217
ENSMUSG00000031298	Adgrg2	-0.427166	0.170742	6.30323	0.0120518	0.329337
ENSMUSG00000060402	Chst8	-0.193605	2.813	6.30902	0.0120125	0.329337
ENSMUSG00000032515	Csrnp1	0.330813	1.07968	6.29873	0.0120825	0.329337
ENSMUSG00000102969	Gm33366	-0.405193	0.549911	6.30877	0.0120142	0.329337
ENSMUSG00000047246	Hist1h2be	0.133131	6.73237	6.307	0.0120262	0.329337
ENSMUSG00000042594	Sh2b3	0.183763	2.94815	6.31371	0.0119808	0.329337
ENSMUSG00000030306	Tmtc1	-0.101337	6.29001	6.30146	0.0120638	0.329337
ENSMUSG00000064288	Hist1h4k	0.121878	5.19405	6.29125	0.0121336	0.330212
ENSMUSG00000017697	Ada	-0.270912	1.49534	6.27847	0.0122214	0.330431
ENSMUSG00000063765	Chadl	0.213618	2.29464	6.28425	0.0121816	0.330431
ENSMUSG00000083353	Gm12540	2.39736	-2.93363	6.27348	0.0122558	0.330431
ENSMUSG00000105753	Gm43847	-0.891959	-1.4331	6.28237	0.0121945	0.330431
ENSMUSG00000067288	Rps28	0.0957397	7.70509	6.27574	0.0122402	0.330431
ENSMUSG00000006800	Sulf2	0.116492	5.04607	6.27597	0.0122386	0.330431
ENSMUSG00000004885	Crabp2	0.701617	-0.948569	6.25557	0.0123804	0.331052
ENSMUSG00000042523	Dnal1	-0.114965	5.10633	6.25702	0.0123702	0.331052
ENSMUSG00000075391	Gm13443	-0.944953	-1.79205	6.25106	0.0124119	0.331052
ENSMUSG00000077611	Gm23946	0.790629	-1.54532	6.251	0.0124123	0.331052
ENSMUSG00000065694	Gm25411	3.0523	-3.63003	6.25368	0.0123935	0.331052
ENSMUSG00000025092	Hspa12a	-0.0941463	7.5039	6.25589	0.0123781	0.331052
ENSMUSG00000048279	Sacs	-0.11033	7.76037	6.25696	0.0123706	0.331052
ENSMUSG00000032097	Ddx6	-0.103616	7.79326	6.24238	0.0124728	0.331242
ENSMUSG00000089542	Gm25835	0.162687	3.53743	6.23609	0.0125172	0.331242
ENSMUSG00000107083	Gm43313	-0.319645	1.13617	6.23718	0.0125096	0.331242
ENSMUSG00000058385	Hist1h2bg	0.103731	7.05312	6.23866	0.0124991	0.331242
ENSMUSG00000074994	Qser1	-0.101931	6.45405	6.24145	0.0124794	0.331242
ENSMUSG00000055692	Tmem191c	0.186066	2.81489	6.23374	0.0125339	0.331242
ENSMUSG00000029864	Gstk1	-0.347439	0.959222	6.22621	0.0125873	0.331644
ENSMUSG00000031837	Necab2	0.198762	2.5012	6.22803	0.0125744	0.331644
ENSMUSG00000056771	Gm10010	-0.282791	1.36205	6.21592	0.0126607	0.333072
ENSMUSG00000035295	Wdr38	0.473696	-0.21621	6.20917	0.012709	0.333837
ENSMUSG00000113157	AC164424.2	-0.313621	1.13446	6.14721	0.0131619	0.339681
ENSMUSG00000032350	Gclc	0.118257	4.87144	6.16371	0.0130397	0.339681
ENSMUSG00000085525	Gm13166	-1.07103	-1.8578	6.17016	0.0129923	0.339681
ENSMUSG00000058447	Gm26920	-0.424626	0.508465	6.15636	0.013094	0.339681
ENSMUSG00000109887	Gm28756	0.182105	2.78863	6.15093	0.0131343	0.339681
ENSMUSG00000103657	Gm37204	-0.541112	-0.254945	6.1515	0.0131301	0.339681
ENSMUSG00000069308	Hist1h2bp	0.172165	3.57496	6.16448	0.013034	0.339681
ENSMUSG00000097468	Mdrl	0.547759	-0.318004	6.14664	0.0131662	0.339681
ENSMUSG00000045658	Pid1	0.137304	4.00326	6.16929	0.0129986	0.339681
ENSMUSG00000056211	R3hdm1	-0.104637	6.36403	6.17536	0.0129542	0.339681
ENSMUSG00000020799	Tekt1	0.270129	1.52763	6.15106	0.0131333	0.339681
ENSMUSG00000070605	Zfp992	0.19492	2.77084	6.15135	0.0131312	0.339681
ENSMUSG00000059631	1500035N22Rik	0.296398	1.21665	6.13555	0.013249	0.340968
ENSMUSG00000112693	Gm5512	-0.846268	-1.53264	6.13367	0.0132632	0.340968
ENSMUSG00000037295	Ldlrap1	0.341376	0.910752	6.13208	0.013275	0.340968
ENSMUSG00000053411	Cbx7	0.179511	2.93013	6.11882	0.013375	0.342017
ENSMUSG00000075266	Cenpw	0.195609	2.76912	6.12356	0.0133392	0.342017
ENSMUSG00000032902	Slc16a1	-0.109422	5.47767	6.12139	0.0133555	0.342017
ENSMUSG00000102607	Gm37265	-1.56257	-2.42202	6.10318	0.0134939	0.344544
ENSMUSG00000021379	Id4	0.152951	6.00757	6.09802	0.0135333	0.344544
ENSMUSG00000046230	Vps13a	-0.105411	5.69011	6.09932	0.0135234	0.344544
ENSMUSG00000023903	Mmp25	0.461813	-0.0827098	6.09429	0.0135619	0.344766
ENSMUSG00000060572	Mfap2	0.134415	4.41711	6.08899	0.0136027	0.345297
ENSMUSG00000093553	Gm20633	-0.365269	0.62894	6.07717	0.013694	0.346899
ENSMUSG00000022615	Tymp	0.735566	-0.690183	6.07566	0.0137057	0.346899
ENSMUSG00000030905	Crym	-0.203135	5.79909	6.06633	0.0137783	0.347251
ENSMUSG00000102516	Gm38340	-0.29979	1.40506	6.06616	0.0137797	0.347251
ENSMUSG00000027111	Itga6	0.107702	5.69184	6.06691	0.0137738	0.347251
ENSMUSG00000100039	Gm28959	1.30384	-1.7599	6.04871	0.0139165	0.350191
ENSMUSG00000052241	A930035D04Rik	1.99163	-2.33821	6.03893	0.0139938	0.351119
ENSMUSG00000036698	Ago2	-0.106113	5.98199	6.03916	0.0139919	0.351119
ENSMUSG00000056763	Cspp1	-0.104759	5.92266	6.03366	0.0140356	0.351659
ENSMUSG00000040842	Szrd1	0.100691	6.03876	6.02877	0.0140746	0.352127
ENSMUSG00000033863	Klf9	-0.210951	2.26064	6.01731	0.0141663	0.353912
ENSMUSG00000020695	Mrc2	0.188999	2.98675	6.01046	0.0142213	0.354608
ENSMUSG00000030655	Smg1	-0.0899151	7.96145	6.00877	0.014235	0.354608
ENSMUSG00000028681	Ptch2	0.265334	1.5106	5.98794	0.014404	0.358306
ENSMUSG00000112743	AC152453.1	-0.380314	1.03031	5.97121	0.0145413	0.360669
ENSMUSG00000102634	Gm38225	-2.09067	-2.9333	5.96897	0.0145598	0.360669
ENSMUSG00000081058	Hist2h3c2	0.117493	5.65517	5.96878	0.0145614	0.360669
ENSMUSG00000065911	Gm24447	0.149641	3.88858	5.95103	0.0147087	0.362765
ENSMUSG00000109931	Gm39929	-1.55563	-2.27863	5.95576	0.0146693	0.362765
ENSMUSG00000005410	Mcm5	0.114327	5.47516	5.95289	0.0146932	0.362765
ENSMUSG00000063663	Brwd3	-0.104928	5.70074	5.94655	0.0147461	0.363173
ENSMUSG00000033792	Atp7a	-0.113662	5.04471	5.92676	0.0149127	0.364475
ENSMUSG00000015968	Cacna1d	-0.109455	5.28828	5.93219	0.0148668	0.364475
ENSMUSG00000071532	Gm10335	0.495615	0.453422	5.92531	0.0149249	0.364475
ENSMUSG00000021340	Gpld1	-0.414051	0.115249	5.93121	0.014875	0.364475
ENSMUSG00000046387	Pcdhb17	0.121488	4.67142	5.93291	0.0148607	0.364475
ENSMUSG00000057863	Rpl36	0.101584	7.13161	5.92928	0.0148913	0.364475
ENSMUSG00000103520	1110025M09Rik	0.391235	0.344688	5.90402	0.0151064	0.367871
ENSMUSG00000051855	Mest	0.102098	6.33745	5.90574	0.0150917	0.367871
ENSMUSG00000034334	Fam151b	-0.247059	1.68984	5.90132	0.0151295	0.367919
ENSMUSG00000024544	Ldlrad4	-0.142048	3.83593	5.89732	0.015164	0.36824
ENSMUSG00000069305	Hist1h4n	0.0911898	7.79344	5.8893	0.0152331	0.369403
ENSMUSG00000007122	Casq1	0.252722	1.79526	5.86374	0.015456	0.372725
ENSMUSG00000027849	Syt6	0.118805	4.95321	5.86375	0.0154559	0.372725
ENSMUSG00000050410	Tcf19	0.161217	3.64577	5.87056	0.0153961	0.372725
ENSMUSG00000079685	Ulbp1	0.512283	-0.184389	5.86411	0.0154527	0.372725
ENSMUSG00000038264	Sema7a	-0.0974895	6.23718	5.85236	0.0155562	0.374102
ENSMUSG00000030486	Zfp108	0.169327	3.0116	5.85373	0.0155441	0.374102
ENSMUSG00000109429	Gm45223	-0.20651	2.52525	5.84407	0.0156297	0.37535
ENSMUSG00000033004	Mycbp2	-0.0890312	8.52831	5.83818	0.0156821	0.375569
ENSMUSG00000074269	Rec114	1.05024	-2.01245	5.83979	0.0156677	0.375569
ENSMUSG00000093485	Gm20708	-0.673778	-0.843622	5.83465	0.0157135	0.375804
ENSMUSG00000006930	Hap1	0.160135	4.38124	5.82221	0.0158251	0.377432
ENSMUSG00000018566	Slc2a4	0.258549	1.78503	5.82385	0.0158103	0.377432
ENSMUSG00000098132	Rassf10	0.278362	1.25196	5.81905	0.0158535	0.377591
ENSMUSG00000030103	Bhlhe40	0.152386	3.39983	5.80671	0.0159651	0.379659
ENSMUSG00000028649	Macf1	-0.0844059	10.0305	5.80223	0.0160059	0.379659
ENSMUSG00000009614	Sardh	0.239765	1.79785	5.80252	0.0160033	0.379659
ENSMUSG00000082296	Gm11450	-2.34035	-3.20259	5.79684	0.016055	0.380304
ENSMUSG00000092203	1110038B12Rik	0.1139	5.07105	5.78757	0.0161399	0.380517
ENSMUSG00000057506	Bloc1s2	-0.12996	4.2073	5.79318	0.0160884	0.380517
ENSMUSG00000020363	Gfpt2	-0.160444	3.23848	5.78629	0.0161516	0.380517
ENSMUSG00000027695	Pld1	0.212721	2.12012	5.7902	0.0161158	0.380517
ENSMUSG00000067924	Rtl8b	0.103608	5.83764	5.77753	0.0162324	0.381901
ENSMUSG00000028333	Anp32b	0.132169	4.16919	5.76804	0.0163202	0.382264
ENSMUSG00000087153	Gm6483	-0.332683	0.77207	5.77026	0.0162996	0.382264
ENSMUSG00000084284	Tpt1-ps6	1.69819	-2.45872	5.76636	0.0163359	0.382264
ENSMUSG00000043467	Zbtb37	-0.0938814	6.63019	5.7719	0.0162844	0.382264
ENSMUSG00000057722	Lepr	-0.347794	0.615272	5.76028	0.0163925	0.382557
ENSMUSG00000037386	Rims2	-0.102479	5.61999	5.76256	0.0163712	0.382557
ENSMUSG00000040260	Daam2	0.18849	3.22511	5.75554	0.0164367	0.383075
ENSMUSG00000038570	Saxo2	-0.333313	0.690064	5.74687	0.0165181	0.384455
ENSMUSG00000026090	2010300C02Rik	0.271498	2.0164	5.74375	0.0165474	0.384621
ENSMUSG00000015501	Hivep2	-0.0864214	8.31272	5.73913	0.016591	0.385121
ENSMUSG00000079598	Clec2l	0.130338	4.04789	5.72261	0.0167478	0.388241
ENSMUSG00000099927	Gm8226	-0.34401	2.96279	5.71933	0.0167791	0.388448
ENSMUSG00000100812	A730098A19Rik	-0.576971	-0.801731	5.71356	0.0168343	0.389207
ENSMUSG00000031785	Adgrg1	0.0951046	6.51764	5.69766	0.0169876	0.389553
ENSMUSG00000053024	Cntn2	-0.0848384	10.157	5.69847	0.0169797	0.389553
ENSMUSG00000083854	Dnajc19-ps	-2.31925	-3.12443	5.69336	0.0170292	0.389553
ENSMUSG00000102662	Gm38377	-0.379979	0.553282	5.69951	0.0169697	0.389553
ENSMUSG00000108494	Gm45203	-0.2983	1.13042	5.69435	0.0170196	0.389553
ENSMUSG00000073700	Klhl21	0.180337	2.69204	5.69769	0.0169873	0.389553
ENSMUSG00000024063	Lbh	0.105249	5.56848	5.70516	0.0169151	0.389553
ENSMUSG00000044770	Scml4	0.21205	2.20042	5.69109	0.0170512	0.389553
ENSMUSG00000064090	Vrk2	-0.225642	2.27784	5.6939	0.017024	0.389553
ENSMUSG00000040097	Flywch1	0.0959445	6.307	5.68431	0.0171173	0.390549
ENSMUSG00000038415	Foxq1	0.263197	1.50971	5.68074	0.0171522	0.390831
ENSMUSG00000025366	Esyt1	0.157118	3.24615	5.67355	0.0172226	0.391921
ENSMUSG00000101964	Gm28693	-0.485826	-0.0797786	5.6692	0.0172653	0.392379
ENSMUSG00000063001	Gm9701	1.76773	-2.53721	5.66528	0.0173039	0.392743
ENSMUSG00000069310	Hist1h3c	0.115741	6.287	5.66037	0.0173525	0.39333
ENSMUSG00000045193	Cirbp	0.0926041	7.04735	5.6566	0.0173898	0.393663
ENSMUSG00000092412	Gm20507	0.302794	1.14814	5.64324	0.0175228	0.395642
ENSMUSG00000102422	Gm21949	-0.213488	3.505	5.64461	0.0175091	0.395642
ENSMUSG00000081738	Hmgb1-ps2	0.575161	-0.634344	5.62792	0.0176766	0.398596
ENSMUSG00000105445	Gm42972	-0.302416	1.25482	5.62263	0.01773	0.398981
ENSMUSG00000047370	Gm7367	-0.804397	-1.30831	5.62168	0.0177396	0.398981
ENSMUSG00000109111	6530437J22Rik	-1.10246	-2.16626	5.60955	0.0178628	0.399167
ENSMUSG00000047786	Lix1	-0.102098	6.39344	5.6126	0.0178318	0.399167
ENSMUSG00000064370	mt-Cytb	0.104859	9.11045	5.61199	0.017838	0.399167
ENSMUSG00000026683	Nuf2	0.13685	4.25218	5.61148	0.0178432	0.399167
ENSMUSG00000057132	Rpgrip1	-0.411519	0.177389	5.61681	0.017789	0.399167
ENSMUSG00000091655	Gm8741	1.41939	-2.7608	5.60162	0.0179439	0.39986
ENSMUSG00000026058	Khdrbs2	-0.104242	5.59891	5.59899	0.0179708	0.39986
ENSMUSG00000066042	Med18	0.16639	3.09317	5.59754	0.0179857	0.39986
ENSMUSG00000061544	Zfp229	0.109072	5.13795	5.59751	0.017986	0.39986
ENSMUSG00000052305	Hbb-bs	0.162266	8.60696	5.58899	0.0180737	0.401296
ENSMUSG00000077274	Gm22786	1.82441	-2.65543	5.58622	0.0181024	0.401419
ENSMUSG00000032327	Stra6	0.43451	0.06366	5.58188	0.0181472	0.4019
ENSMUSG00000045817	Zfp36l2	0.161337	3.26236	5.57042	0.0182664	0.404025
ENSMUSG00000096659	Gm25679	-0.535043	5.84893	5.56556	0.0183172	0.404632
ENSMUSG00000097403	9230116N13Rik	0.554163	-0.605694	5.56185	0.018356	0.404975
ENSMUSG00000087479	Gm16835	0.455786	-0.0328526	5.5494	0.018487	0.406316
ENSMUSG00000050240	Hic2	0.114105	4.7941	5.55206	0.018459	0.406316
ENSMUSG00000024477	Pggt1b	-0.124864	4.32743	5.55098	0.0184704	0.406316
ENSMUSG00000107050	C030017G13Rik	-0.579103	-0.773887	5.53857	0.0186018	0.407093
ENSMUSG00000094132	Gm3264	0.531746	-0.64628	5.54133	0.0185725	0.407093
ENSMUSG00000103755	Gm37805	0.843767	-1.64236	5.53722	0.0186161	0.407093
ENSMUSG00000029608	Rph3a	0.119125	4.72845	5.53994	0.0185873	0.407093
ENSMUSG00000033126	Ybey	0.153526	3.31138	5.53445	0.0186456	0.407224
ENSMUSG00000054555	Adam12	-0.166308	2.95694	5.51882	0.0188129	0.407932
ENSMUSG00000104282	Gm37460	0.305998	1.17342	5.51403	0.0188646	0.407932
ENSMUSG00000105572	Gm43300	-0.181173	2.8699	5.51519	0.018852	0.407932
ENSMUSG00000110411	Gm45457	-0.299851	1.36395	5.51894	0.0188116	0.407932
ENSMUSG00000091971	Hspa1a	0.414786	-0.120592	5.5149	0.0188551	0.407932
ENSMUSG00000061751	Kalrn	-0.0842092	8.44973	5.51848	0.0188166	0.407932
ENSMUSG00000040037	Negr1	0.0979581	6.13587	5.5147	0.0188574	0.407932
ENSMUSG00000040195	Nemp1	0.138756	3.87827	5.5139	0.0188659	0.407932
ENSMUSG00000032564	Cpne4	0.15387	3.32481	5.50898	0.0189191	0.408182
ENSMUSG00000092341	Malat1	-0.0821736	12.8054	5.50631	0.018948	0.408182
ENSMUSG00000004347	Pde1c	-0.121266	4.49067	5.50723	0.0189381	0.408182
ENSMUSG00000109836	Gm45884	-0.131654	4.00767	5.50137	0.0190016	0.408829
ENSMUSG00000115505	AC123061.1	-0.703591	-1.2125	5.48779	0.0191497	0.410504
ENSMUSG00000064293	Cntn4	0.260906	2.08982	5.48773	0.0191504	0.410504
ENSMUSG00000031391	L1cam	-0.0848557	8.06323	5.49195	0.0191042	0.410504
ENSMUSG00000058922	Gm10052	0.13451	4.05178	5.48483	0.0191822	0.410679
ENSMUSG00000027763	Mbnl1	0.102895	5.47791	5.48248	0.019208	0.410725
ENSMUSG00000099843	Gm7160	-0.819544	-1.8299	5.46496	0.0194015	0.41283
ENSMUSG00000002870	Mcm2	0.110721	5.61085	5.46788	0.0193691	0.41283
ENSMUSG00000017737	Mmp9	0.220451	3.17058	5.46543	0.0193963	0.41283
ENSMUSG00000072692	Rpl37rt	-0.171452	2.95318	5.47058	0.0193393	0.41283
ENSMUSG00000026767	Mindy3	-0.118173	4.62815	5.46	0.0194566	0.412989
ENSMUSG00000041245	Wnk3	-0.0892913	6.92855	5.46012	0.0194553	0.412989
ENSMUSG00000042500	Ago4	-0.102249	5.41147	5.45514	0.0195108	0.413635
ENSMUSG00000040249	Lrp1	-0.083807	8.72144	5.45215	0.0195442	0.413837
ENSMUSG00000082127	Gm13577	0.717812	-1.22656	5.44719	0.0195998	0.414508
ENSMUSG00000044461	Shisa2	0.219725	4.16259	5.44181	0.0196603	0.415188
ENSMUSG00000032010	Usp2	0.279502	1.23757	5.44008	0.0196798	0.415188
ENSMUSG00000097919	Gm27021	-0.575478	-0.799167	5.43581	0.019728	0.415196
ENSMUSG00000002458	Rgs19	0.13162	3.9115	5.43792	0.0197041	0.415196
ENSMUSG00000115220	AC154760.1	-0.547968	-0.654433	5.42876	0.0198077	0.415365
ENSMUSG00000052336	Cx3cr1	0.164111	2.99946	5.42927	0.0198019	0.415365
ENSMUSG00000009418	Nav1	-0.0913064	7.46876	5.43192	0.019772	0.415365
ENSMUSG00000021983	Atp8a2	-0.0945843	6.20982	5.4173	0.0199382	0.41659
ENSMUSG00000037617	Spag1	-0.154737	3.24863	5.4189	0.0199199	0.41659
ENSMUSG00000060314	Zfp941	0.231167	2.56982	5.42009	0.0199063	0.41659
ENSMUSG00000024232	Bambi	0.211334	2.09018	5.40959	0.0200264	0.417138
ENSMUSG00000102407	Gm37862	-0.472168	-0.10176	5.40871	0.0200365	0.417138
ENSMUSG00000107951	Gm6210	0.400834	0.282336	5.41087	0.0200118	0.417138
ENSMUSG00000100164	2610306M01Rik	-0.183266	2.64583	5.40449	0.0200851	0.417649
ENSMUSG00000106646	Gm42483	-0.767787	-1.44384	5.39689	0.0201727	0.418468
ENSMUSG00000091997	Gm6611	-0.4891	-0.31143	5.39769	0.0201635	0.418468
ENSMUSG00000078307	AI593442	0.16101	3.0767	5.38642	0.020294	0.418576
ENSMUSG00000047419	Cmya5	-0.237647	1.73789	5.38757	0.0202807	0.418576
ENSMUSG00000105031	Gm3511	2.50818	-3.50524	5.38967	0.0202563	0.418576
ENSMUSG00000039706	Ldb2	-0.095812	5.86345	5.38647	0.0202934	0.418576
ENSMUSG00000023411	Nfatc4	0.138526	4.10504	5.38605	0.0202984	0.418576
ENSMUSG00000096403	Gm9825	-0.38211	0.353959	5.37759	0.020397	0.419613
ENSMUSG00000020743	Mif4gd	0.258118	1.52059	5.37838	0.0203878	0.419613
ENSMUSG00000115463	AC158777.2	-0.970976	-2.06872	5.36952	0.0204916	0.42106
ENSMUSG00000105985	Gm42993	-0.149795	3.62523	5.36017	0.0206017	0.422323
ENSMUSG00000051037	Zfp455	0.228227	1.85733	5.36183	0.0205822	0.422323
ENSMUSG00000008540	Mgst1	0.29201	1.0347	5.35656	0.0206445	0.4227
ENSMUSG00000084071	Gm13378	-0.350015	0.600589	5.34952	0.020728	0.423412
ENSMUSG00000107096	Gm43597	-0.134867	3.81363	5.35119	0.0207082	0.423412
ENSMUSG00000067365	Tmem128	-0.113407	4.69549	5.33614	0.0208877	0.426173
ENSMUSG00000015452	Ager	0.385723	0.499851	5.33382	0.0209155	0.42624
ENSMUSG00000096205	Gm22068	0.290907	5.05085	5.32776	0.0209884	0.427223
ENSMUSG00000048826	Dact2	0.294124	1.01396	5.32518	0.0210194	0.427353
ENSMUSG00000097463	4930448E22Rik	0.824231	-1.63004	5.32274	0.0210489	0.427392
ENSMUSG00000001761	Smo	0.104245	5.59115	5.32095	0.0210705	0.427392
ENSMUSG00000034593	Myo5a	-0.0835181	8.18673	5.31372	0.0211581	0.428667
ENSMUSG00000066442	Mthfs	-0.334146	0.619526	5.30743	0.0212347	0.429718
ENSMUSG00000109324	Prmt1	-0.0904735	6.57864	5.29739	0.0213574	0.431698
ENSMUSG00000067367	Lyar	0.131643	3.96919	5.29241	0.0214185	0.43243
ENSMUSG00000104222	Gm7292	0.533597	-0.507121	5.28765	0.0214771	0.432607
ENSMUSG00000017144	Rnd3	0.0983198	6.10288	5.28776	0.0214758	0.432607
ENSMUSG00000028678	Kif2c	0.131875	4.35244	5.2848	0.0215124	0.432816
ENSMUSG00000104118	Gm37298	-0.169593	3.99609	5.27852	0.0215901	0.433875
ENSMUSG00000028053	Ash1l	-0.0877524	7.17128	5.27102	0.0216833	0.43424
ENSMUSG00000028222	Calb1	0.186654	2.95366	5.27232	0.0216671	0.43424
ENSMUSG00000003518	Dusp3	0.129346	3.8957	5.2719	0.0216724	0.43424
ENSMUSG00000058006	Mdn1	-0.0875923	7.48952	5.26549	0.0217523	0.435121
ENSMUSG00000115771	AC122035.2	-1.31022	-2.31842	5.25363	0.021901	0.436025
ENSMUSG00000044707	Ccnjl	0.211573	2.27139	5.25931	0.0218297	0.436025
ENSMUSG00000103233	Gm37159	-0.442136	0.0353403	5.25757	0.0218516	0.436025
ENSMUSG00000041741	Pde3a	-0.158509	3.09124	5.25188	0.021923	0.436025
ENSMUSG00000064141	Zfp69	-0.259862	1.44189	5.25386	0.0218981	0.436025
ENSMUSG00000031521	Aga	0.251115	1.49689	5.24177	0.0220508	0.437563
ENSMUSG00000022421	Nptxr	0.0939096	5.98181	5.24293	0.0220361	0.437563
ENSMUSG00000111080	Gm20300	-0.113637	4.61879	5.23759	0.0221038	0.438115
ENSMUSG00000058625	Gm17383	0.260809	1.47983	5.23138	0.022183	0.439005
ENSMUSG00000102575	Gm37241	-2.07644	-2.96461	5.2301	0.0221993	0.439005
ENSMUSG00000104433	Gm37426	-0.425593	-0.000489207	5.22418	0.022275	0.439896
ENSMUSG00000106153	Gm43677	-0.401852	0.377842	5.22261	0.022295	0.439896
ENSMUSG00000031284	Pak3	-0.0941121	7.87948	5.21005	0.0224567	0.442583
ENSMUSG00000082515	Gm12902	-1.09523	-2.27848	5.19997	0.0225873	0.444652
ENSMUSG00000059013	Sh2d3c	0.142001	3.57599	5.19545	0.022646	0.445304
ENSMUSG00000111325	AC125374.1	-0.503168	-0.505352	5.18842	0.0227379	0.446605
ENSMUSG00000089988	Gm16238	1.6148	-2.35842	5.18153	0.0228282	0.447454
ENSMUSG00000028703	Lrrc41	0.0961146	5.77307	5.18119	0.0228327	0.447454
ENSMUSG00000028414	Fktn	-0.14262	5.03032	5.17188	0.0229554	0.449351
ENSMUSG00000099931	Gm29358	-0.399507	0.15995	5.16902	0.0229932	0.449584
ENSMUSG00000102816	Gm37814	-0.282631	1.38601	5.15976	0.0231161	0.451331
ENSMUSG00000038664	Herc1	-0.0811318	8.92571	5.15838	0.0231345	0.451331
ENSMUSG00000057880	Abat	0.109915	4.98529	5.15473	0.0231831	0.451533
ENSMUSG00000024827	Gldc	-0.12388	4.36551	5.1537	0.0231969	0.451533
ENSMUSG00000097052	Snhg7	0.715932	-1.05465	5.14585	0.023302	0.453072
ENSMUSG00000046179	E2f8	0.193156	2.7544	5.14205	0.0233531	0.453556
ENSMUSG00000018479	1700125H20Rik	-1.0111	-2.18422	5.13856	0.0234	0.45396
ENSMUSG00000044712	Slc38a6	-0.173903	2.7086	5.13326	0.0234716	0.454841
ENSMUSG00000017716	Birc5	0.154631	3.5343	5.12867	0.0235338	0.455537
ENSMUSG00000030265	Kras	-0.0951489	6.83979	5.12427	0.0235935	0.456185
ENSMUSG00000073940	Hbb-bt	0.147681	6.87866	5.11915	0.0236631	0.456913
ENSMUSG00000020598	Nrcam	-0.0821298	8.13564	5.11764	0.0236838	0.456913
ENSMUSG00000103780	Gm37524	-0.288845	1.5955	5.11433	0.023729	0.457277
ENSMUSG00000082536	Gm13456	0.130868	4.04071	5.10157	0.0239043	0.459034
ENSMUSG00000078875	Gm14419	-0.327107	0.95535	5.10074	0.0239156	0.459034
ENSMUSG00000032492	Pth1r	0.165216	2.78024	5.1	0.0239259	0.459034
ENSMUSG00000020472	Zkscan17	0.106752	5.01475	5.10522	0.0238539	0.459034
ENSMUSG00000083307	AA414768	0.365592	0.345216	5.09363	0.0240139	0.459105
ENSMUSG00000113065	AC131743.1	-0.230608	1.8673	5.09208	0.0240354	0.459105
ENSMUSG00000112959	Gm32834	0.528335	-0.574957	5.09316	0.0240203	0.459105
ENSMUSG00000041859	Mcm3	0.111657	5.26897	5.0941	0.0240073	0.459105
ENSMUSG00000082692	H2af-ps	2.40667	-3.27862	5.08769	0.0240963	0.459258
ENSMUSG00000047996	Prrg1	0.179586	2.60429	5.08854	0.0240845	0.459258
ENSMUSG00000037358	4930578C19Rik	-0.457223	-0.453963	5.07692	0.0242464	0.461106
ENSMUSG00000045994	B3gat1	-0.0912742	7.75142	5.07711	0.0242438	0.461106
ENSMUSG00000039372	March4	-0.0970793	5.91374	5.06462	0.024419	0.461416
ENSMUSG00000070610	Gm13127	-0.264649	1.34202	5.0644	0.0244221	0.461416
ENSMUSG00000003573	Homer3	0.10984	4.92906	5.07043	0.0243374	0.461416
ENSMUSG00000073982	Rhog	0.267665	1.3865	5.06509	0.0244125	0.461416
ENSMUSG00000034401	Spata6	0.23586	1.65961	5.0693	0.0243531	0.461416
ENSMUSG00000009394	Syn2	-0.0973398	5.52037	5.06602	0.0243993	0.461416
ENSMUSG00000022120	Rnf219	0.110659	5.37535	5.06224	0.0244527	0.461491
ENSMUSG00000085206	Gm13380	-0.93449	-1.88817	5.05957	0.0244903	0.461699
ENSMUSG00000037973	Ccdc129	-0.159791	3.17755	5.05333	0.0245787	0.462362
ENSMUSG00000033852	Gm28042	-0.124549	4.16965	5.05389	0.0245706	0.462362
ENSMUSG00000081113	Gm7308	0.691098	-1.24192	5.0462	0.02468	0.46313
ENSMUSG00000086171	Pcsk2os1	-0.251041	1.43502	5.04483	0.0246995	0.46313
ENSMUSG00000039354	Smarcal1	0.0952688	5.70025	5.04763	0.0246597	0.46313
ENSMUSG00000087424	5730405O15Rik	-0.305286	0.891999	5.03982	0.0247711	0.463248
ENSMUSG00000022548	Apod	-0.178748	2.522	5.03878	0.0247859	0.463248
ENSMUSG00000024677	Ms4a6b	0.762794	-1.54529	5.03975	0.024772	0.463248
ENSMUSG00000026098	Pms1	-0.142651	3.53718	5.03553	0.0248325	0.46362
ENSMUSG00000083734	Gm16209	1.77574	-2.47335	5.03365	0.0248595	0.463625
ENSMUSG00000011382	Dhdh	0.22053	2.30749	5.03127	0.0248937	0.463765
ENSMUSG00000107227	Gm42559	-0.394357	0.120046	5.02918	0.0249236	0.463825
ENSMUSG00000066113	Adamtsl1	-0.192187	3.09928	5.01916	0.0250683	0.466018
ENSMUSG00000060090	Rp2	-0.105741	4.96145	5.00657	0.0252514	0.468418
ENSMUSG00000031380	Vegfd	-0.745678	-1.25881	5.00679	0.0252481	0.468418
ENSMUSG00000112761	AC134329.2	-1.7423	-2.99646	5.0035	0.0252961	0.468632
ENSMUSG00000082491	Gm5909	-0.842538	-1.85794	5.00208	0.0253169	0.468632
ENSMUSG00000035845	Alg12	-0.165382	2.80229	4.99954	0.025354	0.46877
ENSMUSG00000103427	Gm37534	-0.131402	4.10027	4.99029	0.0254899	0.46877
ENSMUSG00000104037	Gm37776	-0.39498	0.180134	4.99183	0.0254672	0.46877
ENSMUSG00000106320	Gm42992	-0.178227	2.90965	4.99029	0.02549	0.46877
ENSMUSG00000109638	Gm45630	-0.486583	-0.333345	4.98915	0.0255067	0.46877
ENSMUSG00000110277	Gm45871	-0.155158	3.08923	4.98788	0.0255254	0.46877
ENSMUSG00000064341	mt-Nd1	0.104269	8.66588	4.99251	0.0254572	0.46877
ENSMUSG00000045690	Wdr89	0.16478	2.95061	4.98687	0.0255403	0.46877
ENSMUSG00000041341	Atg2b	-0.0885152	6.45297	4.97604	0.0257008	0.469999
ENSMUSG00000108366	Gm5586	0.94778	-1.87183	4.97611	0.0256997	0.469999
ENSMUSG00000037405	Icam1	0.355384	0.425729	4.97796	0.0256723	0.469999
ENSMUSG00000054383	Pnma1	-0.180154	2.453	4.97504	0.0257155	0.469999
ENSMUSG00000088990	Gm22767	1.05534	-2.27858	4.97301	0.0257459	0.470058
ENSMUSG00000019564	Arid3a	0.138538	3.5805	4.96854	0.0258125	0.470779
ENSMUSG00000111079	AC165080.2	0.498048	-0.528043	4.9655	0.0258578	0.470932
ENSMUSG00000021125	Arg2	-0.204605	2.00276	4.96435	0.0258751	0.470932
ENSMUSG00000090136	Gm10177	0.0995957	5.31212	4.95975	0.025944	0.471198
ENSMUSG00000006386	Tek	0.141378	3.39311	4.96043	0.0259338	0.471198
ENSMUSG00000104166	Gm38247	1.98668	-2.96449	4.95244	0.0260539	0.47198
ENSMUSG00000036863	Syde2	0.140752	3.66756	4.9527	0.02605	0.47198
ENSMUSG00000045482	Trrap	-0.0823101	7.54735	4.95079	0.0260788	0.47198
ENSMUSG00000062151	Unc13c	0.208688	2.34222	4.94966	0.0260958	0.47198
ENSMUSG00000027748	Trpc4	-0.111995	4.73279	4.94334	0.0261914	0.473216
ENSMUSG00000031959	Wdr59	-0.101744	5.21889	4.93843	0.0262659	0.47407
ENSMUSG00000068859	Sp9	0.169564	2.80572	4.93507	0.026317	0.474499
ENSMUSG00000063684	Gm13910	-0.5893	-0.817856	4.92476	0.0264745	0.475364
ENSMUSG00000104454	Gm37827	-0.543918	-0.472503	4.92918	0.0264068	0.475364
ENSMUSG00000039830	Olig2	0.152297	3.39437	4.92755	0.0264317	0.475364
ENSMUSG00000028640	Tfap2c	0.137644	4.29787	4.9248	0.0264738	0.475364
ENSMUSG00000107491	Gm17893	-0.544472	-0.593832	4.91578	0.0266124	0.475871
ENSMUSG00000064724	Gm25852	2.39874	-3.27844	4.91781	0.0265812	0.475871
ENSMUSG00000024150	Mcfd2	0.114641	4.41919	4.91583	0.0266117	0.475871
ENSMUSG00000031112	Stk26	0.380499	0.0557776	4.91827	0.0265742	0.475871
ENSMUSG00000025509	Pnpla2	0.183253	2.5232	4.90433	0.0267895	0.478545
ENSMUSG00000114653	AC154729.1	-0.584248	-0.926438	4.89921	0.0268691	0.478981
ENSMUSG00000102143	Gm38057	-0.268268	1.24858	4.89982	0.0268595	0.478981
ENSMUSG00000066057	Gm1976	0.170967	2.65373	4.89393	0.0269512	0.479953
ENSMUSG00000106209	Gm42918	0.494469	-0.528292	4.88822	0.0270406	0.480107
ENSMUSG00000036768	Kif15	0.115107	4.8629	4.88808	0.0270428	0.480107
ENSMUSG00000026234	Ncl	0.107996	8.10998	4.88851	0.0270361	0.480107
ENSMUSG00000106746	2900064F13Rik	-0.413732	-0.13434	4.8815	0.027146	0.480465
ENSMUSG00000085282	Gm15663	0.264465	1.08866	4.88305	0.0271217	0.480465
ENSMUSG00000020961	Ston2	-0.132917	3.99824	4.88234	0.0271328	0.480465
ENSMUSG00000072847	A530017D24Rik	-0.157457	2.95518	4.86444	0.0274157	0.483759
ENSMUSG00000018593	Sparc	0.0896759	6.04507	4.86581	0.0273939	0.483759
ENSMUSG00000061762	Tac1	0.549396	-0.162332	4.86486	0.027409	0.483759
ENSMUSG00000034126	Pomt2	0.106288	4.78288	4.86146	0.0274631	0.484103
ENSMUSG00000019891	Dcbld1	0.140642	3.44278	4.85871	0.027507	0.484385
ENSMUSG00000042596	Tfap2d	0.283391	1.31454	4.85112	0.0276282	0.486027
ENSMUSG00000062933	Gm10123	-0.104453	4.99106	4.84641	0.0277037	0.486392
ENSMUSG00000024357	Sil1	-0.147166	3.2843	4.84459	0.027733	0.486392
ENSMUSG00000038760	Trhr	-0.24227	1.58494	4.84467	0.0277317	0.486392
ENSMUSG00000031765	Mt1	0.159718	2.90238	4.83504	0.027887	0.488599
ENSMUSG00000025658	Cnksr2	-0.0888422	6.21044	4.81876	0.0281516	0.490309
ENSMUSG00000032035	Ets1	0.108218	5.1187	4.8175	0.0281722	0.490309
ENSMUSG00000103486	Gm10657	0.473264	-0.400389	4.82072	0.0281195	0.490309
ENSMUSG00000102142	Gm26930	-0.248379	1.61565	4.81915	0.0281453	0.490309
ENSMUSG00000073485	H3f3aos	0.178334	2.59284	4.82205	0.028098	0.490309
ENSMUSG00000048978	Nrsn1	-0.153344	3.0182	4.82125	0.028111	0.490309
ENSMUSG00000030126	Tmcc1	-0.0881698	6.40608	4.81688	0.0281823	0.490309
ENSMUSG00000098760	Gm2164	-0.599805	-1.0287	4.81266	0.0282513	0.490602
ENSMUSG00000105500	Gm42591	-0.917316	-1.66843	4.80915	0.028309	0.490602
ENSMUSG00000003847	Nfat5	-0.104432	5.08625	4.80896	0.0283121	0.490602
ENSMUSG00000046613	Vwa5b2	0.162919	2.89126	4.81074	0.0282829	0.490602
ENSMUSG00000110331	Nudc-ps1	1.06554	-2.23632	4.8061	0.0283591	0.490926
ENSMUSG00000057411	Fam173a	0.145776	3.31898	4.7979	0.0284944	0.491819
ENSMUSG00000091754	Gm3636	-0.153892	3.07262	4.79783	0.0284957	0.491819
ENSMUSG00000064337	mt-Rnr1	-0.200597	8.06093	4.8012	0.0284399	0.491819
ENSMUSG00000100807	Gm29521	-0.577449	-1.02021	4.78487	0.0287107	0.495039
ENSMUSG00000039096	Rsad1	0.145567	3.14291	4.78294	0.028743	0.495103
ENSMUSG00000009640	Dmap1	0.1	5.12974	4.77472	0.0288806	0.495109
ENSMUSG00000108350	Gm44950	0.201306	1.96075	4.77893	0.02881	0.495109
ENSMUSG00000080875	Gm7332	-0.24183	1.7235	4.7744	0.0288859	0.495109
ENSMUSG00000063434	Sorcs3	0.172234	2.64691	4.77582	0.0288622	0.495109
ENSMUSG00000041997	Tlk1	-0.0929946	5.83393	4.77667	0.0288479	0.495109
ENSMUSG00000078137	Ankrd63	-0.286351	1.17893	4.77085	0.0289455	0.495154
ENSMUSG00000047719	Ubiad1	-0.126658	3.84033	4.77215	0.0289237	0.495154
ENSMUSG00000019699	Akt3	-0.0858129	8.81754	4.76652	0.0290184	0.495913
ENSMUSG00000090733	Rps27	0.0791653	8.0788	4.75737	0.0291731	0.498065
ENSMUSG00000021234	Fam161b	-0.11761	4.12453	4.74936	0.0293092	0.499898
ENSMUSG00000040204	Pclaf	0.106461	5.10468	4.74423	0.0293966	0.500591
ENSMUSG00000058159	T2	1.13558	-2.25389	4.7436	0.0294075	0.500591
ENSMUSG00000112393	AC159624.1	-0.587042	-1.14791	4.72628	0.0297051	0.50179
ENSMUSG00000025189	Cnnm1	-0.202145	2.08211	4.7256	0.0297168	0.50179
ENSMUSG00000039419	Cntnap2	0.0955733	5.40458	4.72353	0.0297527	0.50179
ENSMUSG00000044365	Cxxc4	0.0987161	5.35361	4.73317	0.0295864	0.50179
ENSMUSG00000035954	Dock4	-0.0968852	5.45557	4.73506	0.0295538	0.50179
ENSMUSG00000021221	Dpf3	0.164216	3.4925	4.71936	0.0298248	0.50179
ENSMUSG00000095362	Gm14325	-0.136439	3.55416	4.73273	0.0295938	0.50179
ENSMUSG00000030068	Gm20696	-0.275281	1.15159	4.7221	0.0297773	0.50179
ENSMUSG00000105733	Gm42973	-0.198943	2.29585	4.72448	0.0297362	0.50179
ENSMUSG00000051726	Kcnf1	0.166184	2.86998	4.72713	0.0296905	0.50179
ENSMUSG00000041445	Mmrn2	0.207828	2.01835	4.73563	0.029544	0.50179
ENSMUSG00000108029	Olfr1556-ps1	1.84527	-2.53393	4.72043	0.0298062	0.50179
ENSMUSG00000101225	1700008J07Rik	0.235032	1.60759	4.70996	0.0299883	0.502791
ENSMUSG00000115149	AC112142.1	0.654801	-1.283	4.71147	0.029962	0.502791
ENSMUSG00000103992	Gm38029	-0.35257	0.857115	4.70929	0.0300001	0.502791
ENSMUSG00000029192	Tbc1d14	-0.0932858	5.85847	4.71002	0.0299874	0.502791
ENSMUSG00000114217	AC156803.1	-0.747206	-1.80829	4.69596	0.0302336	0.50584
ENSMUSG00000025403	Shmt2	0.101468	5.34433	4.69558	0.0302403	0.50584
ENSMUSG00000110244	Gm2253	2.60714	-3.24005	4.68477	0.0304312	0.508544
ENSMUSG00000023882	Zfp54	-0.218743	1.73163	4.6823	0.030475	0.508785
ENSMUSG00000022206	Npr3	-0.104778	4.93435	4.67543	0.030597	0.510332
ENSMUSG00000083111	Gm14421	-0.215514	1.85047	4.66086	0.0308578	0.512306
ENSMUSG00000097757	Gm17518	0.507047	-0.482598	4.65893	0.0308924	0.512306
ENSMUSG00000103805	Gm37063	-0.379862	0.335001	4.66436	0.0307948	0.512306
ENSMUSG00000103753	Gm6934	0.342721	0.569463	4.66088	0.0308573	0.512306
ENSMUSG00000025498	Irf7	-0.626696	-1.23922	4.6653	0.030778	0.512306
ENSMUSG00000073079	Srp54a	-0.107242	6.79599	4.65934	0.0308851	0.512306
ENSMUSG00000113149	AC099934.3	0.197572	2.21099	4.65578	0.0309492	0.512758
ENSMUSG00000039529	Atp8b1	0.261476	1.19875	4.65313	0.030997	0.51306
ENSMUSG00000028139	Riiad1	0.461223	-0.353039	4.64946	0.0310633	0.51318
ENSMUSG00000033855	Ston1	-0.319815	1.15305	4.65035	0.0310472	0.51318
ENSMUSG00000021027	Ralgapa1	-0.0826871	6.88881	4.64447	0.0311537	0.514184
ENSMUSG00000089837	Npcd	0.495943	-0.688955	4.64057	0.0312247	0.514866
ENSMUSG00000115289	AC131029.2	-0.320016	1.12991	4.63724	0.0312853	0.515376
ENSMUSG00000042918	Mamstr	0.322583	0.671228	4.6311	0.0313974	0.516733
ENSMUSG00000036459	Wtip	0.13202	3.60873	4.62758	0.0314619	0.517305
ENSMUSG00000022178	Ajuba	0.139638	3.80356	4.62267	0.0315521	0.51753
ENSMUSG00000024782	Ak3	0.0898782	5.81204	4.62035	0.0315949	0.51753
ENSMUSG00000009566	Fpgs	-0.13371	3.4915	4.62059	0.0315904	0.51753
ENSMUSG00000063450	Syne2	-0.0777903	8.28285	4.62116	0.0315798	0.51753
ENSMUSG00000000568	Hnrnpd	-0.0842742	6.70322	4.60262	0.0319232	0.522415
ENSMUSG00000074482	Gm16589	0.990167	-2.07783	4.60047	0.0319633	0.522578
ENSMUSG00000029075	Tnfrsf4	-0.722006	-1.54544	4.59844	0.032001	0.522703
ENSMUSG00000091449	Gm10269	0.795381	-1.70639	4.5908	0.0321441	0.52349
ENSMUSG00000105708	Gm36070	-0.559083	-0.823122	4.58915	0.0321749	0.52349
ENSMUSG00000064358	mt-Co3	-0.0762238	9.91794	4.58638	0.032227	0.52349
ENSMUSG00000057378	Ryr3	-0.144427	6.66368	4.5878	0.0322003	0.52349
ENSMUSG00000053877	Srcap	-0.0969932	6.02374	4.58622	0.0322301	0.52349
ENSMUSG00000060206	Zfp462	-0.077238	8.61398	4.59225	0.0321169	0.52349
ENSMUSG00000026224	4933407L21Rik	0.304668	0.706874	4.58017	0.0323441	0.524449
ENSMUSG00000032525	Nktr	-0.0805853	7.33198	4.57988	0.0323496	0.524449
ENSMUSG00000039377	Hlx	0.64698	-1.20282	4.57052	0.0325266	0.526111
ENSMUSG00000020514	Mrpl22	-0.137584	3.40857	4.56981	0.0325401	0.526111
ENSMUSG00000078879	Zfp973	-0.132451	3.55961	4.56966	0.032543	0.526111
ENSMUSG00000097536	2610037D02Rik	-0.13949	3.35769	4.55623	0.0327991	0.526293
ENSMUSG00000100594	2810414N06Rik	0.537331	-0.880666	4.56683	0.0325968	0.526293
ENSMUSG00000110357	A030001D20Rik	-0.223756	1.73538	4.55857	0.0327545	0.526293
ENSMUSG00000078786	BC024978	-0.194941	2.29474	4.54692	0.0329781	0.526293
ENSMUSG00000071647	Eml3	0.142699	3.29801	4.55531	0.0328168	0.526293
ENSMUSG00000113625	Gm3379	0.662382	-1.25556	4.55745	0.0327759	0.526293
ENSMUSG00000103869	Gm37420	-0.248375	1.43169	4.54833	0.0329509	0.526293
ENSMUSG00000049235	Gm7324	-0.589643	-0.937911	4.54985	0.0329217	0.526293
ENSMUSG00000050105	Grrp1	0.220304	1.73271	4.55269	0.032867	0.526293
ENSMUSG00000033446	Lpar6	0.183415	2.49948	4.55026	0.0329137	0.526293
ENSMUSG00000028176	Lrrc7	-0.0867527	6.14612	4.55156	0.0328889	0.526293
ENSMUSG00000031762	Mt2	0.209279	2.26719	4.54689	0.0329786	0.526293
ENSMUSG00000027977	Ndst3	0.12594	3.96818	4.56499	0.0326318	0.526293
ENSMUSG00000034156	Tspoap1	0.0877301	6.75762	4.54854	0.0329467	0.526293
ENSMUSG00000113506	AC166358.6	-0.518014	-0.517581	4.54029	0.033106	0.527232
ENSMUSG00000055022	Cntn1	-0.087383	6.80973	4.53946	0.033122	0.527232
ENSMUSG00000073077	Gm7173	-0.213291	1.77344	4.53759	0.0331583	0.527232
ENSMUSG00000053916	Nanp	0.85365	1.18424	4.53756	0.0331589	0.527232
ENSMUSG00000044645	Gm7334	-0.785935	1.10701	4.53209	0.0332649	0.528435
ENSMUSG00000014504	Srp19	0.106648	4.51192	4.52417	0.0334193	0.530401
ENSMUSG00000107197	Gm43312	-0.282467	0.995869	4.51996	0.0335017	0.530739
ENSMUSG00000025791	Pgm2	0.116562	4.33349	4.52075	0.0334862	0.530739
ENSMUSG00000074664	A830092H15Rik	0.217577	1.69602	4.51803	0.0335394	0.530851
ENSMUSG00000111935	AC152981.1	-0.50457	-0.617583	4.51275	0.0336432	0.531353
ENSMUSG00000037341	Slc9a7	-0.149173	3.04118	4.51175	0.0336629	0.531353
ENSMUSG00000063245	Zfp993	0.308895	0.802562	4.51447	0.0336092	0.531353
ENSMUSG00000115833	AC154532.2	-1.08018	-2.22123	4.50747	0.0337472	0.5322
ENSMUSG00000021483	Cdk20	0.121893	3.89203	4.50277	0.0338399	0.532695
ENSMUSG00000022054	Nefm	-0.0918837	5.46701	4.50376	0.0338204	0.532695
ENSMUSG00000026721	Rabgap1l	-0.0767776	8.10096	4.49549	0.0339844	0.534001
ENSMUSG00000038406	Scaf1	0.083602	6.54703	4.49625	0.0339694	0.534001
ENSMUSG00000086265	Marcksl1-ps4	1.07131	-2.06057	4.49369	0.0340201	0.534079
ENSMUSG00000112462	AC139638.1	-2.05494	-2.90327	4.4881	0.0341316	0.534379
ENSMUSG00000097078	Gm26566	-0.652195	-1.34866	4.49071	0.0340795	0.534379
ENSMUSG00000023089	Ndufa5	-0.104159	4.61346	4.4896	0.0341017	0.534379
ENSMUSG00000104136	Gm36955	-0.315908	0.732504	4.48375	0.0342185	0.534642
ENSMUSG00000102136	Gm37107	-0.274248	1.11679	4.48243	0.034245	0.534642
ENSMUSG00000005667	Mthfd2	0.13799	3.44674	4.47957	0.0343023	0.534642
ENSMUSG00000026966	Ssna1	0.101175	4.86995	4.48055	0.0342828	0.534642
ENSMUSG00000048921	Zfp689	0.113318	4.27392	4.48339	0.0342258	0.534642
ENSMUSG00000040564	Apoc1	1.69565	-3.06176	4.4657	0.034582	0.538371
ENSMUSG00000029177	Cenpa	0.117391	4.51087	4.4631	0.0346346	0.538371
ENSMUSG00000031148	Gpkow	-0.10577	4.56166	4.46366	0.0346233	0.538371
ENSMUSG00000022860	Chodl	-0.216348	3.01631	4.45921	0.0347136	0.538538
ENSMUSG00000110146	Gm45487	-0.8713	-1.77325	4.45871	0.0347237	0.538538
ENSMUSG00000073664	Nbeal1	-0.0860171	6.17799	4.45799	0.0347384	0.538538
ENSMUSG00000053580	Tanc2	-0.0817343	7.28451	4.45554	0.0347882	0.53883
ENSMUSG00000022360	Atad2	0.0969743	5.45	4.45283	0.0348435	0.539018
ENSMUSG00000048406	B330016D10Rik	0.165313	2.64058	4.44837	0.0349347	0.539018
ENSMUSG00000108394	Gm45477	-0.239998	1.51838	4.44734	0.0349556	0.539018
ENSMUSG00000022176	Rem2	0.176695	2.38636	4.44753	0.0349517	0.539018
ENSMUSG00000038379	Ttk	0.149163	3.37445	4.44889	0.0349239	0.539018
ENSMUSG00000111044	AC117688.1	1.36746	-2.3383	4.44556	0.0349922	0.539103
ENSMUSG00000080365	Gm25776	-0.192248	2.32018	4.44362	0.035032	0.539237
ENSMUSG00000100536	Gm28873	1.68947	-2.47349	4.43608	0.035187	0.539961
ENSMUSG00000008318	Relt	0.198564	2.04044	4.43528	0.0352034	0.539961
ENSMUSG00000043079	Synpo	0.180746	2.2889	4.43754	0.035157	0.539961
ENSMUSG00000048832	Vps37c	0.109778	4.42242	4.43876	0.0351318	0.539961
ENSMUSG00000113792	Gm10933	-0.440173	-0.254216	4.42961	0.0353205	0.540924
ENSMUSG00000092730	Snora24	2.24559	-3.38124	4.42839	0.0353458	0.540924
ENSMUSG00000037926	Ssh2	-0.0824685	6.64441	4.42773	0.0353596	0.540924
ENSMUSG00000079450	Cldn34c1	0.107081	4.54139	4.42037	0.0355124	0.54226
ENSMUSG00000107759	Gm44258	-1.65408	-2.8443	4.41901	0.0355406	0.54226
ENSMUSG00000022369	Mtbp	0.152411	3.21488	4.41958	0.0355287	0.54226
ENSMUSG00000030225	Dera	0.274933	1.39111	4.41502	0.0356239	0.542577
ENSMUSG00000112196	Gm8274	-0.803242	-1.45416	4.41528	0.0356184	0.542577
ENSMUSG00000044424	Gm9493	-0.272414	1.06484	4.41017	0.0357254	0.543169
ENSMUSG00000020922	Lsm12	0.093005	5.36342	4.41131	0.0357015	0.543169
ENSMUSG00000029802	Abcg2	-0.115313	4.13389	4.39782	0.0359848	0.544574
ENSMUSG00000054693	Adam10	-0.0841079	6.34974	4.39973	0.0359445	0.544574
ENSMUSG00000115420	AL732506.1	-0.131058	8.96204	4.3984	0.0359726	0.544574
ENSMUSG00000005871	Apc	-0.0752147	9.43097	4.39534	0.0360373	0.544574
ENSMUSG00000066170	E230001N04Rik	0.407751	-0.0420775	4.3955	0.036034	0.544574
ENSMUSG00000029361	Nos1	-0.089735	5.95483	4.39968	0.0359456	0.544574
ENSMUSG00000064373	Selenop	-0.142341	4.15049	4.40318	0.035872	0.544574
ENSMUSG00000050382	Kif7	0.126347	3.77238	4.39315	0.0360836	0.5448
ENSMUSG00000035852	Misp	-0.620462	-1.1042	4.38691	0.0362159	0.546322
ENSMUSG00000078967	Gm3272	-0.571383	-1.03788	4.38417	0.0362741	0.546725
ENSMUSG00000107879	9330102E08Rik	-0.172097	2.38382	4.38068	0.0363484	0.546896
ENSMUSG00000026042	Col5a2	0.110824	4.30612	4.38146	0.0363319	0.546896
ENSMUSG00000102737	1700016A09Rik	0.763302	-1.61776	4.37628	0.0364424	0.547681
ENSMUSG00000110605	Gm32856	0.190413	2.14977	4.37529	0.0364637	0.547681
ENSMUSG00000109321	A330076H08Rik	-0.143982	3.19481	4.37185	0.0365373	0.548312
ENSMUSG00000048126	Col6a3	-0.240158	1.67586	4.3697	0.0365835	0.548531
ENSMUSG00000052146	Rps10	0.0761516	7.95075	4.36811	0.0366176	0.548569
ENSMUSG00000078607	1810010H24Rik	0.276244	0.923161	4.36414	0.0367031	0.549353
ENSMUSG00000102336	Gm37233	-0.177154	3.43586	4.36274	0.0367332	0.549353
ENSMUSG00000027641	Rbl1	0.124603	4.09243	4.35951	0.036803	0.549923
ENSMUSG00000020722	Cacng1	0.562086	-0.902905	4.35359	0.036931	0.550142
ENSMUSG00000103343	Gm37052	-0.29649	0.812955	4.35533	0.0368933	0.550142
ENSMUSG00000001082	Mfsd10	0.113124	4.10171	4.35297	0.0369444	0.550142
ENSMUSG00000042129	Rassf4	-0.174653	2.7137	4.35545	0.0368906	0.550142
ENSMUSG00000026126	Ptpn18	-0.644237	-1.43253	4.35101	0.0369869	0.550303
ENSMUSG00000009216	Fam163b	0.391292	0.309175	4.33786	0.0372736	0.552203
ENSMUSG00000060727	Gm12571	2.05703	-3.24004	4.34221	0.0371786	0.552203
ENSMUSG00000097330	Gm26672	-0.224474	1.59824	4.33982	0.037231	0.552203
ENSMUSG00000060601	Nr1h2	0.103591	4.71139	4.33839	0.0372621	0.552203
ENSMUSG00000005950	P2rx5	0.348162	0.438742	4.33993	0.0372285	0.552203
ENSMUSG00000054387	Mdm4	-0.078142	7.19823	4.334	0.0373583	0.552985
ENSMUSG00000035683	Melk	0.13298	3.82995	4.33214	0.0373993	0.553121
ENSMUSG00000104983	Gm42763	-0.29775	0.769734	4.32787	0.0374931	0.554037
ENSMUSG00000090053	Palm2	-0.179519	2.51416	4.32569	0.0375413	0.554277
ENSMUSG00000103497	Gm37407	-0.393404	0.183754	4.3232	0.0375962	0.554616
ENSMUSG00000021140	Pcnx	-0.0785006	7.52559	4.32132	0.0376377	0.554757
ENSMUSG00000113753	Gm5791	0.960801	-2.15552	4.31737	0.0377253	0.555576
ENSMUSG00000022972	1110004E09Rik	-0.11796	3.90782	4.29337	0.0382613	0.5565
ENSMUSG00000097697	4833412C05Rik	-1.00153	-2.4434	4.30636	0.03797	0.5565
ENSMUSG00000047384	A730013G03Rik	-0.651786	-1.39042	4.28593	0.038429	0.5565
ENSMUSG00000036412	Arsi	0.455284	-0.598464	4.28709	0.0384028	0.5565
ENSMUSG00000038055	Dexi	0.138197	3.32867	4.29946	0.0381245	0.5565
ENSMUSG00000037172	E330009J07Rik	-0.0770637	7.66732	4.29226	0.0382862	0.5565
ENSMUSG00000110653	Gm34418	1.09611	-2.35854	4.30096	0.0380908	0.5565
ENSMUSG00000106743	Gm42847	0.212685	1.78435	4.29529	0.038218	0.5565
ENSMUSG00000105703	Gm43305	0.181243	3.57349	4.29744	0.0381698	0.5565
ENSMUSG00000110556	Gm45762	-0.339647	0.413328	4.30735	0.0379481	0.5565
ENSMUSG00000022475	Hdac7	0.102276	5.01865	4.28892	0.0383615	0.5565
ENSMUSG00000058809	Hspd1-ps3	-0.310777	0.568908	4.29377	0.0382524	0.5565
ENSMUSG00000086316	Nbdy	0.120852	3.87024	4.29703	0.0381789	0.5565
ENSMUSG00000048347	Pcdhb18	0.122508	3.74381	4.29189	0.0382946	0.5565
ENSMUSG00000102428	Pcdhga12	0.111313	4.29841	4.30757	0.0379431	0.5565
ENSMUSG00000037747	Phyhipl	-0.139411	4.26134	4.29015	0.0383337	0.5565
ENSMUSG00000019817	Plagl1	-0.095274	5.57714	4.31022	0.0378842	0.5565
ENSMUSG00000093565	Rab26os	-0.182799	2.22271	4.29583	0.038206	0.5565
ENSMUSG00000064281	Rpl19-ps1	-0.630454	-0.934795	4.28814	0.0383791	0.5565
ENSMUSG00000081684	Rps2-ps13	-0.803942	-1.55212	4.30641	0.0379689	0.5565
ENSMUSG00000032788	Pdxk	0.115735	4.01495	4.28351	0.0384839	0.556613
ENSMUSG00000055200	Sertad3	0.242705	1.68308	4.28275	0.038501	0.556613
ENSMUSG00000020133	2310011J03Rik	0.123764	3.79329	4.27039	0.0387821	0.559045
ENSMUSG00000092368	A930015D03Rik	-0.273025	0.881731	4.26625	0.0388767	0.559045
ENSMUSG00000066026	Dhrs3	0.187583	2.53474	4.25815	0.0390625	0.559045
ENSMUSG00000111094	Gm34425	0.249656	1.71204	4.25941	0.0390334	0.559045
ENSMUSG00000105293	Gm42843	-0.25938	1.34654	4.25394	0.0391593	0.559045
ENSMUSG00000104814	Gm42979	-0.169617	2.46796	4.25143	0.0392172	0.559045
ENSMUSG00000105804	Gm43654	0.256322	1.26268	4.25612	0.0391092	0.559045
ENSMUSG00000108954	Gm44901	-0.195322	2.04292	4.25089	0.0392298	0.559045
ENSMUSG00000025261	Huwe1	-0.0731109	8.9424	4.25307	0.0391794	0.559045
ENSMUSG00000031540	Kat6a	-0.0789783	7.06496	4.26945	0.0388035	0.559045
ENSMUSG00000050608	Minos1	-0.107244	4.44113	4.26062	0.0390057	0.559045
ENSMUSG00000064356	mt-Atp8	0.0877314	5.92391	4.25007	0.0392487	0.559045
ENSMUSG00000030681	Mvp	-0.155579	2.75543	4.25189	0.0392067	0.559045
ENSMUSG00000035172	Plekhh3	0.164869	2.67837	4.25099	0.0392275	0.559045
ENSMUSG00000046982	Tshz1	0.0979242	5.10006	4.26897	0.0388145	0.559045
ENSMUSG00000025939	Ube2w	-0.0897491	5.46572	4.27058	0.0387776	0.559045
ENSMUSG00000034522	Zfp395	0.290124	1.08267	4.2588	0.0390475	0.559045
ENSMUSG00000043872	Zmym1	0.100119	4.7859	4.25777	0.0390713	0.559045
ENSMUSG00000056418	BC043934	0.245153	1.21197	4.24585	0.0393463	0.559516
ENSMUSG00000028068	Iqgap3	0.130905	3.90409	4.24656	0.0393298	0.559516
ENSMUSG00000028680	Plk3	0.151702	2.8374	4.24308	0.0394107	0.559973
ENSMUSG00000001157	Gmcl1	-0.0921841	5.37264	4.23956	0.0394925	0.560219
ENSMUSG00000103906	Tigd5	0.103832	4.5577	4.23963	0.0394908	0.560219
ENSMUSG00000040287	Stac3	-0.361632	0.111149	4.23814	0.0395255	0.56023
ENSMUSG00000033952	Aspm	0.0898504	5.82754	4.23392	0.0396239	0.560287
ENSMUSG00000061374	Fiz1	0.0961592	5.14549	4.23627	0.039569	0.560287
ENSMUSG00000020770	Unk	0.0920477	5.3389	4.23381	0.0396263	0.560287
ENSMUSG00000084664	Gm23213	-1.45255	-2.90325	4.22924	0.0397332	0.561341
ENSMUSG00000021482	Aaed1	0.174134	2.48035	4.22189	0.0399058	0.562021
ENSMUSG00000038296	Galnt18	-0.150879	2.86777	4.22362	0.0398651	0.562021
ENSMUSG00000029004	Kmt2e	-0.0808143	6.7514	4.22029	0.0399432	0.562021
ENSMUSG00000020717	Pecam1	0.143044	3.9665	4.22044	0.0399399	0.562021
ENSMUSG00000023927	Satb1	-0.0807661	6.80866	4.22576	0.0398147	0.562021
ENSMUSG00000022244	Amacr	0.184147	2.14498	4.21641	0.0400347	0.56213
ENSMUSG00000004562	Arhgef40	0.088233	5.60294	4.21585	0.0400481	0.56213
ENSMUSG00000024871	Doc2g	0.142465	3.07726	4.21765	0.0400055	0.56213
ENSMUSG00000071550	Cfap44	0.396128	-0.121602	4.21295	0.0401164	0.562635
ENSMUSG00000073164	2410018L13Rik	0.169026	2.52743	4.2055	0.040293	0.56295
ENSMUSG00000039202	Abhd2	-0.0759863	7.4147	4.19994	0.0404253	0.56295
ENSMUSG00000004665	Cnn2	0.175149	2.37016	4.19972	0.0404307	0.56295
ENSMUSG00000039384	Dusp10	-0.196738	2.18836	4.20244	0.0403658	0.56295
ENSMUSG00000103334	Gm29771	-0.744108	-1.76022	4.20095	0.0404014	0.56295
ENSMUSG00000106499	Gm9403	-0.250584	1.13417	4.20306	0.0403511	0.56295
ENSMUSG00000028100	Nudt17	0.346059	0.279831	4.20595	0.0402823	0.56295
ENSMUSG00000061104	Sap18b	0.102574	4.59042	4.20991	0.0401884	0.56295
ENSMUSG00000054000	Tusc1	0.202374	1.76174	4.20379	0.0403337	0.56295
ENSMUSG00000045414	1190002N15Rik	0.0988954	4.80207	4.18801	0.0407108	0.563173
ENSMUSG00000106553	6720482G16Rik	0.606084	-1.00423	4.17958	0.0409138	0.563173
ENSMUSG00000046718	Bst2	-0.381193	-0.20213	4.19202	0.0406148	0.563173
ENSMUSG00000031373	Car5b	0.433607	-0.48234	4.18483	0.0407872	0.563173
ENSMUSG00000022617	Chkb	-0.099212	4.98932	4.17877	0.0409333	0.563173
ENSMUSG00000056493	Foxk1	0.0973709	5.16629	4.182	0.0408555	0.563173
ENSMUSG00000102565	Gm37036	-0.378576	-0.100817	4.1794	0.0409182	0.563173
ENSMUSG00000109517	Gm44763	0.656968	-1.21205	4.19765	0.04048	0.563173
ENSMUSG00000109642	Gm45289	-0.516469	-0.726052	4.18377	0.0408127	0.563173
ENSMUSG00000060791	Gmfg	0.708914	-1.47677	4.17974	0.0409101	0.563173
ENSMUSG00000039585	Myo9a	-0.0768528	7.72176	4.18924	0.0406813	0.563173
ENSMUSG00000028382	Ptbp3	0.0943669	5.20353	4.17911	0.0409251	0.563173
ENSMUSG00000048330	Ric3	-0.0887085	5.85968	4.18707	0.0407334	0.563173
ENSMUSG00000024037	Wdr4	0.0942954	5.17716	4.18179	0.0408604	0.563173
ENSMUSG00000032410	Xrn1	-0.0889014	6.09133	4.18134	0.0408714	0.563173
ENSMUSG00000026728	Vim	0.0762525	8.23694	4.17651	0.0409881	0.563481
ENSMUSG00000108319	Gm44552	0.363482	0.335632	4.17362	0.0410579	0.563549
ENSMUSG00000046731	Kctd11	0.352428	0.236554	4.17459	0.0410346	0.563549
ENSMUSG00000108991	Gm45807	-0.556693	-0.979121	4.17036	0.0411371	0.564189
ENSMUSG00000020790	Ankfy1	-0.077215	7.06112	4.15922	0.0414085	0.564647
ENSMUSG00000038608	Dock10	0.162683	2.47631	4.15831	0.0414307	0.564647
ENSMUSG00000069682	Gm10275	0.143067	4.15618	4.16626	0.0412367	0.564647
ENSMUSG00000078878	Gm14305	-0.109158	4.25061	4.16486	0.0412709	0.564647
ENSMUSG00000054978	Kbtbd13	0.423964	-0.308724	4.1611	0.0413627	0.564647
ENSMUSG00000103770	Pcdha9	-0.148289	3.88776	4.16592	0.0412451	0.564647
ENSMUSG00000017400	Stac2	0.160069	2.67362	4.16361	0.0413013	0.564647
ENSMUSG00000063727	Tnfrsf11b	0.366013	0.00818725	4.15849	0.0414263	0.564647
ENSMUSG00000041380	Htr2c	0.326335	0.346318	4.15366	0.0415446	0.565312
ENSMUSG00000030094	Xpc	0.096788	5.11709	4.15395	0.0415376	0.565312
ENSMUSG00000092375	A730060N03Rik	0.653863	-1.40072	4.14673	0.0417151	0.567188
ENSMUSG00000055866	Per2	-0.113797	4.00527	4.14343	0.0417963	0.567848
ENSMUSG00000033096	Apmap	0.105179	4.64449	4.14172	0.0418387	0.567979
ENSMUSG00000015467	Egfl8	0.417744	-0.0829559	4.13469	0.0420128	0.568077
ENSMUSG00000036617	Etl4	-0.110897	4.48611	4.13534	0.0419965	0.568077
ENSMUSG00000068615	Gjd2	0.129853	3.3298	4.1335	0.0420422	0.568077
ENSMUSG00000048402	Gli2	0.157367	3.29399	4.13848	0.0419187	0.568077
ENSMUSG00000075020	Mir670hg	0.233233	1.67422	4.13908	0.041904	0.568077
ENSMUSG00000000934	Top1mt	0.146684	2.99568	4.13464	0.0420141	0.568077
ENSMUSG00000031543	Ank1	-0.10237	4.57588	4.12953	0.0421411	0.568087
ENSMUSG00000038259	Gdf5	0.193793	1.88906	4.13087	0.0421078	0.568087
ENSMUSG00000109459	Gm39526	-0.462808	-0.471265	4.13079	0.0421096	0.568087
ENSMUSG00000005237	Dnah2	-0.156083	2.6634	4.1247	0.0422614	0.568385
ENSMUSG00000050288	Fzd2	0.139045	4.68876	4.12655	0.0422154	0.568385
ENSMUSG00000098943	Rnu3b1	-0.521151	4.37065	4.12506	0.0422525	0.568385
ENSMUSG00000042388	Dlgap3	0.0957656	4.85331	4.11717	0.04245	0.56852
ENSMUSG00000096006	Gm21596	-0.27549	0.784825	4.11772	0.0424362	0.56852
ENSMUSG00000105933	Gm43260	-0.478091	-0.354441	4.12279	0.0423091	0.56852
ENSMUSG00000108143	Gm44414	0.561388	-0.988094	4.11629	0.0424721	0.56852
ENSMUSG00000046240	Hepacam	-0.198301	1.84543	4.1177	0.0424367	0.56852
ENSMUSG00000079641	Rpl39	0.0758876	7.48503	4.11515	0.0425007	0.56852
ENSMUSG00000036923	Stox1	-0.254787	1.02695	4.11808	0.0424272	0.56852
ENSMUSG00000032500	Dclk3	0.29956	1.11591	4.10983	0.0426348	0.569757
ENSMUSG00000040029	Ipo8	-0.0813516	6.24206	4.10852	0.0426677	0.569757
ENSMUSG00000110679	Rpl10-ps5	0.896386	-1.87206	4.10757	0.0426916	0.569757
ENSMUSG00000006931	P3h4	0.164333	2.51916	4.10586	0.0427349	0.569898
ENSMUSG00000029815	Malsu1	-0.157368	3.57866	4.09935	0.0428997	0.571655
ENSMUSG00000024030	Abcg1	0.132657	4.31111	4.09475	0.0430166	0.572335
ENSMUSG00000021965	Ska3	0.165253	2.78778	4.09495	0.0430116	0.572335
ENSMUSG00000070713	Gm10282	0.18957	2.18384	4.09045	0.0431261	0.573353
ENSMUSG00000001418	Glmp	0.119723	3.79025	4.08865	0.043172	0.573524
ENSMUSG00000014592	Camta1	-0.0829779	6.4162	4.08501	0.0432652	0.57427
ENSMUSG00000090785	Gm17116	-0.353612	0.1765	4.08387	0.0432943	0.57427
ENSMUSG00000038836	Agbl3	0.145679	3.01026	4.08003	0.0433929	0.574533
ENSMUSG00000071748	Gm14698	0.329404	1.24523	4.07846	0.0434332	0.574533
ENSMUSG00000045114	Prrt2	0.138442	3.0603	4.07805	0.0434438	0.574533
ENSMUSG00000020415	Pttg1	-0.217522	1.52442	4.07674	0.0434774	0.574533
ENSMUSG00000026556	Vangl2	0.080473	6.56511	4.07666	0.0434796	0.574533
ENSMUSG00000058741	Prr19	0.571657	-1.13918	4.07171	0.043607	0.575778
ENSMUSG00000038784	Cnot4	-0.0937098	5.04169	4.07035	0.0436422	0.575806
ENSMUSG00000090115	Usp49	-0.0817917	6.41626	4.06428	0.0437994	0.577441
ENSMUSG00000017929	B4galt5	0.085199	5.76808	4.0572	0.0439834	0.579426
ENSMUSG00000027993	Trim2	-0.0734062	9.16015	4.05412	0.0440636	0.580043
ENSMUSG00000058357	Gm6612	1.121	-2.70647	4.04985	0.0441753	0.581072
ENSMUSG00000111365	AC102554.1	-1.30259	-2.81553	4.04792	0.0442258	0.581297
ENSMUSG00000052751	Repin1	0.103817	4.59591	4.04382	0.0443333	0.582268
ENSMUSG00000034098	Fstl5	0.0859308	5.62293	4.04167	0.0443899	0.582572
ENSMUSG00000029695	Aass	0.48404	-0.623972	4.03758	0.0444976	0.583103
ENSMUSG00000086935	Gm15956	-1.62963	-2.96455	4.03769	0.0444947	0.583103
ENSMUSG00000100005	B130024G19Rik	0.304127	0.740239	4.03524	0.0445592	0.583471
ENSMUSG00000027475	Kif3b	-0.0771877	6.70777	4.03248	0.0446323	0.583672
ENSMUSG00000002028	Kmt2a	-0.0796931	6.91808	4.03212	0.0446419	0.583672
ENSMUSG00000108926	Gm10988	-0.891633	-2.16633	4.02767	0.0447598	0.58424
ENSMUSG00000083716	Gm13436	-0.446821	-0.22564	4.02865	0.0447338	0.58424
ENSMUSG00000026110	Mgat4a	0.0940212	4.90922	4.02667	0.0447862	0.58424
ENSMUSG00000107000	Gm43481	-0.19431	2.08994	4.0226	0.0448945	0.584335
ENSMUSG00000104947	Gm43721	-0.635112	-1.28841	4.02372	0.0448647	0.584335
ENSMUSG00000029641	Rasl11a	-0.227753	1.36194	4.02326	0.0448769	0.584335
ENSMUSG00000081485	Gm12338	-0.22442	1.50151	4.01745	0.0450319	0.585346
ENSMUSG00000111985	Gm8290	-1.13164	-2.44906	4.01589	0.0450733	0.585346
ENSMUSG00000027087	Itgav	-0.0988551	4.69742	4.01675	0.0450505	0.585346
ENSMUSG00000051599	Pcdhb2	0.257617	1.08837	4.01167	0.0451863	0.586375
ENSMUSG00000097728	Gm26840	-0.363706	-0.0404501	4.00592	0.0453407	0.587063
ENSMUSG00000108486	Gm44836	-1.34372	-2.53361	4.00619	0.0453336	0.587063
ENSMUSG00000010095	Slc3a2	0.0842701	5.86561	4.0061	0.045336	0.587063
ENSMUSG00000032641	Gpr19	0.11841	3.79448	4.00428	0.045385	0.587198
ENSMUSG00000074643	Cpne1	-0.107037	4.95403	3.99819	0.0455492	0.588446
ENSMUSG00000042606	Hirip3	0.106569	4.33171	3.99876	0.0455339	0.588446
ENSMUSG00000039004	Bmp6	0.399486	-0.143647	3.99103	0.045743	0.589633
ENSMUSG00000096243	Gm24265	0.102436	4.75143	3.99282	0.0456947	0.589633
ENSMUSG00000044216	Kcnj4	0.281966	0.814122	3.99111	0.045741	0.589633
ENSMUSG00000074218	Cox7a1	-0.588299	-1.34859	3.98783	0.04583	0.590316
ENSMUSG00000029505	Ep400	-0.0779449	7.24676	3.98587	0.0458835	0.590568
ENSMUSG00000100937	1700020D05Rik	-0.293051	0.57857	3.98066	0.0460256	0.590763
ENSMUSG00000112941	AC164441.1	0.216871	1.50294	3.97318	0.0462303	0.590763
ENSMUSG00000044338	Aplnr	0.125683	3.46426	3.9681	0.04637	0.590763
ENSMUSG00000034165	Ccnd3	0.108845	4.34316	3.97575	0.0461598	0.590763
ENSMUSG00000097479	Gm26582	-0.371923	0.386836	3.97425	0.0462009	0.590763
ENSMUSG00000097476	Gm26583	0.368119	-0.00515257	3.96151	0.046552	0.590763
ENSMUSG00000102723	Gm37936	-0.659624	-1.20326	3.98338	0.0459513	0.590763
ENSMUSG00000055771	Gm7936	-1.81623	-3.44273	3.96693	0.0464023	0.590763
ENSMUSG00000027883	Gpsm2	0.0999207	4.89341	3.96921	0.0463396	0.590763
ENSMUSG00000024459	H2-M5	-0.246631	1.12104	3.96457	0.0464673	0.590763
ENSMUSG00000069306	Hist1h4m	0.28842	1.23337	3.96528	0.0464477	0.590763
ENSMUSG00000046168	Kcnrg	-0.228675	1.36345	3.96513	0.0464519	0.590763
ENSMUSG00000078931	Pdf	-0.131341	3.28325	3.98251	0.0459751	0.590763
ENSMUSG00000090273	Prr22	-0.548037	-1.06192	3.97233	0.0462537	0.590763
ENSMUSG00000023015	Racgap1	0.0851527	6.08011	3.96052	0.0465792	0.590763
ENSMUSG00000062456	Rpl9-ps6	0.170763	2.41162	3.9711	0.0462875	0.590763
ENSMUSG00000040010	Slc7a5	0.0886044	6.40588	3.96159	0.0465496	0.590763
ENSMUSG00000055371	Stam2	-0.0815762	6.0322	3.96352	0.0464964	0.590763
ENSMUSG00000020096	Tbata	-0.649609	-1.31803	3.96433	0.0464739	0.590763
ENSMUSG00000014075	Tctex1d2	-0.146545	2.85154	3.97562	0.0461635	0.590763
ENSMUSG00000027284	Cdan1	0.0932154	4.9779	3.95533	0.0467233	0.591251
ENSMUSG00000078180	Gm20900	0.844221	-1.66535	3.95422	0.0467539	0.591251
ENSMUSG00000096684	Gm25989	0.685651	-1.1666	3.95723	0.0466705	0.591251
ENSMUSG00000022306	Zfpm2	-0.0958393	5.01413	3.95599	0.0467048	0.591251
ENSMUSG00000029070	Mxra8	0.216387	1.5588	3.95293	0.0467898	0.591275
ENSMUSG00000072591	5930412G12Rik	0.520972	-0.87361	3.93723	0.0472284	0.592077
ENSMUSG00000053441	Adamts19	0.38364	0.284477	3.94583	0.0469877	0.592077
ENSMUSG00000089715	Cbx6	0.0784287	6.3832	3.9373	0.0472265	0.592077
ENSMUSG00000106874	Gm20186	-0.170867	2.54181	3.94622	0.0469767	0.592077
ENSMUSG00000002769	Gnmt	0.835403	-2.06145	3.93923	0.0471723	0.592077
ENSMUSG00000114456	Hist1h2bh	0.150965	5.70116	3.94353	0.0470518	0.592077
ENSMUSG00000047534	Mis18bp1	0.115436	4.20136	3.94783	0.0469319	0.592077
ENSMUSG00000091510	Mtag2	-0.349439	0.162797	3.94323	0.0470603	0.592077
ENSMUSG00000019992	Mtfr2	-0.395921	-0.0205328	3.94104	0.0471215	0.592077
ENSMUSG00000048612	Myof	-0.238683	1.17709	3.94161	0.0471055	0.592077
ENSMUSG00000062859	Tcp11	-0.455781	-0.460767	3.93765	0.0472167	0.592077
ENSMUSG00000019080	Mfsd3	0.191116	1.96504	3.93166	0.0473852	0.593615
ENSMUSG00000053038	Gm6180	0.34864	0.0824884	3.92695	0.047518	0.594848
ENSMUSG00000028413	B4galt1	0.167425	2.51161	3.92404	0.0476003	0.595386
ENSMUSG00000106570	C230071H17Rik	-0.28493	1.01131	3.92073	0.0476942	0.595386
ENSMUSG00000084328	Gm14046	1.40955	-1.93977	3.91818	0.0477667	0.595386
ENSMUSG00000103825	Gm38178	0.471282	-0.629259	3.91841	0.0477599	0.595386
ENSMUSG00000022261	Sdc2	0.128685	3.32455	3.9186	0.0477546	0.595386
ENSMUSG00000039137	Whrn	-0.136374	3.13855	3.92115	0.0476823	0.595386
ENSMUSG00000046408	1700067K01Rik	0.572337	-1.02821	3.91463	0.0478676	0.595438
ENSMUSG00000098394	Gm27999	-1.41984	-2.49559	3.91394	0.0478871	0.595438
ENSMUSG00000104033	Gm37773	-0.209202	1.94152	3.91321	0.047908	0.595438
ENSMUSG00000023764	Sfi1	0.10777	4.34182	3.91559	0.0478402	0.595438
ENSMUSG00000115637	AC124709.2	-1.11074	-2.51773	3.90796	0.0480579	0.596447
ENSMUSG00000046768	Rhoj	0.182413	2.10761	3.90902	0.0480276	0.596447
ENSMUSG00000092486	2610524H06Rik	0.114675	3.83715	3.87953	0.0488783	0.5985
ENSMUSG00000085238	4930479D17Rik	-1.67171	-2.6809	3.88283	0.0487823	0.5985
ENSMUSG00000115312	AC136376.2	-1.08821	-2.57	3.88632	0.048681	0.5985
ENSMUSG00000039632	Ccdc151	0.20593	1.55373	3.88704	0.04866	0.5985
ENSMUSG00000028610	Dmrtb1	0.346857	-0.0121774	3.88506	0.0487176	0.5985
ENSMUSG00000104017	Gm37363	-0.462362	-0.580783	3.8912	0.0485398	0.5985
ENSMUSG00000103851	Gm37606	-0.143688	2.98443	3.88747	0.0486478	0.5985
ENSMUSG00000104806	Gm42566	-0.767458	-1.70707	3.89951	0.0483001	0.5985
ENSMUSG00000109942	Gm45262	-0.280818	0.927052	3.88906	0.0486015	0.5985
ENSMUSG00000043999	Gpr75	0.170519	2.23332	3.88909	0.0486008	0.5985
ENSMUSG00000030748	Il4ra	-0.245583	1.02213	3.87979	0.0488708	0.5985
ENSMUSG00000039704	Lmbrd2	-0.088276	5.70158	3.89013	0.0485708	0.5985
ENSMUSG00000055053	Nfic	0.118221	3.84839	3.88939	0.0485922	0.5985
ENSMUSG00000021390	Ogn	0.291003	0.580096	3.88899	0.0486037	0.5985
ENSMUSG00000020098	Pcbd1	0.256233	0.853048	3.88356	0.0487612	0.5985
ENSMUSG00000027510	Rbm38	0.148649	2.97448	3.8812	0.0488296	0.5985
ENSMUSG00000040945	Rcc2	0.0731738	7.64724	3.90092	0.0482598	0.5985
ENSMUSG00000011171	Vipr2	0.355361	0.273632	3.88653	0.0486748	0.5985
ENSMUSG00000032368	Zic1	0.372413	5.50112	3.88609	0.0486878	0.5985
ENSMUSG00000060530	A930017M01Rik	-0.136568	3.06285	3.8764	0.0489696	0.599196
ENSMUSG00000107277	Gm10461	0.16413	2.4758	3.8726	0.0490805	0.60013
ENSMUSG00000070880	Gad1	0.155473	5.07445	3.87061	0.0491387	0.600418
ENSMUSG00000046491	C1qtnf2	-0.36018	0.0365865	3.8684	0.0492034	0.600787
ENSMUSG00000011751	Sptbn4	0.0909428	5.10956	3.86654	0.049258	0.60103
ENSMUSG00000113250	AC123705.2	-0.354961	0.0811119	3.86409	0.0493298	0.601384
ENSMUSG00000095590	Gm24305	0.19877	1.83707	3.8632	0.0493562	0.601384
ENSMUSG00000030465	Psd3	-0.0843246	6.981	3.85837	0.0494983	0.602692
ENSMUSG00000106691	2700029L08Rik	-0.203808	1.66919	3.85357	0.0496403	0.603325
ENSMUSG00000103038	Gm37124	-0.273319	0.984836	3.85137	0.0497053	0.603325
ENSMUSG00000094392	Gm3788	-2.14933	-3.44317	3.84958	0.0497585	0.603325
ENSMUSG00000002908	Kcnn1	0.116802	3.9557	3.85331	0.049648	0.603325
ENSMUSG00000034573	Ptpn13	0.0969939	4.70886	3.85243	0.049674	0.603325
ENSMUSG00000026104	Stat1	-0.14452	3.63795	3.84957	0.0497588	0.603325
ENSMUSG00000057455	Rit2	0.152492	2.62538	3.8481	0.0498023	0.603431
ENSMUSG00000001672	Marveld3	-0.598993	-0.79572	3.84438	0.0499131	0.604352
ENSMUSG00000087141	Plcxd2	-0.083259	6.06633	3.84189	0.0499872	0.604827
ENSMUSG00000030735	Gm9755	0.386664	-0.12352	3.8392	0.0500673	0.604881
ENSMUSG00000077714	Snord17	0.0961434	4.72205	3.83947	0.0500594	0.604881
ENSMUSG00000049232	Tigd2	0.124253	3.51964	3.83824	0.0500961	0.604881
ENSMUSG00000031659	Adcy7	-0.236698	1.1275	3.83497	0.0501939	0.605552
ENSMUSG00000026817	Ak1	0.0841701	5.53949	3.83172	0.0502912	0.605552
ENSMUSG00000079550	Mpp4	0.378507	0.0860334	3.83373	0.050231	0.605552
ENSMUSG00000055322	Tns1	-0.118872	3.77275	3.83202	0.0502822	0.605552
ENSMUSG00000029166	Mapre3	-0.101234	4.67706	3.83037	0.0503319	0.605622
ENSMUSG00000087620	5330434G04Rik	-0.121996	3.54313	3.80971	0.0509561	0.606061
ENSMUSG00000044033	Ccdc141	-0.128523	3.26283	3.825	0.0504932	0.606061
ENSMUSG00000022129	Dct	0.25607	3.00429	3.81636	0.0507543	0.606061
ENSMUSG00000038665	Dgki	-0.0825676	5.82699	3.81246	0.0508727	0.606061
ENSMUSG00000083833	Gm13841	0.854239	-1.77519	3.81239	0.0508749	0.606061
ENSMUSG00000103646	Gm37706	-0.255144	1.39073	3.81203	0.0508857	0.606061
ENSMUSG00000104060	Gm37954	-0.485036	-0.687473	3.80953	0.0509618	0.606061
ENSMUSG00000056797	Gm4889	1.40183	-2.33853	3.81107	0.0509148	0.606061
ENSMUSG00000037827	Gm5884	-0.618127	-1.4139	3.82697	0.0504341	0.606061
ENSMUSG00000109059	Gm9354	1.19814	-2.29689	3.82202	0.0505832	0.606061
ENSMUSG00000021303	Gng4	0.197781	2.94247	3.81637	0.050754	0.606061
ENSMUSG00000078762	Haus5	0.116122	3.84889	3.82371	0.0505321	0.606061
ENSMUSG00000019990	Pde7b	0.225179	1.52794	3.81561	0.050777	0.606061
ENSMUSG00000062866	Phactr2	0.120467	3.85496	3.81061	0.050929	0.606061
ENSMUSG00000039852	Rere	-0.0892016	5.84699	3.81681	0.0507407	0.606061
ENSMUSG00000021275	Tecpr2	-0.080066	6.02487	3.81565	0.050776	0.606061
ENSMUSG00000000804	Usp32	-0.0789546	6.46945	3.81827	0.0506964	0.606061
ENSMUSG00000030703	Gdpd3	0.307318	0.483263	3.8069	0.0510418	0.606183
ENSMUSG00000091864	Gm17102	0.445046	-0.528456	3.8077	0.0510175	0.606183
ENSMUSG00000083621	Gm14586	0.344803	0.217417	3.80487	0.0511038	0.606224
ENSMUSG00000041552	Ptchd1	0.20172	1.95165	3.8045	0.0511152	0.606224
ENSMUSG00000115783	AC161763.1	-0.212236	1.57314	3.7991	0.05128	0.606955
ENSMUSG00000097311	Gm26871	-0.119994	3.88999	3.79801	0.0513137	0.606955
ENSMUSG00000032766	Gng11	0.202151	1.70999	3.79867	0.0512933	0.606955
ENSMUSG00000022026	Olfm4	-0.252446	1.05988	3.79791	0.0513166	0.606955
ENSMUSG00000109829	Gm45605	0.259276	0.989735	3.79358	0.0514493	0.607076
ENSMUSG00000048562	Sp8	0.239413	3.34504	3.79302	0.0514667	0.607076
ENSMUSG00000038578	Susd1	0.387566	-0.342745	3.7933	0.0514582	0.607076
ENSMUSG00000020894	Vamp2	-0.0882608	5.28625	3.79348	0.0514527	0.607076
ENSMUSG00000054321	Taf4b	0.28529	0.591835	3.79047	0.051545	0.607588
ENSMUSG00000113776	Gm19327	0.359512	0.0660865	3.78875	0.051598	0.6078
ENSMUSG00000001751	Naglu	0.177402	2.07746	3.78738	0.0516406	0.607826
ENSMUSG00000050945	Zfp438	0.151994	2.66846	3.78641	0.0516703	0.607826
ENSMUSG00000015484	Fam163a	0.199559	1.73137	3.78262	0.0517874	0.607971
ENSMUSG00000104369	Gm38082	-0.322965	0.661442	3.78362	0.0517566	0.607971
ENSMUSG00000038546	Ranbp9	-0.0816443	5.83611	3.78262	0.0517876	0.607971
ENSMUSG00000112697	Gm8137	1.59888	-2.60145	3.78001	0.0518684	0.608508
ENSMUSG00000109284	B230311B06Rik	1.50431	-2.35906	3.76762	0.0522541	0.608774
ENSMUSG00000058064	Gm10036	0.399046	-0.345112	3.77286	0.0520906	0.608774
ENSMUSG00000097974	Gm10605	-0.356024	-0.0450182	3.77636	0.0519818	0.608774
ENSMUSG00000018102	Hist1h2bc	0.0873154	5.74009	3.77603	0.051992	0.608774
ENSMUSG00000019892	Lrriq1	-0.28932	0.468656	3.77202	0.0521166	0.608774
ENSMUSG00000081669	Npm3-ps1	1.77522	-2.90069	3.7683	0.0522328	0.608774
ENSMUSG00000054823	Nsd3	-0.0773853	6.39242	3.77375	0.0520627	0.608774
ENSMUSG00000103088	Pcdhgb6	0.0975369	5.25198	3.769	0.0522108	0.608774
ENSMUSG00000067825	Pex26	0.0932697	4.791	3.76809	0.0522393	0.608774
ENSMUSG00000025508	Rplp2	0.0733598	7.99966	3.7678	0.0522484	0.608774
ENSMUSG00000044390	Tigd3	0.125655	3.41041	3.76689	0.0522768	0.608774
ENSMUSG00000074846	Gm10774	1.18884	-2.71463	3.76512	0.052332	0.609008
ENSMUSG00000053181	A830005F24Rik	0.553382	-0.972183	3.75875	0.052532	0.609129
ENSMUSG00000074212	Dnajb14	-0.0865587	5.48187	3.75603	0.0526172	0.609129
ENSMUSG00000083878	Gm12034	-1.39006	-2.87018	3.75907	0.0525218	0.609129
ENSMUSG00000103047	Gm37310	-0.292954	0.616007	3.76258	0.0524117	0.609129
ENSMUSG00000103291	Gm38235	-0.350043	0.256286	3.75591	0.0526211	0.609129
ENSMUSG00000034437	Gm9761	0.298196	0.603257	3.75473	0.0526581	0.609129
ENSMUSG00000027210	Meis2	0.0702939	8.30038	3.75897	0.052525	0.609129
ENSMUSG00000063931	Pepd	-0.099822	4.43407	3.75569	0.052628	0.609129
ENSMUSG00000038963	Slco4a1	-0.264416	0.725108	3.76065	0.0524722	0.609129
ENSMUSG00000032875	Arhgef17	0.0810756	5.87294	3.75298	0.0527134	0.609246
ENSMUSG00000095742	CAAA01147332.1	0.719215	-1.54559	3.74997	0.0528085	0.609246
ENSMUSG00000048502	Duxbl1	-0.299951	0.563604	3.75205	0.0527427	0.609246
ENSMUSG00000107498	Gm44240	0.400997	-0.118165	3.75058	0.0527892	0.609246
ENSMUSG00000055013	Agap1	-0.0724616	7.55565	3.74811	0.0528673	0.609518
ENSMUSG00000039787	Cercam	0.17986	2.00238	3.74424	0.0529899	0.610129
ENSMUSG00000073274	Gm14636	-0.356449	0.177004	3.74099	0.053093	0.610129
ENSMUSG00000103436	Gm36995	0.133005	3.17354	3.7409	0.0530959	0.610129
ENSMUSG00000034205	Loxl2	0.163321	2.36691	3.74335	0.0530181	0.610129
ENSMUSG00000090137	Uba52	0.0698762	8.34342	3.74207	0.0530586	0.610129
ENSMUSG00000082765	Gm14411	-1.06851	-2.26258	3.73851	0.0531719	0.610598
ENSMUSG00000020812	1810032O08Rik	-0.122026	3.47713	3.73467	0.0532942	0.611257
ENSMUSG00000030554	Synm	0.107332	4.01235	3.7345	0.0532997	0.611257
ENSMUSG00000033701	Acbd6	0.0883933	5.23466	3.72489	0.0536073	0.612867
ENSMUSG00000053754	Chd8	-0.0725955	7.27318	3.72431	0.0536259	0.612867
ENSMUSG00000107145	Gm43442	0.838767	-2.15903	3.72721	0.0535326	0.612867
ENSMUSG00000032356	Rasgrf1	0.16973	3.45321	3.7235	0.0536519	0.612867
ENSMUSG00000005357	Slc1a6	0.231443	1.17936	3.72777	0.0535149	0.612867
ENSMUSG00000049336	Tenm2	-0.0751856	8.17185	3.72406	0.0536339	0.612867
ENSMUSG00000020707	Rnf135	0.37147	-0.0457088	3.72092	0.0537348	0.61341
ENSMUSG00000001270	Ckb	0.0717068	8.32114	3.71793	0.053831	0.613702
ENSMUSG00000034906	Ncaph	0.109155	4.4536	3.71849	0.0538131	0.613702
ENSMUSG00000040732	Erg	0.197684	1.67616	3.71406	0.0539559	0.614722
ENSMUSG00000114016	AC154552.6	-0.207987	1.53166	3.70619	0.0542111	0.615556
ENSMUSG00000001998	Ap4e1	-0.0912241	4.86977	3.70256	0.0543292	0.615556
ENSMUSG00000038550	Ciart	0.292109	0.521141	3.70023	0.054405	0.615556
ENSMUSG00000097649	Gm10561	0.454367	-0.57515	3.70008	0.0544097	0.615556
ENSMUSG00000108736	Gm45151	-0.689504	-1.66769	3.7054	0.0542367	0.615556
ENSMUSG00000107838	Gm45769	0.252095	0.9673	3.70192	0.05435	0.615556
ENSMUSG00000040280	Ndufa4l2	0.276555	0.761796	3.69906	0.0544432	0.615556
ENSMUSG00000041482	Piezo2	0.227554	1.30127	3.69871	0.0544545	0.615556
ENSMUSG00000028399	Ptprd	-0.0693109	8.43207	3.69871	0.0544544	0.615556
ENSMUSG00000067870	Rpl31-ps8	-0.127748	5.18818	3.70042	0.0543987	0.615556
ENSMUSG00000026177	Slc11a1	0.472415	-0.836699	3.70422	0.0542751	0.615556
ENSMUSG00000031710	Ucp1	-0.755881	-2.0452	3.70105	0.0543784	0.615556
ENSMUSG00000045071	E130308A19Rik	0.108582	4.04828	3.69597	0.0545441	0.615767
ENSMUSG00000070436	Serpinh1	0.083388	5.94138	3.69639	0.0545303	0.615767
ENSMUSG00000026955	Sapcd2	0.157855	3.34762	3.69325	0.0546332	0.616372
ENSMUSG00000042178	Armc5	-0.124832	3.34818	3.68905	0.0547708	0.617523
ENSMUSG00000032186	Tmod2	-0.0686368	8.94053	3.68612	0.054867	0.618206
ENSMUSG00000040904	Gm21988	-0.194616	1.7226	3.68033	0.0550579	0.619955
ENSMUSG00000075389	2810410L24Rik	0.170924	2.20148	3.67622	0.0551937	0.620679
ENSMUSG00000103693	Gm37529	-0.299172	0.725327	3.67652	0.0551839	0.620679
ENSMUSG00000032300	1700017B05Rik	0.146606	2.77389	3.66975	0.0554086	0.620902
ENSMUSG00000049881	2810025M15Rik	0.101218	4.49826	3.66505	0.0555651	0.620902
ENSMUSG00000115078	AC121960.1	-1.00573	-2.11328	3.6698	0.055407	0.620902
ENSMUSG00000034780	B3galt1	-0.0937426	4.98166	3.66829	0.0554571	0.620902
ENSMUSG00000065979	Cpped1	0.137927	3.63192	3.67416	0.0552621	0.620902
ENSMUSG00000029461	Fam168a	-0.0727303	7.75544	3.66272	0.0556426	0.620902
ENSMUSG00000098051	Gm27032	0.130212	3.12625	3.66415	0.055595	0.620902
ENSMUSG00000049539	Hist1h1a	0.0800218	6.87318	3.66742	0.0554859	0.620902
ENSMUSG00000061991	Hist1h2af	0.177869	3.95936	3.66273	0.0556425	0.620902
ENSMUSG00000026585	Kifap3	-0.0690906	8.06965	3.66424	0.0555919	0.620902
ENSMUSG00000024301	Kifc5b	0.171267	2.38158	3.67319	0.0552941	0.620902
ENSMUSG00000020846	Rflnb	0.159461	2.33736	3.67018	0.0553942	0.620902
ENSMUSG00000030978	Rrm1	0.0766403	6.61068	3.661	0.0557001	0.621143
ENSMUSG00000106682	Gm42648	-0.295371	0.691591	3.65899	0.0557674	0.621495
ENSMUSG00000075318	Scn2a	-0.070851	7.49489	3.65658	0.0558482	0.621996
ENSMUSG00000020716	Nf1	-0.0715774	7.3314	3.65475	0.0559097	0.622282
ENSMUSG00000039801	2410089E03Rik	-0.0746592	6.70248	3.65052	0.0560518	0.622532
ENSMUSG00000097073	9430037G07Rik	0.214826	1.5897	3.64959	0.0560829	0.622532
ENSMUSG00000003623	Crot	-0.0997513	4.39126	3.64768	0.0561472	0.622532
ENSMUSG00000058174	Gm5148	-0.296407	0.623083	3.64954	0.0560848	0.622532
ENSMUSG00000103793	Pcdhga6	-0.10063	4.36982	3.64837	0.056124	0.622532
ENSMUSG00000076437	Selenoh	0.0875364	5.59943	3.65116	0.0560302	0.622532
ENSMUSG00000040751	Lat2	-0.350766	-0.0493799	3.64246	0.0563235	0.624088
ENSMUSG00000052912	Smarca5-ps	-0.35585	-0.1849	3.63949	0.0564242	0.624407
ENSMUSG00000024378	Stard4	-0.095286	4.71355	3.64005	0.0564053	0.624407
ENSMUSG00000031732	Phlpp2	-0.0880896	5.1185	3.63722	0.0565011	0.62453
ENSMUSG00000001403	Ube2c	0.112054	4.24968	3.63704	0.0565073	0.62453
ENSMUSG00000084842	Pabpc1l2b-ps	0.476127	-0.513443	3.6349	0.0565801	0.624937
ENSMUSG00000112825	Gm9118	-0.44998	-0.494424	3.63222	0.0566712	0.625545
ENSMUSG00000108460	Gm39041	-0.285505	0.682297	3.62994	0.0567488	0.625817
ENSMUSG00000093910	Zfp853	0.354633	-0.0695136	3.62938	0.0567679	0.625817
ENSMUSG00000082186	Gm12403	0.786169	-1.85408	3.62702	0.0568486	0.626309
ENSMUSG00000026640	Plxna2	-0.0675417	9.22153	3.62577	0.0568912	0.626381
ENSMUSG00000034903	Cobll1	-0.176095	2.13807	3.62436	0.0569395	0.626515
ENSMUSG00000057262	Gm10020	0.809778	-1.74872	3.61815	0.0571523	0.62806
ENSMUSG00000034786	Gpsm3	-0.638714	-1.39283	3.61816	0.0571522	0.62806
ENSMUSG00000052565	Hist1h1d	0.0721074	7.60111	3.61496	0.0572622	0.628472
ENSMUSG00000015222	Map2	-0.0660088	10.7847	3.6154	0.057247	0.628472
ENSMUSG00000105875	Gm43518	-0.790645	-2.11086	3.61111	0.0573949	0.628778
ENSMUSG00000071419	Rps15-ps2	0.757426	-1.49875	3.611	0.0573986	0.628778
ENSMUSG00000049313	Sorl1	-0.118466	6.98977	3.61175	0.0573726	0.628778
ENSMUSG00000067995	Gtf2f2	-0.0924122	4.79205	3.60288	0.0576796	0.631457
ENSMUSG00000078896	Zfp965	-0.168822	2.31561	3.60017	0.0577737	0.632089
ENSMUSG00000017830	Dhx58	-0.425881	-0.654626	3.59552	0.0579355	0.633022
ENSMUSG00000098599	Gm27627	-0.543611	-1.13872	3.59458	0.0579684	0.633022
ENSMUSG00000032342	Mto1	-0.102492	4.22328	3.59582	0.057925	0.633022
ENSMUSG00000022217	Emc9	-0.203241	1.39958	3.59178	0.0580661	0.633691
ENSMUSG00000026669	Mcm10	0.139971	3.28177	3.59067	0.0581048	0.633714
ENSMUSG00000030556	Lrrc28	0.0966425	4.50398	3.58875	0.0581719	0.634048
ENSMUSG00000022957	Itsn1	-0.0677307	8.48608	3.58396	0.0583399	0.634693
ENSMUSG00000031167	Rbm3	0.0740746	8.07068	3.5829	0.0583773	0.634693
ENSMUSG00000070498	Tmem132b	-0.0725507	7.40504	3.58498	0.0583042	0.634693
ENSMUSG00000028464	Tpm2	0.248246	0.925878	3.58292	0.0583766	0.634693
ENSMUSG00000007655	Cav1	0.10203	4.49828	3.58142	0.0584291	0.634858
ENSMUSG00000103420	Gm37537	-0.396971	-0.384694	3.57724	0.0585764	0.635003
ENSMUSG00000110080	Gm6145	0.260174	0.781075	3.57955	0.0584949	0.635003
ENSMUSG00000071041	Impdh2-ps	0.276177	0.77948	3.57689	0.0585886	0.635003
ENSMUSG00000059883	Irak4	0.43766	-0.630161	3.57836	0.058537	0.635003
ENSMUSG00000021895	Arhgef3	0.139609	2.73643	3.56827	0.0588936	0.635532
ENSMUSG00000028121	Bcar3	0.157548	2.29025	3.5683	0.0588926	0.635532
ENSMUSG00000103734	Gm37651	-0.45276	-0.635911	3.56946	0.0588516	0.635532
ENSMUSG00000089922	Gm43517	-0.0889963	5.1518	3.57281	0.0587329	0.635532
ENSMUSG00000090319	Gm4462	1.18269	-1.8641	3.56909	0.0588646	0.635532
ENSMUSG00000033434	Gtpbp6	0.0926039	4.74009	3.56904	0.0588664	0.635532
ENSMUSG00000030612	Mrpl46	0.112904	3.73645	3.56935	0.0588555	0.635532
ENSMUSG00000040997	Abhd4	0.0944862	4.59944	3.56099	0.0591525	0.636742
ENSMUSG00000028480	Glipr2	0.117092	3.62329	3.56187	0.0591212	0.636742
ENSMUSG00000039316	Rftn1	0.139234	3.62524	3.56198	0.0591171	0.636742
ENSMUSG00000015342	Xk	-0.112585	3.68713	3.56113	0.0591475	0.636742
ENSMUSG00000095195	Gm3005	0.197301	2.48622	3.55745	0.0592789	0.637707
ENSMUSG00000052551	Adarb2	0.124846	4.62488	3.55624	0.0593221	0.637777
ENSMUSG00000051515	Fam181b	0.102154	4.15469	3.55383	0.0594081	0.637789
ENSMUSG00000020808	Pimreg	0.108018	4.29301	3.55332	0.0594263	0.637789
ENSMUSG00000050912	Tmem123	0.120341	3.66452	3.55312	0.0594335	0.637789
ENSMUSG00000108737	BC060293	-0.373653	-0.250017	3.55104	0.0595081	0.638196
ENSMUSG00000022309	Angpt1	0.122667	3.24951	3.54692	0.059656	0.638992
ENSMUSG00000082419	Gm11425	0.86432	-2.27453	3.54771	0.0596278	0.638992
ENSMUSG00000027347	Rasgrp1	0.201315	1.57867	3.5426	0.0598118	0.640267
ENSMUSG00000096856	Gm10778	-0.130546	4.00917	3.54039	0.0598912	0.640722
ENSMUSG00000049307	Fut4	-0.342836	-0.0484127	3.53653	0.0600309	0.641031
ENSMUSG00000075224	Lrrc55	-0.104877	4.18043	3.53739	0.0599999	0.641031
ENSMUSG00000024548	Setbp1	-0.0767027	7.91109	3.5366	0.0600285	0.641031
ENSMUSG00000020431	Adcy1	-0.0673386	8.85398	3.53539	0.0600723	0.641079
ENSMUSG00000025735	Rhbdl1	0.166618	2.85104	3.53319	0.0601521	0.641536
ENSMUSG00000046341	Gm11223	0.107043	3.83498	3.53142	0.0602163	0.641827
ENSMUSG00000059493	Nhs	0.149556	2.6849	3.52953	0.0602849	0.641891
ENSMUSG00000050017	Pitpnb	-0.0943103	4.61192	3.52922	0.0602963	0.641891
ENSMUSG00000039990	Edrf1	-0.0794408	5.72718	3.52665	0.0603897	0.642133
ENSMUSG00000033278	Ptprm	0.102108	4.12496	3.52656	0.060393	0.642133
ENSMUSG00000051236	Msrb3	-0.18399	1.98709	3.52381	0.0604933	0.642807
ENSMUSG00000114835	AC125350.5	-0.565867	-1.18402	3.51952	0.06065	0.64329
ENSMUSG00000086296	D030055H07Rik	0.238932	0.989314	3.51986	0.0606375	0.64329
ENSMUSG00000097796	Gm16702	-0.155453	2.48982	3.521	0.0605959	0.64329
ENSMUSG00000105036	1110060G06Rik	1.20728	-2.87337	3.51389	0.0608563	0.643615
ENSMUSG00000079418	Atg4a	0.145867	2.76016	3.51078	0.0609707	0.643615
ENSMUSG00000097750	Gm4673	0.138875	2.91617	3.51061	0.0609772	0.643615
ENSMUSG00000030087	Klf15	0.136847	2.90537	3.51274	0.0608985	0.643615
ENSMUSG00000061171	Slc38a11	0.40439	-0.504985	3.51444	0.0608361	0.643615
ENSMUSG00000053477	Tcf4	-0.065781	10.0933	3.51239	0.0609115	0.643615
ENSMUSG00000020781	Tsen54	0.121049	3.439	3.51286	0.0608943	0.643615
ENSMUSG00000057409	Zfp53	-0.133244	3.09732	3.51135	0.0609496	0.643615
ENSMUSG00000070570	Slc17a7	-0.0880865	4.98747	3.50931	0.061025	0.643728
ENSMUSG00000032332	Col12a1	0.0947432	4.76372	3.50719	0.061103	0.64416
ENSMUSG00000086224	2700069I18Rik	-0.561265	-1.3789	3.50556	0.0611633	0.644198
ENSMUSG00000033031	C330027C09Rik	0.0960467	4.80081	3.50508	0.0611808	0.644198
ENSMUSG00000092373	Gm20535	0.802341	-1.74687	3.50326	0.061248	0.644515
ENSMUSG00000039157	Fam102a	0.114893	3.55692	3.4976	0.0614577	0.645326
ENSMUSG00000085783	Gm9816	0.34311	0.0402388	3.49754	0.06146	0.645326
ENSMUSG00000098274	Rpl24	0.0769363	7.87192	3.49947	0.0613886	0.645326
ENSMUSG00000066880	Zfp617	0.0840965	5.37268	3.49717	0.0614738	0.645326
ENSMUSG00000078995	Zfp456	0.235844	1.10533	3.49582	0.061524	0.645463
ENSMUSG00000002107	Celf2	-0.0673894	8.77051	3.48717	0.0618461	0.64591
ENSMUSG00000020589	Fam49a	-0.0657854	9.35761	3.49072	0.0617136	0.64591
ENSMUSG00000095260	Gm25890	0.139887	3.06788	3.4879	0.0618191	0.64591
ENSMUSG00000085829	Gm4285	0.446665	-0.466151	3.4909	0.061707	0.64591
ENSMUSG00000042804	Gpr153	0.136038	2.80705	3.48669	0.0618642	0.64591
ENSMUSG00000034168	Irf2bpl	0.0733099	7.21103	3.48924	0.061769	0.64591
ENSMUSG00000050777	Tmem37	0.609676	-1.5689	3.48916	0.0617718	0.64591
ENSMUSG00000026956	Uap1l1	0.277899	0.523473	3.49117	0.0616969	0.64591
ENSMUSG00000002297	Dbf4	0.0980735	4.83508	3.47902	0.0621516	0.646108
ENSMUSG00000054863	Fam19a5	0.0897444	4.94766	3.47258	0.0623938	0.646108
ENSMUSG00000064856	Gm23444	-0.726758	4.56202	3.47447	0.0623225	0.646108
ENSMUSG00000099041	Gm28035	0.122373	3.39612	3.47238	0.0624015	0.646108
ENSMUSG00000105526	Gm43490	-0.269569	0.834266	3.48032	0.0621027	0.646108
ENSMUSG00000110409	Gm9908	0.92403	-2.44351	3.48474	0.0619372	0.646108
ENSMUSG00000025877	Hk3	0.551106	-1.11334	3.48308	0.0619991	0.646108
ENSMUSG00000006412	Pfdn2	-0.102219	4.19914	3.47632	0.0622529	0.646108
ENSMUSG00000028248	Pnisr	-0.072829	7.75634	3.47504	0.0623012	0.646108
ENSMUSG00000046008	Pnlip	0.509737	-1.00471	3.48157	0.0620558	0.646108
ENSMUSG00000029446	Psph	0.119784	3.63881	3.47231	0.0624042	0.646108
ENSMUSG00000028884	Rpa2	0.0991808	4.51464	3.48075	0.0620865	0.646108
ENSMUSG00000033740	St18	-0.165887	3.96326	3.47812	0.0621853	0.646108
ENSMUSG00000056459	Zbtb25	0.132477	3.1633	3.47568	0.0622772	0.646108
ENSMUSG00000104113	Gm37292	0.407156	-0.411078	3.4711	0.0624499	0.646197
ENSMUSG00000077167	Gm24119	0.64649	-1.46576	3.46168	0.0628065	0.649499
ENSMUSG00000029312	Klhl8	-0.0774208	6.05744	3.46017	0.0628638	0.649705
ENSMUSG00000040612	Ildr2	-0.104498	4.13748	3.45764	0.0629602	0.650314
ENSMUSG00000076441	Ass1	0.214957	1.29949	3.45189	0.0631797	0.651032
ENSMUSG00000027330	Cdc25b	0.0946278	4.66541	3.45252	0.0631553	0.651032
ENSMUSG00000088148	Mir1983	1.08944	-2.65507	3.45199	0.0631757	0.651032
ENSMUSG00000082431	Tdpx-ps1	0.593887	-1.27393	3.45438	0.0630842	0.651032
ENSMUSG00000041733	Coq5	-0.0929002	4.94861	3.44466	0.0634565	0.651565
ENSMUSG00000057751	Megf6	0.0978714	4.43158	3.44567	0.0634175	0.651565
ENSMUSG00000075270	Pde11a	-0.308059	0.787952	3.4453	0.0634319	0.651565
ENSMUSG00000034928	Rnf44	0.0753749	6.26379	3.44478	0.0634517	0.651565
ENSMUSG00000074637	Sox2	0.0833976	5.64339	3.44531	0.0634314	0.651565
ENSMUSG00000034758	Tle6	0.40262	-0.449359	3.44949	0.0632712	0.651565
ENSMUSG00000021532	Fastkd3	0.104012	3.98166	3.43616	0.0637836	0.652992
ENSMUSG00000078897	Gm4724	0.129398	3.1451	3.43861	0.0636893	0.652992
ENSMUSG00000036427	Gpi1	0.0710042	6.88271	3.43643	0.0637735	0.652992
ENSMUSG00000003949	Hlf	-0.138717	2.795	3.43812	0.0637081	0.652992
ENSMUSG00000026219	Trip12	-0.066643	8.33293	3.43655	0.0637687	0.652992
ENSMUSG00000102863	Gm37639	-0.278818	0.628124	3.434	0.0638674	0.653083
ENSMUSG00000106927	Gm43598	-0.336031	-0.0382668	3.43267	0.0639187	0.653083
ENSMUSG00000035298	Klhl35	-0.197494	1.90745	3.43204	0.0639429	0.653083
ENSMUSG00000030588	Yif1b	-0.104436	4.01807	3.43315	0.0639	0.653083
ENSMUSG00000016520	Lnx2	-0.0860227	5.29512	3.4276	0.0641151	0.654457
ENSMUSG00000020385	Clk4	-0.0774892	6.23689	3.42314	0.0642888	0.654713
ENSMUSG00000034687	Fras1	-0.105243	4.3302	3.42495	0.0642182	0.654713
ENSMUSG00000032017	Grik4	-0.157588	2.2675	3.4241	0.0642512	0.654713
ENSMUSG00000027663	Zmat3	-0.103453	4.42596	3.42308	0.0642911	0.654713
ENSMUSG00000098332	2310009A05Rik	0.145818	2.62103	3.42069	0.0643841	0.655115
ENSMUSG00000113361	AC152827.1	0.346002	-0.000683219	3.41872	0.064461	0.655115
ENSMUSG00000041268	Dmxl2	-0.0813418	8.12896	3.41343	0.0646678	0.655115
ENSMUSG00000001260	Gabrg1	0.173201	2.02744	3.41566	0.0645805	0.655115
ENSMUSG00000091756	Gm3095	0.534618	-1.23023	3.4185	0.0644696	0.655115
ENSMUSG00000033318	Gstt2	-0.397434	-0.516622	3.41337	0.0646701	0.655115
ENSMUSG00000028634	Hivep3	-0.105564	4.18129	3.41398	0.0646463	0.655115
ENSMUSG00000026701	Prdx6	0.0788767	5.81145	3.41612	0.0645627	0.655115
ENSMUSG00000030494	Rhpn2	-0.353873	-0.254267	3.41373	0.064656	0.655115
ENSMUSG00000072723	Gm10044	-0.79902	-2.16604	3.40943	0.064825	0.655742
ENSMUSG00000044197	Gpr146	-0.25874	0.636714	3.40723	0.0649115	0.655742
ENSMUSG00000032036	Kirrel3	-0.0948806	4.94927	3.40582	0.0649667	0.655742
ENSMUSG00000056394	Lig1	0.0900157	4.91771	3.40714	0.0649148	0.655742
ENSMUSG00000038369	Ncoa6	-0.0828359	5.48835	3.40595	0.0649615	0.655742
ENSMUSG00000017291	Taok1	-0.0670732	8.73822	3.40536	0.0649847	0.655742
ENSMUSG00000001420	Tmem79	0.576573	-1.08698	3.40507	0.0649964	0.655742
ENSMUSG00000090063	Dlx6os1	0.118695	5.50478	3.40268	0.0650908	0.655932
ENSMUSG00000043259	Fam13c	-0.128141	3.99059	3.40345	0.0650602	0.655932
ENSMUSG00000021196	Pfkp	-0.0679603	7.72158	3.40167	0.0651304	0.65595
ENSMUSG00000091133	Gm17108	-0.496544	-0.956932	3.40035	0.0651827	0.656097
ENSMUSG00000102995	A330074H02Rik	-0.158669	2.40366	3.39381	0.0654414	0.657938
ENSMUSG00000083397	Gm5466	-0.293494	0.429042	3.39466	0.0654078	0.657938
ENSMUSG00000028532	Cachd1	-0.0873057	5.5105	3.39197	0.0655146	0.658001
ENSMUSG00000038524	Fchsd1	-0.0908905	4.61595	3.38957	0.06561	0.658001
ENSMUSG00000061833	Gm6311	0.750265	-1.91761	3.38889	0.0656371	0.658001
ENSMUSG00000059423	Zfp933	-0.082395	5.23974	3.38891	0.0656363	0.658001
ENSMUSG00000036972	Zic4	0.426319	2.93585	3.39102	0.0655523	0.658001
ENSMUSG00000097858	9530052C20Rik	-0.587261	-1.22183	3.3863	0.0657405	0.658513
ENSMUSG00000096687	Mfsd4b4	0.118045	3.41757	3.3857	0.0657641	0.658513
ENSMUSG00000097048	1600020E01Rik	-0.0984133	4.27903	3.37996	0.0659936	0.658911
ENSMUSG00000108005	Gm44435	-0.179677	2.0439	3.3824	0.0658962	0.658911
ENSMUSG00000090381	Gm6158	-0.360104	-0.0701193	3.38181	0.0659196	0.658911
ENSMUSG00000031561	Tenm3	-0.0662305	8.48698	3.38117	0.0659454	0.658911
ENSMUSG00000044937	Ttc41	0.259861	0.726299	3.38057	0.0659694	0.658911
ENSMUSG00000074754	Smim26	0.152796	2.39569	3.37709	0.0661085	0.659679
ENSMUSG00000022620	Arsa	0.0943078	4.40208	3.37487	0.0661976	0.65981
ENSMUSG00000097367	Gm26718	-0.586478	-1.44371	3.37538	0.0661773	0.65981
ENSMUSG00000098151	Gm10292	1.71387	-2.84457	3.37214	0.0663075	0.660526
ENSMUSG00000026888	Grb14	-0.150101	3.50811	3.37085	0.0663597	0.660667
ENSMUSG00000030284	Creld1	0.0889188	4.68494	3.36511	0.0665912	0.661833
ENSMUSG00000080888	Gm14387	-0.375861	-0.180899	3.36524	0.0665861	0.661833
ENSMUSG00000026360	Rgs2	0.105103	3.84955	3.3654	0.0665793	0.661833
ENSMUSG00000021418	Rpp40	-0.156303	2.34828	3.36291	0.0666802	0.662339
ENSMUSG00000085408	C530005A16Rik	0.209633	1.27214	3.35924	0.0668289	0.663436
ENSMUSG00000033849	B3galt2	-0.072897	6.57278	3.35522	0.0669924	0.664679
ENSMUSG00000051149	Adnp	-0.0895122	6.02613	3.35271	0.0670944	0.665312
ENSMUSG00000030309	Caprin2	0.114999	3.59521	3.35023	0.0671955	0.665933
ENSMUSG00000058706	0610030E20Rik	0.100108	4.31881	3.34239	0.0675166	0.666231
ENSMUSG00000061393	Acvr2b	0.0964626	4.51723	3.34107	0.0675706	0.666231
ENSMUSG00000024910	Ctsw	-0.409621	-0.516274	3.34365	0.0674649	0.666231
ENSMUSG00000079297	Gm2223	-0.114348	3.56316	3.34644	0.0673505	0.666231
ENSMUSG00000032360	Hcrtr2	-0.199452	1.43477	3.34107	0.0675708	0.666231
ENSMUSG00000079575	Rbpsuh-rs3	-0.362423	-0.113583	3.34618	0.0673613	0.666231
ENSMUSG00000030500	Slc17a6	0.0782278	5.82829	3.34353	0.0674698	0.666231
ENSMUSG00000031709	Tbc1d9	-0.0685291	7.29295	3.34235	0.067518	0.666231
ENSMUSG00000021188	Trip11	-0.077445	5.99342	3.3412	0.0675654	0.666231
ENSMUSG00000026921	Egfl7	0.107348	3.69177	3.33732	0.0677249	0.666992
ENSMUSG00000068874	Selenbp1	0.199937	1.51886	3.33815	0.0676908	0.666992
ENSMUSG00000074892	B3galt5	0.255449	0.983506	3.33388	0.0678668	0.667025
ENSMUSG00000045031	Cetn4	-0.299081	0.266351	3.33474	0.0678311	0.667025
ENSMUSG00000020255	D10Wsu102e	-0.0942129	6.82743	3.33583	0.0677862	0.667025
ENSMUSG00000038775	Vill	0.444224	-0.635634	3.33351	0.0678819	0.667025
ENSMUSG00000006411	Nectin4	0.36151	-0.297241	3.33165	0.0679587	0.667402
ENSMUSG00000005893	Nr2c2	-0.0679281	7.87263	3.33026	0.0680161	0.667588
ENSMUSG00000109118	Gm32031	0.332516	-0.028478	3.32744	0.0681327	0.668355
ENSMUSG00000024073	Birc6	-0.0695695	8.3494	3.32457	0.0682518	0.668768
ENSMUSG00000109498	Gm45222	-0.237428	1.28471	3.32535	0.0682197	0.668768
ENSMUSG00000087478	4930506C21Rik	-0.821033	-2.11311	3.32106	0.0683978	0.668833
ENSMUSG00000034063	4930590J08Rik	-0.265283	0.681603	3.31036	0.0688446	0.668833
ENSMUSG00000034663	Bmp2k	0.0932863	4.49763	3.31891	0.0684872	0.668833
ENSMUSG00000108359	C430039J01Rik	-0.906382	-2.16624	3.31575	0.0686189	0.668833
ENSMUSG00000024816	Frmd8	0.112045	3.88735	3.30826	0.0689325	0.668833
ENSMUSG00000080058	Gm11175	-0.331158	-0.0868619	3.31993	0.0684448	0.668833
ENSMUSG00000084974	Gm15567	0.565237	-0.881154	3.31497	0.0686517	0.668833
ENSMUSG00000113662	Gm35558	-0.214089	1.27798	3.30413	0.0691059	0.668833
ENSMUSG00000102874	Gm37137	-0.485989	-0.754154	3.30806	0.068941	0.668833
ENSMUSG00000109868	Gm39244	0.437281	-0.706175	3.30559	0.0690447	0.668833
ENSMUSG00000106025	Gm42940	0.376119	-0.3638	3.30747	0.0689656	0.668833
ENSMUSG00000046793	Gpr61	0.214965	1.21853	3.30432	0.0690978	0.668833
ENSMUSG00000022367	Has2	0.222599	1.29661	3.3199	0.0684462	0.668833
ENSMUSG00000032609	Klhdc8b	0.0922632	4.46517	3.30665	0.0690002	0.668833
ENSMUSG00000010505	Myt1	0.0725065	6.59863	3.30717	0.068978	0.668833
ENSMUSG00000022678	Nde1	0.0965901	4.85902	3.312	0.0687759	0.668833
ENSMUSG00000041560	Nop53	0.0790779	6.42987	3.30931	0.0688884	0.668833
ENSMUSG00000003226	Ranbp2	-0.0667208	7.89726	3.31613	0.0686033	0.668833
ENSMUSG00000071042	Rasgrp3	0.178509	2.34306	3.31727	0.0685558	0.668833
ENSMUSG00000021643	Serf1	-0.0793216	5.75961	3.31759	0.068542	0.668833
ENSMUSG00000067869	Tcea1-ps1	-0.397664	-0.432504	3.30822	0.068934	0.668833
ENSMUSG00000049411	Tmem241	0.174381	2.13092	3.30975	0.0688699	0.668833
ENSMUSG00000099471	Gm8451	0.636984	-1.22432	3.30078	0.069247	0.669825
ENSMUSG00000004934	Pias4	0.0949636	4.51867	3.29915	0.0693155	0.670114
ENSMUSG00000085521	4930526A20Rik	0.422125	-0.691467	3.2868	0.0698389	0.670323
ENSMUSG00000020990	Cdkl1	-0.149667	2.31549	3.29402	0.0695325	0.670323
ENSMUSG00000044629	Cnrip1	-0.0774308	5.56435	3.28562	0.0698891	0.670323
ENSMUSG00000022300	Dcaf13	-0.0779722	5.59032	3.288	0.0697878	0.670323
ENSMUSG00000042699	Dhx9	-0.0701044	7.47096	3.29143	0.0696425	0.670323
ENSMUSG00000041415	Dicer1	-0.0681034	7.33299	3.28355	0.0699773	0.670323
ENSMUSG00000026610	Esrrg	0.163086	2.19472	3.28941	0.0697279	0.670323
ENSMUSG00000021318	Gli3	0.0894589	5.40055	3.28653	0.0698507	0.670323
ENSMUSG00000029104	Htt	-0.0753229	6.81399	3.28803	0.0697868	0.670323
ENSMUSG00000020009	Ifngr1	0.144673	2.52647	3.28367	0.0699722	0.670323
ENSMUSG00000024766	Lipo3	-0.150354	2.38447	3.28318	0.0699934	0.670323
ENSMUSG00000020647	Ncoa1	-0.0692334	6.94966	3.29436	0.0695181	0.670323
ENSMUSG00000016624	Phf21b	0.089087	5.88908	3.28603	0.0698716	0.670323
ENSMUSG00000024325	Ring1	0.0925654	4.48616	3.28655	0.0698494	0.670323
ENSMUSG00000057696	Rpl30-ps1	1.49028	-2.59731	3.28922	0.0697361	0.670323
ENSMUSG00000074743	Thbd	-0.24051	0.825331	3.2959	0.069453	0.670323
ENSMUSG00000022601	Zbtb11	-0.0792789	5.52151	3.28636	0.0698576	0.670323
ENSMUSG00000030510	Cers3	0.397342	-0.231665	3.27938	0.0701555	0.671135
ENSMUSG00000018983	E2f2	0.170141	2.30699	3.28003	0.0701278	0.671135
ENSMUSG00000062646	Ganc	0.15339	2.44173	3.27774	0.0702255	0.671218
ENSMUSG00000104913	Gm6560	0.295377	0.49387	3.27737	0.0702415	0.671218
ENSMUSG00000103713	Gm2136	0.328647	-0.0366168	3.27406	0.0703833	0.672203
ENSMUSG00000114584	AC131687.1	-0.154891	2.33099	3.27032	0.0705438	0.672996
ENSMUSG00000045746	B230317F23Rik	-0.255638	0.713512	3.27088	0.0705199	0.672996
ENSMUSG00000004655	Aqp1	0.50447	-0.837043	3.26847	0.0706236	0.673017
ENSMUSG00000028962	Slc4a2	0.09601	4.38376	3.26895	0.0706029	0.673017
ENSMUSG00000021133	Susd6	-0.0905525	4.82436	3.26592	0.0707334	0.673694
ENSMUSG00000112287	AC162467.2	-0.263442	0.836163	3.2632	0.0708509	0.673911
ENSMUSG00000004633	Chn2	0.0808867	5.22212	3.26269	0.0708726	0.673911
ENSMUSG00000030757	Zkscan2	-0.08542	5.13161	3.26415	0.0708098	0.673911
ENSMUSG00000022602	Arc	0.236525	1.23984	3.26083	0.0709534	0.67431
ENSMUSG00000048355	Arxes1	0.0984031	4.04545	3.25939	0.0710156	0.674373
ENSMUSG00000032966	Fkbp1a	-0.0779108	5.7782	3.25888	0.0710378	0.674373
ENSMUSG00000097961	Gm27000	0.198589	1.52992	3.2571	0.0711147	0.674735
ENSMUSG00000097276	4930525G20Rik	-0.339929	-0.00327984	3.25486	0.0712121	0.675033
ENSMUSG00000087060	Eldr	0.247568	0.927489	3.25243	0.0713176	0.675033
ENSMUSG00000101587	Gm29036	-0.356291	-0.197503	3.2519	0.0713405	0.675033
ENSMUSG00000045689	Pcdhb4	0.150206	2.43695	3.25353	0.0712697	0.675033
ENSMUSG00000023484	Prph	-0.313248	0.0702968	3.25386	0.0712555	0.675033
ENSMUSG00000016995	Matn4	0.453579	-0.617377	3.24927	0.0714552	0.675749
ENSMUSG00000052544	St6galnac3	-0.106339	3.82365	3.24728	0.0715421	0.676203
ENSMUSG00000093677	Gm20712	-0.258452	0.573283	3.24365	0.0717008	0.676966
ENSMUSG00000031760	Mt3	0.0931936	4.50236	3.244	0.0716853	0.676966
ENSMUSG00000022965	Ifngr2	0.0733875	6.1755	3.24159	0.0717907	0.677079
ENSMUSG00000034930	Rtkn	0.177617	1.87335	3.24197	0.0717743	0.677079
ENSMUSG00000033769	Exoc6b	-0.0706901	6.52922	3.23805	0.0719461	0.677808
ENSMUSG00000025213	Kazald1	-0.491378	-1.11333	3.23865	0.0719201	0.677808
ENSMUSG00000109394	A230057D06Rik	-0.116291	3.45016	3.23519	0.0720722	0.678627
ENSMUSG00000097837	Gm26794	0.180301	1.76249	3.23415	0.0721179	0.67869
ENSMUSG00000055471	Alk	0.203073	1.46311	3.23308	0.0721648	0.678763
ENSMUSG00000087694	A530058N18Rik	-0.302228	0.20164	3.23167	0.0722269	0.67898
ENSMUSG00000091050	9330020H09Rik	0.201634	1.44775	3.23072	0.0722691	0.679009
ENSMUSG00000046109	AB041806	-0.421515	-0.733445	3.21824	0.0728221	0.680176
ENSMUSG00000021185	Dglucy	-0.23425	1.04897	3.22074	0.0727106	0.680176
ENSMUSG00000113555	Gm10095	-0.188852	2.84467	3.21922	0.0727783	0.680176
ENSMUSG00000102302	Gm38190	0.199464	1.58025	3.21981	0.0727519	0.680176
ENSMUSG00000105896	Gm43311	-0.450309	-0.858412	3.21744	0.0728576	0.680176
ENSMUSG00000105594	Gm43398	0.374237	-0.216329	3.22506	0.0725193	0.680176
ENSMUSG00000000957	Mmp14	0.0813898	5.53096	3.2255	0.0724999	0.680176
ENSMUSG00000078202	Nrarp	0.123457	4.64626	3.21842	0.072814	0.680176
ENSMUSG00000024968	Rcor2	0.0734328	7.10794	3.2217	0.072668	0.680176
ENSMUSG00000041540	Sox5	-0.115105	7.69852	3.21731	0.0728634	0.680176
ENSMUSG00000028845	Tekt2	-0.404186	-0.240057	3.22531	0.0725081	0.680176
ENSMUSG00000024817	Uhrf2	-0.0688939	6.83262	3.22393	0.0725693	0.680176
ENSMUSG00000104507	A430027H14Rik	0.321738	0.144258	3.20627	0.0733565	0.680389
ENSMUSG00000055447	Cd47	-0.0953608	4.62407	3.21346	0.073035	0.680389
ENSMUSG00000006398	Cdc20	0.0934328	4.90096	3.20904	0.0732325	0.680389
ENSMUSG00000036810	Cnep1r1	-0.092853	4.48382	3.21298	0.0730565	0.680389
ENSMUSG00000051355	Commd1	0.0929454	4.51484	3.21422	0.0730008	0.680389
ENSMUSG00000105139	Gm19391	0.268604	0.4459	3.21112	0.0731393	0.680389
ENSMUSG00000103846	Gm37809	-0.41733	-0.780175	3.20795	0.0732812	0.680389
ENSMUSG00000104271	Gm37891	-0.707962	-1.94915	3.20906	0.0732317	0.680389
ENSMUSG00000107917	Gm44235	-0.230684	1.2474	3.20701	0.0733235	0.680389
ENSMUSG00000025469	Msx3	0.363556	-0.0756867	3.20637	0.0733523	0.680389
ENSMUSG00000034744	Nagk	-0.0831337	5.03079	3.21314	0.0730491	0.680389
ENSMUSG00000103567	Pcdhga5	-0.112606	3.52745	3.21015	0.0731829	0.680389
ENSMUSG00000008393	Carhsp1	0.0713707	6.94956	3.20316	0.073496	0.680912
ENSMUSG00000054263	Lifr	-0.0912762	5.19991	3.20294	0.0735058	0.680912
ENSMUSG00000030145	Zfp248	-0.106325	3.76643	3.2024	0.0735305	0.680912
ENSMUSG00000033671	Cep350	-0.0686471	6.86063	3.20136	0.0735771	0.68098
ENSMUSG00000087621	1700003G18Rik	0.596383	-1.58108	3.20034	0.0736231	0.681043
ENSMUSG00000053153	Spag16	0.428808	-0.887606	3.19821	0.073719	0.681567
ENSMUSG00000042182	Bend6	-0.0794702	6.18294	3.19504	0.0738618	0.682272
ENSMUSG00000041695	Kcnj2	0.17145	4.70458	3.19391	0.0739131	0.682272
ENSMUSG00000030782	Tgfb1i1	0.204685	1.35456	3.19414	0.0739026	0.682272
ENSMUSG00000031360	Ctps2	-0.077715	5.50227	3.19121	0.0740352	0.682597
ENSMUSG00000046873	Mbtps2	-0.0805409	5.54934	3.19074	0.0740563	0.682597
ENSMUSG00000027931	Npr1	0.399316	-0.338816	3.18966	0.0741056	0.682597
ENSMUSG00000000278	Scpep1	-0.103038	3.95691	3.19039	0.0740724	0.682597
ENSMUSG00000023571	C1qtnf12	-0.231138	1.03288	3.18498	0.0743179	0.683293
ENSMUSG00000079669	Gm17396	0.467337	-0.926257	3.18453	0.0743386	0.683293
ENSMUSG00000108375	Gm45003	-0.242554	0.812066	3.1855	0.0742943	0.683293
ENSMUSG00000042115	Klhdc8a	0.144051	2.55383	3.18591	0.0742756	0.683293
ENSMUSG00000000305	Cdh4	0.0743107	6.40467	3.17836	0.0746196	0.683704
ENSMUSG00000068391	Chrac1	0.127738	3.11659	3.18041	0.0745259	0.683704
ENSMUSG00000030862	Cpxm2	-0.196566	1.54231	3.17918	0.0745822	0.683704
ENSMUSG00000027996	Sfrp2	0.116635	3.55127	3.18007	0.0745414	0.683704
ENSMUSG00000036918	Ttc7	-0.210445	1.24636	3.18035	0.0745287	0.683704
ENSMUSG00000043940	Wdfy3	-0.0670781	7.83835	3.1804	0.0745265	0.683704
ENSMUSG00000104936	2610011E03Rik	-0.242279	1.11858	3.16568	0.0752013	0.684339
ENSMUSG00000085704	4921531C22Rik	0.189011	1.65731	3.17397	0.0748202	0.684339
ENSMUSG00000042901	Aida	-0.0760211	5.6563	3.17344	0.0748447	0.684339
ENSMUSG00000039158	Akna	0.105856	3.9943	3.17319	0.0748561	0.684339
ENSMUSG00000061755	Bod1l	-0.0676201	7.32458	3.17017	0.0749945	0.684339
ENSMUSG00000038128	Camk4	-0.0832886	6.20555	3.16857	0.0750684	0.684339
ENSMUSG00000103804	Gm37062	-0.405348	-0.699848	3.16856	0.0750685	0.684339
ENSMUSG00000109206	Gm45137	-0.141512	2.63263	3.16691	0.0751443	0.684339
ENSMUSG00000069379	Gm4950	1.61315	-2.5317	3.16753	0.0751157	0.684339
ENSMUSG00000103823	Gm7899	0.534831	-0.956639	3.16632	0.0751717	0.684339
ENSMUSG00000036792	Mbd5	-0.0802246	5.37145	3.16737	0.0751232	0.684339
ENSMUSG00000025810	Nrp1	-0.0831263	8.17121	3.17043	0.0749827	0.684339
ENSMUSG00000026785	Pkn3	0.223794	1.36791	3.17005	0.075	0.684339
ENSMUSG00000107451	Gm44421	-0.442921	-0.801897	3.16231	0.0753565	0.685034
ENSMUSG00000021366	Hivep1	-0.07388	6.7199	3.16303	0.0753233	0.685034
ENSMUSG00000056215	Lrguk	-0.164633	2.10678	3.16032	0.0754486	0.685512
ENSMUSG00000010064	Slc38a3	-0.0954794	4.17651	3.15944	0.075489	0.685521
ENSMUSG00000106648	Gm43176	-0.278524	0.427866	3.15519	0.0756857	0.686948
ENSMUSG00000107023	Gm42715	0.0795899	5.54418	3.15342	0.0757679	0.687147
ENSMUSG00000036534	Slc38a7	0.0989164	4.42684	3.15302	0.0757868	0.687147
ENSMUSG00000040302	Rbm48	0.113724	3.39337	3.15193	0.075837	0.687243
ENSMUSG00000050503	Fbxl22	-0.263104	0.923341	3.15028	0.0759139	0.687581
ENSMUSG00000047832	Cdca4	0.0813116	5.30272	3.14918	0.0759651	0.687595
ENSMUSG00000060487	Samd5	0.107584	3.65728	3.14855	0.0759946	0.687595
ENSMUSG00000064317	Gm10146	-0.549324	-1.29124	3.14683	0.0760746	0.687602
ENSMUSG00000034379	Wdr5b	0.115263	3.47507	3.14706	0.0760638	0.687602
ENSMUSG00000043635	Adamts3	-0.101475	6.0306	3.14194	0.076303	0.689045
ENSMUSG00000022901	Cd86	-0.476985	-1.0537	3.14171	0.0763137	0.689045
ENSMUSG00000031283	Chrdl1	-0.214655	1.03236	3.13982	0.0764022	0.689486
ENSMUSG00000100891	2810049E08Rik	0.174118	1.77077	3.13838	0.0764699	0.689738
ENSMUSG00000033715	Akr1c14	-0.523206	-1.36908	3.13608	0.0765779	0.689857
ENSMUSG00000030717	Nupr1	0.698759	-1.80115	3.13556	0.0766022	0.689857
ENSMUSG00000027661	Slc2a10	0.322194	-0.0329979	3.13606	0.0765788	0.689857
ENSMUSG00000000402	Egfl6	-0.192622	1.56334	3.13343	0.0767022	0.690041
ENSMUSG00000075031	Hist1h2bb	0.106035	7.02425	3.13394	0.0766783	0.690041
ENSMUSG00000030796	Tead2	0.0810835	5.76588	3.13243	0.0767492	0.690107
ENSMUSG00000103746	1700001G17Rik	0.38197	-0.358823	3.13056	0.0768373	0.690342
ENSMUSG00000086003	B230206L02Rik	0.747476	-2.16597	3.12935	0.0768946	0.690342
ENSMUSG00000034271	Jdp2	0.208766	1.16019	3.12946	0.0768892	0.690342
ENSMUSG00000093593	Gm20683	-0.172921	3.50379	3.12745	0.0769843	0.690789
ENSMUSG00000086842	Gm15681	-0.297884	0.246836	3.12627	0.0770398	0.690931
ENSMUSG00000102553	D930036K23Rik	0.393611	-0.432548	3.12275	0.0772064	0.692068
ENSMUSG00000048281	Dleu7	0.13222	2.70143	3.12049	0.0773133	0.69265
ENSMUSG00000019832	Rab32	0.407917	-0.522387	3.1197	0.0773512	0.69265
ENSMUSG00000039208	Metrnl	0.273688	0.481683	3.11767	0.0774475	0.692892
ENSMUSG00000085795	Zfp703	0.153166	2.82236	3.11745	0.077458	0.692892
ENSMUSG00000026836	Acvr1	-0.0833985	5.01615	3.1126	0.0776888	0.693327
ENSMUSG00000032113	Chek1	0.127953	3.22889	3.11051	0.0777885	0.693327
ENSMUSG00000091007	D630036H23Rik	0.688551	-1.7069	3.10969	0.0778277	0.693327
ENSMUSG00000110623	Gm32005	-0.525159	-1.28837	3.10889	0.077866	0.693327
ENSMUSG00000099492	Gm5525	0.43816	-0.74572	3.11451	0.077598	0.693327
ENSMUSG00000062991	Nrg1	-0.0905909	4.78405	3.1105	0.077789	0.693327
ENSMUSG00000026730	Pter	0.154024	2.40725	3.1125	0.0776937	0.693327
ENSMUSG00000060961	Slc4a4	-0.103011	5.21888	3.10973	0.0778258	0.693327
ENSMUSG00000028364	Tnc	-0.0646186	8.49723	3.11418	0.0776137	0.693327
ENSMUSG00000028661	Epha8	0.126166	2.93807	3.10677	0.0779674	0.693874
ENSMUSG00000077323	Rnu11	1.3705	-2.84439	3.1051	0.0780476	0.694231
ENSMUSG00000020706	Ftsj3	0.0735946	5.87236	3.10289	0.0781533	0.694681
ENSMUSG00000093798	Gm8355	-0.172243	1.94	3.10238	0.0781781	0.694681
ENSMUSG00000109946	Brd3os	0.0981105	3.93523	3.09686	0.0784435	0.696521
ENSMUSG00000025352	Gdf11	0.0866319	4.6581	3.09391	0.0785857	0.696521
ENSMUSG00000065089	Gm26493	1.30446	-3.16599	3.09568	0.0785004	0.696521
ENSMUSG00000097385	Gm26814	-0.358864	-0.175998	3.09401	0.0785811	0.696521
ENSMUSG00000024085	Man2a1	-0.0918011	4.44306	3.09448	0.0785582	0.696521
ENSMUSG00000098198	Gm9169	-1.2708	-2.63577	3.09237	0.0786601	0.696639
ENSMUSG00000041229	Phf8	0.0801683	5.23983	3.09197	0.0786793	0.696639
ENSMUSG00000085227	6330418K02Rik	0.164011	2.08801	3.08958	0.0787953	0.696791
ENSMUSG00000040532	Abhd11	0.0941899	4.59478	3.0907	0.0787408	0.696791
ENSMUSG00000106379	Lhfpl3	0.140924	2.49294	3.08913	0.0788169	0.696791
ENSMUSG00000055216	9430025C20Rik	-0.510124	-1.15721	3.08453	0.0790401	0.698405
ENSMUSG00000107947	Gm44438	-0.167378	2.24036	3.08163	0.0791812	0.698405
ENSMUSG00000010311	Optc	-0.324286	0.0770594	3.08123	0.0792005	0.698405
ENSMUSG00000038538	Ubn2	-0.0716415	6.32526	3.08272	0.079128	0.698405
ENSMUSG00000049823	Zbtb12	0.0753896	5.77174	3.08205	0.0791607	0.698405
ENSMUSG00000029545	Acads	0.125743	3.23765	3.07283	0.0796107	0.700953
ENSMUSG00000082381	Gm12928	-1.35675	-2.77792	3.07382	0.0795622	0.700953
ENSMUSG00000103197	Gm37642	-0.32505	0.198469	3.07319	0.0795933	0.700953
ENSMUSG00000052525	Spdya	-0.35881	-0.308625	3.07004	0.0797477	0.701449
ENSMUSG00000049516	Spty2d1	-0.0905062	4.5889	3.07071	0.0797147	0.701449
ENSMUSG00000022376	Adcy8	0.138829	2.70055	3.06911	0.0797931	0.701493
ENSMUSG00000036885	Arhgef26	-0.103293	3.95261	3.06278	0.0801046	0.701743
ENSMUSG00000029330	Cds1	-0.126837	2.80401	3.06488	0.0800012	0.701743
ENSMUSG00000020607	Fam84a	0.132125	6.34402	3.06422	0.0800334	0.701743
ENSMUSG00000025407	Gli1	0.22064	1.56849	3.06648	0.0799226	0.701743
ENSMUSG00000109765	Gm18227	-0.629216	-1.84404	3.06478	0.0800061	0.701743
ENSMUSG00000049649	Gpr3	0.440197	-0.84424	3.06483	0.0800036	0.701743
ENSMUSG00000037085	Trmt12	0.106015	3.68966	3.06312	0.0800879	0.701743
ENSMUSG00000032503	Arpp21	-0.0690998	6.78671	3.05907	0.0802876	0.702993
ENSMUSG00000112008	AC124556.1	-0.336229	-0.041327	3.05506	0.080486	0.703007
ENSMUSG00000044835	Ankrd45	0.0858856	4.64364	3.05809	0.0803359	0.703007
ENSMUSG00000106714	Gm42546	-0.233239	1.02167	3.05671	0.0804043	0.703007
ENSMUSG00000109257	Gm45200	-0.820826	-2.09584	3.05657	0.0804114	0.703007
ENSMUSG00000008575	Nfib	-0.0610854	10.1763	3.05494	0.0804918	0.703007
ENSMUSG00000046722	Cdc42se1	0.0764252	5.93969	3.05047	0.080714	0.703533
ENSMUSG00000057858	Fam204a	0.101895	3.87973	3.05203	0.0806361	0.703533
ENSMUSG00000026678	Rgs5	0.0817783	6.35794	3.05047	0.0807137	0.703533
ENSMUSG00000045210	Vcpip1	-0.071841	6.28691	3.05095	0.0806899	0.703533
ENSMUSG00000049357	4933408B17Rik	-0.256472	0.640721	3.04898	0.0807877	0.703639
ENSMUSG00000038644	Pold1	0.0851344	4.92849	3.04799	0.0808371	0.703639
ENSMUSG00000042380	Smim12	-0.105094	3.70525	3.04778	0.0808478	0.703639
ENSMUSG00000114708	AC156802.1	0.395999	-0.63657	3.04482	0.0809951	0.704568
ENSMUSG00000001930	Vwf	0.0980775	4.01412	3.04358	0.0810569	0.704753
ENSMUSG00000108521	Gm44639	-0.239429	0.886963	3.0421	0.0811308	0.705042
ENSMUSG00000024008	Cpne5	0.108518	3.52867	3.04129	0.0811714	0.705042
[truncated: 15,364 more rows]

## Sheet: Cortex-DEG-Early Postnatal
Ensembl_ID	Gene_name	logFC	logCPM	LR	PValue	FDR
ENSMUSG00000065251	Gm23971	3.27978	2.91074	412.355	1.12579e-91	2.13011e-87
ENSMUSG00000079774	Fam205a2	6.89225	1.45296	366.84	9.12474e-82	8.63246e-78
ENSMUSG00000096659	Gm25679	6.56941	2.15806	320.027	1.4291e-71	9.01336e-68
ENSMUSG00000004364	Cul3	-0.854863	7.1528	275.016	9.15603e-62	4.33103e-58
ENSMUSG00000068964	Gm6361	0.985697	2.31269	72.7455	1.47496e-17	5.58155e-14
ENSMUSG00000105115	Rnu3b2	-0.930774	3.39706	71.0474	3.48743e-17	1.09976e-13
ENSMUSG00000104856	Rnu3b3	1.03929	4.65172	66.6231	3.28706e-16	8.88491e-13
ENSMUSG00000078880	Gm14308	-1.12919	2.63026	55.0164	1.19531e-13	2.82706e-10
ENSMUSG00000064856	Gm23444	-1.38925	4.83898	48.3468	3.57125e-12	7.50796e-09
ENSMUSG00000065947	mt-Nd4l	-0.920356	2.70493	46.9183	7.4009e-12	1.40032e-08
ENSMUSG00000107928	Gm45140	-1.47207	1.1677	42.6943	6.39999e-11	1.10086e-07
ENSMUSG00000109523	Gdf1	0.507193	3.21717	38.1085	6.69189e-10	1.05514e-06
ENSMUSG00000106106	CT010467.1	0.417516	4.97158	37.0115	1.17432e-09	1.70918e-06
ENSMUSG00000081221	Gm14760	3.24137	-1.36107	36.0448	1.92837e-09	2.60619e-06
ENSMUSG00000106147	Rnu3a	-0.478782	4.17486	35.1796	3.00662e-09	3.79256e-06
ENSMUSG00000064357	mt-Atp6	-0.433416	8.48825	32.769	1.03788e-08	1.22736e-05
ENSMUSG00000029816	Gpnmb	-1.04489	0.903595	31.4178	2.08061e-08	2.31572e-05
ENSMUSG00000027403	Tgm6	1.48819	-0.49126	30.2692	3.76057e-08	3.95299e-05
ENSMUSG00000068200	Gm5931	2.70058	-0.783642	29.6699	5.12231e-08	5.10101e-05
ENSMUSG00000112690	Gm2446	-4.88656	0.652875	29.0843	6.92974e-08	6.55588e-05
ENSMUSG00000103442	Pcdha1	0.498564	2.8883	27.3615	1.68759e-07	0.000152052
ENSMUSG00000030103	Bhlhe40	0.319762	5.34186	24.5476	7.24982e-07	0.000623517
ENSMUSG00000096205	Gm22068	-0.345995	5.51819	24.4563	7.60143e-07	0.000625333
ENSMUSG00000062554	Gm12751	1.91334	-1.16861	23.7567	1.09314e-06	0.000834642
ENSMUSG00000081058	Hist2h3c2	0.518726	2.48469	23.7398	1.1028e-06	0.000834642
ENSMUSG00000115232	AC174678.2	-1.18502	0.281823	23.3603	1.34323e-06	0.000977508
ENSMUSG00000070425	Xntrpc	-1.05471	0.349955	23.1179	1.52362e-06	0.00106772
ENSMUSG00000090996	Gm20458	-16.2402	-1.70369	22.5021	2.09915e-06	0.0014185
ENSMUSG00000098178	Gm42418	-0.338234	9.12879	21.6214	3.32119e-06	0.0021669
ENSMUSG00000051855	Mest	2.51817	5.62242	21.4647	3.60406e-06	0.00227308
ENSMUSG00000026344	Lypd1	-0.246607	6.76095	21.3522	3.82189e-06	0.00233271
ENSMUSG00000035202	Lars2	-1.05286	5.64949	21.1775	4.18657e-06	0.00247544
ENSMUSG00000098925	Rnu3b2	0.565382	4.76205	20.8146	5.05954e-06	0.00290096
ENSMUSG00000020932	Gfap	-0.241313	6.5621	20.4647	6.07423e-06	0.00328373
ENSMUSG00000045573	Penk	-0.49596	2.55921	20.488	6.00068e-06	0.00328373
ENSMUSG00000006154	Eps8l1	-0.727104	1.20907	20.2636	6.74732e-06	0.00345044
ENSMUSG00000097891	Gm3650	4.38901	-1.04895	20.273	6.71405e-06	0.00345044
ENSMUSG00000032511	Scn5a	-0.589706	2.02864	19.6745	9.18181e-06	0.00457182
ENSMUSG00000085438	1700020I14Rik	-0.215058	9.71767	19.3461	1.09039e-05	0.00529009
ENSMUSG00000102049	Zbed6	-0.338566	3.85708	19.0329	1.28482e-05	0.00607753
ENSMUSG00000107770	Gm44126	0.869415	0.342167	18.9293	1.35652e-05	0.00626019
ENSMUSG00000079224	Gm6565	-2.97609	2.54303	18.7405	1.49765e-05	0.00674691
ENSMUSG00000078889	Gm14288	-0.374793	3.44185	18.4625	1.73277e-05	0.00762459
ENSMUSG00000040078	Ptges3-ps	0.370889	3.12568	18.3809	1.80865e-05	0.0077776
ENSMUSG00000112478	AC153370.2	-0.769732	0.632557	17.7494	2.51991e-05	0.0105954
ENSMUSG00000031488	Rab11fip1	-0.751798	0.79045	17.5364	2.81855e-05	0.0115934
ENSMUSG00000071497	Nutf2-ps1	0.4888	2.36511	17.3464	3.11486e-05	0.0123502
ENSMUSG00000032128	Robo3	0.361811	3.3532	17.3353	3.13307e-05	0.0123502
ENSMUSG00000020963	Tshr	0.41213	2.87998	17.2448	3.28603e-05	0.0126888
ENSMUSG00000092541	Gm20537	2.58004	-2.07494	16.9232	3.89228e-05	0.0145009
ENSMUSG00000043164	Tmem212	2.02626	-1.53546	16.9153	3.9086e-05	0.0145009
ENSMUSG00000069310	Hist1h3c	0.351129	3.21682	16.7579	4.24645e-05	0.0154514
ENSMUSG00000021098	4930447C04Rik	0.45578	2.36783	16.6016	4.61122e-05	0.016462
ENSMUSG00000022206	Npr3	0.25738	5.04397	16.4229	5.067e-05	0.0177542
ENSMUSG00000115074	AL732309.2	-2.26955	-0.384889	16.1759	5.77248e-05	0.0197992
ENSMUSG00000084071	Gm13378	0.848127	0.0850555	16.1139	5.96456e-05	0.0197992
ENSMUSG00000092035	Peg10	-0.37821	3.45533	16.1389	5.88634e-05	0.0197992
ENSMUSG00000112036	AC152944.1	-0.792806	0.596101	16.0246	6.2525e-05	0.0203972
ENSMUSG00000096549	Prickle4	-1.59899	0.0729424	15.9046	6.66154e-05	0.0213632
ENSMUSG00000111990	AC131720.1	0.43583	2.203	15.8437	6.87954e-05	0.0216946
ENSMUSG00000041596	Nlrp5-ps	-0.559744	2.24887	15.6602	7.58014e-05	0.0235121
ENSMUSG00000039131	Gipc2	-0.942582	-0.0345792	15.6189	7.74775e-05	0.023625
ENSMUSG00000044645	Gm7334	-0.884358	0.735593	15.5902	7.86627e-05	0.023625
ENSMUSG00000041323	Ak7	1.12734	-0.193847	15.5498	8.03589e-05	0.0237574
ENSMUSG00000050010	Shisa3	0.831247	0.654365	15.3385	8.98674e-05	0.0261597
ENSMUSG00000030551	Nr2f2	-0.30521	4.14111	15.1335	0.00010017	0.0287169
ENSMUSG00000046982	Tshz1	-0.257941	4.78423	15.1014	0.000101888	0.0287734
ENSMUSG00000102258	Gm38257	0.899072	0.0396786	15.0534	0.00010451	0.02908
ENSMUSG00000095207	CR974586.1	-0.655747	0.830183	15.0166	0.000106569	0.029223
ENSMUSG00000049233	Apoo-ps	0.703091	0.623477	14.9623	0.000109683	0.0293655
ENSMUSG00000072692	Rpl37rt	-0.468203	1.89942	14.9535	0.000110193	0.0293655
ENSMUSG00000083061	Gm12191	5.03369	-2.92673	14.5838	0.000134061	0.0347474
ENSMUSG00000083626	Gm4459	0.63806	0.848761	14.5866	0.000133866	0.0347474
ENSMUSG00000022225	Cma1	2.20084	-2.13541	14.508	0.000139564	0.035685
ENSMUSG00000057003	Myh4	-0.640066	0.892538	14.4048	0.000147429	0.0371933
ENSMUSG00000032725	Folr2	-1.09954	-0.776291	14.303	0.000155616	0.0387423
ENSMUSG00000083405	Gm15725	-0.796986	1.16147	14.2734	0.000158086	0.0388461
ENSMUSG00000110331	Nudc-ps1	-7.12765	-2.26477	14.2307	0.000161714	0.0392282
ENSMUSG00000103467	Gm38245	-1.00274	-0.207008	14.2004	0.000164331	0.0393584
ENSMUSG00000061615	Hist1h2ab	0.32526	3.37782	14.1211	0.000171412	0.0405411
ENSMUSG00000064220	Hist2h2aa1	0.397418	3.66382	13.7464	0.000209218	0.0488719
ENSMUSG00000007440	Pcdha11	-0.270071	4.01937	13.5693	0.000229913	0.0530511
ENSMUSG00000033721	Vav3	0.337018	2.94324	13.5166	0.000236459	0.053904
ENSMUSG00000099291	Rnu3b3	0.358705	2.76959	13.3771	0.000254712	0.0566989
ENSMUSG00000104896	Rnu3b4	0.358705	2.76959	13.3771	0.000254712	0.0566989
ENSMUSG00000084350	Znf41-ps	0.281832	3.68208	13.2895	0.00026689	0.0587189
ENSMUSG00000044566	Cage1	0.501459	1.36766	13.0817	0.000298191	0.0648513
ENSMUSG00000007682	Dio2	0.200298	5.84705	12.9266	0.000323943	0.0688687
ENSMUSG00000086596	Susd5	0.284147	3.61686	12.9371	0.000322126	0.0688687
ENSMUSG00000083287	Gm13502	0.616961	1.02581	12.8943	0.000329578	0.0692883
ENSMUSG00000114147	AC134468.2	-0.622138	0.722111	12.8042	0.000345847	0.071404
ENSMUSG00000100794	Gm29667	-3.28636	-2.66738	12.7969	0.000347189	0.071404
ENSMUSG00000074922	Fam122a	0.425296	1.81946	12.6863	0.00036835	0.0749414
ENSMUSG00000025094	Slc18a2	0.417314	2.29456	12.6427	0.000377036	0.0758925
ENSMUSG00000103585	Pcdhgb4	-0.307766	3.26717	12.4775	0.000411886	0.0816142
ENSMUSG00000029304	Spp1	-0.611714	4.00676	12.4675	0.000414088	0.0816142
ENSMUSG00000079293	Clec7a	-1.02423	-0.567959	12.4134	0.000426262	0.0831475
ENSMUSG00000087022	9130024F11Rik	0.230218	4.67674	12.3399	0.000443379	0.0856038
ENSMUSG00000001143	Lman2l	-0.24704	4.31932	12.3127	0.000449893	0.085984
ENSMUSG00000064358	mt-Co3	-0.166843	11.2132	12.2812	0.000457545	0.086572
ENSMUSG00000071745	DXBay18	-0.839425	-0.12997	12.1327	0.000495447	0.0915453
ENSMUSG00000065820	Gm26316	-0.552127	1.76074	12.1219	0.000498344	0.0915453
ENSMUSG00000065870	Rnu3a	0.312187	3.1432	12.1384	0.000493945	0.0915453
ENSMUSG00000021388	Aspn	0.725938	0.378186	11.9992	0.000532231	0.0968302
ENSMUSG00000107272	Gm34583	-6.97028	-3.21493	11.89	0.000564362	0.101698
ENSMUSG00000028108	Ecm1	0.798746	0.0390445	11.6875	0.000629208	0.103474
ENSMUSG00000078161	Erich3	-0.300079	3.20786	11.7722	0.000601226	0.103474
ENSMUSG00000047658	Gal3st3	-0.265279	3.85233	11.6936	0.000627159	0.103474
ENSMUSG00000090006	Gm16227	-4.777	-2.95173	11.7759	0.000600016	0.103474
ENSMUSG00000064702	Gm24950	-0.365317	6.64802	11.8039	0.000591061	0.103474
ENSMUSG00000110386	Gm42031	0.770071	0.0151617	11.6723	0.000634376	0.103474
ENSMUSG00000108283	Gm44008	2.26639	-2.19853	11.7018	0.000624405	0.103474
ENSMUSG00000033595	Lgi3	-0.276175	3.46182	11.7033	0.000623877	0.103474
ENSMUSG00000047259	Mc4r	0.31664	2.90197	11.8019	0.000591692	0.103474
ENSMUSG00000039114	Nrn1	-0.238276	4.34255	11.7291	0.000615302	0.103474
ENSMUSG00000037411	Serpine1	1.1454	-0.775204	11.7544	0.000606987	0.103474
ENSMUSG00000098641	Rnu3b4	-1.29812	3.96879	11.5998	0.000659583	0.106666
ENSMUSG00000101188	Eif4a-ps4	0.275578	3.45123	11.5739	0.000668856	0.107249
ENSMUSG00000036887	C1qa	-0.273128	3.6486	11.5468	0.000678676	0.107752
ENSMUSG00000078154	Gm12184	0.844696	-0.214864	11.5339	0.00068338	0.107752
ENSMUSG00000046410	Kcnk6	0.543692	0.873207	11.4978	0.000696799	0.10896
ENSMUSG00000090125	Pou3f1	0.197144	5.37233	11.4571	0.000712215	0.10956
ENSMUSG00000034472	Rasd2	-0.34581	3.53343	11.4579	0.000711897	0.10956
ENSMUSG00000108310	Gm44712	2.06375	-2.24659	11.3971	0.000735594	0.111465
ENSMUSG00000046719	Nxph3	0.19586	5.58452	11.3951	0.000736384	0.111465
ENSMUSG00000045954	Cavin2	0.321235	2.74173	11.2552	0.000794017	0.117559
ENSMUSG00000050974	Gm9847	-4.33047	-2.85807	11.2522	0.000795281	0.117559
ENSMUSG00000025916	Ppp1r42	-1.42463	-1.38513	11.2798	0.000783562	0.117559
ENSMUSG00000094989	Rpl9-ps4	1.35118	-1.83455	11.232	0.000803981	0.117923
ENSMUSG00000096003	Gm3500	-1.63985	-1.04506	11.125	0.000851742	0.123968
ENSMUSG00000063297	Luzp2	0.17276	7.06415	11.0927	0.000866705	0.125183
ENSMUSG00000051146	Camk2n2	-0.195548	5.60158	10.9783	0.000921845	0.132138
ENSMUSG00000006930	Hap1	-0.364469	5.80626	10.8633	0.000980905	0.139547
ENSMUSG00000067212	H2-T23	-0.489777	1.12366	10.8484	0.000988825	0.139624
ENSMUSG00000087034	Cbfa2t2-ps1	2.2135	-2.2961	10.8035	0.00101307	0.140943
ENSMUSG00000047414	Flrt2	0.165194	7.35327	10.8099	0.00100956	0.140943
ENSMUSG00000053965	Pde5a	0.23753	4.11382	10.7603	0.00103703	0.143223
ENSMUSG00000040904	Gm21988	-0.399132	1.89579	10.6578	0.00109608	0.148135
ENSMUSG00000038718	Pbx3	-0.276268	3.6044	10.6594	0.00109513	0.148135
ENSMUSG00000032289	Thsd4	0.379907	4.29616	10.68	0.001083	0.148135
ENSMUSG00000113309	AC173210.1	-0.739688	-0.132232	10.58	0.00114316	0.151257
ENSMUSG00000001665	Gstt3	0.981849	-0.716485	10.5959	0.0011334	0.151257
ENSMUSG00000050558	Prokr2	0.262739	4.1424	10.5906	0.00113662	0.151257
ENSMUSG00000056158	Car10	-0.207766	4.72853	10.5622	0.00115423	0.151661
ENSMUSG00000081406	Rps6-ps4	0.312318	2.6706	10.527	0.00117641	0.153509
ENSMUSG00000103897	Pcdhga8	-0.224891	4.58757	10.5124	0.00118579	0.153673
ENSMUSG00000101111	Gm28437	0.276906	9.47881	10.495	0.00119698	0.154068
ENSMUSG00000030911	Zp2	-1.42609	-1.69533	10.4548	0.0012233	0.156392
ENSMUSG00000032688	Malt1	0.300473	2.96101	10.438	0.00123449	0.156764
ENSMUSG00000048915	Efna5	-0.245721	3.93838	10.3283	0.00131003	0.16334
ENSMUSG00000084840	Gm11468	7.76022	-2.92531	10.3376	0.00130351	0.16334
ENSMUSG00000055452	Gm7353	-0.58729	0.708795	10.3211	0.00131518	0.16334
ENSMUSG00000080848	Gm9385	-0.652707	0.308831	10.3132	0.00132081	0.16334
ENSMUSG00000039087	Rreb1	0.296075	3.11984	10.2962	0.00133305	0.163783
ENSMUSG00000091985	Gm17354	-0.475853	1.37787	10.251	0.0013661	0.166761
ENSMUSG00000000901	Mmp11	0.451544	1.40811	10.2095	0.0013972	0.169465
ENSMUSG00000092274	Neat1	0.249497	3.68231	10.1781	0.00142122	0.17128
ENSMUSG00000074896	Ifit3	0.661938	0.200974	10.1603	0.00143498	0.171844
ENSMUSG00000038264	Sema7a	-0.172027	6.84243	10.1117	0.00147328	0.17532
ENSMUSG00000024659	Anxa1	0.580653	1.33011	10.0735	0.00150421	0.177882
ENSMUSG00000030905	Crym	0.178443	7.15909	10.0478	0.00152533	0.17887
ENSMUSG00000060198	Gm11353	-2.08572	-1.7658	10.031	0.00153923	0.17887
ENSMUSG00000032311	Nrg4	-2.13607	-1.60879	10.0256	0.0015438	0.17887
ENSMUSG00000037279	Ovol2	0.475475	1.44017	10.0178	0.00155038	0.17887
ENSMUSG00000104498	Gm37110	1.48032	-1.5832	9.9839	0.00157915	0.181085
ENSMUSG00000036907	C1ql2	-0.845424	-0.370259	9.96242	0.00159768	0.181131
ENSMUSG00000036181	Hist1h1c	0.228692	6.14639	9.96125	0.0015987	0.181131
ENSMUSG00000099924	Gm28320	0.858001	-0.201834	9.95015	0.00160836	0.181142
ENSMUSG00000094628	Gm3252	0.466807	1.30691	9.92938	0.00162662	0.182114
ENSMUSG00000039062	Anpep	-0.578008	0.987728	9.91648	0.00163806	0.182316
ENSMUSG00000104252	Pcdha4	-0.193071	5.10017	9.89905	0.00165364	0.182974
ENSMUSG00000104786	Gm43573	8.15457	-2.84862	9.85829	0.00169068	0.185985
ENSMUSG00000034009	Rxfp1	0.250334	5.9246	9.83321	0.00171389	0.187448
ENSMUSG00000042453	Reln	-0.161495	8.48967	9.8219	0.00172446	0.18752
ENSMUSG00000027699	Ect2	0.36852	2.16346	9.77927	0.00176491	0.189738
ENSMUSG00000082130	Gm15799	4.41952	-3.42092	9.7816	0.00176267	0.189738
ENSMUSG00000032259	Drd2	-0.469021	1.21106	9.75425	0.00178909	0.19125
ENSMUSG00000105013	Gm7721	2.74423	-2.97157	9.72661	0.00181619	0.193057
ENSMUSG00000019888	Mgat4c	0.198753	4.72478	9.69495	0.00184775	0.195315
ENSMUSG00000056260	Lrif1	0.259407	3.42768	9.67652	0.00186638	0.196188
ENSMUSG00000075256	Cerkl	0.822242	-0.473924	9.61865	0.00192611	0.201348
ENSMUSG00000099964	Gm29514	-0.564973	0.680594	9.59056	0.00195581	0.203329
ENSMUSG00000019891	Dcbld1	0.227856	3.89528	9.54296	0.00200717	0.204181
ENSMUSG00000048138	Dmrt2	0.324128	2.56932	9.57038	0.00197742	0.204181
ENSMUSG00000034898	Filip1	-0.2204	4.06628	9.56085	0.00198771	0.204181
ENSMUSG00000022359	Wdyhv1	-0.455204	1.34725	9.55169	0.00199765	0.204181
ENSMUSG00000039620	6430573F11Rik	0.215044	4.17718	9.51197	0.00204136	0.206548
ENSMUSG00000102607	Gm37265	-2.28305	-2.49714	9.49645	0.0020587	0.207195
ENSMUSG00000053830	Gm9923	-0.642136	-0.101642	9.47475	0.00208319	0.20855
ENSMUSG00000090381	Gm6158	-0.890101	-0.677707	9.46079	0.0020991	0.208597
ENSMUSG00000107092	Gm7993	-1.09476	-1.41813	9.45504	0.0021057	0.208597
ENSMUSG00000074158	Zfp976	0.40198	1.56654	9.4427	0.00211991	0.208911
ENSMUSG00000044006	Cilp2	0.299008	2.68827	9.42544	0.00213996	0.209793
ENSMUSG00000085917	Gm15899	0.822019	-0.608998	9.40203	0.00216745	0.211393
ENSMUSG00000067925	Rtl8a	-0.16608	6.13738	9.38426	0.00218856	0.212358
ENSMUSG00000044827	Tlr1	0.911622	-0.863915	9.34264	0.00223883	0.216127
ENSMUSG00000032035	Ets1	0.181931	5.3038	9.32444	0.00226118	0.217176
ENSMUSG00000028085	Gatb	-0.236549	3.73843	9.2642	0.00233677	0.22107
ENSMUSG00000108741	Gm44553	-0.707151	0.246816	9.26722	0.00233291	0.22107
ENSMUSG00000022996	Wnt10b	-1.16449	-1.42133	9.26589	0.00233461	0.22107
ENSMUSG00000109549	Gm38941	-5.71907	-2.64078	9.2281	0.00238329	0.22435
ENSMUSG00000078746	Fam205a4	-0.400016	2.42325	9.19866	0.00242192	0.22574
ENSMUSG00000092252	Gm20499	-1.18879	-1.13004	9.20636	0.00241176	0.22574
ENSMUSG00000083736	Gm6039	-2.94976	-2.21014	9.16397	0.00246827	0.227815
ENSMUSG00000091655	Gm8741	3.56694	-2.70867	9.17161	0.00245798	0.227815
ENSMUSG00000071478	Hist1h2ad	0.366155	2.3749	9.13185	0.00251198	0.230724
ENSMUSG00000001025	S100a6	-0.283886	2.79016	9.12086	0.00252711	0.230992
ENSMUSG00000108049	Gm44168	0.47144	1.25456	9.08879	0.00257181	0.233948
ENSMUSG00000105848	Gm42683	-0.778922	-0.349538	9.05268	0.0026231	0.237472
ENSMUSG00000031932	Gpr83	-0.427187	1.37759	9.01589	0.00267642	0.241146
ENSMUSG00000085549	1700047F07Rik	-2.05199	-2.64071	8.90928	0.00283724	0.24789
ENSMUSG00000040794	C1qtnf4	0.169617	5.79569	8.95073	0.00277359	0.24789
ENSMUSG00000020357	Flt4	0.33374	2.20616	8.8712	0.00289705	0.24789
ENSMUSG00000046341	Gm11223	0.272754	2.90949	8.89405	0.00286101	0.24789
ENSMUSG00000060795	Gm13363	-3.03382	-2.11412	8.8558	0.00292159	0.24789
ENSMUSG00000074813	Gm14005	1.24256	-1.89848	8.86724	0.00290334	0.24789
ENSMUSG00000085573	Gm15418	-2.00262	-2.77578	8.9356	0.00279665	0.24789
ENSMUSG00000114133	Gm20075	0.38691	1.62931	8.91502	0.00282835	0.24789
ENSMUSG00000049092	Gpr137c	-0.183867	5.08052	8.90451	0.00284467	0.24789
ENSMUSG00000057615	Ldoc1	-0.460435	1.65656	8.90371	0.00284592	0.24789
ENSMUSG00000103310	Pcdha12	0.185813	5.16192	8.887	0.00287208	0.24789
ENSMUSG00000044456	Rin3	-0.634149	0.62858	8.86186	0.00291191	0.24789
ENSMUSG00000074634	Tmem267	0.280925	3.08569	8.91112	0.00283439	0.24789
ENSMUSG00000098720	Gm27239	-2.887	-2.79958	8.84538	0.00293831	0.248196
ENSMUSG00000094568	Smarce1-ps1	1.9704	-1.84142	8.83565	0.00295402	0.248413
ENSMUSG00000022508	Bcl6	0.232457	3.66445	8.8195	0.00298029	0.249514
ENSMUSG00000043639	Rbm20	-0.439449	1.42052	8.80037	0.0030117	0.251032
ENSMUSG00000091462	Gm17084	1.18573	-1.4327	8.77148	0.00305977	0.253921
ENSMUSG00000024647	Cbln2	0.242019	5.00756	8.76215	0.00307546	0.254108
ENSMUSG00000103998	Gm38025	-1.08297	-1.27898	8.73862	0.00311539	0.256289
ENSMUSG00000045915	Ccdc42	-1.11161	-1.32324	8.72236	0.00314332	0.256568
ENSMUSG00000074213	Gm10642	0.878642	-0.879158	8.70709	0.00316974	0.256568
ENSMUSG00000028763	Hspg2	0.203501	4.62633	8.7052	0.00317303	0.256568
ENSMUSG00000102742	Pcdhga11	-0.174305	5.8667	8.71045	0.00316392	0.256568
ENSMUSG00000027849	Syt6	0.20716	4.92763	8.68808	0.00320298	0.257888
ENSMUSG00000063954	Hist2h2aa2	0.187147	6.13226	8.67169	0.00323192	0.259115
ENSMUSG00000086925	Gm6286	2.77189	-1.97925	8.64994	0.00327072	0.261119
ENSMUSG00000094777	Hist1h2ap	0.336977	3.8081	8.64089	0.00328701	0.261317
ENSMUSG00000089810	Gm16536	0.266319	3.00157	8.59718	0.00336684	0.265433
ENSMUSG00000005397	Nid1	0.18814	5.16399	8.6004	0.0033609	0.265433
ENSMUSG00000041329	Atp1b2	-0.176751	5.43034	8.5719	0.0034139	0.267232
ENSMUSG00000103334	Gm29771	3.91429	-2.0914	8.56799	0.00342125	0.267232
ENSMUSG00000001020	S100a4	-0.509145	0.744638	8.56226	0.00343203	0.267232
ENSMUSG00000048416	Mlf1	-0.48043	0.940235	8.50595	0.00353986	0.273359
ENSMUSG00000028883	Sema3a	-0.175129	5.28274	8.50087	0.00354976	0.273359
ENSMUSG00000040693	Slco4c1	0.292477	2.73584	8.49867	0.00355405	0.273359
ENSMUSG00000033731	3300002A11Rik	6.23528	-3.24706	8.48652	0.00357788	0.274077
ENSMUSG00000026247	Ecel1	-0.458925	1.29961	8.4527	0.00364502	0.277453
ENSMUSG00000070343	Gm10288	0.313404	2.26327	8.44958	0.00365127	0.277453
ENSMUSG00000021286	Zfyve21	-0.304868	2.5171	8.41227	0.00372697	0.282072
ENSMUSG00000032193	Ldlr	0.175143	5.15534	8.38587	0.0037815	0.285059
ENSMUSG00000074063	Osgin1	2.74927	-2.79923	8.33774	0.00388299	0.291547
ENSMUSG00000103115	Gm37584	2.24089	-1.46846	8.3173	0.00392692	0.293215
ENSMUSG00000051111	Sv2c	-0.172104	5.20823	8.31302	0.00393619	0.293215
ENSMUSG00000113238	AC154552.2	-5.48586	-2.8241	8.28726	0.00399242	0.296238
ENSMUSG00000040978	Gm11992	1.09493	-1.00554	8.27222	0.00402563	0.297535
ENSMUSG00000095098	Ccdc85b	0.255024	2.95806	8.24492	0.00408661	0.300867
ENSMUSG00000094958	3110021N24Rik	1.40992	-1.63968	8.23492	0.0041092	0.301357
ENSMUSG00000078881	Gm14434	0.521864	2.36572	8.18912	0.00421424	0.307737
ENSMUSG00000099871	Gm21742	-1.5772	-0.924	8.17699	0.00424252	0.307737
ENSMUSG00000094410	Gm38394	0.198753	4.8304	8.17593	0.00424498	0.307737
ENSMUSG00000045868	Gvin1	0.60219	0.334304	8.16726	0.00426534	0.308032
ENSMUSG00000087150	BC064078	-0.643074	-0.0380076	8.14304	0.00432267	0.310038
ENSMUSG00000103047	Gm37310	0.413453	1.07081	8.14169	0.00432588	0.310038
ENSMUSG00000009566	Fpgs	0.252245	3.12271	8.11214	0.00439698	0.312727
ENSMUSG00000020098	Pcbd1	-0.330861	2.05815	8.10984	0.00440256	0.312727
ENSMUSG00000044026	Slc35g1	0.417944	1.58506	8.10555	0.00441299	0.312727
ENSMUSG00000018589	Glra2	0.161692	6.0859	8.08005	0.00447553	0.313635
ENSMUSG00000095526	Gm10243	-1.13391	-0.827473	8.08944	0.00445239	0.313635
ENSMUSG00000067771	Gm14685	0.587473	0.133612	8.08564	0.00446173	0.313635
ENSMUSG00000115448	AC225888.1	1.06023	-1.4701	8.03165	0.00459669	0.316269
ENSMUSG00000086949	Gm13066	-4.97978	-2.36674	8.04173	0.00457117	0.316269
ENSMUSG00000102440	Pcdhga9	-0.230895	3.40004	8.04126	0.00457236	0.316269
ENSMUSG00000112241	Sumo3	0.64092	-0.406734	8.05465	0.00453871	0.316269
ENSMUSG00000020701	Tmem132e	-0.21264	3.98094	8.03354	0.0045919	0.316269
ENSMUSG00000106037	Gm4332	0.491277	0.521649	8.01344	0.00464314	0.317331
ENSMUSG00000050299	Gm9843	0.337343	1.80929	8.00949	0.0046533	0.317331
ENSMUSG00000069272	Hist1h2ae	0.299921	2.30867	8.00593	0.00466244	0.317331
ENSMUSG00000073591	Pcdhb22	0.179205	4.79678	7.9989	0.00468058	0.317424
ENSMUSG00000046593	Tmem215	-0.459864	1.07306	7.97947	0.00473107	0.319702
ENSMUSG00000050625	Ccdc121	1.15881	-1.33125	7.95772	0.00478827	0.321273
ENSMUSG00000027840	Wnt2b	-0.561739	0.599876	7.9595	0.00478356	0.321273
ENSMUSG00000084694	Gm24893	-4.22749	-3.12146	7.91483	0.00490313	0.324184
ENSMUSG00000105517	Gm42436	-0.696361	-0.263542	7.92539	0.00487457	0.324184
ENSMUSG00000105338	Gm43802	-2.10109	-2.17072	7.91086	0.00491388	0.324184
ENSMUSG00000110043	Gm7328	-0.563043	0.501888	7.9033	0.00493446	0.324184
ENSMUSG00000042333	Tnfrsf14	2.00054	-2.31406	7.91704	0.00489713	0.324184
ENSMUSG00000038872	Zfhx3	-0.365335	1.88298	7.90594	0.00492728	0.324184
ENSMUSG00000026841	Fibcd1	0.235678	4.06255	7.89184	0.00496584	0.325117
ENSMUSG00000049630	C1ql3	0.173145	5.26967	7.84447	0.00509765	0.332595
ENSMUSG00000043510	Hscb	-0.409986	1.27031	7.834	0.00512725	0.333377
ENSMUSG00000062393	Dgkk	-0.636965	1.77528	7.7985	0.00522895	0.337489
ENSMUSG00000087235	Gm4750	-2.00258	-1.84235	7.79331	0.005244	0.337489
ENSMUSG00000028698	Pik3r3	-0.162011	5.46765	7.79638	0.00523511	0.337489
ENSMUSG00000037940	Inpp4b	-0.220722	3.68581	7.77995	0.00528292	0.338157
ENSMUSG00000111686	Rab7-ps1	1.18423	-1.72306	7.77749	0.00529013	0.338157
ENSMUSG00000053166	Cdh22	-0.322148	3.41577	7.75373	0.00536017	0.338686
ENSMUSG00000079941	Gm11273	-1.02509	-1.23813	7.73992	0.00540133	0.338686
ENSMUSG00000094638	Gm21972	-2.01313	-1.76997	7.74295	0.00539227	0.338686
ENSMUSG00000047361	Gm973	0.454785	0.959961	7.73842	0.0054058	0.338686
ENSMUSG00000024300	Myo1f	-0.411164	1.29546	7.74715	0.00537972	0.338686
ENSMUSG00000020838	Slc6a4	0.495624	1.48252	7.76436	0.00532872	0.338686
ENSMUSG00000062939	Stat4	-0.450968	0.943628	7.7318	0.00542567	0.338809
ENSMUSG00000024228	Nudt12	0.320496	2.12779	7.72521	0.00544551	0.338929
ENSMUSG00000019851	Perp	0.28891	2.92194	7.71616	0.00547286	0.339515
ENSMUSG00000027435	Cd93	0.160459	5.57336	7.69729	0.00553039	0.341641
ENSMUSG00000048368	Omd	0.667732	-0.265406	7.69309	0.00554325	0.341641
ENSMUSG00000003344	Btbd2	-0.156958	5.71786	7.68702	0.00556195	0.341681
ENSMUSG00000105419	Gm43205	0.788011	-0.739563	7.65905	0.00564882	0.345894
ENSMUSG00000040950	Mgl2	-1.45435	-1.68287	7.63357	0.00572916	0.349682
ENSMUSG00000107838	Gm45769	-0.556546	0.422755	7.59581	0.00585042	0.355935
ENSMUSG00000048960	Prex2	0.164776	5.11586	7.57935	0.00590408	0.358048
ENSMUSG00000085881	Gm15912	-0.543101	0.36435	7.55509	0.00598409	0.360403
ENSMUSG00000110084	Gm45257	0.392742	1.49779	7.55753	0.00597597	0.360403
ENSMUSG00000035551	Igfbpl1	0.284406	2.86527	7.55029	0.00600004	0.360403
ENSMUSG00000037379	Spon2	0.550186	0.259352	7.52702	0.00607802	0.363931
ENSMUSG00000018648	Dusp14	-0.245846	2.93694	7.49966	0.00617107	0.366028
ENSMUSG00000102816	Gm37814	0.316793	2.23112	7.50421	0.0061555	0.366028
ENSMUSG00000051236	Msrb3	0.275942	2.65454	7.5014	0.0061651	0.366028
ENSMUSG00000087141	Plcxd2	-0.136208	7.88588	7.4898	0.00620496	0.366888
ENSMUSG00000089718	2310075C17Rik	4.13597	-3.49677	7.4783	0.0062447	0.367622
ENSMUSG00000024617	Camk2a	-0.155045	7.52562	7.47498	0.00625623	0.367622
ENSMUSG00000044982	Sft2d3	0.312639	1.98971	7.46843	0.00627903	0.367819
ENSMUSG00000110631	Gm42047	-0.411176	4.18296	7.4627	0.00629903	0.367852
ENSMUSG00000069806	Cacng7	-0.160742	5.46725	7.43641	0.00639174	0.372117
ENSMUSG00000019564	Arid3a	0.230512	3.2646	7.41366	0.00647303	0.372632
ENSMUSG00000106751	Gm42467	1.21384	-1.60816	7.42418	0.00643533	0.372632
ENSMUSG00000020682	Mmp28	0.362853	1.68665	7.41565	0.0064659	0.372632
ENSMUSG00000070304	Scn2b	-0.152483	5.90087	7.41191	0.00647937	0.372632
ENSMUSG00000028341	Nr4a3	0.150357	5.92006	7.39158	0.006553	0.375725
ENSMUSG00000031486	Adgra2	0.205736	4.12808	7.353	0.00669509	0.38156
ENSMUSG00000019890	Nts	0.307688	4.65757	7.35378	0.0066922	0.38156
ENSMUSG00000018574	Acadvl	0.168531	4.9034	7.33796	0.00675135	0.381602
ENSMUSG00000037973	Ccdc129	0.286708	2.39337	7.34461	0.00672641	0.381602
ENSMUSG00000082062	Ftl2-ps	-1.20988	-1.84749	7.33663	0.00675633	0.381602
ENSMUSG00000080193	Gm14756	-1.93724	-3.49718	7.304	0.00688014	0.387438
ENSMUSG00000106915	Gm42655	1.84378	-2.47759	7.28655	0.00694728	0.388904
ENSMUSG00000078899	Gm4631	-0.162262	5.21013	7.29025	0.00693299	0.388904
ENSMUSG00000018166	Erbb3	-0.544803	0.621913	7.28103	0.00696866	0.38895
ENSMUSG00000064858	Snora43	-1.95954	-3.68241	7.25834	0.00705725	0.392736
ENSMUSG00000000486	Sept1	0.547375	0.297906	7.22509	0.00718915	0.395719
ENSMUSG00000030798	Cd37	-0.629814	-0.0141535	7.22375	0.00719452	0.395719
ENSMUSG00000066760	Psg16	0.283573	2.36435	7.23721	0.00714077	0.395719
ENSMUSG00000067931	Zfp948	0.188728	4.20521	7.23294	0.0071578	0.395719
ENSMUSG00000095041	AC149090.1	0.315778	7.25063	7.18121	0.00736711	0.397663
ENSMUSG00000003559	As3mt	-0.286742	2.3245	7.181	0.00736798	0.397663
ENSMUSG00000097121	D130020L05Rik	-0.539966	0.386089	7.19332	0.00731755	0.397663
ENSMUSG00000078722	Gm12394	-0.743394	-0.423178	7.18817	0.00733857	0.397663
ENSMUSG00000105655	Gm42659	-0.915854	-0.892892	7.20715	0.00726135	0.397663
ENSMUSG00000034275	Igsf9b	-0.138661	7.44388	7.17881	0.00737697	0.397663
ENSMUSG00000020377	Ltc4s	-0.639181	-0.0663499	7.20297	0.00727832	0.397663
ENSMUSG00000091269	Gm6682	0.312391	2.11636	7.17078	0.00741004	0.397827
ENSMUSG00000050505	Pcdh20	-0.20155	4.43516	7.16788	0.00742206	0.397827
ENSMUSG00000114196	AC154597.1	0.421837	1.05694	7.15437	0.00747817	0.399702
ENSMUSG00000020160	Meis1	-0.398912	1.73427	7.14693	0.00750924	0.400232
ENSMUSG00000034891	Sncb	-0.153134	5.78223	7.13999	0.00753838	0.400656
ENSMUSG00000114251	AC134860.1	-1.0311	-1.17833	7.11185	0.00765759	0.403591
ENSMUSG00000097635	Gm26826	-1.03026	-1.39367	7.11689	0.00763611	0.403591
ENSMUSG00000025810	Nrp1	0.162324	6.28693	7.11667	0.00763706	0.403591
ENSMUSG00000085521	4930526A20Rik	1.09392	-1.6691	7.09973	0.00770957	0.404132
ENSMUSG00000045731	Pnoc	-0.27707	2.4219	7.09949	0.00771057	0.404132
ENSMUSG00000091971	Hspa1a	-0.282861	2.2486	7.0744	0.0078193	0.408699
ENSMUSG00000039958	Etfbkmt	0.472609	0.777509	7.05359	0.00791064	0.411201
ENSMUSG00000106755	Tpi-rs11	2.97366	-2.87887	7.054	0.00790886	0.411201
ENSMUSG00000094437	Gm9830	-0.623921	-0.534427	7.03815	0.00797916	0.413627
ENSMUSG00000086165	Gm15690	-1.01479	-1.24721	7.02959	0.00801739	0.414473
ENSMUSG00000023828	Slc22a3	-0.237118	3.06152	7.01419	0.0080866	0.416912
ENSMUSG00000030771	Micalcl	0.604799	0.158949	6.99956	0.00815299	0.419192
ENSMUSG00000024403	Atp6v1g2	-0.145052	5.98327	6.98251	0.00823099	0.422056
ENSMUSG00000052415	Tchh	0.445261	1.06789	6.95057	0.00837925	0.428497
ENSMUSG00000048029	Eno4	-0.713939	-0.562473	6.92001	0.00852367	0.430134
ENSMUSG00000079297	Gm2223	0.217429	3.27347	6.92984	0.00847694	0.430134
ENSMUSG00000110996	Gm36251	-0.272524	2.42679	6.93445	0.00845511	0.430134
ENSMUSG00000069008	Gm5537	-1.43773	3.08943	6.91974	0.00852494	0.430134
ENSMUSG00000080885	Rpl10-ps6	1.1944	-1.92342	6.92364	0.00850636	0.430134
ENSMUSG00000108980	Gm45155	3.07648	-3.12155	6.90254	0.00860732	0.432692
ENSMUSG00000106738	Gm5	-2.1224	-2.72925	6.89963	0.00862137	0.432692
ENSMUSG00000026039	Sgo2a	0.328018	2.05319	6.881	0.00871166	0.436067
ENSMUSG00000109326	Gm9165	-1.10947	-1.6677	6.83871	0.00892031	0.444161
ENSMUSG00000033327	Tnxb	0.261723	2.65587	6.84176	0.00890512	0.444161
ENSMUSG00000026173	Plcd4	-0.273379	2.48359	6.75898	0.0093277	0.463227
ENSMUSG00000102222	Pcdhga10	-0.190522	4.3099	6.753	0.009359	0.463565
ENSMUSG00000063018	2010204K13Rik	-0.556179	0.16003	6.74059	0.00942433	0.465582
ENSMUSG00000037771	Slc32a1	-0.21909	4.83374	6.73266	0.00946634	0.466439
ENSMUSG00000084890	A830036E02Rik	-0.258525	4.18539	6.72587	0.00950243	0.467001
ENSMUSG00000092470	Gm20518	0.531064	0.489481	6.71633	0.00955338	0.468289
ENSMUSG00000025013	Tll2	0.6043	-0.184998	6.69855	0.00964916	0.471761
ENSMUSG00000021743	Fezf2	0.149514	5.36285	6.6887	0.00970262	0.473153
ENSMUSG00000115783	AC161763.1	-0.564191	6.05194	6.64709	0.00993179	0.479357
ENSMUSG00000103486	Gm10657	0.825858	-0.853975	6.63203	0.0100161	0.479357
ENSMUSG00000036826	Igflr1	1.42552	-1.45339	6.63136	0.0100199	0.479357
ENSMUSG00000047786	Lix1	0.134594	6.57976	6.63155	0.0100188	0.479357
ENSMUSG00000025141	Myadml2	0.86493	-1.0128	6.65329	0.0098973	0.479357
ENSMUSG00000040710	St8sia4	0.146803	5.69683	6.63726	0.00998676	0.479357
ENSMUSG00000035678	Tnfsf9	-0.867039	-0.674129	6.63877	0.00997826	0.479357
ENSMUSG00000060336	Zfp937	0.254507	2.69494	6.62911	0.0100325	0.479357
ENSMUSG00000044197	Gpr146	-0.249883	2.60359	6.61992	0.0100845	0.480625
ENSMUSG00000112096	A430103D13Rik	0.576296	-0.0726784	6.52564	0.010633	0.485492
ENSMUSG00000028789	Azin2	0.199618	3.54423	6.58622	0.0102771	0.485492
ENSMUSG00000034040	Galnt17	-0.17278	4.54488	6.59415	0.0102314	0.485492
ENSMUSG00000081936	Gm11244	-1.40626	-3.21463	6.54094	0.010542	0.485492
ENSMUSG00000087412	Gm15501	0.339285	1.46572	6.54657	0.0105086	0.485492
ENSMUSG00000097604	Gm17322	-0.219882	3.11629	6.52306	0.0106484	0.485492
ENSMUSG00000100235	Gm28557	-0.753218	-0.419163	6.53904	0.0105532	0.485492
ENSMUSG00000104240	Gm36858	-0.543545	0.245799	6.53068	0.010603	0.485492
ENSMUSG00000102321	Gm37792	-0.573441	0.203626	6.54584	0.010513	0.485492
ENSMUSG00000090534	Gm4675	-1.05797	-1.36707	6.55707	0.0104468	0.485492
ENSMUSG00000091568	Gm8206	0.376015	1.21511	6.55356	0.0104674	0.485492
ENSMUSG00000020228	Helb	0.27981	2.21781	6.56504	0.0104001	0.485492
ENSMUSG00000037363	Letm2	0.275221	2.36412	6.58866	0.010263	0.485492
ENSMUSG00000003849	Nqo1	0.354512	1.43279	6.52411	0.0106422	0.485492
ENSMUSG00000036534	Slc38a7	-0.186918	4.90345	6.52527	0.0106352	0.485492
ENSMUSG00000020096	Tbata	-0.416807	0.906078	6.55689	0.0104479	0.485492
ENSMUSG00000003198	Zfp959	0.271036	2.42273	6.57097	0.0103655	0.485492
ENSMUSG00000069727	Zfp975	0.27165	2.27112	6.57421	0.0103467	0.485492
ENSMUSG00000113165	AC115037.1	0.810135	-0.892266	6.49535	0.0108157	0.49125
ENSMUSG00000073184	Gm10479	-3.45661	-3.45822	6.49355	0.0108267	0.49125
ENSMUSG00000057315	Arhgap24	-0.248174	2.65906	6.481	0.0109033	0.493546
ENSMUSG00000033082	Clec1a	0.39904	1.1304	6.46259	0.0110169	0.497494
ENSMUSG00000000120	Ngfr	-0.309815	1.88013	6.45814	0.0110445	0.497555
ENSMUSG00000097321	1700028E10Rik	-0.820221	-0.905985	6.38083	0.011536	0.499589
ENSMUSG00000105136	8030487O14Rik	0.843539	-1.10546	6.40963	0.0113503	0.499589
ENSMUSG00000045746	B230317F23Rik	0.85036	-0.769648	6.35889	0.0116795	0.499589
ENSMUSG00000106570	C230071H17Rik	-0.48361	0.624999	6.34125	0.0117962	0.499589
ENSMUSG00000000305	Cdh4	-0.237961	5.32452	6.41348	0.0113257	0.499589
ENSMUSG00000075266	Cenpw	0.242246	2.73627	6.33237	0.0118554	0.499589
ENSMUSG00000055128	Cgrrf1	-0.352809	1.63737	6.44614	0.0111194	0.499589
ENSMUSG00000026787	Gad2	-0.180553	5.80953	6.42979	0.0112222	0.499589
ENSMUSG00000063611	Gm10134	3.00244	-2.64029	6.39576	0.0114393	0.499589
ENSMUSG00000082160	Gm11578	0.768752	-0.693825	6.38539	0.0115064	0.499589
ENSMUSG00000085069	Gm13111	0.302388	1.91468	6.39224	0.011462	0.499589
ENSMUSG00000068466	Gm5518	0.880532	-1.59993	6.3522	0.0117236	0.499589
ENSMUSG00000024517	Grp	0.178838	4.63273	6.35539	0.0117025	0.499589
ENSMUSG00000114279	Hist1h2bm	0.264506	3.10692	6.36837	0.0116172	0.499589
ENSMUSG00000056708	Ier5	0.174021	4.23146	6.3847	0.0115109	0.499589
ENSMUSG00000078173	Lenep	0.689992	-0.0263889	6.33583	0.0118323	0.499589
ENSMUSG00000035299	Mid1	-0.469948	4.78754	6.40032	0.01141	0.499589
ENSMUSG00000058099	Nfam1	-0.45917	0.569063	6.34834	0.0117491	0.499589
ENSMUSG00000051599	Pcdhb2	0.303748	1.82388	6.36384	0.0116469	0.499589
ENSMUSG00000086454	Platr14	-1.06476	-1.57679	6.36564	0.0116351	0.499589
ENSMUSG00000009734	Pou6f2	-0.507857	0.369339	6.41044	0.0113451	0.499589
ENSMUSG00000091086	Rpl6l	-0.715426	-0.378671	6.34892	0.0117453	0.499589
ENSMUSG00000026220	Slc16a14	-0.194759	3.85144	6.39851	0.0114216	0.499589
ENSMUSG00000040918	Slc19a2	-0.217336	3.37298	6.34889	0.0117455	0.499589
ENSMUSG00000037239	Spred3	0.166194	4.89791	6.33923	0.0118096	0.499589
ENSMUSG00000112449	Srp54a	-0.200717	6.34552	6.34766	0.0117537	0.499589
ENSMUSG00000004366	Sst	-0.173638	6.014	6.35836	0.0116829	0.499589
ENSMUSG00000062151	Unc13c	-0.147969	5.32252	6.39521	0.0114429	0.499589
ENSMUSG00000057093	Zfp607b	-0.201198	3.58003	6.38153	0.0115314	0.499589
ENSMUSG00000097750	Gm4673	0.304959	1.96949	6.3064	0.0120303	0.503884
ENSMUSG00000020427	Igfbp3	0.175136	4.17919	6.30944	0.0120096	0.503884
ENSMUSG00000020077	Srgn	0.336104	1.60038	6.30538	0.0120372	0.503884
ENSMUSG00000106815	Gm43658	-0.510581	0.510777	6.28412	0.0121825	0.508841
ENSMUSG00000059751	Rps3a3	-0.672848	-0.281936	6.26147	0.0123392	0.51312
ENSMUSG00000028753	Vwa5b1	-0.414141	0.957594	6.26528	0.0123127	0.51312
ENSMUSG00000113447	AC159312.1	-2.49263	-2.95167	6.24168	0.0124778	0.516613
ENSMUSG00000024338	Psmb8	-0.523871	0.125257	6.24369	0.0124637	0.516613
ENSMUSG00000022787	Wdr53	0.24192	2.65294	6.20948	0.0127068	0.524947
ENSMUSG00000084910	C630043F03Rik	0.406966	1.07295	6.19537	0.0128085	0.526848
ENSMUSG00000032332	Col12a1	0.304129	4.39976	6.19656	0.0127999	0.526848
ENSMUSG00000065767	Gm23849	-0.363533	6.81018	6.18752	0.0128654	0.526898
ENSMUSG00000088573	Gm24530	-0.541705	-3.4586	6.19038	0.0128447	0.526898
ENSMUSG00000112483	AC156636.2	-0.50962	0.26221	6.1636	0.0130406	0.5286
ENSMUSG00000074461	Gm10699	-0.223014	3.23348	6.16057	0.0130629	0.5286
ENSMUSG00000053263	Gm12592	-0.629613	-0.183484	6.16286	0.013046	0.5286
ENSMUSG00000078867	Gm14418	-0.345074	1.36351	6.16453	0.0130337	0.5286
ENSMUSG00000112145	Gm6218	-2.43694	-2.62635	6.15584	0.0130979	0.5286
ENSMUSG00000019876	Pkib	-0.297472	1.80648	6.1585	0.0130782	0.5286
ENSMUSG00000037355	Uvssa	0.185619	3.88721	6.15521	0.0131026	0.5286
ENSMUSG00000032012	Nectin1	-0.141464	5.63442	6.12284	0.0133446	0.536079
ENSMUSG00000038578	Susd1	0.218669	3.08501	6.12554	0.0133243	0.536079
ENSMUSG00000028766	Alpl	0.252202	2.56984	6.10619	0.0134709	0.540007
ENSMUSG00000028028	Alpk1	0.385422	1.27354	6.09474	0.0135585	0.541225
ENSMUSG00000109337	Gm45047	1.5965	-2.26337	6.09627	0.0135468	0.541225
ENSMUSG00000044338	Aplnr	0.164605	4.52829	6.08588	0.0136267	0.5428
ENSMUSG00000048001	Hes5	-0.175925	4.21874	6.06983	0.013751	0.546603
ENSMUSG00000098146	Gm26935	-1.73562	-2.43978	6.06213	0.0138111	0.546696
ENSMUSG00000109640	Gm45413	-0.605122	0.00425155	6.06235	0.0138094	0.546696
ENSMUSG00000113993	AC163621.2	-1.53011	-1.91232	6.01563	0.0141797	0.549398
ENSMUSG00000049538	Adamts16	0.257688	2.75861	6.03567	0.0140196	0.549398
ENSMUSG00000026708	Cenpl	0.404302	1.12006	6.02494	0.0141051	0.549398
ENSMUSG00000097834	Gm26911	-0.823583	-0.842838	6.04686	0.013931	0.549398
ENSMUSG00000097961	Gm27000	0.297323	2.25009	6.01731	0.0141662	0.549398
ENSMUSG00000102664	Gm38380	-0.624022	-0.293041	6.03562	0.01402	0.549398
ENSMUSG00000107090	Gm42884	0.688021	-0.695041	6.03595	0.0140174	0.549398
ENSMUSG00000028581	Laptm5	-0.198186	3.60656	6.01325	0.0141988	0.549398
ENSMUSG00000041671	Pyroxd1	0.176569	4.07386	6.02802	0.0140805	0.549398
ENSMUSG00000094557	Rpl35a-ps7	-3.94058	-3.79774	6.02116	0.0141353	0.549398
ENSMUSG00000041974	Spidr	0.34172	1.74353	6.01823	0.0141588	0.549398
ENSMUSG00000085611	Ap3s1-ps1	1.14836	-1.90601	6.00095	0.0142982	0.551282
ENSMUSG00000038370	Pcp4l1	-0.358331	2.21738	6.00001	0.0143058	0.551282
ENSMUSG00000100033	Gm8337	-0.72379	-0.602868	5.98363	0.0144393	0.555295
ENSMUSG00000102432	Gm29856	0.903453	-1.4486	5.97458	0.0145136	0.555893
ENSMUSG00000045314	Sowahb	0.277313	2.06783	5.97643	0.0144983	0.555893
ENSMUSG00000078495	Zfp984	0.220092	2.85072	5.96616	0.014583	0.557423
ENSMUSG00000032607	Amt	-0.198984	3.45898	5.95071	0.0147114	0.560068
ENSMUSG00000080021	Gm5915	-3.47813	-3.42718	5.95226	0.0146984	0.560068
ENSMUSG00000073418	C4b	-0.221062	3.09254	5.93722	0.0148244	0.560323
ENSMUSG00000038257	Glra3	-0.193832	3.67465	5.93337	0.0148568	0.560323
ENSMUSG00000082920	Gm13864	2.7703	-2.42534	5.92526	0.0149254	0.560323
ENSMUSG00000105763	Gm19088	-1.98611	-2.8486	5.92543	0.0149239	0.560323
ENSMUSG00000080365	Gm25776	0.331591	1.33498	5.93318	0.0148584	0.560323
ENSMUSG00000030555	Ttc23	0.272076	2.15156	5.94482	0.0147606	0.560323
ENSMUSG00000039081	Zfp503	-0.427984	0.773522	5.93219	0.0148668	0.560323
ENSMUSG00000104994	Gm42989	0.459242	0.592753	5.91603	0.0150037	0.562149
ENSMUSG00000078897	Gm4724	0.172454	3.84011	5.89293	0.0152018	0.568444
ENSMUSG00000038352	Arl5c	0.362957	1.09547	5.86468	0.0154476	0.574487
ENSMUSG00000027356	Fermt1	-0.620215	-0.402822	5.86435	0.0154506	0.574487
ENSMUSG00000105742	Gm42748	-0.497709	0.378307	5.86045	0.0154848	0.574487
ENSMUSG00000035692	Isg15	1.39422	-2.27953	5.86198	0.0154714	0.574487
ENSMUSG00000031367	Ap1s2	-0.169524	5.03671	5.85551	0.0155284	0.574513
ENSMUSG00000103819	Gm38008	2.98397	-3.21461	5.85048	0.0155728	0.574513
ENSMUSG00000015474	Ppt2	-0.217362	3.09664	5.85005	0.0155766	0.574513
ENSMUSG00000019359	Gdpd2	-0.243137	2.54948	5.82894	0.0157646	0.57706
ENSMUSG00000024027	Glp1r	-1.26498	-1.63001	5.83142	0.0157424	0.57706
ENSMUSG00000103887	Gm37008	-1.67732	-1.93844	5.83085	0.0157475	0.57706
ENSMUSG00000110263	Gm45652	-0.404684	0.904299	5.82415	0.0158076	0.57706
ENSMUSG00000060591	Ifitm2	-0.210302	3.26014	5.82731	0.0157792	0.57706
ENSMUSG00000041205	Map6d1	-0.191444	3.7428	5.81842	0.0158592	0.57706
ENSMUSG00000067038	Rps12-ps3	0.246988	2.41594	5.81919	0.0158522	0.57706
ENSMUSG00000107610	D530018E20Rik	-0.839389	-0.678975	5.81339	0.0159046	0.577604
ENSMUSG00000085408	C530005A16Rik	-0.269533	2.1116	5.79629	0.0160601	0.581018
ENSMUSG00000103428	Gm20754	-0.40455	0.810997	5.79905	0.0160348	0.581018
ENSMUSG00000064215	Ifi27	0.263516	2.27247	5.78042	0.0162056	0.58378
ENSMUSG00000036437	Npy1r	0.183851	4.79178	5.77123	0.0162907	0.58378
ENSMUSG00000024440	Pcdh12	0.228042	2.88971	5.77352	0.0162694	0.58378
ENSMUSG00000059237	Ppp1r2-ps4	1.66043	-2.32782	5.78234	0.016188	0.58378
ENSMUSG00000032741	Tpcn1	-0.154051	4.82719	5.77747	0.0162329	0.58378
ENSMUSG00000090098	Alms1-ps2	-1.1788	-1.50011	5.75053	0.0164836	0.583986
ENSMUSG00000097903	Gm26679	-1.37291	-1.9386	5.74746	0.0165125	0.583986
ENSMUSG00000094935	Gm9726	-2.01811	-0.717609	5.76394	0.0163583	0.583986
ENSMUSG00000025188	Hps1	0.24241	2.86298	5.75316	0.016459	0.583986
ENSMUSG00000023034	Nr4a1	0.181327	3.68662	5.75502	0.0164416	0.583986
ENSMUSG00000026452	Syt2	-0.284701	2.45091	5.754	0.0164512	0.583986
ENSMUSG00000096795	Zfp433	-0.258757	2.88492	5.75719	0.0164213	0.583986
ENSMUSG00000089757	Gm16334	-3.31056	-3.21485	5.74029	0.0165801	0.584194
ENSMUSG00000024798	Htr7	-0.169866	4.10068	5.74255	0.0165587	0.584194
ENSMUSG00000113475	AC133183.1	-2.55568	-2.94877	5.73642	0.0166166	0.584393
ENSMUSG00000034303	Ccdc15	-0.275495	2.10547	5.70004	0.0169645	0.587887
ENSMUSG00000045655	Fam216b	0.935238	-0.971399	5.71295	0.0168402	0.587887
ENSMUSG00000087692	Gm11940	-2.80501	-3.0342	5.70184	0.0169471	0.587887
ENSMUSG00000102863	Gm37639	-0.65754	-0.521605	5.70441	0.0169223	0.587887
ENSMUSG00000107497	Gm44957	0.953625	-1.34843	5.71217	0.0168477	0.587887
ENSMUSG00000109669	Gm45472	-1.32851	-1.99256	5.70709	0.0168965	0.587887
ENSMUSG00000037984	Neurod6	0.209494	7.69855	5.71914	0.016781	0.587887
ENSMUSG00000040841	Six5	0.450108	0.424287	5.70886	0.0168795	0.587887
ENSMUSG00000069265	Hist1h3a	0.195563	3.4073	5.69138	0.0170485	0.589716
ENSMUSG00000040935	Padi6	0.622117	-0.353881	5.68489	0.0171116	0.59082
ENSMUSG00000041445	Mmrn2	0.271086	2.17253	5.67671	0.0171915	0.592497
ENSMUSG00000087478	4930506C21Rik	0.870116	-1.46741	5.65641	0.0173916	0.597758
ENSMUSG00000033208	S100b	-0.208446	3.09099	5.65483	0.0174074	0.597758
ENSMUSG00000022863	Btg3	0.474062	1.65579	5.62888	0.0176669	0.605572
ENSMUSG00000074892	B3galt5	-0.23242	2.767	5.61818	0.0177751	0.60766
ENSMUSG00000094446	Gm6344	-0.596604	-0.0762591	5.61651	0.0177921	0.60766
ENSMUSG00000109370	Gm44675	0.324631	1.55296	5.6108	0.0178501	0.608543
ENSMUSG00000099655	2310034G01Rik	-0.794379	-0.770309	5.6065	0.0178939	0.608941
ENSMUSG00000039577	Nphp4	-0.219497	3.01972	5.60122	0.017948	0.609684
ENSMUSG00000001865	Cpa3	1.42333	-2.34834	5.59504	0.0180114	0.609859
ENSMUSG00000032285	Dnaja4	-0.185116	3.66569	5.58921	0.0180714	0.609859
ENSMUSG00000078289	Gm10923	-1.61024	-2.34868	5.58629	0.0181015	0.609859
ENSMUSG00000107549	Gm43961	-0.84722	-1.03443	5.58752	0.0180889	0.609859
ENSMUSG00000004698	Hdac9	0.136012	6.16749	5.58506	0.0181143	0.609859
ENSMUSG00000063382	Bcl9l	-0.144252	5.17483	5.57641	0.018204	0.61179
ENSMUSG00000099517	Hist1h3g	0.259982	2.37634	5.56927	0.0182784	0.6132
ENSMUSG00000108526	Gm45828	0.912908	-1.35741	5.56065	0.0183686	0.615136
ENSMUSG00000112462	AC139638.1	2.14823	-3.21433	5.54456	0.0185382	0.616221
ENSMUSG00000115431	AC160930.2	0.601963	-0.293554	5.54829	0.0184987	0.616221
ENSMUSG00000097869	C230021G24Rik	0.539419	-0.0869837	5.54939	0.0184872	0.616221
ENSMUSG00000110559	Gm26843	-0.659703	-0.608562	5.54305	0.0185542	0.616221
ENSMUSG00000063727	Tnfrsf11b	0.435381	0.922019	5.54215	0.0185638	0.616221
ENSMUSG00000011148	Adssl1	-0.513538	0.0207774	5.51593	0.0188441	0.623799
ENSMUSG00000098129	Gm27040	-0.747554	-1.09201	5.51463	0.018858	0.623799
ENSMUSG00000064294	Aox3	0.426948	0.557011	5.50709	0.0189396	0.624313
ENSMUSG00000020902	Ntn1	-0.173441	3.88077	5.5083	0.0189264	0.624313
ENSMUSG00000070306	Ccdc153	0.694691	-0.374127	5.50129	0.0190025	0.625298
ENSMUSG00000027198	Ext2	0.157093	5.14281	5.49505	0.0190704	0.626443
ENSMUSG00000114584	AC131687.1	-0.395598	1.0641	5.49022	0.0191232	0.626861
ENSMUSG00000036256	Igfbp7	0.20721	3.96006	5.48782	0.0191494	0.626861
ENSMUSG00000022229	Atp12a	-0.448072	0.475727	5.47962	0.0192394	0.626875
ENSMUSG00000104974	Gm43686	-1.00678	-1.45882	5.47795	0.0192579	0.626875
ENSMUSG00000022759	Lrrc74b	1.22703	-1.15923	5.46675	0.0193817	0.626875
ENSMUSG00000056947	Mab21l1	-0.605643	-0.2094	5.4628	0.0194255	0.626875
ENSMUSG00000021047	Nova1	-0.14893	4.80156	5.46078	0.019448	0.626875
ENSMUSG00000104148	Pcdha2	0.200432	4.23082	5.47434	0.0192976	0.626875
ENSMUSG00000026730	Pter	0.361789	1.38474	5.4682	0.0193656	0.626875
ENSMUSG00000028465	Tln1	0.135106	5.50867	5.46333	0.0194196	0.626875
ENSMUSG00000028555	Ttc39a	-0.548614	-0.406672	5.48365	0.0191951	0.626875
ENSMUSG00000020335	Zfp354b	0.326498	1.59495	5.45404	0.0195231	0.628226
ENSMUSG00000085238	4930479D17Rik	-1.23268	-2.12186	5.44611	0.019612	0.629658
ENSMUSG00000114118	AC210924.1	-0.883059	-1.34521	5.44413	0.0196342	0.629658
ENSMUSG00000020709	Adap2	0.359562	1.14759	5.42796	0.0198168	0.634439
ENSMUSG00000022949	Clic6	-0.767971	-0.619477	5.42048	0.0199019	0.636088
ENSMUSG00000018427	Ypel2	-0.248399	3.64929	5.4117	0.0200022	0.638215
ENSMUSG00000055833	1700034H15Rik	0.535177	-0.0651632	5.37832	0.0203885	0.640335
ENSMUSG00000090840	1700092M07Rik	-4.87891	-2.81297	5.3831	0.0203327	0.640335
ENSMUSG00000066406	Akap13	0.144856	5.46868	5.38584	0.0203008	0.640335
ENSMUSG00000041117	Ccdc8	0.291849	2.10463	5.3944	0.0202014	0.640335
ENSMUSG00000030518	Fam189a1	-0.139764	5.17628	5.37007	0.0204851	0.640335
ENSMUSG00000029135	Fosl2	0.136602	5.81094	5.36437	0.0205522	0.640335
ENSMUSG00000082809	Gm14150	-0.28486	2.66038	5.36442	0.0205516	0.640335
ENSMUSG00000101335	Gm28229	0.337349	1.2263	5.38726	0.0202843	0.640335
ENSMUSG00000104022	Gm37214	-0.713136	-0.848979	5.35946	0.0206101	0.640335
ENSMUSG00000069270	Hist1h2ac	0.232938	2.45663	5.36948	0.0204921	0.640335
ENSMUSG00000062184	Hs6st2	0.13749	6.73647	5.36898	0.0204979	0.640335
ENSMUSG00000003746	Man1a	0.13791	5.14378	5.36193	0.020581	0.640335
ENSMUSG00000020572	Nampt	0.127109	6.30093	5.38595	0.0202996	0.640335
ENSMUSG00000039476	Prrx2	0.57276	-0.401536	5.37483	0.0204294	0.640335
ENSMUSG00000047676	Rpsa-ps10	0.32825	1.312	5.3945	0.0202003	0.640335
ENSMUSG00000096956	Snhg18	0.539606	-0.146495	5.39809	0.0201588	0.640335
ENSMUSG00000051590	Map3k19	-0.302122	1.68214	5.34684	0.0207599	0.643931
ENSMUSG00000072487	Mroh5	0.601763	-0.561224	5.34122	0.0208269	0.644953
ENSMUSG00000111187	AC132392.1	-0.594767	-0.254055	5.33605	0.0208888	0.645811
ENSMUSG00000068154	Insm1	0.253254	2.26721	5.32974	0.0209645	0.647094
ENSMUSG00000100515	Gm17916	-0.494797	0.0274805	5.31267	0.0211709	0.648594
ENSMUSG00000110768	Gm18541	2.41566	-3.04823	5.31155	0.0211845	0.648594
ENSMUSG00000050511	Oprd1	0.205926	2.96756	5.31719	0.021116	0.648594
ENSMUSG00000102206	Pcdha11	-0.345582	4.21171	5.32221	0.0210553	0.648594
ENSMUSG00000036030	Prtg	0.464469	0.369017	5.3127	0.0211705	0.648594
ENSMUSG00000080980	1700071K01Rik	0.718762	-1.02599	5.30561	0.0212568	0.649758
ENSMUSG00000030406	Gipr	0.215406	3.03872	5.29518	0.0213845	0.650509
ENSMUSG00000109863	Gm45643	-1.08241	-1.67291	5.29602	0.0213742	0.650509
ENSMUSG00000063239	Grm4	-0.208038	3.9634	5.29959	0.0213305	0.650509
ENSMUSG00000022805	Maats1	0.428988	0.506166	5.27127	0.0216802	0.657389
ENSMUSG00000034522	Zfp395	0.476758	0.413	5.27158	0.0216763	0.657389
ENSMUSG00000113113	Gm2614	2.52169	-2.96065	5.25809	0.021845	0.658231
ENSMUSG00000097193	Gm26664	-3.94187	-2.72954	5.2644	0.021766	0.658231
ENSMUSG00000102700	Gm38312	-0.970772	-1.38481	5.25815	0.0218442	0.658231
ENSMUSG00000071141	Rpl36a-ps3	2.43022	-2.84391	5.25792	0.0218471	0.658231
ENSMUSG00000059776	Rpl13-ps6	1.00991	-1.81739	5.25027	0.0219433	0.66008
ENSMUSG00000059461	Gm7331	0.568877	-0.557341	5.24335	0.0220309	0.66166
ENSMUSG00000073293	Nudt10	0.153037	4.54359	5.22932	0.0222092	0.665959
ENSMUSG00000112073	AC131720.3	3.02029	-3.40389	5.21023	0.0224543	0.666249
ENSMUSG00000043635	Adamts3	-0.14165	5.16381	5.20441	0.0225297	0.666249
ENSMUSG00000053819	Camk2d	-0.180517	6.71342	5.20394	0.0225358	0.666249
ENSMUSG00000019997	Ctgf	0.147792	4.77449	5.20452	0.0225283	0.666249
ENSMUSG00000102672	Gm37105	-0.644341	-0.492275	5.22225	0.0222996	0.666249
ENSMUSG00000106688	Gm42851	-0.398455	1.1517	5.22121	0.0223131	0.666249
ENSMUSG00000028864	Hgf	0.247414	2.62825	5.21995	0.0223292	0.666249
ENSMUSG00000030745	Il21r	0.748878	-1.04769	5.21588	0.0223815	0.666249
ENSMUSG00000089661	Mia	0.659232	-0.530482	5.20439	0.02253	0.666249
ENSMUSG00000025950	Idh1	0.112537	8.09654	5.19895	0.0226006	0.667123
ENSMUSG00000093536	Smim17	-0.173398	3.91903	5.18666	0.0227609	0.670809
ENSMUSG00000031995	St14	0.554159	-0.309062	5.17771	0.0228784	0.673223
ENSMUSG00000097637	4933417D19Rik	-1.31035	-2.04529	5.15303	0.0232058	0.676262
ENSMUSG00000083152	Apc-ps1	-2.07559	-2.89923	5.16082	0.023102	0.676262
ENSMUSG00000031264	Btk	-0.756034	-0.800282	5.12195	0.023625	0.676262
ENSMUSG00000032595	Cdhr4	0.895811	-1.4082	5.14513	0.0233116	0.676262
ENSMUSG00000001119	Col6a1	0.239646	4.46044	5.1293	0.0235252	0.676262
ENSMUSG00000037887	Dusp8	-0.116803	6.98693	5.13505	0.0234475	0.676262
ENSMUSG00000023984	Gm20517	0.389935	0.70478	5.12718	0.0235539	0.676262
ENSMUSG00000113314	Gm2721	-0.985196	-1.35768	5.14259	0.0233457	0.676262
ENSMUSG00000106294	Gm8539	2.40274	-2.93146	5.12654	0.0235626	0.676262
ENSMUSG00000038155	Gstp2	1.49139	-2.58233	5.1413	0.0233632	0.676262
ENSMUSG00000027875	Hmgcs2	0.206762	3.76869	5.16629	0.0230294	0.676262
ENSMUSG00000025812	Pard3	0.147343	4.56098	5.15579	0.023169	0.676262
ENSMUSG00000045062	Pcdhb7	-0.170945	3.80522	5.1445	0.0233201	0.676262
ENSMUSG00000024713	Pcsk5	0.173162	4.76487	5.15818	0.0231372	0.676262
ENSMUSG00000042641	Rgsl1	-0.525428	0.0419439	5.14733	0.0232821	0.676262
ENSMUSG00000056917	Sipa1	0.15676	4.30798	5.13496	0.0234487	0.676262
ENSMUSG00000029219	Slc10a4	-0.356875	1.65587	5.12375	0.0236006	0.676262
ENSMUSG00000054716	Zfp771	0.192531	3.86576	5.1362	0.0234319	0.676262
ENSMUSG00000018821	Avpi1	-0.206557	2.87283	5.11286	0.0237491	0.676752
ENSMUSG00000039989	Cbx4	-0.13605	5.21025	5.11284	0.0237495	0.676752
ENSMUSG00000031673	Cdh11	0.125098	7.6412	5.1148	0.0237226	0.676752
ENSMUSG00000082210	Gm14382	-2.9017	-2.84877	5.10825	0.0238124	0.677335
ENSMUSG00000027895	Kcnc4	-0.135622	5.1045	5.10352	0.0238773	0.677335
ENSMUSG00000052798	Nup107	0.16312	4.49914	5.106	0.0238432	0.677335
ENSMUSG00000086851	A430108G06Rik	0.349484	1.15337	5.09423	0.0240055	0.679953
ENSMUSG00000069372	Ctxn3	0.382435	0.70592	5.08585	0.0241218	0.681208
ENSMUSG00000051043	Gprc5c	0.276585	1.89512	5.08657	0.0241118	0.681208
ENSMUSG00000103697	Gm38020	0.261996	2.10868	5.0754	0.0242677	0.681259
ENSMUSG00000041380	Htr2c	-0.147967	4.61681	5.08037	0.0241982	0.681259
ENSMUSG00000044350	Lacc1	0.309703	1.705	5.08132	0.024185	0.681259
ENSMUSG00000031480	Thsd1	0.235241	2.48572	5.0764	0.0242537	0.681259
ENSMUSG00000039031	Arhgap18	0.191116	3.39459	5.05678	0.0245298	0.685173
ENSMUSG00000057886	Cbx3-ps6	-0.318664	1.35169	5.05021	0.0246229	0.685173
ENSMUSG00000071379	Hpcal1	-0.173899	3.75117	5.05373	0.024573	0.685173
ENSMUSG00000034570	Inpp5j	-0.190745	3.42636	5.06245	0.0244496	0.685173
ENSMUSG00000031312	Itgb1bp2	0.758398	-1.41078	5.06032	0.0244797	0.685173
ENSMUSG00000027520	Zdbf2	-0.18258	5.48301	5.05011	0.0246244	0.685173
ENSMUSG00000015023	Ddx19a	0.165524	3.97272	5.04738	0.0246632	0.685245
ENSMUSG00000080935	Got2-ps1	0.635964	-0.707893	5.04019	0.0247658	0.686081
ENSMUSG00000079575	Rbpsuh-rs3	0.893315	-1.68415	5.04095	0.0247549	0.686081
ENSMUSG00000114220	AC129217.1	1.20732	-2.29648	5.03387	0.0248563	0.687583
ENSMUSG00000097698	Gm26906	-3.7096	-2.03396	5.03082	0.0249001	0.687787
ENSMUSG00000044916	1700029I15Rik	-0.638893	-0.547293	5.02758	0.0249467	0.688071
ENSMUSG00000114893	AC154257.2	-1.83699	-3.24724	5.02187	0.0250291	0.688335
ENSMUSG00000030102	Itpr1	0.125734	7.67959	5.02217	0.0250248	0.688335
ENSMUSG00000052293	Taf9	-0.231972	3.27997	5.01821	0.0250821	0.688794
ENSMUSG00000099858	Gm6652	0.951728	-1.90491	5.01521	0.0251256	0.688987
ENSMUSG00000063558	Aox1	0.387282	0.682708	5.00138	0.0253271	0.691064
ENSMUSG00000080875	Gm7332	0.390734	0.681762	4.99999	0.0253474	0.691064
ENSMUSG00000026127	Imp4	-0.146236	4.58296	5.003	0.0253035	0.691064
ENSMUSG00000040254	Sema3d	0.238975	3.82416	5.00376	0.0252923	0.691064
ENSMUSG00000044424	Gm9493	-0.487709	0.101675	4.99687	0.0253932	0.691316
ENSMUSG00000107651	Gm44166	2.82487	-3.06228	4.99097	0.0254799	0.692681
ENSMUSG00000032776	Mctp2	0.312044	1.32716	4.97959	0.0256481	0.696252
ENSMUSG00000069301	Hist1h2ag	0.295694	1.89487	4.97235	0.0257556	0.69717
ENSMUSG00000103800	Pcdha8	0.316725	2.06249	4.9748	0.0257192	0.69717
ENSMUSG00000014498	Ankrd52	-0.132653	5.70645	4.95818	0.0259675	0.699738
ENSMUSG00000065232	Gm22973	-0.421827	0.719939	4.96349	0.0258879	0.699738
ENSMUSG00000109005	Gm45221	0.326491	1.20135	4.95739	0.0259793	0.699738
ENSMUSG00000040987	Mill2	0.376977	0.708308	4.95613	0.0259984	0.699738
ENSMUSG00000103706	6820402A03Rik	0.438227	0.4344	4.9467	0.0261406	0.701865
ENSMUSG00000082185	Gm12428	-0.749106	-1.05781	4.93619	0.0263	0.701865
ENSMUSG00000098087	Gm17750	0.219184	2.62691	4.94024	0.0262384	0.701865
ENSMUSG00000026879	Gsn	0.173844	4.29979	4.94329	0.0261922	0.701865
ENSMUSG00000026694	Mettl13	0.16186	4.00944	4.93831	0.0262676	0.701865
ENSMUSG00000099250	Rn7s2	-0.165803	12.1484	4.94589	0.0261528	0.701865
ENSMUSG00000097530	Kansl2-ps	0.317389	1.32939	4.92445	0.0264792	0.705653
ENSMUSG00000062563	Cys1	0.252412	2.19429	4.91094	0.0266872	0.709197
ENSMUSG00000027800	Tm4sf1	0.244764	2.33371	4.91302	0.0266549	0.709197
ENSMUSG00000044795	Cyb5d1	-0.190615	3.25581	4.90435	0.0267892	0.710909
ENSMUSG00000074467	Gm10702	-0.683839	-0.758277	4.90037	0.0268509	0.711548
ENSMUSG00000029622	Arpc1b	-0.170908	3.76863	4.89658	0.0269099	0.712115
ENSMUSG00000082938	Gm2810	0.858782	-1.43354	4.88982	0.0270155	0.712354
ENSMUSG00000032374	Plod2	0.182581	3.41469	4.88877	0.0270319	0.712354
ENSMUSG00000035109	Shc4	0.18427	3.36021	4.89071	0.0270016	0.712354
ENSMUSG00000066510	Ankdd1a	-0.94231	-1.38477	4.88258	0.027129	0.713919
ENSMUSG00000036617	Etl4	0.129513	5.51898	4.87721	0.0272135	0.715128
ENSMUSG00000029819	Npy	-0.156449	4.41867	4.87487	0.0272505	0.715128
ENSMUSG00000082901	Gm14323	-1.52226	-2.9368	4.86913	0.0273412	0.715523
ENSMUSG00000111118	Gm6545	0.717839	-0.805578	4.87092	0.0273129	0.715523
ENSMUSG00000089542	Gm25835	-0.217585	2.90133	4.85715	0.0275318	0.7159
ENSMUSG00000012443	Kif11	0.182253	3.52717	4.8567	0.027539	0.7159
ENSMUSG00000030322	Mbd4	-0.210716	2.83511	4.86251	0.0274465	0.7159
ENSMUSG00000040653	Ppp1r14c	0.117006	6.59048	4.85634	0.0275448	0.7159
ENSMUSG00000049907	Rasl11b	-0.192669	4.06875	4.86258	0.0274453	0.7159
ENSMUSG00000074513	Arfip1	0.165076	3.85404	4.84895	0.027663	0.716007
ENSMUSG00000095742	CAAA01147332.1	0.525328	-0.370021	4.84922	0.0276587	0.716007
ENSMUSG00000061322	Dnaic1	-0.509587	-0.0742069	4.85316	0.0275955	0.716007
ENSMUSG00000103345	Gm10723	0.398996	0.54297	4.84662	0.0277003	0.716007
ENSMUSG00000087165	2010001A14Rik	-1.43666	-2.13644	4.8207	0.0281199	0.723886
ENSMUSG00000030088	Aldh1l1	-0.120979	6.03729	4.82167	0.0281042	0.723886
ENSMUSG00000105470	Gm42589	-0.687594	-0.672387	4.8209	0.0281166	0.723886
ENSMUSG00000033739	Fkbpl	0.238513	2.29855	4.81784	0.0281667	0.724105
ENSMUSG00000003657	Calb2	-0.160496	4.85442	4.80454	0.0283849	0.726104
ENSMUSG00000067714	Lpar5	1.53673	-2.23074	4.80583	0.0283636	0.726104
ENSMUSG00000070366	Plpp4	-0.307775	1.44475	4.80375	0.0283979	0.726104
ENSMUSG00000050945	Zfp438	0.21934	2.63417	4.8041	0.0283921	0.726104
ENSMUSG00000028121	Bcar3	0.195693	3.01699	4.77099	0.0289432	0.727485
ENSMUSG00000022089	Bin3	0.187771	3.15518	4.77051	0.0289513	0.727485
ENSMUSG00000025888	Casp1	-0.306369	1.45812	4.78965	0.0286312	0.727485
ENSMUSG00000022174	Dad1	-0.138259	5.13354	4.777	0.0288424	0.727485
ENSMUSG00000022053	Ebf2	-0.361052	0.819038	4.76902	0.0289763	0.727485
ENSMUSG00000075324	Fign	-0.382559	1.08766	4.77427	0.0288881	0.727485
ENSMUSG00000070490	Gm10293	0.834707	-1.62913	4.78129	0.0287705	0.727485
ENSMUSG00000105719	Gm42872	-0.97852	-1.497	4.78204	0.028758	0.727485
ENSMUSG00000036594	H2-Aa	0.8198	-1.36621	4.77386	0.0288949	0.727485
ENSMUSG00000032420	Nt5e	-0.255849	2.35044	4.78242	0.0287516	0.727485
ENSMUSG00000031775	Pllp	-0.185934	3.23244	4.77883	0.0288117	0.727485
ENSMUSG00000025576	Rbfox3	-0.114593	6.67718	4.76819	0.0289902	0.727485
ENSMUSG00000030711	Sult1a1	0.491467	0.814185	4.78869	0.0286472	0.727485
ENSMUSG00000030035	Wbp1	-0.141242	4.63686	4.79393	0.0285601	0.727485
ENSMUSG00000034259	Exosc4	0.1491	4.21954	4.75952	0.0291366	0.730191
ENSMUSG00000024754	Tmem2	0.126635	5.55912	4.75551	0.0292047	0.730929
ENSMUSG00000024526	Cidea	0.248305	2.02443	4.74372	0.0294054	0.734981
ENSMUSG00000079610	Ankrd39	-0.200069	2.92945	4.73611	0.0295357	0.736292
ENSMUSG00000042595	Fam199x	0.125599	5.46222	4.73618	0.0295347	0.736292
ENSMUSG00000105395	Gm42672	-1.22602	-1.64069	4.73112	0.0296216	0.737461
ENSMUSG00000039518	Cdsn	-0.706068	-0.998852	4.72548	0.0297188	0.738027
ENSMUSG00000052676	Zmat1	-0.260551	2.18136	4.72528	0.0297224	0.738027
ENSMUSG00000097697	4833412C05Rik	0.561155	-0.462238	4.71122	0.0299664	0.739236
ENSMUSG00000089979	Gm15954	-1.86361	-2.53581	4.71658	0.0298732	0.739236
ENSMUSG00000045799	Gm9800	0.616303	-0.661021	4.71457	0.0299081	0.739236
ENSMUSG00000095969	Rnu1a1	0.648199	5.57765	4.71707	0.0298646	0.739236
ENSMUSG00000032011	Thy1	-0.108866	7.52838	4.71302	0.0299349	0.739236
ENSMUSG00000091900	Gm4353	0.750036	-1.36501	4.7078	0.030026	0.739743
ENSMUSG00000026090	2010300C02Rik	-0.123018	5.76085	4.69875	0.0301845	0.740505
ENSMUSG00000027810	Eif2a	0.129519	5.16509	4.7033	0.0301047	0.740505
ENSMUSG00000068855	Hist2h2ac	0.176813	3.31297	4.6971	0.0302135	0.740505
ENSMUSG00000036502	Tmem255a	-0.192431	3.15269	4.69808	0.0301963	0.740505
ENSMUSG00000067786	Nnat	-0.132206	8.35582	4.69025	0.0303342	0.741601
ENSMUSG00000040152	Thbs1	0.150223	4.29942	4.69011	0.0303366	0.741601
ENSMUSG00000029055	Plch2	0.136931	4.89915	4.68322	0.0304586	0.742759
ENSMUSG00000050122	Vwa3b	-0.474922	0.0972785	4.683	0.0304625	0.742759
ENSMUSG00000039458	Mtmr12	-0.152449	4.1535	4.67854	0.0305417	0.743731
ENSMUSG00000053297	AI854703	-0.19006	4.69548	4.61097	0.0317681	0.743847
ENSMUSG00000036632	Alg5	0.160758	3.7621	4.63868	0.031259	0.743847
ENSMUSG00000027792	Bche	0.360005	2.35702	4.65299	0.0309995	0.743847
ENSMUSG00000026029	Casp8	0.272676	1.82048	4.63873	0.0312581	0.743847
ENSMUSG00000091803	Cox16	-0.163126	3.68657	4.65199	0.0310176	0.743847
ENSMUSG00000055639	Dach1	-0.218813	2.71349	4.60257	0.0319241	0.743847
ENSMUSG00000040296	Ddx58	0.254552	2.08568	4.6401	0.0312331	0.743847
ENSMUSG00000025857	Dnaaf5	0.225755	2.51087	4.6324	0.0313736	0.743847
ENSMUSG00000003233	Dvl3	-0.158249	4.15127	4.62834	0.0314479	0.743847
ENSMUSG00000054836	Elp6	-0.18324	3.1989	4.60883	0.0318078	0.743847
ENSMUSG00000031328	Flna	0.108017	8.22112	4.66177	0.0308414	0.743847
ENSMUSG00000001827	Folr1	-0.768653	-1.06899	4.6384	0.0312642	0.743847
ENSMUSG00000058905	Gm10051	-3.20768	-3.06076	4.59634	0.0320404	0.743847
ENSMUSG00000084067	Gm14269	1.49889	-2.75275	4.61985	0.031604	0.743847
ENSMUSG00000101814	Gm17807	-2.25579	-2.77592	4.60652	0.0318507	0.743847
ENSMUSG00000092371	Gm20511	-1.50905	-2.72939	4.61529	0.0316882	0.743847
ENSMUSG00000097230	Gm26853	0.183275	3.35354	4.61737	0.0316497	0.743847
ENSMUSG00000101678	Gm29609	-0.394787	0.660813	4.6247	0.0315148	0.743847
ENSMUSG00000091418	Gm3164	0.339894	1.11168	4.6755	0.0305957	0.743847
ENSMUSG00000105263	Gm42427	0.172608	4.05381	4.61851	0.0316287	0.743847
ENSMUSG00000104963	Gm42974	-0.464514	0.224527	4.66424	0.0307971	0.743847
ENSMUSG00000031210	Gpr165	-0.22355	2.53539	4.63904	0.0312525	0.743847
ENSMUSG00000000531	Grasp	0.187767	3.05311	4.63548	0.0313173	0.743847
ENSMUSG00000059883	Irak4	-0.508026	0.0449687	4.63311	0.0313606	0.743847
ENSMUSG00000042284	Itga1	0.179904	4.47906	4.60853	0.0318133	0.743847
ENSMUSG00000030801	Kat8	0.156	4.04756	4.62047	0.0315925	0.743847
ENSMUSG00000020268	Lyrm7	0.239026	2.09584	4.61273	0.0317354	0.743847
ENSMUSG00000027210	Meis2	0.164444	6.91045	4.65761	0.0309161	0.743847
ENSMUSG00000026697	Myoc	-0.266477	1.91421	4.66977	0.030698	0.743847
ENSMUSG00000001751	Naglu	0.205165	2.76652	4.59771	0.0320147	0.743847
ENSMUSG00000028691	Prdx1	0.114069	6.80788	4.6017	0.0319402	0.743847
ENSMUSG00000112117	RMST_1	-0.224236	2.49513	4.60922	0.0318005	0.743847
ENSMUSG00000098915	Rpl15-ps2	-1.37053	-2.42529	4.59931	0.0319848	0.743847
ENSMUSG00000071724	Smpd5	-0.532412	-0.206522	4.67269	0.0306458	0.743847
ENSMUSG00000029026	Trp73	-0.392546	0.718166	4.61722	0.0316525	0.743847
ENSMUSG00000034919	Ttc22	-0.376587	0.673041	4.63651	0.0312987	0.743847
ENSMUSG00000007805	Twist2	0.586924	-0.798671	4.61771	0.0316434	0.743847
ENSMUSG00000054079	Utp18	0.134232	4.87351	4.61743	0.0316486	0.743847
ENSMUSG00000034910	Pygo1	0.119669	5.91684	4.59333	0.0320966	0.744239
ENSMUSG00000032120	C2cd2l	-0.118692	6.46992	4.58665	0.032222	0.745157
ENSMUSG00000033318	Gstt2	-0.382383	0.633879	4.5811	0.0323264	0.745157
ENSMUSG00000048490	Nrip1	0.11208	7.12851	4.58028	0.0323419	0.745157
ENSMUSG00000014771	Pdcd2	0.197256	2.91299	4.57866	0.0323724	0.745157
ENSMUSG00000029423	Piwil1	0.574303	-0.592263	4.58865	0.0321844	0.745157
ENSMUSG00000057729	Prtn3	-0.34968	0.871092	4.58196	0.0323102	0.745157
ENSMUSG00000111323	AC132474.3	-1.25145	-2.70656	4.55751	0.0327747	0.745382
ENSMUSG00000073542	Cep76	0.222584	2.46836	4.55818	0.0327619	0.745382
ENSMUSG00000030068	Gm20696	-0.328789	1.21128	4.55589	0.0328057	0.745382
ENSMUSG00000078377	Gm4294	-0.484531	2.40986	4.55603	0.0328031	0.745382
ENSMUSG00000104103	Gm9517	-0.710225	-1.01506	4.56014	0.0327243	0.745382
ENSMUSG00000024940	Ltbp3	0.197343	3.01163	4.56618	0.0326092	0.745382
ENSMUSG00000020941	Map3k14	-0.275929	1.8879	4.55538	0.0328156	0.745382
ENSMUSG00000057234	Mettl15	-0.282887	1.66876	4.56159	0.0326968	0.745382
ENSMUSG00000020899	Pfas	0.129258	5.19019	4.57481	0.0324454	0.745382
ENSMUSG00000022462	Slc38a2	0.119696	6.92906	4.57208	0.0324971	0.745382
ENSMUSG00000068105	Tnfrsf13c	0.698843	-1.36598	4.56153	0.0326978	0.745382
ENSMUSG00000040964	Arhgef10l	0.124437	5.46542	4.5496	0.0329264	0.74618
ENSMUSG00000038112	AW551984	-0.210466	5.53596	4.54739	0.032969	0.74618
ENSMUSG00000093930	Hmgcs1	0.101878	10.3024	4.54754	0.0329661	0.74618
ENSMUSG00000103354	Gm38083	-0.628364	-0.604061	4.53671	0.0331753	0.747274
ENSMUSG00000073233	Gm9144	1.24832	-2.19155	4.53992	0.0331131	0.747274
ENSMUSG00000068428	Gmnc	0.491713	-0.0444318	4.53983	0.0331149	0.747274
ENSMUSG00000026239	Pde6d	0.140872	4.51482	4.53824	0.0331457	0.747274
ENSMUSG00000024232	Bambi	0.222964	2.41792	4.52644	0.033375	0.749097
ENSMUSG00000004098	Col5a3	0.424034	0.460071	4.53044	0.0332971	0.749097
ENSMUSG00000030403	Vasp	0.136127	4.72545	4.52736	0.0333571	0.749097
ENSMUSG00000064558	Gm24620	-2.92597	-3.21477	4.52389	0.0334247	0.749324
ENSMUSG00000038094	Atp13a4	0.256025	1.9592	4.5191	0.0335185	0.750538
ENSMUSG00000030725	Lipt2	0.234533	2.10197	4.51332	0.0336319	0.752187
ENSMUSG00000085601	Gm4969	-0.269502	1.79224	4.50977	0.0337018	0.752859
ENSMUSG00000045871	Slitrk6	-0.413323	0.520894	4.50552	0.0337855	0.75384
ENSMUSG00000046223	Plaur	0.516014	-0.30929	4.50347	0.0338261	0.753856
ENSMUSG00000072763	5430403G16Rik	0.463865	0.0883303	4.49047	0.0340843	0.754043
ENSMUSG00000109408	A930037H05Rik	-0.335034	1.09367	4.48901	0.0341135	0.754043
ENSMUSG00000029869	Ephb6	0.108415	7.23133	4.49605	0.0339732	0.754043
ENSMUSG00000052229	Gpr17	-0.121341	6.29816	4.49535	0.0339871	0.754043
ENSMUSG00000092281	Hmgb1-ps7	1.37693	-2.43785	4.49123	0.0340692	0.754043
ENSMUSG00000070527	Mkrn3	0.137582	4.54867	4.48972	0.0340992	0.754043
ENSMUSG00000089617	Scarna10	0.119744	7.32232	4.49196	0.0340546	0.754043
ENSMUSG00000079494	Nat8f5	-1.38911	-2.29699	4.48298	0.034234	0.755824
ENSMUSG00000040564	Apoc1	0.613751	-1.02593	4.47324	0.0344296	0.757902
ENSMUSG00000059187	Fam19a1	-0.120471	5.74484	4.47232	0.0344483	0.757902
ENSMUSG00000041710	Trpc5	0.130581	5.92203	4.47475	0.0343992	0.757902
ENSMUSG00000100210	Hist1h3f	0.180995	4.37465	4.46944	0.0345063	0.758296
ENSMUSG00000004864	Mapk13	-0.967703	-1.93823	4.46414	0.0346135	0.759127
ENSMUSG00000034310	Tmem132d	-0.211778	3.88153	4.46361	0.0346243	0.759127
ENSMUSG00000017692	Rhbdl3	-0.200389	2.84731	4.45897	0.0347184	0.760308
ENSMUSG00000048489	8430408G22Rik	0.935888	-0.893374	4.45248	0.0348506	0.76144
ENSMUSG00000016921	Srsf6	0.109465	6.96531	4.45282	0.0348437	0.76144
ENSMUSG00000038816	Ctnnal1	0.169746	3.47936	4.44765	0.0349492	0.762154
ENSMUSG00000006445	Epha2	0.328264	1.09908	4.44694	0.0349638	0.762154
ENSMUSG00000112056	AC164550.1	-0.965928	-1.66187	4.44422	0.0350195	0.762491
ENSMUSG00000028339	Col15a1	0.220309	3.16035	4.43937	0.0351193	0.763784
ENSMUSG00000064345	mt-Nd2	-0.110834	6.6536	4.43512	0.0352066	0.764805
ENSMUSG00000003575	Crtc1	-0.123335	5.84061	4.43157	0.03528	0.765031
ENSMUSG00000071341	Egr4	0.209668	2.5833	4.43071	0.0352979	0.765031
ENSMUSG00000105736	Gm42456	2.25886	-3.03392	4.42661	0.0353828	0.765993
ENSMUSG00000032554	Trf	0.18293	3.74077	4.42048	0.0355101	0.767871
ENSMUSG00000064999	Gm26035	-0.277306	1.57264	4.41509	0.0356225	0.769421
ENSMUSG00000020123	Avpr1a	0.239502	2.16255	4.41029	0.0357229	0.77071
ENSMUSG00000087366	Junos	-1.23112	-1.79962	4.40714	0.0357889	0.771254
ENSMUSG00000115354	AC154806.2	0.450295	0.244632	4.39579	0.0360277	0.772037
ENSMUSG00000096617	Gm5559	-0.702375	-1.30789	4.40122	0.0359131	0.772037
ENSMUSG00000024725	Ostf1	0.157867	3.72627	4.39702	0.0360018	0.772037
ENSMUSG00000032202	Rab27a	-0.240603	2.09834	4.39572	0.0360292	0.772037
ENSMUSG00000031586	Rbpms	-0.319373	1.10737	4.40226	0.0358914	0.772037
ENSMUSG00000032925	Itgbl1	0.398764	2.43055	4.3909	0.0361312	0.773346
ENSMUSG00000022369	Mtbp	0.28871	1.43769	4.38455	0.036266	0.775355
ENSMUSG00000092229	Gm5977	0.430744	0.139266	4.37887	0.036387	0.777064
ENSMUSG00000044071	Fam19a2	-0.107276	7.03733	4.37487	0.0364726	0.778014
ENSMUSG00000059278	Naa38	-0.159161	3.70496	4.3688	0.0366029	0.779036
ENSMUSG00000028803	Nipal3	-0.113845	6.21582	4.36907	0.036597	0.779036
ENSMUSG00000091021	Gm17300	-3.10914	-0.774217	4.35957	0.0368017	0.782387
ENSMUSG00000001666	Ddt	-0.187886	2.99879	4.35565	0.0368863	0.783251
ENSMUSG00000063804	Lin28b	-0.291016	1.63854	4.35195	0.0369665	0.783251
ENSMUSG00000046574	Prr12	-0.164686	4.5654	4.35262	0.0369521	0.783251
ENSMUSG00000075463	4930594M22Rik	0.513442	-0.369616	4.34317	0.0371577	0.784045
ENSMUSG00000112640	Gm32687	0.273178	2.63476	4.34267	0.0371686	0.784045
ENSMUSG00000113528	Gm32699	0.455011	0.137057	4.3445	0.0371287	0.784045
ENSMUSG00000103593	Gm37352	0.483254	0.253348	4.34072	0.0372112	0.784045
ENSMUSG00000048442	Smim5	1.25895	-2.29651	4.3412	0.0372008	0.784045
ENSMUSG00000024597	Slc12a2	0.115825	5.95567	4.33823	0.0372656	0.784318
ENSMUSG00000039634	Zfp189	0.189962	3.17979	4.33329	0.037374	0.785727
ENSMUSG00000075296	Aldh3b2	-0.306239	1.18878	4.32143	0.0376354	0.789818
ENSMUSG00000038168	P3h2	-0.47934	0.0546293	4.32067	0.0376521	0.789818
ENSMUSG00000070342	Gm10287	0.351667	0.867693	4.31619	0.0377514	0.790046
ENSMUSG00000048709	Gm8666	2.86696	-3.42126	4.31453	0.0377882	0.790046
ENSMUSG00000044231	Nhlrc1	-0.160375	3.67004	4.31823	0.0377061	0.790046
ENSMUSG00000027663	Zmat3	-0.127993	5.68301	4.31252	0.0378328	0.790105
ENSMUSG00000037977	6430571L13Rik	0.244724	2.05668	4.30798	0.037934	0.791344
ENSMUSG00000085054	Gm15834	0.734123	-1.48672	4.30059	0.0380992	0.792441
ENSMUSG00000109724	Gm18194	0.304524	1.41039	4.30323	0.0380401	0.792441
ENSMUSG00000024437	Gm8615	-1.53112	-2.14468	4.30001	0.0381122	0.792441
ENSMUSG00000041361	Myzap	0.39374	0.496364	4.293	0.0382695	0.793967
ENSMUSG00000083674	Zfp133-ps	-0.495417	-0.0526468	4.29431	0.0382402	0.793967
ENSMUSG00000104807	Gm42865	-0.8534	-1.64066	4.29015	0.0383338	0.79443
ENSMUSG00000097059	Fam120aos	0.30633	1.16844	4.28724	0.0383995	0.794921
ENSMUSG00000113061	Gm11361	-0.409035	0.396	4.27865	0.0385939	0.796873
ENSMUSG00000087159	Gm15246	-0.707915	-0.999017	4.281	0.0385407	0.796873
ENSMUSG00000106666	Gm43587	0.352418	-1.85982	4.2775	0.0386202	0.796873
ENSMUSG00000038085	Cnbd2	0.284637	1.60122	4.26695	0.0388607	0.799056
ENSMUSG00000026616	Cr2	0.275878	1.55776	4.26545	0.0388949	0.799056
ENSMUSG00000108350	Gm44950	0.200021	2.66153	4.26642	0.0388728	0.799056
ENSMUSG00000067149	Jchain	-0.936909	-1.66285	4.2698	0.0387954	0.799056
ENSMUSG00000096768	Erdr1	0.376377	3.70404	4.25789	0.0390683	0.799148
ENSMUSG00000081651	Gm15530	1.80309	-2.97829	4.25875	0.0390486	0.799148
ENSMUSG00000031392	Irak1	0.141054	4.37021	4.2629	0.0389534	0.799148
ENSMUSG00000081895	Rpl17-ps10	-0.545497	-0.387482	4.26063	0.0390054	0.799148
ENSMUSG00000054967	Zfp647	0.201886	2.78239	4.25459	0.0391443	0.799837
ENSMUSG00000070473	Cldn3	0.361787	0.667988	4.24499	0.0393662	0.801729
ENSMUSG00000102521	Gm37781	0.535977	-0.525435	4.24654	0.0393305	0.801729
ENSMUSG00000047735	Samd9l	0.188932	3.55523	4.2457	0.0393499	0.801729
ENSMUSG00000036721	Zscan12	-0.175691	3.36111	4.24326	0.0394064	0.801729
ENSMUSG00000026450	Chit1	-0.958482	-1.68414	4.23681	0.0395565	0.802075
ENSMUSG00000013936	Myl2	2.16166	-2.95161	4.2355	0.039587	0.802075
ENSMUSG00000020889	Nr1d1	-0.154013	3.8021	4.2359	0.0395777	0.802075
ENSMUSG00000028019	Pdgfc	0.213043	2.87438	4.23524	0.0395929	0.802075
ENSMUSG00000104330	Gm38285	0.731984	-1.26317	4.22906	0.0397374	0.804141
ENSMUSG00000097709	2810429I04Rik	0.29693	1.29181	4.21663	0.0400296	0.805903
ENSMUSG00000114880	AC163638.2	1.21857	-2.34764	4.21178	0.0401443	0.805903
ENSMUSG00000038893	Fam117a	0.280204	1.55259	4.21745	0.0400103	0.805903
ENSMUSG00000026473	Glul	0.100158	8.83755	4.22072	0.0399331	0.805903
ENSMUSG00000106841	Gm42656	-0.542432	-0.251048	4.2126	0.0401249	0.805903
ENSMUSG00000044757	Gm6430	0.993781	-1.67277	4.21089	0.0401652	0.805903
ENSMUSG00000071076	Jund	0.114725	5.68385	4.21211	0.0401363	0.805903
ENSMUSG00000047641	Krt87	0.743421	-1.5083	4.22051	0.0399381	0.805903
ENSMUSG00000030543	Mesp2	-0.513785	-0.293237	4.19906	0.0404463	0.808969
ENSMUSG00000093629	Prox2os	0.628099	-0.787726	4.20009	0.0404217	0.808969
ENSMUSG00000028542	Slc6a9	-0.13615	4.52268	4.20181	0.0403809	0.808969
ENSMUSG00000031821	Gins2	-0.369088	0.832628	4.19372	0.0405741	0.810668
ENSMUSG00000003283	Hck	-0.260476	1.66072	4.18864	0.0406957	0.812239
ENSMUSG00000022009	Nufip1	0.147395	4.03838	4.18303	0.0408306	0.813217
ENSMUSG00000045055	Rpsa-ps2	-0.450695	0.00763229	4.18357	0.0408176	0.813217
ENSMUSG00000042804	Gpr153	-0.121284	5.3939	4.17788	0.0409549	0.814834
ENSMUSG00000063830	Gm6065	-1.99675	-2.81955	4.1703	0.0411385	0.817628
ENSMUSG00000030111	A2m	-0.228291	2.33829	4.16127	0.0413585	0.818178
ENSMUSG00000045763	Basp1	0.100031	9.6734	4.15852	0.0414257	0.818178
ENSMUSG00000030930	Chst15	0.115351	5.70749	4.16109	0.0413627	0.818178
ENSMUSG00000104882	Gm43096	1.2337	-3.38219	4.15867	0.041422	0.818178
ENSMUSG00000033061	Resp18	-0.143193	4.08527	4.16632	0.0412352	0.818178
ENSMUSG00000019772	Vip	0.168167	3.3418	4.16334	0.0413079	0.818178
ENSMUSG00000084941	Gm11944	-1.5591	-2.44001	4.15674	0.0414691	0.818182
ENSMUSG00000052397	Ezr	0.15532	4.63035	4.15429	0.0415291	0.818513
ENSMUSG00000086109	Gm13391	1.19234	-2.61876	4.15022	0.0416291	0.818549
ENSMUSG00000051920	Rspo2	0.138346	4.27822	4.14893	0.0416607	0.818549
ENSMUSG00000089669	Tnfsf13	-0.66925	-0.929474	4.15088	0.0416128	0.818549
ENSMUSG00000109679	Gm45342	0.619797	-0.661609	4.14363	0.0417916	0.820268
ENSMUSG00000084250	Gm13550	-2.90174	-3.38461	4.13623	0.0419745	0.821302
ENSMUSG00000079076	Gm3086	-1.49048	-2.64026	4.13715	0.0419517	0.821302
ENSMUSG00000016624	Phf21b	-0.262196	1.78242	4.1373	0.041948	0.821302
ENSMUSG00000107947	Gm44438	-0.218952	2.26707	4.12414	0.0422755	0.826337
ENSMUSG00000104891	2510017J16Rik	0.957853	-1.84831	4.1209	0.0423565	0.826708
ENSMUSG00000102642	A130048G24Rik	-0.64729	-0.855299	4.11989	0.0423818	0.826708
ENSMUSG00000033147	Slc22a15	0.166454	3.431	4.11238	0.0425703	0.829529
ENSMUSG00000040663	Clcf1	0.849614	-1.57598	4.10903	0.0426548	0.830321
ENSMUSG00000086725	A630052C17Rik	0.243856	2.04981	4.08865	0.0431722	0.830651
ENSMUSG00000110959	AC122426.1	0.388502	0.405811	4.07372	0.0435552	0.830651
ENSMUSG00000024256	Adcyap1	0.1299	4.65464	4.04789	0.0442266	0.830651
ENSMUSG00000018500	Adora2b	0.293538	1.27881	4.06382	0.0438114	0.830651
ENSMUSG00000041406	BC055324	0.341593	0.90484	4.05218	0.0441144	0.830651
ENSMUSG00000017716	Birc5	-0.297048	1.44757	4.08491	0.0432677	0.830651
ENSMUSG00000018372	Cep95	0.217412	2.41905	4.04463	0.0443122	0.830651
ENSMUSG00000041378	Cldn5	0.114643	5.76647	4.09482	0.0430148	0.830651
ENSMUSG00000063564	Col23a1	0.138692	4.54199	4.05793	0.0439643	0.830651
ENSMUSG00000007379	Dennd2c	0.332887	1.05086	4.06847	0.0436908	0.830651
ENSMUSG00000021176	Efcab11	-0.535261	-0.203134	4.09871	0.042916	0.830651
ENSMUSG00000026255	Efhd1	0.223072	2.26246	4.08491	0.0432677	0.830651
ENSMUSG00000026483	Fam129a	0.193664	2.6876	4.09507	0.0430085	0.830651
ENSMUSG00000036390	Gadd45a	0.361592	0.620788	4.04629	0.0442686	0.830651
ENSMUSG00000107262	Gm18753	1.70501	-2.95128	4.04357	0.04434	0.830651
ENSMUSG00000103201	Gm37329	0.430342	0.329725	4.09184	0.0430907	0.830651
ENSMUSG00000104017	Gm37363	0.347055	0.85648	4.04978	0.044177	0.830651
ENSMUSG00000102828	Gm38182	0.496089	-0.178408	4.10396	0.0427828	0.830651
ENSMUSG00000107331	Gm42732	0.201218	2.58993	4.07849	0.0434324	0.830651
ENSMUSG00000105454	Gm43830	0.534852	-0.452892	4.09215	0.0430827	0.830651
ENSMUSG00000044609	Gm9294	-1.15718	-2.1644	4.07167	0.0436081	0.830651
ENSMUSG00000032360	Hcrtr2	0.198191	2.58601	4.05434	0.0440578	0.830651
ENSMUSG00000101972	Hist1h3i	0.1998	3.06836	4.04852	0.0442101	0.830651
ENSMUSG00000035355	Kcnh4	-0.250704	2.00672	4.06926	0.0436705	0.830651
ENSMUSG00000063334	Krr1	0.117721	5.38491	4.04531	0.0442943	0.830651
ENSMUSG00000030188	Magohb	0.224087	2.25788	4.04552	0.0442888	0.830651
ENSMUSG00000032418	Me1	0.109021	6.23271	4.09797	0.0429348	0.830651
ENSMUSG00000029061	Mmp23	-0.535119	-0.443657	4.0678	0.0437081	0.830651
ENSMUSG00000041482	Piezo2	0.231454	2.18468	4.05936	0.0439272	0.830651
ENSMUSG00000064125	Prr36	-0.168303	3.57943	4.07888	0.0434224	0.830651
ENSMUSG00000056148	Rdh9	0.717687	-1.34321	4.10051	0.0428703	0.830651
ENSMUSG00000032238	Rora	-0.117888	5.45921	4.09283	0.0430655	0.830651
ENSMUSG00000033355	Rtp4	-0.590743	-0.70789	4.04963	0.0441809	0.830651
ENSMUSG00000070287	Slc35g2	-0.223773	2.2337	4.0782	0.04344	0.830651
ENSMUSG00000002489	Tiam1	-0.11227	6.76421	4.06289	0.0438354	0.830651
ENSMUSG00000034947	Tmem106a	-0.616727	-0.689696	4.05032	0.0441629	0.830651
ENSMUSG00000061808	Ttr	-1.15319	2.42385	4.08266	0.0433255	0.830651
ENSMUSG00000021287	Xrcc3	-0.357477	0.706834	4.08312	0.0433135	0.830651
ENSMUSG00000020486	Sept4	0.14211	4.15055	4.03412	0.0445889	0.832713
ENSMUSG00000097497	Gm26652	-0.776379	-1.53663	4.03272	0.0446259	0.832713
ENSMUSG00000046961	Gpr156	0.276453	1.6703	4.03431	0.0445838	0.832713
ENSMUSG00000046229	Scand1	0.248626	3.36432	4.03271	0.0446261	0.832713
ENSMUSG00000016995	Matn4	0.167635	3.30394	4.02774	0.0447578	0.833526
ENSMUSG00000022847	Thpo	-0.757128	-0.912266	4.0292	0.0447192	0.833526
ENSMUSG00000085622	3110056K07Rik	-0.276977	1.40588	4.02195	0.0449117	0.833945
ENSMUSG00000010066	Cacna2d2	-0.138024	4.92888	4.02256	0.0448956	0.833945
ENSMUSG00000039395	Mreg	0.300469	1.12475	4.02192	0.0449126	0.833945
ENSMUSG00000042474	Fcmr	-1.04212	-2.4211	4.01191	0.0451799	0.838087
ENSMUSG00000113080	AC161586.1	-3.09664	-3.06277	4.0073	0.0453036	0.838815
ENSMUSG00000028414	Fktn	0.172927	5.48308	4.0055	0.0453521	0.838815
ENSMUSG00000038415	Foxq1	0.243511	1.82328	4.00703	0.0453108	0.838815
ENSMUSG00000023764	Sfi1	0.170959	3.29467	4.00294	0.045421	0.839267
ENSMUSG00000100017	2410022M11Rik	0.266104	1.44115	4.00021	0.0454945	0.839807
ENSMUSG00000022587	Ly6e	-0.116094	5.4298	3.99771	0.045562	0.840233
ENSMUSG00000029003	Mad2l2	-0.181434	3.04334	3.99306	0.045688	0.841736
ENSMUSG00000054944	5330416C01Rik	-0.400416	0.295849	3.98812	0.0458222	0.843388
ENSMUSG00000039055	Eme1	0.572445	-0.501455	3.98373	0.0459418	0.844294
ENSMUSG00000110329	Gm45304	1.26182	-2.82333	3.97816	0.0460939	0.844294
ENSMUSG00000100309	Gm6644	0.77216	-1.4438	3.98167	0.0459978	0.844294
ENSMUSG00000043298	Smco3	0.34327	0.90911	3.98035	0.0460341	0.844294
ENSMUSG00000035517	Tdrd7	0.120393	5.12824	3.97814	0.0460946	0.844294
ENSMUSG00000086643	Gm15687	-2.9065	-3.49708	3.97247	0.04625	0.844687
ENSMUSG00000027253	Lrp4	0.126085	5.27713	3.97325	0.0462286	0.844687
ENSMUSG00000028600	Podn	0.251524	1.77097	3.97449	0.0461944	0.844687
ENSMUSG00000039706	Ldb2	0.115783	6.4626	3.96685	0.0464044	0.845133
ENSMUSG00000025969	Nrp2	-0.154494	6.16209	3.96876	0.0463519	0.845133
ENSMUSG00000039316	Rftn1	0.18164	3.80968	3.96671	0.0464084	0.845133
ENSMUSG00000111345	AC142113.2	1.04591	-1.93792	3.96005	0.0465922	0.845226
ENSMUSG00000093456	Gm20662	1.68958	-1.93608	3.96044	0.0465815	0.845226
ENSMUSG00000106475	Gm43011	-0.459787	-0.0297259	3.96483	0.0464601	0.845226
ENSMUSG00000044229	Nxpe4	0.145302	3.94876	3.96121	0.0465603	0.845226
ENSMUSG00000049643	2310022A10Rik	-0.185317	3.09308	3.95109	0.046841	0.845696
ENSMUSG00000102277	A130050O07Rik	0.362037	0.823288	3.95107	0.0468416	0.845696
ENSMUSG00000001435	Col18a1	0.190633	4.36386	3.9536	0.0467712	0.845696
ENSMUSG00000028680	Plk3	0.137713	4.22146	3.9573	0.0466684	0.845696
ENSMUSG00000000214	Th	-0.540467	0.277655	3.9555	0.0467186	0.845696
ENSMUSG00000029265	Dr1	0.113164	5.61252	3.94283	0.0470716	0.845741
ENSMUSG00000098198	Gm9169	-1.25907	-2.64612	3.94137	0.0471123	0.845741
ENSMUSG00000024142	Mlst8	-0.123364	4.93387	3.9421	0.0470919	0.845741
ENSMUSG00000002393	Nr2f6	0.159157	4.15134	3.94373	0.0470463	0.845741
ENSMUSG00000022913	Psmg1	0.162709	3.46748	3.94408	0.0470365	0.845741
ENSMUSG00000074876	Spata5l1	0.338138	0.888422	3.94308	0.0470646	0.845741
ENSMUSG00000034793	G6pc3	-0.143911	4.02012	3.93773	0.0472144	0.84597
ENSMUSG00000037820	Tgm2	0.182847	3.09304	3.93855	0.0471916	0.84597
ENSMUSG00000041608	Entpd3	-0.252743	1.79366	3.93352	0.0473328	0.847136
ENSMUSG00000075538	Gm10855	-0.267079	1.64637	3.9285	0.0474742	0.847136
ENSMUSG00000079444	Gm21981	0.164538	3.15723	3.92272	0.0476377	0.847136
ENSMUSG00000084304	Gm6142	1.57405	-2.89726	3.93085	0.0474079	0.847136
ENSMUSG00000018931	Natd1	-0.144895	4.01954	3.9231	0.047627	0.847136
ENSMUSG00000024056	Ndc80	0.323128	0.946701	3.92869	0.0474689	0.847136
ENSMUSG00000035365	Parpbp	-0.312098	1.24392	3.92731	0.0475079	0.847136
ENSMUSG00000007029	Vars	0.111575	5.83173	3.92327	0.0476223	0.847136
ENSMUSG00000085058	8030453O22Rik	-1.04566	-1.82463	3.91859	0.047755	0.848425
ENSMUSG00000033192	Lpcat2	0.218982	2.22531	3.91647	0.0478153	0.848699
ENSMUSG00000087259	2610035D17Rik	-0.215937	2.29932	3.91304	0.0479128	0.849633
ENSMUSG00000078815	Cacng6	-0.380429	0.407036	3.90947	0.0480148	0.850322
ENSMUSG00000099647	Gm5776	1.65318	-2.53668	3.90539	0.0481314	0.850322
ENSMUSG00000020928	Higd1b	0.31552	0.921652	3.90558	0.048126	0.850322
ENSMUSG00000053886	Sh2d4a	-0.509262	-0.327839	3.90601	0.0481138	0.850322
ENSMUSG00000040584	Abcb1a	0.147965	3.90534	3.89335	0.0484776	0.851666
ENSMUSG00000021228	Acot3	-0.420003	0.120996	3.89355	0.0484718	0.851666
ENSMUSG00000024598	Fbn2	0.184833	4.4191	3.89901	0.0483145	0.851666
ENSMUSG00000104706	Gm43421	-0.422556	0.116689	3.8991	0.048312	0.851666
ENSMUSG00000095597	Gm6472	0.207464	2.74825	3.89542	0.0484178	0.851666
ENSMUSG00000038602	Slc35f1	0.106752	7.60306	3.89505	0.0484287	0.851666
ENSMUSG00000106588	Gm17590	-1.02519	-1.75257	3.89156	0.0485292	0.851782
ENSMUSG00000028173	Wls	0.161714	4.8196	3.8888	0.0486092	0.852395
ENSMUSG00000007888	Crlf1	0.209472	2.40576	3.88708	0.048659	0.852478
ENSMUSG00000028747	Htr6	-0.570465	-0.684041	3.88376	0.0487553	0.852587
ENSMUSG00000090919	Pabpc4l	0.435375	0.0425114	3.88525	0.0487119	0.852587
ENSMUSG00000045930	Clec14a	0.171824	3.29319	3.8682	0.0492094	0.852647
ENSMUSG00000028010	Gar1	-0.245578	1.91629	3.86963	0.0491673	0.852647
ENSMUSG00000087514	Gm16076	-1.10284	-2.19905	3.87279	0.0490748	0.852647
ENSMUSG00000102900	Gm37811	0.451576	-0.0544325	3.86947	0.0491721	0.852647
ENSMUSG00000003665	Has1	-0.750988	-1.40247	3.86899	0.0491861	0.852647
ENSMUSG00000028708	Mknk1	-0.144084	3.90602	3.87177	0.0491048	0.852647
ENSMUSG00000029561	Oasl2	0.537219	-0.40627	3.87705	0.0489506	0.852647
ENSMUSG00000081094	Rpl19-ps11	0.257632	1.46738	3.87017	0.0491515	0.852647
ENSMUSG00000042625	Safb2	0.131095	4.59968	3.87488	0.0490138	0.852647
ENSMUSG00000032806	Slc10a3	-0.301784	1.22959	3.88098	0.0488361	0.852647
ENSMUSG00000032373	Car12	0.281719	1.38896	3.86042	0.0494379	0.852702
ENSMUSG00000063765	Chadl	0.148782	3.74197	3.86384	0.0493373	0.852702
ENSMUSG00000022194	Pabpn1	0.111315	6.07038	3.86059	0.0494328	0.852702
ENSMUSG00000040569	Slc26a7	0.259728	2.91385	3.86242	0.0493789	0.852702
ENSMUSG00000023990	Tfeb	-0.265842	1.52712	3.86491	0.049306	0.852702
ENSMUSG00000037949	Ano10	0.126707	4.62189	3.855	0.049598	0.853131
ENSMUSG00000023036	Pcdhgc4	-0.100479	6.97339	3.85719	0.0495334	0.853131
ENSMUSG00000063179	Pstk	0.168891	3.15616	3.85559	0.0495806	0.853131
ENSMUSG00000098702	1500015A07Rik	0.287369	1.39966	3.84729	0.0498265	0.853211
ENSMUSG00000087519	AV039307	-0.855228	-1.66211	3.83684	0.0501379	0.853211
ENSMUSG00000033849	B3galt2	0.100472	7.04761	3.84132	0.050004	0.853211
ENSMUSG00000099784	Dalir	0.424911	-0.201282	3.84561	0.0498763	0.853211
ENSMUSG00000096401	Gm21811	-0.173693	3.12241	3.83664	0.0501438	0.853211
ENSMUSG00000103748	Gm38243	0.408009	0.308802	3.84734	0.049825	0.853211
ENSMUSG00000091831	Gm4707	-0.628272	-1.00573	3.83675	0.0501406	0.853211
ENSMUSG00000062284	Gm6030	-1.20048	-2.3607	3.8491	0.0497727	0.853211
ENSMUSG00000069306	Hist1h4m	-0.424512	0.0728419	3.84128	0.0500053	0.853211
ENSMUSG00000073856	Iqck	0.304351	1.12399	3.84422	0.0499178	0.853211
ENSMUSG00000063316	Rpl27	-0.122879	4.99752	3.83739	0.0501216	0.853211
ENSMUSG00000000538	Tom1l2	-0.102964	6.74297	3.84431	0.0499152	0.853211
ENSMUSG00000103497	Gm37407	-0.306277	1.05449	3.83156	0.050296	0.854264
ENSMUSG00000029416	Slc15a4	-0.138848	4.14994	3.8328	0.0502591	0.854264
ENSMUSG00000043099	Hic1	-0.268963	1.80639	3.82749	0.0504185	0.854442
ENSMUSG00000034880	Mrpl34	-0.1427	3.92531	3.82671	0.050442	0.854442
ENSMUSG00000005892	Trh	-0.229665	2.12822	3.82765	0.0504136	0.854442
ENSMUSG00000073435	Nme3	-0.171807	3.15613	3.82413	0.0505197	0.854994
ENSMUSG00000043923	Ccdc84	0.211427	2.38774	3.81121	0.0509108	0.856976
ENSMUSG00000061833	Gm6311	-0.831671	-2.19088	3.81595	0.050767	0.856976
ENSMUSG00000025498	Irf7	0.677678	-1.36579	3.81453	0.0508099	0.856976
ENSMUSG00000024764	Naa40	-0.125453	5.03197	3.81248	0.050872	0.856976
ENSMUSG00000059361	Nrsn2	-0.18884	2.67076	3.81059	0.0509294	0.856976
ENSMUSG00000030602	Pak4	-0.19291	2.86673	3.80979	0.0509539	0.856976
ENSMUSG00000046329	Slc25a23	-0.104361	6.53862	3.81457	0.0508086	0.856976
ENSMUSG00000052821	Cysltr1	0.60388	-0.829482	3.80395	0.0511318	0.859206
ENSMUSG00000045506	A930002H24Rik	1.04147	-2.16723	3.80151	0.0512065	0.859292
ENSMUSG00000063897	CAAA01118383.1	0.172331	2.95242	3.79933	0.0512732	0.859292
ENSMUSG00000025056	Nr0b1	0.949288	-1.11477	3.79986	0.0512569	0.859292
ENSMUSG00000060534	Dcc	-0.124512	4.75724	3.79527	0.0513976	0.85952
ENSMUSG00000031383	Dusp9	-0.559379	-0.80002	3.79739	0.0513325	0.85952
ENSMUSG00000037946	Fgd3	0.143124	4.34791	3.79277	0.0514744	0.85952
ENSMUSG00000044285	Gm1821	-0.146618	3.85694	3.79148	0.051514	0.85952
ENSMUSG00000005148	Klf5	0.161579	3.51992	3.79247	0.0514836	0.85952
ENSMUSG00000103520	1110025M09Rik	0.423209	-0.0765229	3.78161	0.0518189	0.860926
ENSMUSG00000097343	9030407P20Rik	0.203024	2.32664	3.76577	0.0523117	0.860926
ENSMUSG00000097061	9330151L19Rik	0.176675	3.72834	3.76856	0.0522247	0.860926
ENSMUSG00000113124	AC156576.1	0.930586	-2.16714	3.76678	0.0522803	0.860926
ENSMUSG00000025316	Banp	-0.140729	4.28324	3.78276	0.0517832	0.860926
ENSMUSG00000043850	Clrn1	-0.26645	1.86057	3.76602	0.0523041	0.860926
ENSMUSG00000031273	Col4a6	0.196143	2.74164	3.77266	0.0520967	0.860926
ENSMUSG00000018861	Fdxr	0.165478	3.36424	3.76917	0.0522054	0.860926
ENSMUSG00000083483	Gm14044	-1.63113	-2.97611	3.78528	0.0517053	0.860926
ENSMUSG00000102997	Gm17244	0.222129	2.17235	3.76366	0.0523779	0.860926
ENSMUSG00000084421	Gm25107	0.631996	-1.29621	3.77767	0.0519411	0.860926
ENSMUSG00000108886	Gm44830	-1.55603	-2.9516	3.77799	0.0519309	0.860926
ENSMUSG00000028848	Gpn2	-0.198216	2.50024	3.7653	0.0523265	0.860926
ENSMUSG00000022177	Haus4	-0.251421	1.69121	3.77478	0.0520307	0.860926
ENSMUSG00000040680	Kremen2	-0.757289	-1.36693	3.77014	0.0521752	0.860926
ENSMUSG00000021371	Mcur1	0.162589	3.31979	3.76678	0.0522803	0.860926
ENSMUSG00000054383	Pnma1	0.15874	3.47454	3.77699	0.051962	0.860926
ENSMUSG00000025902	Sox17	0.261322	1.56718	3.7624	0.0524173	0.860926
ENSMUSG00000074384	AI429214	0.247067	1.68036	3.7514	0.0527632	0.861084
ENSMUSG00000042564	Fam227a	-0.239299	2.05638	3.7523	0.0527349	0.861084
ENSMUSG00000110332	Gm19935	0.616674	-0.763545	3.7507	0.0527853	0.861084
ENSMUSG00000106767	Gm42727	0.733605	-1.11321	3.75715	0.0525822	0.861084
ENSMUSG00000105272	Gm43071	-0.453191	-0.0344186	3.75389	0.0526849	0.861084
ENSMUSG00000108630	Gm44607	0.846456	-1.86009	3.74908	0.0528364	0.861084
ENSMUSG00000050567	Maml1	0.168827	3.07912	3.74921	0.0528324	0.861084
ENSMUSG00000097487	Ptges3l	0.515113	-0.504924	3.76038	0.0524807	0.861084
ENSMUSG00000030424	Zfp939	0.192316	2.69139	3.7495	0.0528234	0.861084
ENSMUSG00000057880	Abat	-0.0993399	7.1335	3.74227	0.0530522	0.863856
ENSMUSG00000053007	Creb5	-0.339972	0.901206	3.73416	0.0533105	0.866093
ENSMUSG00000066245	Gm10156	0.715022	-1.61813	3.73287	0.0533515	0.866093
ENSMUSG00000104449	Gm37255	0.566916	-0.768945	3.73283	0.053353	0.866093
ENSMUSG00000032372	Plscr2	0.512035	-0.644305	3.73221	0.0533727	0.866093
ENSMUSG00000048647	Exd1	-0.288688	1.30998	3.7279	0.0535108	0.86759
ENSMUSG00000032419	Tbx18	0.195478	2.65538	3.72362	0.053648	0.86907
ENSMUSG00000109241	Gm7434	-1.13019	-3.06267	3.72189	0.0537034	0.869224
ENSMUSG00000030256	Bhlhe41	-0.197196	2.45117	3.7152	0.053919	0.871968
ENSMUSG00000032246	Calml4	1.19003	-2.18241	3.70548	0.0542339	0.872393
ENSMUSG00000021367	Edn1	-0.363573	0.425303	3.7043	0.0542723	0.872393
ENSMUSG00000073876	Gm13305	-1.21026	-2.44867	3.71007	0.0540851	0.872393
ENSMUSG00000107454	Gm43875	0.517081	-0.392464	3.70628	0.054208	0.872393
ENSMUSG00000046321	Hs3st2	0.11272	5.35786	3.71135	0.0540436	0.872393
ENSMUSG00000033105	Lss	0.1036	6.47813	3.70346	0.0542998	0.872393
ENSMUSG00000105025	Rnu3b1	-0.555713	4.43949	3.70302	0.0543142	0.872393
ENSMUSG00000030351	Tspan11	0.243805	1.76211	3.70558	0.0542307	0.872393
ENSMUSG00000018634	Crhr1	-0.119422	5.10423	3.67554	0.0552164	0.873753
ENSMUSG00000040205	Cuzd1	0.535053	-0.701196	3.69198	0.0546746	0.873753
ENSMUSG00000102553	D930036K23Rik	0.462562	0.0426821	3.68082	0.0550417	0.873753
ENSMUSG00000020108	Ddit4	-0.115311	5.1896	3.68456	0.0549185	0.873753
ENSMUSG00000022013	Dnajc15	-0.127539	4.47887	3.68491	0.0549068	0.873753
ENSMUSG00000084230	Gm14388	1.3181	-2.46595	3.68561	0.0548839	0.873753
ENSMUSG00000072594	Gm16439	1.25151	-2.36137	3.69204	0.0546726	0.873753
ENSMUSG00000102498	Gm19445	0.285119	1.09529	3.68013	0.0550644	0.873753
ENSMUSG00000103146	Gm37745	-0.380668	0.448692	3.67834	0.0551236	0.873753
ENSMUSG00000104694	Gm43797	1.46086	-2.68403	3.69798	0.0544783	0.873753
ENSMUSG00000110408	Gm45881	-1.29375	-2.68418	3.67877	0.0551094	0.873753
ENSMUSG00000110867	Gm7368	-0.840111	-3.63785	3.67412	0.0552636	0.873753
ENSMUSG00000108525	Gm7443	-2.27347	-3.53666	3.67373	0.0552763	0.873753
ENSMUSG00000040836	Gpr161	0.103658	6.44006	3.69396	0.0546098	0.873753
ENSMUSG00000058975	Kcnc1	-0.11074	5.59001	3.68011	0.0550654	0.873753
ENSMUSG00000049988	Lrrc25	0.596461	-1.01266	3.69135	0.0546954	0.873753
ENSMUSG00000041731	Pgm5	0.235729	1.95593	3.67626	0.0551925	0.873753
ENSMUSG00000070570	Slc17a7	-0.0931703	8.55313	3.68064	0.0550476	0.873753
ENSMUSG00000046844	Vat1l	-0.113134	6.95283	3.6956	0.0545563	0.873753
ENSMUSG00000030043	Tacr1	0.270909	1.63508	3.67091	0.05537	0.874505
ENSMUSG00000046876	Atxn1	-0.0965277	7.41783	3.65869	0.0557776	0.875654
ENSMUSG00000097428	AW047730	0.184989	3.51588	3.66009	0.0557308	0.875654
ENSMUSG00000038173	Enpp6	0.197841	2.4896	3.65603	0.0558665	0.875654
ENSMUSG00000109257	Gm45200	-0.917443	-1.75253	3.65991	0.0557368	0.875654
ENSMUSG00000044216	Kcnj4	-0.107617	5.75322	3.65487	0.0559056	0.875654
ENSMUSG00000021973	Micu2	0.115836	5.17219	3.6558	0.0558742	0.875654
ENSMUSG00000052142	Rasal3	-0.454966	-0.288491	3.66682	0.055506	0.875654
ENSMUSG00000059602	Syn3	-0.119553	4.9506	3.6626	0.0556466	0.875654
ENSMUSG00000039005	Tlr4	0.332577	0.949989	3.66288	0.0556373	0.875654
ENSMUSG00000020914	Top2a	0.130209	4.80254	3.66124	0.0556923	0.875654
ENSMUSG00000001962	Fam50a	0.138037	4.05166	3.65051	0.056052	0.877221
ENSMUSG00000031980	Agt	-0.328803	2.37281	3.64741	0.0561564	0.877839
ENSMUSG00000022246	Rai14	0.135934	4.08521	3.64521	0.0562307	0.877839
ENSMUSG00000027996	Sfrp2	0.177741	2.91546	3.64592	0.0562067	0.877839
ENSMUSG00000103443	Gm37132	0.425733	0.0251013	3.64093	0.0563756	0.879376
ENSMUSG00000085586	Gm11613	-0.342833	0.575691	3.63691	0.0565119	0.87991
ENSMUSG00000026110	Mgat4a	-0.111459	5.78475	3.6358	0.0565494	0.87991
ENSMUSG00000030924	Rexo5	-0.373962	0.366046	3.63635	0.0565308	0.87991
ENSMUSG00000104671	Gm43062	0.389522	0.21859	3.62917	0.0567751	0.879924
ENSMUSG00000029149	Krtcap3	1.13756	-1.72934	3.6325	0.0566616	0.879924
ENSMUSG00000032547	Ryk	0.115101	5.1801	3.6342	0.0566038	0.879924
ENSMUSG00000050711	Scg2	-0.150841	6.79245	3.62894	0.0567828	0.879924
ENSMUSG00000061479	Snrpa	-0.11565	5.15026	3.6292	0.0567741	0.879924
ENSMUSG00000035547	Capn5	0.101692	6.27142	3.62313	0.0569817	0.882283
ENSMUSG00000081121	Gm12791	1.25612	-2.17297	3.6188	0.0571301	0.883136
ENSMUSG00000028245	Nsmaf	0.122765	5.06892	3.61962	0.0571019	0.883136
ENSMUSG00000071234	Syndig1l	-0.149674	3.64255	3.61325	0.057321	0.885364
ENSMUSG00000021213	Akr1c13	-1.73881	-2.36363	3.60981	0.0574397	0.885464
ENSMUSG00000048949	Gm6206	0.253122	2.10393	3.60984	0.0574388	0.885464
ENSMUSG00000021466	Ptch1	-0.114366	5.24244	3.60899	0.0574679	0.885464
ENSMUSG00000026628	Atf3	0.566074	-0.763234	3.60552	0.057588	0.885872
ENSMUSG00000059852	Kcng2	0.308801	0.875998	3.60621	0.0575643	0.885872
ENSMUSG00000075307	Klhl41	0.591341	-0.978486	3.60304	0.057674	0.886475
ENSMUSG00000064317	Gm10146	-0.553842	-0.790222	3.60022	0.057772	0.88726
ENSMUSG00000090397	Gm17096	0.916322	-2.03361	3.59594	0.0579207	0.88788
ENSMUSG00000102780	Gm38253	0.326047	0.708131	3.59583	0.0579248	0.88788
ENSMUSG00000009418	Nav1	-0.107675	8.53103	3.59501	0.0579531	0.88788
ENSMUSG00000112666	AC132384.12	-0.422342	-0.0522153	3.57552	0.0586371	0.88813
ENSMUSG00000114624	AC156025.2	-0.348536	0.54204	3.58402	0.0583377	0.88813
ENSMUSG00000115222	AC174678.1	0.353844	0.713333	3.58362	0.0583518	0.88813
ENSMUSG00000039197	Adk	0.112246	5.33068	3.59003	0.058127	0.88813
ENSMUSG00000084938	BB557941	-0.840018	-1.64072	3.58907	0.0581608	0.88813
ENSMUSG00000023349	Clec4n	0.971778	-2.09104	3.59123	0.0580852	0.88813
ENSMUSG00000102692	Dchs2	-0.182772	2.911	3.57645	0.0586044	0.88813
ENSMUSG00000001334	Fndc5	-0.119897	4.96683	3.57587	0.0586246	0.88813
ENSMUSG00000108953	Gm45129	-0.461597	-0.271751	3.57894	0.0585166	0.88813
ENSMUSG00000005672	Kit	0.102634	6.25576	3.58224	0.0584005	0.88813
ENSMUSG00000022489	Pde1b	-0.125815	5.68254	3.5778	0.0585565	0.88813
ENSMUSG00000053897	Slc39a8	0.13793	4.00419	3.58758	0.0582128	0.88813
ENSMUSG00000039860	Srrm3	0.117922	5.02535	3.5872	0.0582262	0.88813
ENSMUSG00000042066	Tmcc2	-0.0986151	7.24447	3.57449	0.0586736	0.88813
ENSMUSG00000095325	Zfp870	0.169176	3.59539	3.57679	0.0585921	0.88813
ENSMUSG00000107200	Gm43039	0.611821	-0.879564	3.56955	0.0588481	0.88935
ENSMUSG00000064666	Snora52	0.988703	-2.12486	3.57028	0.0588225	0.88935
ENSMUSG00000001349	Cnn1	-1.09228	-2.1064	3.56012	0.0591835	0.88968
ENSMUSG00000026147	Col9a1	-0.254353	1.72938	3.55992	0.0591905	0.88968
ENSMUSG00000052560	Cpne8	0.10796	5.58302	3.56102	0.0591514	0.88968
ENSMUSG00000101849	Gm28386	0.618844	-1.08438	3.55968	0.0591992	0.88968
ENSMUSG00000055137	Sugct	0.514477	-0.7516	3.56388	0.0590494	0.88968
ENSMUSG00000028640	Tfap2c	-0.675064	-0.667743	3.56174	0.0591256	0.88968
ENSMUSG00000037855	Zfp365	-0.101177	6.31163	3.56643	0.058959	0.88968
ENSMUSG00000097412	1810014B01Rik	0.309996	0.890761	3.55398	0.0594029	0.891227
ENSMUSG00000020935	Dcakd	-0.115461	5.08451	3.55091	0.0595128	0.891227
ENSMUSG00000029757	Dync1i1	0.0930043	8.00362	3.55204	0.0594724	0.891227
ENSMUSG00000091997	Gm6611	-0.795414	-0.914482	3.55022	0.0595376	0.891227
ENSMUSG00000029847	Slc23a4	-0.678849	-0.880175	3.55423	0.0593939	0.891227
ENSMUSG00000021177	Tdp1	-0.142229	3.88055	3.54666	0.0596653	0.892432
ENSMUSG00000057054	Inca1	0.664577	-1.35737	3.54494	0.0597272	0.892652
ENSMUSG00000052188	Gm14964	0.636354	-1.15094	3.54033	0.0598936	0.892656
ENSMUSG00000079669	Gm17396	0.520665	-0.695106	3.53898	0.0599424	0.892656
ENSMUSG00000037982	Gm9725	1.40682	-2.536	3.54321	0.0597896	0.892656
ENSMUSG00000032584	Mst1r	0.250467	1.54237	3.5384	0.0599633	0.892656
ENSMUSG00000028833	Ncdn	-0.0906228	9.26704	3.54136	0.0598565	0.892656
ENSMUSG00000046808	Atp10d	-0.277938	2.10442	3.53518	0.0600799	0.892986
ENSMUSG00000058258	Idi1	0.101835	6.75512	3.53579	0.0600579	0.892986
ENSMUSG00000054426	A930005H10Rik	-0.299344	0.996553	3.52971	0.0602783	0.893269
ENSMUSG00000014603	Alx3	0.483986	-0.241416	3.53241	0.0601804	0.893269
ENSMUSG00000081473	Gm4853	-2.21089	-2.80977	3.52686	0.0603822	0.893269
ENSMUSG00000112148	Lilrb4a	0.797757	-1.58802	3.5279	0.0603441	0.893269
ENSMUSG00000021948	Prkcd	0.156217	4.05323	3.53021	0.0602601	0.893269
ENSMUSG00000085763	Smc2os	0.654247	-1.07716	3.52803	0.0603394	0.893269
ENSMUSG00000014592	Camta1	-0.0985016	7.26919	3.52044	0.0606164	0.894636
ENSMUSG00000079550	Mpp4	-0.437228	0.104971	3.52105	0.060594	0.894636
ENSMUSG00000053916	Nanp	-0.256688	1.99961	3.52296	0.0605242	0.894636
ENSMUSG00000003974	Grm3	0.102828	7.5809	3.51901	0.0606686	0.894708
ENSMUSG00000058715	Fcer1g	-0.303132	1.01584	3.51176	0.0609348	0.895337
ENSMUSG00000063754	Gm10136	-1.29261	-2.56973	3.51362	0.0608663	0.895337
ENSMUSG00000042064	Myo3b	-0.300113	0.889705	3.5114	0.0609478	0.895337
ENSMUSG00000041741	Pde3a	-0.151076	3.48665	3.51153	0.060943	0.895337
ENSMUSG00000039770	Ypel5	-0.113747	5.07523	3.51382	0.060859	0.895337
ENSMUSG00000024030	Abcg1	-0.12401	4.47152	3.50233	0.0612825	0.895492
ENSMUSG00000111030	AC151971.2	-0.893714	-1.77599	3.50362	0.061235	0.895492
ENSMUSG00000108854	D830036C21Rik	-1.35242	-2.07706	3.48973	0.0617508	0.895492
ENSMUSG00000029014	Dnajc2	0.109628	5.34222	3.50013	0.0613639	0.895492
ENSMUSG00000089875	Etohd2	-0.654716	-0.78757	3.49422	0.0615835	0.895492
ENSMUSG00000044134	Fam109a	0.132815	4.18916	3.49266	0.0616414	0.895492
ENSMUSG00000096972	Gm26883	0.497934	0.879172	3.48896	0.0617793	0.895492
ENSMUSG00000109770	Gm30085	0.654859	-1.28805	3.50553	0.0611643	0.895492
ENSMUSG00000109203	Gm32849	0.591581	-0.943985	3.50288	0.0612623	0.895492
ENSMUSG00000105429	Gm43692	0.750922	-1.65096	3.50591	0.0611501	0.895492
ENSMUSG00000110269	Gm45258	0.312228	0.802753	3.48813	0.0618103	0.895492
ENSMUSG00000079654	Prrt4	-0.179711	3.12576	3.49139	0.0616889	0.895492
ENSMUSG00000038188	Scarf1	0.259173	1.52937	3.49747	0.0614626	0.895492
ENSMUSG00000034639	Setmar	-0.262377	1.57492	3.49944	0.0613897	0.895492
ENSMUSG00000020439	Smtn	0.203386	2.40993	3.49783	0.0614492	0.895492
ENSMUSG00000044364	Tmem74b	-0.17409	2.92904	3.49358	0.0616071	0.895492
ENSMUSG00000029723	Tsc22d4	-0.115705	4.88371	3.49555	0.0615338	0.895492
ENSMUSG00000020803	Txndc17	-0.115882	5.01844	3.50187	0.0612994	0.895492
ENSMUSG00000074872	Ctxn2	-0.265473	1.31203	3.48441	0.0619493	0.89682
ENSMUSG00000005763	Cd247	0.880942	-1.89857	3.48247	0.0620221	0.897187
ENSMUSG00000085787	Gm13092	-0.458286	-0.176661	3.48079	0.0620851	0.897412
ENSMUSG00000044707	Ccnjl	-0.255766	1.56957	3.47709	0.0622242	0.897853
ENSMUSG00000021595	Nsun2	0.10109	6.16069	3.47867	0.0621648	0.897853
ENSMUSG00000028364	Tnc	-0.0972675	6.7621	3.47619	0.062258	0.897853
ENSMUSG00000007041	Clic1	0.154156	3.33781	3.47225	0.0624063	0.898141
ENSMUSG00000098650	Gm28048	-0.254059	2.45922	3.47015	0.0624855	0.898141
ENSMUSG00000107840	Gm44241	-0.434336	-0.0799462	3.47346	0.0623607	0.898141
ENSMUSG00000027978	Prss12	0.110935	5.38106	3.46937	0.0625153	0.898141
ENSMUSG00000039683	Sdk1	0.129868	4.2711	3.47001	0.0624908	0.898141
ENSMUSG00000058240	Cryzl1	-0.113244	5.07408	3.46514	0.062675	0.899675
ENSMUSG00000044709	Gemin7	0.13373	4.02923	3.46269	0.0627682	0.899675
ENSMUSG00000107705	Gm45062	-0.1465	4.98967	3.46298	0.0627572	0.899675
ENSMUSG00000091898	Tnnc1	0.666573	-1.38417	3.46153	0.0628122	0.899675
ENSMUSG00000103947	Gm37345	0.469697	-0.246093	3.45868	0.0629204	0.900542
ENSMUSG00000107068	Gm42742	-0.12764	4.31042	3.45452	0.0630792	0.901451
ENSMUSG00000019230	Lhx9	-0.320408	1.31158	3.45501	0.0630605	0.901451
ENSMUSG00000086286	Gm15138	-1.15458	-2.70646	3.4527	0.0631486	0.901762
ENSMUSG00000103272	Gm37914	0.560859	-0.879018	3.4512	0.0632057	0.901897
ENSMUSG00000039831	Arhgap29	0.105352	5.72288	3.4417	0.0635702	0.902109
ENSMUSG00000028289	Epha7	0.0968986	6.81756	3.43882	0.0636813	0.902109
ENSMUSG00000020950	Foxg1	0.104982	5.62071	3.4384	0.0636974	0.902109
ENSMUSG00000083732	Gm14197	-1.18648	-2.24753	3.44188	0.0635633	0.902109
ENSMUSG00000096904	Gm3591	0.268203	1.39562	3.43884	0.0636802	0.902109
ENSMUSG00000104060	Gm37954	0.512555	-0.50632	3.43919	0.063667	0.902109
ENSMUSG00000106385	Gm42943	-0.362151	0.578657	3.44434	0.0634686	0.902109
ENSMUSG00000106045	Gm42996	-0.439792	-0.0232649	3.44677	0.0633757	0.902109
ENSMUSG00000056854	Pou3f4	0.211242	2.3667	3.44618	0.0633979	0.902109
ENSMUSG00000036699	Zcchc12	-0.154886	6.23803	3.44278	0.0635289	0.902109
ENSMUSG00000046999	1110032F04Rik	0.149259	3.54644	3.4324	0.0639292	0.904098
ENSMUSG00000055782	Abcd2	-0.11312	4.98297	3.43229	0.0639334	0.904098
ENSMUSG00000043557	Mdga1	-0.101524	6.12446	3.42577	0.0641862	0.906996
ENSMUSG00000031841	Cdh13	0.0920929	7.66367	3.41914	0.0644445	0.908718
ENSMUSG00000009216	Fam163b	-0.150517	4.11899	3.41895	0.0644521	0.908718
ENSMUSG00000014980	Tsen15	0.154168	3.3426	3.41947	0.0644316	0.908718
ENSMUSG00000036896	C1qc	-0.136126	3.85068	3.41346	0.0646667	0.909033
ENSMUSG00000046618	Olfml2a	0.267437	2.98135	3.41384	0.064652	0.909033
ENSMUSG00000017740	Slc12a5	-0.0918391	8.0613	3.41585	0.0645731	0.909033
ENSMUSG00000000792	Slc5a5	0.1773	2.68973	3.41488	0.064611	0.909033
ENSMUSG00000047370	Gm7367	0.68094	-2.63435	3.40753	0.0648997	0.911631
ENSMUSG00000034738	Nostrin	0.244894	1.55877	3.40354	0.0650565	0.913155
ENSMUSG00000115497	AC131033.1	0.268778	1.25629	3.39923	0.0652269	0.913879
ENSMUSG00000108123	Gm43884	0.749012	-1.71689	3.39996	0.0651979	0.913879
ENSMUSG00000051278	Zgrf1	0.207951	2.19745	3.39857	0.0652529	0.913879
ENSMUSG00000067879	3110035E14Rik	0.103077	7.44546	3.39674	0.0653255	0.914218
ENSMUSG00000102386	2900022M07Rik	-0.355885	0.529051	3.39326	0.0654634	0.914335
ENSMUSG00000078684	5830417I10Rik	-0.141211	3.97378	3.37874	0.0660423	0.914335
ENSMUSG00000114835	AC125350.5	-1.36159	-2.40291	3.34322	0.0674825	0.914335
ENSMUSG00000111271	AC132474.2	1.57784	-2.87364	3.36774	0.0664849	0.914335
ENSMUSG00000044534	Ackr2	-0.280216	1.08036	3.32248	0.0683387	0.914335
ENSMUSG00000002844	Adprh	-0.103136	5.85641	3.38987	0.065598	0.914335
ENSMUSG00000028737	Aldh4a1	0.121107	4.5486	3.32841	0.0680927	0.914335
ENSMUSG00000022237	Ankrd33b	0.190294	2.39021	3.34588	0.0673736	0.914335
ENSMUSG00000055116	Arntl	0.111038	5.07746	3.32955	0.0680456	0.914335
ENSMUSG00000040907	Atp1a3	-0.0892094	9.56406	3.34394	0.067453	0.914335
ENSMUSG00000002083	Bbc3	-0.126308	4.30485	3.36411	0.0666317	0.914335
ENSMUSG00000035759	Bbs10	0.217972	2.00455	3.37378	0.0662414	0.914335
ENSMUSG00000018446	C1qbp	0.111745	5.04864	3.38567	0.0657655	0.914335
ENSMUSG00000043541	Casc1	0.495253	-0.35643	3.38758	0.0656895	0.914335
ENSMUSG00000026605	Cenpf	0.152155	3.54912	3.36226	0.0667065	0.914335
ENSMUSG00000041491	Cep78	0.134889	3.97835	3.36563	0.06657	0.914335
ENSMUSG00000058019	Ces5a	-0.499288	-0.566908	3.37317	0.066266	0.914335
ENSMUSG00000031502	Col4a1	0.091492	7.51918	3.33241	0.0679274	0.914335
ENSMUSG00000115196	CT009539.1	-1.75618	-3.24676	3.33152	0.0679641	0.914335
ENSMUSG00000112020	CT009738.1	1.08026	-2.2145	3.35004	0.0672036	0.914335
ENSMUSG00000113601	CT030185.2	-1.0867	-1.97875	3.38472	0.0658033	0.914335
ENSMUSG00000038545	Cul7	-0.100792	6.11195	3.37787	0.0660775	0.914335
ENSMUSG00000097131	D230017M19Rik	0.356376	0.36402	3.34468	0.0674228	0.914335
ENSMUSG00000046818	Ddit4l	0.169472	2.9873	3.3565	0.0669401	0.914335
ENSMUSG00000026674	Ddr2	0.253385	3.50639	3.34866	0.0672596	0.914335
ENSMUSG00000040035	Disp2	-0.0934577	7.76802	3.38816	0.0656661	0.914335
ENSMUSG00000044393	Dsg2	0.300612	0.901491	3.36671	0.0665267	0.914335
ENSMUSG00000017897	Eya2	0.248086	1.53855	3.34659	0.0673442	0.914335
ENSMUSG00000096753	Fam181a	-0.219143	1.84404	3.32531	0.0682213	0.914335
ENSMUSG00000046714	Foxc2	0.521138	0.411448	3.34408	0.0674473	0.914335
ENSMUSG00000075555	Gm10863	-0.789927	-1.5071	3.34231	0.0675196	0.914335
ENSMUSG00000087635	Gm13414	0.507263	-0.730305	3.32243	0.0683406	0.914335
ENSMUSG00000099342	Gm18180	0.385361	0.304528	3.38949	0.0656132	0.914335
ENSMUSG00000093467	Gm20659	-2.74965	-2.34889	3.32037	0.0684266	0.914335
ENSMUSG00000088632	Gm22314	-1.64709	-2.70693	3.38792	0.0656757	0.914335
ENSMUSG00000094812	Gm22614	-0.200743	2.2027	3.3602	0.0667901	0.914335
ENSMUSG00000093514	Gm28727	1.39887	-2.99789	3.38481	0.0657996	0.914335
ENSMUSG00000109844	Gm31816	-1.14765	-2.66211	3.33877	0.0676651	0.914335
ENSMUSG00000104374	Gm37517	0.752442	-1.28846	3.32347	0.0682974	0.914335
ENSMUSG00000105081	Gm43110	-0.765953	-1.52573	3.37936	0.0660177	0.914335
ENSMUSG00000106110	Gm43571	-0.326724	0.80104	3.3766	0.0661285	0.914335
ENSMUSG00000110926	Gm5917	-1.93041	-2.07418	3.33454	0.0678395	0.914335
ENSMUSG00000085666	Gm9855	0.622613	-1.51234	3.36362	0.0666513	0.914335
ENSMUSG00000053980	Gm9930	-0.30239	0.974487	3.35524	0.0669914	0.914335
ENSMUSG00000038607	Gng10	0.105072	5.67848	3.33006	0.0680246	0.914335
ENSMUSG00000026888	Grb14	0.12067	4.58873	3.34355	0.0674688	0.914335
ENSMUSG00000025499	Hras	-0.101696	6.5364	3.32203	0.0683572	0.914335
ENSMUSG00000025997	Ikzf2	0.168728	3.46562	3.32166	0.0683727	0.914335
ENSMUSG00000035237	Lcat	-0.204545	2.22813	3.35392	0.0670453	0.914335
ENSMUSG00000037523	Mavs	0.22109	2.02241	3.32879	0.068077	0.914335
ENSMUSG00000027709	Mccc1	-0.173571	2.97108	3.33361	0.0678777	0.914335
ENSMUSG00000019710	Mrpl24	-0.123819	4.42442	3.34004	0.0676131	0.914335
ENSMUSG00000025044	Msr1	-0.649085	-1.13664	3.34491	0.0674133	0.914335
ENSMUSG00000078532	Nkain1	-0.115934	4.89771	3.37459	0.0662089	0.914335
ENSMUSG00000039481	Nrtn	0.72928	-1.7872	3.32063	0.0684156	0.914335
ENSMUSG00000045625	Pigz	0.311333	0.740573	3.36902	0.0664331	0.914335
ENSMUSG00000040543	Pitpnm3	-0.120461	4.65043	3.35519	0.0669935	0.914335
ENSMUSG00000028133	Rwdd3	-0.210583	2.08627	3.34938	0.0672305	0.914335
ENSMUSG00000070034	Sp110	-0.558113	-0.797041	3.35709	0.0669164	0.914335
ENSMUSG00000039233	Tbce	0.118542	5.03307	3.35053	0.0671832	0.914335
ENSMUSG00000018919	Tm4sf5	0.679059	-1.45856	3.32314	0.0683114	0.914335
ENSMUSG00000027355	Tmco5	-0.499975	-0.531281	3.35581	0.0669682	0.914335
ENSMUSG00000030337	Vamp1	-0.152389	3.27564	3.38404	0.0658305	0.914335
ENSMUSG00000032846	Zswim6	0.114186	5.66851	3.32061	0.0684164	0.914335
ENSMUSG00000026768	Itga8	0.169089	2.87044	3.3185	0.0685045	0.91457
ENSMUSG00000041801	Phlda3	0.149434	3.30195	3.31762	0.0685408	0.91457
ENSMUSG00000039990	Edrf1	0.109995	5.17968	3.30747	0.0689656	0.918742
ENSMUSG00000039720	Got1l1	0.657535	-1.26259	3.30684	0.0689919	0.918742
ENSMUSG00000008540	Mgst1	0.220373	1.91412	3.30667	0.0689991	0.918742
ENSMUSG00000097933	1700039M10Rik	-1.85378	-2.82389	3.2404	0.0718433	0.92203
ENSMUSG00000085555	2610035F20Rik	0.813606	-2.04776	3.24939	0.0714502	0.92203
ENSMUSG00000085741	5430405H02Rik	-0.212987	1.9752	3.21718	0.0728691	0.92203
ENSMUSG00000053545	6430503K07Rik	-1.42241	-2.97848	3.26343	0.070841	0.92203
ENSMUSG00000108242	9330118I20Rik	0.300279	0.793377	3.2636	0.0708333	0.92203
ENSMUSG00000006638	Abhd1	0.358804	0.395096	3.24905	0.0714649	0.92203
ENSMUSG00000115480	AC132833.1	2.04254	-3.09175	3.25195	0.0713386	0.92203
ENSMUSG00000111935	AC152981.1	0.453605	-0.397399	3.21547	0.0729452	0.92203
ENSMUSG00000042082	Arsb	-0.116522	5.07892	3.26119	0.0709375	0.92203
ENSMUSG00000026463	Atp2b4	-0.116485	8.11749	3.26678	0.0706962	0.92203
ENSMUSG00000006567	Atp7b	0.235741	1.76845	3.26702	0.0706857	0.92203
ENSMUSG00000100005	B130024G19Rik	-0.388502	0.205482	3.24424	0.0716747	0.92203
ENSMUSG00000060376	Bckdha	-0.123925	4.20946	3.20457	0.0734329	0.92203
ENSMUSG00000031872	Bean1	-0.112472	4.92485	3.20548	0.0733919	0.92203
ENSMUSG00000062098	Btbd3	-0.185362	6.02555	3.21798	0.0728336	0.92203
ENSMUSG00000038119	Cdon	0.168846	4.00877	3.22796	0.0723909	0.92203
ENSMUSG00000061414	Cracr2a	-0.380924	0.138883	3.23357	0.0721433	0.92203
ENSMUSG00000022864	D16Ertd472e	0.232524	2.22588	3.24099	0.0718174	0.92203
ENSMUSG00000029754	Dlx6	-0.248592	1.6728	3.2105	0.0731669	0.92203
ENSMUSG00000056598	Drc3	0.183509	2.48072	3.20363	0.073475	0.92203
ENSMUSG00000039384	Dusp10	0.183465	2.39992	3.20368	0.0734727	0.92203
ENSMUSG00000030871	Ears2	0.159535	3.03291	3.25704	0.0711174	0.92203
ENSMUSG00000016349	Eef1a2	-0.088545	8.43096	3.28964	0.0697182	0.92203
ENSMUSG00000093661	Eif4e3	-0.156218	3.20057	3.22141	0.0726811	0.92203
ENSMUSG00000047420	Fam180a	-0.388492	1.55324	3.28407	0.0699551	0.92203
ENSMUSG00000019773	Fbxo5	-0.286932	1.11746	3.24652	0.0715755	0.92203
ENSMUSG00000031137	Fgf13	0.0961421	6.58397	3.29451	0.069512	0.92203
ENSMUSG00000026829	Gbgt1	-0.472008	-0.467542	3.24721	0.071545	0.92203
ENSMUSG00000087523	Gm12319	-2.51996	-3.28028	3.21306	0.0730529	0.92203
ENSMUSG00000083097	Gm14494	0.58286	-0.958923	3.29385	0.0695397	0.92203
ENSMUSG00000083420	Gm15665	0.689958	-1.34835	3.24683	0.0715615	0.92203
ENSMUSG00000085927	Gm15888	-1.33119	-2.84153	3.28643	0.0698548	0.92203
ENSMUSG00000097167	Gm16740	0.594321	-1.19031	3.20687	0.0733297	0.92203
ENSMUSG00000085500	Gm16976	0.898442	-1.35811	3.26444	0.0707973	0.92203
ENSMUSG00000092267	Gm20417	2.10469	-0.733608	3.25036	0.0714076	0.92203
ENSMUSG00000096870	Gm21816	-0.459332	-0.121548	3.2083	0.0732658	0.92203
ENSMUSG00000083700	Gm2986	-2.09704	-3.57716	3.29768	0.069378	0.92203
ENSMUSG00000106515	Gm30382	0.245594	1.72205	3.2801	0.0701246	0.92203
ENSMUSG00000091756	Gm3095	0.494262	-0.758316	3.20231	0.0735343	0.92203
ENSMUSG00000103482	Gm37999	0.378846	0.158874	3.24017	0.0718532	0.92203
ENSMUSG00000103747	Gm38236	0.551017	-0.950693	3.2345	0.0721023	0.92203
ENSMUSG00000104852	Gm43201	-0.33759	0.688485	3.28542	0.0698978	0.92203
ENSMUSG00000105842	Gm43329	-0.520475	-0.746289	3.28084	0.0700931	0.92203
ENSMUSG00000105861	Gm43508	0.257405	1.41393	3.22143	0.0726802	0.92203
ENSMUSG00000105947	Gm43789	0.309862	0.768232	3.24018	0.0718526	0.92203
ENSMUSG00000109317	Gm45041	0.436012	0.247788	3.26179	0.0709117	0.92203
ENSMUSG00000110272	Gm45310	1.55024	-3.53638	3.22725	0.072422	0.92203
ENSMUSG00000112808	Gm4739	0.258401	1.35875	3.22933	0.0723302	0.92203
ENSMUSG00000081453	Gm6767	-0.871146	-2.015	3.25935	0.0710172	0.92203
ENSMUSG00000047905	Gm8566	1.05437	-1.95821	3.2277	0.0724024	0.92203
ENSMUSG00000047875	Gpr157	0.258535	1.35153	3.20857	0.0732533	0.92203
ENSMUSG00000056870	Gulp1	0.20176	2.21396	3.24047	0.0718399	0.92203
ENSMUSG00000058773	Hist1h1b	0.141166	3.62885	3.26486	0.0707789	0.92203
ENSMUSG00000007836	Hnrnpa0	0.0924467	6.92006	3.23634	0.0720215	0.92203
ENSMUSG00000029814	Igf2bp3	0.24547	1.43807	3.24172	0.0717851	0.92203
ENSMUSG00000054072	Iigp1	0.522153	-0.56078	3.27408	0.0703822	0.92203
ENSMUSG00000063049	Ing2	-0.152285	3.8075	3.24269	0.0717428	0.92203
ENSMUSG00000058248	Kcnh1	-0.15585	5.41059	3.26748	0.0706661	0.92203
ENSMUSG00000043301	Kcnj6	-0.156913	3.53114	3.25918	0.0710248	0.92203
ENSMUSG00000075224	Lrrc55	-0.116876	4.77689	3.26363	0.070832	0.92203
ENSMUSG00000061080	Lsamp	0.0906411	8.78198	3.21412	0.0730053	0.92203
ENSMUSG00000097636	Mirt1	0.250573	1.2937	3.25735	0.0711038	0.92203
ENSMUSG00000022253	Nadk2	0.114761	4.73526	3.22725	0.0724223	0.92203
ENSMUSG00000025582	Nptx1	0.103921	5.48961	3.24095	0.0718191	0.92203
ENSMUSG00000047394	Odf3b	0.686823	-1.48709	3.2107	0.0731582	0.92203
ENSMUSG00000098488	Pla2g4b	-0.402695	0.901747	3.23932	0.0718904	0.92203
ENSMUSG00000070719	Pla2g4d	0.47488	-0.473075	3.20282	0.0735113	0.92203
ENSMUSG00000028494	Plin2	-0.143752	3.61945	3.20928	0.0732216	0.92203
ENSMUSG00000043154	Ppp2r3a	0.0991335	5.98477	3.23139	0.0722392	0.92203
ENSMUSG00000021108	Prkch	0.157743	3.11151	3.23996	0.0718622	0.92203
ENSMUSG00000026778	Prkcq	-0.209037	2.94071	3.25258	0.0713109	0.92203
ENSMUSG00000028382	Ptbp3	0.130042	5.25552	3.22435	0.0725505	0.92203
ENSMUSG00000081103	Rps12-ps26	-1.64275	-3.03413	3.24287	0.0717349	0.92203
ENSMUSG00000067058	Rps15a-ps5	-1.90037	-2.91969	3.25675	0.0711299	0.92203
ENSMUSG00000029381	Shroom3	0.208051	2.21475	3.29899	0.0693227	0.92203
ENSMUSG00000025161	Slc16a3	-0.268872	1.26249	3.25531	0.0711926	0.92203
ENSMUSG00000053205	Styx	0.11468	4.71975	3.20424	0.0734478	0.92203
ENSMUSG00000006342	Susd2	-0.287706	1.01862	3.22044	0.0727243	0.92203
ENSMUSG00000021384	Susd3	0.477878	-0.705658	3.21295	0.0730575	0.92203
ENSMUSG00000052748	Swt1	0.160185	3.18317	3.26941	0.0705828	0.92203
ENSMUSG00000037321	Tap1	-0.245186	1.45344	3.21859	0.0728065	0.92203
ENSMUSG00000001604	Tcea3	-0.768723	-1.53618	3.21139	0.0731271	0.92203
ENSMUSG00000017466	Timp2	-0.0903805	7.60328	3.27065	0.0705297	0.92203
ENSMUSG00000045917	Tmem268	-0.173195	2.70406	3.2772	0.0702485	0.92203
ENSMUSG00000041779	Tram2	0.312321	0.906708	3.27869	0.070185	0.92203
ENSMUSG00000033790	Tubgcp5	-0.121984	4.54228	3.27996	0.0701306	0.92203
ENSMUSG00000020099	Unc5b	0.145531	3.60202	3.23091	0.0722607	0.92203
ENSMUSG00000090659	Zfp493	-0.241836	1.96711	3.22544	0.0725023	0.92203
ENSMUSG00000055493	Epm2a	0.103273	5.46601	3.19724	0.0737628	0.923501
ENSMUSG00000003068	Stk11	-0.104642	5.39958	3.19777	0.0737389	0.923501
ENSMUSG00000076434	Wfdc3	-0.620296	-1.13749	3.19645	0.0737981	0.923501
ENSMUSG00000017664	Slc35c2	-0.115783	4.76741	3.19369	0.0739228	0.924058
ENSMUSG00000070605	Zfp992	0.175271	2.83476	3.19331	0.0739403	0.924058
ENSMUSG00000089996	Tmsb15b2	0.179834	2.46818	3.19151	0.0740216	0.924464
ENSMUSG00000039278	Pcsk1n	0.116933	6.54317	3.18912	0.0741299	0.924596
ENSMUSG00000044583	Tlr7	-0.312109	0.701913	3.19018	0.0740817	0.924596
ENSMUSG00000111474	Gm32926	0.489807	-0.662028	3.18734	0.0742106	0.924993
ENSMUSG00000028573	Fggy	-0.191103	2.44804	3.18303	0.0744065	0.925169
ENSMUSG00000104208	Gm37401	-3.07884	-2.70646	3.18363	0.0743793	0.925169
ENSMUSG00000046908	Ltb4r1	0.869995	-2.04773	3.1822	0.0744444	0.925169
ENSMUSG00000022594	Lynx1	-0.131488	6.53816	3.18166	0.0744692	0.925169
ENSMUSG00000085260	Med9os	0.758036	-1.67313	3.18317	0.0744003	0.925169
ENSMUSG00000043421	Hilpda	-0.186271	2.50594	3.18031	0.0745305	0.925322
ENSMUSG00000020722	Cacng1	0.725534	-1.69468	3.17703	0.0746805	0.92614
ENSMUSG00000020894	Vamp2	-0.091445	7.4663	3.17673	0.0746943	0.92614
ENSMUSG00000028172	Tacr3	0.177497	2.71345	3.17394	0.0748218	0.927115
ENSMUSG00000021589	Rhobtb3	0.104892	5.35621	3.17196	0.0749124	0.927629
ENSMUSG00000071860	2900055J20Rik	-0.186617	2.39732	3.15261	0.0758055	0.928186
ENSMUSG00000115569	AC107757.2	-0.498795	-0.793338	3.16797	0.0750955	0.928186
ENSMUSG00000051811	Cox6b2	-0.56792	-0.93811	3.16011	0.0754582	0.928186
ENSMUSG00000091562	Crybg3	0.225501	1.80232	3.16679	0.0751498	0.928186
ENSMUSG00000097585	E230029C05Rik	0.335314	0.45956	3.15487	0.0757005	0.928186
ENSMUSG00000097486	Gm17733	-1.05411	-2.00611	3.16428	0.0752656	0.928186
ENSMUSG00000091194	Gm19840	-1.20475	-2.57742	3.15992	0.0754669	0.928186
ENSMUSG00000106208	Gm4734	1.09967	-2.16629	3.15186	0.0758403	0.928186
ENSMUSG00000050069	Grem2	-0.13389	5.09	3.1547	0.0757086	0.928186
ENSMUSG00000096010	Hist4h4	0.134024	3.68511	3.1683	0.0750805	0.928186
ENSMUSG00000006517	Mvd	0.105129	5.84563	3.15466	0.0757104	0.928186
ENSMUSG00000056209	Npm3	-0.147498	3.43917	3.15206	0.075831	0.928186
ENSMUSG00000022711	Pmm2	0.134803	3.7777	3.15551	0.075671	0.928186
ENSMUSG00000035757	Selenoo	0.120114	4.37475	3.15767	0.0755711	0.928186
ENSMUSG00000039853	Trim14	-0.977119	-2.23077	3.15434	0.0757255	0.928186
ENSMUSG00000062591	Tubb4a	-0.0909864	7.12296	3.16255	0.0753455	0.928186
ENSMUSG00000004637	Wwox	0.141126	3.53133	3.15998	0.0754641	0.928186
ENSMUSG00000060862	Zbtb40	-0.145896	3.58117	3.15384	0.0757483	0.928186
ENSMUSG00000035722	Abca7	-0.12826	4.05645	3.14837	0.076003	0.92846
ENSMUSG00000085565	Gm15721	-0.501611	-0.302487	3.1476	0.0760386	0.92846
ENSMUSG00000069996	Gm7125	-2.48913	-3.53667	3.1451	0.0761553	0.92846
ENSMUSG00000003546	Klc4	0.138368	3.69705	3.14669	0.0760812	0.92846
ENSMUSG00000020250	Txnrd1	0.0941299	6.42495	3.14506	0.0761572	0.92846
ENSMUSG00000002266	Zim1	-0.135881	4.04441	3.14763	0.0760374	0.92846
ENSMUSG00000029154	Cwh43	0.210905	2.14836	3.14108	0.0763431	0.929528
ENSMUSG00000104140	Gm37140	0.337867	0.34244	3.14191	0.0763044	0.929528
ENSMUSG00000058966	Fam57b	-0.138165	4.71411	3.13569	0.0765961	0.932009
ENSMUSG00000091890	A830073O21Rik	0.220601	1.81212	3.13137	0.0767989	0.932627
ENSMUSG00000060176	Kif27	-0.229831	1.72959	3.13343	0.0767023	0.932627
ENSMUSG00000090101	Snhg9	-0.406169	-0.198257	3.13042	0.076844	0.932627
ENSMUSG00000061517	Sox21	0.148189	3.37131	3.13136	0.0767996	0.932627
ENSMUSG00000028015	Ctso	-0.152167	3.29891	3.12728	0.0769922	0.933229
ENSMUSG00000032207	Lipc	0.703816	-1.65081	3.12793	0.0769615	0.933229
ENSMUSG00000051319	1500011K16Rik	-0.145066	3.33971	3.12189	0.0772472	0.935216
ENSMUSG00000102659	Gm37077	-0.225478	1.73457	3.12068	0.0773045	0.935216
ENSMUSG00000028899	Taf12	-0.144157	3.39479	3.12157	0.0772622	0.935216
ENSMUSG00000069913	Anp32-ps	-2.18457	-2.92398	3.11381	0.077631	0.935362
ENSMUSG00000042607	Asb4	-0.461088	-0.0235726	3.10373	0.0781132	0.935362
ENSMUSG00000109037	C030038I04Rik	0.603277	-1.19854	3.11318	0.0776614	0.935362
ENSMUSG00000075229	Ccdc58	-0.196022	2.19273	3.10183	0.0782042	0.935362
ENSMUSG00000048922	Cdca2	0.264296	1.37499	3.10696	0.0779582	0.935362
ENSMUSG00000031109	Enox2	0.134331	3.79413	3.11034	0.0777965	0.935362
ENSMUSG00000078235	Fam43b	0.118389	4.55541	3.11537	0.0775571	0.935362
ENSMUSG00000059743	Fdps	0.088198	7.56496	3.10804	0.0779066	0.935362
ENSMUSG00000108841	Frmpd2	0.365733	0.101235	3.11392	0.0776258	0.935362
ENSMUSG00000081999	Gm13461	0.646758	-1.23076	3.10398	0.0781012	0.935362
ENSMUSG00000060268	Gm1661	0.42917	-0.230524	3.10265	0.0781651	0.935362
ENSMUSG00000097122	Gm26624	0.500299	-0.623195	3.10204	0.0781945	0.935362
ENSMUSG00000030536	Iqgap1	0.104858	5.32443	3.11695	0.0774818	0.935362
ENSMUSG00000048696	Mex3d	0.101699	5.76282	3.10179	0.0782064	0.935362
ENSMUSG00000030680	Pagr1a	-1.49255	1.02482	3.10372	0.0781136	0.935362
ENSMUSG00000029370	Rassf6	0.486002	-0.768931	3.11206	0.0777148	0.935362
ENSMUSG00000113949	Scamp4	-0.122484	4.18209	3.10331	0.0781334	0.935362
ENSMUSG00000027722	Spata5	0.118576	4.37119	3.10233	0.0781801	0.935362
ENSMUSG00000042707	Dnali1	0.783909	-0.95823	3.09522	0.0785224	0.936773
ENSMUSG00000031608	Galnt7	0.12782	4.04528	3.09719	0.0784273	0.936773
ENSMUSG00000107571	Gm43877	-0.688245	-1.54622	3.0953	0.0785188	0.936773
ENSMUSG00000093355	Snora26	0.584467	-0.966139	3.0963	0.0784705	0.936773
ENSMUSG00000020083	Fam241b	-0.104203	5.23364	3.09163	0.0786961	0.937663
ENSMUSG00000040140	Tdrd6	-0.202664	2.09749	3.09212	0.0786721	0.937663
ENSMUSG00000041544	Disp3	-0.125092	4.17292	3.09	0.0787746	0.938007
ENSMUSG00000043419	Chd3os	-0.0979754	5.8202	3.0885	0.0788474	0.938284
ENSMUSG00000082515	Gm12902	1.35547	-2.84847	3.08559	0.0789885	0.938294
ENSMUSG00000097385	Gm26814	-0.447299	-0.0206447	3.08331	0.0790992	0.938294
ENSMUSG00000045509	Gpr150	-0.253537	1.28674	3.08236	0.0791458	0.938294
ENSMUSG00000041840	Haus1	0.199924	2.11661	3.08373	0.0790791	0.938294
ENSMUSG00000078813	Leng1	0.180337	2.59994	3.0863	0.0789542	0.938294
ENSMUSG00000005125	Ndrg1	0.0957784	6.12121	3.08325	0.0791022	0.938294
ENSMUSG00000002345	Borcs8	-0.125968	3.9867	3.07474	0.0795173	0.938719
ENSMUSG00000060843	Ctnna3	-0.447605	-0.218403	3.0782	0.0793483	0.938719
ENSMUSG00000037416	Dmxl1	0.0936291	6.56175	3.07688	0.0794126	0.938719
ENSMUSG00000102774	Gm9748	-0.945453	-2.18307	3.07879	0.0793195	0.938719
ENSMUSG00000019838	Slc16a10	0.248388	1.46264	3.0745	0.0795289	0.938719
ENSMUSG00000036913	Trim67	0.0895538	7.17981	3.0762	0.079446	0.938719
ENSMUSG00000030579	Tyrobp	-0.169044	2.66223	3.07482	0.0795133	0.938719
ENSMUSG00000111293	Gm34006	-0.985087	-2.23098	3.07128	0.0796868	0.938826
ENSMUSG00000110403	Gm45553	0.600016	-1.31361	3.07284	0.0796105	0.938826
ENSMUSG00000070522	Gm6505	-0.440972	-0.263623	3.07162	0.0796701	0.938826
ENSMUSG00000099041	Gm28035	0.247581	1.76939	3.0685	0.079823	0.93926
ENSMUSG00000039438	Ttc36	1.04171	-2.61899	3.06871	0.0798129	0.93926
ENSMUSG00000083716	Gm13436	-0.803808	-1.72029	3.0658	0.0799557	0.939653
ENSMUSG00000036928	Stag3	0.175255	2.58124	3.06584	0.0799537	0.939653
ENSMUSG00000031513	Leprotl1	-0.0987598	5.78986	3.06269	0.0801088	0.940869
ENSMUSG00000030789	Itgax	-0.404429	0.192562	3.06068	0.0802081	0.941374
ENSMUSG00000052087	Rgs14	-0.155034	2.94734	3.0598	0.0802513	0.941374
ENSMUSG00000043168	4930426D05Rik	-0.581429	-0.567496	3.04651	0.0809107	0.942269
ENSMUSG00000049422	Chchd10	-0.110093	4.72069	3.04906	0.0807837	0.942269
ENSMUSG00000034951	Cog7	-0.106366	5.18026	3.04885	0.0807944	0.942269
ENSMUSG00000002812	Flii	0.0967334	6.06773	3.05704	0.080388	0.942269
ENSMUSG00000035125	Gcfc2	0.148501	3.28503	3.05489	0.0804945	0.942269
ENSMUSG00000102837	Gm37383	-1.25419	-2.7522	3.04737	0.0808679	0.942269
ENSMUSG00000103220	Gm37728	-0.581284	-0.985666	3.04992	0.0807412	0.942269
ENSMUSG00000108466	Gm44771	1.29618	-2.662	3.05188	0.0806439	0.942269
ENSMUSG00000110308	Gm45516	-0.466638	-0.536502	3.04604	0.0809344	0.942269
ENSMUSG00000108991	Gm45807	-0.521196	-0.821576	3.04543	0.0809649	0.942269
ENSMUSG00000009772	Nuak2	-0.283549	1.03009	3.05302	0.080587	0.942269
ENSMUSG00000049184	Purg	-0.0999175	5.71301	3.04422	0.0810248	0.942269
ENSMUSG00000022466	Rpap3	0.104493	5.15726	3.04461	0.0810054	0.942269
ENSMUSG00000026411	Tmem9	-0.10281	5.30087	3.05613	0.0804331	0.942269
ENSMUSG00000034652	Cd300a	-0.383789	0.0444565	3.04261	0.0811055	0.942382
ENSMUSG00000038463	Olfml2b	0.134667	3.6983	3.04104	0.081184	0.942382
ENSMUSG00000074227	Spint2	-0.152672	2.94342	3.04157	0.0811572	0.942382
ENSMUSG00000043556	Fbxl7	0.231639	1.65574	3.03872	0.0812998	0.943148
ENSMUSG00000104138	Gm36949	-0.667587	-1.21477	3.0372	0.0813763	0.943457
ENSMUSG00000087497	2810001G20Rik	0.168009	2.66313	3.03495	0.081489	0.943654
ENSMUSG00000022421	Nptxr	-0.0847362	8.68708	3.03487	0.0814931	0.943654
ENSMUSG00000045211	Nudt18	-0.156467	3.01309	3.03361	0.0815563	0.943809
ENSMUSG00000103343	Gm37052	0.57065	-0.787067	3.02678	0.0819002	0.947209
ENSMUSG00000112274	AC120002.2	1.1252	-2.77555	3.02	0.0822436	0.947704
ENSMUSG00000115471	AC151831.1	-0.161382	2.85765	3.02456	0.0820124	0.947704
ENSMUSG00000112947	CT572985.1	-0.286593	0.988795	3.0226	0.0821119	0.947704
ENSMUSG00000017830	Dhx58	-0.533758	-0.892548	3.02363	0.0820598	0.947704
ENSMUSG00000026073	Il1r2	-0.651556	-1.53629	3.02019	0.0822337	0.947704
ENSMUSG00000063488	Zkscan7	0.176549	2.55783	3.02164	0.0821602	0.947704
ENSMUSG00000039546	Ajap1	-0.102251	5.29947	3.01529	0.0824828	0.948017
ENSMUSG00000025366	Esyt1	0.138565	3.59027	3.00989	0.0827577	0.948017
ENSMUSG00000102548	Gm16701	0.454714	-0.297935	3.01608	0.0824424	0.948017
ENSMUSG00000097157	Gm26512	0.439159	-0.402686	3.01281	0.0826092	0.948017
ENSMUSG00000106010	Gm42616	-0.251829	1.27649	3.00526	0.0829947	0.948017
ENSMUSG00000108883	Gm44623	-0.937097	-1.99202	3.00473	0.0830218	0.948017
ENSMUSG00000020721	Helz	-0.102689	5.40286	3.01279	0.0826099	0.948017
ENSMUSG00000007908	Hmgcll1	-0.116737	4.43177	3.00558	0.0829783	0.948017
ENSMUSG00000022346	Myc	0.123807	4.15325	3.00898	0.0828045	0.948017
ENSMUSG00000052688	Rab7b	-0.341867	0.241954	3.00472	0.0830223	0.948017
ENSMUSG00000099021	Rn7s1	-0.121333	15.7292	3.00923	0.0827918	0.948017
ENSMUSG00000042312	S100a13	-0.167404	2.7623	3.00933	0.0827863	0.948017
ENSMUSG00000021134	Srsf5	0.0874523	7.6399	3.01543	0.0824756	0.948017
ENSMUSG00000028560	Usp1	0.112063	4.62705	3.00656	0.0829282	0.948017
ENSMUSG00000006270	Vax1	-1.28148	-2.21443	3.01028	0.082738	0.948017
ENSMUSG00000113448	Gm7042	-1.95005	-3.40345	3.00363	0.0830783	0.948085
ENSMUSG00000072844	G530011O06Rik	-0.46206	1.62199	2.99961	0.0832843	0.949863
ENSMUSG00000057816	1700007G11Rik	0.549076	-0.951311	2.97527	0.0845458	0.949942
ENSMUSG00000112830	AC108401.2	-1.66262	-3.31423	2.97877	0.0843633	0.949942
ENSMUSG00000112543	AC121986.1	0.556597	-1.06907	2.9924	0.0836559	0.949942
ENSMUSG00000112400	AC160863.2	0.972101	-2.34855	2.99638	0.083451	0.949942
ENSMUSG00000038007	Acer2	-0.276811	1.03562	2.97451	0.0845859	0.949942
ENSMUSG00000051650	B3gnt2	-0.3021	0.764547	2.98291	0.084148	0.949942
ENSMUSG00000074274	D930028M14Rik	0.461876	-0.810884	2.9717	0.0847326	0.949942
ENSMUSG00000036766	Dner	-0.0844087	8.54552	2.9913	0.0837128	0.949942
ENSMUSG00000075268	Gm10819	-0.410334	-0.13423	2.99708	0.0834149	0.949942
ENSMUSG00000097777	Gm16794	0.430757	-0.379678	2.96874	0.0848879	0.949942
ENSMUSG00000097296	Gm26532	0.645171	-1.29706	2.96222	0.085231	0.949942
ENSMUSG00000097142	Gm26778	0.530088	0.0927257	2.98713	0.0839288	0.949942
ENSMUSG00000103976	Gm37677	-0.196168	2.27716	2.97115	0.0847615	0.949942
ENSMUSG00000110834	Gm39469	0.313221	0.579199	2.96722	0.0849675	0.949942
ENSMUSG00000106273	Gm43767	-2.4494	-3.34799	2.98054	0.0842711	0.949942
ENSMUSG00000113600	Gm7868	-1.78895	-2.97199	2.98309	0.0841385	0.949942
ENSMUSG00000063808	Gpatch1	0.114542	4.44956	2.96271	0.0852049	0.949942
ENSMUSG00000040229	Gpr34	-0.167039	2.65167	2.97315	0.0846569	0.949942
ENSMUSG00000020358	Hnrnpab	0.0872148	7.46965	2.96376	0.0851499	0.949942
ENSMUSG00000030541	Idh2	0.119941	4.65143	2.96321	0.0851788	0.949942
ENSMUSG00000032816	Igdcc4	0.0978944	5.70639	2.97259	0.0846861	0.949942
ENSMUSG00000002578	Ikzf4	-0.147795	3.37934	2.98348	0.0841183	0.949942
ENSMUSG00000059851	Kmt5c	-0.135289	3.8032	2.99075	0.0837413	0.949942
ENSMUSG00000058729	Lin9	0.190733	2.39316	2.96187	0.0852493	0.949942
ENSMUSG00000024829	Mrpl21	-0.121949	4.18826	2.98482	0.0840486	0.949942
ENSMUSG00000017861	Mybl2	0.287127	0.795825	2.9638	0.0851479	0.949942
ENSMUSG00000036098	Myrf	-0.300832	0.884398	2.9671	0.0849738	0.949942
ENSMUSG00000052512	Nav2	-0.0906263	6.67292	2.98167	0.0842124	0.949942
ENSMUSG00000052276	Ostn	0.450677	0.0250058	2.96845	0.0849031	0.949942
ENSMUSG00000024712	Rfk	0.102779	5.24911	2.96718	0.0849698	0.949942
ENSMUSG00000002222	Rmnd5a	-0.0908019	7.01874	2.97519	0.0845503	0.949942
ENSMUSG00000084416	Rpl10a-ps1	0.133549	3.65846	2.99291	0.0836297	0.949942
ENSMUSG00000055723	Rras2	0.100174	6.37637	2.97837	0.0843842	0.949942
ENSMUSG00000026065	Slc9a4	0.437152	-0.226057	2.96493	0.0850883	0.949942
ENSMUSG00000045667	Smtnl2	-0.193036	2.3408	2.99833	0.0833503	0.949942
ENSMUSG00000028563	Tm2d1	-0.134385	3.83159	2.98485	0.0840471	0.949942
ENSMUSG00000022754	Tmem45a	0.469688	-0.467137	2.96537	0.0850653	0.949942
ENSMUSG00000037573	Tob1	-0.1267	3.93346	2.97615	0.0845	0.949942
ENSMUSG00000038299	Wdr36	0.100046	5.60814	2.99316	0.083617	0.949942
ENSMUSG00000091744	Gm17732	-0.357982	0.200439	2.95985	0.0853558	0.94996
ENSMUSG00000105383	Gm42641	-0.138849	3.6652	2.9604	0.0853268	0.94996
ENSMUSG00000022900	Ildr1	-0.569715	-1.18267	2.95899	0.0854015	0.94996
ENSMUSG00000085407	1700095J03Rik	0.534555	-0.917968	2.94388	0.0862033	0.950164
ENSMUSG00000114253	AC173482.1	-0.538521	-0.695462	2.93694	0.0865746	0.950164
ENSMUSG00000058145	Adamts17	-0.130063	4.30357	2.95059	0.0858463	0.950164
ENSMUSG00000115423	AL731706.1	-0.165285	2.87036	2.95372	0.0856802	0.950164
ENSMUSG00000046219	C230012O17Rik	-0.36213	0.0248406	2.93454	0.0867033	0.950164
ENSMUSG00000019945	Cabcoco1	0.514382	-0.854436	2.93005	0.0869445	0.950164
ENSMUSG00000011154	Cfap161	0.621665	-1.39319	2.93869	0.0864806	0.950164
ENSMUSG00000049354	Dcaf7	-0.0833105	8.70638	2.95276	0.0857308	0.950164
ENSMUSG00000033805	Ephx4	0.125905	3.91415	2.92767	0.0870731	0.950164
ENSMUSG00000023011	Faim2	-0.111274	5.8917	2.94691	0.0860421	0.950164
ENSMUSG00000059049	Frem1	0.198235	2.11005	2.92574	0.0871775	0.950164
ENSMUSG00000085603	Gm11346	-0.472151	-0.678631	2.94928	0.0859159	0.950164
ENSMUSG00000084898	Gm12371	-0.186021	2.37971	2.95141	0.0858029	0.950164
ENSMUSG00000085311	Gm15445	-0.982827	-1.8484	2.94885	0.0859389	0.950164
ENSMUSG00000099703	Gm28285	0.202894	2.03775	2.93959	0.0864328	0.950164
ENSMUSG00000103959	Gm37720	-0.800582	-1.38497	2.94347	0.0862253	0.950164
ENSMUSG00000105656	Gm43017	-1.02864	-2.31423	2.93774	0.0865317	0.950164
ENSMUSG00000106499	Gm9403	0.341493	0.347177	2.94468	0.0861606	0.950164
ENSMUSG00000041303	Gtf3c3	0.0992604	5.53876	2.93482	0.0866884	0.950164
ENSMUSG00000014164	Klhl3	-0.103337	5.30119	2.95554	0.0855839	0.950164
ENSMUSG00000019996	Map7	0.112144	4.52252	2.94759	0.0860055	0.950164
ENSMUSG00000078908	Mon1b	-0.116267	5.01285	2.93746	0.0865467	0.950164
ENSMUSG00000095789	Nupr1l	0.482958	-0.516094	2.92873	0.0870158	0.950164
ENSMUSG00000031834	Pik3r2	-0.0899076	7.4707	2.93625	0.0866117	0.950164
ENSMUSG00000025140	Pycr1	-0.264434	1.15316	2.94064	0.0863765	0.950164
ENSMUSG00000033882	Rbm46	0.472197	-0.424658	2.92776	0.0870681	0.950164
ENSMUSG00000049832	Rbx1-ps	0.453787	-2.87212	2.92752	0.0870812	0.950164
ENSMUSG00000071636	Rimbp3	-0.240213	1.3976	2.93853	0.0864892	0.950164
ENSMUSG00000056427	Slit3	-0.113579	4.46022	2.94131	0.0863406	0.950164
ENSMUSG00000020485	Supt4a	-0.119652	4.26191	2.92586	0.0871709	0.950164
ENSMUSG00000000093	Tbx2	0.301209	0.755988	2.93201	0.0868394	0.950164
ENSMUSG00000032769	Trpa1	-0.136323	3.5295	2.95391	0.0856699	0.950164
ENSMUSG00000030107	Usp18	-0.886646	-1.91255	2.93292	0.0867902	0.950164
ENSMUSG00000027803	Wwtr1	0.108233	4.79149	2.92965	0.0869665	0.950164
ENSMUSG00000045064	Zc2hc1c	0.348781	0.31332	2.94317	0.0862413	0.950164
ENSMUSG00000051354	Samd3	-0.812804	-1.29729	2.92068	0.0874511	0.952597
ENSMUSG00000093445	Lrch4	0.269839	2.17749	2.91787	0.0876032	0.953158
ENSMUSG00000025355	Mmp19	-0.544361	-0.672475	2.91865	0.0875613	0.953158
ENSMUSG00000044966	Fbxo48	0.616146	-0.886265	2.91601	0.0877044	0.95371
ENSMUSG00000079330	Lemd1	-0.217722	2.35839	2.91463	0.0877797	0.95398
ENSMUSG00000039963	Ccdc40	0.219821	1.84388	2.912	0.0879225	0.954436
ENSMUSG00000103291	Gm38235	-0.320202	0.760991	2.91264	0.0878882	0.954436
ENSMUSG00000057715	A830018L16Rik	-0.090493	6.80888	2.89945	0.0886099	0.954553
ENSMUSG00000110869	AC122901.1	0.377215	0.096735	2.89832	0.0886719	0.954553
ENSMUSG00000113752	AC159244.3	-0.528519	-0.79347	2.9029	0.0884206	0.954553
ENSMUSG00000006403	Adamts4	0.176875	2.55097	2.90929	0.0880705	0.954553
ENSMUSG00000021662	Arhgef28	0.0934248	6.12491	2.90561	0.0882719	0.954553
ENSMUSG00000025510	Cd151	0.138223	4.42237	2.90927	0.0880716	0.954553
ENSMUSG00000085730	Gm13307	1.57508	-2.91201	2.9068	0.0882065	0.954553
ENSMUSG00000082154	Gm16464	-0.502485	-1.05949	2.90095	0.0885273	0.954553
ENSMUSG00000096850	Gm21748	1.73447	-2.50121	2.90507	0.0883016	0.954553
ENSMUSG00000095366	Gm21860	1.73447	-2.50121	2.90507	0.0883016	0.954553
ENSMUSG00000103331	Gm37995	0.326137	0.411098	2.89799	0.08869	0.954553
ENSMUSG00000051255	Gm6563	-0.195082	2.04233	2.90426	0.0883457	0.954553
ENSMUSG00000061068	Mcpt4	1.07434	-2.556	2.90609	0.0882454	0.954553
ENSMUSG00000000766	Oprm1	-0.235657	1.52416	2.90217	0.0884602	0.954553
ENSMUSG00000078681	Tm2d3	-0.131973	3.78857	2.89886	0.0886424	0.954553
ENSMUSG00000108521	Gm44639	0.360078	0.183882	2.89662	0.0887654	0.954821
ENSMUSG00000020831	0610010K14Rik	-0.152889	3.00625	2.89414	0.0889022	0.954986
ENSMUSG00000085338	2410004I01Rik	-0.437425	-0.51669	2.87729	0.0898372	0.954986
ENSMUSG00000112741	AC162467.3	0.282825	0.84693	2.87553	0.0899354	0.954986
ENSMUSG00000033542	Arhgef5	0.1757	2.60369	2.89104	0.0890733	0.954986
ENSMUSG00000041372	B4galnt3	0.362599	0.0820724	2.87223	0.0901201	0.954986
ENSMUSG00000108181	C030015A19Rik	-0.261798	1.52126	2.8816	0.0895968	0.954986
ENSMUSG00000040552	C3ar1	-0.287287	0.921236	2.86984	0.090254	0.954986
ENSMUSG00000020866	Cacna1g	-0.100343	6.8382	2.8796	0.0897085	0.954986
ENSMUSG00000024330	Col11a2	-0.139282	3.38143	2.88313	0.0895118	0.954986
ENSMUSG00000074874	Ctla2b	0.436312	-0.457441	2.88864	0.0892061	0.954986
ENSMUSG00000030610	Det1	0.200794	2.11456	2.88615	0.0893444	0.954986
ENSMUSG00000058325	Dock1	0.107703	4.7937	2.87651	0.0898805	0.954986
ENSMUSG00000021765	Fst	0.236728	1.47022	2.87572	0.0899246	0.954986
ENSMUSG00000083853	Gm15696	1.2058	-2.51632	2.89171	0.0890366	0.954986
ENSMUSG00000093559	Gm20705	-0.484018	-0.645417	2.87202	0.0901316	0.954986
ENSMUSG00000097884	Gm26543	-0.481823	-0.683965	2.89501	0.0888544	0.954986
ENSMUSG00000104416	Gm37067	-0.597989	-0.79926	2.86741	0.0903901	0.954986
ENSMUSG00000102805	Gm37240	-0.664031	-0.802555	2.87132	0.0901711	0.954986
ENSMUSG00000103209	Gm37331	0.204111	1.90373	2.88252	0.0895457	0.954986
ENSMUSG00000106612	Gm43750	-0.294801	0.87905	2.88459	0.089431	0.954986
ENSMUSG00000108311	Gm44737	0.612306	-1.08397	2.86954	0.0902705	0.954986
ENSMUSG00000036292	Gramd1c	0.257627	1.05108	2.87214	0.0901249	0.954986
ENSMUSG00000034987	Hrh2	0.203657	2.00324	2.8709	0.0901943	0.954986
ENSMUSG00000038342	Mlxip	-0.112644	4.76182	2.87042	0.0902213	0.954986
ENSMUSG00000036834	Plch1	0.120199	4.13399	2.88032	0.089668	0.954986
ENSMUSG00000032492	Pth1r	0.154967	2.93838	2.86794	0.0903604	0.954986
ENSMUSG00000028426	Rad23b	0.0827921	8.22316	2.87586	0.0899171	0.954986
ENSMUSG00000071648	Rom1	0.393278	-0.144381	2.88741	0.0892745	0.954986
ENSMUSG00000063652	Slc22a21	0.232294	1.59673	2.8692	0.0902895	0.954986
ENSMUSG00000020027	Socs2	0.0993725	5.63501	2.87959	0.0897088	0.954986
ENSMUSG00000036983	Tfb1m	0.253159	1.23194	2.86731	0.0903958	0.954986
ENSMUSG00000067916	Zfp991	0.134508	3.60444	2.87873	0.0897569	0.954986
ENSMUSG00000028088	Fmo5	-0.47413	-0.536854	2.86547	0.0904993	0.955546
ENSMUSG00000031327	Chic1	0.110026	4.5932	2.86456	0.0905506	0.955554
ENSMUSG00000031111	Igsf1	-0.148122	3.30819	2.86259	0.0906616	0.956191
ENSMUSG00000027257	Pacsin3	-0.138101	3.38358	2.86071	0.0907675	0.956242
ENSMUSG00000082286	Pisd-ps1	0.136089	3.50601	2.86082	0.0907614	0.956242
ENSMUSG00000019848	Popdc3	0.26449	0.959392	2.85947	0.0908374	0.956446
ENSMUSG00000034758	Tle6	-0.45588	-0.546262	2.85741	0.0909538	0.95714
ENSMUSG00000037035	Inhbb	0.138339	4.05213	2.85542	0.0910665	0.957793
ENSMUSG00000093674	Rpl41	-0.0843803	8.00983	2.85365	0.0911666	0.958313
ENSMUSG00000085582	3110099E03Rik	0.455225	-0.397987	2.85269	0.0912211	0.958353
ENSMUSG00000045538	Ddx28	0.123505	3.84271	2.84941	0.0914073	0.959777
ENSMUSG00000028261	Ndufaf4	0.104619	4.93582	2.84781	0.0914982	0.960199
ENSMUSG00000079386	Gm3173	0.868156	-1.47361	2.84588	0.0916084	0.96043
ENSMUSG00000036430	Tbcc	0.12874	3.67514	2.84565	0.0916218	0.96043
ENSMUSG00000111371	AC164123.1	-1.9594	-2.6188	2.83688	0.092123	0.960718
ENSMUSG00000040373	Cacng5	-0.128948	3.92121	2.83524	0.0922168	0.960718
ENSMUSG00000014791	Elmo3	0.530083	-0.904833	2.83363	0.0923093	0.960718
ENSMUSG00000055760	Gemin6	-0.181602	2.34006	2.83415	0.0922797	0.960718
ENSMUSG00000103825	Gm38178	-0.417242	-0.0347982	2.83966	0.0919639	0.960718
ENSMUSG00000112353	Gm40418	-0.481876	-0.823801	2.83677	0.0921292	0.960718
ENSMUSG00000106927	Gm43598	0.575099	-0.871438	2.83843	0.0920339	0.960718
ENSMUSG00000038372	Gmds	-0.129958	3.72818	2.83813	0.0920513	0.960718
ENSMUSG00000055652	Klhl25	0.10453	4.9942	2.83958	0.0919682	0.960718
ENSMUSG00000027378	Nphp1	0.126452	3.77295	2.84357	0.0917401	0.960718
ENSMUSG00000047910	Pcdhb16	0.118926	4.14902	2.84254	0.0917989	0.960718
ENSMUSG00000088789	Scarna13	-0.0994942	5.33534	2.83643	0.0921486	0.960718
ENSMUSG00000028780	Sema3c	0.101605	5.79074	2.83603	0.0921718	0.960718
ENSMUSG00000083822	Hmgb1-ps5	-1.21736	-2.60338	2.83253	0.0923727	0.960848
ENSMUSG00000026601	Axdnd1	0.716343	-1.66165	2.82791	0.0926388	0.961607
ENSMUSG00000046916	Myct1	0.382141	0.0349034	2.82861	0.0925985	0.961607
ENSMUSG00000096681	Rps19-ps1	-1.40504	-2.60563	2.82774	0.0926489	0.961607
ENSMUSG00000094974	Rps19-ps2	-1.40504	-2.60563	2.82774	0.0926489	0.961607
ENSMUSG00000044150	Bclaf3	0.131318	3.69481	2.82624	0.0927354	0.961977
ENSMUSG00000086386	Gm12108	-0.379656	-0.00916254	2.82179	0.0929928	0.962362
ENSMUSG00000085655	Gm15952	0.85251	-2.2144	2.81945	0.0931286	0.962362
ENSMUSG00000105828	Gm43048	0.633499	-1.31364	2.81986	0.0931042	0.962362
ENSMUSG00000109812	Gm45640	0.257084	1.27296	2.82231	0.0929627	0.962362
ENSMUSG00000085720	Gm7854	-0.848394	-2.10662	2.82085	0.0930473	0.962362
ENSMUSG00000022952	Runx1	-0.432974	-0.271782	2.82013	0.0930888	0.962362
ENSMUSG00000057396	Zfp759	-0.143356	3.29047	2.81979	0.0931088	0.962362
ENSMUSG00000014778	Fhod1	-0.311393	0.658134	2.81763	0.0932339	0.962399
ENSMUSG00000024642	Tle4	0.090234	6.65832	2.8177	0.0932301	0.962399
ENSMUSG00000055691	Gja6	-0.582723	-1.11413	2.81526	0.0933719	0.962484
ENSMUSG00000105366	Gm43719	0.47405	-0.581565	2.81399	0.0934456	0.962484
ENSMUSG00000090626	Tex9	0.132509	3.54884	2.81481	0.0933982	0.962484
ENSMUSG00000028331	Trmo	0.209595	1.97333	2.81626	0.0933135	0.962484
ENSMUSG00000113936	Gm8784	0.790466	-2.25061	2.80972	0.0936946	0.964524
ENSMUSG00000103039	Gm37123	0.394303	-0.173898	2.80588	0.0939195	0.966313
ENSMUSG00000053161	Daw1	1.04754	-1.84831	2.80382	0.0940402	0.96703
ENSMUSG00000020483	Dynll2	-0.0868927	6.84715	2.8021	0.0941409	0.967092
ENSMUSG00000075304	Sp5	0.362663	-0.0981394	2.80197	0.0941485	0.967092
ENSMUSG00000046186	Cd109	0.200969	2.56358	2.79993	0.0942684	0.96713
ENSMUSG00000068706	Gm10250	0.382849	-0.245563	2.79756	0.0944077	0.96713
ENSMUSG00000039601	Rcan2	-0.108437	5.70147	2.79944	0.0942973	0.96713
ENSMUSG00000066637	Ttc32	-0.376375	0.00400308	2.79781	0.0943933	0.96713
ENSMUSG00000078970	Wdr92	0.18897	2.3632	2.79919	0.094312	0.96713
ENSMUSG00000060166	Zdhhc8	-0.0962509	5.73243	2.7956	0.0945234	0.967791
ENSMUSG00000031927	1700012B09Rik	-1.92341	-2.38413	2.78526	0.0951351	0.968989
ENSMUSG00000112365	AC117232.3	-1.63811	-2.92513	2.78672	0.0950486	0.968989
ENSMUSG00000025473	Adam8	-0.480455	-0.286019	2.79016	0.0948448	0.968989
ENSMUSG00000071551	Akr1c19	-0.25045	1.26987	2.78524	0.0951362	0.968989
ENSMUSG00000102565	Gm37036	0.532663	-0.746416	2.79001	0.0948539	0.968989
ENSMUSG00000020064	Herc4	0.0991783	5.25645	2.7874	0.0950081	0.968989
ENSMUSG00000053012	Krcc1	0.150877	3.03898	2.78907	0.0949091	0.968989
ENSMUSG00000030263	Lrmp	-0.388097	-0.186703	2.79022	0.0948413	0.968989
ENSMUSG00000021423	Ly86	-0.198943	1.89186	2.78458	0.0951758	0.968989
ENSMUSG00000014245	Pigl	-0.205344	1.8693	2.78411	0.0952038	0.968989
ENSMUSG00000034330	Plcg2	-0.230656	1.47266	2.78895	0.0949163	0.968989
ENSMUSG00000098789	Jmjd7	-0.198543	1.9868	2.78231	0.0953108	0.969557
ENSMUSG00000042579	4632404H12Rik	-0.151519	3.36391	2.78114	0.0953801	0.969728
ENSMUSG00000043157	Arl11	-0.798366	-1.83635	2.7803	0.0954301	0.969728
ENSMUSG00000079547	H2-DMb1	0.495696	-0.928341	2.77939	0.0954843	0.969758
ENSMUSG00000096544	Gm4617	-0.44963	-0.509064	2.77633	0.0956673	0.971095
ENSMUSG00000069678	Pcgf1	-0.199991	1.97566	2.77544	0.0957202	0.971111
ENSMUSG00000052861	Dnah6	0.284961	1.12495	2.77123	0.0959723	0.972555
ENSMUSG00000105822	Gm42969	-0.314257	0.572738	2.77084	0.0959958	0.972555
ENSMUSG00000046834	Krt1	-0.203476	1.85353	2.76792	0.0961709	0.972555
ENSMUSG00000024892	Pcx	-0.09771	5.38762	2.7682	0.0961541	0.972555
ENSMUSG00000007613	Tgfbr1	0.0927794	5.85683	2.76945	0.096079	0.972555
ENSMUSG00000002871	Tpra1	-0.128069	3.76603	2.77005	0.0960431	0.972555
ENSMUSG00000037683	Armc3	-0.464217	-0.546503	2.76318	0.0964563	0.973361
ENSMUSG00000083990	Gm12101	-1.85664	-3.31412	2.76371	0.0964241	0.973361
ENSMUSG00000042282	Gucy2f	-0.344492	0.343209	2.76318	0.0964564	0.973361
ENSMUSG00000051246	Msantd1	-0.174562	2.62638	2.76389	0.0964133	0.973361
ENSMUSG00000104523	Gm37335	-2.33929	-2.87342	2.76214	0.0965193	0.973476
ENSMUSG00000019989	Enpp3	-0.34434	0.284748	2.75947	0.0966803	0.974062
ENSMUSG00000029070	Mxra8	0.208621	2.89306	2.7601	0.096642	0.974062
ENSMUSG00000028444	Cntfr	-0.136326	3.4602	2.75793	0.0967732	0.974479
ENSMUSG00000069094	Pde7a	0.0941347	5.70739	2.75382	0.0970224	0.976468
ENSMUSG00000086155	9430041J12Rik	0.300497	0.705344	2.7513	0.0971756	0.977449
ENSMUSG00000044811	Cd300c2	-0.414978	-0.39238	2.75051	0.0972232	0.977449
ENSMUSG00000032381	Fam96a	-0.121575	3.90947	2.74795	0.0973793	0.97798
ENSMUSG00000048720	Tbc1d12	0.103116	5.01094	2.74837	0.0973538	0.97798
ENSMUSG00000039908	Slc26a11	-0.206066	1.91529	2.74694	0.0974406	0.978076
ENSMUSG00000028128	F3	0.130769	3.4662	2.74189	0.0977489	0.97968
ENSMUSG00000060791	Gmfg	-0.387087	-0.314696	2.74304	0.0976787	0.97968
ENSMUSG00000046731	Kctd11	0.410625	-0.0308392	2.74178	0.0977557	0.97968
ENSMUSG00000069303	Hist1h2br	-0.147353	3.39824	2.74013	0.0978569	0.980104
ENSMUSG00000041313	Slc7a1	0.0869672	6.57947	2.7394	0.0979016	0.980104
ENSMUSG00000032403	2300009A05Rik	0.172998	2.40158	2.73639	0.0980864	0.980434
ENSMUSG00000109890	AU023762	-0.302518	0.508907	2.73428	0.0982155	0.980434
ENSMUSG00000059658	Gm16379	1.32268	-3.14409	2.73636	0.0980879	0.980434
ENSMUSG00000097000	Gm17435	0.3111	0.974263	2.73529	0.0981538	0.980434
ENSMUSG00000091228	Gm20390	-0.0931122	6.02122	2.73574	0.0981261	0.980434
ENSMUSG00000108389	Gm45206	0.543451	-0.740335	2.73367	0.0982536	0.980434
ENSMUSG00000069516	Lyz2	-0.212671	2.38844	2.73127	0.0984009	0.980434
ENSMUSG00000022109	Med4	-0.112341	4.56747	2.73199	0.0983567	0.980434
ENSMUSG00000030604	Zfp626	-0.129558	3.73892	2.73204	0.0983539	0.980434
ENSMUSG00000106825	2510016D11Rik	-0.571906	-0.879979	2.72487	0.0987963	0.980438
ENSMUSG00000090622	A930033H14Rik	0.233171	1.38646	2.72122	0.0990222	0.980438
ENSMUSG00000060096	Amd-ps3	0.432168	-0.221278	2.72372	0.0988672	0.980438
ENSMUSG00000086181	C230034O21Rik	-0.164045	2.78849	2.71458	0.0994349	0.980438
ENSMUSG00000041134	Cyyr1	0.255146	1.37821	2.72869	0.0985603	0.980438
ENSMUSG00000028322	Exosc3	0.163314	2.51523	2.71698	0.0992859	0.980438
ENSMUSG00000027086	Fastkd1	-0.110711	4.45907	2.72086	0.0990446	0.980438
ENSMUSG00000113473	Gm7045	-0.644371	-1.48841	2.7179	0.0992282	0.980438
ENSMUSG00000106237	Gm8066	-1.31237	-2.8239	2.71403	0.0994696	0.980438
ENSMUSG00000042807	Hecw2	0.0887213	6.77822	2.71587	0.0993551	0.980438
ENSMUSG00000090291	Lrrc10b	0.180258	2.12676	2.71689	0.0992915	0.980438
ENSMUSG00000029726	Mepce	-0.109712	4.49438	2.71588	0.099354	0.980438
ENSMUSG00000031878	Nae1	0.092911	5.67864	2.71371	0.0994895	0.980438
ENSMUSG00000057103	Nat8f1	-0.219038	1.55472	2.72187	0.098982	0.980438
ENSMUSG00000021223	Papln	0.137719	3.31969	2.72148	0.0990064	0.980438
ENSMUSG00000029718	Pcolce	-0.21043	2.3746	2.71688	0.0992917	0.980438
ENSMUSG00000034462	Pkd2	0.10005	5.17902	2.71739	0.0992604	0.980438
ENSMUSG00000028577	Plaa	0.0852591	6.82846	2.71944	0.0991327	0.980438
ENSMUSG00000055214	Pld5	-0.347802	0.551239	2.72787	0.0986106	0.980438
ENSMUSG00000039234	Sec24d	0.108328	4.63738	2.71738	0.099261	0.980438
ENSMUSG00000037376	Trmt6	0.112675	4.31634	2.72143	0.0990094	0.980438
ENSMUSG00000053441	Adamts19	0.328204	0.518635	2.71119	0.0996466	0.980484
ENSMUSG00000026648	Dclre1c	0.149553	3.03393	2.71045	0.0996927	0.980484
ENSMUSG00000090135	Gm15809	-1.52351	-2.61903	2.71173	0.0996128	0.980484
ENSMUSG00000005268	Prlr	-0.217689	1.51774	2.71031	0.0997014	0.980484
ENSMUSG00000038954	Supt3	-0.186746	2.18283	2.70751	0.0998765	0.981695
ENSMUSG00000030630	Fah	0.141275	3.23748	2.70594	0.0999753	0.981972
ENSMUSG00000038712	Mindy1	0.109313	4.4955	2.70541	0.100008	0.981972
ENSMUSG00000104951	Gm43413	-0.522202	-0.566796	2.70374	0.100113	0.982489
ENSMUSG00000046727	Cystm1	-0.124409	3.82502	2.70084	0.100295	0.983767
ENSMUSG00000106560	Gm43119	-0.406518	0.0107253	2.69827	0.100457	0.984844
ENSMUSG00000063543	Gm5616	1.82103	-2.30859	2.69594	0.100604	0.985775
ENSMUSG00000031700	Gpt2	0.0985685	5.41934	2.69464	0.100686	0.98607
ENSMUSG00000113588	AC133079.1	-0.486176	-0.551703	2.69119	0.100905	0.987695
ENSMUSG00000039563	2210406O10Rik	-0.37415	-0.0855772	2.6876	0.101132	0.988369
ENSMUSG00000018800	Abca5	0.0925997	5.70018	2.68434	0.101339	0.988369
ENSMUSG00000004610	Etfb	-0.132997	3.46903	2.68452	0.101328	0.988369
ENSMUSG00000106498	Gm43032	0.470493	-0.472726	2.68655	0.101199	0.988369
ENSMUSG00000045294	Insig1	0.084469	6.83796	2.6863	0.101215	0.988369
ENSMUSG00000023150	Ivns1abp	0.0823959	7.94796	2.6858	0.101246	0.988369
ENSMUSG00000027784	Ppm1l	-0.0875443	7.27886	2.6877	0.101126	0.988369
ENSMUSG00000096214	Gm22634	-0.301938	5.71266	2.68036	0.101593	0.990331
ENSMUSG00000112794	AC160029.1	0.405401	-0.206646	2.67555	0.1019	0.990548
ENSMUSG00000097307	Gm26834	-1.116	-2.42147	2.6751	0.101929	0.990548
ENSMUSG00000066491	Gm6265	1.92744	-3.28045	2.67695	0.101811	0.990548
ENSMUSG00000042485	Mustn1	0.496635	-0.984636	2.67601	0.101871	0.990548
ENSMUSG00000021032	Ngb	-0.186843	2.09643	2.67764	0.101767	0.990548
ENSMUSG00000086745	Tspan2os	0.736206	-1.74068	2.67646	0.101842	0.990548
ENSMUSG00000036672	Cenpt	-0.110539	4.39814	2.67332	0.102043	0.991147
ENSMUSG00000104126	Gm37486	-1.16267	-2.68038	2.66948	0.102289	0.992126
ENSMUSG00000111752	Gm38575	-0.539838	-1.23924	2.6693	0.102301	0.992126
ENSMUSG00000062175	Tgif2	0.191629	2.14659	2.66986	0.102265	0.992126
ENSMUSG00000035696	Rnf38	-0.0921117	5.86593	2.66799	0.102385	0.992436
ENSMUSG00000081137	BC022960	-0.212275	1.7337	2.66477	0.102592	0.993932
ENSMUSG00000050295	Foxc1	0.18884	3.18595	2.66329	0.102688	0.994303
ENSMUSG00000102573	Gm7265	-0.227123	1.63585	2.66255	0.102736	0.994303
ENSMUSG00000027886	1700013F07Rik	-0.629239	-1.42137	2.65324	0.103339	0.995053
ENSMUSG00000021278	Amn	0.134993	3.1853	2.65558	0.103187	0.995053
ENSMUSG00000009585	Apobec3	0.281823	0.716371	2.65616	0.10315	0.995053
ENSMUSG00000032179	Bmp5	0.255424	1.48526	2.6539	0.103296	0.995053
ENSMUSG00000044258	Ctla2a	0.16887	2.47217	2.65999	0.102902	0.995053
ENSMUSG00000086794	Gm11642	-0.804609	-2.16726	2.65712	0.103088	0.995053
ENSMUSG00000112466	Gm29674	-0.42373	-0.243935	2.65459	0.103251	0.995053
ENSMUSG00000049504	Proser1	-0.171301	2.55056	2.65611	0.103153	0.995053
ENSMUSG00000025574	Tk1	0.237244	1.24217	2.65898	0.102967	0.995053
ENSMUSG00000064141	Zfp69	0.285402	0.607402	2.6563	0.10314	0.995053
ENSMUSG00000059970	Hspa2	-0.13009	3.67471	2.64983	0.103561	0.995449
ENSMUSG00000030545	Pex11a	0.174794	2.40217	2.64937	0.103591	0.995449
ENSMUSG00000015659	Serac1	-0.128866	3.82373	2.65092	0.10349	0.995449
ENSMUSG00000041747	Utp15	0.101458	4.95479	2.65	0.10355	0.995449
ENSMUSG00000034724	Cnot6l	0.0933796	5.77612	2.64419	0.103929	0.996676
ENSMUSG00000098061	Gm26945	-0.154087	3.06162	2.64479	0.10389	0.996676
ENSMUSG00000061991	Hist1h2af	0.267237	0.93205	2.64505	0.103873	0.996676
ENSMUSG00000035248	Zcchc6	0.087331	6.3234	2.64654	0.103775	0.996676
ENSMUSG00000037938	Chchd5	-0.180055	2.29209	2.63956	0.104232	0.998065
ENSMUSG00000028843	Sh3bgrl3	-0.0906628	5.94143	2.64091	0.104144	0.998065
ENSMUSG00000021614	Vcan	0.0850034	7.19485	2.63988	0.104212	0.998065
ENSMUSG00000087475	4933406I18Rik	-0.659433	-1.45838	2.6375	0.104367	0.998855
ENSMUSG00000079737	3110001I22Rik	-0.256183	1.0917	2.63443	0.10457	0.999778
ENSMUSG00000043230	Fam124b	0.57049	-0.92443	2.6349	0.104538	0.999778
ENSMUSG00000094707	A830019P07Rik	0.570176	-1.43891	2.63166	0.104752	0.999829
ENSMUSG00000029279	Brdt	0.147316	2.92415	2.63163	0.104754	0.999829
ENSMUSG00000029276	Glmn	0.12581	3.63522	2.63114	0.104786	0.999829
ENSMUSG00000083192	Rpl31-ps12	1.28566	-2.98125	2.63239	0.104704	0.999829
ENSMUSG00000098912	1500004A13Rik	-0.086563	6.57327	2.61132	0.106104	0.999891
ENSMUSG00000113073	AC126673.1	-0.308002	0.775999	2.61804	0.105655	0.999891
ENSMUSG00000020178	Adora2a	-0.222213	1.73557	2.61513	0.105849	0.999891
ENSMUSG00000034867	Ankrd27	0.0957428	5.29141	2.606	0.10646	0.999891
ENSMUSG00000032757	Bet1	-0.129594	3.47662	2.61603	0.105789	0.999891
ENSMUSG00000050623	Catsperz	-0.337976	0.203335	2.6025	0.106695	0.999891
ENSMUSG00000035228	Ccdc106	-0.0996181	4.98797	2.61482	0.10587	0.999891
ENSMUSG00000107499	Ccdc142	0.246381	1.17192	2.60799	0.106326	0.999891
ENSMUSG00000059288	Cdyl	-0.139815	3.20029	2.60492	0.106533	0.999891
ENSMUSG00000015357	Clpx	0.101155	4.84421	2.60779	0.10634	0.999891
ENSMUSG00000095385	D630033O11Rik	1.20628	-2.95158	2.61533	0.105836	0.999891
ENSMUSG00000033216	Eefsec	-0.124198	4.00415	2.61296	0.105993	0.999891
ENSMUSG00000038524	Fchsd1	0.100991	4.93622	2.60254	0.106693	0.999891
ENSMUSG00000024553	Galr1	-0.563487	-0.998787	2.60353	0.106626	0.999891
ENSMUSG00000085875	Gm12905	0.611502	-2.84816	2.6222	0.105379	0.999891
ENSMUSG00000097792	Gm27042	1.01491	-2.1987	2.60341	0.106634	0.999891
[truncated: 16,922 more rows]

## Sheet: Cortex-DEG-Adult
Ensembl_ID	Gene_name	logFC	logCPM	LR	PValue	FDR
ENSMUSG00000004364	Cul3	-0.909361	6.9662	650.434	1.79728e-143	3.24607e-139
ENSMUSG00000092274	Neat1	0.447957	4.93684	81.1898	2.0505e-19	1.8517e-15
ENSMUSG00000113076	AC120347.1	-1.13028	1.00727	68.4905	1.27491e-16	5.85e-13
ENSMUSG00000094050	Gm23472	2.16438	5.52361	68.0187	1.61951e-16	5.85e-13
ENSMUSG00000053830	Gm9923	3.23223	-0.784409	68.1998	1.47739e-16	5.85e-13
ENSMUSG00000083405	Gm15725	2.08969	-0.0878187	66.1239	4.23458e-16	1.27468e-12
ENSMUSG00000111765	Gm10635	-0.986183	1.15421	65.7547	5.10684e-16	1.31764e-12
ENSMUSG00000096549	Prickle4	3.14937	-1.36705	58.0657	2.53511e-14	5.72333e-11
ENSMUSG00000045903	Npas4	-0.762981	5.14759	52.4418	4.43195e-13	8.89393e-10
ENSMUSG00000065767	Gm23849	1.0433	6.33902	51.6303	6.70001e-13	1.21009e-09
ENSMUSG00000109523	Gdf1	0.696241	3.40147	47.4487	5.64623e-12	9.27059e-09
ENSMUSG00000114448	AC159195.3	-0.970947	1.08871	47.1246	6.66153e-12	1.00262e-08
ENSMUSG00000078746	Fam205a4	4.6989	1.98932	41.7525	1.03591e-10	1.3364e-07
ENSMUSG00000096214	Gm22634	1.19279	4.77681	41.8217	9.99881e-11	1.3364e-07
ENSMUSG00000031530	Dusp4	0.417467	3.32624	39.7541	2.88035e-10	3.46813e-07
ENSMUSG00000085609	1700016P03Rik	-0.681667	1.28389	38.4027	5.75519e-10	6.49653e-07
ENSMUSG00000064966	Snord15b	-0.493818	3.72113	38.0663	6.83808e-10	7.26486e-07
ENSMUSG00000088948	Gm23262	0.360488	3.8382	37.8831	7.51121e-10	7.53666e-07
ENSMUSG00000105700	Gm42772	-0.460893	2.62323	35.0918	3.14519e-09	2.84026e-06
ENSMUSG00000088088	Rmrp	0.204736	10.3546	35.1081	3.11905e-09	2.84026e-06
ENSMUSG00000109387	Gm45182	-0.686266	1.23953	34.8398	3.57976e-09	3.07877e-06
ENSMUSG00000097312	Gm26870	-1.77038	-0.332314	34.1823	5.01821e-09	4.11972e-06
ENSMUSG00000094708	Gm10359	3.42896	2.11589	32.4554	1.21957e-08	9.228e-06
ENSMUSG00000083596	Rpl21-ps15	3.26743	-1.55771	32.4448	1.22624e-08	9.228e-06
ENSMUSG00000114169	AC120347.2	-1.0469	2.17008	32.0024	1.53984e-08	1.11244e-05
ENSMUSG00000020396	Nefh	0.252419	5.86277	31.7771	1.72918e-08	1.20118e-05
ENSMUSG00000064856	Gm23444	2.12039	5.25594	28.6265	8.77736e-08	5.8714e-05
ENSMUSG00000090667	Gm765	-0.696696	0.691598	27.9233	1.26219e-07	8.1416e-05
ENSMUSG00000107498	Gm44240	-0.732088	0.618537	27.7015	1.4155e-07	8.81561e-05
ENSMUSG00000072940	Gm10443	0.632369	1.3528	27.155	1.87776e-07	0.0001094
ENSMUSG00000035299	Mid1	0.835978	4.23752	27.2169	1.81862e-07	0.0001094
ENSMUSG00000026837	Col5a1	0.243433	4.96552	26.2888	2.93989e-07	0.000165929
ENSMUSG00000114469	AC152162.1	-0.293264	3.72862	26.1565	3.14843e-07	0.000172315
ENSMUSG00000080316	Spaca6	0.306475	4.13277	25.904	3.58824e-07	0.000190609
ENSMUSG00000114147	AC134468.2	0.74165	0.694027	25.3943	4.67296e-07	0.000241138
ENSMUSG00000105983	Gm42770	-0.409844	2.51753	25.2412	5.05887e-07	0.000253801
ENSMUSG00000102317	Gm37628	-0.468696	2.23771	25.0186	5.67806e-07	0.000270352
ENSMUSG00000109575	Gm44831	-0.563921	1.33124	25.0152	5.68815e-07	0.000270352
ENSMUSG00000105974	Gm43318	-0.673039	0.668825	24.6984	6.70401e-07	0.000303718
ENSMUSG00000031538	Plat	0.213385	5.16295	24.6919	6.72649e-07	0.000303718
ENSMUSG00000042804	Gpr153	-0.255007	4.09111	24.301	8.23951e-07	0.000362961
ENSMUSG00000036192	Rorb	-0.225376	5.99872	24.0379	9.44571e-07	0.000406188
ENSMUSG00000063954	Hist2h2aa2	0.228502	4.49598	23.8953	1.01717e-06	0.000414942
ENSMUSG00000092341	Malat1	0.33494	12.9066	23.864	1.03385e-06	0.000414942
ENSMUSG00000021268	Meg3	0.234905	10.1539	23.9365	9.95676e-07	0.000414942
ENSMUSG00000029720	Gm20605	0.477419	2.34477	23.7178	1.11544e-06	0.000437958
ENSMUSG00000107928	Gm45140	-0.8393	1.45946	23.6124	1.17826e-06	0.00045278
ENSMUSG00000053093	Myh7	-0.310544	4.24276	23.5191	1.23679e-06	0.000465369
ENSMUSG00000064380	Gm26448	0.342872	3.56951	23.0369	1.58923e-06	0.000585777
ENSMUSG00000093445	Lrch4	-0.506693	1.72386	22.9239	1.68546e-06	0.000608822
ENSMUSG00000115471	AC151831.1	-0.354997	2.69996	22.6144	1.98e-06	0.000701191
ENSMUSG00000115074	AL732309.2	1.28221	-0.821554	22.3048	2.32628e-06	0.000764559
ENSMUSG00000109370	Gm44675	-0.632571	0.822266	22.3168	2.31171e-06	0.000764559
ENSMUSG00000069008	Gm5537	2.36502	4.08669	22.3584	2.26219e-06	0.000764559
ENSMUSG00000025402	Nab2	0.357315	5.02243	22.3031	2.32826e-06	0.000764559
ENSMUSG00000109362	Gm44562	-0.702673	0.366096	22.2541	2.38852e-06	0.000770341
ENSMUSG00000027955	Fam198b	-0.365875	2.53004	22.0668	2.6332e-06	0.000827264
ENSMUSG00000102240	Gm37717	-0.462427	2.28469	22.0498	2.65663e-06	0.000827264
ENSMUSG00000065649	Snora74a	0.528246	5.9461	21.3148	3.89709e-06	0.00119297
ENSMUSG00000114970	AC164978.1	-0.460019	1.64703	20.9302	4.76319e-06	0.00141029
ENSMUSG00000061724	Gm2423	0.398949	2.13235	20.9325	4.7575e-06	0.00141029
ENSMUSG00000040229	Gpr34	-0.252848	3.71074	20.6216	5.59598e-06	0.00163014
ENSMUSG00000106354	Gm42607	-0.583479	0.891376	20.4176	6.2254e-06	0.00178471
ENSMUSG00000040715	Rsc1a1	-0.383906	2.14562	20.2431	6.82007e-06	0.00192464
ENSMUSG00000112367	A230081H15Rik	-0.763748	0.0377699	20.1739	7.07111e-06	0.00193502
ENSMUSG00000032946	Rasgrp2	0.281569	3.3273	20.1994	6.97751e-06	0.00193502
ENSMUSG00000085927	Gm15888	2.27741	-2.53715	20.0563	7.5195e-06	0.00202701
ENSMUSG00000052911	Lamb2	0.244724	4.72643	20.0049	7.72439e-06	0.00205162
ENSMUSG00000020423	Btg2	-0.591988	5.64901	19.9172	8.08703e-06	0.00205718
ENSMUSG00000097971	Gm26917	-0.347326	10.036	19.9214	8.06934e-06	0.00205718
ENSMUSG00000024172	St6gal2	-0.169128	6.52849	19.9436	7.97624e-06	0.00205718
ENSMUSG00000030680	Pagr1a	1.83739	1.99434	19.5859	9.61744e-06	0.00241251
ENSMUSG00000094935	Gm9726	-1.36507	-1.35365	19.4488	1.03333e-05	0.00253784
ENSMUSG00000035621	Midn	0.270544	5.25376	19.4369	1.03981e-05	0.00253784
ENSMUSG00000049649	Gpr3	0.35467	2.53069	19.3558	1.08488e-05	0.00261253
ENSMUSG00000102504	Gm21955	-0.225452	5.0573	19.2374	1.15428e-05	0.00274309
ENSMUSG00000109286	Gm44541	-0.750208	-0.0470566	18.875	1.39566e-05	0.00323167
ENSMUSG00000065944	Rnu2-10	0.949093	6.28802	18.8914	1.38378e-05	0.00323167
ENSMUSG00000040363	Bcor	0.208034	5.1668	18.7455	1.49372e-05	0.00340458
ENSMUSG00000089809	Rasgef1b	-0.192148	6.05988	18.7274	1.50803e-05	0.00340458
ENSMUSG00000109162	2900027M19Rik	-0.405086	2.23867	18.5981	1.61382e-05	0.00359843
ENSMUSG00000106010	Gm42616	-0.509071	1.08533	18.4074	1.78365e-05	0.00389015
ENSMUSG00000000489	Pdgfb	0.204567	4.62998	18.403	1.78773e-05	0.00389015
ENSMUSG00000106385	Gm42943	-0.797562	-0.0676297	18.3579	1.83059e-05	0.00393598
ENSMUSG00000000078	Klf6	-0.185443	6.18872	18.3117	1.87553e-05	0.00398517
ENSMUSG00000102179	Gm37868	-0.621624	0.466232	18.1494	2.04232e-05	0.00419163
ENSMUSG00000041205	Map6d1	-0.175317	5.30932	18.1574	2.03378e-05	0.00419163
ENSMUSG00000010095	Slc3a2	0.162403	6.14317	18.1904	1.99882e-05	0.00419163
ENSMUSG00000093815	Gm26444	1.00931	3.7784	17.999	2.21019e-05	0.0044852
ENSMUSG00000057657	Rps18-ps3	5.1697	-2.95183	17.9652	2.24975e-05	0.00451475
ENSMUSG00000056966	Gjc3	-0.18785	5.2481	17.8795	2.35339e-05	0.00467084
ENSMUSG00000105530	Gm43829	-0.495737	1.09828	17.8022	2.45094e-05	0.00481157
ENSMUSG00000048826	Dact2	-0.170907	5.7301	17.7275	2.54908e-05	0.00484621
ENSMUSG00000036390	Gadd45a	0.31546	2.73347	17.7354	2.53853e-05	0.00484621
ENSMUSG00000102659	Gm37077	-0.562702	0.973399	17.7541	2.51371e-05	0.00484621
ENSMUSG00000028602	Tnfrsf8	-0.658231	0.155135	17.6033	2.7211e-05	0.00511936
ENSMUSG00000104696	Gm42946	-0.565087	0.787305	17.4374	2.96932e-05	0.00552876
ENSMUSG00000105940	Gm42635	-0.437009	1.44422	17.3957	3.03514e-05	0.00559364
ENSMUSG00000102258	Gm38257	-0.70488	-0.00693274	17.3559	3.09937e-05	0.00565432
ENSMUSG00000091898	Tnnc1	-0.324743	3.35052	17.2629	3.25477e-05	0.00587844
ENSMUSG00000107917	Gm44235	-0.580843	0.586277	17.1972	3.36934e-05	0.00602511
ENSMUSG00000107062	Gm43580	-1.01349	-1.02061	17.1584	3.43892e-05	0.00608925
ENSMUSG00000106491	Gm42446	-0.520692	0.90441	17.1207	3.50784e-05	0.00609183
ENSMUSG00000024427	Spry4	0.255619	3.34973	17.125	3.49984e-05	0.00609183
ENSMUSG00000063558	Aox1	0.356205	2.31699	17.0127	3.71307e-05	0.00635684
ENSMUSG00000042961	Egflam	0.356329	2.04975	17.0036	3.73083e-05	0.00635684
ENSMUSG00000065870	Rnu3a	-1.66899	2.10167	16.9747	3.78813e-05	0.00639415
ENSMUSG00000038894	Irs2	0.243406	6.12673	16.8897	3.9615e-05	0.00662488
ENSMUSG00000037465	Klf10	0.268701	5.53673	16.716	4.34123e-05	0.00719329
ENSMUSG00000026826	Nr4a2	0.272675	5.11449	16.6658	4.45778e-05	0.00731927
ENSMUSG00000037428	Vgf	0.14259	6.90224	16.6019	4.61047e-05	0.00750177
ENSMUSG00000027375	Mal	-0.133345	8.40442	16.4912	4.88776e-05	0.00788196
ENSMUSG00000011751	Sptbn4	0.130355	7.15625	16.4655	4.95434e-05	0.00791861
ENSMUSG00000052135	Foxo6	0.27081	2.94721	16.4379	5.02689e-05	0.00796409
ENSMUSG00000108880	Gm44560	-0.339916	2.37508	16.2877	5.44148e-05	0.00852259
ENSMUSG00000040488	Ltbp4	0.204279	4.78279	16.2765	5.47379e-05	0.00852259
ENSMUSG00000020374	Rasgef1c	-0.193321	4.50118	16.1809	5.75707e-05	0.00888705
ENSMUSG00000105637	Gm42480	-0.559461	0.576793	16.1516	5.84689e-05	0.00894922
ENSMUSG00000090996	Gm20458	0.991308	-1.13289	16.1112	5.97299e-05	0.00904169
ENSMUSG00000065226	Gm25791	-0.451538	1.20637	16.1003	6.00744e-05	0.00904169
ENSMUSG00000027350	Chgb	0.14431	8.86166	16.0825	6.0642e-05	0.00905169
ENSMUSG00000032295	Man2c1	0.200349	5.27657	15.917	6.61825e-05	0.00971807
ENSMUSG00000103800	Pcdha8	0.528427	0.965289	15.9226	6.59853e-05	0.00971807
ENSMUSG00000093908	Gm5784	0.709501	-0.124968	15.858	6.82774e-05	0.00994482
ENSMUSG00000024670	Cd6	-0.495842	0.938623	15.741	7.26341e-05	0.0104804
ENSMUSG00000105707	Gm43753	-0.635145	0.0917693	15.7135	7.36954e-05	0.0104804
ENSMUSG00000069303	Hist1h2br	-0.551997	0.79049	15.7211	7.34027e-05	0.0104804
ENSMUSG00000102868	Gm37633	-0.845089	-0.686356	15.6858	7.47844e-05	0.0105158
ENSMUSG00000065353	Snora73b	0.296751	5.91711	15.6776	7.51089e-05	0.0105158
ENSMUSG00000094826	Gm23804	1.72944	4.09566	15.5876	7.87682e-05	0.0108598
ENSMUSG00000095969	Rnu1a1	1.7295	4.09576	15.5882	7.87455e-05	0.0108598
ENSMUSG00000053560	Ier2	-0.367326	3.39565	15.4697	8.38402e-05	0.0114715
ENSMUSG00000093956	Gm24497	-0.997778	4.91733	15.4255	8.58202e-05	0.0115742
ENSMUSG00000028763	Hspg2	0.27963	3.1803	15.4244	8.58725e-05	0.0115742
ENSMUSG00000032911	Cspg4	0.23498	4.21942	15.3264	9.0444e-05	0.0119473
ENSMUSG00000030087	Klf15	0.20895	4.06281	15.3226	9.06247e-05	0.0119473
ENSMUSG00000000282	Mnt	0.210913	4.32336	15.3482	8.94074e-05	0.0119473
ENSMUSG00000107535	Gm44183	1.72686	-1.74001	15.2886	9.22694e-05	0.0120692
ENSMUSG00000020653	Klf11	-0.237109	3.35557	15.2761	9.28862e-05	0.0120692
ENSMUSG00000112905	AC117199.1	-0.529744	0.604181	15.1984	9.67864e-05	0.0124856
ENSMUSG00000109385	Gm44518	-0.478708	0.92648	15.185	9.74738e-05	0.0124856
ENSMUSG00000020912	Krt12	-0.258647	3.17661	15.1032	0.000101793	0.0129471
ENSMUSG00000097891	Gm3650	1.09568	-0.86373	15.0328	0.000105658	0.0133447
ENSMUSG00000037254	Itih2	0.379983	1.64924	14.9518	0.000110294	0.0138335
ENSMUSG00000081058	Hist2h3c2	-0.549414	0.314779	14.8876	0.000114113	0.0142137
ENSMUSG00000054708	Ankrd24	0.206521	4.48738	14.8584	0.000115892	0.0143365
ENSMUSG00000089617	Scarna10	0.159394	8.23165	14.834	0.000117398	0.014424
ENSMUSG00000078606	Gm4070	0.372892	2.75538	14.7685	0.00012155	0.0148332
ENSMUSG00000025579	Gaa	0.149404	7.63481	14.6123	0.000132049	0.0160063
ENSMUSG00000095590	Gm24305	0.77635	-0.284077	14.5805	0.000134297	0.0161703
ENSMUSG00000112061	Gm8249	4.44498	-3.06118	14.5618	0.000135634	0.0162231
ENSMUSG00000022863	Btg3	0.351938	3.30084	14.5416	0.000137101	0.0162724
ENSMUSG00000015568	Lpl	-0.257289	3.02581	14.5313	0.000137848	0.0162724
ENSMUSG00000090066	1110002E22Rik	-0.273502	2.74443	14.4963	0.000140436	0.0164702
ENSMUSG00000027881	Prpf38b	0.169812	4.96485	14.416	0.000146549	0.0170762
ENSMUSG00000065725	Gm26165	-0.615641	0.191924	14.372	0.000150014	0.017368
ENSMUSG00000025153	Fasn	0.132867	8.28667	14.3323	0.000153217	0.0176259
ENSMUSG00000081752	Sms-ps	-0.403365	1.62814	14.2818	0.000157379	0.01799
ENSMUSG00000110230	Gm45846	2.64659	-2.91486	14.2543	0.000159695	0.0180802
ENSMUSG00000028341	Nr4a3	0.488221	5.27298	14.2487	0.00016017	0.0180802
ENSMUSG00000044566	Cage1	-0.300332	2.3426	14.2222	0.000162445	0.0182231
ENSMUSG00000073002	Vamp5	0.612037	0.156174	14.1713	0.000166896	0.0186068
ENSMUSG00000046818	Ddit4l	-0.212814	4.5496	14.1176	0.000171732	0.0190285
ENSMUSG00000000686	Abhd15	0.667316	-0.123221	14.0941	0.000173888	0.0190338
ENSMUSG00000105733	Gm42973	-0.417098	1.43247	14.1031	0.000173058	0.0190338
ENSMUSG00000024330	Col11a2	0.214325	4.36914	13.9933	0.000183466	0.0199613
ENSMUSG00000027875	Hmgcs2	-0.312531	2.27184	13.9652	0.000186224	0.0201401
ENSMUSG00000004891	Nes	0.284206	3.95663	13.934	0.000189342	0.0203465
ENSMUSG00000026632	Tatdn3	0.262191	2.90162	13.9237	0.000190386	0.0203465
ENSMUSG00000067719	Gm10221	0.497313	2.00234	13.8872	0.000194119	0.0206234
ENSMUSG00000103924	Gm37895	-0.351243	2.66852	13.8531	0.000197669	0.0208778
ENSMUSG00000065820	Gm26316	0.49724	1.39286	13.7449	0.000209385	0.0217339
ENSMUSG00000022999	Lmbr1l	0.269972	2.63472	13.7503	0.000208784	0.0217339
ENSMUSG00000042613	Pbxip1	0.186243	5.27901	13.7656	0.000207093	0.0217339
ENSMUSG00000046182	Gsg1l	-0.164118	5.48284	13.7247	0.000211654	0.0218439
ENSMUSG00000105332	Gm43316	-0.516414	0.614477	13.6409	0.000221307	0.0225862
ENSMUSG00000091905	Gm6395	-0.971632	-1.06348	13.63	0.000222598	0.0225862
ENSMUSG00000051243	Islr2	0.142984	5.96771	13.6359	0.000221903	0.0225862
ENSMUSG00000099587	Gm28967	-2.51734	-2.90002	13.5579	0.000231319	0.0233399
ENSMUSG00000103914	Gm38073	-0.476905	2.31372	13.5155	0.000236599	0.0237401
ENSMUSG00000100252	Mir124-2hg	-0.200192	5.21743	13.4736	0.000241945	0.0241424
ENSMUSG00000106579	Gm42771	-0.380728	1.52557	13.4512	0.000244855	0.0242985
ENSMUSG00000108035	Gm44021	-0.735247	-0.506755	13.3932	0.000252544	0.0247891
ENSMUSG00000021587	Pcsk1	0.163336	6.80333	13.3955	0.000252231	0.0247891
ENSMUSG00000048489	8430408G22Rik	0.654296	-0.209489	13.3333	0.000260733	0.0253581
ENSMUSG00000109536	9330162G02Rik	-0.229843	5.6165	13.3303	0.000261148	0.0253581
ENSMUSG00000029135	Fosl2	0.373227	6.08859	13.3083	0.00026423	0.0255201
ENSMUSG00000066878	Gm10184	-0.552082	0.372846	13.2498	0.000272611	0.0260608
ENSMUSG00000057706	Mex3b	-0.218555	4.81647	13.2491	0.000272714	0.0260608
ENSMUSG00000037447	Arid5a	0.297578	3.42955	13.1102	0.000293696	0.0278906
ENSMUSG00000096349	Gm22513	0.570826	6.2536	13.0996	0.000295356	0.0278906
ENSMUSG00000030769	Slc5a11	1.03423	-1.41411	13.0924	0.000296495	0.0278906
ENSMUSG00000063362	Alg11	-0.146877	5.35629	13.0602	0.000301645	0.0279187
ENSMUSG00000103657	Gm37204	-0.57964	0.174907	13.0723	0.000299699	0.0279187
ENSMUSG00000109320	Gm44679	-0.432526	1.87868	13.0573	0.000302109	0.0279187
ENSMUSG00000031842	Pde4c	0.511748	0.520737	13.0519	0.000302977	0.0279187
ENSMUSG00000034379	Wdr5b	-0.302807	2.17945	13.0324	0.000306148	0.0280677
ENSMUSG00000089281	Scarna6	0.19183	4.28363	12.9244	0.000324323	0.0295839
ENSMUSG00000107877	Gm43951	0.232898	3.15966	12.8583	0.000335991	0.0304942
ENSMUSG00000072844	G530011O06Rik	0.466659	2.87522	12.7683	0.00035255	0.031837
ENSMUSG00000097767	Miat	0.220165	8.34824	12.7025	0.000365176	0.0328132
ENSMUSG00000111692	AC163637.2	-0.668323	-0.331484	12.6582	0.000373913	0.0330396
ENSMUSG00000070348	Ccnd1	-0.149051	5.13684	12.6651	0.000372545	0.0330396
ENSMUSG00000105340	Gm42878	0.312723	2.65498	12.6713	0.000371311	0.0330396
ENSMUSG00000112311	Gm8153	1.9597	-2.19545	12.6528	0.000375013	0.0330396
ENSMUSG00000036052	Dnajb5	0.24005	6.60937	12.6283	0.000379947	0.0331503
ENSMUSG00000103889	Gm37011	-0.655686	-0.115919	12.6297	0.000379673	0.0331503
ENSMUSG00000108005	Gm44435	-0.421408	1.13483	12.6193	0.000381776	0.0331503
ENSMUSG00000062794	Zfp599	-0.30486	2.40443	12.5349	0.000399418	0.0345162
ENSMUSG00000021765	Fst	0.403331	1.79669	12.4958	0.000407873	0.035079
ENSMUSG00000089542	Gm25835	-0.283743	2.4701	12.4777	0.000411842	0.0352525
ENSMUSG00000021904	Sema3g	0.270536	2.61028	12.4379	0.000420715	0.0358422
ENSMUSG00000065232	Gm22973	1.16927	-1.70453	12.3111	0.000450279	0.0381807
ENSMUSG00000064387	Snora73a	0.296497	6.17378	12.2959	0.000453942	0.0383115
ENSMUSG00000061086	Myl4	-0.2206	4.29713	12.206	0.000476365	0.0398999
ENSMUSG00000037573	Tob1	-0.187362	4.5012	12.2028	0.000477182	0.0398999
ENSMUSG00000104132	Gm36952	-0.349701	2.23219	12.1218	0.000498352	0.0413305
ENSMUSG00000024197	Plin3	0.239411	3.24889	12.1199	0.000498867	0.0413305
ENSMUSG00000106469	C030015E24Rik	-0.699266	-0.45342	12.1106	0.000501363	0.0413475
ENSMUSG00000114470	AC175538.2	-1.16593	-1.55291	12.0542	0.000516769	0.0420422
ENSMUSG00000075296	Aldh3b2	-0.481394	0.474297	12.0655	0.000513646	0.0420422
ENSMUSG00000042286	Stab1	0.235749	4.03866	12.0556	0.000516359	0.0420422
ENSMUSG00000108067	Gm43953	-0.568376	-0.0130406	12.0282	0.000524029	0.0424416
ENSMUSG00000031328	Flna	0.158544	6.30795	12.0129	0.000528328	0.0425988
ENSMUSG00000030103	Bhlhe40	0.28775	6.71921	12.0037	0.000530946	0.042619
ENSMUSG00000096243	Gm24265	0.423464	5.04293	11.9844	0.000536487	0.042619
ENSMUSG00000104821	Gm42481	-0.542209	0.204775	11.9791	0.000538017	0.042619
ENSMUSG00000105050	Gm42482	-0.688507	-0.499935	11.9934	0.000533902	0.042619
ENSMUSG00000104100	Gm37880	-0.486622	0.568943	11.9348	0.000550946	0.0434526
ENSMUSG00000034768	Asb16	-0.509829	0.222322	11.906	0.000559533	0.043637
ENSMUSG00000026893	Gca	-0.226903	3.05073	11.8984	0.000561836	0.043637
ENSMUSG00000094786	Gm14403	-0.348024	1.63937	11.8867	0.000565365	0.043637
ENSMUSG00000104655	Gm43317	-0.340507	2.02853	11.8902	0.000564309	0.043637
ENSMUSG00000063160	Numbl	0.144222	6.36547	11.9085	0.000558784	0.043637
ENSMUSG00000103845	Gm19026	-0.548682	0.124944	11.8287	0.000583238	0.0448249
ENSMUSG00000034551	Hdx	-0.256672	2.68489	11.7994	0.000592507	0.0453443
ENSMUSG00000089762	Ier5l	0.226708	3.80611	11.785	0.000597092	0.0455024
ENSMUSG00000108372	Gm45124	0.761141	-0.617092	11.7607	0.00060493	0.045714
ENSMUSG00000046402	Rbp1	0.264726	2.61593	11.7616	0.000604655	0.045714
ENSMUSG00000045664	Cdc42ep2	-0.227067	3.27942	11.7287	0.000615423	0.0459304
ENSMUSG00000028776	Tinagl1	0.362494	1.82344	11.7342	0.000613625	0.0459304
ENSMUSG00000039634	Zfp189	0.409703	3.36051	11.7387	0.000612142	0.0459304
ENSMUSG00000108752	Gm45191	-0.445475	0.828355	11.6929	0.000627375	0.0466297
ENSMUSG00000008540	Mgst1	0.313325	1.94077	11.6772	0.000632694	0.0468323
ENSMUSG00000026683	Nuf2	-0.659442	-0.365925	11.6596	0.000638723	0.0470654
ENSMUSG00000056071	S100a9	1.58906	-2.26716	11.6528	0.000641055	0.0470654
ENSMUSG00000048120	Entpd1	-0.195222	3.59249	11.6256	0.000650503	0.0471836
ENSMUSG00000090319	Gm4462	2.83802	-2.96344	11.6304	0.000648838	0.0471836
ENSMUSG00000022443	Myh9	0.226159	6.69805	11.6323	0.000648171	0.0471836
ENSMUSG00000060962	Dmkn	-0.614726	-0.0693315	11.6109	0.000655658	0.0472427
ENSMUSG00000042622	Maff	0.641559	-0.300245	11.6084	0.000656548	0.0472427
ENSMUSG00000105962	Gm42432	1.29065	-1.86848	11.5886	0.000663557	0.0475575
ENSMUSG00000024053	Emilin2	0.32206	1.77775	11.5692	0.000670537	0.0475819
ENSMUSG00000035551	Igfbpl1	-0.69907	-0.499547	11.5657	0.0006718	0.0475819
ENSMUSG00000037003	Tns2	0.31677	2.48405	11.5721	0.0006695	0.0475819
ENSMUSG00000034472	Rasd2	-0.186565	5.35357	11.5568	0.000675004	0.047622
ENSMUSG00000074802	Gas2l3	-0.347018	1.4951	11.5474	0.000678443	0.0476785
ENSMUSG00000108920	Gm44678	-0.424327	1.07544	11.5265	0.000686094	0.0480292
ENSMUSG00000074449	Gm15319	-0.92498	-1.10448	11.5087	0.000692706	0.0483049
ENSMUSG00000103663	2900037B21Rik	-1.41289	-2.38662	11.4977	0.000696829	0.0484055
ENSMUSG00000072974	Gm4787	-0.601772	-0.169426	11.4594	0.000711327	0.0492233
ENSMUSG00000026177	Slc11a1	0.449241	0.674435	11.4467	0.000716214	0.0493723
ENSMUSG00000115783	AC161763.1	-0.261983	7.38524	11.4306	0.000722424	0.0496075
ENSMUSG00000105791	Gm43341	-0.474839	0.558734	11.4237	0.000725119	0.0496075
ENSMUSG00000048285	Frmd6	0.294184	5.50013	11.3284	0.000763316	0.0516906
ENSMUSG00000021179	Nrde2	-0.20508	4.12897	11.3223	0.000765831	0.0516906
ENSMUSG00000022464	Slc38a4	-0.437201	0.663771	11.3294	0.000762907	0.0516906
ENSMUSG00000077714	Snord17	0.459178	4.16988	11.3194	0.000767017	0.0516906
ENSMUSG00000047415	Gpr68	0.211789	3.98028	11.2939	0.000777627	0.0522108
ENSMUSG00000096361	Gm5814	2.56545	-3.55337	11.2851	0.000781312	0.052264
ENSMUSG00000091426	Gm17228	-1.85311	-2.94387	11.2731	0.000786385	0.0524092
ENSMUSG00000040860	Crocc	0.151729	5.64992	11.2354	0.000802517	0.0527064
ENSMUSG00000046618	Olfml2a	0.275149	2.18617	11.2385	0.000801188	0.0527064
ENSMUSG00000095139	Pou3f2	-0.134879	5.44088	11.2403	0.000800384	0.0527064
ENSMUSG00000050410	Tcf19	-0.275422	2.25394	11.2525	0.000795147	0.0527064
ENSMUSG00000109095	Gm44799	-0.505738	0.349588	11.202	0.000817097	0.0533761
ENSMUSG00000044348	Slc25a53	-0.179664	4.01517	11.1985	0.000818624	0.0533761
ENSMUSG00000105445	Gm42972	-0.415455	1.54069	11.19	0.000822388	0.0534286
ENSMUSG00000036264	Fstl4	-0.183659	4.36767	11.1369	0.000846256	0.0538177
ENSMUSG00000082315	Gm16523	-0.476241	0.391897	11.1449	0.00084265	0.0538177
ENSMUSG00000032565	Nudt16	-0.20534	3.32754	11.1433	0.000843349	0.0538177
ENSMUSG00000030340	Scnn1a	0.386574	1.40058	11.1448	0.000842655	0.0538177
ENSMUSG00000020439	Smtn	0.329748	1.65624	11.1497	0.000840464	0.0538177
ENSMUSG00000017400	Stac2	-0.163633	4.85481	11.1424	0.000843779	0.0538177
ENSMUSG00000045954	Cavin2	0.269076	3.19929	11.1113	0.000858026	0.0543748
ENSMUSG00000102692	Dchs2	0.356235	1.54053	11.0758	0.000874635	0.0550116
ENSMUSG00000049928	Glp2r	0.335156	2.04482	11.0703	0.000877213	0.0550116
ENSMUSG00000070425	Xntrpc	-0.914862	-0.291012	11.0724	0.000876238	0.0550116
ENSMUSG00000058301	Upf1	0.125892	5.79755	11.0521	0.000885877	0.0553627
ENSMUSG00000025020	Slit1	0.133863	5.61848	11.0455	0.000889008	0.0553668
ENSMUSG00000025429	Pstpip2	0.343215	1.60333	11.0363	0.00089347	0.0554535
ENSMUSG00000043415	Otud1	-0.155325	4.44241	11.0112	0.000905649	0.0560169
ENSMUSG00000072460	Atp5l-ps1	-3.66198	-3.61257	10.9573	0.000932348	0.056907
ENSMUSG00000029229	Chic2	-0.176239	3.89757	10.9567	0.000932643	0.056907
ENSMUSG00000007617	Homer1	0.213267	8.90979	10.9617	0.000930157	0.056907
ENSMUSG00000029524	Sirt4	0.256196	2.42829	10.9581	0.000931931	0.056907
ENSMUSG00000113424	AL607131.1	0.529401	0.19418	10.9487	0.000936673	0.0569604
ENSMUSG00000102427	Gm37463	-0.834249	-1.1257	10.9368	0.000942743	0.0571372
ENSMUSG00000062488	Ifit3b	-0.334513	1.58618	10.9192	0.000951735	0.0573952
ENSMUSG00000029359	Tesc	-0.166679	4.13426	10.916	0.000953355	0.0573952
ENSMUSG00000107947	Gm44438	-0.353582	1.3672	10.8693	0.00097772	0.0586664
ENSMUSG00000034832	Tet3	0.174497	6.10065	10.8593	0.000983014	0.0587888
ENSMUSG00000097156	Gm3764	0.200949	4.65732	10.8472	0.000989449	0.0589783
ENSMUSG00000052372	Il1rapl1	-0.1401	5.61679	10.8367	0.000995097	0.0591199
ENSMUSG00000069136	A130006I12Rik	1.94195	-2.74952	10.7906	0.00102016	0.06041
ENSMUSG00000028088	Fmo5	-0.461038	0.381377	10.7674	0.00103306	0.0609742
ENSMUSG00000026227	2810459M11Rik	-0.183289	3.66287	10.7524	0.00104145	0.0610721
ENSMUSG00000021453	Gadd45g	-0.212369	3.43156	10.7344	0.00105163	0.0610721
ENSMUSG00000109277	Gm39121	2.76017	-3.20305	10.7398	0.00104855	0.0610721
ENSMUSG00000030717	Nupr1	0.27454	2.24604	10.7386	0.00104923	0.0610721
ENSMUSG00000034810	Scn7a	-0.257906	2.40627	10.7417	0.00104745	0.0610721
ENSMUSG00000098943	Rnu3b1	-0.64048	3.67813	10.7282	0.00105514	0.0610796
ENSMUSG00000113448	Gm7042	-3.86491	-3.64202	10.7144	0.00106305	0.0611454
ENSMUSG00000022469	Rapgef3	0.150198	4.67544	10.7175	0.00106129	0.0611454
ENSMUSG00000107169	Gm43796	-0.613702	-0.0280825	10.7069	0.00106737	0.0611994
ENSMUSG00000107226	Gm43594	-0.599857	-0.200318	10.6871	0.00107886	0.0615465
ENSMUSG00000023951	Vegfa	0.192637	5.45573	10.6847	0.00108024	0.0615465
ENSMUSG00000028222	Calb1	-0.171167	6.82893	10.6685	0.00108974	0.0616984
ENSMUSG00000058603	Rpl28-ps1	0.647704	-0.203005	10.6701	0.00108882	0.0616984
ENSMUSG00000005892	Trh	-0.660569	-0.65502	10.6469	0.00110257	0.0622298
ENSMUSG00000081771	Gm15381	-0.906021	-1.40387	10.637	0.00110846	0.062367
ENSMUSG00000039748	Exo1	-0.53806	-0.0137688	10.5936	0.00113479	0.0636505
ENSMUSG00000040938	Slc16a11	0.221137	2.97799	10.5827	0.0011415	0.0638285
ENSMUSG00000030739	Myh14	0.189226	4.16166	10.5511	0.00116116	0.0647274
ENSMUSG00000057530	Ece1	0.181012	5.70676	10.5427	0.00116648	0.064824
ENSMUSG00000031503	Col4a2	0.141265	5.23908	10.5134	0.00118511	0.065497
ENSMUSG00000104027	Gm37211	-0.440124	0.671204	10.5123	0.00118584	0.065497
ENSMUSG00000027580	Helz2	0.269862	2.22455	10.4975	0.00119533	0.0658197
ENSMUSG00000082908	Gm13736	-0.823398	-1.1674	10.4575	0.00122155	0.0664944
ENSMUSG00000102407	Gm37862	-0.469397	0.497835	10.4563	0.00122231	0.0664944
ENSMUSG00000100347	Gm7895	0.959511	-1.36363	10.4661	0.00121584	0.0664944
ENSMUSG00000034009	Rxfp1	0.135162	5.12388	10.4588	0.00122065	0.0664944
ENSMUSG00000109139	Gm44798	-0.376884	1.26719	10.4271	0.00124182	0.0672904
ENSMUSG00000032193	Ldlr	0.294826	5.01542	10.4204	0.00124629	0.0672904
ENSMUSG00000056313	Tcim	0.467514	0.429163	10.4177	0.00124812	0.0672904
ENSMUSG00000024190	Dusp1	-0.351597	5.28201	10.4067	0.00125559	0.0674919
ENSMUSG00000074483	Bglap	2.29766	-2.66083	10.3944	0.00126398	0.0675977
ENSMUSG00000057835	Zfp119a	-0.26868	2.19912	10.3928	0.00126505	0.0675977
ENSMUSG00000108918	Gm44802	-0.482623	0.388346	10.371	0.0012801	0.0682002
ENSMUSG00000067224	Gm3695	1.47197	-2.36464	10.3426	0.00129997	0.0688229
ENSMUSG00000076612	Ighg2c	-0.464251	0.965043	10.3429	0.00129972	0.0688229
ENSMUSG00000019916	P4ha1	0.13546	5.6748	10.338	0.00130322	0.0688229
ENSMUSG00000020715	Ern1	0.193219	3.48878	10.3221	0.00131446	0.0690131
ENSMUSG00000098093	Gm8707	0.976251	-0.778289	10.3256	0.00131198	0.0690131
ENSMUSG00000042625	Safb2	0.167135	4.66406	10.3106	0.00132268	0.0692431
ENSMUSG00000040495	Chrm4	0.215709	4.11621	10.2456	0.00137009	0.0702411
ENSMUSG00000097749	Gm16938	2.98493	-3.63937	10.2591	0.00136015	0.0702411
ENSMUSG00000094812	Gm22614	1.20928	-0.209453	10.2419	0.00137285	0.0702411
ENSMUSG00000099468	Gm28271	-3.65166	-3.63942	10.2445	0.00137091	0.0702411
ENSMUSG00000104661	Gm42768	-0.27594	2.13108	10.275	0.00134845	0.0702411
ENSMUSG00000108092	Gm44189	-0.841753	-1.13311	10.2512	0.00136597	0.0702411
ENSMUSG00000000365	Rnf17	-0.575858	-0.172764	10.2733	0.00134971	0.0702411
ENSMUSG00000030638	Sh3gl3	-0.182369	4.89888	10.2521	0.0013653	0.0702411
ENSMUSG00000103632	Gm38329	-2.24143	-3.17222	10.2328	0.00137965	0.0703893
ENSMUSG00000029819	Npy	-0.134758	5.2993	10.2259	0.00138483	0.0704545
ENSMUSG00000110040	AC034099.1	2.08522	-0.703807	10.1227	0.00146454	0.073475
ENSMUSG00000074846	Gm10774	-2.16671	-2.97899	10.1237	0.00146375	0.073475
ENSMUSG00000109529	Gm44801	-0.378733	1.35016	10.1264	0.00146161	0.073475
ENSMUSG00000020893	Per1	0.327488	5.61932	10.1349	0.00145487	0.073475
ENSMUSG00000025758	Plk4	-0.26413	2.40417	10.1302	0.00145857	0.073475
ENSMUSG00000029638	Glcci1	-0.215896	5.47831	10.0979	0.00148439	0.0740682
ENSMUSG00000017692	Rhbdl3	0.166487	4.32607	10.0977	0.00148456	0.0740682
ENSMUSG00000105663	Gm43606	-0.35094	1.35048	10.0811	0.00149797	0.0745313
ENSMUSG00000029455	Aldh2	0.130247	5.53498	10.0526	0.00152133	0.0748685
ENSMUSG00000097743	Gm16973	-0.351739	1.21248	10.0566	0.00151805	0.0748685
ENSMUSG00000102070	Gm28661	-0.159763	11.2406	10.0627	0.00151299	0.0748685
ENSMUSG00000040321	Zfp770	-0.140337	5.13639	10.0585	0.0015165	0.0748685
ENSMUSG00000087819	Gm25117	-0.230043	4.09207	10.0362	0.0015349	0.0749507
ENSMUSG00000102250	Gm38260	-0.386937	1.51919	10.0374	0.00153394	0.0749507
ENSMUSG00000003438	Timm50	-0.166914	3.96352	10.0356	0.00153545	0.0749507
ENSMUSG00000056708	Ier5	0.170567	6.68415	10.015	0.00155275	0.0755906
ENSMUSG00000065037	Rn7sk	0.106746	14.3732	10.0092	0.00155763	0.0756245
ENSMUSG00000106414	Gm43320	-0.354009	1.29938	10.0006	0.00156491	0.0757741
ENSMUSG00000017418	Arl5b	0.261847	5.67489	9.98335	0.00157962	0.0762821
ENSMUSG00000062319	Gm10115	-0.467595	0.565119	9.97035	0.00159082	0.076618
ENSMUSG00000023067	Cdkn1a	0.211239	3.16285	9.94615	0.00161186	0.077425
ENSMUSG00000024371	C2	0.423591	0.584512	9.93401	0.00162252	0.0777305
ENSMUSG00000021702	Thbs4	-0.310128	2.08208	9.91898	0.00163583	0.0781606
ENSMUSG00000110840	AC134607.1	-1.67233	-2.72664	9.8924	0.00165963	0.0787044
ENSMUSG00000087968	Gm25395	0.27766	5.61704	9.88685	0.00166464	0.0787044
ENSMUSG00000105383	Gm42641	0.294601	3.48292	9.89128	0.00166064	0.0787044
ENSMUSG00000041308	Sntb2	0.192673	5.38316	9.8975	0.00165503	0.0787044
ENSMUSG00000020614	Fam20a	0.194755	3.30165	9.8612	0.00168801	0.0793936
ENSMUSG00000101450	Gm28941	0.579885	-0.210645	9.86469	0.00168481	0.0793936
ENSMUSG00000027878	Notch2	0.163613	4.87333	9.8548	0.00169389	0.0794633
ENSMUSG00000109044	Gm44680	-0.422964	0.766746	9.84063	0.00170699	0.0797232
ENSMUSG00000038463	Olfml2b	0.208386	3.06295	9.83926	0.00170826	0.0797232
ENSMUSG00000037001	Zfp39	-0.18274	3.85791	9.81847	0.00172768	0.0804218
ENSMUSG00000079444	Gm21981	-0.236346	2.46249	9.80482	0.00174055	0.0808124
ENSMUSG00000109122	A230103L15Rik	-0.28087	2.5535	9.77767	0.00176644	0.0813869
ENSMUSG00000078880	Gm14308	-0.737715	3.28233	9.78005	0.00176416	0.0813869
ENSMUSG00000005233	Spc25	-0.71533	-0.89457	9.78689	0.0017576	0.0813869
ENSMUSG00000001507	Itga3	0.183501	3.90242	9.76339	0.00178021	0.0818128
ENSMUSG00000114893	AC154257.2	2.77156	-3.36929	9.70579	0.00183688	0.0830576
ENSMUSG00000021182	Ccdc88c	0.140897	5.05002	9.70766	0.00183502	0.0830576
ENSMUSG00000106106	CT010467.1	-0.505734	4.02456	9.71629	0.00182642	0.0830576
ENSMUSG00000070644	Etnk2	-0.218136	2.77075	9.72498	0.0018178	0.0830576
ENSMUSG00000102747	Gm37602	-0.337897	1.78721	9.69986	0.00184282	0.0830576
ENSMUSG00000107643	Gm43885	-0.463643	0.33812	9.71831	0.00182442	0.0830576
ENSMUSG00000057722	Lepr	0.244058	2.35607	9.69469	0.00184801	0.0830576
ENSMUSG00000020642	Rnf144a	-0.148837	5.11047	9.72856	0.00181427	0.0830576
ENSMUSG00000106831	Ube2n-ps1	0.400241	1.15411	9.69402	0.00184869	0.0830576
ENSMUSG00000031231	Cox7b	0.119975	6.7913	9.68703	0.00185573	0.0831671
ENSMUSG00000031662	Snx20	0.650943	-0.587608	9.67383	0.00186911	0.0835594
ENSMUSG00000108953	Gm45129	-0.644881	-0.569803	9.65516	0.00188821	0.0842047
ENSMUSG00000068966	Zbtb34	-0.177379	3.60714	9.64291	0.00190084	0.0845592
ENSMUSG00000026676	Ccdc3	-0.20698	3.59314	9.63524	0.0019088	0.0847046
ENSMUSG00000063760	Rnf217	0.128317	5.71848	9.61052	0.00193465	0.0856416
ENSMUSG00000104346	Pcdhga3	0.179345	4.20963	9.60137	0.00194432	0.0858593
ENSMUSG00000063953	Amd2	-0.407244	0.932533	9.59475	0.00195134	0.0859161
ENSMUSG00000107085	Gm42883	3.67741	-3.40487	9.5912	0.00195513	0.0859161
ENSMUSG00000062480	Acat3	0.260017	2.17903	9.54513	0.0020048	0.0876726
ENSMUSG00000025902	Sox17	0.286869	1.83889	9.54679	0.00200299	0.0876726
ENSMUSG00000103959	Gm37720	-1.02113	-1.8079	9.53084	0.00202048	0.0881446
ENSMUSG00000027401	Tgm3	-0.30041	1.90646	9.5143	0.00203876	0.088728
ENSMUSG00000107858	Gm43879	-0.38388	0.956019	9.49426	0.00206115	0.0894867
ENSMUSG00000103544	Gm10048	-0.382736	1.54614	9.44227	0.00212041	0.0918386
ENSMUSG00000028655	Mfsd2a	0.175739	3.85274	9.42244	0.00214346	0.0926151
ENSMUSG00000003617	Cp	0.184308	3.68017	9.416	0.00215101	0.0927192
ENSMUSG00000113662	Gm35558	-0.337423	1.15866	9.40749	0.002161	0.0929283
ENSMUSG00000106943	Dancr	-0.530638	-0.280146	9.40035	0.00216944	0.0930694
ENSMUSG00000094377	Gm24407	0.382944	5.34983	9.37295	0.0022021	0.094247
ENSMUSG00000088529	Gm26083	0.325928	1.74922	9.36177	0.00221558	0.0943818
ENSMUSG00000030742	Lat	-1.19911	-2.26699	9.36167	0.00221571	0.0943818
ENSMUSG00000057378	Ryr3	0.131395	5.46447	9.35355	0.00222554	0.0945774
ENSMUSG00000016496	Cd274	-0.502898	-0.0398326	9.32444	0.00226117	0.0955571
ENSMUSG00000024042	Sik1	0.385391	4.3371	9.3175	0.00226975	0.0955571
ENSMUSG00000067424	Zfp563	-0.186946	3.4429	9.32663	0.00225847	0.0955571
ENSMUSG00000084350	Znf41-ps	0.223882	2.91756	9.31857	0.00226843	0.0955571
ENSMUSG00000087128	Gm12655	-0.524831	-0.202375	9.30756	0.0022821	0.0958537
ENSMUSG00000080937	Gm13510	-2.58449	-3.33431	9.30229	0.00228867	0.0959064
ENSMUSG00000020941	Map3k14	0.274871	1.93719	9.29161	0.00230205	0.0961349
ENSMUSG00000064356	mt-Atp8	-0.24067	6.93822	9.28945	0.00230477	0.0961349
ENSMUSG00000025780	Itih5	0.151757	4.88285	9.27526	0.0023227	0.0966597
ENSMUSG00000048482	Bdnf	0.162917	5.41298	9.26592	0.00233458	0.0969305
ENSMUSG00000102780	Gm38253	-0.440088	0.432998	9.25776	0.002345	0.0969321
ENSMUSG00000031700	Gpt2	0.128787	5.73839	9.25749	0.00234535	0.0969321
ENSMUSG00000113588	AC133079.1	-0.727555	-0.963355	9.22701	0.00238471	0.0969661
ENSMUSG00000022237	Ankrd33b	0.130275	7.14579	9.22618	0.00238579	0.0969661
ENSMUSG00000098715	Gm28053	2.724	-3.11152	9.23555	0.00237361	0.0969661
ENSMUSG00000106596	Gm42822	-0.595822	-0.468011	9.22594	0.0023861	0.0969661
ENSMUSG00000042644	Itpr3	0.23006	2.44248	9.22858	0.00238266	0.0969661
ENSMUSG00000030031	Kbtbd8	-0.160519	4.05183	9.23844	0.00236987	0.0969661
ENSMUSG00000084314	Rps15a-ps3	-2.19975	-3.12323	9.22362	0.00238912	0.0969661
ENSMUSG00000002052	Supt6	0.111792	7.10214	9.22753	0.00238403	0.0969661
ENSMUSG00000097164	Cep83os	-0.14719	4.91341	9.21429	0.00240133	0.0972433
ENSMUSG00000073418	C4b	-0.186336	3.63165	9.18278	0.00244302	0.0985193
ENSMUSG00000024176	Sox8	0.149594	5.36882	9.18223	0.00244376	0.0985193
ENSMUSG00000060621	Nkpd1	0.589167	-0.451306	9.17234	0.00245701	0.098833
ENSMUSG00000024112	Cacna1h	0.131338	5.44592	9.16171	0.00247132	0.0991877
ENSMUSG00000108077	6330415B21Rik	-0.514047	-0.0303487	9.1423	0.00249767	0.0991966
ENSMUSG00000078235	Fam43b	0.159278	4.02121	9.14132	0.002499	0.0991966
ENSMUSG00000103115	Gm37584	1.07142	-1.77235	9.14219	0.00249782	0.0991966
ENSMUSG00000041025	Iffo2	0.162108	4.90897	9.15668	0.00247811	0.0991966
ENSMUSG00000026566	Mpzl1	-0.210383	2.89823	9.14713	0.00249109	0.0991966
ENSMUSG00000018830	Myh11	0.262599	2.10087	9.12524	0.00252107	0.0998532
ENSMUSG00000081309	Gm12397	0.989273	-0.864369	9.11968	0.00252874	0.0999377
ENSMUSG00000025278	Flnb	0.146798	5.73289	9.10396	0.00255057	0.100361
ENSMUSG00000030247	Kcnj8	0.282925	1.79176	9.10616	0.0025475	0.100361
ENSMUSG00000075538	Gm10855	-0.362958	1.41873	9.09522	0.00256279	0.100623
ENSMUSG00000064360	mt-Nd3	-0.274039	8.27322	9.07044	0.00259774	0.101774
ENSMUSG00000029136	Rbks	-0.61857	-0.587427	9.05384	0.00262144	0.10248
ENSMUSG00000083608	Gm14863	3.45308	-3.77268	9.03498	0.00264861	0.103319
ENSMUSG00000102206	Pcdha11	-0.223003	2.57691	9.02057	0.00266958	0.103912
ENSMUSG00000102748	Pcdhgb2	0.224878	3.05948	8.98326	0.00272464	0.105827
ENSMUSG00000022371	Col14a1	0.358831	0.972575	8.958	0.00276258	0.106613
ENSMUSG00000071516	Hist1h2ai	0.939364	0.351577	8.96545	0.00275133	0.106613
ENSMUSG00000034168	Irf2bpl	0.108677	6.03819	8.95832	0.00276209	0.106613
ENSMUSG00000008822	Acyp1	0.181135	3.56278	8.94404	0.00278377	0.106974
ENSMUSG00000069662	Marcks	-0.1117	7.09204	8.94433	0.00278332	0.106974
ENSMUSG00000104118	Gm37298	-0.287801	1.70228	8.93074	0.00280411	0.107527
ENSMUSG00000041220	Elovl6	0.117263	6.322	8.91161	0.00283363	0.108428
ENSMUSG00000056023	Gm9989	-0.53202	-0.320761	8.90528	0.00284346	0.108575
ENSMUSG00000070407	Hs3st3b1	-0.438708	0.301871	8.89757	0.0028555	0.108804
ENSMUSG00000107219	Gm42738	0.65289	-0.645139	8.88446	0.00287609	0.109358
ENSMUSG00000046807	Lrrc75b	-0.212361	2.96441	8.87582	0.00288972	0.109645
ENSMUSG00000103085	Gm38120	-0.448555	0.236327	8.86212	0.00291149	0.11024
ENSMUSG00000003271	Sult2b1	0.228991	2.67395	8.85183	0.00292795	0.110631
ENSMUSG00000059022	Kcp	0.45531	0.180123	8.84073	0.00294582	0.111074
ENSMUSG00000113698	AC124586.1	-0.41651	0.461642	8.76679	0.00306764	0.115427
ENSMUSG00000037552	Plekhg2	0.296637	1.59416	8.75112	0.00309412	0.116181
ENSMUSG00000030805	Stx4a	0.167997	3.81094	8.74698	0.00310116	0.116203
ENSMUSG00000097305	Gm17276	-0.522373	-0.222354	8.72103	0.00314561	0.117625
ENSMUSG00000034041	Lyl1	-0.446232	0.182949	8.70026	0.00318164	0.118604
ENSMUSG00000054659	Pm20d2	0.386266	0.879549	8.69479	0.00319122	0.118604
ENSMUSG00000081406	Rps6-ps4	0.237817	2.33429	8.69463	0.00319149	0.118604
ENSMUSG00000035131	Brinp3	-0.131318	5.3096	8.68694	0.00320498	0.118861
ENSMUSG00000035778	Ggta1	-0.254515	1.98086	8.66964	0.00323555	0.11926
ENSMUSG00000105950	Gm43679	-0.439393	0.320168	8.67205	0.00323127	0.11926
ENSMUSG00000108522	Gm44664	-0.616451	-0.569571	8.67285	0.00322985	0.11926
ENSMUSG00000067586	S1pr3	-0.20379	2.80743	8.65606	0.00325975	0.119907
ENSMUSG00000017716	Birc5	-0.626996	-0.65001	8.64267	0.0032838	0.120546
ENSMUSG00000105958	Gm43319	-0.408036	0.606796	8.59696	0.00336724	0.123359
ENSMUSG00000060224	Pyroxd2	0.57525	-0.459092	8.59145	0.00337744	0.123482
ENSMUSG00000081400	Gm13680	-0.690638	-1.0385	8.58015	0.00339848	0.124
ENSMUSG00000036206	Sh3bp4	0.176761	3.697	8.52642	0.00350027	0.1272
ENSMUSG00000071281	Zfp65	-0.152467	4.09279	8.52674	0.00349965	0.1272
ENSMUSG00000051906	Cd209f	1.05437	-1.9699	8.51621	0.00351998	0.127659
ENSMUSG00000074024	4632427E13Rik	0.159119	3.96499	8.50457	0.00354257	0.127965
ENSMUSG00000071343	Gm10327	-0.821041	-1.5418	8.50684	0.00353815	0.127965
ENSMUSG00000021423	Ly86	-0.222733	2.44669	8.47298	0.0036046	0.129946
ENSMUSG00000067430	Zfp763	-0.134113	4.70114	8.44617	0.00365813	0.131612
ENSMUSG00000083380	Gm3244	0.17192	4.35161	8.43374	0.00368322	0.131989
ENSMUSG00000023484	Prph	0.290459	1.67133	8.43562	0.00367941	0.131989
ENSMUSG00000017146	Brca1	-0.324191	1.14566	8.41051	0.00373058	0.133422
ENSMUSG00000006344	Ggt5	0.338173	1.04422	8.406	0.00373985	0.133489
ENSMUSG00000042348	Arl15	-0.131095	5.01084	8.35767	0.00384063	0.136816
ENSMUSG00000009292	Trpm2	0.126463	5.17844	8.35157	0.00385354	0.137006
ENSMUSG00000038241	Cep250	0.121755	5.03223	8.34128	0.00387543	0.137243
ENSMUSG00000085980	Gm12408	-1.52645	-2.7266	8.34315	0.00387145	0.137243
ENSMUSG00000026042	Col5a2	0.214587	2.98282	8.31595	0.00392984	0.137603
ENSMUSG00000104284	Gm10862	-0.395953	0.637885	8.31038	0.00394192	0.137603
ENSMUSG00000097684	Gm26645	0.871294	-1.36877	8.30475	0.00395415	0.137603
ENSMUSG00000079511	Gm42688	-0.257321	2.17757	8.32831	0.0039032	0.137603
ENSMUSG00000022656	Nectin3	-0.147925	5.67944	8.31112	0.0039403	0.137603
ENSMUSG00000034640	Tiparp	0.399513	4.98158	8.30994	0.00394287	0.137603
ENSMUSG00000033530	Ttc7b	-0.100939	7.09245	8.33153	0.00389629	0.137603
ENSMUSG00000018554	Ybx2	0.648211	-0.899916	8.32451	0.00391136	0.137603
ENSMUSG00000020364	Zfp354a	-0.187931	3.16444	8.30546	0.0039526	0.137603
ENSMUSG00000048387	Osr1	0.459535	0.0745315	8.29513	0.00397516	0.138068
ENSMUSG00000025646	Atrip	-0.22907	3.57345	8.28425	0.00399905	0.138188
ENSMUSG00000097467	Gm26737	-0.819451	-1.47941	8.2831	0.00400157	0.138188
ENSMUSG00000109505	Gm44677	-0.345786	1.033	8.29	0.00398641	0.138188
ENSMUSG00000063684	Gm13910	-0.49432	-0.016379	8.26634	0.00403868	0.139018
ENSMUSG00000064351	mt-Co1	-0.166434	13.3791	8.2653	0.00404099	0.139018
ENSMUSG00000102428	Pcdhga12	0.285552	3.72844	8.25884	0.0040554	0.139248
ENSMUSG00000035027	Map2k2	-0.114503	5.46422	8.24529	0.00408578	0.140025
ENSMUSG00000020307	Cdc34	0.136554	4.61296	8.23167	0.00411656	0.140813
ENSMUSG00000028195	Cyr61	-0.500355	4.04508	8.20134	0.00418594	0.142506
ENSMUSG00000030536	Iqgap1	0.154857	4.71689	8.20109	0.00418652	0.142506
ENSMUSG00000007029	Vars	0.135535	5.01669	8.1997	0.00418973	0.142506
ENSMUSG00000060149	BC002059	-0.220683	2.45118	8.19205	0.00420744	0.142588
ENSMUSG00000108246	Gm43896	-0.705092	-1.01764	8.18844	0.00421582	0.142588
ENSMUSG00000052180	Serpinb6c	1.16266	-2.14161	8.19033	0.00421142	0.142588
ENSMUSG00000024222	Fkbp5	0.144692	4.31455	8.18502	0.00422377	0.14259
ENSMUSG00000068699	Flnc	0.308247	1.33349	8.17968	0.00423622	0.142743
ENSMUSG00000031377	Bmx	-0.448371	0.0839756	8.16313	0.00427504	0.143132
ENSMUSG00000015467	Egfl8	-0.453055	0.00212846	8.15456	0.00429531	0.143132
ENSMUSG00000099907	Gm10421	-0.582552	-0.693194	8.1586	0.00428575	0.143132
ENSMUSG00000081270	Gm11653	-0.606477	-0.765514	8.15776	0.00428774	0.143132
ENSMUSG00000028278	Rragd	-0.123613	7.08722	8.1572	0.00428905	0.143132
ENSMUSG00000054404	Slfn5	0.208579	3.09232	8.16468	0.00427139	0.143132
ENSMUSG00000073274	Gm14636	-0.258531	2.10823	8.13496	0.00434197	0.144155
ENSMUSG00000061232	H2-K1	0.159424	3.74332	8.13733	0.00433631	0.144155
ENSMUSG00000091617	Gm3752	0.809759	-0.945821	8.1315	0.00435027	0.144166
ENSMUSG00000020932	Gfap	-0.162205	6.65446	8.12378	0.00436884	0.144252
ENSMUSG00000053846	Lipg	0.235514	2.40375	8.12505	0.00436578	0.144252
ENSMUSG00000078307	AI593442	-0.0945914	7.25263	8.08104	0.00447307	0.144615
ENSMUSG00000031367	Ap1s2	-0.150832	4.45671	8.08806	0.00445578	0.144615
ENSMUSG00000042460	C1galt1	-0.128905	5.32373	8.07665	0.00448393	0.144615
ENSMUSG00000025407	Gli1	0.463797	0.0682437	8.09779	0.00443192	0.144615
ENSMUSG00000097316	Gm10516	-0.283732	1.58175	8.10183	0.00442207	0.144615
ENSMUSG00000083563	Gm13340	-0.240637	2.65277	8.08114	0.00447283	0.144615
ENSMUSG00000087056	Gm14004	0.667922	-0.72811	8.10208	0.00442146	0.144615
ENSMUSG00000105263	Gm42427	-0.17807	3.53599	8.11331	0.00439414	0.144615
ENSMUSG00000106404	Gm42919	-0.445745	0.119224	8.10485	0.00441471	0.144615
ENSMUSG00000105526	Gm43490	-0.434366	0.301832	8.07889	0.00447839	0.144615
ENSMUSG00000022094	Slc39a14	0.12358	5.06543	8.0815	0.00447194	0.144615
ENSMUSG00000021779	Thrb	-0.107451	6.35332	8.09278	0.00444419	0.144615
ENSMUSG00000024793	Tnfrsf25	0.43881	1.01943	8.10762	0.00440795	0.144615
ENSMUSG00000105811	Gm42707	-2.61407	-3.33446	8.07067	0.00449875	0.144638
ENSMUSG00000067931	Zfp948	0.250027	3.65977	8.0699	0.00450066	0.144638
ENSMUSG00000034584	Exph5	-0.156104	5.05155	8.0655	0.0045116	0.144732
ENSMUSG00000090122	Kcne1l	-0.343866	0.869513	8.05719	0.00453235	0.14514
ENSMUSG00000067872	Ccdc87	-0.347102	0.940228	8.04932	0.00455208	0.145319
ENSMUSG00000093843	Gm25939	0.35347	6.22655	8.04853	0.00455406	0.145319
ENSMUSG00000104410	Gm37066	-0.618446	-0.6104	8.03924	0.00457747	0.145552
ENSMUSG00000035671	Zswim4	0.152205	4.04577	8.04106	0.00457287	0.145552
ENSMUSG00000040687	Madd	0.0865258	7.96265	8.01468	0.00463996	0.14728
ENSMUSG00000020182	Ddc	-0.235021	2.28039	8.00435	0.00466652	0.147346
ENSMUSG00000030871	Ears2	0.204028	2.71693	8.00562	0.00466323	0.147346
ENSMUSG00000083179	Gm12693	-0.494622	-0.0378593	8.00579	0.0046628	0.147346
ENSMUSG00000024940	Ltbp3	0.188323	3.15461	7.99718	0.00468504	0.147673
ENSMUSG00000031750	Il34	-0.120017	5.27003	7.97793	0.0047351	0.148991
ENSMUSG00000106139	Gm30648	-0.499943	-0.129957	7.97231	0.00474983	0.149194
ENSMUSG00000112358	AC108802.1	-0.385951	0.535865	7.96849	0.00475987	0.14925
ENSMUSG00000114279	Hist1h2bm	-0.351721	0.837575	7.94944	0.00481024	0.150568
ENSMUSG00000046605	B3gntl1	-0.253801	1.834	7.93818	0.00484025	0.151245
ENSMUSG00000113456	Gm30738	-0.811412	-1.48732	7.93472	0.00484951	0.151273
ENSMUSG00000072774	Zfp951	0.432513	0.309659	7.92728	0.00486949	0.151634
ENSMUSG00000108070	Gm43872	-0.44842	0.135365	7.91696	0.00489734	0.152239
ENSMUSG00000044835	Ankrd45	-0.109621	5.60757	7.91146	0.00491225	0.15244
ENSMUSG00000022360	Atad2	-0.164178	3.87111	7.89605	0.00495428	0.153481
ENSMUSG00000041607	Mbp	-0.119868	9.79092	7.88235	0.00499196	0.154383
ENSMUSG00000026834	Acvr1c	-0.152217	5.33012	7.87573	0.00501028	0.154685
ENSMUSG00000049164	Zfp518a	-0.165743	4.48723	7.85633	0.0050643	0.156086
ENSMUSG00000087120	Gm12279	-1.40149	-2.59756	7.84139	0.00510634	0.156948
ENSMUSG00000018427	Ypel2	-0.10548	5.82666	7.84022	0.00510965	0.156948
ENSMUSG00000050973	Gdpgp1	-0.182221	3.08945	7.83209	0.00513267	0.157387
ENSMUSG00000026527	Rgs7	-0.103209	6.21982	7.82426	0.00515495	0.157803
ENSMUSG00000102461	Gm37166	-0.360599	0.68785	7.81115	0.00519248	0.158683
ENSMUSG00000034518	Hmgxb4	-0.148319	4.17227	7.8	0.00522462	0.158858
ENSMUSG00000064337	mt-Rnr1	-0.157651	11.1363	7.80087	0.00522212	0.158858
ENSMUSG00000028680	Plk3	0.209	3.71561	7.80142	0.00522051	0.158858
ENSMUSG00000029054	Gabrd	-0.107932	5.76706	7.77971	0.00528362	0.160261
ENSMUSG00000108351	Gm36736	1.3111	-2.38723	7.77805	0.00528849	0.160261
ENSMUSG00000065778	Gm22154	0.25886	1.86386	7.75957	0.00534287	0.161367
ENSMUSG00000021973	Micu2	-0.153948	3.81194	7.7622	0.00533511	0.161367
ENSMUSG00000103497	Gm37407	-0.255	2.06503	7.75312	0.00536198	0.161405
ENSMUSG00000106019	Gm43672	-0.216494	2.82047	7.75545	0.00535506	0.161405
ENSMUSG00000099517	Hist1h3g	-0.477244	-0.131608	7.73436	0.00541799	0.162549
ENSMUSG00000034738	Nostrin	0.322822	1.57741	7.73681	0.00541064	0.162549
ENSMUSG00000056296	Synpr	-0.12623	6.09579	7.71232	0.00548452	0.164272
ENSMUSG00000040260	Daam2	0.147614	5.28236	7.7012	0.00551843	0.165014
ENSMUSG00000078889	Gm14288	0.219922	4.35483	7.69492	0.00553765	0.165315
ENSMUSG00000031523	Dlc1	0.100235	6.53884	7.6816	0.00557868	0.166265
ENSMUSG00000036760	Kcnk9	0.160722	3.57773	7.67127	0.00561069	0.166944
ENSMUSG00000097311	Gm26871	-0.237072	2.17122	7.66255	0.00563789	0.167477
ENSMUSG00000038156	Spon1	0.108293	6.05336	7.65945	0.00564759	0.167489
ENSMUSG00000056459	Zbtb25	-0.22305	2.77625	7.6511	0.00567378	0.16799
ENSMUSG00000031489	Adrb3	-0.426337	0.129948	7.63732	0.0057173	0.16845
ENSMUSG00000043279	Trim56	0.223346	2.9787	7.64087	0.00570602	0.16845
ENSMUSG00000036086	Zranb3	-0.185051	2.94757	7.64012	0.00570842	0.16845
ENSMUSG00000109245	Gm44860	0.598286	-0.703843	7.62092	0.00576952	0.169712
ENSMUSG00000102816	Gm37814	-0.403639	0.467872	7.61497	0.00578859	0.169996
ENSMUSG00000034227	Foxj1	0.256079	1.87418	7.60567	0.00581851	0.170598
ENSMUSG00000042599	Kdm7a	0.0998794	6.81506	7.59931	0.00583905	0.170646
ENSMUSG00000019990	Pde7b	-0.125183	4.69324	7.60172	0.00583125	0.170646
ENSMUSG00000032198	Dock6	0.217304	3.03942	7.5954	0.00585175	0.170741
ENSMUSG00000102516	Gm38340	-0.412636	0.318219	7.57537	0.00591711	0.172092
ENSMUSG00000106446	Gm42970	-0.512445	-0.319959	7.57587	0.00591548	0.172092
ENSMUSG00000031740	Mmp2	0.310004	1.17027	7.56935	0.0059369	0.17239
ENSMUSG00000041431	Ccnb1	-0.296681	1.51748	7.5561	0.00598073	0.173222
ENSMUSG00000004677	Myo9b	0.115969	5.16725	7.55489	0.00598475	0.173222
ENSMUSG00000043439	Epop	-0.127788	5.35528	7.54791	0.00600796	0.173616
ENSMUSG00000078134	Gm12355	0.984394	-1.91757	7.52311	0.00609124	0.175741
ENSMUSG00000112400	AC160863.2	-0.836922	-1.70448	7.50297	0.00615974	0.176807
ENSMUSG00000020198	Ap3d1	0.0884724	7.51801	7.49691	0.00618049	0.176807
ENSMUSG00000104709	Gm42484	-0.509193	-0.268467	7.49586	0.00618411	0.176807
ENSMUSG00000107586	Gm44283	-0.563011	-0.643224	7.49504	0.00618691	0.176807
ENSMUSG00000042529	Kcnj12	-0.175764	3.65693	7.50549	0.00615111	0.176807
ENSMUSG00000040249	Lrp1	0.139695	8.82876	7.50096	0.00616662	0.176807
ENSMUSG00000087022	9130024F11Rik	-0.125097	4.62734	7.48517	0.00622092	0.177003
ENSMUSG00000038587	Akap12	0.142023	5.25244	7.48204	0.00623175	0.177003
ENSMUSG00000048794	Cfap100	0.356884	0.743684	7.48168	0.00623298	0.177003
ENSMUSG00000032058	Ppp2r1b	0.185133	3.65892	7.48292	0.00622871	0.177003
ENSMUSG00000102760	Gm37258	-0.702983	-1.21824	7.47792	0.00624603	0.177095
ENSMUSG00000071855	Ccdc112	-0.217333	2.60611	7.47288	0.00626354	0.177313
ENSMUSG00000038984	Tspyl5	-0.121173	6.08752	7.46306	0.00629779	0.178004
ENSMUSG00000071984	Fndc1	0.334819	0.89545	7.45446	0.00632794	0.178298
ENSMUSG00000002983	Relb	0.229119	2.16214	7.45698	0.00631909	0.178298
ENSMUSG00000037071	Scd1	0.10043	7.00088	7.44888	0.0063476	0.178573
ENSMUSG00000031631	Cfap97	-0.11865	4.92871	7.44416	0.00636428	0.178764
ENSMUSG00000021697	Depdc1b	-0.501549	-0.344093	7.4364	0.00639177	0.179257
ENSMUSG00000033792	Atp7a	0.172567	3.35249	7.42356	0.00643753	0.180261
ENSMUSG00000108264	Gm20371	-0.419786	0.260594	7.41679	0.00646179	0.18066
ENSMUSG00000111895	CAAA01066804.1	1.58153	-2.81979	7.40908	0.00648955	0.180876
ENSMUSG00000020330	Hmmr	-0.366361	0.64494	7.41099	0.00648267	0.180876
ENSMUSG00000047643	Gm5454	0.383354	0.641077	7.40236	0.00651385	0.180995
ENSMUSG00000020899	Pfas	0.125311	4.7344	7.40475	0.00650517	0.180995
ENSMUSG00000045506	A930002H24Rik	2.78108	-2.99857	7.39237	0.0065501	0.181296
ENSMUSG00000058806	Col13a1	0.44387	-0.0267975	7.39109	0.00655479	0.181296
ENSMUSG00000013089	Etv5	0.0953967	7.06971	7.39165	0.00655274	0.181296
ENSMUSG00000085030	2810455O05Rik	0.214402	2.87141	7.38584	0.00657393	0.181468
ENSMUSG00000113250	AC123705.2	-0.799838	-1.50725	7.38387	0.00658112	0.181468
ENSMUSG00000029370	Rassf6	-0.511268	-0.456032	7.37774	0.0066036	0.18171
ENSMUSG00000066829	Zfp810	-0.177964	4.05842	7.376	0.00661002	0.18171
ENSMUSG00000074994	Qser1	-0.156115	3.90653	7.36494	0.00665078	0.182553
ENSMUSG00000059288	Cdyl	-0.136541	4.36011	7.34708	0.00671719	0.183678
ENSMUSG00000071001	Hrct1	-0.582144	-0.784601	7.34711	0.00671706	0.183678
ENSMUSG00000036826	Igflr1	0.666396	-0.911886	7.34572	0.00672227	0.183678
ENSMUSG00000027079	Clp1	-0.181906	3.06661	7.32437	0.00680256	0.185311
ENSMUSG00000059422	Gm8116	-0.692572	-0.909404	7.3255	0.0067983	0.185311
ENSMUSG00000096141	Dnah7a	-0.416616	0.119097	7.31713	0.00683004	0.18551
ENSMUSG00000050295	Foxc1	0.198341	2.56261	7.31433	0.0068407	0.18551
ENSMUSG00000059534	Uqcr10	0.109593	5.94709	7.31481	0.00683885	0.18551
ENSMUSG00000112404	AC159282.1	0.804567	-1.42289	7.30591	0.0068728	0.186101
ENSMUSG00000014426	Map3k4	0.106386	5.60336	7.29977	0.00689635	0.186459
ENSMUSG00000041598	Cdc42ep4	0.141757	4.8623	7.29554	0.00691259	0.186619
ENSMUSG00000084071	Gm13378	-0.745005	0.171452	7.29229	0.00692511	0.186678
ENSMUSG00000042895	Abra	-0.641223	-1.10542	7.26907	0.00701519	0.188769
ENSMUSG00000028212	Ccne2	-0.205201	2.76211	7.26548	0.00702924	0.188769
ENSMUSG00000020444	Guk1	0.112079	5.7838	7.26426	0.00703403	0.188769
ENSMUSG00000112808	Gm4739	-0.568581	-0.524672	7.25619	0.00706572	0.189338
ENSMUSG00000029718	Pcolce	0.26075	2.00906	7.24478	0.00711074	0.190138
ENSMUSG00000020651	Slc26a4	-0.289556	1.33752	7.2433	0.00711661	0.190138
ENSMUSG00000078670	Fam174b	-0.131175	4.98672	7.23415	0.00715299	0.190546
ENSMUSG00000039231	Suv39h1	-0.124713	4.55363	7.23551	0.00714756	0.190546
ENSMUSG00000065087	Snord22	0.318832	1.36751	7.22957	0.00717122	0.19075
ENSMUSG00000028909	Ptpru	0.157785	5.29082	7.22532	0.00718824	0.190922
ENSMUSG00000044534	Ackr2	-0.266315	1.57752	7.20114	0.00728574	0.192045
ENSMUSG00000061298	Agbl4	-0.169222	3.70766	7.17952	0.00737405	0.192045
ENSMUSG00000046447	Camk2n1	-0.0979187	10.2575	7.21153	0.00724367	0.192045
ENSMUSG00000019122	Ccl9	-0.388931	0.410073	7.1854	0.00734992	0.192045
ENSMUSG00000047139	Cd24a	-0.192363	2.77348	7.20136	0.00728485	0.192045
ENSMUSG00000032040	Dcps	-0.190252	2.84421	7.19671	0.00730374	0.192045
ENSMUSG00000103937	Gm37186	-0.588079	-0.818401	7.20207	0.00728194	0.192045
ENSMUSG00000102517	Gm38085	-0.380766	0.53564	7.18341	0.00735808	0.192045
ENSMUSG00000108943	Gm44559	-0.3581	0.664727	7.18787	0.0073398	0.192045
ENSMUSG00000031613	Hpgd	-0.240448	2.02014	7.17945	0.00737432	0.192045
ENSMUSG00000043943	Naalad2	0.407831	0.278762	7.1995	0.00729237	0.192045
ENSMUSG00000043257	Pigv	-0.212832	2.42012	7.19019	0.00733032	0.192045
ENSMUSG00000001436	Slc19a1	-0.166537	3.3322	7.18141	0.00736626	0.192045
ENSMUSG00000031626	Sorbs2	-0.0970226	7.01649	7.17822	0.0073794	0.192045
ENSMUSG00000031805	Jak3	0.241369	1.91119	7.16873	0.00741852	0.192609
ENSMUSG00000026594	Ralgps2	-0.101736	5.84266	7.1678	0.00742238	0.192609
ENSMUSG00000062961	Ccdc177	-0.125825	4.49378	7.15561	0.00747297	0.193643
ENSMUSG00000028152	Tspan5	-0.094007	7.57138	7.14334	0.00752429	0.194694
ENSMUSG00000053545	6430503K07Rik	1.93765	-2.86887	7.13455	0.00756128	0.195179
ENSMUSG00000106646	Gm42483	-0.660141	-0.976718	7.13119	0.00757546	0.195179
ENSMUSG00000003752	Itpkc	0.195545	3.06562	7.13211	0.00757157	0.195179
ENSMUSG00000057738	Sptan1	0.0948717	10.6522	7.12844	0.00758709	0.1952
ENSMUSG00000097960	A330074K22Rik	0.304733	1.16244	7.11111	0.00766076	0.195364
ENSMUSG00000066406	Akap13	-0.114635	5.14174	7.10719	0.00767753	0.195364
ENSMUSG00000040298	Btbd16	-0.512701	-0.47403	7.10661	0.00768001	0.195364
ENSMUSG00000022901	Cd86	-0.330523	0.86017	7.1115	0.00765911	0.195364
ENSMUSG00000033316	Galnt9	0.11117	6.53047	7.10745	0.00767644	0.195364
ENSMUSG00000084421	Gm25107	0.338058	1.1046	7.12066	0.00762007	0.195364
ENSMUSG00000021913	Ogdhl	0.0888686	6.8265	7.10752	0.00767613	0.195364
ENSMUSG00000024186	Rgs11	0.189461	4.29104	7.11807	0.00763106	0.195364
ENSMUSG00000022372	Sla	-0.176879	3.39657	7.10055	0.00770603	0.19575
ENSMUSG00000029482	Aacs	0.160484	5.66426	7.08421	0.00777662	0.196041
ENSMUSG00000040690	Col16a1	0.149325	3.72042	7.08955	0.00775348	0.196041
ENSMUSG00000043068	Fam89a	-0.619693	-0.986184	7.07124	0.0078331	0.196041
ENSMUSG00000102142	Gm26930	-0.526006	-0.632832	7.08074	0.0077917	0.196041
ENSMUSG00000099519	Gm29253	-0.348497	0.510772	7.07263	0.00782702	0.196041
ENSMUSG00000104625	Gm42448	-0.585668	-0.680368	7.08536	0.00777162	0.196041
ENSMUSG00000108819	Gm45177	-0.359156	1.54017	7.07313	0.00782483	0.196041
ENSMUSG00000042284	Itga1	0.174652	3.81559	7.08432	0.00777614	0.196041
ENSMUSG00000035576	L3mbtl1	0.20236	2.49033	7.08482	0.00777398	0.196041
ENSMUSG00000021219	Rgs6	-0.107823	5.78265	7.07038	0.00783687	0.196041
ENSMUSG00000091957	Rps2-ps10	-0.276895	1.44487	7.07744	0.00780606	0.196041
ENSMUSG00000005107	Slc2a9	0.557939	-0.560733	7.06743	0.00784978	0.196092
ENSMUSG00000086583	Gm15500	0.102888	6.56288	7.06436	0.00786326	0.196158
ENSMUSG00000094655	Gm25360	0.242934	2.95376	7.06076	0.00787904	0.19628
ENSMUSG00000053980	Gm9930	-0.536187	-0.590217	7.05175	0.0079188	0.196999
ENSMUSG00000049734	Trex1	-0.225747	2.24155	7.04884	0.00793167	0.197048
ENSMUSG00000035021	Baz1a	0.251104	2.1438	7.0382	0.00797893	0.197825
ENSMUSG00000057990	E030024N20Rik	2.09719	-3.0964	7.03687	0.00798484	0.197825
ENSMUSG00000112595	AC147240.1	-0.749197	-1.2493	7.03207	0.00800628	0.198084
ENSMUSG00000078995	Zfp456	-0.322521	0.902776	7.0265	0.00803123	0.19843
ENSMUSG00000001467	Cyp51	0.17467	6.38157	7.02264	0.00804854	0.198586
ENSMUSG00000070044	Fam149a	-0.11714	4.88294	7.01341	0.00809014	0.198797
ENSMUSG00000108526	Gm45828	-0.829509	-1.76082	7.01496	0.00808316	0.198797
ENSMUSG00000042364	Snx18	-0.111302	5.04042	7.01431	0.00808608	0.198797
ENSMUSG00000103163	Gm38146	-0.533882	-0.500346	7.00032	0.00814952	0.199721
ENSMUSG00000064341	mt-Nd1	-0.200659	9.89505	7.00024	0.00814986	0.199721
ENSMUSG00000084898	Gm12371	-0.218072	2.2255	6.98817	0.00820501	0.200565
ENSMUSG00000097246	Gm26890	0.313752	0.976341	6.98784	0.00820651	0.200565
ENSMUSG00000113902	AC121965.1	0.109184	5.76458	6.96876	0.00829448	0.202062
ENSMUSG00000115420	AL732506.1	0.110648	8.46434	6.97112	0.00828357	0.202062
ENSMUSG00000079470	Utp14b	0.180244	4.93185	6.96729	0.00830129	0.202062
ENSMUSG00000100309	Gm6644	0.983752	-1.92046	6.95003	0.00838176	0.203746
ENSMUSG00000025366	Esyt1	0.186901	3.25862	6.94068	0.0084257	0.204538
ENSMUSG00000038776	Ephx1	0.17263	3.54806	6.93396	0.00845741	0.204804
ENSMUSG00000031513	Leprotl1	-0.0993858	5.96453	6.92877	0.00848201	0.204804
ENSMUSG00000039246	Lyplal1	-0.250172	1.75593	6.92988	0.00847673	0.204804
ENSMUSG00000027661	Slc2a10	0.43608	0.0348511	6.93121	0.00847045	0.204804
ENSMUSG00000063870	Chd4	0.11274	7.71557	6.91974	0.00852492	0.205293
ENSMUSG00000106560	Gm43119	-0.501988	-0.416877	6.91973	0.00852499	0.205293
ENSMUSG00000059981	Taok2	0.0902956	6.98359	6.91638	0.00854098	0.205404
ENSMUSG00000111092	Gm17875	1.09643	-2.12656	6.90191	0.00861039	0.206719
ENSMUSG00000065637	Gm26397	0.199363	3.30702	6.90022	0.00861852	0.206719
ENSMUSG00000032359	Ctsh	-0.191423	2.74014	6.89655	0.00863625	0.206869
ENSMUSG00000039578	Ccser1	-0.123066	4.71499	6.88374	0.00869833	0.20808
ENSMUSG00000033107	Rnf125	0.405652	0.32197	6.88127	0.00871037	0.208093
ENSMUSG00000022601	Zbtb11	0.101919	6.27285	6.86877	0.00877152	0.209277
ENSMUSG00000022553	Maf1	-0.126798	5.64013	6.86513	0.00878941	0.209427
ENSMUSG00000107996	Gm44228	-0.41972	0.192739	6.8584	0.00882254	0.209939
ENSMUSG00000008153	Clstn3	0.0874583	8.7804	6.85437	0.00884245	0.210136
ENSMUSG00000102275	Gm37144	0.770098	-1.55706	6.85067	0.0088608	0.210296
ENSMUSG00000109844	Gm31816	1.28297	-2.42339	6.84819	0.0088731	0.210311
ENSMUSG00000107770	Gm44126	-0.305291	1.30814	6.84184	0.00890472	0.210784
ENSMUSG00000021214	Akr1c18	-0.394395	0.300896	6.83375	0.0089451	0.211186
ENSMUSG00000023905	Tnfrsf12a	0.264443	1.5856	6.83556	0.00893605	0.211186
ENSMUSG00000097825	9630001P10Rik	-0.336264	0.709544	6.81144	0.00905759	0.212178
ENSMUSG00000042589	Cux2	-0.1026	6.86525	6.81411	0.00904402	0.212178
ENSMUSG00000047428	Dlk2	0.13703	4.13237	6.81853	0.00902166	0.212178
ENSMUSG00000072704	Smim10l1	-0.0856617	7.17341	6.81572	0.00903587	0.212178
ENSMUSG00000031216	Stard8	-0.118564	5.33688	6.81362	0.00904654	0.212178
ENSMUSG00000095159	Tubb4b-ps1	-0.643455	-1.122	6.8204	0.00901224	0.212178
ENSMUSG00000036907	C1ql2	0.325797	1.72607	6.80541	0.00908821	0.212437
ENSMUSG00000043801	Oaz1-ps	0.467114	-0.231678	6.80463	0.00909217	0.212437
ENSMUSG00000036103	Colec12	0.151401	3.536	6.79958	0.00911794	0.212457
ENSMUSG00000105922	Gm42769	-0.388242	0.335301	6.79754	0.00912834	0.212457
ENSMUSG00000097530	Kansl2-ps	0.360429	0.544739	6.80141	0.00910859	0.212457
ENSMUSG00000079550	Mpp4	0.534561	-0.553103	6.7875	0.00917981	0.21338
ENSMUSG00000048001	Hes5	-0.194691	3.34767	6.76872	0.00927692	0.215258
ENSMUSG00000023411	Nfatc4	0.368975	0.463879	6.76499	0.00929634	0.215258
ENSMUSG00000058656	Samd12	-0.104122	5.44892	6.76529	0.00929478	0.215258
ENSMUSG00000097230	Gm26853	0.192473	2.75651	6.76202	0.00931184	0.215341
ENSMUSG00000113065	AC131743.1	-0.280374	1.42988	6.75439	0.00935174	0.215765
ENSMUSG00000020621	Rdh14	-0.131144	4.4239	6.75394	0.00935409	0.215765
ENSMUSG00000115837	AC144772.3	-0.627982	-0.964118	6.74214	0.00941619	0.216921
ENSMUSG00000109337	Gm45047	1.88167	-2.99876	6.73961	0.00942953	0.216951
ENSMUSG00000016624	Phf21b	0.195028	3.14762	6.73636	0.0094467	0.21707
ENSMUSG00000051022	Hs3st1	-0.133329	4.07485	6.734	0.00945924	0.217082
ENSMUSG00000026785	Pkn3	0.483947	-0.282737	6.73103	0.00947497	0.217167
ENSMUSG00000001988	Npas1	0.192902	2.5612	6.72859	0.00948798	0.217189
ENSMUSG00000064558	Gm24620	1.8752	-2.57741	6.72437	0.00951044	0.217269
ENSMUSG00000069308	Hist1h2bp	-0.553143	-0.704452	6.72341	0.00951553	0.217269
ENSMUSG00000038173	Enpp6	-0.146733	3.90399	6.71522	0.00955938	0.217577
ENSMUSG00000104257	Gm20172	-0.609488	-0.963526	6.71238	0.00957457	0.217577
ENSMUSG00000102581	Gm37443	-0.37502	0.292717	6.71189	0.00957722	0.217577
ENSMUSG00000029659	Medag	-0.141742	4.10368	6.71381	0.00956692	0.217577
ENSMUSG00000014602	Kif1a	0.0961176	10.2788	6.70792	0.00959855	0.217788
ENSMUSG00000102465	Gm38198	-0.305909	1.37246	6.68903	0.00970078	0.219485
ENSMUSG00000109088	Gm44593	-0.844474	-1.94544	6.68738	0.00970979	0.219485
ENSMUSG00000026819	Slc25a25	0.104067	6.05146	6.68997	0.00969567	0.219485
ENSMUSG00000109217	Gm44676	-0.395438	0.587541	6.68058	0.00974688	0.219773
ENSMUSG00000002279	Lmf1	-0.155611	3.57857	6.68198	0.00973921	0.219773
ENSMUSG00000028629	Exo5	-0.186887	2.70231	6.66312	0.00984286	0.221661
ENSMUSG00000016179	Camk1g	0.159182	5.00267	6.65304	0.00989866	0.222363
ENSMUSG00000005958	Ephb3	0.14544	4.84553	6.65377	0.00989465	0.222363
ENSMUSG00000069267	Hist1h3b	-0.380569	0.97526	6.6485	0.00992394	0.222654
ENSMUSG00000114019	AC154231.1	0.15063	4.02257	6.62814	0.010038	0.223034
ENSMUSG00000042501	Cpa6	-0.571895	-0.795975	6.63283	0.0100116	0.223034
ENSMUSG00000040811	Eml2	0.0963294	6.99572	6.62784	0.0100397	0.223034
ENSMUSG00000054863	Fam19a5	-0.0970449	6.10848	6.6319	0.0100168	0.223034
ENSMUSG00000039131	Gipc2	-0.760195	-1.54707	6.63376	0.0100064	0.223034
ENSMUSG00000026959	Grin1	0.0885316	8.04287	6.63846	0.00998003	0.223034
ENSMUSG00000032796	Lama1	0.209966	2.38215	6.63875	0.00997838	0.223034
ENSMUSG00000033278	Ptprm	0.10717	5.30605	6.63307	0.0100103	0.223034
ENSMUSG00000059493	Nhs	0.198252	2.52161	6.62195	0.010073	0.223498
ENSMUSG00000020888	Dvl2	0.155836	3.65489	6.61618	0.0101056	0.223948
ENSMUSG00000054226	Tprkb	-0.114868	5.51942	6.60631	0.0101618	0.224917
ENSMUSG00000057110	Cntrl	0.147338	3.55103	6.58445	0.0102873	0.226516
ENSMUSG00000091079	Gm17105	1.57111	-2.77232	6.58686	0.0102735	0.226516
ENSMUSG00000026840	Lamc3	0.213548	2.7748	6.57849	0.0103219	0.226516
ENSMUSG00000021374	Nup153	0.0989363	5.93409	6.58058	0.0103097	0.226516
ENSMUSG00000019848	Popdc3	-0.523879	-0.655704	6.58519	0.010283	0.226516
ENSMUSG00000061983	Rps12	0.0966972	6.85643	6.58067	0.0103092	0.226516
ENSMUSG00000039461	Tcta	-0.125533	4.5433	6.58815	0.010266	0.226516
ENSMUSG00000022362	Gm29394	0.560871	-0.765376	6.56891	0.0103776	0.227126
ENSMUSG00000049107	Ntf3	-0.408492	0.0480838	6.56723	0.0103873	0.227126
ENSMUSG00000042251	Pm20d1	0.383942	0.260174	6.56925	0.0103756	0.227126
ENSMUSG00000055866	Per2	0.168707	4.76745	6.56306	0.0104117	0.227194
ENSMUSG00000001473	Tubb6	0.446717	-0.222418	6.56239	0.0104156	0.227194
ENSMUSG00000064994	Gm22422	0.281428	3.2133	6.55588	0.0104538	0.227752
ENSMUSG00000055471	Alk	0.216302	2.1716	6.55349	0.0104678	0.227783
ENSMUSG00000030220	Arhgdib	-0.224895	1.99039	6.54508	0.0105174	0.228312
ENSMUSG00000087445	Gm14286	-1.57208	-3.08287	6.54643	0.0105095	0.228312
ENSMUSG00000007877	Tcap	-0.26657	1.47315	6.5421	0.0105351	0.228421
ENSMUSG00000087055	Gm11948	1.11037	-2.44159	6.53472	0.0105789	0.229095
ENSMUSG00000102937	Gm38116	-0.726029	-1.46854	6.53185	0.010596	0.229191
ENSMUSG00000035594	Chrna5	-0.226248	2.07424	6.52795	0.0106193	0.229362
ENSMUSG00000006445	Epha2	0.358529	0.52132	6.52228	0.0106531	0.229362
ENSMUSG00000019843	Fyn	-0.105772	6.58981	6.52149	0.0106579	0.229362
ENSMUSG00000092470	Gm20518	0.350644	0.666769	6.5194	0.0106704	0.229362
ENSMUSG00000109125	Gm45159	-0.19386	4.00508	6.51778	0.0106801	0.229362
ENSMUSG00000025935	Tram1	-0.104108	5.25885	6.52153	0.0106576	0.229362
ENSMUSG00000026991	Pkp4	-0.081655	7.45181	6.50538	0.0107549	0.230693
ENSMUSG00000075502	Kbtbd6	-0.369338	0.332907	6.49055	0.010845	0.232074
ENSMUSG00000090812	Samd15	-0.312553	0.895688	6.49161	0.0108385	0.232074
ENSMUSG00000102953	Gm37019	0.712229	-1.36842	6.48549	0.0108758	0.23246
ENSMUSG00000050856	Atp5k	0.0899926	6.31338	6.47992	0.01091	0.232639
ENSMUSG00000035007	Rundc1	0.118184	4.6538	6.48116	0.0109024	0.232639
ENSMUSG00000016763	Scube1	-0.114164	5.94193	6.47503	0.01094	0.233004
ENSMUSG00000027660	Skil	0.0966383	7.29578	6.47015	0.0109701	0.23337
ENSMUSG00000000531	Grasp	0.187875	5.04343	6.46098	0.0110269	0.234196
ENSMUSG00000046470	Sox18	0.273506	1.41211	6.45969	0.0110349	0.234196
ENSMUSG00000115155	AC124561.2	-0.636097	-1.14041	6.45228	0.011081	0.234899
ENSMUSG00000105895	Gm42829	-0.220279	1.99208	6.44958	0.0110979	0.234981
ENSMUSG00000039617	Gm7488	-0.484876	-0.198888	6.44476	0.011128	0.235343
ENSMUSG00000065327	Gm22058	-0.243238	1.77675	6.44148	0.0111486	0.235502
ENSMUSG00000028076	Cd1d1	0.623173	-0.985404	6.43904	0.0111639	0.23555
ENSMUSG00000054469	Lclat1	-0.115688	5.06378	6.43454	0.0111922	0.235873
ENSMUSG00000024013	Fgd2	0.219774	2.52637	6.42533	0.0112504	0.236546
ENSMUSG00000027253	Lrp4	0.139481	5.94788	6.42676	0.0112414	0.236546
ENSMUSG00000040818	Dennd6a	-0.107063	5.21169	6.41584	0.0113106	0.237537
ENSMUSG00000109724	Gm18194	-0.40915	0.060825	6.40914	0.0113534	0.237606
ENSMUSG00000002265	Peg3	0.0967437	8.62869	6.41279	0.0113301	0.237606
ENSMUSG00000028364	Tnc	0.21617	3.06374	6.41089	0.0113423	0.237606
ENSMUSG00000050243	Gm5446	1.47114	-2.66278	6.4029	0.0113934	0.237891
ENSMUSG00000004565	Pnpla6	0.113542	5.39043	6.4049	0.0113806	0.237891
ENSMUSG00000031490	Eif4ebp1	-0.28065	1.13285	6.39281	0.0114583	0.238589
ENSMUSG00000017493	Igfbp4	0.171334	6.13252	6.38991	0.0114771	0.238589
ENSMUSG00000029070	Mxra8	0.230276	1.90946	6.38951	0.0114796	0.238589
ENSMUSG00000031596	Slc7a2	0.113434	4.95385	6.39136	0.0114677	0.238589
ENSMUSG00000025255	Zfhx4	-0.178588	2.74946	6.38602	0.0115022	0.238784
ENSMUSG00000044231	Nhlrc1	-0.177179	3.52677	6.37043	0.0116038	0.240339
ENSMUSG00000031024	St5	0.169327	3.09561	6.37168	0.0115956	0.240339
ENSMUSG00000043832	Clec4a3	0.527716	-0.537094	6.36597	0.0116329	0.240388
ENSMUSG00000108168	Gm43864	-0.35874	0.495415	6.36397	0.0116461	0.240388
ENSMUSG00000050555	Hyls1	-0.209857	2.55655	6.36526	0.0116376	0.240388
ENSMUSG00000057715	A830018L16Rik	-0.0968709	6.77738	6.34416	0.0117768	0.240974
ENSMUSG00000027524	Edn3	-0.212251	2.07137	6.34756	0.0117543	0.240974
ENSMUSG00000104178	Gm9916	-0.321256	0.796969	6.34656	0.0117609	0.240974
ENSMUSG00000027257	Pacsin3	0.124523	4.53643	6.34898	0.0117449	0.240974
ENSMUSG00000045679	Pqlc3	0.47658	-0.272045	6.345	0.0117712	0.240974
ENSMUSG00000041187	Prkd2	0.285728	1.10447	6.34769	0.0117534	0.240974
ENSMUSG00000067870	Rpl31-ps8	0.163993	3.88546	6.3435	0.0117812	0.240974
ENSMUSG00000063511	Snrnp70	0.168083	7.15853	6.34621	0.0117633	0.240974
ENSMUSG00000032487	Ptgs2	0.244949	4.7759	6.33757	0.0118207	0.241508
ENSMUSG00000020067	Mypn	-0.279942	1.17644	6.32976	0.0118728	0.24185
ENSMUSG00000039713	Plekhg5	0.110415	6.00616	6.32878	0.0118794	0.24185
ENSMUSG00000033871	Ppargc1b	0.182978	3.42163	6.32705	0.011891	0.24185
ENSMUSG00000048572	Tmem252	0.605792	0.145058	6.32722	0.0118898	0.24185
ENSMUSG00000074676	Foxs1	-0.584648	-0.992527	6.32432	0.0119093	0.241951
ENSMUSG00000002250	Ppard	0.173615	2.87403	6.31242	0.0119895	0.243033
ENSMUSG00000066797	Zfp648	-0.60307	-1.1637	6.31409	0.0119783	0.243033
ENSMUSG00000071104	Ccdc110	0.620803	-0.94471	6.30917	0.0120115	0.243206
ENSMUSG00000078154	Gm12184	0.34755	0.678969	6.30643	0.0120301	0.243309
ENSMUSG00000040723	Rcsd1	0.221598	2.03483	6.3024	0.0120575	0.243591
ENSMUSG00000022185	Acin1	0.0947434	6.19727	6.29877	0.0120822	0.243817
ENSMUSG00000093656	Gm20628	-0.25675	1.42892	6.29017	0.0121409	0.244729
ENSMUSG00000028469	Npr2	0.122942	4.44003	6.28549	0.012173	0.245103
ENSMUSG00000102331	Gm19938	-0.343645	0.714062	6.27825	0.0122229	0.245822
ENSMUSG00000099760	Gm28800	-0.296076	1.024	6.27635	0.012236	0.245822
ENSMUSG00000085438	1700020I14Rik	-0.0938806	9.80254	6.26024	0.0123478	0.247441
ENSMUSG00000035890	Rnf126	-0.112932	4.64372	6.2591	0.0123557	0.247441
ENSMUSG00000035696	Rnf38	-0.104952	5.30116	6.25686	0.0123713	0.247441
ENSMUSG00000078439	Smim24	-0.695879	-1.38659	6.25784	0.0123645	0.247441
ENSMUSG00000088226	Gm22596	1.8694	-3.36925	6.25424	0.0123896	0.247532
ENSMUSG00000042608	Stk40	0.153918	4.54254	6.24861	0.0124291	0.248046
ENSMUSG00000086935	Gm15956	1.67788	-2.97184	6.24544	0.0124514	0.248216
ENSMUSG00000034023	Fancd2	-0.194424	2.42458	6.24202	0.0124754	0.248421
ENSMUSG00000036422	Pcdh8	0.104854	5.01428	6.23956	0.0124928	0.248493
ENSMUSG00000085564	Gm12198	0.440692	-0.121637	6.23532	0.0125227	0.248815
ENSMUSG00000020154	Ptprb	0.130161	5.42203	6.23253	0.0125424	0.248932
ENSMUSG00000092072	Gm4540	-0.991297	-1.59651	6.22617	0.0125876	0.249554
ENSMUSG00000078137	Ankrd63	-0.140481	3.67919	6.21976	0.0126332	0.250185
ENSMUSG00000021670	Hmgcr	0.182265	7.63148	6.21569	0.0126623	0.250486
ENSMUSG00000098318	Lockd	-0.949041	-2.25146	6.2078	0.0127189	0.251055
ENSMUSG00000052446	Zfp961	-0.157047	3.15552	6.20852	0.0127137	0.251055
ENSMUSG00000020473	Aebp1	0.159387	3.18718	6.19327	0.0128237	0.25166
ENSMUSG00000021708	Rasgrf2	-0.0936057	7.27291	6.20013	0.0127741	0.25166
ENSMUSG00000105025	Rnu3b1	1.58955	2.26788	6.19197	0.0128331	0.25166
ENSMUSG00000104856	Rnu3b3	1.58955	2.26788	6.19197	0.0128331	0.25166
ENSMUSG00000098641	Rnu3b4	1.58955	2.26788	6.19197	0.0128331	0.25166
ENSMUSG00000021994	Wnt5a	0.161499	3.37171	6.19497	0.0128114	0.25166
ENSMUSG00000026980	Ly75	0.263786	1.35455	6.18981	0.0128488	0.251695
ENSMUSG00000020387	Jade2	0.112896	5.95048	6.18407	0.0128905	0.252238
ENSMUSG00000106472	Gm43111	-0.648097	-1.2103	6.17938	0.0129248	0.252635
ENSMUSG00000076617	Ighm	-0.286095	3.91129	6.17447	0.0129607	0.253063
ENSMUSG00000092118	Fancf	-0.27315	1.27479	6.16997	0.0129937	0.253207
ENSMUSG00000105293	Gm42843	-0.351706	0.532041	6.16964	0.0129961	0.253207
ENSMUSG00000022508	Bcl6	0.124282	4.2192	6.16118	0.0130584	0.253999
ENSMUSG00000085391	Gm16150	1.97755	-2.84436	6.1603	0.0130649	0.253999
ENSMUSG00000047205	Dusp18	-0.11353	4.96075	6.15462	0.0131069	0.254116
ENSMUSG00000098394	Gm27999	0.978046	-1.77	6.15378	0.0131131	0.254116
ENSMUSG00000040322	Slc25a24	-0.260305	1.36919	6.15417	0.0131102	0.254116
ENSMUSG00000106680	Gm43852	0.45385	-0.347983	6.13792	0.0132313	0.256131
ENSMUSG00000068117	Mei1	-0.228672	1.76778	6.12748	0.0133097	0.257333
ENSMUSG00000054967	Zfp647	-0.307962	0.804808	6.12586	0.0133219	0.257333
ENSMUSG00000037992	Rara	0.166956	3.03498	6.12056	0.0133618	0.257829
ENSMUSG00000068391	Chrac1	-0.173318	2.78941	6.10944	0.0134462	0.25918
ENSMUSG00000066129	Kndc1	0.0979131	6.53367	6.10403	0.0134874	0.25942
ENSMUSG00000049670	Morn4	-0.107277	4.98143	6.10455	0.0134834	0.25942
ENSMUSG00000057134	Ado	-0.0998504	6.1176	6.09801	0.0135334	0.260029
ENSMUSG00000008845	Cd163	0.353799	0.469542	6.09421	0.0135626	0.260312
ENSMUSG00000060735	Rxfp3	-0.272383	1.15461	6.08448	0.0136375	0.261471
ENSMUSG00000084013	Gm14270	-0.775091	-1.85025	6.0665	0.0137769	0.263866
ENSMUSG00000002831	Plin4	0.523757	0.237756	6.06193	0.0138127	0.26427
ENSMUSG00000045282	Tmem86b	0.267302	1.28711	6.05471	0.0138692	0.265071
ENSMUSG00000060512	0610040J01Rik	-0.222373	1.98444	6.03542	0.0140216	0.266909
ENSMUSG00000040452	Cdh12	-0.0991438	5.66672	6.03707	0.0140086	0.266909
ENSMUSG00000106847	Peg13	-0.0890539	7.89661	6.0351	0.0140242	0.266909
ENSMUSG00000047264	Zfp358	-0.132037	4.00804	6.03506	0.0140245	0.266909
ENSMUSG00000064141	Zfp69	0.441308	-0.175649	6.02263	0.0141236	0.268511
ENSMUSG00000031285	Dcx	-0.112288	4.68147	6.01832	0.0141581	0.268885
ENSMUSG00000039349	C130074G19Rik	-0.118017	5.57694	6.01583	0.0141781	0.268981
ENSMUSG00000053684	BC048403	-0.203241	2.21705	6.00999	0.0142251	0.269068
ENSMUSG00000035179	Ppp1r32	-0.8068	-1.89382	6.00972	0.0142273	0.269068
ENSMUSG00000021067	Sav1	-0.135454	3.78604	6.01319	0.0141993	0.269068
ENSMUSG00000096659	Gm25679	0.68578	6.33403	6.00485	0.0142666	0.269529
ENSMUSG00000043419	Chd3os	-0.0995537	6.72521	5.99841	0.0143188	0.269755
ENSMUSG00000037376	Trmt6	-0.135354	4.49103	5.99856	0.0143175	0.269755
ENSMUSG00000093452	Zfhx2os	0.234768	1.70894	5.99784	0.0143234	0.269755
ENSMUSG00000066026	Dhrs3	0.153127	3.2982	5.99234	0.0143681	0.270315
ENSMUSG00000097636	Mirt1	0.316935	0.784505	5.99025	0.0143851	0.270354
ENSMUSG00000103040	Gm37304	-0.455731	-0.205153	5.9884	0.0144002	0.270356
ENSMUSG00000088118	Gm24059	-2.38948	-3.77264	5.97154	0.0145386	0.272494
ENSMUSG00000107549	Gm43961	0.764267	-1.48806	5.96825	0.0145657	0.272494
ENSMUSG00000018507	Trpv2	0.127198	4.17646	5.96719	0.0145744	0.272494
ENSMUSG00000032846	Zswim6	0.159153	4.79192	5.97079	0.0145448	0.272494
ENSMUSG00000038607	Gng10	0.150837	4.62501	5.95812	0.0146497	0.273335
ENSMUSG00000090115	Usp49	-0.121705	4.30089	5.95976	0.014636	0.273335
ENSMUSG00000029480	Dhx37	0.14321	3.50368	5.9532	0.0146906	0.27347
ENSMUSG00000081809	Gm15539	1.09597	-2.02627	5.95179	0.0147024	0.27347
ENSMUSG00000037279	Ovol2	0.200122	2.84541	5.95488	0.0146766	0.27347
ENSMUSG00000041153	Osgin2	-0.124844	4.16595	5.94413	0.0147664	0.274378
ENSMUSG00000021091	Serpina3n	-0.202873	2.30158	5.93954	0.0148049	0.274811
ENSMUSG00000024137	E4f1	0.150927	3.6712	5.92069	0.0149641	0.277197
ENSMUSG00000046997	Spsb4	-0.234706	1.64526	5.92153	0.014957	0.277197
ENSMUSG00000024892	Pcx	0.0926931	5.91232	5.90208	0.015123	0.279854
ENSMUSG00000103201	Gm37329	-0.495716	-0.539497	5.89806	0.0151575	0.280205
ENSMUSG00000109606	Gm45537	-0.580379	-0.873235	5.89175	0.015212	0.280924
ENSMUSG00000029547	Ints1	0.0890166	6.67736	5.88948	0.0152316	0.280998
ENSMUSG00000062444	Ap3b2	0.0807707	7.13668	5.88546	0.0152664	0.281067
ENSMUSG00000040782	Rfwd2	-0.10006	6.39748	5.8872	0.0152513	0.281067
ENSMUSG00000039158	Akna	0.239244	1.61901	5.87503	0.0153571	0.2819
ENSMUSG00000026712	Mrc1	0.173611	2.81332	5.875	0.0153574	0.2819
ENSMUSG00000031907	Zfp90	-0.137624	3.72782	5.87487	0.0153585	0.2819
ENSMUSG00000097838	C530050E15Rik	-0.267083	1.19781	5.86964	0.0154042	0.282252
ENSMUSG00000001827	Folr1	1.20958	-2.20321	5.8691	0.0154089	0.282252
ENSMUSG00000046862	Pramef8	-0.129469	4.16723	5.86	0.0154888	0.283428
ENSMUSG00000048905	4930539E08Rik	-0.165855	3.10829	5.85684	0.0155167	0.28365
ENSMUSG00000036437	Npy1r	-0.145461	4.79358	5.84958	0.0155807	0.283923
ENSMUSG00000008384	Sertad1	0.205724	3.76262	5.84932	0.0155831	0.283923
ENSMUSG00000039878	Slc39a5	0.721648	-1.46036	5.84626	0.0156102	0.283923
ENSMUSG00000001930	Vwf	0.185819	3.67597	5.85121	0.0155663	0.283923
ENSMUSG00000020218	Wif1	0.483417	-0.48486	5.84707	0.015603	0.283923
ENSMUSG00000101462	Gm3052	-0.504326	-0.738673	5.84092	0.0156576	0.284408
ENSMUSG00000019796	Lrp11	-0.086512	7.3585	5.83972	0.0156684	0.284408
ENSMUSG00000053470	Kdm3a	0.105009	5.43616	5.8377	0.0156863	0.284448
ENSMUSG00000028575	Eqtn	-0.789213	-1.85682	5.83164	0.0157405	0.285144
ENSMUSG00000011884	Gltp	-0.157346	3.58451	5.82666	0.015785	0.285537
ENSMUSG00000079884	Gm10698	0.195836	2.5924	5.82265	0.0158211	0.285537
ENSMUSG00000105677	Gm43328	0.409695	0.0297863	5.82286	0.0158192	0.285537
ENSMUSG00000068855	Hist2h2ac	0.202706	2.14195	5.82217	0.0158254	0.285537
ENSMUSG00000040462	Os9	0.0866111	6.72831	5.81661	0.0158755	0.286155
ENSMUSG00000112621	Gm5173	-0.825443	-1.66672	5.81225	0.015915	0.28658
ENSMUSG00000115593	AC131178.1	1.68563	-2.34577	5.80574	0.0159739	0.286904
ENSMUSG00000031818	Cox4i1	0.0852715	8.3111	5.80637	0.0159683	0.286904
ENSMUSG00000051335	Gfod1	0.076732	7.33615	5.80501	0.0159806	0.286904
ENSMUSG00000028991	Mtor	0.0917878	7.09186	5.80309	0.0159981	0.286933
ENSMUSG00000104583	Gm42701	-0.76152	-1.57566	5.80008	0.0160254	0.287
ENSMUSG00000024983	Vti1a	-0.0949136	5.88391	5.79919	0.0160336	0.287
ENSMUSG00000047606	Ankrd34c	-0.126162	4.0243	5.79198	0.0160994	0.287323
ENSMUSG00000103970	Gm37678	0.958793	-2.06956	5.79266	0.0160932	0.287323
ENSMUSG00000032109	Nlrx1	-0.163621	2.8647	5.79321	0.0160882	0.287323
ENSMUSG00000087478	4930506C21Rik	-0.469333	-0.498694	5.78325	0.0161796	0.288469
ENSMUSG00000020850	Prpf8	0.0774133	7.8392	5.78001	0.0162094	0.288716
ENSMUSG00000023886	Smoc2	-0.219299	3.1143	5.77192	0.0162842	0.289763
ENSMUSG00000022309	Angpt1	-0.173312	3.16798	5.76058	0.0163896	0.291065
ENSMUSG00000031314	Taf1	0.0917141	6.7113	5.76128	0.0163831	0.291065
ENSMUSG00000007097	Atp1a2	0.101377	9.63983	5.75344	0.0164564	0.291944
ENSMUSG00000051671	Coa6	0.154277	3.12787	5.75183	0.0164715	0.291944
ENSMUSG00000049038	Mterf2	-0.14608	3.38767	5.7488	0.0164999	0.292161
ENSMUSG00000025132	Arhgdia	-0.079308	6.81931	5.74541	0.0165318	0.29244
ENSMUSG00000114968	AC130217.2	-0.465374	-0.414012	5.7429	0.0165554	0.292512
ENSMUSG00000027708	Dcun1d1	-0.0889497	6.01896	5.74154	0.0165683	0.292512
ENSMUSG00000002625	Akap8l	0.108166	5.83974	5.72896	0.0166873	0.294084
ENSMUSG00000095552	CR974586.2	1.01149	0.651054	5.72654	0.0167104	0.294084
ENSMUSG00000042590	Ipo11	-0.0847463	6.24472	5.72527	0.0167225	0.294084
ENSMUSG00000036362	P2ry13	-0.149669	3.2618	5.72715	0.0167046	0.294084
ENSMUSG00000032342	Mto1	-0.120112	4.42414	5.72098	0.0167634	0.294518
ENSMUSG00000103216	Gm37248	-0.331866	0.525269	5.71645	0.0168067	0.294708
ENSMUSG00000108088	Gm44229	-0.338445	0.493617	5.71643	0.0168069	0.294708
ENSMUSG00000055602	Tcp10b	0.628749	-1.29668	5.71364	0.0168336	0.294891
ENSMUSG00000028883	Sema3a	-0.109688	5.32412	5.70855	0.0168825	0.295173
ENSMUSG00000028381	Ugcg	-0.0873346	6.58857	5.70887	0.0168794	0.295173
ENSMUSG00000015451	C4a	0.405465	0.0234528	5.7043	0.0169234	0.295603
ENSMUSG00000041695	Kcnj2	-0.181891	4.89156	5.70032	0.0169619	0.295703
ENSMUSG00000030725	Lipt2	-0.231253	1.839	5.70154	0.01695	0.295703
ENSMUSG00000034192	Lsm3	-0.156882	3.35343	5.69729	0.0169911	0.295927
ENSMUSG00000105980	Gm42597	-0.816086	-1.47761	5.68518	0.0171088	0.29769
ENSMUSG00000045915	Ccdc42	-0.774249	-1.71592	5.67171	0.0172407	0.298267
ENSMUSG00000086587	Gm11837	0.623732	-0.98573	5.67489	0.0172094	0.298267
ENSMUSG00000046168	Kcnrg	-0.54651	-0.978707	5.67776	0.0171813	0.298267
ENSMUSG00000040929	Rfx3	-0.0923196	6.17217	5.67344	0.0172236	0.298267
ENSMUSG00000048304	Slitrk3	-0.0917019	5.77472	5.67167	0.0172411	0.298267
ENSMUSG00000031953	Tmem170	-0.20025	2.10485	5.67978	0.0171616	0.298267
ENSMUSG00000020308	Tpgs1	0.116297	4.33833	5.6678	0.0172791	0.298639
ENSMUSG00000003814	Calr	0.0771202	8.26671	5.66315	0.017325	0.299147
ENSMUSG00000106484	Gm17833	0.676251	-1.45969	5.65876	0.0173684	0.299609
ENSMUSG00000019699	Akt3	-0.0747187	7.92273	5.6467	0.0174882	0.300669
ENSMUSG00000053656	Dancr	0.301846	0.7923	5.64246	0.0175305	0.300669
ENSMUSG00000098599	Gm27627	1.08244	-2.35862	5.63756	0.0175797	0.300669
ENSMUSG00000031595	Pdgfrl	0.508262	-0.743746	5.64859	0.0174695	0.300669
ENSMUSG00000049493	Pls1	-0.155029	3.28942	5.63906	0.0175646	0.300669
ENSMUSG00000006179	Prss16	-0.402808	-0.0916056	5.65064	0.017449	0.300669
ENSMUSG00000078348	Sf3b5	0.123731	4.00256	5.64083	0.0175469	0.300669
ENSMUSG00000042557	Sin3a	0.109446	4.98385	5.64518	0.0175034	0.300669
ENSMUSG00000032528	Vipr1	0.118605	4.97602	5.64141	0.0175411	0.300669
ENSMUSG00000111447	AC153845.2	1.381	-2.79604	5.62384	0.0177177	0.301974
ENSMUSG00000027474	Ccm2l	0.313789	0.675231	5.62452	0.0177109	0.301974
ENSMUSG00000041035	Gm17018	-0.117329	4.63919	5.62334	0.0177229	0.301974
ENSMUSG00000018476	Kdm6b	0.237258	2.92928	5.62513	0.0177048	0.301974
ENSMUSG00000032178	Ilf3	0.0949348	5.85577	5.61928	0.017764	0.302389
ENSMUSG00000112067	AC125487.1	-0.379214	0.165813	5.6137	0.0178206	0.303012
ENSMUSG00000031709	Tbc1d9	0.0853195	7.26821	5.61237	0.0178341	0.303012
ENSMUSG00000109725	Gm45265	-0.297181	0.81913	5.60898	0.0178687	0.303315
ENSMUSG00000001025	S100a6	-0.148088	3.35368	5.60577	0.0179014	0.303584
ENSMUSG00000017715	Pgs1	-0.0849228	6.05848	5.60236	0.0179363	0.303891
ENSMUSG00000074513	Arfip1	-0.125567	4.07671	5.59533	0.0180084	0.304826
ENSMUSG00000039103	Nexn	0.482328	-0.474575	5.59355	0.0180268	0.304852
ENSMUSG00000046688	Tifa	0.172376	2.64673	5.59136	0.0180493	0.304947
ENSMUSG00000079507	H2-Q1	0.46139	-0.546945	5.58521	0.0181127	0.305733
ENSMUSG00000113647	AC131739.1	-0.610088	-1.34336	5.58154	0.0181508	0.305803
ENSMUSG00000108738	Gm44777	-0.352457	0.259764	5.58246	0.0181413	0.305803
ENSMUSG00000026628	Atf3	0.572962	-0.0456751	5.57622	0.018206	0.306234
ENSMUSG00000019139	Isyna1	0.140801	4.27777	5.57581	0.0182102	0.306234
ENSMUSG00000025959	Klf7	-0.0973339	5.63491	5.5712	0.0182582	0.30647
ENSMUSG00000020694	Tlk2	-0.0957776	5.83967	5.57157	0.0182544	0.30647
ENSMUSG00000047446	Arl4a	-0.0955578	5.53511	5.56461	0.0183271	0.307341
ENSMUSG00000049489	Fam58b	-0.151452	3.13294	5.55192	0.0184604	0.308717
ENSMUSG00000024608	Rps14	0.0957949	7.36774	5.55478	0.0184303	0.308717
ENSMUSG00000075271	Ttc30a1	-0.179199	2.51116	5.55244	0.0184549	0.308717
ENSMUSG00000113475	AC133183.1	1.46411	-2.88811	5.54417	0.0185423	0.308819
ENSMUSG00000030878	Cdr2	-0.193768	2.87605	5.54054	0.0185809	0.308819
ENSMUSG00000110631	Gm42047	0.309557	2.03698	5.54844	0.0184971	0.308819
ENSMUSG00000107706	Gm44022	-0.342385	0.286453	5.54003	0.0185862	0.308819
ENSMUSG00000020908	Myh3	-0.19697	2.50388	5.54059	0.0185803	0.308819
ENSMUSG00000032397	Tipin	-0.139027	3.50223	5.54789	0.018503	0.308819
ENSMUSG00000059142	Zfp945	-0.117455	4.57307	5.54472	0.0185365	0.308819
ENSMUSG00000063488	Zkscan7	-0.200659	2.30231	5.53547	0.0186348	0.309341
ENSMUSG00000084544	Gm23183	-1.83491	-3.55706	5.52944	0.0186991	0.310123
ENSMUSG00000043557	Mdga1	-0.152724	3.70288	5.52441	0.0187529	0.310731
ENSMUSG00000029762	Akr1b8	-0.558007	-1.04055	5.51376	0.0188675	0.311216
ENSMUSG00000041375	Ccdc9	0.104513	4.7263	5.51093	0.018898	0.311216
ENSMUSG00000024778	Fas	0.45869	-0.244105	5.50889	0.0189201	0.311216
ENSMUSG00000022707	Gbe1	-0.13517	3.69887	5.50938	0.0189147	0.311216
ENSMUSG00000104017	Gm37363	-0.482461	-0.590293	5.51355	0.0188698	0.311216
ENSMUSG00000013766	Ly6g6e	0.292425	0.828942	5.51143	0.0188926	0.311216
ENSMUSG00000064370	mt-Cytb	-0.17283	9.81876	5.51187	0.0188878	0.311216
ENSMUSG00000098488	Pla2g4b	0.388789	-0.0118882	5.51656	0.0188372	0.311216
ENSMUSG00000074646	6430550D23Rik	0.491988	-0.478922	5.504	0.018973	0.311803
ENSMUSG00000036661	Dennd3	0.191356	2.59993	5.50235	0.0189909	0.311814
ENSMUSG00000025083	Afap1l2	0.174081	3.01148	5.49831	0.0190349	0.312251
ENSMUSG00000015947	Fcgr1	-0.259131	1.28022	5.49656	0.019054	0.312281
ENSMUSG00000029213	Commd8	-0.0957692	5.33626	5.4926	0.0190971	0.312704
ENSMUSG00000015879	Fam184b	-0.168169	2.74198	5.48917	0.0191347	0.312795
ENSMUSG00000078897	Gm4724	0.392046	3.54868	5.48419	0.0191893	0.312795
ENSMUSG00000045201	Lrrc3b	-0.157082	3.09735	5.48673	0.0191613	0.312795
ENSMUSG00000031101	Sash3	-0.290614	0.770104	5.48504	0.0191799	0.312795
ENSMUSG00000044026	Slc35g1	-0.24238	1.41056	5.48522	0.0191779	0.312795
ENSMUSG00000031871	Cdh5	0.150452	3.15198	5.47775	0.0192601	0.313409
ENSMUSG00000089698	Gm2541	0.551419	-0.974439	5.47604	0.0192789	0.313409
ENSMUSG00000026322	Htr4	0.23737	1.58855	5.47603	0.019279	0.313409
ENSMUSG00000096684	Gm25989	0.518566	-0.587631	5.47261	0.0193168	0.313741
ENSMUSG00000112743	AC152453.1	-0.353825	1.75054	5.46872	0.0193597	0.313875
ENSMUSG00000108617	Gm31749	0.872266	-1.93271	5.47014	0.0193441	0.313875
ENSMUSG00000108983	Gm44926	-0.553138	-0.793967	5.46173	0.0194374	0.314703
ENSMUSG00000016933	Plcg1	0.0890174	6.43185	5.46099	0.0194457	0.314703
ENSMUSG00000035456	Prdm8	-0.133648	3.94074	5.45624	0.0194985	0.315275
ENSMUSG00000079434	Neu2	-0.230477	1.75655	5.45421	0.0195213	0.315361
ENSMUSG00000015804	Med28	-0.0959709	5.28268	5.45079	0.0195595	0.315696
ENSMUSG00000023800	Tiam2	-0.0901562	6.09473	5.44838	0.0195865	0.31585
ENSMUSG00000038155	Gstp2	0.945918	-1.8417	5.44622	0.0196108	0.315959
ENSMUSG00000037235	Mxd4	-0.0863023	6.22215	5.44231	0.0196547	0.316103
ENSMUSG00000074682	Zcchc3	-0.162983	2.76859	5.44357	0.0196405	0.316103
ENSMUSG00000036667	Tcaf1	0.0705979	8.49162	5.43569	0.0197293	0.31702
ENSMUSG00000027510	Rbm38	0.431956	-0.335353	5.42998	0.0197939	0.317775
ENSMUSG00000032077	Bud13	-0.161642	2.79792	5.42023	0.0199047	0.318141
ENSMUSG00000104727	Gm42500	-1.35417	-2.74953	5.42131	0.0198925	0.318141
ENSMUSG00000012443	Kif11	-0.251177	1.50163	5.42083	0.0198979	0.318141
ENSMUSG00000021365	Nedd9	0.142564	3.9484	5.42607	0.0198383	0.318141
ENSMUSG00000002108	Nr1h3	0.295494	0.801535	5.42321	0.0198708	0.318141
ENSMUSG00000034310	Tmem132d	-0.0960557	5.96241	5.4151	0.0199633	0.318513
ENSMUSG00000044469	Tnfaip8l1	-0.165198	2.81794	5.41569	0.0199566	0.318513
ENSMUSG00000021803	Cdhr1	0.283127	1.07202	5.40158	0.0201186	0.319861
ENSMUSG00000034282	Evpl	-0.225229	1.67889	5.40255	0.0201073	0.319861
ENSMUSG00000110702	Gm45767	0.40153	-0.157505	5.4031	0.020101	0.319861
ENSMUSG00000032596	Uba7	0.237974	1.40071	5.40576	0.0200704	0.319861
ENSMUSG00000087881	Gm22442	0.245272	1.44713	5.39369	0.0202096	0.320516
ENSMUSG00000037820	Tgm2	0.14747	3.39581	5.39522	0.020192	0.320516
ENSMUSG00000041130	Zfp598	0.141203	4.36592	5.3934	0.020213	0.320516
ENSMUSG00000113750	Gm5628	0.462527	-0.447203	5.39027	0.0202494	0.32053
ENSMUSG00000029797	Sspo	0.253681	1.26424	5.39154	0.0202346	0.32053
ENSMUSG00000028019	Pdgfc	-0.164514	2.74606	5.38771	0.020279	0.320718
ENSMUSG00000056158	Car10	-0.101946	6.85137	5.38444	0.0203171	0.321028
ENSMUSG00000024544	Ldlrad4	-0.0981201	5.10508	5.38297	0.0203342	0.321028
ENSMUSG00000056019	Zfp709	-0.130447	4.01133	5.37878	0.0203831	0.321519
ENSMUSG00000025888	Casp1	-0.285175	1.19788	5.37607	0.0204149	0.321739
ENSMUSG00000031391	L1cam	0.0887529	6.6745	5.37342	0.0204459	0.321947
ENSMUSG00000114184	Gm7143	-1.01265	-2.178	5.36607	0.0205322	0.323024
ENSMUSG00000014329	Bicc1	-0.179174	2.47801	5.36048	0.0205981	0.323756
ENSMUSG00000064345	mt-Nd2	-0.213894	6.62846	5.35909	0.0206145	0.323756
ENSMUSG00000040189	Ccdc114	0.403505	-0.116371	5.34733	0.020754	0.325663
ENSMUSG00000043572	Pars2	-0.161215	2.80696	5.33991	0.0208426	0.326769
ENSMUSG00000026663	Atf6	-0.0862789	6.94416	5.33173	0.0209405	0.327049
ENSMUSG00000045912	C2cd4c	-0.127443	4.24559	5.33503	0.020901	0.327049
ENSMUSG00000038628	Polr3k	-0.0986471	5.18925	5.33086	0.020951	0.327049
ENSMUSG00000020846	Rflnb	-0.125274	3.81856	5.33458	0.0209063	0.327049
ENSMUSG00000039001	Rps21	0.0886226	6.834	5.33345	0.0209199	0.327049
ENSMUSG00000054640	Slc8a1	0.0852209	7.64095	5.32385	0.0210355	0.328085
ENSMUSG00000028970	Abcb1b	-0.231139	1.55965	5.32211	0.0210564	0.328128
ENSMUSG00000052026	Slc6a7	0.102439	6.24924	5.31916	0.0210922	0.328402
ENSMUSG00000102498	Gm19445	-0.254065	1.34885	5.31671	0.0211219	0.328581
ENSMUSG00000103209	Gm37331	-0.289387	0.990548	5.30969	0.0212071	0.328769
ENSMUSG00000044317	Gpr4	0.374617	-0.0363969	5.31049	0.0211973	0.328769
ENSMUSG00000018931	Natd1	-0.143546	3.2125	5.30843	0.0212225	0.328769
ENSMUSG00000027071	P2rx3	0.457807	-0.446125	5.30822	0.021225	0.328769
ENSMUSG00000078546	Zfp995	-0.196238	2.33869	5.31093	0.0211921	0.328769
ENSMUSG00000106205	C230096K16Rik	0.342854	0.385096	5.30598	0.0212524	0.328784
ENSMUSG00000110525	Gm45893	2.92157	-3.8198	5.30516	0.0212623	0.328784
ENSMUSG00000071793	2610005L07Rik	-0.102324	5.0591	5.30339	0.021284	0.328799
ENSMUSG00000046169	Adamts6	0.186521	2.34089	5.3021	0.0212998	0.328799
ENSMUSG00000064208	Gm10145	1.84896	-2.7514	5.30032	0.0213215	0.328847
ENSMUSG00000058135	Gstm1	0.117267	6.39458	5.29763	0.0213545	0.328847
ENSMUSG00000091989	Ndufab1-ps	1.09247	-2.6159	5.29738	0.0213575	0.328847
ENSMUSG00000055491	Pprc1	0.140858	3.34426	5.29471	0.0213903	0.329072
ENSMUSG00000075254	Heg1	-0.123199	4.85941	5.29308	0.0214103	0.329099
ENSMUSG00000028197	Col24a1	0.223759	1.78642	5.28738	0.0214805	0.329897
ENSMUSG00000027016	Zfp385b	-0.116977	4.18249	5.28417	0.0215201	0.330225
ENSMUSG00000113328	AC154347.1	0.185863	2.2583	5.27989	0.0215731	0.330476
ENSMUSG00000014444	Piezo1	0.17119	2.64843	5.28045	0.0215662	0.330476
ENSMUSG00000109429	Gm45223	-0.263489	1.1444	5.27704	0.0216084	0.330737
ENSMUSG00000115280	AC122858.2	-0.721879	-1.55457	5.27347	0.0216527	0.33106
ENSMUSG00000040183	Ankrd6	-0.108316	5.18047	5.2724	0.0216662	0.33106
ENSMUSG00000039852	Rere	-0.0988382	5.72455	5.26832	0.021717	0.331556
ENSMUSG00000111187	AC132392.1	-0.53739	-0.946247	5.26104	0.021808	0.332153
ENSMUSG00000048939	Atp13a5	0.146365	3.38636	5.25837	0.0218415	0.332153
ENSMUSG00000062376	Borcs7	-0.149287	3.31305	5.25847	0.0218402	0.332153
ENSMUSG00000064138	Fam172a	-0.0952903	5.26193	5.26334	0.0217792	0.332153
ENSMUSG00000039908	Slc26a11	0.221182	1.69935	5.25784	0.0218481	0.332153
ENSMUSG00000056579	Tug1	-0.0801781	7.18567	5.25178	0.0219244	0.333033
ENSMUSG00000019768	Esr1	-0.182351	2.35348	5.24832	0.021968	0.333178
ENSMUSG00000001552	Jup	0.10243	5.19067	5.24517	0.0220077	0.333178
ENSMUSG00000036502	Tmem255a	0.170477	3.53296	5.24626	0.021994	0.333178
ENSMUSG00000039375	Wdr17	-0.109862	5.28329	5.24645	0.0219917	0.333178
ENSMUSG00000033633	Clec18a	-0.270788	1.15544	5.2347	0.0221406	0.333899
ENSMUSG00000097042	Gm17491	0.311921	0.560778	5.23414	0.0221478	0.333899
ENSMUSG00000064853	Gm23442	-0.251482	1.34327	5.23904	0.0220854	0.333899
ENSMUSG00000034987	Hrh2	-0.137258	3.38629	5.23623	0.0221212	0.333899
ENSMUSG00000073968	Trim68	-0.233792	1.44197	5.23774	0.0221019	0.333899
ENSMUSG00000049957	Ccdc137	0.125412	4.00828	5.22681	0.0222413	0.334672
ENSMUSG00000026872	Zeb2	-0.0805321	7.65943	5.22576	0.0222547	0.334672
ENSMUSG00000055202	Zfp811	-0.156321	2.92191	5.22717	0.0222367	0.334672
ENSMUSG00000029723	Tsc22d4	-0.103274	5.47714	5.22192	0.022304	0.335135
ENSMUSG00000052397	Ezr	0.101055	5.41525	5.21867	0.0223457	0.335482
ENSMUSG00000087635	Gm13414	-0.475734	-0.561942	5.21714	0.0223653	0.335498
ENSMUSG00000038349	Plcl1	-0.105104	4.9892	5.20798	0.0224834	0.336971
ENSMUSG00000031015	Swap70	0.12047	4.01308	5.20664	0.0225008	0.336971
ENSMUSG00000041559	Fmod	0.148126	3.45892	5.20353	0.0225411	0.337196
ENSMUSG00000006435	Neurl1a	-0.0976245	7.08759	5.2026	0.0225532	0.337196
ENSMUSG00000085037	4933421O10Rik	-0.171819	2.76016	5.19996	0.0225874	0.337429
ENSMUSG00000067925	Rtl8a	-0.0854806	6.15643	5.19655	0.0226318	0.337813
ENSMUSG00000013629	Cad	0.133652	4.15377	5.18994	0.022718	0.338539
ENSMUSG00000032259	Drd2	-0.447688	-0.355813	5.19002	0.0227169	0.338539
ENSMUSG00000032174	Icam5	0.0773892	7.3366	5.18784	0.0227454	0.338669
ENSMUSG00000083853	Gm15696	-1.65922	-3.11192	5.18341	0.0228036	0.338697
ENSMUSG00000047281	Sfn	0.402755	-0.176169	5.18412	0.0227942	0.338697
ENSMUSG00000021569	Trip13	0.559245	-1.05452	5.18529	0.0227789	0.338697
ENSMUSG00000026856	Dolpp1	-0.133012	3.7	5.17778	0.0228776	0.339516
ENSMUSG00000025962	Fastkd2	-0.118869	4.20262	5.17583	0.0229032	0.339618
ENSMUSG00000025221	Kcnip2	-0.0855553	5.99932	5.16971	0.0229841	0.340538
ENSMUSG00000071531	Gprin2	0.204324	1.95636	5.16756	0.0230125	0.340679
ENSMUSG00000032666	1700025G04Rik	-0.0775013	6.6473	5.1657	0.0230372	0.340765
ENSMUSG00000021273	Fdft1	0.11458	6.32971	5.16265	0.0230776	0.340806
ENSMUSG00000024810	Il33	-0.191538	3.93008	5.16332	0.0230687	0.340806
ENSMUSG00000028248	Pnisr	0.107402	7.03396	5.16015	0.0231109	0.340888
ENSMUSG00000073680	Tmem88b	-0.0995927	5.22719	5.15939	0.023121	0.340888
ENSMUSG00000101860	Mindy4b-ps	-0.404847	-0.264494	5.14886	0.0232616	0.342682
ENSMUSG00000112879	AC158802.1	-1.16775	-2.77256	5.14364	0.0233317	0.342875
ENSMUSG00000020080	Hkdc1	-0.147906	4.18726	5.14415	0.0233248	0.342875
ENSMUSG00000031696	Vps35	-0.0777689	7.53912	5.14638	0.0232949	0.342875
ENSMUSG00000036478	Btg1	-0.0999663	4.86867	5.13943	0.0233883	0.343428
ENSMUSG00000015839	Nfe2l2	-0.14273	3.33286	5.13643	0.0234287	0.343742
ENSMUSG00000022351	Sqle	0.109996	6.15501	5.13157	0.0234944	0.344426
ENSMUSG00000101609	Kcnq1ot1	-0.130015	6.28382	5.12697	0.0235568	0.34506
ENSMUSG00000020605	Hs1bp3	-0.15693	3.0826	5.12124	0.0236347	0.34564
ENSMUSG00000093674	Rpl41	0.0732853	7.17056	5.12197	0.0236248	0.34564
ENSMUSG00000074218	Cox7a1	0.420575	-0.305405	5.11803	0.0236785	0.345721
ENSMUSG00000068262	Gm5879	0.776805	-1.84567	5.11882	0.0236677	0.345721
ENSMUSG00000022667	Cd200r1	-0.449117	-0.468997	5.11637	0.0237011	0.345772
ENSMUSG00000109879	Gm10997	0.699053	-1.5665	5.11205	0.0237603	0.346078
ENSMUSG00000087342	Gm12238	2.59144	-3.32113	5.11204	0.0237604	0.346078
ENSMUSG00000078681	Tm2d3	0.125022	4.38261	5.1062	0.0238405	0.346965
ENSMUSG00000103552	Gm38217	0.900777	-1.81899	5.104	0.0238707	0.347125
ENSMUSG00000097193	Gm26664	0.768218	-1.65073	5.10128	0.0239082	0.34739
ENSMUSG00000020164	Kcnmb4os1	-0.774561	-1.89366	5.09951	0.0239325	0.347464
ENSMUSG00000046314	Stxbp6	-0.117144	6.02078	5.07973	0.0242071	0.351168
ENSMUSG00000055172	C1ra	0.245507	1.57875	5.07625	0.0242558	0.351592
ENSMUSG00000052298	Cdc42se2	-0.0740391	7.43372	5.07461	0.0242788	0.351643
ENSMUSG00000038932	Tcfl5	-0.357901	0.0360993	5.07304	0.0243008	0.35168
ENSMUSG00000024647	Cbln2	-0.0846885	5.7887	5.06421	0.0244248	0.351799
ENSMUSG00000110068	Gm45294	-0.473174	-0.726156	5.07004	0.0243429	0.351799
ENSMUSG00000094437	Gm9830	-0.998571	-0.582786	5.06724	0.0243821	0.351799
ENSMUSG00000083364	Llph-ps2	-0.213438	1.74955	5.06276	0.0244453	0.351799
ENSMUSG00000078451	Ppil6	-0.286351	0.825402	5.06895	0.0243581	0.351799
ENSMUSG00000090733	Rps27	0.0836152	6.75613	5.06543	0.0244077	0.351799
ENSMUSG00000027315	Spint1	-0.369728	-0.013517	5.06373	0.0244316	0.351799
ENSMUSG00000103038	Gm37124	-0.520372	-0.97847	5.05418	0.0245666	0.353262
ENSMUSG00000045498	Pcdhb3	0.193023	2.34898	5.05259	0.0245892	0.353306
ENSMUSG00000031148	Gpkow	-0.109261	4.43283	5.04727	0.0246647	0.354109
ENSMUSG00000064339	mt-Rnr2	-0.134604	14.9852	5.04523	0.0246938	0.354246
ENSMUSG00000004267	Eno2	0.0768036	9.40802	5.03231	0.0248787	0.356614
ENSMUSG00000078144	Capns2	0.893609	-2.21874	5.00935	0.0252108	0.357132
ENSMUSG00000046441	Cmtr2	-0.147646	3.03013	5.00905	0.0252151	0.357132
ENSMUSG00000081225	Cyp2j12	-0.281767	0.877168	5.01888	0.0250724	0.357132
ENSMUSG00000044548	Dact1	0.140617	3.31932	5.00955	0.0252079	0.357132
ENSMUSG00000037544	Dlgap5	-0.666098	-1.48905	5.01269	0.0251622	0.357132
ENSMUSG00000026740	Dnajc1	0.109765	4.39328	5.01011	0.0251997	0.357132
ENSMUSG00000078771	Evi2a	-0.127407	3.68136	5.0168	0.0251025	0.357132
ENSMUSG00000052403	Fcnaos	1.50386	-2.99885	5.01709	0.0250984	0.357132
ENSMUSG00000084067	Gm14269	0.909018	-2.18007	5.00659	0.0252509	0.357132
ENSMUSG00000097834	Gm26911	1.08025	-2.57704	5.02497	0.0249843	0.357132
ENSMUSG00000103593	Gm37352	0.245025	1.30036	5.01574	0.0251179	0.357132
ENSMUSG00000098789	Jmjd7	0.309729	0.592204	5.02314	0.0250108	0.357132
ENSMUSG00000033060	Lmo7	0.120166	5.99509	5.0072	0.0252422	0.357132
ENSMUSG00000062044	Lmtk3	0.0833512	6.4287	5.00849	0.0252233	0.357132
ENSMUSG00000069633	Pex11g	-0.460067	-0.709915	5.01914	0.0250686	0.357132
ENSMUSG00000031425	Plp1	-0.084092	10.8189	5.01987	0.0250581	0.357132
ENSMUSG00000034349	Smc4	-0.152017	3.08732	5.02314	0.0250108	0.357132
ENSMUSG00000084235	Gm15421	-0.489882	-0.830664	5.00295	0.0253042	0.357605
ENSMUSG00000102776	Gm38162	-0.389789	-0.173346	4.99818	0.025374	0.358312
ENSMUSG00000097245	Gm5421	-0.522605	-1.07363	4.99647	0.025399	0.358384
ENSMUSG00000115684	AC160120.1	-0.623845	-1.4119	4.9942	0.0254325	0.358576
ENSMUSG00000111374	AC113305.1	-0.464166	-0.644305	4.99046	0.0254875	0.359071
ENSMUSG00000028194	Ddah1	-0.124586	6.04815	4.98472	0.0255721	0.359638
ENSMUSG00000081651	Gm15530	1.81649	-3.02608	4.98369	0.0255874	0.359638
ENSMUSG00000053110	Yap1	0.124279	4.37159	4.98549	0.0255608	0.359638
ENSMUSG00000033319	Fem1c	-0.114856	4.6977	4.97652	0.0256937	0.36085
ENSMUSG00000036198	Arhgap36	0.492767	-0.831593	4.97437	0.0257256	0.361018
ENSMUSG00000001924	Uba1	0.066914	8.16109	4.97271	0.0257503	0.361084
ENSMUSG00000069806	Cacng7	-0.103592	5.39142	4.96363	0.0258859	0.362422
ENSMUSG00000037625	Cldn11	-0.0966091	7.36701	4.96467	0.0258703	0.362422
ENSMUSG00000106047	Gm42942	-0.486875	-0.69632	4.96103	0.0259248	0.362686
ENSMUSG00000104951	Gm43413	0.496992	-0.78373	4.94795	0.0261216	0.365156
ENSMUSG00000113140	AC154828.1	-0.437412	-0.467589	4.94088	0.0262287	0.36637
ENSMUSG00000113984	AC131743.5	-0.450151	-0.519543	4.93615	0.0263005	0.367089
ENSMUSG00000103739	Gm37653	-0.340625	0.186817	4.93352	0.0263406	0.367365
ENSMUSG00000083833	Gm13841	-1.70992	-3.08019	4.91866	0.0265681	0.370081
ENSMUSG00000050930	Map10	-0.170614	2.51857	4.91812	0.0265764	0.370081
ENSMUSG00000042793	Lgr6	0.198411	2.22168	4.915	0.0266244	0.370465
ENSMUSG00000028085	Gatb	-0.119349	3.86229	4.91107	0.0266851	0.371023
ENSMUSG00000032567	Aste1	-0.177415	2.34962	4.9097	0.0267063	0.371033
ENSMUSG00000097350	4732491K20Rik	-0.202544	1.83777	4.90565	0.026769	0.371508
ENSMUSG00000073415	Gm10501	-0.163459	2.8062	4.90255	0.0268171	0.371508
ENSMUSG00000110744	Gm5171	-0.665586	-1.69599	4.90218	0.0268228	0.371508
ENSMUSG00000015605	Srf	0.085446	5.58946	4.90319	0.0268071	0.371508
ENSMUSG00000106734	Gm20559	0.376879	-0.0750738	4.89571	0.0269235	0.372617
ENSMUSG00000023707	Ogfod2	0.122028	4.29449	4.89055	0.0270041	0.373446
ENSMUSG00000021895	Arhgef3	0.116313	6.46107	4.8872	0.0270565	0.373884
ENSMUSG00000097908	4933404O12Rik	-0.142475	3.08798	4.88253	0.0271299	0.374612
ENSMUSG00000032649	Colgalt2	0.155774	2.88365	4.8802	0.0271665	0.374832
ENSMUSG00000026790	Odf2	0.103482	5.87936	4.87588	0.0272345	0.375196
ENSMUSG00000020828	Pld2	0.129933	3.62152	4.87703	0.0272164	0.375196
ENSMUSG00000026615	Eprs	0.0853717	6.95316	4.86824	0.0273553	0.375715
ENSMUSG00000032491	Nradd	-0.421853	-0.502356	4.87021	0.0273242	0.375715
ENSMUSG00000040374	Pex2	-0.114613	4.20605	4.86913	0.0273412	0.375715
ENSMUSG00000043065	Spice1	-0.138518	3.32993	4.87016	0.027325	0.375715
ENSMUSG00000025591	Tma16	-0.124515	3.64514	4.86682	0.0273779	0.375738
ENSMUSG00000001864	Aif1l	-0.157502	2.66437	4.86296	0.0274392	0.376125
ENSMUSG00000031492	Chrnb3	-0.383129	-0.141919	4.86243	0.0274477	0.376125
ENSMUSG00000059040	Eno1b	0.228235	1.56561	4.85457	0.027573	0.376699
ENSMUSG00000028063	Lmna	0.112892	5.36189	4.85511	0.0275643	0.376699
ENSMUSG00000056050	Mia3	0.0798982	6.36312	4.85727	0.0275299	0.376699
ENSMUSG00000032511	Scn5a	-0.314919	0.525629	4.85571	0.0275547	0.376699
ENSMUSG00000111875	Gm5425	1.55285	-3.10758	4.84752	0.0276859	0.377955
ENSMUSG00000002325	Irf9	0.150573	2.94574	4.83626	0.0278673	0.379286
ENSMUSG00000079487	Med12	0.115786	4.15995	4.83686	0.0278576	0.379286
ENSMUSG00000070327	Rnf213	0.181652	4.06213	4.83771	0.0278438	0.379286
ENSMUSG00000028007	Snx7	-0.128709	3.7273	4.83644	0.0278643	0.379286
ENSMUSG00000020089	Ppa1	-0.0877008	5.80244	4.83397	0.0279043	0.379503
ENSMUSG00000104107	Gm37879	0.512622	-0.918571	4.82839	0.0279947	0.380446
ENSMUSG00000004896	Rrnad1	0.13998	3.8077	4.82275	0.0280865	0.381407
ENSMUSG00000114181	Gm46376	0.869376	-2.1571	4.82089	0.0281167	0.38153
ENSMUSG00000084843	B230312C02Rik	0.475486	-0.667059	4.80607	0.0283596	0.383956
ENSMUSG00000028199	Cryz	-0.1434	3.24247	4.80465	0.0283831	0.383956
ENSMUSG00000067736	Gm10222	0.844671	2.78966	4.80351	0.0284018	0.383956
ENSMUSG00000107272	Gm34583	0.295443	0.930535	4.80601	0.0283607	0.383956
ENSMUSG00000107021	Gm42853	0.454128	-0.575704	4.80702	0.028344	0.383956
ENSMUSG00000078907	Fam186b	-0.324357	0.341307	4.80072	0.0284478	0.384291
ENSMUSG00000027193	Api5	-0.0750874	6.5632	4.79371	0.0285638	0.384603
ENSMUSG00000078903	Gm14391	0.222302	4.04253	4.79709	0.0285079	0.384603
ENSMUSG00000106115	Gm43420	-0.561153	-1.2026	4.79555	0.0285334	0.384603
ENSMUSG00000082431	Tdpx-ps1	-1.09743	-2.61604	4.79289	0.0285774	0.384603
ENSMUSG00000042851	Zc3h6	-0.121379	4.48379	4.79459	0.0285492	0.384603
ENSMUSG00000032869	Psmf1	-0.105805	4.63618	4.78932	0.0286367	0.384718
ENSMUSG00000047098	Rnf31	0.108104	4.21612	4.78886	0.0286444	0.384718
ENSMUSG00000020914	Top2a	-0.33708	1.93449	4.78853	0.0286499	0.384718
ENSMUSG00000053600	Zfp472	-0.181772	2.27837	4.78685	0.0286777	0.384806
ENSMUSG00000001021	S100a3	0.565805	-1.1498	4.78174	0.028763	0.385664
ENSMUSG00000026275	Ppp1r7	-0.0763623	6.61801	4.77762	0.0288319	0.386014
ENSMUSG00000020282	Rhbdf1	0.147698	2.86547	4.77887	0.0288111	0.386014
ENSMUSG00000012705	Retn	0.993731	-2.44139	4.776	0.0288591	0.386091
ENSMUSG00000076431	Sox4	-0.114958	4.56266	4.76641	0.0290203	0.387961
ENSMUSG00000048661	Lemd3	0.0930078	5.69583	4.7635	0.0290694	0.38833
ENSMUSG00000107134	Gm42528	-0.169277	2.46853	4.76027	0.029124	0.388331
ENSMUSG00000110841	Gpx4-ps2	0.149148	3.55175	4.75968	0.029134	0.388331
ENSMUSG00000024620	Pdgfrb	0.127079	4.54182	4.7617	0.0290999	0.388331
ENSMUSG00000115632	AC123061.2	-0.506143	-0.997623	4.75778	0.0291661	0.388472
ENSMUSG00000047259	Mc4r	0.267923	0.909714	4.75481	0.0292166	0.388858
ENSMUSG00000037960	Card19	-0.227372	1.33449	4.75062	0.0292878	0.389519
ENSMUSG00000041115	Iqsec2	-0.0811339	6.16817	4.74787	0.0293347	0.389522
ENSMUSG00000024537	Psmg2	-0.141932	3.20672	4.74589	0.0293684	0.389522
ENSMUSG00000028174	Rpe65	-0.430472	-0.488508	4.74554	0.0293743	0.389522
ENSMUSG00000038965	Ube2l3	-0.0989193	6.26899	4.74573	0.0293712	0.389522
ENSMUSG00000022565	Plec	0.0921197	8.17147	4.74159	0.0294418	0.390131
ENSMUSG00000029177	Cenpa	0.234602	1.4364	4.7332	0.0295858	0.391352
ENSMUSG00000087644	Gm14703	-0.305716	0.8954	4.7316	0.0296133	0.391352
ENSMUSG00000103390	Gm38301	1.33437	-3.02625	4.73479	0.0295584	0.391352
ENSMUSG00000047777	Phf13	0.143611	3.85633	4.73117	0.0296207	0.391352
ENSMUSG00000033554	Dph5	-0.141327	3.21234	4.7294	0.0296513	0.391407
ENSMUSG00000033585	Ndn	-0.0810135	7.25916	4.72842	0.0296681	0.391407
ENSMUSG00000030616	Sytl2	-0.086096	6.41791	4.72697	0.0296931	0.391451
ENSMUSG00000098022	Zfp82	-0.25347	2.04813	4.72168	0.0297847	0.392372
ENSMUSG00000111942	Gm5182	0.25665	0.975339	4.72006	0.0298128	0.392455
ENSMUSG00000028182	Lrriq3	-0.499716	-0.855602	4.71875	0.0298354	0.392467
ENSMUSG00000074228	Gm10645	-0.47806	-0.906329	4.71745	0.029858	0.392478
ENSMUSG00000032265	Fam46a	0.189679	2.7602	4.71524	0.0298963	0.39248
ENSMUSG00000021597	Slf1	-0.0981688	4.86117	4.71474	0.029905	0.39248
ENSMUSG00000035235	Trim13	-0.145782	2.99052	4.71369	0.0299233	0.39248
ENSMUSG00000106164	9430085M18Rik	-0.300246	0.48574	4.70988	0.0299898	0.393067
ENSMUSG00000038884	A230050P20Rik	0.130307	5.19902	4.70606	0.0300565	0.39326
ENSMUSG00000024136	Dnase1l2	0.283349	0.666111	4.70529	0.0300699	0.39326
ENSMUSG00000097337	Gm26606	-0.328004	0.220903	4.70761	0.0300294	0.39326
ENSMUSG00000088856	Gm24727	0.420891	-0.259449	4.70396	0.0300932	0.393281
ENSMUSG00000106092	Gm43072	-0.569012	-1.2101	4.69729	0.0302102	0.394193
ENSMUSG00000028677	Rnf220	-0.0747239	6.80678	4.69775	0.0302021	0.394193
ENSMUSG00000039646	Vasn	0.167526	3.30011	4.69625	0.0302285	0.394193
ENSMUSG00000070369	Itgad	0.762244	-1.78206	4.68975	0.030343	0.395401
ENSMUSG00000053552	Ebf4	0.180811	2.09331	4.68719	0.0303883	0.395485
ENSMUSG00000060586	H2-Eb1	0.389579	-0.246103	4.68605	0.0304085	0.395485
ENSMUSG00000020573	Pik3cg	-0.219528	1.58805	4.68567	0.0304152	0.395485
ENSMUSG00000102749	Gm37598	-0.46734	-0.817997	4.68168	0.030486	0.396001
ENSMUSG00000034634	Ly6d	-1.27243	-2.86848	4.68096	0.0304988	0.396001
ENSMUSG00000034800	Zfp661	-0.152684	3.07624	4.67691	0.0305708	0.396651
ENSMUSG00000053390	Zfp952	-0.121905	3.94103	4.67551	0.0305957	0.396689
ENSMUSG00000090124	Ugt1a7c	0.371553	0.0221696	4.67308	0.030639	0.396967
ENSMUSG00000113368	Gm10054	1.41193	-2.8428	4.6695	0.0307029	0.397032
ENSMUSG00000110686	Gm45855	-0.795039	-2.04834	4.6691	0.03071	0.397032
ENSMUSG00000026778	Prkcq	-0.139347	3.32645	4.66945	0.0307038	0.397032
ENSMUSG00000039850	Endov	-0.114663	4.40418	4.66741	0.0307402	0.397138
ENSMUSG00000027560	Dok5	-0.111091	4.16425	4.66463	0.03079	0.397497
ENSMUSG00000018648	Dusp14	0.10732	5.65527	4.6561	0.0309434	0.398907
ENSMUSG00000039410	Prdm16	0.156394	2.77304	4.6561	0.0309434	0.398907
ENSMUSG00000103779	Gm36931	-0.305523	0.505179	4.64856	0.0310796	0.400378
ENSMUSG00000049676	Catsperg1	0.546843	-1.16758	4.646	0.0311261	0.40069
ENSMUSG00000035772	Mrps2	-0.111343	4.3428	4.63779	0.0312752	0.402036
ENSMUSG00000090868	Trav9d-4	1.03678	-2.27554	4.6388	0.0312569	0.402036
ENSMUSG00000112860	AC122317.2	-0.740129	-1.8941	4.63044	0.0314096	0.402722
ENSMUSG00000031383	Dusp9	-0.385625	-0.234817	4.63117	0.0313962	0.402722
ENSMUSG00000027306	Nusap1	-0.401566	-0.318848	4.62955	0.0314258	0.402722
ENSMUSG00000024925	Rnaseh2c	0.13504	3.33191	4.62877	0.03144	0.402722
ENSMUSG00000026027	Stradb	-0.0889511	5.14947	4.62948	0.0314271	0.402722
ENSMUSG00000104033	Gm37773	-0.299192	0.824578	4.62263	0.0315528	0.403034
ENSMUSG00000105947	Gm43789	-0.314354	0.40713	4.62258	0.0315537	0.403034
ENSMUSG00000022554	Hgh1	-0.188005	1.95586	4.62308	0.0315445	0.403034
ENSMUSG00000022064	Pibf1	-0.116515	3.89209	4.62483	0.0315123	0.403034
ENSMUSG00000053819	Camk2d	-0.0940489	6.75192	4.6115	0.0317582	0.40342
ENSMUSG00000028795	Ccdc28b	0.121734	3.68881	4.6149	0.0316954	0.40342
ENSMUSG00000041798	Gck	-0.426616	-0.603244	4.61843	0.0316303	0.40342
ENSMUSG00000108599	Gm10616	-0.461141	-0.671682	4.61399	0.0317121	0.40342
ENSMUSG00000081593	Gm11841	-0.557598	-1.17175	4.61417	0.0317088	0.40342
ENSMUSG00000071715	Ncf4	0.53936	-1.12742	4.61205	0.0317481	0.40342
ENSMUSG00000063531	Sema3e	0.11658	5.27174	4.61127	0.0317626	0.40342
ENSMUSG00000053550	Shisa7	0.0857994	5.38105	4.61147	0.0317588	0.40342
ENSMUSG00000001964	Emd	0.127745	4.19933	4.60956	0.0317941	0.403537
ENSMUSG00000054457	9430021M05Rik	-0.254184	0.982463	4.6078	0.0318269	0.40367
ENSMUSG00000052974	Cyp2f2	-0.649907	-1.7157	4.60531	0.0318731	0.403689
ENSMUSG00000050035	Fhl4	-0.418836	-0.474091	4.60572	0.0318654	0.403689
ENSMUSG00000103161	Gm38148	-0.33816	0.312848	4.60355	0.0319058	0.40382
ENSMUSG00000030669	Calca	-0.35713	-0.113172	4.59884	0.0319937	0.404365
ENSMUSG00000109378	U2af1l4	0.176565	2.49155	4.59896	0.0319913	0.404365
ENSMUSG00000026739	Bmi1	-0.0843952	5.60802	4.58971	0.0321645	0.405936
ENSMUSG00000098128	Gm3693	-0.213122	1.59629	4.58803	0.0321961	0.405936
ENSMUSG00000062372	Otof	0.111732	4.0173	4.59041	0.0321513	0.405936
ENSMUSG00000027422	Rrbp1	0.0967624	5.23248	4.5874	0.0322079	0.405936
ENSMUSG00000036923	Stox1	-0.170747	2.27638	4.5853	0.0322473	0.40615
ENSMUSG00000114220	AC129217.1	0.799693	-1.99934	4.58	0.0323472	0.406628
ENSMUSG00000030199	Etv6	-0.0990997	4.58647	4.5797	0.0323529	0.406628
ENSMUSG00000105877	Gm42479	-0.394234	-0.324117	4.58089	0.0323304	0.406628
ENSMUSG00000000159	Igsf5	-0.637445	-1.64827	4.57707	0.0324026	0.406692
ENSMUSG00000022961	Son	0.0655349	8.38542	4.57705	0.0324029	0.406692
ENSMUSG00000018451	6330403K07Rik	-0.0801814	7.32588	4.55314	0.0328585	0.406763
ENSMUSG00000112008	AC124556.1	-0.498888	-0.991466	4.55666	0.032791	0.406763
ENSMUSG00000001211	Agpat3	-0.0715064	7.6121	4.55987	0.0327295	0.406763
ENSMUSG00000023919	Cenpq	-0.191288	2.0176	4.55953	0.032736	0.406763
ENSMUSG00000114310	CT009480.2	-0.350896	-0.00944888	4.56895	0.0325565	0.406763
ENSMUSG00000033730	Egr3	0.14893	6.48653	4.55076	0.0329041	0.406763
ENSMUSG00000037016	Frem2	0.185842	2.09367	4.57431	0.0324547	0.406763
ENSMUSG00000020170	Frs2	-0.0928093	5.03179	4.55315	0.0328582	0.406763
ENSMUSG00000102059	Gm20257	0.468229	-0.636142	4.55219	0.0328766	0.406763
ENSMUSG00000041716	Gm20604	-0.101462	4.63542	4.55156	0.0328888	0.406763
ENSMUSG00000108723	Gm44837	-1.36542	-2.91922	4.56075	0.0327127	0.406763
ENSMUSG00000085783	Gm9816	0.37934	-0.0555105	4.55455	0.0328315	0.406763
ENSMUSG00000059447	Hadhb	-0.0811664	5.96225	4.55762	0.0327726	0.406763
ENSMUSG00000074346	Kcnd3os	0.423832	-0.464231	4.56655	0.0326022	0.406763
ENSMUSG00000031958	Ldhd	-0.140514	3.28491	4.55123	0.0328952	0.406763
ENSMUSG00000051590	Map3k19	0.172098	2.38296	4.55743	0.0327763	0.406763
ENSMUSG00000048978	Nrsn1	-0.0745827	7.60598	4.57305	0.0324788	0.406763
ENSMUSG00000107677	Olfr316	-0.373467	-0.280205	4.56703	0.032593	0.406763
ENSMUSG00000036537	Rnf113a1	-0.201533	1.70386	4.56463	0.0326386	0.406763
ENSMUSG00000036814	Slc6a20a	0.11782	4.01413	4.55502	0.0328225	0.406763
ENSMUSG00000027858	Tspan2	-0.0918411	7.22115	4.56253	0.0326788	0.406763
ENSMUSG00000043602	Zfp3	-0.142828	3.31778	4.57297	0.0324802	0.406763
ENSMUSG00000109205	Gm44954	1.44743	-3.02649	4.54818	0.0329537	0.406819
ENSMUSG00000031227	Magee1	0.0704114	7.3882	4.54841	0.0329493	0.406819
ENSMUSG00000090946	Ccdc71l	-0.1009	4.55475	4.53869	0.033137	0.408803
ENSMUSG00000059866	Tnip2	0.144384	3.0475	4.53683	0.0331729	0.408967
ENSMUSG00000030249	Abcc9	0.168005	3.23308	4.53262	0.0332546	0.409694
ENSMUSG00000107595	Gm44441	-0.382115	-0.355131	4.52776	0.0333492	0.41055
ENSMUSG00000025915	Sgk3	-0.111265	3.95441	4.52672	0.0333695	0.41055
ENSMUSG00000020108	Ddit4	0.139526	4.56762	4.52257	0.0334505	0.410707
ENSMUSG00000110206	Flt3l	0.341931	0.0525183	4.52365	0.0334294	0.410707
ENSMUSG00000086247	Gm15787	-0.705192	-1.85661	4.5241	0.0334206	0.410707
ENSMUSG00000087963	Gm25394	0.18852	2.15055	4.51456	0.0336075	0.411529
ENSMUSG00000043099	Hic1	0.2408	1.08084	4.5145	0.0336086	0.411529
ENSMUSG00000034211	Mrps17	-0.0889919	5.8665	4.51452	0.0336083	0.411529
ENSMUSG00000022306	Zfpm2	0.1369	4.35116	4.51653	0.0335689	0.411529
ENSMUSG00000032840	2410131K14Rik	0.0916765	4.87671	4.5077	0.0337426	0.41289
ENSMUSG00000115569	AC107757.2	-0.565863	-1.32589	4.49793	0.033936	0.414413
ENSMUSG00000024014	Pim1	0.201934	2.14252	4.4985	0.0339247	0.414413
ENSMUSG00000059776	Rpl13-ps6	-0.886882	-2.00257	4.50023	0.0338904	0.414413
ENSMUSG00000051456	Hspb3	-0.280849	0.704807	4.49642	0.033966	0.414499
ENSMUSG00000074129	Rpl13a	0.0808743	7.77885	4.49226	0.0340487	0.41515
ENSMUSG00000070867	Trabd2b	0.173308	2.22334	4.49142	0.0340653	0.41515
ENSMUSG00000047242	Taf9b	-0.101564	4.43428	4.48843	0.0341251	0.415599
ENSMUSG00000086320	Gm12840	0.854449	-2.05942	4.48457	0.0342021	0.416256
ENSMUSG00000094638	Gm21972	-0.929142	-2.16243	4.48157	0.0342623	0.416708
ENSMUSG00000047904	Sstr2	0.100478	4.60271	4.47613	0.0343715	0.417535
ENSMUSG00000023147	Wrb	-0.0837843	5.73868	4.47588	0.0343765	0.417535
ENSMUSG00000006014	Prg4	-0.337199	0.011226	4.47268	0.034441	0.417851
ENSMUSG00000037846	Rtkn2	-0.210213	1.73842	4.47229	0.0344488	0.417851
ENSMUSG00000021738	Atxn7	0.108682	4.62797	4.46834	0.0345286	0.417856
ENSMUSG00000083813	Gm15502	-1.4232	-3.26742	4.46654	0.0345649	0.417856
ENSMUSG00000057036	Gm7536	0.184392	3.69677	4.4687	0.0345212	0.417856
ENSMUSG00000017144	Rnd3	0.110701	4.62574	4.4666	0.0345638	0.417856
ENSMUSG00000056054	S100a8	1.31587	-2.66053	4.46773	0.0345409	0.417856
ENSMUSG00000092375	A730060N03Rik	-0.263984	0.860959	4.46409	0.0346144	0.417972
ENSMUSG00000111325	AC125374.1	0.456249	-0.6872	4.46264	0.0346439	0.417972
ENSMUSG00000058498	Rnf207	0.27753	0.620265	4.4634	0.0346286	0.417972
ENSMUSG00000079388	2610042L04Rik	-0.539001	-1.36544	4.45641	0.0347706	0.418382
ENSMUSG00000029798	Herc6	-0.126566	4.38377	4.45768	0.0347447	0.418382
ENSMUSG00000030029	Lrig1	0.105035	5.01235	4.45736	0.0347512	0.418382
ENSMUSG00000071266	Zfp946	-0.130901	3.30842	4.45668	0.034765	0.418382
ENSMUSG00000022297	Fzd6	-0.141824	3.28639	4.45172	0.0348661	0.418974
ENSMUSG00000041354	Rgl2	0.121898	4.61183	4.45216	0.034857	0.418974
ENSMUSG00000028926	Cdk14	-0.0736184	7.86761	4.44785	0.0349453	0.419367
ENSMUSG00000031344	Gabrq	-0.420125	-0.400527	4.44867	0.0349285	0.419367
ENSMUSG00000038094	Atp13a4	0.149206	2.96006	4.44612	0.0349806	0.419512
ENSMUSG00000100755	Rps23-ps1	0.215749	3.83835	4.44339	0.0350366	0.419905
ENSMUSG00000028772	Zcchc17	-0.0853888	5.46469	4.44194	0.0350665	0.419984
ENSMUSG00000022358	Fbxo32	-0.112984	4.57754	4.44068	0.0350922	0.420014
ENSMUSG00000031902	Nfatc3	-0.124834	3.64656	4.43856	0.035136	0.420259
ENSMUSG00000022847	Thpo	0.320425	0.269161	4.43657	0.0351768	0.420469
ENSMUSG00000072591	5930412G12Rik	0.238657	1.26971	4.42742	0.0353658	0.421151
ENSMUSG00000112295	AC153801.2	-0.436013	-0.580487	4.42899	0.0353335	0.421151
ENSMUSG00000027699	Ect2	-0.377136	-0.252602	4.42962	0.0353203	0.421151
ENSMUSG00000104525	Gm37334	-0.230594	1.50728	4.42986	0.0353154	0.421151
ENSMUSG00000040268	Plekha1	-0.0815348	6.85819	4.43203	0.0352706	0.421151
ENSMUSG00000078773	Rad54b	0.345223	0.087717	4.42704	0.0353738	0.421151
ENSMUSG00000100594	2810414N06Rik	-0.348042	-0.0411225	4.42354	0.0354464	0.421738
ENSMUSG00000113425	AC159813.1	-0.476997	-0.911698	4.42197	0.035479	0.421848
ENSMUSG00000004661	Arid3b	0.240588	2.14821	4.41746	0.035573	0.422687
ENSMUSG00000107826	Gm44242	-0.317331	0.398964	4.41261	0.0356742	0.423611
ENSMUSG00000035834	Polr3g	-0.159708	2.51358	4.40111	0.0359156	0.426197
ENSMUSG00000004637	Wwox	0.115207	3.86383	4.39818	0.0359773	0.426649
ENSMUSG00000104761	Gm43511	0.346405	-0.0749975	4.39651	0.0360126	0.426787
ENSMUSG00000054514	Atad3aos	-0.528835	-1.20235	4.39015	0.0361472	0.42753
ENSMUSG00000030530	Furin	0.106799	4.13771	4.38801	0.0361924	0.42753
ENSMUSG00000085172	Gm6542	-0.58288	-1.4985	4.38796	0.0361936	0.42753
ENSMUSG00000031853	Map3k21	-0.17746	2.1853	4.39094	0.0361303	0.42753
ENSMUSG00000020098	Pcbd1	-0.251768	1.04707	4.38899	0.0361717	0.42753
ENSMUSG00000017417	Plxdc1	-0.114283	3.80286	4.38231	0.0363138	0.428388
ENSMUSG00000001323	Srr	-0.074635	6.22005	4.3831	0.0362969	0.428388
ENSMUSG00000112540	AC160060.1	-0.598261	-1.50814	4.36822	0.0366153	0.428874
ENSMUSG00000028028	Alpk1	0.198284	1.8332	4.36625	0.0366576	0.428874
ENSMUSG00000038112	AW551984	0.167139	2.41006	4.36816	0.0366165	0.428874
ENSMUSG00000022129	Dct	-0.445504	-0.693403	4.36681	0.0366455	0.428874
ENSMUSG00000075036	Gm10805	-0.795684	-2.21936	4.37905	0.0363833	0.428874
ENSMUSG00000086839	Gm11973	0.767565	-1.99884	4.3696	0.0365856	0.428874
ENSMUSG00000103748	Gm38243	-0.371324	-0.157325	4.36597	0.0366636	0.428874
ENSMUSG00000028126	Pip5k1a	0.0846974	5.61804	4.36966	0.0365843	0.428874
ENSMUSG00000030788	Rnf141	-0.0710725	6.58952	4.36837	0.0366119	0.428874
ENSMUSG00000017756	Slc12a7	0.208368	1.5752	4.37512	0.0364673	0.428874
ENSMUSG00000069793	Slfn9	-0.387976	-0.352429	4.37042	0.0365679	0.428874
ENSMUSG00000040287	Stac3	0.405708	-0.42191	4.37478	0.0364745	0.428874
ENSMUSG00000028243	Ubxn2b	-0.0770625	6.05835	4.37739	0.0364186	0.428874
[truncated: 16,517 more rows]

## Sheet: Hippocampus-DEG-Embryonic
Ensembl_ID	Gene_name	logFC	logCPM	LR	PValue	FDR
[truncated: 18,341 more rows]

[truncated: 5 more sheets: Hippocampus-DEG-Early Postnatal, Hippocampus-DEG-Adult, Cerebellum-DEG-Embryonic, Cerebellum-DEG-Early Postnatal, Cerebellum-DEG-Adult]
