# Supplementary material for: Autism-linked Cullin3 germline haploinsufficiency impacts cytoskeletal dynamics and cortical neurogenesis through RhoA signaling
Source: Mol Psychiatry. 2021 Mar 16;26(7):3586–613. doi: 10.1038/s41380-021-01052-x (PMC8443683; doi:10.1038/s41380-021-01052-x)
Supplement: Supplementary file 4 — Supplementary table S4 [file 41380_2021_1052_MOESM4_ESM.xlsx]

## Sheet: Readme_S4
Table S4. Gene Ontology enrichment analysis of differentially expressed genes
1. gProfiler R package was used for annotations. Background was restricted to the expressed set of genes by datasets. An ordered query was used, ranking genes by FDR-corrected p-value
2. Highlighted in light grey terms. Large and more general "term size" queries with thousand or more genes were excluded

## Sheet: GO_Cortex Embryonic
query.number	significant	p.value	term.size	query.size	overlap.size	precision	recall	term.id	domain	subgraph.number	term.name	relative.depth	intersection
1	TRUE	0.0126	273	69	5	0.072	0.018	GO:0010976	BP	20	positive regulation of neuron projection development	3	NEFL,FN1,RELN,MAP1B,XLR3B
1	TRUE	0.0184	13	119	3	0.025	0.231	GO:0018149	BP	48	peptide cross-linking	1	DCN,COL3A1,FN1
1	TRUE	0.0196	22	52	2	0.038	0.091	GO:0061003	BP	20	positive regulation of dendritic spine morphogenesis	3	RELN,XLR3B
1	TRUE	0.0289	687	43	5	0.116	0.007	GO:0007155	BP	20	cell adhesion	2	COL1A1,COL3A1,FN1,PCDHGA11,PCDHGA7
1	TRUE	0.0374	22	25	2	0.08	0.091	GO:0048384	BP	109	retinoic acid receptor signaling pathway	1	RXRG,RARB
1	TRUE	0.0374	18	25	2	0.08	0.111	GO:0060351	BP	9	cartilage development involved in endochondral bone morphogenesis	1	COL1A1,RARB
1	TRUE	0.0374	63	196	5	0.026	0.079	GO:0033555	BP	25	multicellular organismal response to stress	1	LYPD1,ASIC4,RELN,ANKFN1,GJA1
1	TRUE	0.0459	79	178	5	0.028	0.063	GO:0051606	BP	33	detection of stimulus	1	GRM8,ENG,ANO1,SEMA5B,PRCD
1	TRUE	0.0463	45	178	4	0.022	0.089	GO:0050906	BP	33	detection of stimulus involved in sensory perception	2	GRM8,ANO1,SEMA5B,PRCD
1	TRUE	0.0463	42	196	4	0.02	0.095	GO:0002209	BP	25	behavioral defense response	1	LYPD1,ASIC4,ANKFN1,GJA1
1	TRUE	0.0463	42	196	4	0.02	0.095	GO:0001662	BP	25	behavioral fear response	2	LYPD1,ASIC4,ANKFN1,GJA1
1	TRUE	0.0463	31	25	2	0.08	0.065	GO:0031641	BP	40	regulation of myelination	1	RXRG,RARB
1	TRUE	0.0471	37	25	2	0.08	0.054	GO:0060350	BP	9	endochondral bone morphogenesis	1	COL1A1,RARB
1	TRUE	0.0471	552	153	11	0.072	0.02	GO:0050877	BP	93	nervous system process	1	COL1A1,NEFL,GRM8,SLC6A1,ANO1,PBX3,RELN,ANKFN1,SEMA5B,POU3F4,GPR88
1	TRUE	0.0471	3943	211	51	0.242	0.013	GO:0032501	BP	25	multicellular organismal process	1	COL1A1,METRN,LPL,RXRG,RARB,DCN,CXCL14,NEFL,CPNE6,GRM8,CBLN2,PCSK5,COL3A1,DST,FN1,ECEL1,LYPD1,ENG,P2RY1,DLX6,SLC6A1,FGF15,ANO1,ASIC4,PBX3,DLX1,RELN,PCDHB12,MARVELD1,VWC2L,RBP1,ANKFN1,SCG2,GJA1,PCDHB11,SEMA5B,MAP1B,POU3F4,HIST1H1B,DSC3,AKAP13,GPR88,HIST1H4F,CCND1,NUTF2-PS1,XLR3B,PRCD,TRPC2,PCDHGA11,PCDHGA7,PCDHA7
1	TRUE	0.0471	44	196	4	0.02	0.091	GO:0042596	BP	25	fear response	2	LYPD1,ASIC4,ANKFN1,GJA1
1	TRUE	0.0471	142	175	6	0.034	0.042	GO:0010770	BP	49	positive regulation of cell morphogenesis involved in differentiation	1	METRN,NEFL,FN1,RELN,MAP1B,XLR3B

## Sheet: GO_Cortex_Early Postnatal
query.number	significant	p.value	term.size	query.size	overlap.size	precision	recall	term.id	domain	subgraph.number	term.name	relative.depth	intersection
1	TRUE	0.0285	118	35	3	0.086	0.025	GO:0006323	BP	20	DNA packaging	2	HIST2H2AA1,HIST1H3C,HIST2H3C2
1	TRUE	0.0285	112	35	3	0.086	0.027	GO:0006333	BP	20	chromatin assembly or disassembly	1	HIST2H2AA1,HIST1H3C,HIST2H3C2
1	TRUE	0.0285	101	35	3	0.086	0.03	GO:0034728	BP	20	nucleosome organization	1	HIST2H2AA1,HIST1H3C,HIST2H3C2
1	TRUE	0.0285	32	23	2	0.087	0.062	GO:0034723	BP	20	DNA replication-dependent nucleosome organization	2	HIST1H3C,HIST2H3C2
1	TRUE	0.0285	92	35	3	0.086	0.033	GO:0031497	BP	20	chromatin assembly	1	HIST2H2AA1,HIST1H3C,HIST2H3C2
1	TRUE	0.0285	74	35	3	0.086	0.041	GO:0006334	BP	20	nucleosome assembly	2	HIST2H2AA1,HIST1H3C,HIST2H3C2
1	TRUE	0.0285	32	23	2	0.087	0.062	GO:0006335	BP	20	DNA replication-dependent nucleosome assembly	3	HIST1H3C,HIST2H3C2
1	TRUE	0.0285	24	25	2	0.08	0.083	GO:0051339	BP	6	regulation of lyase activity	1	TSHR,NPR3
1	TRUE	0.0285	24	25	2	0.08	0.083	GO:0031279	BP	6	regulation of cyclase activity	1	TSHR,NPR3
1	TRUE	0.0285	17	25	2	0.08	0.118	GO:0045761	BP	6	regulation of adenylate cyclase activity	2	TSHR,NPR3
1	TRUE	0.0307	126	35	3	0.086	0.024	GO:0065004	BP	20	protein-DNA complex assembly	1	HIST2H2AA1,HIST1H3C,HIST2H3C2
1	TRUE	0.0307	129	35	3	0.086	0.023	GO:0016458	BP	5	gene silencing	1	HIST2H2AA1,HIST1H3C,HIST2H3C2
1	TRUE	0.0326	149	35	3	0.086	0.02	GO:0071103	BP	20	DNA conformation change	1	HIST2H2AA1,HIST1H3C,HIST2H3C2
1	TRUE	0.0326	50	23	2	0.087	0.04	GO:0051290	BP	33	protein heterotetramerization	1	HIST1H3C,HIST2H3C2
1	TRUE	0.0334	155	35	3	0.086	0.019	GO:0071824	BP	20	protein-DNA complex subunit organization	1	HIST2H2AA1,HIST1H3C,HIST2H3C2
1	TRUE	0.0352	54	23	2	0.087	0.037	GO:0060968	BP	5	regulation of gene silencing	1	HIST1H3C,HIST2H3C2

## Sheet: GO_Cortex_Adult
query.number	significant	p.value	term.size	query.size	overlap.size	precision	recall	term.id	domain	subgraph.number	term.name	relative.depth	intersection
1	TRUE	0.00421	46	27	3	0.111	0.065	GO:0007492	BP	40	endoderm development	4	COL5A1,DUSP4,GDF1
1	TRUE	0.00476	24	302	5	0.017	0.208	GO:0003009	BP	40	skeletal muscle contraction	2	HOMER1,GAA,MYH14,MYH7,TNNC1
1	TRUE	0.00476	895	208	20	0.096	0.022	GO:0051253	BP	40	negative regulation of RNA metabolic process	3	MNT,BTG2,KLF11,FST,NAB2,NR4A2,NR4A3,GM20605,BHLHE40,FLNA,DNAJB5,RORB,ARID5A,KLF10,TOB1,BCOR,HIST2H2AA2,CCND1,HIST2H3C2,LRCH4
1	TRUE	0.00476	831	208	19	0.091	0.023	GO:1902679	BP	40	negative regulation of RNA biosynthetic process	4	MNT,BTG2,KLF11,FST,NAB2,NR4A2,NR4A3,GM20605,BHLHE40,FLNA,DNAJB5,RORB,ARID5A,KLF10,BCOR,HIST2H2AA2,CCND1,HIST2H3C2,LRCH4
1	TRUE	0.00476	831	208	19	0.091	0.023	GO:1903507	BP	40	negative regulation of nucleic acid-templated transcription	5	MNT,BTG2,KLF11,FST,NAB2,NR4A2,NR4A3,GM20605,BHLHE40,FLNA,DNAJB5,RORB,ARID5A,KLF10,BCOR,HIST2H2AA2,CCND1,HIST2H3C2,LRCH4
1	TRUE	0.00476	828	208	19	0.091	0.023	GO:0045892	BP	40	negative regulation of transcription, DNA-templated	6	MNT,BTG2,KLF11,FST,NAB2,NR4A2,NR4A3,GM20605,BHLHE40,FLNA,DNAJB5,RORB,ARID5A,KLF10,BCOR,HIST2H2AA2,CCND1,HIST2H3C2,LRCH4
1	TRUE	0.00708	4208	314	79	0.252	0.019	GO:0032501	BP	40	multicellular organismal process	1	NES,TRH,HOMER1,SPTBN4,LPL,NEFH,BTG2,SMTN,FST,SEMA3G,MYH9,RAPGEF3,VEGFA,DUSP1,COL11A2,CD6,SLIT1,FASN,NAB2,GAA,SLC11A1,NR4A2,COL5A1,MAL,CALB1,NR4A3,TNFRSF8,FOSL2,TESC,KLF15,BHLHE40,PAGR1A,NUPR1,MYH14,FLNA,COL4A2,DUSP4,PLAT,LDLR,CSPG4,RXFP1,SCN7A,TET3,RORB,FSTL4,TNS2,VGF,ARID5A,KLF10,TOB1,IRS2,EXO1,BCOR,RSC1A1,CROCC,MAP6D1,MAFF,NPAS4,RBP1,GPR68,ENTPD1,DACT2,ISLR2,FOXO6,LAMB2,MYH7,IER2,S100A9,TCIM,GJ…
1	TRUE	0.00708	1192	428	41	0.096	0.034	GO:0009888	BP	40	tissue development	3	HOMER1,MYH11,BTG2,FAM20A,FST,RAPGEF3,VEGFA,SIK1,SOX8,DUSP1,COL11A2,FASN,NAB2,GAA,SOX17,COL5A1,TGM3,CALB1,NR4A3,FOSL2,KBTBD8,KLF15,NUPR1,MYH14,FLNA,DUSP4,RXFP1,ARID5A,KLF10,BCOR,MAFF,SAFB2,FRMD6,BDNF,DACT2,LAMB2,MYH7,CCND1,TNNC1,POU3F2,GDF1
1	TRUE	0.00728	3305	314	66	0.21	0.02	GO:0007275	BP	40	multicellular organism development	3	NES,HOMER1,SPTBN4,NEFH,BTG2,FST,SEMA3G,MYH9,RAPGEF3,VEGFA,DUSP1,COL11A2,SLIT1,FASN,NAB2,GAA,NR4A2,COL5A1,MAL,CALB1,NR4A3,TNFRSF8,FOSL2,TESC,KLF15,PAGR1A,NUPR1,MYH14,FLNA,COL4A2,DUSP4,LDLR,CSPG4,RXFP1,TET3,RORB,FSTL4,TNS2,VGF,ARID5A,KLF10,IRS2,EXO1,BCOR,MAP6D1,MAFF,NPAS4,RBP1,GPR68,DACT2,ISLR2,FOXO6,LAMB2,MYH7,IER2,S100A9,TCIM,GJC3,ECE1,NUMBL,CCND1,TNNC1,POU3F2,DCHS2,PCDHA8,GDF1
1	TRUE	0.00728	964	208	20	0.096	0.021	GO:2000113	BP	40	negative regulation of cellular macromolecule biosynthetic process	3	MNT,BTG2,KLF11,FST,NAB2,NR4A2,NR4A3,GM20605,BHLHE40,FLNA,DNAJB5,RORB,ARID5A,KLF10,TOB1,BCOR,HIST2H2AA2,CCND1,HIST2H3C2,LRCH4
1	TRUE	0.00917	986	208	20	0.096	0.02	GO:0010558	BP	40	negative regulation of macromolecule biosynthetic process	4	MNT,BTG2,KLF11,FST,NAB2,NR4A2,NR4A3,GM20605,BHLHE40,FLNA,DNAJB5,RORB,ARID5A,KLF10,TOB1,BCOR,HIST2H2AA2,CCND1,HIST2H3C2,LRCH4
1	TRUE	0.00917	990	208	20	0.096	0.02	GO:0045934	BP	40	negative regulation of nucleobase-containing compound metabolic process	2	MNT,BTG2,KLF11,FST,NAB2,NR4A2,NR4A3,GM20605,BHLHE40,FLNA,DNAJB5,RORB,ARID5A,KLF10,TOB1,BCOR,HIST2H2AA2,CCND1,HIST2H3C2,LRCH4
1	TRUE	0.00969	3098	313	62	0.198	0.02	GO:0048731	BP	40	system development	3	NES,HOMER1,SPTBN4,NEFH,BTG2,FST,SEMA3G,MYH9,RAPGEF3,VEGFA,COL11A2,SLIT1,FASN,NAB2,GAA,NR4A2,COL5A1,MAL,CALB1,NR4A3,TNFRSF8,FOSL2,TESC,KLF15,PAGR1A,NUPR1,MYH14,FLNA,COL4A2,LDLR,CSPG4,RXFP1,RORB,FSTL4,TNS2,VGF,ARID5A,KLF10,IRS2,EXO1,BCOR,MAP6D1,MAFF,NPAS4,RBP1,GPR68,DACT2,ISLR2,FOXO6,LAMB2,MYH7,IER2,S100A9,TCIM,GJC3,ECE1,NUMBL,CCND1,TNNC1,POU3F2,DCHS2,PCDHA8
1	TRUE	0.0108	36	302	5	0.017	0.139	GO:0050879	BP	40	multicellular organismal movement	2	HOMER1,GAA,MYH14,MYH7,TNNC1
1	TRUE	0.0108	36	302	5	0.017	0.139	GO:0050881	BP	40	musculoskeletal movement	3	HOMER1,GAA,MYH14,MYH7,TNNC1
1	TRUE	0.0108	1795	413	52	0.126	0.029	GO:0010033	BP	40	response to organic substance	3	ITGA3,HOMER1,MGST1,SLC3A2,LPL,CD274,NEFH,ERN1,PER1,FST,RAPGEF3,VEGFA,SIK1,SPRY4,CD6,FASN,SOX17,SLC11A1,CCDC3,NR4A2,CALB1,NR4A3,TNFRSF8,FOSL2,TESC,KLF15,PAGR1A,COL4A2,LDLR,RORB,VGF,ARID5A,TOB1,IRS2,LTBP4,CHRM4,SAFB2,ITPR3,CDC42EP2,NPAS4,RBP1,GPR68,BDNF,IER2,RYR3,LEPR,UPF1,NUMBL,CCND1,BGLAP,POU3F2,GDF1
1	TRUE	0.0108	53	58	3	0.052	0.057	GO:0007422	BP	40	peripheral nervous system development	4	NEFH,NAB2,LAMB2
1	TRUE	0.0108	3623	132	30	0.227	0.008	GO:0080090	BP	40	regulation of primary metabolic process	1	MNT,SPTBN4,BTG2,KLF11,SPRY4,CD6,NAB2,NR4A2,TNFRSF8,GM20605,KLF15,PAGR1A,DUSP4,PLAT,CSPG4,MID1,MIDN,RORB,GADD45A,KLF10,IRS2,BCOR,LTBP4,NPAS4,FOXO6,IER2,HIST2H2AA2,HIST2H3C2,LRCH4,GDF1
1	TRUE	0.0108	1047	208	20	0.096	0.019	GO:0009890	BP	40	negative regulation of biosynthetic process	3	MNT,BTG2,KLF11,FST,NAB2,NR4A2,NR4A3,GM20605,BHLHE40,FLNA,DNAJB5,RORB,ARID5A,KLF10,TOB1,BCOR,HIST2H2AA2,CCND1,HIST2H3C2,LRCH4
1	TRUE	0.0108	2043	334	47	0.141	0.023	GO:0097659	BP	40	nucleic acid-templated transcription	4	MNT,BTG2,KLF11,PER1,NRDE2,FST,RAPGEF3,VEGFA,NAB2,SLC11A1,NR4A2,HELZ2,NR4A3,TNFRSF8,FOSL2,TESC,GM20605,KLF15,BHLHE40,PAGR1A,NUPR1,FLNA,COL4A2,TET3,DNAJB5,RORB,ARID5A,KLF10,TOB1,ZFP189,BCOR,MAFF,SAFB2,NPAS4,CAVIN2,FOXO6,IER2,TCIM,ZFP119A,ZFP599,HIST2H2AA2,CCND1,HIST2H3C2,LRCH4,GM14403,POU3F2,GDF1
1	TRUE	0.0108	2037	334	47	0.141	0.023	GO:0006351	BP	40	transcription, DNA-templated	5	MNT,BTG2,KLF11,PER1,NRDE2,FST,RAPGEF3,VEGFA,NAB2,SLC11A1,NR4A2,HELZ2,NR4A3,TNFRSF8,FOSL2,TESC,GM20605,KLF15,BHLHE40,PAGR1A,NUPR1,FLNA,COL4A2,TET3,DNAJB5,RORB,ARID5A,KLF10,TOB1,ZFP189,BCOR,MAFF,SAFB2,NPAS4,CAVIN2,FOXO6,IER2,TCIM,ZFP119A,ZFP599,HIST2H2AA2,CCND1,HIST2H3C2,LRCH4,GM14403,POU3F2,GDF1
1	TRUE	0.0108	137	323	9	0.028	0.066	GO:0045137	BP	40	development of primary sexual characteristics	2	NEFH,FST,VEGFA,TESC,NUPR1,FLNA,VGF,SAFB2,CCND1
1	TRUE	0.0108	133	323	9	0.028	0.068	GO:0008406	BP	40	gonad development	3	NEFH,FST,VEGFA,TESC,NUPR1,FLNA,VGF,SAFB2,CCND1
1	TRUE	0.0108	2140	334	49	0.147	0.023	GO:0051252	BP	40	regulation of RNA metabolic process	3	MNT,BTG2,KLF11,ERN1,PER1,NRDE2,FST,RAPGEF3,VEGFA,NAB2,SLC11A1,NR4A2,HELZ2,NR4A3,TNFRSF8,FOSL2,TESC,GM20605,KLF15,BHLHE40,PAGR1A,NUPR1,FLNA,NUDT16,TET3,DNAJB5,RORB,ARID5A,KLF10,TOB1,ZFP189,BCOR,MAFF,SAFB2,NPAS4,CAVIN2,FOXO6,IER2,TCIM,ZFP119A,UPF1,ZFP599,HIST2H2AA2,CCND1,HIST2H3C2,LRCH4,GM14403,POU3F2,GDF1
1	TRUE	0.0108	1980	334	46	0.138	0.023	GO:2001141	BP	40	regulation of RNA biosynthetic process	4	MNT,BTG2,KLF11,PER1,NRDE2,FST,RAPGEF3,VEGFA,NAB2,SLC11A1,NR4A2,HELZ2,NR4A3,TNFRSF8,FOSL2,TESC,GM20605,KLF15,BHLHE40,PAGR1A,NUPR1,FLNA,TET3,DNAJB5,RORB,ARID5A,KLF10,TOB1,ZFP189,BCOR,MAFF,SAFB2,NPAS4,CAVIN2,FOXO6,IER2,TCIM,ZFP119A,ZFP599,HIST2H2AA2,CCND1,HIST2H3C2,LRCH4,GM14403,POU3F2,GDF1
1	TRUE	0.0108	1975	334	46	0.138	0.023	GO:1903506	BP	40	regulation of nucleic acid-templated transcription	5	MNT,BTG2,KLF11,PER1,NRDE2,FST,RAPGEF3,VEGFA,NAB2,SLC11A1,NR4A2,HELZ2,NR4A3,TNFRSF8,FOSL2,TESC,GM20605,KLF15,BHLHE40,PAGR1A,NUPR1,FLNA,TET3,DNAJB5,RORB,ARID5A,KLF10,TOB1,ZFP189,BCOR,MAFF,SAFB2,NPAS4,CAVIN2,FOXO6,IER2,TCIM,ZFP119A,ZFP599,HIST2H2AA2,CCND1,HIST2H3C2,LRCH4,GM14403,POU3F2,GDF1
1	TRUE	0.0108	1969	334	46	0.138	0.023	GO:0006355	BP	40	regulation of transcription, DNA-templated	2	MNT,BTG2,KLF11,PER1,NRDE2,FST,RAPGEF3,VEGFA,NAB2,SLC11A1,NR4A2,HELZ2,NR4A3,TNFRSF8,FOSL2,TESC,GM20605,KLF15,BHLHE40,PAGR1A,NUPR1,FLNA,TET3,DNAJB5,RORB,ARID5A,KLF10,TOB1,ZFP189,BCOR,MAFF,SAFB2,NPAS4,CAVIN2,FOXO6,IER2,TCIM,ZFP119A,ZFP599,HIST2H2AA2,CCND1,HIST2H3C2,LRCH4,GM14403,POU3F2,GDF1
1	TRUE	0.0108	1707	208	27	0.13	0.016	GO:0031324	BP	40	negative regulation of cellular metabolic process	1	MNT,BTG2,KLF11,FST,SPRY4,NAB2,NR4A2,NR4A3,GM20605,KLF15,BHLHE40,FLNA,DUSP4,PLAT,MIDN,DNAJB5,RORB,GADD45A,ARID5A,KLF10,TOB1,IRS2,BCOR,HIST2H2AA2,CCND1,HIST2H3C2,LRCH4
1	TRUE	0.0108	1020	208	20	0.096	0.02	GO:0031327	BP	40	negative regulation of cellular biosynthetic process	2	MNT,BTG2,KLF11,FST,NAB2,NR4A2,NR4A3,GM20605,BHLHE40,FLNA,DNAJB5,RORB,ARID5A,KLF10,TOB1,BCOR,HIST2H2AA2,CCND1,HIST2H3C2,LRCH4
1	TRUE	0.0108	561	295	18	0.061	0.032	GO:0000904	BP	40	cell morphogenesis involved in differentiation	1	SPTBN4,NEFH,SEMA3G,MYH9,VEGFA,SLIT1,NR4A2,NR4A3,TNFRSF8,FLNA,FSTL4,MAP6D1,FRMD6,DACT2,ISLR2,LAMB2,NUMBL,POU3F2
1	TRUE	0.0108	3	136	2	0.015	0.667	GO:0002086	BP	40	diaphragm contraction	1	GAA,TNNC1
1	TRUE	0.0108	11	43	2	0.047	0.182	GO:0035090	BP	62	maintenance of apical/basal cell polarity	2	GM20605,LRCH4
1	TRUE	0.0108	10	43	2	0.047	0.2	GO:0045199	BP	62	maintenance of epithelial cell apical/basal polarity	3	GM20605,LRCH4
1	TRUE	0.0112	2050	334	47	0.141	0.023	GO:0032774	BP	40	RNA biosynthetic process	3	MNT,BTG2,KLF11,PER1,NRDE2,FST,RAPGEF3,VEGFA,NAB2,SLC11A1,NR4A2,HELZ2,NR4A3,TNFRSF8,FOSL2,TESC,GM20605,KLF15,BHLHE40,PAGR1A,NUPR1,FLNA,COL4A2,TET3,DNAJB5,RORB,ARID5A,KLF10,TOB1,ZFP189,BCOR,MAFF,SAFB2,NPAS4,CAVIN2,FOXO6,IER2,TCIM,ZFP119A,ZFP599,HIST2H2AA2,CCND1,HIST2H3C2,LRCH4,GM14403,POU3F2,GDF1
1	TRUE	0.0114	3611	314	68	0.217	0.019	GO:0048856	BP	40	anatomical structure development	2	NES,HOMER1,SPTBN4,NEFH,BTG2,FST,SEMA3G,MYH9,RAPGEF3,VEGFA,DUSP1,COL11A2,SLIT1,FASN,NAB2,GAA,NR4A2,COL5A1,MAL,CALB1,NR4A3,TNFRSF8,FOSL2,TESC,KLF15,PAGR1A,NUPR1,MYH14,FLNA,COL4A2,DUSP4,LDLR,CSPG4,RXFP1,TET3,RORB,FSTL4,TNS2,VGF,ARID5A,KLF10,IRS2,EXO1,BCOR,MAP6D1,MAFF,CDC42EP2,NPAS4,RBP1,GPR68,FRMD6,DACT2,ISLR2,FOXO6,LAMB2,MYH7,IER2,S100A9,TCIM,GJC3,ECE1,NUMBL,CCND1,TNNC1,POU3F2,DCHS2,PCDHA8,GDF1
1	TRUE	0.0121	2266	352	52	0.148	0.023	GO:2000112	BP	40	regulation of cellular macromolecule biosynthetic process	4	MNT,BTG2,KLF11,PER1,NRDE2,FST,RAPGEF3,CDKN1A,VEGFA,DUSP1,NAB2,SLC11A1,NR4A2,HELZ2,NR4A3,TNFRSF8,FOSL2,TESC,GM20605,KLF15,BHLHE40,PAGR1A,NUPR1,FLNA,TET3,DNAJB5,RORB,ARID5A,KLF10,TOB1,IRS2,ZFP189,BCOR,MAFF,SAFB2,NPAS4,CAVIN2,FOXO6,IER2,S100A9,TCIM,IER5,ZFP119A,UPF1,ZFP599,HIST2H2AA2,CCND1,HIST2H3C2,LRCH4,GM14403,POU3F2,GDF1
1	TRUE	0.0125	4	147	2	0.014	0.5	GO:0043435	BP	120	response to corticotropin-releasing hormone	1	NR4A2,NR4A3
1	TRUE	0.0125	4	147	2	0.014	0.5	GO:0071376	BP	120	cellular response to corticotropin-releasing hormone stimulus	2	NR4A2,NR4A3
1	TRUE	0.0125	24	295	4	0.014	0.167	GO:1903131	BP	58	mononuclear cell differentiation	1	MYH9,VEGFA,FASN,GPR68
1	TRUE	0.0125	24	295	4	0.014	0.167	GO:0030224	BP	58	monocyte differentiation	2	MYH9,VEGFA,FASN,GPR68
1	TRUE	0.0125	3849	314	71	0.226	0.018	GO:0032502	BP	40	developmental process	1	MNT,NES,HOMER1,SPTBN4,LPL,NEFH,BTG2,FST,SEMA3G,MYH9,RAPGEF3,VEGFA,DUSP1,COL11A2,SLIT1,FASN,NAB2,GAA,NR4A2,COL5A1,MAL,CALB1,NR4A3,TNFRSF8,FOSL2,TESC,KLF15,PAGR1A,NUPR1,MYH14,FLNA,COL4A2,DUSP4,LDLR,CSPG4,RXFP1,TET3,RORB,FSTL4,TNS2,VGF,ARID5A,KLF10,TOB1,IRS2,EXO1,BCOR,MAP6D1,MAFF,CDC42EP2,NPAS4,RBP1,GPR68,FRMD6,DACT2,ISLR2,FOXO6,LAMB2,MYH7,IER2,S100A9,TCIM,GJC3,ECE1,NUMBL,CCND1,TNNC1,POU3F2,DCHS2,PC…
1	TRUE	0.0125	1673	125	18	0.144	0.011	GO:0007399	BP	40	nervous system development	4	SPTBN4,NEFH,BTG2,NAB2,NR4A2,MAL,TNFRSF8,KLF15,CSPG4,RORB,IRS2,MAP6D1,NPAS4,FOXO6,LAMB2,IER2,GJC3,PCDHA8
1	TRUE	0.0125	2456	352	55	0.156	0.022	GO:0009889	BP	40	regulation of biosynthetic process	3	MNT,BTG2,KLF11,PER1,NRDE2,FST,RAPGEF3,CDKN1A,VEGFA,DUSP1,NAB2,SLC11A1,NR4A2,HELZ2,NR4A3,TNFRSF8,FOSL2,TESC,SIRT4,GM20605,KLF15,BHLHE40,PAGR1A,NUPR1,FLNA,LDLR,TET3,DNAJB5,RORB,ARID5A,KLF10,TOB1,IRS2,ZFP189,BCOR,MAFF,SAFB2,NPAS4,CAVIN2,ENTPD1,FOXO6,IER2,S100A9,TCIM,IER5,ZFP119A,UPF1,ZFP599,HIST2H2AA2,CCND1,HIST2H3C2,LRCH4,GM14403,POU3F2,GDF1
1	TRUE	0.0125	1389	208	23	0.111	0.017	GO:0006366	BP	40	transcription by RNA polymerase II	6	MNT,BTG2,KLF11,FST,NR4A2,NR4A3,FOSL2,KLF15,BHLHE40,PAGR1A,FLNA,DNAJB5,RORB,ARID5A,KLF10,TOB1,BCOR,NPAS4,FOXO6,IER2,CCND1,HIST2H3C2,GDF1
1	TRUE	0.0125	2409	352	54	0.153	0.022	GO:0031326	BP	40	regulation of cellular biosynthetic process	3	MNT,BTG2,KLF11,PER1,NRDE2,FST,RAPGEF3,CDKN1A,VEGFA,DUSP1,NAB2,SLC11A1,NR4A2,HELZ2,NR4A3,TNFRSF8,FOSL2,TESC,GM20605,KLF15,BHLHE40,PAGR1A,NUPR1,FLNA,LDLR,TET3,DNAJB5,RORB,ARID5A,KLF10,TOB1,IRS2,ZFP189,BCOR,MAFF,SAFB2,NPAS4,CAVIN2,ENTPD1,FOXO6,IER2,S100A9,TCIM,IER5,ZFP119A,UPF1,ZFP599,HIST2H2AA2,CCND1,HIST2H3C2,LRCH4,GM14403,POU3F2,GDF1
1	TRUE	0.0125	4	136	2	0.015	0.5	GO:0003011	BP	40	involuntary skeletal muscle contraction	3	GAA,TNNC1
1	TRUE	0.0125	1574	208	25	0.12	0.016	GO:0051172	BP	40	negative regulation of nitrogen compound metabolic process	2	MNT,BTG2,KLF11,FST,SPRY4,NAB2,NR4A2,NR4A3,GM20605,KLF15,BHLHE40,FLNA,DUSP4,PLAT,DNAJB5,RORB,GADD45A,ARID5A,KLF10,TOB1,BCOR,HIST2H2AA2,CCND1,HIST2H3C2,LRCH4
1	TRUE	0.0125	25	27	2	0.074	0.08	GO:0001706	BP	40	endoderm formation	3	COL5A1,DUSP4
1	TRUE	0.0125	333	295	13	0.044	0.039	GO:0007409	BP	40	axonogenesis	3	SPTBN4,NEFH,SEMA3G,VEGFA,SLIT1,NR4A2,NR4A3,TNFRSF8,FSTL4,ISLR2,LAMB2,NUMBL,POU3F2
1	TRUE	0.0133	4648	420	106	0.252	0.023	GO:0050896	BP	40	response to stimulus	1	MNT,ITGA3,SUPT6,TIMM50,CP,TRH,HOMER1,MGST1,SLC3A2,LPL,CD274,NEFH,BTG2,FAM20A,ERN1,PER1,MAP3K14,CCDC88C,THBS4,FST,SEMA3G,RAPGEF3,LMBR1L,CDKN1A,VEGFA,SIK1,SOX8,DUSP1,C2,SPRY4,CD6,SLIT1,FASN,SOX17,SLC11A1,CCDC3,NR4A2,COL5A1,MAL,CALB1,NR4A3,TNFRSF8,FOSL2,TESC,SIRT4,GM20605,NPY,KLF15,BHLHE40,PAGR1A,NUPR1,LAT,FLNA,COL4A2,DUSP4,PLAT,LDLR,NUDT16,CSPG4,RXFP1,RASD2,MID1,RORB,FSTL4,GADD45A,TNS2,VGF,ARID5A,K…
1	TRUE	0.0133	2384	413	62	0.15	0.026	GO:0042221	BP	40	response to chemical	2	ITGA3,CP,HOMER1,MGST1,SLC3A2,LPL,CD274,NEFH,ERN1,PER1,THBS4,FST,SEMA3G,RAPGEF3,VEGFA,SIK1,SPRY4,CD6,SLIT1,FASN,SOX17,SLC11A1,CCDC3,NR4A2,CALB1,NR4A3,TNFRSF8,FOSL2,TESC,NPY,KLF15,PAGR1A,NUPR1,COL4A2,LDLR,RORB,VGF,ARID5A,TOB1,IRS2,LTBP4,CHRM4,SAFB2,ITPR3,CDC42EP2,NPAS4,RBP1,GPR68,ENTPD1,BDNF,LAMB2,IER2,S100A9,RYR3,LEPR,UPF1,NUMBL,CCND1,BGLAP,TNNC1,POU3F2,GDF1
1	TRUE	0.0133	2362	352	53	0.151	0.022	GO:0019219	BP	40	regulation of nucleobase-containing compound metabolic process	2	MNT,BTG2,KLF11,ERN1,PER1,NRDE2,FST,RAPGEF3,CDKN1A,VEGFA,DUSP1,NAB2,SLC11A1,NR4A2,HELZ2,NR4A3,TNFRSF8,FOSL2,TESC,GM20605,KLF15,BHLHE40,PAGR1A,NUPR1,FLNA,NUDT16,TET3,DNAJB5,RORB,ARID5A,KLF10,TOB1,ZFP189,BCOR,MAFF,SAFB2,NPAS4,CAVIN2,ENTPD1,FOXO6,IER2,TCIM,IER5,ZFP119A,UPF1,ZFP599,HIST2H2AA2,CCND1,HIST2H3C2,LRCH4,GM14403,POU3F2,GDF1
1	TRUE	0.0137	8	89	2	0.022	0.25	GO:0033275	BP	34	actin-myosin filament sliding	1	MYH7,TNNC1
1	TRUE	0.0137	8	89	2	0.022	0.25	GO:0030049	BP	34	muscle filament sliding	2	MYH7,TNNC1
1	TRUE	0.0137	8	89	2	0.022	0.25	GO:0014883	BP	40	transition between fast and slow fiber	2	MYH7,TNNC1
1	TRUE	0.0137	16	43	2	0.047	0.125	GO:0030011	BP	62	maintenance of cell polarity	1	GM20605,LRCH4
1	TRUE	0.0139	84	178	5	0.028	0.06	GO:0008645	BP	51	hexose transmembrane transport	4	NR4A3,KLF15,SLC5A11,IRS2,RSC1A1
1	TRUE	0.0139	84	178	5	0.028	0.06	GO:1904659	BP	51	glucose transmembrane transport	5	NR4A3,KLF15,SLC5A11,IRS2,RSC1A1
1	TRUE	0.0143	85	178	5	0.028	0.059	GO:0015749	BP	51	monosaccharide transmembrane transport	3	NR4A3,KLF15,SLC5A11,IRS2,RSC1A1
1	TRUE	0.0143	2323	352	52	0.148	0.022	GO:0010556	BP	40	regulation of macromolecule biosynthetic process	4	MNT,BTG2,KLF11,PER1,NRDE2,FST,RAPGEF3,CDKN1A,VEGFA,DUSP1,NAB2,SLC11A1,NR4A2,HELZ2,NR4A3,TNFRSF8,FOSL2,TESC,GM20605,KLF15,BHLHE40,PAGR1A,NUPR1,FLNA,TET3,DNAJB5,RORB,ARID5A,KLF10,TOB1,IRS2,ZFP189,BCOR,MAFF,SAFB2,NPAS4,CAVIN2,FOXO6,IER2,S100A9,TCIM,IER5,ZFP119A,UPF1,ZFP599,HIST2H2AA2,CCND1,HIST2H3C2,LRCH4,GM14403,POU3F2,GDF1
1	TRUE	0.0146	86	178	5	0.028	0.058	GO:0034219	BP	51	carbohydrate transmembrane transport	2	NR4A3,KLF15,SLC5A11,IRS2,RSC1A1
1	TRUE	0.0146	191	96	5	0.052	0.026	GO:0033673	BP	39	negative regulation of kinase activity	2	SPRY4,DUSP4,MIDN,GADD45A,IRS2
1	TRUE	0.0156	2335	352	52	0.148	0.022	GO:0034654	BP	40	nucleobase-containing compound biosynthetic process	2	MNT,BTG2,KLF11,PER1,NRDE2,FST,RAPGEF3,CDKN1A,VEGFA,DUSP1,NAB2,SLC11A1,NR4A2,HELZ2,NR4A3,TNFRSF8,FOSL2,TESC,GM20605,KLF15,BHLHE40,PAGR1A,NUPR1,FLNA,COL4A2,NUDT16,TET3,DNAJB5,RORB,ARID5A,KLF10,TOB1,ZFP189,BCOR,MAFF,SAFB2,NPAS4,CAVIN2,ENTPD1,FOXO6,IER2,TCIM,IER5,ZFP119A,ZFP599,HIST2H2AA2,CCND1,HIST2H3C2,LRCH4,GM14403,POU3F2,GDF1
1	TRUE	0.0157	1342	208	22	0.106	0.016	GO:0006357	BP	40	regulation of transcription by RNA polymerase II	3	MNT,BTG2,KLF11,FST,NR4A2,NR4A3,FOSL2,KLF15,BHLHE40,PAGR1A,DNAJB5,RORB,ARID5A,KLF10,TOB1,BCOR,NPAS4,FOXO6,IER2,CCND1,HIST2H3C2,GDF1
1	TRUE	0.0177	93	178	5	0.028	0.054	GO:0008643	BP	51	carbohydrate transport	1	NR4A3,KLF15,SLC5A11,IRS2,RSC1A1
1	TRUE	0.0177	27	312	4	0.013	0.148	GO:0014002	BP	35	astrocyte development	1	LDLR,LAMB2,S100A9,POU3F2
1	TRUE	0.0177	32	125	3	0.024	0.094	GO:0014888	BP	40	striated muscle adaptation	3	KLF15,MYH7,TNNC1
1	TRUE	0.0177	3678	132	29	0.22	0.008	GO:0060255	BP	40	regulation of macromolecule metabolic process	3	MNT,SPTBN4,BTG2,KLF11,SPRY4,CD6,NAB2,NR4A2,TNFRSF8,GM20605,KLF15,PAGR1A,DUSP4,PLAT,CSPG4,MID1,RORB,GADD45A,KLF10,IRS2,BCOR,LTBP4,NPAS4,FOXO6,IER2,HIST2H2AA2,HIST2H3C2,LRCH4,GDF1
1	TRUE	0.0177	1889	98	15	0.153	0.008	GO:0009892	BP	40	negative regulation of metabolic process	2	BTG2,SPRY4,NAB2,NR4A2,GM20605,DUSP4,PLAT,MIDN,RORB,GADD45A,KLF10,IRS2,BCOR,HIST2H2AA2,LRCH4
1	TRUE	0.0177	1176	208	20	0.096	0.017	GO:0010629	BP	40	negative regulation of gene expression	2	MNT,BTG2,KLF11,FST,NAB2,NR4A2,NR4A3,GM20605,BHLHE40,FLNA,DNAJB5,RORB,ARID5A,KLF10,TOB1,BCOR,HIST2H2AA2,CCND1,HIST2H3C2,LRCH4
1	TRUE	0.0177	361	295	13	0.044	0.036	GO:0061564	BP	40	axon development	3	SPTBN4,NEFH,SEMA3G,VEGFA,SLIT1,NR4A2,NR4A3,TNFRSF8,FSTL4,ISLR2,LAMB2,NUMBL,POU3F2
1	TRUE	0.0177	9	98	2	0.02	0.222	GO:0017085	BP	78	response to insecticide	1	NEFH,NR4A2
1	TRUE	0.0187	168	323	9	0.028	0.054	GO:0007548	BP	40	sex differentiation	1	NEFH,FST,VEGFA,TESC,NUPR1,FLNA,VGF,SAFB2,CCND1
1	TRUE	0.0191	67	147	4	0.027	0.06	GO:0010827	BP	51	regulation of glucose transmembrane transport	1	NR4A3,KLF15,IRS2,RSC1A1
1	TRUE	0.0191	2377	352	52	0.148	0.022	GO:0018130	BP	40	heterocycle biosynthetic process	1	MNT,BTG2,KLF11,PER1,NRDE2,FST,RAPGEF3,CDKN1A,VEGFA,DUSP1,NAB2,SLC11A1,NR4A2,HELZ2,NR4A3,TNFRSF8,FOSL2,TESC,GM20605,KLF15,BHLHE40,PAGR1A,NUPR1,FLNA,COL4A2,NUDT16,TET3,DNAJB5,RORB,ARID5A,KLF10,TOB1,ZFP189,BCOR,MAFF,SAFB2,NPAS4,CAVIN2,ENTPD1,FOXO6,IER2,TCIM,IER5,ZFP119A,ZFP599,HIST2H2AA2,CCND1,HIST2H3C2,LRCH4,GM14403,POU3F2,GDF1
1	TRUE	0.0191	2376	352	52	0.148	0.022	GO:0019438	BP	40	aromatic compound biosynthetic process	1	MNT,BTG2,KLF11,PER1,NRDE2,FST,RAPGEF3,CDKN1A,VEGFA,DUSP1,NAB2,SLC11A1,NR4A2,HELZ2,NR4A3,TNFRSF8,FOSL2,TESC,GM20605,KLF15,BHLHE40,PAGR1A,NUPR1,FLNA,COL4A2,NUDT16,TET3,DNAJB5,RORB,ARID5A,KLF10,TOB1,ZFP189,BCOR,MAFF,SAFB2,NPAS4,CAVIN2,ENTPD1,FOXO6,IER2,TCIM,IER5,ZFP119A,ZFP599,HIST2H2AA2,CCND1,HIST2H3C2,LRCH4,GM14403,POU3F2,GDF1
1	TRUE	0.0191	111	302	7	0.023	0.063	GO:0006941	BP	40	striated muscle contraction	1	HOMER1,SMTN,GAA,MYH14,FLNA,MYH7,TNNC1
1	TRUE	0.0191	3528	375	75	0.2	0.021	GO:0051171	BP	40	regulation of nitrogen compound metabolic process	1	MNT,ITGA3,SPTBN4,BTG2,FAM20A,RNF144A,KLF11,ERN1,PER1,NRDE2,CCDC88C,THBS4,FST,MYH9,RAPGEF3,CDKN1A,VEGFA,DUSP1,SPRY4,CD6,NAB2,SLC11A1,NR4A2,HELZ2,NR4A3,TNFRSF8,FOSL2,TESC,SIRT4,GM20605,KLF15,BHLHE40,PAGR1A,NUPR1,FLNA,DUSP4,PLAT,LDLR,NUDT16,CSPG4,RASD2,TET3,MID1,DNAJB5,RORB,GADD45A,ARID5A,KLF10,TOB1,ZFP189,BCOR,LTBP4,MAFF,SAFB2,NPAS4,CAVIN2,ENTPD1,FOXO6,IER2,S100A9,TCIM,IER5,ECE1,LEPR,ZFP119A,UPF1,Z…
1	TRUE	0.02	217	96	5	0.052	0.023	GO:0051348	BP	39	negative regulation of transferase activity	1	SPRY4,DUSP4,MIDN,GADD45A,IRS2
1	TRUE	0.0203	3730	132	29	0.22	0.008	GO:0031323	BP	40	regulation of cellular metabolic process	2	MNT,SPTBN4,BTG2,KLF11,SPRY4,CD6,NAB2,NR4A2,TNFRSF8,GM20605,KLF15,PAGR1A,DUSP4,PLAT,CSPG4,MID1,MIDN,RORB,GADD45A,KLF10,IRS2,BCOR,NPAS4,FOXO6,IER2,HIST2H2AA2,HIST2H3C2,LRCH4,GDF1
1	TRUE	0.0206	12	89	2	0.022	0.167	GO:0014733	BP	40	regulation of skeletal muscle adaptation	1	MYH7,TNNC1
1	TRUE	0.0213	764	271	19	0.07	0.025	GO:0000902	BP	40	cell morphogenesis	3	NES,SPTBN4,NEFH,SEMA3G,MYH9,SLIT1,NR4A2,NR4A3,TNFRSF8,FLNA,FSTL4,MAP6D1,CDC42EP2,FRMD6,DACT2,ISLR2,LAMB2,NUMBL,POU3F2
1	TRUE	0.0227	2588	352	55	0.156	0.021	GO:0010468	BP	40	regulation of gene expression	1	MNT,BTG2,KLF11,ERN1,PER1,NRDE2,FST,MYH9,RAPGEF3,CDKN1A,VEGFA,NAB2,SLC11A1,NR4A2,HELZ2,NR4A3,TNFRSF8,FOSL2,TESC,SIRT4,GM20605,KLF15,BHLHE40,PAGR1A,NUPR1,FLNA,LDLR,NUDT16,TET3,DNAJB5,RORB,ARID5A,KLF10,TOB1,ZFP189,BCOR,MAFF,SAFB2,NPAS4,CAVIN2,FOXO6,IER2,S100A9,TCIM,IER5,ZFP119A,UPF1,ZFP599,HIST2H2AA2,CCND1,HIST2H3C2,LRCH4,GM14403,POU3F2,GDF1
1	TRUE	0.0228	38	124	3	0.024	0.079	GO:0042551	BP	40	neuron maturation	1	SPTBN4,NR4A2,CSPG4
1	TRUE	0.0229	3970	132	30	0.227	0.008	GO:0019222	BP	40	regulation of metabolic process	2	MNT,SPTBN4,BTG2,KLF11,SPRY4,CD6,NAB2,NR4A2,TNFRSF8,GM20605,KLF15,PAGR1A,DUSP4,PLAT,CSPG4,MID1,MIDN,RORB,GADD45A,KLF10,IRS2,BCOR,LTBP4,NPAS4,FOXO6,IER2,HIST2H2AA2,HIST2H3C2,LRCH4,GDF1
1	TRUE	0.0245	61	419	6	0.014	0.098	GO:0006959	BP	30	humoral immune response	1	C2,EXO1,S100A9,HIST1H2BR,C4B,IGHG2C
1	TRUE	0.0245	1721	208	25	0.12	0.015	GO:0010605	BP	40	negative regulation of macromolecule metabolic process	3	MNT,BTG2,KLF11,FST,SPRY4,NAB2,NR4A2,NR4A3,GM20605,KLF15,BHLHE40,FLNA,DUSP4,PLAT,DNAJB5,RORB,GADD45A,ARID5A,KLF10,TOB1,BCOR,HIST2H2AA2,CCND1,HIST2H3C2,LRCH4
1	TRUE	0.0246	1450	413	41	0.099	0.028	GO:0071310	BP	40	cellular response to organic substance	4	ITGA3,NEFH,ERN1,PER1,FST,RAPGEF3,VEGFA,SIK1,SPRY4,CD6,FASN,SOX17,CCDC3,NR4A2,CALB1,NR4A3,TESC,KLF15,PAGR1A,COL4A2,LDLR,RORB,ARID5A,TOB1,IRS2,LTBP4,CHRM4,SAFB2,ITPR3,CDC42EP2,NPAS4,GPR68,BDNF,RYR3,LEPR,UPF1,NUMBL,CCND1,BGLAP,POU3F2,GDF1
1	TRUE	0.0252	1799	102	15	0.147	0.008	GO:0009653	BP	40	anatomical structure morphogenesis	2	SPTBN4,NEFH,NAB2,NR4A2,COL5A1,TNFRSF8,DUSP4,RORB,BCOR,MAP6D1,DACT2,FOXO6,LAMB2,MYH7,TNNC1
1	TRUE	0.0252	525	302	16	0.053	0.03	GO:0032990	BP	40	cell part morphogenesis	3	NES,SPTBN4,NEFH,SEMA3G,VEGFA,SLIT1,NR4A2,NR4A3,TNFRSF8,MYH14,FSTL4,MAP6D1,ISLR2,LAMB2,NUMBL,POU3F2
1	TRUE	0.0252	3230	98	20	0.204	0.006	GO:0048523	BP	40	negative regulation of cellular process	2	BTG2,SPRY4,NAB2,NR4A2,COL5A1,TNFRSF8,GM20605,DUSP4,PLAT,MID1,MIDN,RORB,GADD45A,KLF10,IRS2,BCOR,MAP6D1,DACT2,HIST2H2AA2,LRCH4
1	TRUE	0.0258	2428	352	52	0.148	0.021	GO:1901362	BP	40	organic cyclic compound biosynthetic process	1	MNT,BTG2,KLF11,PER1,NRDE2,FST,RAPGEF3,CDKN1A,VEGFA,DUSP1,NAB2,SLC11A1,NR4A2,HELZ2,NR4A3,TNFRSF8,FOSL2,TESC,GM20605,KLF15,BHLHE40,PAGR1A,NUPR1,FLNA,COL4A2,NUDT16,TET3,DNAJB5,RORB,ARID5A,KLF10,TOB1,ZFP189,BCOR,MAFF,SAFB2,NPAS4,CAVIN2,ENTPD1,FOXO6,IER2,TCIM,IER5,ZFP119A,ZFP599,HIST2H2AA2,CCND1,HIST2H3C2,LRCH4,GM14403,POU3F2,GDF1
1	TRUE	0.0258	6539	104	34	0.327	0.005	GO:0050789	BP	40	regulation of biological process	1	SPTBN4,NEFH,BTG2,SPRY4,NAB2,NR4A2,COL5A1,MAL,TNFRSF8,GM20605,PAGR1A,DUSP4,PLAT,MID1,MIDN,RORB,GADD45A,VGF,KLF10,IRS2,BCOR,LTBP4,RSC1A1,MAP6D1,EGFLAM,NPAS4,DACT2,GPR3,FOXO6,MYH7,HIST2H2AA2,TNNC1,LRCH4,GDF1
1	TRUE	0.0259	88	302	6	0.02	0.068	GO:0030048	BP	64	actin filament-based movement	1	MYH9,MYH14,FLNA,FRMD6,MYH7,TNNC1
1	TRUE	0.026	5	229	2	0.009	0.4	GO:0045112	BP	18	integrin biosynthetic process	1	COL5A1,S100A9
1	TRUE	0.0275	15	89	2	0.022	0.133	GO:0043501	BP	40	skeletal muscle adaptation	4	MYH7,TNNC1
1	TRUE	0.0275	3535	98	21	0.214	0.006	GO:0048519	BP	40	negative regulation of biological process	1	BTG2,SPRY4,NAB2,NR4A2,COL5A1,TNFRSF8,GM20605,DUSP4,PLAT,MID1,MIDN,RORB,GADD45A,KLF10,IRS2,BCOR,RSC1A1,MAP6D1,DACT2,HIST2H2AA2,LRCH4
1	TRUE	0.0278	497	413	19	0.046	0.038	GO:0007610	BP	9	behavior	1	ITGA3,TRH,HOMER1,SPTBN4,BTG2,THBS4,GAA,NR4A2,CALB1,NR4A3,NPY,MYH14,LDLR,RASD2,ITPR3,NPAS4,BDNF,FOXO6,LEPR
1	TRUE	0.0302	504	295	15	0.051	0.03	GO:0048858	BP	40	cell projection morphogenesis	2	NES,SPTBN4,NEFH,SEMA3G,VEGFA,SLIT1,NR4A2,NR4A3,TNFRSF8,FSTL4,MAP6D1,ISLR2,LAMB2,NUMBL,POU3F2
1	TRUE	0.0304	33	43	2	0.047	0.061	GO:0045197	BP	62	establishment or maintenance of epithelial cell apical/basal polarity	3	GM20605,LRCH4
1	TRUE	0.0306	14	352	3	0.009	0.214	GO:0071850	BP	121	mitotic cell cycle arrest	1	CDKN1A,DUSP1,GADD45A
1	TRUE	0.031	37	147	3	0.02	0.081	GO:0010828	BP	51	positive regulation of glucose transmembrane transport	2	NR4A3,KLF15,IRS2
1	TRUE	0.031	454	295	14	0.047	0.031	GO:0048667	BP	40	cell morphogenesis involved in neuron differentiation	2	SPTBN4,NEFH,SEMA3G,VEGFA,SLIT1,NR4A2,NR4A3,TNFRSF8,FSTL4,MAP6D1,ISLR2,LAMB2,NUMBL,POU3F2
1	TRUE	0.0311	444	334	15	0.045	0.034	GO:0033993	BP	40	response to lipid	4	MGST1,PER1,CD6,SLC11A1,TNFRSF8,FOSL2,TESC,PAGR1A,LDLR,RORB,ARID5A,SAFB2,NPAS4,RBP1,UPF1
1	TRUE	0.0311	2152	428	56	0.131	0.026	GO:0048513	BP	40	animal organ development	3	ITGA3,NES,HOMER1,MYH11,NEFH,BTG2,FAM20A,FST,MYH9,VEGFA,SIK1,SOX8,COL11A2,SLIT1,FASN,NAB2,GAA,SOX17,NR4A2,COL5A1,TGM3,CALB1,NR4A3,MFSD2A,FOSL2,TESC,KBTBD8,KLF15,NUPR1,MYH14,FLNA,RXFP1,RORB,TNS2,VGF,ARID5A,KLF10,IRS2,BCOR,MAFF,SAFB2,RBP1,GPR68,BDNF,DACT2,LAMB2,MYH7,TCIM,ECE1,LEPR,NUMBL,CCND1,ETNK2,TNNC1,POU3F2,DCHS2
1	TRUE	0.0311	2081	313	42	0.134	0.02	GO:0051239	BP	40	regulation of multicellular organismal process	2	SPTBN4,LPL,SMTN,FST,SEMA3G,RAPGEF3,VEGFA,CD6,SLIT1,GAA,SLC11A1,NR4A2,COL5A1,NR4A3,TNFRSF8,TESC,PAGR1A,NUPR1,FLNA,COL4A2,PLAT,LDLR,CSPG4,RORB,FSTL4,ARID5A,KLF10,TOB1,BCOR,MAFF,RBP1,GPR68,ISLR2,FOXO6,MYH7,S100A9,TCIM,ECE1,NUMBL,CCND1,TNNC1,POU3F2
1	TRUE	0.0311	67	27	2	0.074	0.03	GO:0001704	BP	40	formation of primary germ layer	2	COL5A1,DUSP4
1	TRUE	0.0311	20	76	2	0.026	0.1	GO:0007026	BP	17	negative regulation of microtubule depolymerization	2	MID1,MAP6D1
1	TRUE	0.0311	5	263	2	0.008	0.4	GO:0009137	BP	86	purine nucleoside diphosphate catabolic process	1	NUDT16,ENTPD1
1	TRUE	0.0311	5	263	2	0.008	0.4	GO:0009181	BP	86	purine ribonucleoside diphosphate catabolic process	1	NUDT16,ENTPD1
1	TRUE	0.0317	889	413	28	0.068	0.031	GO:0009719	BP	40	response to endogenous stimulus	2	ITGA3,LPL,PER1,FST,RAPGEF3,SIK1,NR4A2,NR4A3,FOSL2,KLF15,PAGR1A,COL4A2,LDLR,VGF,TOB1,IRS2,LTBP4,CHRM4,SAFB2,ITPR3,NPAS4,BDNF,IER2,RYR3,LEPR,CCND1,BGLAP,GDF1
1	TRUE	0.0317	87	147	4	0.027	0.046	GO:0043500	BP	40	muscle adaptation	2	NR4A3,KLF15,MYH7,TNNC1
1	TRUE	0.0318	43	136	3	0.022	0.07	GO:0007585	BP	40	respiratory gaseous exchange	2	GAA,NR4A2,TNNC1
1	TRUE	0.0325	833	302	21	0.07	0.025	GO:0032989	BP	40	cellular component morphogenesis	2	NES,SPTBN4,NEFH,SEMA3G,MYH9,VEGFA,SLIT1,NR4A2,NR4A3,TNFRSF8,MYH14,FLNA,FSTL4,MAP6D1,CDC42EP2,FRMD6,DACT2,ISLR2,LAMB2,NUMBL,POU3F2
1	TRUE	0.0327	150	419	9	0.021	0.06	GO:0002460	BP	7	adaptive immune response based on somatic recombination of immune receptors built from immunoglobulin superfamily domains	2	SUPT6,CD274,VEGFA,SLC11A1,PAGR1A,ARID5A,EXO1,C4B,IGHG2C
1	TRUE	0.0331	352	420	15	0.036	0.043	GO:0030855	BP	40	epithelial cell differentiation	1	RAPGEF3,VEGFA,SOX8,FASN,SOX17,TGM3,FOSL2,KLF15,FLNA,MAFF,SAFB2,FRMD6,DACT2,LAMB2,CCND1
1	TRUE	0.0331	38	43	2	0.047	0.053	GO:0061245	BP	62	establishment or maintenance of bipolar cell polarity	1	GM20605,LRCH4
1	TRUE	0.0331	38	43	2	0.047	0.053	GO:0035088	BP	62	establishment or maintenance of apical/basal cell polarity	2	GM20605,LRCH4
1	TRUE	0.0332	213	420	11	0.026	0.052	GO:0072001	BP	40	renal system development	1	ITGA3,VEGFA,SOX8,SOX17,CALB1,KLF15,TNS2,BDNF,DACT2,LAMB2,DCHS2
1	TRUE	0.0339	3361	124	25	0.202	0.007	GO:0007154	BP	81	cell communication	1	MNT,SPTBN4,SPRY4,CD6,NR4A2,MAL,TNFRSF8,GM20605,PAGR1A,DUSP4,PLAT,CSPG4,MID1,MIDN,GADD45A,VGF,KLF10,IRS2,LTBP4,NPAS4,DACT2,GJC3,LRCH4,PCDHA8,GDF1
1	TRUE	0.0339	138	295	7	0.024	0.051	GO:0002573	BP	58	myeloid leukocyte differentiation	1	MYH9,VEGFA,FASN,TESC,KLF10,RBP1,GPR68
1	TRUE	0.0339	22	76	2	0.026	0.091	GO:0031114	BP	17	regulation of microtubule depolymerization	2	MID1,MAP6D1
1	TRUE	0.0347	6894	354	118	0.333	0.017	GO:0065007	BP	40	biological regulation	1	MNT,TIMM50,NES,TRH,HOMER1,SPTBN4,LPL,STAC2,NEFH,BTG2,SMTN,KLF11,ERN1,PER1,NRDE2,PCSK1,THBS4,FST,SEMA3G,MYH9,RAPGEF3,BTG3,LMBR1L,CDKN1A,VEGFA,DUSP1,COL11A2,C2,SPRY4,CD6,SLIT1,NAB2,GAA,SLC11A1,NR4A2,COL5A1,MAL,HELZ2,CALB1,NR4A3,TNFRSF8,FOSL2,TESC,ALDH2,SIRT4,GM20605,NPY,KLF15,BHLHE40,PAGR1A,NUPR1,MYH14,FLNA,COL4A2,DUSP4,PLAT,LDLR,NUDT16,CSPG4,RXFP1,RASD2,SCN7A,TET3,MID1,MIDN,DNAJB5,RORB,FSTL4,GADD4…
1	TRUE	0.035	13	420	3	0.007	0.231	GO:0072243	BP	40	metanephric nephron epithelium development	2	SOX8,CALB1,LAMB2
1	TRUE	0.0351	31	58	2	0.034	0.065	GO:0014037	BP	40	Schwann cell differentiation	1	NAB2,LAMB2
1	TRUE	0.0357	8	194	2	0.01	0.25	GO:0032926	BP	19	negative regulation of activin receptor signaling pathway	1	FST,DACT2
1	TRUE	0.0366	15	375	3	0.008	0.2	GO:0044321	BP	113	response to leptin	1	NR4A3,LEPR,CCND1
1	TRUE	0.0367	1150	273	24	0.088	0.021	GO:0030030	BP	40	cell projection organization	1	NES,HOMER1,SPTBN4,NEFH,BTG2,SEMA3G,MYH9,SLIT1,NR4A2,NR4A3,TNFRSF8,FLNA,CSPG4,WDR5B,FSTL4,CROCC,MAP6D1,CDC42EP2,ISLR2,FOXO6,LAMB2,S100A9,NUMBL,POU3F2
1	TRUE	0.0376	6193	354	108	0.305	0.017	GO:0050794	BP	40	regulation of cellular process	1	MNT,TIMM50,NES,TRH,HOMER1,SPTBN4,LPL,NEFH,BTG2,KLF11,ERN1,PER1,NRDE2,THBS4,FST,SEMA3G,MYH9,RAPGEF3,BTG3,LMBR1L,CDKN1A,VEGFA,DUSP1,C2,SPRY4,CD6,SLIT1,NAB2,SLC11A1,NR4A2,COL5A1,MAL,HELZ2,CALB1,NR4A3,TNFRSF8,FOSL2,TESC,ALDH2,SIRT4,GM20605,NPY,KLF15,BHLHE40,PAGR1A,NUPR1,FLNA,COL4A2,DUSP4,PLAT,LDLR,NUDT16,CSPG4,RXFP1,RASD2,TET3,MID1,MIDN,DNAJB5,RORB,FSTL4,GADD45A,TNS2,VGF,ARID5A,KLF10,TOB1,IRS2,ZFP189…
1	TRUE	0.0381	71	295	5	0.017	0.07	GO:0008585	BP	40	female gonad development	4	NEFH,FST,VEGFA,NUPR1,VGF
1	TRUE	0.0393	2694	428	66	0.154	0.024	GO:0048869	BP	40	cellular developmental process	1	MNT,RNF17,ITGA3,SUPT6,NES,HOMER1,SPTBN4,LPL,MYH11,NEFH,BTG2,THBS4,FST,SEMA3G,MYH9,RAPGEF3,CDKN1A,VEGFA,SIK1,SOX8,COL11A2,SLIT1,FASN,NAB2,SOX17,CCDC3,NR4A2,COL5A1,TGM3,NR4A3,TNFRSF8,MFSD2A,FOSL2,TESC,KBTBD8,KLF15,NUPR1,MYH14,FLNA,LDLR,CSPG4,RXFP1,RORB,FSTL4,ARID5A,KLF10,TOB1,MAP6D1,MAFF,SAFB2,CDC42EP2,RBP1,GPR68,FRMD6,BDNF,DACT2,ISLR2,FOXO6,LAMB2,IER2,S100A9,LEPR,NUMBL,CCND1,POU3F2,GDF1
1	TRUE	0.0394	3884	354	74	0.209	0.019	GO:0051716	BP	40	cellular response to stimulus	1	MNT,TIMM50,TRH,HOMER1,MGST1,LPL,NEFH,BTG2,ERN1,PER1,THBS4,FST,RAPGEF3,LMBR1L,CDKN1A,VEGFA,DUSP1,SPRY4,CD6,FASN,SLC11A1,NR4A2,MAL,CALB1,NR4A3,TNFRSF8,TESC,SIRT4,GM20605,NPY,KLF15,PAGR1A,NUPR1,FLNA,COL4A2,DUSP4,PLAT,LDLR,NUDT16,CSPG4,RXFP1,RASD2,MID1,RORB,FSTL4,GADD45A,ARID5A,KLF10,TOB1,IRS2,EXO1,LTBP4,CHRM4,SAFB2,CDC42EP2,NPAS4,GSG1L,GPR68,ENTPD1,DACT2,GLP2R,LAMB2,S100A9,TCIM,IER5,ECE1,UPF1,NUMBL,…
1	TRUE	0.0394	14	125	2	0.016	0.143	GO:0061318	BP	40	renal filtration cell differentiation	2	KLF15,LAMB2
1	TRUE	0.0394	99	420	7	0.017	0.071	GO:0072006	BP	40	nephron development	3	ITGA3,VEGFA,SOX8,CALB1,KLF15,LAMB2,DCHS2
1	TRUE	0.0394	599	208	12	0.058	0.02	GO:0000122	BP	40	negative regulation of transcription by RNA polymerase II	7	MNT,BTG2,KLF11,FST,NR4A2,NR4A3,BHLHE40,DNAJB5,ARID5A,BCOR,CCND1,HIST2H3C2
1	TRUE	0.0394	14	420	3	0.007	0.214	GO:0072207	BP	40	metanephric epithelium development	1	SOX8,CALB1,LAMB2
1	TRUE	0.0394	14	125	2	0.016	0.143	GO:0072311	BP	40	glomerular epithelial cell differentiation	2	KLF15,LAMB2
1	TRUE	0.0394	14	125	2	0.016	0.143	GO:0072112	BP	40	glomerular visceral epithelial cell differentiation	3	KLF15,LAMB2
1	TRUE	0.0394	69	101	3	0.03	0.043	GO:0021954	BP	40	central nervous system neuron development	1	SPTBN4,BTG2,NR4A2
1	TRUE	0.0399	73	295	5	0.017	0.068	GO:0061013	BP	40	regulation of mRNA catabolic process	2	BTG2,VEGFA,SLC11A1,TOB1,UPF1
1	TRUE	0.0402	74	295	5	0.017	0.068	GO:0046545	BP	40	development of primary female sexual characteristics	3	NEFH,FST,VEGFA,NUPR1,VGF
1	TRUE	0.0412	37	58	2	0.034	0.054	GO:0031103	BP	40	axon regeneration	4	NEFH,LAMB2
1	TRUE	0.0414	88	260	5	0.019	0.057	GO:0060048	BP	40	cardiac muscle contraction	1	SMTN,GAA,FLNA,MYH7,TNNC1
1	TRUE	0.0414	490	295	14	0.047	0.029	GO:0048812	BP	40	neuron projection morphogenesis	3	SPTBN4,NEFH,SEMA3G,VEGFA,SLIT1,NR4A2,NR4A3,TNFRSF8,FSTL4,MAP6D1,ISLR2,LAMB2,NUMBL,POU3F2
1	TRUE	0.0414	15	125	2	0.016	0.133	GO:0072010	BP	40	glomerular epithelium development	1	KLF15,LAMB2
1	TRUE	0.0414	15	414	3	0.007	0.2	GO:0042789	BP	40	mRNA transcription by RNA polymerase II	1	SUPT6,SOX17,FLNA
1	TRUE	0.0422	274	303	10	0.033	0.036	GO:0003012	BP	40	muscle system process	3	HOMER1,SMTN,GAA,NR4A3,KLF15,MYH14,FLNA,MYH7,ECE1,TNNC1
1	TRUE	0.0422	80	402	6	0.015	0.075	GO:0042752	BP	40	regulation of circadian rhythm	2	PER1,SIK1,BHLHE40,RORB,KLF10,LEPR
1	TRUE	0.0422	76	420	6	0.014	0.079	GO:0008584	BP	40	male gonad development	4	SOX8,TESC,NUPR1,FLNA,SAFB2,CCND1
1	TRUE	0.0424	13	147	2	0.014	0.154	GO:0046321	BP	94	positive regulation of fatty acid oxidation	1	NR4A3,IRS2
1	TRUE	0.0424	193	362	9	0.025	0.047	GO:0043062	BP	60	extracellular structure organization	1	LPL,P4HA1,COL11A2,COL5A1,RXFP1,OLFML2B,EGFLAM,OLFML2A,LAMB2
1	TRUE	0.0432	295	428	13	0.03	0.044	GO:0014706	BP	40	striated muscle tissue development	5	HOMER1,MYH11,BTG2,VEGFA,SIK1,SOX8,SOX17,NUPR1,MYH14,MAFF,BDNF,MYH7,TNNC1
1	TRUE	0.0441	77	420	6	0.014	0.078	GO:0046546	BP	40	development of primary male sexual characteristics	3	SOX8,TESC,NUPR1,FLNA,SAFB2,CCND1
1	TRUE	0.0442	10	200	2	0.01	0.2	GO:0060211	BP	21	regulation of nuclear-transcribed mRNA poly(A) tail shortening	1	BTG2,TOB1
1	TRUE	0.0442	10	200	2	0.01	0.2	GO:0060213	BP	21	positive regulation of nuclear-transcribed mRNA poly(A) tail shortening	2	BTG2,TOB1
1	TRUE	0.0442	154	291	7	0.024	0.045	GO:0034764	BP	51	positive regulation of transmembrane transport	1	STAC2,RAPGEF3,NR4A3,TESC,KLF15,FLNA,IRS2
1	TRUE	0.0442	197	420	10	0.024	0.051	GO:0001822	BP	40	kidney development	2	ITGA3,VEGFA,SOX8,CALB1,KLF15,TNS2,BDNF,DACT2,LAMB2,DCHS2
1	TRUE	0.0442	1259	125	13	0.104	0.01	GO:0022008	BP	40	neurogenesis	1	SPTBN4,NEFH,BTG2,NAB2,NR4A2,TNFRSF8,KLF15,CSPG4,RORB,MAP6D1,FOXO6,LAMB2,IER2
1	TRUE	0.0442	877	213	15	0.07	0.017	GO:0048666	BP	40	neuron development	1	SPTBN4,NEFH,BTG2,SEMA3G,NR4A2,NR4A3,TNFRSF8,FLNA,CSPG4,RORB,MAP6D1,ISLR2,FOXO6,LAMB2,NUMBL
1	TRUE	0.0442	800	271	18	0.066	0.022	GO:0031175	BP	40	neuron projection development	2	SPTBN4,NEFH,BTG2,SEMA3G,SLIT1,NR4A2,NR4A3,TNFRSF8,FLNA,CSPG4,FSTL4,MAP6D1,ISLR2,FOXO6,LAMB2,S100A9,NUMBL,POU3F2
1	TRUE	0.045	500	295	14	0.047	0.028	GO:0120039	BP	40	plasma membrane bounded cell projection morphogenesis	3	SPTBN4,NEFH,SEMA3G,VEGFA,SLIT1,NR4A2,NR4A3,TNFRSF8,FSTL4,MAP6D1,ISLR2,LAMB2,NUMBL,POU3F2
1	TRUE	0.0454	164	428	9	0.021	0.055	GO:0030198	BP	60	extracellular matrix organization	2	MYH11,P4HA1,COL11A2,COL5A1,RXFP1,OLFML2B,EGFLAM,OLFML2A,LAMB2
1	TRUE	0.0454	5	386	2	0.005	0.4	GO:2000542	BP	40	negative regulation of gastrulation	2	SOX17,COL5A1
1	TRUE	0.0457	16	420	3	0.007	0.188	GO:0060008	BP	40	Sertoli cell differentiation	2	SOX8,FLNA,SAFB2
1	TRUE	0.0469	169	419	9	0.021	0.053	GO:0002250	BP	7	adaptive immune response	1	SUPT6,CD274,VEGFA,SLC11A1,PAGR1A,ARID5A,EXO1,C4B,IGHG2C
1	TRUE	0.0469	3328	124	24	0.194	0.007	GO:0023052	BP	100	signaling	1	MNT,SPTBN4,SPRY4,CD6,NR4A2,MAL,TNFRSF8,GM20605,PAGR1A,DUSP4,PLAT,CSPG4,MID1,MIDN,GADD45A,VGF,IRS2,LTBP4,NPAS4,DACT2,GJC3,LRCH4,PCDHA8,GDF1
1	TRUE	0.0469	32	76	2	0.026	0.062	GO:0031111	BP	17	negative regulation of microtubule polymerization or depolymerization	1	MID1,MAP6D1
1	TRUE	0.0476	25	279	3	0.011	0.12	GO:0030851	BP	58	granulocyte differentiation	2	FASN,TESC,RBP1
1	TRUE	0.0476	18	125	2	0.016	0.111	GO:0003299	BP	40	muscle hypertrophy in response to stress	1	KLF15,MYH7
1	TRUE	0.0476	18	125	2	0.016	0.111	GO:0014898	BP	40	cardiac muscle hypertrophy in response to stress	2	KLF15,MYH7
1	TRUE	0.0476	1140	273	23	0.084	0.02	GO:0120036	BP	40	plasma membrane bounded cell projection organization	2	HOMER1,SPTBN4,NEFH,BTG2,SEMA3G,MYH9,SLIT1,NR4A2,NR4A3,TNFRSF8,FLNA,CSPG4,WDR5B,FSTL4,CROCC,MAP6D1,CDC42EP2,ISLR2,FOXO6,LAMB2,S100A9,NUMBL,POU3F2
1	TRUE	0.0476	45	58	2	0.034	0.044	GO:0031102	BP	40	neuron projection regeneration	3	NEFH,LAMB2
1	TRUE	0.0476	49	154	3	0.019	0.061	GO:1901879	BP	17	regulation of protein depolymerization	1	NES,MID1,MAP6D1
1	TRUE	0.0476	33	76	2	0.026	0.061	GO:0007019	BP	17	microtubule depolymerization	1	MID1,MAP6D1
1	TRUE	0.048	8	263	2	0.008	0.25	GO:0009191	BP	86	ribonucleoside diphosphate catabolic process	1	NUDT16,ENTPD1
1	TRUE	0.0484	2187	386	50	0.13	0.023	GO:0010604	BP	40	positive regulation of macromolecule metabolic process	1	ITGA3,BTG2,FAM20A,RNF144A,ERN1,PER1,THBS4,MYH9,RAPGEF3,CDKN1A,VEGFA,CD6,NAB2,SOX17,SLC11A1,NR4A2,HELZ2,NR4A3,TNFRSF8,FOSL2,TESC,KLF15,PAGR1A,NUPR1,LDLR,NUDT16,CSPG4,RASD2,TET3,MID1,RORB,GADD45A,ARID5A,KLF10,TOB1,IRS2,MAFF,NPAS4,CAVIN2,IER2,S100A9,TCIM,IER5,ECE1,LEPR,UPF1,RNF217,CCND1,POU3F2,GDF1
1	TRUE	0.0486	26	274	3	0.011	0.115	GO:0046320	BP	94	regulation of fatty acid oxidation	1	NR4A3,SIRT4,IRS2
1	TRUE	0.0488	57	419	5	0.012	0.088	GO:0016064	BP	77	immunoglobulin mediated immune response	1	SUPT6,PAGR1A,EXO1,C4B,IGHG2C
1	TRUE	0.0488	498	25	3	0.12	0.006	GO:0043408	BP	47	regulation of MAPK cascade	1	DUSP4,MID1,GDF1
1	TRUE	0.0488	1009	152	13	0.086	0.013	GO:0003008	BP	40	system process	2	SPTBN4,BTG2,COL11A2,GAA,NR4A3,KLF15,RSC1A1,NPAS4,FOXO6,LAMB2,MYH7,GJC3,TNNC1
1	TRUE	0.0488	308	428	13	0.03	0.042	GO:0060537	BP	40	muscle tissue development	4	HOMER1,MYH11,BTG2,VEGFA,SIK1,SOX8,SOX17,NUPR1,MYH14,MAFF,BDNF,MYH7,TNNC1
1	TRUE	0.0488	2776	352	55	0.156	0.02	GO:0044271	BP	40	cellular nitrogen compound biosynthetic process	1	MNT,BTG2,KLF11,PER1,NRDE2,PCSK1,FST,RAPGEF3,CDKN1A,VEGFA,DUSP1,NAB2,SLC11A1,NR4A2,HELZ2,NR4A3,TNFRSF8,FOSL2,TESC,GM20605,KLF15,BHLHE40,PAGR1A,NUPR1,FLNA,COL4A2,NUDT16,TET3,DNAJB5,RORB,ARID5A,KLF10,TOB1,ZFP189,BCOR,MAFF,SAFB2,NPAS4,CAVIN2,ENTPD1,FOXO6,IER2,S100A9,TCIM,IER5,ZFP119A,UPF1,ZFP599,HIST2H2AA2,CCND1,HIST2H3C2,LRCH4,GM14403,POU3F2,GDF1
1	TRUE	0.0488	47	58	2	0.034	0.043	GO:0048678	BP	40	response to axon injury	1	NEFH,LAMB2
1	TRUE	0.0488	83	295	5	0.017	0.06	GO:0046660	BP	40	female sex differentiation	2	NEFH,FST,VEGFA,NUPR1,VGF
1	TRUE	0.0488	162	291	7	0.024	0.043	GO:0002064	BP	40	epithelial cell development	2	RAPGEF3,FASN,FOSL2,FLNA,FRMD6,DACT2,LAMB2
1	TRUE	0.0488	116	27	2	0.074	0.017	GO:0007369	BP	40	gastrulation	1	COL5A1,DUSP4
1	TRUE	0.0488	7	297	2	0.007	0.286	GO:0072044	BP	40	collecting duct development	1	CALB1,DACT2
1	TRUE	0.0488	18	402	3	0.007	0.167	GO:0009648	BP	53	photoperiodism	1	PER1,SIK1,BHLHE40
1	TRUE	0.0488	18	402	3	0.007	0.167	GO:0043153	BP	53	entrainment of circadian clock by photoperiod	1	PER1,SIK1,BHLHE40
1	TRUE	0.049	19	125	2	0.016	0.105	GO:0014887	BP	40	cardiac muscle adaptation	4	KLF15,MYH7
1	TRUE	0.0496	25	295	3	0.01	0.12	GO:0042088	BP	7	T-helper 1 type immune response	3	VEGFA,SLC11A1,ARID5A

## Sheet: GO_Hippocampus Embryonic
query.number	significant	p.value	term.size	query.size	overlap.size	precision	recall	term.id	domain	subgraph.number	term.name	relative.depth	intersection
1	TRUE	1.47e-05	17	40	4	0.1	0.235	GO:0070208	BP	69	protein heterotrimerization	5	COL6A1,COL1A1,COL6A2,COL1A2
1	TRUE	5.05e-05	111	8	4	0.5	0.036	GO:0071229	BP	8	cellular response to acid chemical	1	COL6A1,ALDH1A2,COL3A1,COL1A2
1	TRUE	5.42e-05	1289	369	44	0.119	0.034	GO:0006928	BP	84	movement of cell or subcellular component	1	SERPINF1,COL1A1,SST,AQP1,TRPV4,VTN,DNAH11,LAMA2,EGFR,FLT4,ACE,RGCC,NEFL,MATN2,APOD,SPAG6L,MAATS1,GLI1,COL3A1,NR4A2,EDN3,ENPEP,PDGFRA,PF4,CD9,ADGRA2,KIF9,FOXJ1,DYNLRB2,DNAIC2,WDR78,SATB2,LPAR1,CFAP157,MYRIP,DNALI1,WDR63,FGFBP1,IGF2,DNAH6,DNAH9,CXCL12,ERBB4,SPINT2
1	TRUE	0.000159	158	8	4	0.5	0.025	GO:0001101	BP	8	response to acid chemical	2	COL6A1,ALDH1A2,COL3A1,COL1A2
1	TRUE	0.000215	19	86	4	0.047	0.211	GO:0031100	BP	18	animal organ regeneration	3	VTN,ACE,GLI1,CXCL12
1	TRUE	0.000305	42	40	4	0.1	0.095	GO:0070206	BP	69	protein trimerization	4	COL6A1,COL1A1,COL6A2,COL1A2
1	TRUE	0.00033	152	342	12	0.035	0.079	GO:0030198	BP	69	extracellular matrix organization	2	COL1A1,NID1,VTN,RGCC,COL3A1,PDGFRA,COL1A2,COL4A1,KIF9,FMOD,EGFLAM,SPINT2
1	TRUE	0.00033	52	33	4	0.121	0.077	GO:0071230	BP	8	cellular response to amino acid stimulus	3	COL6A1,COL1A1,COL3A1,COL1A2
1	TRUE	0.00033	485	342	22	0.064	0.045	GO:0001944	BP	18	vasculature development	2	SERPINF1,COL1A1,AQP1,ALDH1A2,LAMA4,FLT4,ACE,RGCC,TMEM204,COL3A1,ENPEP,PDGFRA,PF4,COL1A2,ADGRA2,COL4A1,COL4A2,FGFBP1,OSR1,IGF2,LEPR,CXCL12
1	TRUE	0.000381	91	86	6	0.07	0.066	GO:0031099	BP	18	regeneration	1	VTN,ACE,NEFL,APOD,GLI1,CXCL12
1	TRUE	0.000381	744	369	29	0.079	0.039	GO:0072359	BP	18	circulatory system development	2	SERPINF1,COL1A1,AQP1,ALDH1A2,DNAH11,LAMA4,EGFR,FLT4,ACE,RGCC,TMEM204,GLI1,COL3A1,ENPEP,PDGFRA,PF4,COL1A2,ADGRA2,COL4A1,COL4A2,BMP5,FOXJ1,ADRA1A,FGFBP1,OSR1,IGF2,LEPR,CXCL12,ERBB4
1	TRUE	0.000381	496	342	22	0.064	0.044	GO:0072358	BP	18	cardiovascular system development	2	SERPINF1,COL1A1,AQP1,ALDH1A2,LAMA4,FLT4,ACE,RGCC,TMEM204,COL3A1,ENPEP,PDGFRA,PF4,COL1A2,ADGRA2,COL4A1,COL4A2,FGFBP1,OSR1,IGF2,LEPR,CXCL12
1	TRUE	0.000405	461	342	21	0.061	0.046	GO:0001568	BP	18	blood vessel development	1	SERPINF1,COL1A1,AQP1,ALDH1A2,LAMA4,FLT4,ACE,RGCC,COL3A1,ENPEP,PDGFRA,PF4,COL1A2,ADGRA2,COL4A1,COL4A2,FGFBP1,OSR1,IGF2,LEPR,CXCL12
1	TRUE	0.000441	61	8	3	0.375	0.049	GO:0043200	BP	8	response to amino acid	4	COL6A1,COL3A1,COL1A2
1	TRUE	0.000464	281	63	8	0.127	0.028	GO:0009611	BP	39	response to wounding	1	COL1A1,NEFL,APOD,GLI1,COL3A1,SLC7A11,PF4,F13A1
1	TRUE	0.000612	167	170	9	0.053	0.054	GO:0046942	BP	117	carboxylic acid transport	4	SLC13A3,SLC6A15,ACE,EMB,SLC22A6,SLC16A14,SLC6A20A,HTR2C,OSR1
1	TRUE	0.000658	169	170	9	0.053	0.053	GO:0015849	BP	117	organic acid transport	1	SLC13A3,SLC6A15,ACE,EMB,SLC22A6,SLC16A14,SLC6A20A,HTR2C,OSR1
1	TRUE	0.00077	14	52	3	0.058	0.214	GO:0018149	BP	102	peptide cross-linking	1	COL3A1,TGM2,F13A1
1	TRUE	0.00115	4	342	3	0.009	0.75	GO:0072239	BP	18	metanephric glomerulus vasculature development	3	AQP1,PDGFRA,OSR1
1	TRUE	0.00116	54	343	7	0.02	0.13	GO:0003341	BP	84	cilium movement	3	DNAH11,MAATS1,DNAIC2,WDR78,DNALI1,DNAH6,DNAH9
1	TRUE	0.00125	183	342	12	0.035	0.066	GO:0043062	BP	69	extracellular structure organization	1	COL1A1,NID1,VTN,RGCC,COL3A1,PDGFRA,COL1A2,COL4A1,KIF9,FMOD,EGFLAM,SPINT2
1	TRUE	0.0019	575	369	23	0.062	0.04	GO:0035239	BP	18	tube morphogenesis	3	SERPINF1,AQP1,ALDH1A2,EGFR,FLT4,ACE,RGCC,COL3A1,ENPEP,PDGFRA,PF4,ADGRA2,COL4A1,COL4A2,BMP5,SOSTDC1,TGM2,FGFBP1,OSR1,IGF2,LEPR,CXCL12,SPINT2
1	TRUE	0.00209	1144	316	33	0.104	0.029	GO:0040011	BP	84	locomotion	1	SERPINF1,COL1A1,SST,AQP1,TRPV4,VTN,DNAH11,LAMA2,FLT4,ACE,RGCC,NEFL,MATN2,APOD,TYMP,SPAG6L,GLI1,COL3A1,NR4A2,EDN3,ENPEP,PF4,ADGRA2,FOXJ1,SATB2,LPAR1,CFAP157,HTR2C,FGFBP1,IGF2,CXCL12,ERBB4,SPINT2
1	TRUE	0.00248	670	369	25	0.068	0.037	GO:0051270	BP	84	regulation of cellular component movement	1	SERPINF1,COL1A1,SST,AQP1,TRPV4,VTN,DNAH11,EGFR,FLT4,ACE,RGCC,APOD,GLI1,COL3A1,EDN3,PDGFRA,PF4,CD9,ADGRA2,LPAR1,FGFBP1,IGF2,CXCL12,ERBB4,SPINT2
1	TRUE	0.0029	264	300	13	0.043	0.049	GO:0044782	BP	69	cilium organization	1	ZMYND10,SPAG6L,CFAP126,DNAJB13,FOXJ1,DNAIC2,CFAP157,CCNO,IQUB,DNAH6,GMNC,MCIDAS,GM20695
1	TRUE	0.003	4	49	2	0.041	0.5	GO:0042268	BP	59	regulation of cytolysis	1	CFH,PF4
1	TRUE	0.00318	38	33	3	0.091	0.079	GO:0030199	BP	69	collagen fibril organization	1	COL1A1,COL3A1,COL1A2
1	TRUE	0.0032	659	256	20	0.078	0.03	GO:0040012	BP	84	regulation of locomotion	2	SERPINF1,COL1A1,SST,TRPV4,VTN,FLT4,ACE,APOD,GLI1,COL3A1,EDN3,PF4,ADGRA2,LPAR1,HTR2C,FGFBP1,IGF2,CXCL12,ERBB4,SPINT2
1	TRUE	0.0032	605	256	19	0.074	0.031	GO:2000145	BP	84	regulation of cell motility	2	SERPINF1,COL1A1,SST,TRPV4,VTN,FLT4,ACE,APOD,GLI1,COL3A1,EDN3,PF4,ADGRA2,LPAR1,FGFBP1,IGF2,CXCL12,ERBB4,SPINT2
1	TRUE	0.0032	724	342	25	0.073	0.035	GO:0048646	BP	18	anatomical structure formation involved in morphogenesis	1	SERPINF1,COL1A1,AQP1,ALDH1A2,VTN,FLT4,ACE,RGCC,SLC40A1,ENPEP,PDGFRA,PF4,CD9,ADGRA2,COL4A1,COL4A2,BMP5,FOXJ1,TGM2,FGFBP1,OSR1,IGF2,LEPR,CXCL12,SPINT2
1	TRUE	0.0032	310	342	15	0.044	0.048	GO:0001525	BP	18	angiogenesis	3	SERPINF1,AQP1,FLT4,ACE,RGCC,ENPEP,PDGFRA,PF4,ADGRA2,COL4A1,COL4A2,FGFBP1,IGF2,LEPR,CXCL12
1	TRUE	0.00337	2	155	2	0.013	1	GO:0007231	BP	134	osmosensory signaling pathway	3	TRPV4,OSR1
1	TRUE	0.00343	16	93	3	0.032	0.188	GO:0002920	BP	39	regulation of humoral immune response	1	CFH,CD55,FOXJ1
1	TRUE	0.00353	223	170	9	0.053	0.04	GO:0015711	BP	117	organic anion transport	3	SLC13A3,SLC6A15,ACE,EMB,SLC22A6,SLC16A14,SLC6A20A,HTR2C,OSR1
1	TRUE	0.00369	741	369	26	0.07	0.035	GO:0007155	BP	127	cell adhesion	2	COL1A1,NID1,CDH23,TRPV4,VTN,EGFR,EMB,RGCC,APOD,COL3A1,SERPINB8,SLC7A11,PDGFRA,CD9,BMP5,FOXJ1,ISLR,CLDN11,TGM2,EGFLAM,PCDHB12,CLDN2,IGF2,PCDHB11,CXCL12,SPINT2
1	TRUE	0.00375	22	235	4	0.017	0.182	GO:0003044	BP	111	regulation of systemic arterial blood pressure mediated by a chemical signal	3	ACE,EDN3,ENPEP,ADRA1A
1	TRUE	0.00383	208	63	6	0.095	0.029	GO:0042060	BP	39	wound healing	2	COL1A1,APOD,COL3A1,SLC7A11,PF4,F13A1
1	TRUE	0.00383	575	369	22	0.06	0.038	GO:0030334	BP	84	regulation of cell migration	3	SERPINF1,COL1A1,SST,AQP1,TRPV4,VTN,EGFR,FLT4,ACE,RGCC,APOD,GLI1,COL3A1,EDN3,PDGFRA,PF4,ADGRA2,LPAR1,FGFBP1,IGF2,CXCL12,ERBB4
1	TRUE	0.00397	748	369	26	0.07	0.035	GO:0022610	BP	127	biological adhesion	1	COL1A1,NID1,CDH23,TRPV4,VTN,EGFR,EMB,RGCC,APOD,COL3A1,SERPINB8,SLC7A11,PDGFRA,CD9,BMP5,FOXJ1,ISLR,CLDN11,TGM2,EGFLAM,PCDHB12,CLDN2,IGF2,PCDHB11,CXCL12,SPINT2
1	TRUE	0.00397	705	369	25	0.068	0.035	GO:0035295	BP	18	tube development	2	SERPINF1,AQP1,ALDH1A2,EGFR,FLT4,ACE,RGCC,GLI1,COL3A1,ENPEP,PDGFRA,PF4,ADGRA2,COL4A1,COL4A2,BMP5,FOXJ1,SOSTDC1,TGM2,FGFBP1,OSR1,IGF2,LEPR,CXCL12,SPINT2
1	TRUE	0.00413	344	369	16	0.043	0.047	GO:0030335	BP	84	positive regulation of cell migration	3	COL1A1,AQP1,TRPV4,VTN,EGFR,FLT4,GLI1,EDN3,PDGFRA,PF4,ADGRA2,LPAR1,FGFBP1,IGF2,CXCL12,ERBB4
1	TRUE	0.00419	248	247	11	0.045	0.044	GO:0060271	BP	69	cilium assembly	1	ZMYND10,SPAG6L,FOXJ1,DNAIC2,CFAP157,CCNO,IQUB,DNAH6,GMNC,MCIDAS,GM20695
1	TRUE	0.00439	1006	316	29	0.092	0.029	GO:0051674	BP	84	localization of cell	1	SERPINF1,COL1A1,SST,AQP1,TRPV4,VTN,DNAH11,FLT4,ACE,RGCC,MATN2,APOD,SPAG6L,GLI1,COL3A1,NR4A2,EDN3,ENPEP,PF4,ADGRA2,FOXJ1,SATB2,LPAR1,CFAP157,FGFBP1,IGF2,CXCL12,ERBB4,SPINT2
1	TRUE	0.00439	1006	316	29	0.092	0.029	GO:0048870	BP	84	cell motility	2	SERPINF1,COL1A1,SST,AQP1,TRPV4,VTN,DNAH11,FLT4,ACE,RGCC,MATN2,APOD,SPAG6L,GLI1,COL3A1,NR4A2,EDN3,ENPEP,PF4,ADGRA2,FOXJ1,SATB2,LPAR1,CFAP157,FGFBP1,IGF2,CXCL12,ERBB4,SPINT2
1	TRUE	0.00439	8	33	2	0.061	0.25	GO:0043589	BP	18	skin morphogenesis	4	COL1A1,COL1A2
1	TRUE	0.00481	7	342	3	0.009	0.429	GO:0072224	BP	18	metanephric glomerulus development	2	AQP1,PDGFRA,OSR1
1	TRUE	0.00497	398	316	16	0.051	0.04	GO:0120031	BP	69	plasma membrane bounded cell projection assembly	3	AQP1,EPS8L1,ZMYND10,SPAG6L,EMP1,DNAJB13,FOXJ1,DNAIC2,LPAR1,CFAP157,CCNO,IQUB,DNAH6,GMNC,MCIDAS,GM20695
1	TRUE	0.00497	354	369	16	0.043	0.045	GO:2000147	BP	84	positive regulation of cell motility	2	COL1A1,AQP1,TRPV4,VTN,EGFR,FLT4,GLI1,EDN3,PDGFRA,PF4,ADGRA2,LPAR1,FGFBP1,IGF2,CXCL12,ERBB4
1	TRUE	0.00509	5	63	2	0.032	0.4	GO:0061302	BP	73	smooth muscle cell-matrix adhesion	2	VTN,APOD
1	TRUE	0.00509	5	63	2	0.032	0.4	GO:0014012	BP	196	peripheral nervous system axon regeneration	1	NEFL,APOD
1	TRUE	0.00521	401	316	16	0.051	0.04	GO:0030031	BP	69	cell projection assembly	2	AQP1,EPS8L1,ZMYND10,SPAG6L,EMP1,DNAJB13,FOXJ1,DNAIC2,LPAR1,CFAP157,CCNO,IQUB,DNAH6,GMNC,MCIDAS,GM20695
1	TRUE	0.00523	40	135	4	0.03	0.1	GO:0002690	BP	84	positive regulation of leukocyte chemotaxis	2	TRPV4,EDN3,PF4,CXCL12
1	TRUE	0.00586	225	293	11	0.038	0.049	GO:0050678	BP	13	regulation of epithelial cell proliferation	1	SERPINF1,ALDH1A2,FLT4,RGCC,GLI1,BMP5,FGFBP1,OSR1,IGF2,CXCL12,ERBB4
1	TRUE	0.00595	22	93	3	0.032	0.136	GO:0072376	BP	39	protein activation cascade	1	CFH,CD55,F13A1
1	TRUE	0.00602	127	40	4	0.1	0.031	GO:0051291	BP	69	protein heterooligomerization	4	COL6A1,COL1A1,COL6A2,COL1A2
1	TRUE	0.00613	58	93	4	0.043	0.069	GO:0006959	BP	39	humoral immune response	1	CFH,CD55,PF4,FOXJ1
1	TRUE	0.00613	385	342	16	0.047	0.042	GO:0048514	BP	18	blood vessel morphogenesis	2	SERPINF1,AQP1,FLT4,ACE,RGCC,COL3A1,ENPEP,PDGFRA,PF4,ADGRA2,COL4A1,COL4A2,FGFBP1,IGF2,LEPR,CXCL12
1	TRUE	0.00613	8	330	3	0.009	0.375	GO:0038063	BP	223	collagen-activated tyrosine kinase receptor signaling pathway	2	COL1A1,COL4A1,COL4A2
1	TRUE	0.00671	368	369	16	0.043	0.043	GO:0051272	BP	84	positive regulation of cellular component movement	1	COL1A1,AQP1,TRPV4,VTN,EGFR,FLT4,GLI1,EDN3,PDGFRA,PF4,ADGRA2,LPAR1,FGFBP1,IGF2,CXCL12,ERBB4
1	TRUE	0.00721	8	49	2	0.041	0.25	GO:0019835	BP	59	cytolysis	1	CFH,PF4
1	TRUE	0.00784	6	68	2	0.029	0.333	GO:0015824	BP	117	proline transport	3	SLC6A15,SLC6A20A
1	TRUE	0.00803	5	93	2	0.022	0.4	GO:0002923	BP	39	regulation of humoral immune response mediated by circulating immunoglobulin	2	CD55,FOXJ1
1	TRUE	0.00803	376	369	16	0.043	0.043	GO:0040017	BP	84	positive regulation of locomotion	2	COL1A1,AQP1,TRPV4,VTN,EGFR,FLT4,GLI1,EDN3,PDGFRA,PF4,ADGRA2,LPAR1,FGFBP1,IGF2,CXCL12,ERBB4
1	TRUE	0.00803	648	8	4	0.5	0.006	GO:1901701	BP	8	cellular response to oxygen-containing compound	3	COL6A1,ALDH1A2,COL3A1,COL1A2
1	TRUE	0.00822	9	330	3	0.009	0.333	GO:0038065	BP	223	collagen-activated signaling pathway	1	COL1A1,COL4A1,COL4A2
1	TRUE	0.00947	10	46	2	0.043	0.2	GO:0097421	BP	18	liver regeneration	4	VTN,GLI1
1	TRUE	0.00961	22	346	4	0.012	0.182	GO:0071470	BP	134	cellular response to osmotic stress	2	AQP1,TRPV4,RCSD1,OSR1
1	TRUE	0.00962	17	165	3	0.018	0.176	GO:0001990	BP	111	regulation of systemic arterial blood pressure by hormone	4	ACE,EDN3,ENPEP
1	TRUE	0.0102	2001	90	20	0.222	0.01	GO:0022607	BP	69	cellular component assembly	1	COL6A1,COL1A1,EPS8L1,ZMYND10,VTN,COL6A2,ACE,NEFL,APOD,SPAG6L,SLC22A6,PF4,COL1A2,FOXJ1,DNAIC2,TGM2,PCDHB11,CXCL12,AHNAK,XLR3B
1	TRUE	0.0102	595	90	10	0.111	0.017	GO:0007417	BP	18	central nervous system development	2	ALDH1A2,VTN,APOD,SPAG6L,GLI1,COL3A1,NR4A2,LAMC3,FOXJ1,CXCL12
1	TRUE	0.0108	19	155	3	0.019	0.158	GO:0009954	BP	213	proximal/distal pattern formation	1	ALDH1A2,GLI1,OSR1
1	TRUE	0.0113	208	367	11	0.03	0.053	GO:0007018	BP	84	microtubule-based movement	2	DNAH11,NEFL,MAATS1,KIF9,DYNLRB2,DNAIC2,WDR78,DNALI1,WDR63,DNAH6,DNAH9
1	TRUE	0.0113	494	90	9	0.1	0.018	GO:0060322	BP	18	head development	1	COL1A1,ALDH1A2,APOD,SPAG6L,GLI1,COL3A1,NR4A2,FOXJ1,CXCL12
1	TRUE	0.0113	1774	369	45	0.122	0.025	GO:0009653	BP	18	anatomical structure morphogenesis	1	SERPINF1,COL1A1,AQP1,CDH23,ALDH1A2,TRPV4,VTN,DNAH11,LAMA2,EGFR,FLT4,ACE,RGCC,NEFL,MATN2,TYMP,GLI1,SLC40A1,COL3A1,NR4A2,LAMC3,CAR2,ENPEP,PDGFRA,PF4,COL1A2,CD9,ADGRA2,COL4A1,COL4A2,BMP5,FOXJ1,SOSTDC1,TGM2,SATB2,LPAR1,FGFBP1,OSR1,IGF2,LEPR,CXCL12,ERBB4,XLR3B,SPINT2,DIO3
1	TRUE	0.0118	8	66	2	0.03	0.25	GO:0017085	BP	5	response to insecticide	1	NEFL,NR4A2
1	TRUE	0.0119	53	135	4	0.03	0.075	GO:0002688	BP	84	regulation of leukocyte chemotaxis	2	TRPV4,EDN3,PF4,CXCL12
1	TRUE	0.0124	287	170	9	0.053	0.031	GO:0006820	BP	117	anion transport	2	SLC13A3,SLC6A15,ACE,EMB,SLC22A6,SLC16A14,SLC6A20A,HTR2C,OSR1
1	TRUE	0.013	88	155	5	0.032	0.057	GO:0006865	BP	117	amino acid transport	1	SLC13A3,SLC6A15,SLC6A20A,HTR2C,OSR1
1	TRUE	0.0132	78	36	3	0.083	0.038	GO:0007266	BP	46	Rho protein signal transduction	2	EPS8L1,COL3A1,COL1A2
1	TRUE	0.0135	153	135	6	0.044	0.039	GO:0032103	BP	84	positive regulation of response to external stimulus	1	TRPV4,ACE,EDN3,PF4,TGM2,CXCL12
1	TRUE	0.0136	100	135	5	0.037	0.05	GO:0002685	BP	84	regulation of leukocyte migration	2	TRPV4,APOD,EDN3,PF4,CXCL12
1	TRUE	0.014	5	149	2	0.013	0.4	GO:0032224	BP	109	positive regulation of synaptic transmission, cholinergic	2	LAMA2,HTR2C
1	TRUE	0.0143	919	86	12	0.14	0.013	GO:0016477	BP	84	cell migration	3	COL1A1,SST,VTN,ACE,APOD,GLI1,COL3A1,NR4A2,EDN3,PF4,FOXJ1,CXCL12
1	TRUE	0.0148	19	183	3	0.016	0.158	GO:0044458	BP	69	motile cilium assembly	2	ZMYND10,FOXJ1,MCIDAS
1	TRUE	0.0148	304	93	7	0.075	0.023	GO:0002683	BP	84	negative regulation of immune system process	1	APOD,COL3A1,CD55,PF4,FOXJ1,LRRC17,CXCL12
1	TRUE	0.0148	46	342	5	0.015	0.109	GO:0032835	BP	18	glomerulus development	1	AQP1,NID1,ENPEP,PDGFRA,OSR1
1	TRUE	0.015	320	8	3	0.375	0.009	GO:0071417	BP	8	cellular response to organonitrogen compound	2	COL6A1,COL3A1,COL1A2
1	TRUE	0.0151	129	248	7	0.028	0.054	GO:0050679	BP	13	positive regulation of epithelial cell proliferation	2	FLT4,BMP5,FGFBP1,OSR1,IGF2,CXCL12,ERBB4
1	TRUE	0.0152	53	155	4	0.026	0.075	GO:1903825	BP	117	organic acid transmembrane transport	1	SLC13A3,EMB,SLC6A20A,OSR1
1	TRUE	0.0152	53	155	4	0.026	0.075	GO:1905039	BP	117	carboxylic acid transmembrane transport	2	SLC13A3,EMB,SLC6A20A,OSR1
1	TRUE	0.0155	81	293	6	0.02	0.074	GO:0001936	BP	13	regulation of endothelial cell proliferation	2	ALDH1A2,FLT4,RGCC,FGFBP1,IGF2,CXCL12
1	TRUE	0.0157	266	293	11	0.038	0.041	GO:0050673	BP	13	epithelial cell proliferation	1	SERPINF1,ALDH1A2,FLT4,RGCC,GLI1,BMP5,FGFBP1,OSR1,IGF2,CXCL12,ERBB4
1	TRUE	0.0157	12	342	3	0.009	0.25	GO:0010863	BP	91	positive regulation of phospholipase C activity	2	PDGFRA,LPAR1,ADRA1A
1	TRUE	0.0157	8	93	2	0.022	0.25	GO:0002455	BP	39	humoral immune response mediated by circulating immunoglobulin	2	CD55,FOXJ1
1	TRUE	0.0161	12	346	3	0.009	0.25	GO:0006972	BP	134	hyperosmotic response	2	AQP1,TRPV4,RCSD1
1	TRUE	0.0163	54	300	5	0.017	0.093	GO:0035082	BP	69	axoneme assembly	2	ZMYND10,SPAG6L,DNAJB13,DNAIC2,CFAP157
1	TRUE	0.0163	164	135	6	0.044	0.037	GO:0050900	BP	84	leukocyte migration	1	TRPV4,APOD,EDN3,PF4,FOXJ1,CXCL12
1	TRUE	0.0164	12	355	3	0.008	0.25	GO:0032230	BP	217	positive regulation of synaptic transmission, GABAergic	1	CAR2,ADRA1A,ERBB4
1	TRUE	0.0177	885	8	4	0.5	0.005	GO:1901700	BP	8	response to oxygen-containing compound	2	COL6A1,ALDH1A2,COL3A1,COL1A2
1	TRUE	0.0181	76	8	2	0.25	0.026	GO:0048565	BP	18	digestive tract development	3	ALDH1A2,COL3A1
1	TRUE	0.0182	424	93	8	0.086	0.019	GO:0032101	BP	84	regulation of response to external stimulus	1	ACE,APOD,CFH,CD55,EDN3,PF4,TGM2,CXCL12
1	TRUE	0.0182	768	93	11	0.118	0.014	GO:0002682	BP	84	regulation of immune system process	1	ACE,APOD,COL3A1,CFH,CD55,EDN3,PF4,FOXJ1,COLEC12,LRRC17,CXCL12
1	TRUE	0.0196	2127	342	48	0.14	0.023	GO:0048513	BP	18	animal organ development	2	SERPINF1,COL1A1,AQP1,NID1,CDH23,ALDH1A2,TRPV4,VTN,DNAH11,FLT4,ACE,RGCC,APOD,TYMP,SPAG6L,SVIL,GLI1,SLC40A1,COL3A1,NR4A2,LAMC3,EDN3,COL9A3,ENPEP,PDGFRA,PF4,COL1A2,NUPR1,COL4A1,IL34,BMP5,FOXJ1,WDR78,SOSTDC1,TGM2,SATB2,PRDM16,LRRC17,ADRA1A,OSR1,IGF2,LEPR,CXCL12,ERBB4,HBA-A2,RBM47,SPINT2,DIO3
1	TRUE	0.0202	11	78	2	0.026	0.182	GO:0036158	BP	69	outer dynein arm assembly	4	ZMYND10,DNAIC2
1	TRUE	0.0207	2178	90	20	0.222	0.009	GO:0044085	BP	69	cellular component biogenesis	1	COL6A1,COL1A1,EPS8L1,ZMYND10,VTN,COL6A2,ACE,NEFL,APOD,SPAG6L,SLC22A6,PF4,COL1A2,FOXJ1,DNAIC2,TGM2,PCDHB11,CXCL12,AHNAK,XLR3B
1	TRUE	0.0207	39	256	4	0.016	0.103	GO:0035023	BP	46	regulation of Rho protein signal transduction	1	EPS8L1,COL3A1,LPAR1,ADRA1A
1	TRUE	0.0207	49	205	4	0.02	0.082	GO:0018958	BP	240	phenol-containing compound metabolic process	1	NR4A2,A,HTR2C,DIO3
1	TRUE	0.0207	10	93	2	0.022	0.2	GO:2000257	BP	39	regulation of protein activation cascade	2	CFH,CD55
1	TRUE	0.0207	10	93	2	0.022	0.2	GO:0002921	BP	39	negative regulation of humoral immune response	2	CD55,FOXJ1
1	TRUE	0.0207	10	93	2	0.022	0.2	GO:0030449	BP	39	regulation of complement activation	2	CFH,CD55
1	TRUE	0.0207	68	135	4	0.03	0.059	GO:0002687	BP	84	positive regulation of leukocyte migration	4	TRPV4,EDN3,PF4,CXCL12
1	TRUE	0.0207	107	342	7	0.02	0.065	GO:0050920	BP	84	regulation of chemotaxis	1	TRPV4,EDN3,PDGFRA,PF4,ADGRA2,LPAR1,CXCL12
1	TRUE	0.0207	390	8	3	0.375	0.008	GO:1901699	BP	8	cellular response to nitrogen compound	3	COL6A1,COL3A1,COL1A2
1	TRUE	0.0207	86	8	2	0.25	0.023	GO:0055123	BP	18	digestive system development	2	ALDH1A2,COL3A1
1	TRUE	0.0207	451	90	8	0.089	0.018	GO:0007420	BP	18	brain development	3	ALDH1A2,APOD,SPAG6L,GLI1,COL3A1,NR4A2,FOXJ1,CXCL12
1	TRUE	0.0208	410	52	6	0.115	0.015	GO:0051259	BP	69	protein complex oligomerization	3	COL6A1,COL1A1,COL6A2,SLC22A6,COL1A2,TGM2
1	TRUE	0.0208	310	369	13	0.035	0.042	GO:0010817	BP	15	regulation of hormone levels	1	AQP1,ALDH1A2,TRPV4,EGFR,ACE,EDN3,PDGFRA,BMP5,HTR2C,MYRIP,IGF2,LEPR,DIO3
1	TRUE	0.021	3049	369	66	0.179	0.022	GO:0048731	BP	18	system development	1	SERPINF1,COL1A1,AQP1,NID1,CDH23,ALDH1A2,TRPV4,VTN,DNAH11,LAMA4,LAMA2,EGFR,FLT4,ACE,RGCC,NEFL,MATN2,APOD,TYMP,SPAG6L,TMEM204,SVIL,GLI1,SLC40A1,COL3A1,NR4A2,LAMC3,EDN3,CAR2,COL9A3,ENPEP,PDGFRA,PF4,COL1A2,CNTN3,CD9,PAGR1A,NUPR1,ADGRA2,COL4A1,COL4A2,IL34,BMP5,FOXJ1,WDR78,SOSTDC1,CLDN11,TGM2,SATB2,LPAR1,PRDM16,LRRC17,PCDHB12,ADRA1A,FGFBP1,OSR1,IGF2,PCDHB11,LEPR,CXCL12,ERBB4,HBA-A2,RBM47,XLR3B,SPINT2,D…
1	TRUE	0.0211	14	63	2	0.032	0.143	GO:1901889	BP	171	negative regulation of cell junction assembly	1	ACE,APOD
1	TRUE	0.0211	18	256	3	0.012	0.167	GO:0051482	BP	149	positive regulation of cytosolic calcium ion concentration involved in phospholipase C-activating G-protein coupled signaling pathway	2	TGM2,LPAR1,HTR2C
1	TRUE	0.0215	313	369	13	0.035	0.042	GO:0043410	BP	121	positive regulation of MAPK cascade	1	TRPV4,EGFR,FLT4,EDN3,PDGFRA,MAP3K15,LPAR1,HTR2C,MDFIC,ADRA1A,IGF2,LEPR,ERBB4
1	TRUE	0.0229	94	293	6	0.02	0.064	GO:0001935	BP	13	endothelial cell proliferation	2	ALDH1A2,FLT4,RGCC,FGFBP1,IGF2,CXCL12
1	TRUE	0.0229	1390	52	11	0.212	0.008	GO:0043933	BP	69	protein-containing complex subunit organization	1	COL6A1,COL1A1,VTN,COL6A2,NEFL,SLC22A6,COL3A1,PF4,COL1A2,DNAIC2,TGM2
1	TRUE	0.0229	15	342	3	0.009	0.2	GO:1900274	BP	91	regulation of phospholipase C activity	1	PDGFRA,LPAR1,ADRA1A
1	TRUE	0.0229	81	49	3	0.061	0.037	GO:0007596	BP	39	blood coagulation	3	SLC7A11,PF4,F13A1
1	TRUE	0.0229	185	135	6	0.044	0.032	GO:0050727	BP	84	regulation of inflammatory response	3	TRPV4,ACE,APOD,CFH,CD55,TGM2
1	TRUE	0.0229	73	135	4	0.03	0.055	GO:0050921	BP	84	positive regulation of chemotaxis	2	TRPV4,EDN3,PF4,CXCL12
1	TRUE	0.0229	58	65	3	0.046	0.052	GO:0042310	BP	4	vasoconstriction	5	ACE,EDN3,HTR2C
1	TRUE	0.0229	98	94	4	0.043	0.041	GO:0009799	BP	18	specification of symmetry	3	ALDH1A2,FOXJ1,DNAIC2,SOSTDC1
1	TRUE	0.0229	97	94	4	0.043	0.041	GO:0009855	BP	18	determination of bilateral symmetry	4	ALDH1A2,FOXJ1,DNAIC2,SOSTDC1
1	TRUE	0.0241	83	49	3	0.061	0.036	GO:0007599	BP	39	hemostasis	2	SLC7A11,PF4,F13A1
1	TRUE	0.0256	85	49	3	0.061	0.035	GO:0050817	BP	39	coagulation	1	SLC7A11,PF4,F13A1
1	TRUE	0.0259	18	293	3	0.01	0.167	GO:0006956	BP	39	complement activation	2	RGCC,CFH,CD55
1	TRUE	0.0262	63	65	3	0.046	0.048	GO:0097756	BP	4	negative regulation of blood vessel diameter	4	ACE,EDN3,HTR2C
1	TRUE	0.0268	32	155	3	0.019	0.094	GO:0003333	BP	117	amino acid transmembrane transport	2	SLC13A3,SLC6A20A,OSR1
1	TRUE	0.0276	850	103	12	0.117	0.014	GO:0006811	BP	117	ion transport	1	SLC13A3,SLC6A15,ACE,EMB,SLC22A6,EDN3,SLC6A20A,HTR2C,TRPM3,KCNIP1,CXCL12,AHNAK
1	TRUE	0.0278	21	252	3	0.012	0.143	GO:0060669	BP	249	embryonic placenta morphogenesis	1	BMP5,IGF2,SPINT2
1	TRUE	0.0281	116	86	4	0.047	0.034	GO:0015893	BP	42	drug transport	1	SLC13A3,SLC6A20A,HTR2C,CXCL12
1	TRUE	0.0282	113	8	2	0.25	0.018	GO:0007179	BP	155	transforming growth factor beta receptor signaling pathway	1	COL3A1,COL1A2
1	TRUE	0.0284	9	149	2	0.013	0.222	GO:0032222	BP	109	regulation of synaptic transmission, cholinergic	1	LAMA2,HTR2C
1	TRUE	0.0293	1223	52	10	0.192	0.008	GO:0065003	BP	69	protein-containing complex assembly	2	COL6A1,COL1A1,VTN,COL6A2,NEFL,SLC22A6,PF4,COL1A2,DNAIC2,TGM2
1	TRUE	0.0293	1171	369	31	0.084	0.026	GO:0009888	BP	125	tissue development	1	COL1A1,AQP1,CDH23,ALDH1A2,TRPV4,VTN,EGFR,RGCC,APOD,SVIL,GLI1,SLC40A1,COL3A1,EDN3,CAR2,PDGFRA,NUPR1,COL4A1,BMP5,FOXJ1,SOSTDC1,TGM2,SATB2,LRRC17,CCNO,ADRA1A,OSR1,CXCL12,ERBB4,SPINT2,MCIDAS
1	TRUE	0.0293	17	66	2	0.03	0.118	GO:0042053	BP	82	regulation of dopamine metabolic process	2	NR4A2,HTR2C
1	TRUE	0.0296	51	235	4	0.017	0.078	GO:0003073	BP	111	regulation of systemic arterial blood pressure	2	ACE,EDN3,ENPEP,ADRA1A
1	TRUE	0.0296	10	135	2	0.015	0.2	GO:0071605	BP	45	monocyte chemotactic protein-1 production	1	TRPV4,APOD
1	TRUE	0.0296	10	135	2	0.015	0.2	GO:0071637	BP	45	regulation of monocyte chemotactic protein-1 production	1	TRPV4,APOD
1	TRUE	0.0296	9	155	2	0.013	0.222	GO:0072189	BP	18	ureter development	1	ALDH1A2,OSR1
1	TRUE	0.0296	17	342	3	0.009	0.176	GO:0072012	BP	18	glomerulus vasculature development	2	AQP1,PDGFRA,OSR1
1	TRUE	0.0298	106	42	3	0.071	0.028	GO:0008217	BP	111	regulation of blood pressure	1	ACE,EDN3,COL1A2
1	TRUE	0.0298	7	214	2	0.009	0.286	GO:1903251	BP	200	multi-ciliated epithelial cell differentiation	1	CCNO,MCIDAS
1	TRUE	0.0298	2323	342	50	0.146	0.022	GO:0042221	BP	8	response to chemical	1	COL6A1,COL1A1,AQP1,ALDH1A2,TRPV4,SLC13A3,LAMA2,FLT4,ACE,RGCC,NEFL,FGF17,MATN2,APOD,TYMP,ACR,TMEM204,SLC40A1,COL3A1,MRC1,NR4A2,EDN3,SLC7A11,PDGFRA,PF4,COL1A2,PCOLCE,RAB43,CD9,PAGR1A,NUPR1,ADGRA2,COL4A1,COL4A2,BMP5,SOSTDC1,SLC6A20A,SATB2,LPAR1,PRDM16,HTR2C,FBXO2,ADRA1A,FGFBP1,OSR1,IGF2,UGT1A6A,LEPR,CXCL12,ERBB4
1	TRUE	0.031	18	66	2	0.03	0.111	GO:0042069	BP	82	regulation of catecholamine metabolic process	1	NR4A2,HTR2C
1	TRUE	0.0314	135	74	4	0.054	0.03	GO:0030324	BP	18	lung development	3	ALDH1A2,ACE,GLI1,FOXJ1
1	TRUE	0.0318	378	369	14	0.038	0.037	GO:0007169	BP	223	transmembrane receptor protein tyrosine kinase signaling pathway	2	COL1A1,EGFR,FLT4,FGF17,APOD,TMEM204,PDGFRA,ADGRA2,COL4A1,COL4A2,BMP5,FGFBP1,IGF2,ERBB4
1	TRUE	0.032	7	235	2	0.009	0.286	GO:0090037	BP	115	positive regulation of protein kinase C signaling	1	FLT4,ADRA1A
1	TRUE	0.032	180	293	8	0.027	0.044	GO:0007162	BP	127	negative regulation of cell adhesion	1	COL1A1,TRPV4,RGCC,APOD,CD9,FOXJ1,CXCL12,SPINT2
1	TRUE	0.032	18	342	3	0.009	0.167	GO:0061437	BP	18	renal system vasculature development	3	AQP1,PDGFRA,OSR1
1	TRUE	0.032	18	342	3	0.009	0.167	GO:0061440	BP	18	kidney vasculature development	4	AQP1,PDGFRA,OSR1
1	TRUE	0.032	5	346	2	0.006	0.4	GO:0071474	BP	134	cellular hyperosmotic response	3	AQP1,RCSD1
1	TRUE	0.0324	5	355	2	0.006	0.4	GO:0019755	BP	42	one-carbon compound transport	1	AQP1,CAR2
1	TRUE	0.0324	5	355	2	0.006	0.4	GO:0015670	BP	42	carbon dioxide transport	2	AQP1,CAR2
1	TRUE	0.0324	138	74	4	0.054	0.029	GO:0030323	BP	18	respiratory tube development	3	ALDH1A2,ACE,GLI1,FOXJ1
1	TRUE	0.0327	144	33	3	0.091	0.021	GO:0043588	BP	18	skin development	3	COL1A1,COL3A1,COL1A2
1	TRUE	0.0329	6	284	2	0.007	0.333	GO:0016264	BP	171	gap junction assembly	2	ACE,GJB2
1	TRUE	0.0329	118	369	7	0.019	0.059	GO:0070374	BP	121	positive regulation of ERK1 and ERK2 cascade	2	TRPV4,EGFR,FLT4,PDGFRA,HTR2C,ADRA1A,ERBB4
1	TRUE	0.0329	527	8	3	0.375	0.006	GO:0010243	BP	8	response to organonitrogen compound	3	COL6A1,COL3A1,COL1A2
1	TRUE	0.0329	49	256	4	0.016	0.082	GO:0007200	BP	149	phospholipase C-activating G-protein coupled receptor signaling pathway	1	TGM2,LPAR1,HTR2C,ADRA1A
1	TRUE	0.0337	754	264	18	0.068	0.024	GO:0022414	BP	93	reproductive process	1	SERPINF1,ACE,ACR,SPAG6L,TDRD1,GLI1,COL9A3,CD9,NUPR1,BMP5,CLDN11,CFAP157,MYCBPAP,OSR1,IGF2,CXCL12,XLR3B,SPINT2
1	TRUE	0.034	755	264	18	0.068	0.024	GO:0000003	BP	93	reproduction	1	SERPINF1,ACE,ACR,SPAG6L,TDRD1,GLI1,COL9A3,CD9,NUPR1,BMP5,CLDN11,CFAP157,MYCBPAP,OSR1,IGF2,CXCL12,XLR3B,SPINT2
1	TRUE	0.0342	161	342	8	0.023	0.05	GO:0050878	BP	39	regulation of body fluid levels	1	AQP1,TRPV4,SLC7A11,PDGFRA,PF4,CD9,F13A1,ERBB4
1	TRUE	0.0342	1190	266	25	0.094	0.021	GO:0051240	BP	136	positive regulation of multicellular organismal process	1	SERPINF1,COL1A1,TRPV4,FLT4,ACE,NEFL,GLI1,EDN3,PF4,PAGR1A,ADGRA2,IL34,BMP5,FOXJ1,LUM,LPAR1,HTR2C,ADRA1A,FGFBP1,OSR1,IGF2,CXCL12,ERBB4,XLR3B,DIO3
1	TRUE	0.0348	17	86	2	0.023	0.118	GO:0070098	BP	47	chemokine-mediated signaling pathway	1	PF4,CXCL12
1	TRUE	0.0352	140	8	2	0.25	0.014	GO:0071560	BP	155	cellular response to transforming growth factor beta stimulus	2	COL3A1,COL1A2
1	TRUE	0.0353	1151	323	28	0.087	0.024	GO:0120036	BP	69	plasma membrane bounded cell projection organization	2	SERPINF1,AQP1,EPS8L1,ZMYND10,CDH23,TRPV4,LAMA2,NEFL,MATN2,APOD,SPAG6L,CFAP126,NR4A2,EMP1,DNAJB13,BMP5,FOXJ1,DNAIC2,LPAR1,CFAP157,CCNO,IQUB,DNAH6,CXCL12,GMNC,XLR3B,MCIDAS,GM20695
1	TRUE	0.0353	7	256	2	0.008	0.286	GO:0007202	BP	91	activation of phospholipase C activity	3	LPAR1,ADRA1A
1	TRUE	0.0353	141	8	2	0.25	0.014	GO:0071559	BP	155	response to transforming growth factor beta	1	COL3A1,COL1A2
1	TRUE	0.0353	656	369	20	0.054	0.03	GO:0009887	BP	18	animal organ morphogenesis	3	COL1A1,AQP1,CDH23,ALDH1A2,TRPV4,DNAH11,EGFR,TYMP,GLI1,SLC40A1,COL3A1,PDGFRA,COL1A2,BMP5,SOSTDC1,TGM2,SATB2,OSR1,IGF2,DIO3
1	TRUE	0.0369	21	68	2	0.029	0.095	GO:0015804	BP	117	neutral amino acid transport	2	SLC6A15,SLC6A20A
1	TRUE	0.0381	20	342	3	0.009	0.15	GO:0010518	BP	91	positive regulation of phospholipase activity	1	PDGFRA,LPAR1,ADRA1A
1	TRUE	0.0381	19	369	3	0.008	0.158	GO:0060571	BP	243	morphogenesis of an epithelial fold	1	EGFR,BMP5,SOSTDC1
1	TRUE	0.0381	694	65	8	0.123	0.012	GO:0006952	BP	84	defense response	1	ACE,APOD,CFH,MRC1,PF4,COLEC12,TGM2,HTR2C
1	TRUE	0.0383	1162	323	28	0.087	0.024	GO:0030030	BP	69	cell projection organization	1	SERPINF1,AQP1,EPS8L1,ZMYND10,CDH23,TRPV4,LAMA2,NEFL,MATN2,APOD,SPAG6L,CFAP126,NR4A2,EMP1,DNAJB13,BMP5,FOXJ1,DNAIC2,LPAR1,CFAP157,CCNO,IQUB,DNAH6,CXCL12,GMNC,XLR3B,MCIDAS,GM20695
1	TRUE	0.0387	437	369	15	0.041	0.034	GO:0098609	BP	127	cell-cell adhesion	3	CDH23,TRPV4,EGFR,RGCC,SERPINB8,SLC7A11,PDGFRA,CD9,BMP5,FOXJ1,CLDN11,CLDN2,IGF2,CXCL12,SPINT2
1	TRUE	0.0401	19	86	2	0.023	0.105	GO:0090279	BP	70	regulation of calcium ion import	1	ACE,CXCL12
1	TRUE	0.0405	163	68	4	0.059	0.025	GO:0006836	BP	210	neurotransmitter transport	1	EDN3,SLC6A13,SLC6A20A,HTR2C
1	TRUE	0.0405	94	135	4	0.03	0.043	GO:0097529	BP	84	myeloid leukocyte migration	2	TRPV4,EDN3,PF4,CXCL12
1	TRUE	0.0409	99	342	6	0.018	0.061	GO:0042445	BP	15	hormone metabolic process	2	ALDH1A2,ACE,PDGFRA,BMP5,IGF2,DIO3
1	TRUE	0.0413	6	355	2	0.006	0.333	GO:0015669	BP	42	gas transport	1	AQP1,CAR2
1	TRUE	0.0422	47	33	2	0.061	0.043	GO:0060324	BP	18	face development	2	COL1A1,ALDH1A2
1	TRUE	0.0425	47	135	3	0.022	0.064	GO:0070509	BP	70	calcium ion import	1	TRPV4,ACE,CXCL12
1	TRUE	0.0425	10	205	2	0.01	0.2	GO:0042447	BP	15	hormone catabolic process	3	ACE,DIO3
1	TRUE	0.0425	608	8	3	0.375	0.005	GO:1901698	BP	8	response to nitrogen compound	2	COL6A1,COL3A1,COL1A2
1	TRUE	0.0425	157	74	4	0.054	0.025	GO:0060541	BP	18	respiratory system development	2	ALDH1A2,ACE,GLI1,FOXJ1
1	TRUE	0.043	79	300	5	0.017	0.063	GO:0001578	BP	69	microtubule bundle formation	1	ZMYND10,SPAG6L,DNAJB13,DNAIC2,CFAP157
1	TRUE	0.043	81	170	4	0.024	0.049	GO:0015718	BP	117	monocarboxylic acid transport	5	ACE,EMB,SLC16A14,HTR2C
1	TRUE	0.043	632	96	9	0.094	0.014	GO:0006812	BP	117	cation transport	2	SLC6A15,ACE,EDN3,SLC6A20A,HTR2C,TRPM3,KCNIP1,CXCL12,AHNAK
1	TRUE	0.043	24	68	2	0.029	0.083	GO:0015695	BP	117	organic cation transport	3	SLC6A20A,HTR2C
1	TRUE	0.043	12	165	2	0.012	0.167	GO:0003081	BP	111	regulation of systemic arterial blood pressure by renin-angiotensin	5	ACE,ENPEP
1	TRUE	0.043	116	293	6	0.02	0.052	GO:0022408	BP	127	negative regulation of cell-cell adhesion	1	TRPV4,RGCC,CD9,FOXJ1,CXCL12,SPINT2
1	TRUE	0.043	116	293	6	0.02	0.052	GO:0010594	BP	2	regulation of endothelial cell migration	1	SERPINF1,FLT4,RGCC,ADGRA2,FGFBP1,IGF2
1	TRUE	0.043	11	182	2	0.011	0.182	GO:0045651	BP	175	positive regulation of macrophage differentiation	1	PF4,IL34
1	TRUE	0.043	3260	369	67	0.182	0.021	GO:0007275	BP	18	multicellular organism development	1	SERPINF1,COL1A1,AQP1,NID1,CDH23,ALDH1A2,TRPV4,VTN,DNAH11,LAMA4,LAMA2,EGFR,FLT4,ACE,RGCC,NEFL,MATN2,APOD,TYMP,SPAG6L,TMEM204,SVIL,GLI1,SLC40A1,COL3A1,NR4A2,LAMC3,EDN3,CAR2,COL9A3,ENPEP,PDGFRA,PF4,COL1A2,CNTN3,CD9,PAGR1A,NUPR1,ADGRA2,COL4A1,COL4A2,IL34,BMP5,FOXJ1,DNAIC2,WDR78,SOSTDC1,CLDN11,TGM2,SATB2,LPAR1,PRDM16,LRRC17,PCDHB12,ADRA1A,FGFBP1,OSR1,IGF2,PCDHB11,LEPR,CXCL12,ERBB4,HBA-A2,RBM47,XLR3B,S…
1	TRUE	0.0431	319	93	6	0.065	0.019	GO:0006954	BP	84	inflammatory response	2	ACE,APOD,CFH,CD55,PF4,TGM2
1	TRUE	0.0431	872	369	24	0.065	0.028	GO:0009719	BP	155	response to endogenous stimulus	1	COL6A1,COL1A1,AQP1,TRPV4,EGFR,FGF17,ACR,COL3A1,NR4A2,CAR2,PDGFRA,COL1A2,CD9,PAGR1A,COL4A1,COL4A2,BMP5,SOSTDC1,PRDM16,ADRA1A,FGFBP1,IGF2,LEPR,ERBB4
1	TRUE	0.0438	7	316	2	0.006	0.286	GO:0071472	BP	134	cellular response to salt stress	3	AQP1,TRPV4
1	TRUE	0.0439	99	135	4	0.03	0.04	GO:0030595	BP	84	leukocyte chemotaxis	1	TRPV4,EDN3,PF4,CXCL12
1	TRUE	0.0441	72	86	3	0.035	0.042	GO:0015696	BP	117	ammonium transport	1	SLC6A20A,HTR2C,CXCL12
1	TRUE	0.0441	22	342	3	0.009	0.136	GO:0072210	BP	18	metanephric nephron development	1	AQP1,PDGFRA,OSR1
1	TRUE	0.0442	296	242	9	0.037	0.03	GO:0060537	BP	125	muscle tissue development	2	ALDH1A2,SVIL,GLI1,COL3A1,NUPR1,BMP5,ADRA1A,OSR1,ERBB4
1	TRUE	0.0444	50	135	3	0.022	0.06	GO:0071621	BP	84	granulocyte chemotaxis	2	TRPV4,EDN3,PF4
1	TRUE	0.0444	441	293	13	0.044	0.029	GO:0030155	BP	127	regulation of cell adhesion	3	COL1A1,NID1,TRPV4,VTN,RGCC,APOD,CD9,FOXJ1,TGM2,EGFLAM,IGF2,CXCL12,SPINT2
1	TRUE	0.0445	22	86	2	0.023	0.091	GO:0071542	BP	244	dopaminergic neuron differentiation	1	NR4A2,CXCL12
1	TRUE	0.0446	60	248	4	0.016	0.067	GO:0001938	BP	13	positive regulation of endothelial cell proliferation	3	FLT4,FGFBP1,IGF2,CXCL12
1	TRUE	0.0446	1414	8	4	0.5	0.003	GO:0071310	BP	8	cellular response to organic substance	1	COL6A1,ALDH1A2,COL3A1,COL1A2
1	TRUE	0.0451	9	256	2	0.008	0.222	GO:0032060	BP	69	bleb assembly	4	EMP1,LPAR1
1	TRUE	0.0451	23	86	2	0.023	0.087	GO:2000404	BP	107	regulation of T cell migration	1	APOD,CXCL12
1	TRUE	0.0451	49	316	4	0.013	0.082	GO:0050886	BP	111	endocrine process	1	AQP1,ACE,EDN3,ENPEP
1	TRUE	0.0451	23	86	2	0.023	0.087	GO:0002686	BP	84	negative regulation of leukocyte migration	2	APOD,CXCL12
1	TRUE	0.0451	38	49	2	0.041	0.053	GO:0030593	BP	84	neutrophil chemotaxis	3	EDN3,PF4
1	TRUE	0.0451	93	65	3	0.046	0.032	GO:0035296	BP	4	regulation of tube diameter	2	ACE,EDN3,HTR2C
1	TRUE	0.0451	93	65	3	0.046	0.032	GO:0097746	BP	4	regulation of blood vessel diameter	3	ACE,EDN3,HTR2C
1	TRUE	0.0451	27	66	2	0.03	0.074	GO:0033238	BP	82	regulation of cellular amine metabolic process	1	NR4A2,HTR2C
1	TRUE	0.0451	27	66	2	0.03	0.074	GO:0042417	BP	82	dopamine metabolic process	1	NR4A2,HTR2C
1	TRUE	0.0451	23	86	2	0.023	0.087	GO:1990868	BP	47	response to chemokine	1	PF4,CXCL12
1	TRUE	0.0451	23	86	2	0.023	0.087	GO:1990869	BP	47	cellular response to chemokine	2	PF4,CXCL12
1	TRUE	0.0451	12	184	2	0.011	0.167	GO:1904590	BP	253	negative regulation of protein import	1	APOD,MDFIC
1	TRUE	0.0451	12	184	2	0.011	0.167	GO:0042308	BP	253	negative regulation of protein import into nucleus	1	APOD,MDFIC
1	TRUE	0.0456	25	78	2	0.026	0.08	GO:0070286	BP	69	axonemal dynein complex assembly	3	ZMYND10,DNAIC2
1	TRUE	0.0456	147	42	3	0.071	0.02	GO:0048762	BP	227	mesenchymal cell differentiation	1	COL1A1,ALDH1A2,EDN3
1	TRUE	0.0456	46	346	4	0.012	0.087	GO:0006970	BP	134	response to osmotic stress	1	AQP1,TRPV4,RCSD1,OSR1
1	TRUE	0.0461	7	369	2	0.005	0.286	GO:0031659	BP	163	positive regulation of cyclin-dependent protein serine/threonine kinase activity involved in G1/S transition of mitotic cell cycle	1	EGFR,RGCC
1	TRUE	0.0466	252	86	5	0.058	0.02	GO:0007600	BP	233	sensory perception	1	COL1A1,ACE,LAMC3,HTR2C,CXCL12
1	TRUE	0.0471	55	284	4	0.014	0.073	GO:0007043	BP	171	cell-cell junction assembly	1	TRPV4,ACE,CD9,GJB2
1	TRUE	0.0471	196	8	2	0.25	0.01	GO:0007265	BP	46	Ras protein signal transduction	1	COL3A1,COL1A2
1	TRUE	0.0475	24	342	3	0.009	0.125	GO:0038084	BP	223	vascular endothelial growth factor signaling pathway	1	FLT4,PDGFRA,ADGRA2
1	TRUE	0.0479	601	369	18	0.049	0.03	GO:0007167	BP	223	enzyme linked receptor protein signaling pathway	1	COL1A1,EGFR,FLT4,FGF17,APOD,TMEM204,COL3A1,PDGFRA,COL1A2,ADGRA2,COL4A1,COL4A2,BMP5,SOSTDC1,PRDM16,FGFBP1,IGF2,ERBB4
1	TRUE	0.0485	342	93	6	0.065	0.018	GO:0031347	BP	84	regulation of defense response	2	ACE,APOD,CFH,CD55,COLEC12,TGM2
1	TRUE	0.0485	98	65	3	0.046	0.031	GO:0035150	BP	4	regulation of tube size	1	ACE,EDN3,HTR2C
1	TRUE	0.0485	98	65	3	0.046	0.031	GO:0050880	BP	4	regulation of blood vessel size	2	ACE,EDN3,HTR2C
1	TRUE	0.0485	137	98	4	0.041	0.029	GO:0007160	BP	73	cell-matrix adhesion	1	NID1,VTN,APOD,COL3A1
1	TRUE	0.0485	88	74	3	0.041	0.034	GO:0007368	BP	18	determination of left/right symmetry	5	ALDH1A2,FOXJ1,DNAIC2
1	TRUE	0.0485	194	316	8	0.025	0.041	GO:0045765	BP	18	regulation of angiogenesis	1	SERPINF1,AQP1,RGCC,PF4,ADGRA2,COL4A2,FGFBP1,IGF2
1	TRUE	0.0489	281	316	10	0.032	0.036	GO:0001667	BP	84	ameboidal-type cell migration	4	SERPINF1,AQP1,FLT4,RGCC,EDN3,ADGRA2,FGFBP1,IGF2,CXCL12,ERBB4
1	TRUE	0.0493	290	308	10	0.032	0.034	GO:0007389	BP	18	pattern specification process	2	ALDH1A2,DNAH11,GLI1,BMP5,FOXJ1,DNAIC2,SOSTDC1,SATB2,OSR1,ERBB4
1	TRUE	0.0494	25	86	2	0.023	0.08	GO:2001025	BP	75	positive regulation of response to drug	1	HTR2C,CXCL12
1	TRUE	0.0495	561	367	17	0.046	0.03	GO:0007017	BP	84	microtubule-based process	1	ZMYND10,TRPV4,DNAH11,NEFL,SPAG6L,MAATS1,DNAJB13,KIF9,DYNLRB2,DNAIC2,WDR78,CFAP157,DNALI1,WDR63,DNAH6,DNAH9,MCIDAS
1	TRUE	0.0495	210	293	8	0.027	0.038	GO:0051271	BP	84	negative regulation of cellular component movement	2	SERPINF1,RGCC,APOD,COL3A1,CD9,CXCL12,ERBB4,SPINT2
1	TRUE	0.0495	11	235	2	0.009	0.182	GO:0045760	BP	77	positive regulation of action potential	1	ADRA1A,KCNIP1
1	TRUE	0.0497	10	256	2	0.008	0.2	GO:0035025	BP	46	positive regulation of Rho protein signal transduction	1	COL3A1,LPAR1

## Sheet: GO_Hippocampus Early Postnatal
query.number	significant	p.value	term.size	query.size	overlap.size	precision	recall	term.id	domain	subgraph.number	term.name	relative.depth	intersection
1	TRUE	3.71e-06	63	201	10	0.05	0.159	GO:0003341	BP	91	cilium movement	2	DYNC1H1,CFAP54,CFAP206,WDR78,CCDC40,ULK4,DNALI1,DNAH3,SPAG16,SPEF2
1	TRUE	0.00194	218	201	12	0.06	0.055	GO:0007018	BP	91	microtubule-based movement	1	DYNC1H1,CFAP54,CFAP206,TTC21A,WDR78,CCDC40,ULK4,DNALI1,WDR63,DNAH3,SPAG16,SPEF2
1	TRUE	0.00194	269	196	13	0.066	0.048	GO:0044782	BP	4	cilium organization	1	CFAP54,CFAP126,CFAP206,CDKL5,TTC21A,FOXJ1,CCDC40,ULK4,UBXN10,DNAH3,SPAG16,SPEF2,GM20695
1	TRUE	0.00566	28	117	4	0.034	0.143	GO:0014003	BP	92	oligodendrocyte development	1	PLP1,FA2H,MAG,ZFP488
1	TRUE	0.00566	92	243	8	0.033	0.087	GO:0031497	BP	111	chromatin assembly	2	HIST1H1C,HIST1H2BE,HIST1H1E,HIST1H1D,HIST2H2AA2,HIST1H4F,HIST2H3B,HIST1H3H
1	TRUE	0.00707	102	226	8	0.035	0.078	GO:0042552	BP	92	myelination	3	TYMP,PLP1,PLLP,UGT8A,FA2H,MAG,MBP,GJC3
1	TRUE	0.00709	105	226	8	0.035	0.076	GO:0007272	BP	92	ensheathment of neurons	1	TYMP,PLP1,PLLP,UGT8A,FA2H,MAG,MBP,GJC3
1	TRUE	0.00709	105	226	8	0.035	0.076	GO:0008366	BP	92	axon ensheathment	2	TYMP,PLP1,PLLP,UGT8A,FA2H,MAG,MBP,GJC3
1	TRUE	0.00733	100	243	8	0.033	0.08	GO:0034728	BP	111	nucleosome organization	1	HIST1H1C,HIST1H2BE,HIST1H1E,HIST1H1D,HIST2H2AA2,HIST1H4F,HIST2H3B,HIST1H3H
1	TRUE	0.00899	129	70	5	0.071	0.039	GO:0016458	BP	147	gene silencing	1	BMP4,HIST2H2AB,HIST2H2AA2,HIST1H2AH,HIST2H3B
1	TRUE	0.0098	71	117	5	0.043	0.07	GO:0048709	BP	92	oligodendrocyte differentiation	1	BMP4,PLP1,FA2H,MAG,ZFP488
1	TRUE	0.00994	14	117	3	0.026	0.214	GO:0032291	BP	92	axon ensheathment in central nervous system	3	PLP1,FA2H,MAG
1	TRUE	0.00994	14	117	3	0.026	0.214	GO:0022010	BP	92	central nervous system myelination	2	PLP1,FA2H,MAG
1	TRUE	0.00994	253	196	11	0.056	0.043	GO:0060271	BP	4	cilium assembly	1	CFAP54,CFAP206,CDKL5,FOXJ1,CCDC40,ULK4,UBXN10,DNAH3,SPAG16,SPEF2,GM20695
1	TRUE	0.0122	112	243	8	0.033	0.071	GO:0006333	BP	111	chromatin assembly or disassembly	1	HIST1H1C,HIST1H2BE,HIST1H1E,HIST1H1D,HIST2H2AA2,HIST1H4F,HIST2H3B,HIST1H3H
1	TRUE	0.0136	8	243	3	0.012	0.375	GO:0098532	BP	118	histone H3-K27 trimethylation	1	HIST1H1C,HIST1H1E,HIST1H1D
1	TRUE	0.0136	148	243	9	0.037	0.061	GO:0071103	BP	111	DNA conformation change	1	ANXA1,HIST1H1C,HIST1H2BE,HIST1H1E,HIST1H1D,HIST2H2AA2,HIST1H4F,HIST2H3B,HIST1H3H
1	TRUE	0.0136	8	243	3	0.012	0.375	GO:0016584	BP	111	nucleosome positioning	2	HIST1H1C,HIST1H1E,HIST1H1D
1	TRUE	0.0141	117	243	8	0.033	0.068	GO:0006323	BP	111	DNA packaging	2	HIST1H1C,HIST1H2BE,HIST1H1E,HIST1H1D,HIST2H2AA2,HIST1H4F,HIST2H3B,HIST1H3H
1	TRUE	0.0256	86	194	6	0.031	0.07	GO:0001578	BP	4	microtubule bundle formation	1	GAS2L2,CFAP206,CCDC40,DNAH3,SPAG16,SPEF2
1	TRUE	0.0261	4	130	2	0.015	0.5	GO:0090131	BP	101	mesenchyme migration	1	ACTA2,ACTG2
1	TRUE	0.0261	10	57	2	0.035	0.2	GO:0048739	BP	159	cardiac muscle fiber development	1	BMP4,TTN
1	TRUE	0.0295	59	194	5	0.026	0.085	GO:0035082	BP	4	axoneme assembly	2	CFAP206,CCDC40,DNAH3,SPAG16,SPEF2
1	TRUE	0.0295	16	163	3	0.018	0.188	GO:0018149	BP	36	peptide cross-linking	1	DCN,ANXA1,DSP
1	TRUE	0.0452	4	185	2	0.011	0.5	GO:0033087	BP	75	negative regulation of immature T cell proliferation	1	GNRH1,BMP4

## Sheet: GO_Hippocampus Adult
query.number	significant	p.value	term.size	query.size	overlap.size	precision	recall	term.id	domain	subgraph.number	term.name	relative.depth	intersection
1	TRUE	1.43e-05	3105	430	123	0.286	0.04	GO:0048731	BP	69	system development	3	LHX2,MMP14,FOLR1,RELB,CRHR2,CNN2,BCAN,PRLR,SPTBN4,TRPV4,HSD11B1,SULF1,VTN,ETV4,MAFK,KDM6B,ADORA2B,MYH11,CDK1,CTGF,ACE,NME2,TOP2A,GFAP,OGN,HMGCR,THBS4,WNT5A,CNMD,ENPP2,CLDN1,ARL6,VEGFA,PTK7,C3,COL11A2,BAG6,FBN2,IL33,FASN,FBXL15,ITGB8,FSCN2,IGFBP5,CENPF,IRF6,GRIN1,COL9A3,POSTN,VCAM1,COL11A1,SEMA4A,TNFRSF8,SMARCD3,ACAP3,AACS,RASAL1,DTX1,ELN,PLXND1,PAGR1A,ADM,AP1S2,COL4A2,CBLN1,DCTN1,PDGFD,LDLR,RORA,…
1	TRUE	9.72e-05	4214	258	98	0.38	0.023	GO:0032501	BP	69	multicellular organismal process	1	FOLR1,CNN2,PRLR,HFE,SPTBN4,TRPV4,LBP,HSD11B1,SULF1,ETV4,KDM6B,ADORA2B,MYH11,CTGF,JSRP1,ACE,NME2,GFAP,OGN,HMGCR,WNT5A,CNMD,ENPP2,CLDN1,VEGFA,C3,COL11A2,BAG6,IL33,FASN,SIGIRR,EPS8L2,IGFBP5,ECEL1,GRIN1,COL9A3,POSTN,COL11A1,SEMA4A,ABCA4,AACS,RASAL1,DTX1,PAGR1A,ADM,DKKL1,AP1S2,PDGFD,LDLR,EOMES,CDHR4,CSPG4,ATP7A,SCN7A,ACTA2,SOSTDC1,LUM,BTG1,FXYD1,SLC39A12,VGF,CDKN1C,NOTCH3,CIART,WHRN,ABHD2,CLDN5,HTR2C,…
1	TRUE	9.72e-05	3313	228	75	0.329	0.023	GO:0007275	BP	69	multicellular organism development	3	FOLR1,PRLR,SPTBN4,TRPV4,HSD11B1,SULF1,KDM6B,ADORA2B,MYH11,CTGF,ACE,NME2,GFAP,OGN,HMGCR,WNT5A,ENPP2,CLDN1,VEGFA,C3,COL11A2,BAG6,IL33,FASN,IGFBP5,GRIN1,COL9A3,POSTN,COL11A1,SEMA4A,AACS,RASAL1,PAGR1A,ADM,AP1S2,PDGFD,LDLR,EOMES,CSPG4,ATP7A,ACTA2,SOSTDC1,BTG1,SLC39A12,VGF,CDKN1C,NOTCH3,WHRN,CLDN5,NREP,WFIKKN2,PCDHB8,MSX1,NDNF,KRT8,TMIE,FBXO31,COL8A2,KL,HIST1H1B,ENO1B,FREM1,FDPS,ARMC4,NUMBL,ZIC3,COL8A1…
1	TRUE	0.0001	2162	430	91	0.212	0.042	GO:0048513	BP	69	animal organ development	3	LHX2,MMP14,FOLR1,RELB,CRHR2,CNN2,BCAN,PRLR,TRPV4,HSD11B1,SULF1,VTN,ETV4,KDM6B,MYH11,CDK1,CTGF,ACE,NME2,TOP2A,HMGCR,WNT5A,CLDN1,ARL6,VEGFA,PTK7,COL11A2,BAG6,FBN2,FASN,FBXL15,ITGB8,FSCN2,IGFBP5,CENPF,IRF6,GRIN1,COL9A3,VCAM1,COL11A1,SEMA4A,SMARCD3,AACS,DTX1,ELN,PLXND1,ADM,AP1S2,CBLN1,DCTN1,PDGFD,RORA,ZIC1,EOMES,ATP7A,ACTA2,TWIST1,SOSTDC1,NOV,VGF,CDKN1C,RTKN2,NOTCH3,PBX3,WHRN,RELN,MAFF,MEGF8,RBP1,MSX…
1	TRUE	0.000139	766	15	8	0.533	0.01	GO:0022610	BP	69	biological adhesion	1	PRLR,SULF1,EMB,ENPP2,CLDN1,POSTN,CLDN2,FREM1
1	TRUE	0.000139	758	15	8	0.533	0.011	GO:0007155	BP	69	cell adhesion	2	PRLR,SULF1,EMB,ENPP2,CLDN1,POSTN,CLDN2,FREM1
1	TRUE	0.000139	65	175	8	0.046	0.123	GO:0050729	BP	69	positive regulation of inflammatory response	2	TRPV4,LBP,ADORA2B,ACE,WNT5A,C3,IL33,LDLR
1	TRUE	0.000181	3863	228	82	0.36	0.021	GO:0032502	BP	69	developmental process	1	FOLR1,PRLR,SPTBN4,TRPV4,HSD11B1,SULF1,KDM6B,ADORA2B,MYH11,CTGF,ACE,NME2,GFAP,OGN,HMGCR,WNT5A,ENPP2,CLDN1,VEGFA,C3,COL11A2,BAG6,IL33,FASN,1500015O10RIK,IGFBP5,NEB,GRIN1,COL9A3,POSTN,COL11A1,SEMA4A,AACS,RASAL1,A2M,PAGR1A,ADM,AP1S2,PDGFD,LDLR,EOMES,CSPG4,ATP7A,ACTA2,SOSTDC1,BTG1,SLC39A12,VGF,CDKN1C,NOTCH3,WHRN,ABHD2,CLDN5,HTR2C,NREP,WFIKKN2,DOCK5,PCDHB8,MSX1,NDNF,KRT8,TMIE,FBXO31,COL8A2,KL,HIST1H1B,…
1	TRUE	0.000188	2376	88	32	0.364	0.013	GO:0042221	BP	69	response to chemical	2	FOLR1,TRPV4,PCOLCE2,STEAP2,LBP,SULF1,TCN2,ACE,HMGCR,SQLE,ENPP2,CLDN1,KRT18,FASN,IGFBP5,POSTN,AACS,PCOLCE,RAB43,PAGR1A,PDGFD,SOSTDC1,VGF,BAIAP2L1,LTBP4,HTR2C,WFIKKN2,MSX1,KRT8,KL,NUMBL,SLC31A1
1	TRUE	0.000188	1587	251	48	0.191	0.03	GO:0048468	BP	69	cell development	2	FOLR1,SPTBN4,TRPV4,SULF1,ETV4,MYH11,ACE,NME2,GFAP,OGN,WNT5A,CNMD,ENPP2,CLDN1,VEGFA,FASN,NEB,GRIN1,POSTN,COL11A1,SEMA4A,RASAL1,DTX1,ADM,LDLR,EOMES,CSPG4,ATP7A,SLC39A12,CDKN1C,NOTCH3,WHRN,ABHD2,CLDN5,NREP,WFIKKN2,DOCK5,MEGF8,NDNF,KRT8,FBXO31,FDPS,NUMBL,HBA-A2,HBA-A1,SPINT2,POU3F1,PCP4
1	TRUE	0.000215	3625	228	78	0.342	0.022	GO:0048856	BP	69	anatomical structure development	2	FOLR1,PRLR,SPTBN4,TRPV4,HSD11B1,SULF1,KDM6B,ADORA2B,MYH11,CTGF,ACE,NME2,GFAP,OGN,HMGCR,WNT5A,ENPP2,CLDN1,VEGFA,C3,COL11A2,BAG6,IL33,FASN,IGFBP5,NEB,GRIN1,COL9A3,POSTN,COL11A1,SEMA4A,AACS,RASAL1,PAGR1A,ADM,AP1S2,PDGFD,LDLR,EOMES,CSPG4,ATP7A,ACTA2,SOSTDC1,BTG1,SLC39A12,VGF,CDKN1C,NOTCH3,WHRN,ABHD2,CLDN5,NREP,WFIKKN2,DOCK5,PCDHB8,MSX1,NDNF,KRT8,TMIE,FBXO31,COL8A2,KL,HIST1H1B,ENO1B,FREM1,FDPS,ARMC4,N…
1	TRUE	0.000237	1794	88	27	0.307	0.015	GO:0010033	BP	69	response to organic substance	3	FOLR1,TRPV4,PCOLCE2,STEAP2,LBP,SULF1,ACE,HMGCR,SQLE,CLDN1,KRT18,FASN,IGFBP5,AACS,PCOLCE,RAB43,PAGR1A,PDGFD,SOSTDC1,VGF,BAIAP2L1,LTBP4,WFIKKN2,MSX1,KRT8,KL,NUMBL
1	TRUE	0.000297	2082	430	86	0.2	0.041	GO:0051239	BP	69	regulation of multicellular organismal process	2	LHX2,MMP14,RELB,CRHR2,PRLR,HFE,SPTBN4,TRPV4,LBP,SULF1,ETV4,ADORA2B,CDK1,CTGF,ACE,NME2,GFAP,HMGCR,THBS4,WNT5A,CNMD,ENPP2,VEGFA,PTK7,GLP1R,C3,BAG6,FBN2,IL33,ITGB8,SIGIRR,IGFBP5,CENPF,GRIN1,POSTN,SEMA4A,TNFRSF8,SMARCD3,ACAP3,RASAL1,DTX1,PLXND1,PAGR1A,ADM,COL4A2,PLAT,CBLN1,PDGFD,LDLR,RORA,EOMES,CSPG4,TWIST1,SOSTDC1,LUM,BTG1,FXYD1,SLC39A12,NOV,CDKN1C,AVP,NOTCH3,PBX3,ANPEP,CLDN5,HTR2C,SLN,RELN,MAFF,NRE…
1	TRUE	0.000549	71	282	9	0.032	0.127	GO:0006694	BP	23	steroid biosynthetic process	2	CYP51,HSD11B1,ADORA2B,FDFT1,HMGCR,SQLE,DKKL1,MSMO1,FDPS
1	TRUE	0.000671	40	175	6	0.034	0.15	GO:0032722	BP	69	positive regulation of chemokine production	3	TRPV4,LBP,ADORA2B,WNT5A,IL33,POSTN
1	TRUE	0.000732	167	10	4	0.4	0.024	GO:0090092	BP	69	regulation of transmembrane receptor protein serine/threonine kinase signaling pathway	5	FOLR1,SULF1,SOSTDC1,WFIKKN2
1	TRUE	0.000837	1207	428	56	0.131	0.046	GO:0009888	BP	69	tissue development	3	LHX2,MMP14,FOLR1,CRHR2,PRLR,TRPV4,SULF1,VTN,ETV4,KDM6B,MYH11,CDK1,CTGF,NME2,HMGCR,WNT5A,CNMD,CLDN1,VEGFA,PTK7,COL11A2,FBN2,FASN,FBXL15,ITGB8,IGFBP5,CENPF,IRF6,POSTN,VCAM1,COL11A1,ELN,PLXND1,ADM,AP1S2,PDGFD,EOMES,ATP7A,ACTA2,TWIST1,SOSTDC1,BTG1,NOV,CDKN1C,CPQ,WHRN,CLDN5,MAFF,MEGF8,MSX1,KL,FDPS,ZIC3,SPINT2,POU3F1,GCNT4
1	TRUE	0.00086	161	296	13	0.044	0.081	GO:0030198	BP	69	extracellular matrix organization	2	SULF1,MYH11,CTGF,GFAP,COL11A2,POSTN,COL11A1,ELN,ATP7A,TGFBI,ECM2,NDNF,SPINT2
1	TRUE	0.000968	55	217	7	0.032	0.127	GO:0032642	BP	69	regulation of chemokine production	4	TRPV4,LBP,ADORA2B,WNT5A,IL33,SIGIRR,POSTN
1	TRUE	0.00116	57	217	7	0.032	0.123	GO:0032602	BP	69	chemokine production	3	TRPV4,LBP,ADORA2B,WNT5A,IL33,SIGIRR,POSTN
1	TRUE	0.00116	62	66	5	0.076	0.081	GO:0014910	BP	69	regulation of smooth muscle cell migration	4	ACE,IGFBP5,POSTN,PDGFD,DOCK5
1	TRUE	0.00125	1766	88	25	0.284	0.014	GO:0070887	BP	69	cellular response to chemical stimulus	2	FOLR1,TRPV4,PCOLCE2,LBP,SULF1,HMGCR,ENPP2,KRT18,FASN,IGFBP5,POSTN,AACS,PCOLCE,RAB43,PAGR1A,PDGFD,SOSTDC1,BAIAP2L1,LTBP4,WFIKKN2,MSX1,KRT8,KL,NUMBL,SLC31A1
1	TRUE	0.00125	203	10	4	0.4	0.02	GO:0090287	BP	69	regulation of cellular response to growth factor stimulus	1	FOLR1,SULF1,SOSTDC1,WFIKKN2
1	TRUE	0.0013	1485	251	43	0.171	0.029	GO:2000026	BP	69	regulation of multicellular organismal development	3	PRLR,TRPV4,SULF1,ETV4,ADORA2B,CTGF,ACE,NME2,GFAP,HMGCR,WNT5A,CNMD,ENPP2,VEGFA,C3,BAG6,GRIN1,SEMA4A,RASAL1,DTX1,PAGR1A,ADM,PDGFD,LDLR,EOMES,CSPG4,SOSTDC1,BTG1,SLC39A12,CDKN1C,NOTCH3,CLDN5,NREP,MEGF8,MSX1,NDNF,FBXO31,KL,FDPS,NUMBL,HIST1H4M,DUXBL2,PCP4
1	TRUE	0.00143	2569	251	63	0.251	0.025	GO:0030154	BP	69	cell differentiation	2	FOLR1,PRLR,SPTBN4,TRPV4,SULF1,ETV4,KDM6B,MYH11,CTGF,ACE,NME2,GFAP,OGN,WNT5A,CNMD,ENPP2,CLDN1,VEGFA,COL11A2,IL33,FASN,IGFBP5,NEB,GRIN1,POSTN,COL11A1,SEMA4A,RASAL1,DTX1,A2M,ADM,AP1S2,LDLR,EOMES,CSPG4,ATP7A,SOSTDC1,BTG1,SLC39A12,CDKN1C,NOTCH3,WHRN,ABHD2,CLDN5,HTR2C,NREP,WFIKKN2,DOCK5,MEGF8,MSX1,NDNF,KRT8,FBXO31,FDPS,NUMBL,HIST1H4M,HBA-A2,HBA-A1,DUXBL2,SPINT2,POU3F1,PCP4,CCDC85B
1	TRUE	0.00144	31	282	6	0.021	0.194	GO:0016126	BP	23	sterol biosynthetic process	3	CYP51,FDFT1,HMGCR,SQLE,MSMO1,FDPS
1	TRUE	0.00144	1016	175	26	0.149	0.026	GO:0003008	BP	69	system process	2	SPTBN4,TRPV4,SULF1,ADORA2B,CTGF,JSRP1,ACE,HMGCR,COL11A2,IGFBP5,ECEL1,POSTN,COL11A1,ABCA4,ADM,AP1S2,LDLR,SCN7A,ACTA2,FXYD1,WHRN,HTR2C,SLN,DOCK5,TMIE,KL
1	TRUE	0.00144	311	191	14	0.073	0.045	GO:0008015	BP	69	blood circulation	4	SPTBN4,TRPV4,ADORA2B,CTGF,ACE,HMGCR,VEGFA,POSTN,ADM,ACTA2,FXYD1,HTR2C,DOCK5,KL
1	TRUE	0.00144	1676	430	70	0.163	0.042	GO:0007399	BP	69	nervous system development	4	LHX2,FOLR1,BCAN,SPTBN4,TRPV4,SULF1,VTN,ETV4,MAFK,KDM6B,ACE,NME2,GFAP,OGN,THBS4,WNT5A,ENPP2,CLDN1,ARL6,VEGFA,PTK7,BAG6,IL33,FSCN2,CENPF,GRIN1,POSTN,VCAM1,SEMA4A,TNFRSF8,SMARCD3,ACAP3,RASAL1,DTX1,PLXND1,ADM,CBLN1,DCTN1,LDLR,RORA,ZIC1,EOMES,CDHR4,CSPG4,ATP7A,TWIST1,SLC39A12,CDKN1C,NOTCH3,PBX3,WHRN,CLDN5,RELN,NREP,MEGF8,PCDHB8,MSX1,NDNF,ISLR2,FBXO31,ARMC4,NUMBL,SELENOP,ZIC3,LGALS1,SPINT2,POU3F1,PCP4,…
1	TRUE	0.00144	1867	430	76	0.177	0.041	GO:0050793	BP	69	regulation of developmental process	2	LHX2,MMP14,CRHR2,PRLR,SPTBN4,TRPV4,SULF1,ETV4,ADORA2B,CDK1,CTGF,ACE,NME2,GFAP,COCH,HMGCR,WNT5A,CNMD,ENPP2,VEGFA,PTK7,GLP1R,C3,BAG6,FBN2,ITGB8,IGFBP5,CENPF,GRIN1,POSTN,SEMA4A,TNFRSF8,SMARCD3,ACAP3,RASAL1,DTX1,PLXND1,PAGR1A,ADM,DKKL1,COL4A2,CBLN1,PDGFD,LDLR,RORA,EOMES,CSPG4,TWIST1,SOSTDC1,BTG1,SLC39A12,NOV,CDKN1C,NOTCH3,STRIP2,CLDN5,HTR2C,RELN,MAFF,NREP,DOCK5,MEGF8,RBP1,MSX1,NDNF,ISLR2,FBXO31,KL,FD…
1	TRUE	0.00144	101	7	3	0.429	0.03	GO:0090288	BP	69	negative regulation of cellular response to growth factor stimulus	2	SULF1,SOSTDC1,WFIKKN2
1	TRUE	0.00147	69	66	5	0.076	0.072	GO:0014909	BP	69	smooth muscle cell migration	6	ACE,IGFBP5,POSTN,PDGFD,DOCK5
1	TRUE	0.00156	126	191	9	0.047	0.071	GO:0003018	BP	69	vascular process in circulatory system	4	TRPV4,ADORA2B,ACE,HMGCR,VEGFA,ADM,ACTA2,HTR2C,DOCK5
1	TRUE	0.00156	458	428	28	0.065	0.061	GO:0061061	BP	69	muscle structure development	3	MMP14,CRHR2,KDM6B,MYH11,CDK1,HMGCR,WNT5A,VEGFA,IGFBP5,CENPF,NEB,COL11A1,SMARCD3,ELN,ADM,RORA,EOMES,TWIST1,SOSTDC1,BTG1,NOV,MAFF,WFIKKN2,MSX1,KRT8,HIST1H1B,FDPS,LGALS1
1	TRUE	0.00159	135	282	11	0.039	0.081	GO:0008202	BP	23	steroid metabolic process	1	CYP51,HSD11B1,ADORA2B,FDFT1,HMGCR,SQLE,ADM,DKKL1,MSMO1,LDLR,FDPS
1	TRUE	0.00159	319	191	14	0.073	0.044	GO:0003013	BP	69	circulatory system process	3	SPTBN4,TRPV4,ADORA2B,CTGF,ACE,HMGCR,VEGFA,POSTN,ADM,ACTA2,FXYD1,HTR2C,DOCK5,KL
1	TRUE	0.00159	13	7	2	0.286	0.154	GO:0060572	BP	69	morphogenesis of an epithelial bud	6	SULF1,SOSTDC1
1	TRUE	0.00159	239	10	4	0.4	0.017	GO:0007178	BP	69	transmembrane receptor protein serine/threonine kinase signaling pathway	4	FOLR1,SULF1,SOSTDC1,WFIKKN2
1	TRUE	0.00179	257	418	19	0.045	0.074	GO:1901615	BP	23	organic hydroxy compound metabolic process	1	CYP51,CRHR2,FDFT1,HMGCR,WNT5A,SQLE,PLCB3,DKKL1,MSMO1,SLC37A2,LDLR,ATP7A,CPQ,HTR2C,RBP1,LEPR,KL,FDPS,GCNT4
1	TRUE	0.00179	72	123	6	0.049	0.083	GO:0097756	BP	69	negative regulation of blood vessel diameter	7	ACE,HMGCR,ADM,ACTA2,HTR2C,DOCK5
1	TRUE	0.00179	79	409	10	0.024	0.127	GO:0014812	BP	69	muscle cell migration	5	VTN,ACE,THBS4,IGFBP5,POSTN,PLAT,PDGFD,ATP7A,NOV,DOCK5
1	TRUE	0.00191	56	3	2	0.667	0.036	GO:0061180	BP	69	mammary gland epithelium development	6	PRLR,SOSTDC1
1	TRUE	0.00206	5	222	3	0.014	0.6	GO:0015677	BP	69	copper ion import	9	STEAP2,ATP7A,SLC31A1
1	TRUE	0.00223	171	191	10	0.052	0.058	GO:0032103	BP	69	positive regulation of response to external stimulus	2	TRPV4,LBP,ADORA2B,ACE,WNT5A,VEGFA,C3,IL33,PDGFD,LDLR
1	TRUE	0.00226	441	316	22	0.07	0.05	GO:0048729	BP	69	tissue morphogenesis	3	MMP14,FOLR1,SULF1,ETV4,KDM6B,WNT5A,VEGFA,PTK7,IGFBP5,COL11A1,PLXND1,ADM,EOMES,ATP7A,ACTA2,TWIST1,SOSTDC1,MEGF8,MSX1,ZIC3,SPINT2,GCNT4
1	TRUE	0.00227	742	430	38	0.088	0.051	GO:0048646	BP	69	anatomical structure formation involved in morphogenesis	2	LHX2,FOLR1,CRHR2,SULF1,VTN,KDM6B,ADORA2B,CTGF,ACE,WNT5A,CNMD,ARL6,VEGFA,PTK7,C3,FBN2,ITGB8,NEB,SEMA4A,SMARCD3,PLXND1,ADM,COL4A2,CBLN1,RORA,EOMES,ATP7A,TWIST1,BTG1,NOV,NOTCH3,WHRN,RELN,MSX1,NDNF,KRT8,LEPR,SPINT2
1	TRUE	0.0023	118	282	10	0.035	0.085	GO:1901617	BP	23	organic hydroxy compound biosynthetic process	2	CYP51,FDFT1,HMGCR,WNT5A,SQLE,DKKL1,MSMO1,ATP7A,KL,FDPS
1	TRUE	0.00236	2710	251	64	0.255	0.024	GO:0048869	BP	69	cellular developmental process	1	FOLR1,PRLR,SPTBN4,TRPV4,SULF1,ETV4,KDM6B,MYH11,CTGF,ACE,NME2,GFAP,OGN,WNT5A,CNMD,ENPP2,CLDN1,VEGFA,COL11A2,IL33,FASN,1500015O10RIK,IGFBP5,NEB,GRIN1,POSTN,COL11A1,SEMA4A,RASAL1,DTX1,A2M,ADM,AP1S2,LDLR,EOMES,CSPG4,ATP7A,SOSTDC1,BTG1,SLC39A12,CDKN1C,NOTCH3,WHRN,ABHD2,CLDN5,HTR2C,NREP,WFIKKN2,DOCK5,MEGF8,MSX1,NDNF,KRT8,FBXO31,FDPS,NUMBL,HIST1H4M,HBA-A2,HBA-A1,DUXBL2,SPINT2,POU3F1,PCP4,CCDC85B
1	TRUE	0.00239	191	296	13	0.044	0.068	GO:0043062	BP	69	extracellular structure organization	1	SULF1,MYH11,CTGF,GFAP,COL11A2,POSTN,COL11A1,ELN,ATP7A,TGFBI,ECM2,NDNF,SPINT2
1	TRUE	0.00239	8	14	2	0.143	0.25	GO:0071295	BP	69	cellular response to vitamin	4	FOLR1,POSTN
1	TRUE	0.00248	623	10	5	0.5	0.008	GO:0007167	BP	69	enzyme linked receptor protein signaling pathway	3	FOLR1,PRLR,SULF1,SOSTDC1,WFIKKN2
1	TRUE	0.00323	1451	88	21	0.239	0.014	GO:0071310	BP	69	cellular response to organic substance	3	FOLR1,PCOLCE2,LBP,SULF1,HMGCR,KRT18,FASN,IGFBP5,AACS,PCOLCE,RAB43,PAGR1A,PDGFD,SOSTDC1,BAIAP2L1,LTBP4,WFIKKN2,MSX1,KRT8,KL,NUMBL
1	TRUE	0.00348	772	413	37	0.09	0.048	GO:0072359	BP	69	circulatory system development	4	FOLR1,CRHR2,SULF1,KDM6B,ADORA2B,MYH11,CDK1,CTGF,ACE,WNT5A,CNMD,VEGFA,PTK7,C3,ITGB8,VCAM1,COL11A1,SEMA4A,SMARCD3,PLXND1,ADM,COL4A2,PDGFD,RORA,EOMES,ATP7A,TWIST1,BTG1,NOV,NOTCH3,MEGF8,MSX1,NDNF,LEPR,FDPS,ARMC4,ZIC3
1	TRUE	0.00348	22	7	2	0.286	0.091	GO:0060571	BP	69	morphogenesis of an epithelial fold	5	SULF1,SOSTDC1
1	TRUE	0.00354	46	66	4	0.061	0.087	GO:0014911	BP	69	positive regulation of smooth muscle cell migration	5	IGFBP5,POSTN,PDGFD,DOCK5
1	TRUE	0.00359	138	312	11	0.035	0.08	GO:0030324	BP	69	lung development	4	MMP14,HSD11B1,CTGF,ACE,WNT5A,VEGFA,PTK7,BAG6,IGFBP5,ATP7A,ZIC3
1	TRUE	0.00399	12	316	4	0.013	0.333	GO:0097094	BP	69	craniofacial suture morphogenesis	3	MMP14,TWIST1,MEGF8,FREM1
1	TRUE	0.00406	171	170	9	0.053	0.053	GO:0061448	BP	69	connective tissue development	4	TRPV4,SULF1,CTGF,WNT5A,COL11A2,COL11A1,AP1S2,PDGFD,MSX1
1	TRUE	0.00406	95	3	2	0.667	0.021	GO:0030879	BP	69	mammary gland development	5	PRLR,SOSTDC1
1	TRUE	0.00406	141	312	11	0.035	0.078	GO:0030323	BP	69	respiratory tube development	4	MMP14,HSD11B1,CTGF,ACE,WNT5A,VEGFA,PTK7,BAG6,IGFBP5,ATP7A,ZIC3
1	TRUE	0.00406	1801	409	68	0.166	0.038	GO:0009653	BP	69	anatomical structure morphogenesis	2	LHX2,MMP14,FOLR1,CRHR2,SPTBN4,TRPV4,SULF1,VTN,ETV4,KDM6B,ADORA2B,CTGF,ACE,COCH,OGN,THBS4,WNT5A,CNMD,ENPP2,VEGFA,PTK7,C3,COL11A2,ITGB8,FSCN2,IGFBP5,NEB,GRIN1,POSTN,VCAM1,COL11A1,SEMA4A,TNFRSF8,SMARCD3,RASAL1,PLXND1,ADM,COL4A2,RORA,ZIC1,EOMES,ATP7A,ACTA2,TWIST1,SOSTDC1,BTG1,NOV,CDKN1C,NOTCH3,WHRN,STRIP2,RELN,DOCK5,MEGF8,MSX1,NDNF,KRT8,TMIE,ISLR2,FBXO31,COL8A2,LEPR,FREM1,NUMBL,ZIC3,COL8A1,SPINT2,GCN…
1	TRUE	0.00431	24	149	4	0.027	0.167	GO:0043030	BP	58	regulation of macrophage activation	3	LBP,WNT5A,IL33,LDLR
1	TRUE	0.00451	732	10	5	0.5	0.007	GO:0060429	BP	69	epithelium development	4	FOLR1,PRLR,SULF1,CLDN1,SOSTDC1
1	TRUE	0.00461	310	316	17	0.054	0.055	GO:0048568	BP	69	embryonic organ development	4	MMP14,FOLR1,WNT5A,VEGFA,PTK7,COL11A1,ADM,EOMES,TWIST1,CDKN1C,WHRN,MEGF8,MSX1,KRT8,TMIE,ZIC3,SPINT2
1	TRUE	0.00531	1339	256	38	0.148	0.028	GO:0045595	BP	69	regulation of cell differentiation	3	PRLR,TRPV4,CTGF,ACE,NME2,GFAP,WNT5A,ENPP2,VEGFA,IGFBP5,GRIN1,POSTN,RASAL1,DTX1,ADM,DKKL1,LDLR,EOMES,CSPG4,SOSTDC1,BTG1,SLC39A12,CDKN1C,NOTCH3,CLDN5,HTR2C,NREP,DOCK5,MEGF8,MSX1,NDNF,FBXO31,FDPS,NUMBL,HIST1H4M,DUXBL2,PCP4,CCDC85B
1	TRUE	0.00531	2	146	2	0.014	1	GO:0060809	BP	69	mesodermal to mesenchymal transition involved in gastrulation	1	WNT5A,EOMES
1	TRUE	0.00547	53	67	4	0.06	0.075	GO:0002526	BP	69	acute inflammatory response	2	LBP,C3,A2M,KL
1	TRUE	0.00559	103	175	7	0.04	0.068	GO:0035296	BP	69	regulation of tube diameter	5	ADORA2B,ACE,HMGCR,ADM,ACTA2,HTR2C,DOCK5
1	TRUE	0.00559	103	175	7	0.04	0.068	GO:0097746	BP	69	regulation of blood vessel diameter	6	ADORA2B,ACE,HMGCR,ADM,ACTA2,HTR2C,DOCK5
1	TRUE	0.00572	65	381	8	0.021	0.123	GO:0016125	BP	23	sterol metabolic process	2	CYP51,FDFT1,HMGCR,SQLE,MSMO1,LDLR,LEPR,FDPS
1	TRUE	0.00572	597	409	30	0.073	0.05	GO:0035239	BP	69	tube morphogenesis	3	LHX2,MMP14,FOLR1,CRHR2,SULF1,ETV4,ADORA2B,CTGF,ACE,WNT5A,CNMD,VEGFA,PTK7,C3,ITGB8,SEMA4A,PLXND1,ADM,COL4A2,RORA,TWIST1,SOSTDC1,BTG1,NOV,NOTCH3,MEGF8,NDNF,LEPR,ZIC3,SPINT2
1	TRUE	0.00599	432	17	5	0.294	0.012	GO:0071363	BP	69	cellular response to growth factor stimulus	4	FOLR1,SULF1,SOSTDC1,WFIKKN2,KL
1	TRUE	0.0064	326	409	20	0.049	0.061	GO:0001525	BP	69	angiogenesis	3	CRHR2,SULF1,ADORA2B,CTGF,ACE,WNT5A,CNMD,VEGFA,C3,ITGB8,SEMA4A,PLXND1,ADM,COL4A2,RORA,BTG1,NOV,NOTCH3,NDNF,LEPR
1	TRUE	0.0064	326	409	20	0.049	0.061	GO:0010817	BP	69	regulation of hormone levels	3	CRHR2,HFE,TRPV4,HSD11B1,PFKL,ACE,HMGCR,GLP1R,CPT1A,AACS,ADM,DKKL1,NOV,VGF,CPQ,LTBP4,HTR2C,RBP1,LEPR,GCNT4
1	TRUE	0.0064	441	17	5	0.294	0.011	GO:0070848	BP	69	response to growth factor	4	FOLR1,SULF1,SOSTDC1,WFIKKN2,KL
1	TRUE	0.00678	15	15	2	0.133	0.133	GO:0016338	BP	94	calcium-independent cell-cell adhesion via plasma membrane cell-adhesion molecules	2	CLDN1,CLDN2
1	TRUE	0.00678	108	175	7	0.04	0.065	GO:0035150	BP	69	regulation of tube size	4	ADORA2B,ACE,HMGCR,ADM,ACTA2,HTR2C,DOCK5
1	TRUE	0.00678	108	175	7	0.04	0.065	GO:0050880	BP	69	regulation of blood vessel size	5	ADORA2B,ACE,HMGCR,ADM,ACTA2,HTR2C,DOCK5
1	TRUE	0.00678	133	137	7	0.051	0.053	GO:0070374	BP	69	positive regulation of ERK1 and ERK2 cascade	3	TRPV4,CTGF,HMGCR,C3,PDGFD,ACTA2,HTR2C
1	TRUE	0.00688	37	7	2	0.286	0.054	GO:0030850	BP	69	prostate gland development	4	PRLR,SULF1
1	TRUE	0.00688	186	175	9	0.051	0.048	GO:0050727	BP	69	regulation of inflammatory response	2	TRPV4,LBP,ADORA2B,ACE,WNT5A,C3,IL33,A2M,LDLR
1	TRUE	0.00697	728	409	34	0.083	0.047	GO:0035295	BP	69	tube development	3	LHX2,MMP14,FOLR1,CRHR2,HSD11B1,SULF1,ETV4,ADORA2B,CTGF,ACE,WNT5A,CNMD,VEGFA,PTK7,C3,BAG6,ITGB8,IGFBP5,SEMA4A,PLXND1,ADM,COL4A2,RORA,ATP7A,TWIST1,SOSTDC1,BTG1,NOV,NOTCH3,MEGF8,NDNF,LEPR,ZIC3,SPINT2
1	TRUE	0.00697	153	316	11	0.035	0.072	GO:0048705	BP	69	skeletal system morphogenesis	4	MMP14,TRPV4,SULF1,CTGF,VEGFA,COL11A2,COL11A1,TWIST1,MEGF8,MSX1,FREM1
1	TRUE	0.00697	17	14	2	0.143	0.118	GO:0033273	BP	69	response to vitamin	6	FOLR1,POSTN
1	TRUE	0.00697	78	247	7	0.028	0.09	GO:0045446	BP	69	endothelial cell differentiation	4	KDM6B,CNMD,CLDN1,VEGFA,FASN,BTG1,CLDN5
1	TRUE	0.00709	53	370	7	0.019	0.132	GO:0032755	BP	69	positive regulation of interleukin-6 production	3	CRHR2,TRPV4,LBP,ADORA2B,WNT5A,IL33,TWIST1
1	TRUE	0.00739	1240	225	32	0.142	0.026	GO:0051240	BP	69	positive regulation of multicellular organismal process	1	SPTBN4,TRPV4,LBP,SULF1,ADORA2B,CTGF,ACE,NME2,GFAP,HMGCR,WNT5A,ENPP2,VEGFA,C3,IL33,GRIN1,POSTN,RASAL1,PAGR1A,ADM,PDGFD,LDLR,LUM,BTG1,HTR2C,DOCK5,NDNF,FBXO31,KL,FDPS,NUMBL,PCP4
1	TRUE	0.00768	67	123	5	0.041	0.075	GO:0042310	BP	69	vasoconstriction	8	ACE,ADM,ACTA2,HTR2C,DOCK5
1	TRUE	0.00785	4648	92	43	0.467	0.009	GO:0050896	BP	69	response to stimulus	1	FOLR1,PRLR,TRPV4,PCOLCE2,STEAP2,LBP,SULF1,TCN2,ACE,GFAP,HMGCR,SQLE,ENPP2,CLDN1,KRT18,C3,IL33,FASN,1500015O10RIK,IGFBP5,ECEL1,POSTN,AACS,PCOLCE,RAB43,A2M,PAGR1A,PDGFD,EOMES,ACTA2,SOSTDC1,VGF,BAIAP2L1,LTBP4,HTR2C,MDFIC,WFIKKN2,IQUB,MSX1,KRT8,KL,NUMBL,SLC31A1
1	TRUE	0.00811	886	222	25	0.113	0.028	GO:0006811	BP	69	ion transport	4	FOLR1,HFE,SPTBN4,TRPV4,STEAP2,CTGF,JSRP1,ACE,EMB,CLIC6,GRIN1,ABCA4,SLC13A4,SLCO1C1,LDLR,ATP7A,FXYD1,SLC39A12,PLCB4,HTR2C,SLN,TRPM3,SLC31A1,KCNJ13,PCP4
1	TRUE	0.00812	9	222	3	0.014	0.333	GO:0034755	BP	69	iron ion transmembrane transport	2	HFE,STEAP2,ATP7A
1	TRUE	0.0082	160	312	11	0.035	0.069	GO:0060541	BP	69	respiratory system development	4	MMP14,HSD11B1,CTGF,ACE,WNT5A,VEGFA,PTK7,BAG6,IGFBP5,ATP7A,ZIC3
1	TRUE	0.00858	123	162	7	0.043	0.057	GO:0051216	BP	69	cartilage development	4	TRPV4,SULF1,CTGF,WNT5A,COL11A2,COL11A1,MSX1
1	TRUE	0.00879	56	370	7	0.019	0.125	GO:0018958	BP	23	phenol-containing compound metabolic process	1	CRHR2,WNT5A,ATP7A,CPQ,HTR2C,KL,GCNT4
1	TRUE	0.00879	893	21	7	0.333	0.008	GO:0009719	BP	69	response to endogenous stimulus	2	FOLR1,STEAP2,SULF1,SOSTDC1,VGF,WFIKKN2,KL
1	TRUE	0.00879	337	146	11	0.075	0.033	GO:0043410	BP	69	positive regulation of MAPK cascade	2	TRPV4,CTGF,HMGCR,WNT5A,C3,PDGFD,CSPG4,ACTA2,HTR2C,MDFIC,KL
1	TRUE	0.00935	283	7	3	0.429	0.011	GO:0048732	BP	69	gland development	4	PRLR,SULF1,SOSTDC1
1	TRUE	0.0097	329	426	20	0.047	0.061	GO:0001501	BP	69	skeletal system development	4	MMP14,BCAN,TRPV4,SULF1,CTGF,WNT5A,VEGFA,COL11A2,FBN2,ITGB8,COL11A1,ZIC1,ATP7A,TWIST1,NOV,CDKN1C,WFIKKN2,MEGF8,MSX1,FREM1
1	TRUE	0.0097	481	409	25	0.061	0.052	GO:0001568	BP	69	blood vessel development	3	FOLR1,CRHR2,SULF1,ADORA2B,CTGF,ACE,WNT5A,CNMD,VEGFA,PTK7,C3,ITGB8,SEMA4A,PLXND1,ADM,COL4A2,PDGFD,RORA,ATP7A,BTG1,NOV,NOTCH3,MEGF8,NDNF,LEPR
1	TRUE	0.0097	788	251	25	0.1	0.032	GO:0060284	BP	69	regulation of cell development	3	TRPV4,ACE,NME2,GFAP,WNT5A,ENPP2,VEGFA,GRIN1,POSTN,RASAL1,DTX1,LDLR,EOMES,CSPG4,SLC39A12,NOTCH3,CLDN5,NREP,DOCK5,MEGF8,NDNF,FBXO31,FDPS,NUMBL,PCP4
1	TRUE	0.0097	594	67	10	0.149	0.017	GO:0030334	BP	69	regulation of cell migration	3	TRPV4,LBP,SULF1,ACE,ENPP2,IL33,IGFBP5,POSTN,PDGFD,DOCK5
1	TRUE	0.0097	26	12	2	0.167	0.077	GO:1901890	BP	69	positive regulation of cell junction assembly	1	ENPP2,CLDN1
1	TRUE	0.00995	14	146	3	0.021	0.214	GO:0043032	BP	58	positive regulation of macrophage activation	3	LBP,WNT5A,IL33
1	TRUE	0.01	1525	68	17	0.25	0.011	GO:0007166	BP	69	cell surface receptor signaling pathway	2	FOLR1,PRLR,LBP,SULF1,KRT18,IL33,IGFBP5,POSTN,PDGFD,SOSTDC1,MDFIC,WFIKKN2,IQUB,MSX1,KRT8,KL,NUMBL
1	TRUE	0.01	81	5	2	0.4	0.025	GO:0090101	BP	69	negative regulation of transmembrane receptor protein serine/threonine kinase signaling pathway	2	SOSTDC1,WFIKKN2
1	TRUE	0.0105	8	291	3	0.01	0.375	GO:0031145	BP	163	anaphase-promoting complex-dependent catabolic process	1	UBE2C,1500015O10RIK,FBXO31
1	TRUE	0.0105	87	247	7	0.028	0.08	GO:0003158	BP	69	endothelium development	5	KDM6B,CNMD,CLDN1,VEGFA,FASN,BTG1,CLDN5
1	TRUE	0.0105	3699	67	29	0.433	0.008	GO:0051179	BP	69	localization	1	FOLR1,PRLR,TRPV4,STEAP2,LBP,SULF1,TCN2,ACE,HMGCR,EMB,ENPP2,CLDN1,KRT18,C3,IL33,IGFBP5,POSTN,ABCA4,RAB43,PDGFD,VGF,SLC2A12,MDFIC,SLN,DOCK5,MSX1,TRPM3,SLC31A1,KCNJ13
1	TRUE	0.0108	15	143	3	0.021	0.2	GO:0060706	BP	69	cell differentiation involved in embryonic placenta development	3	EOMES,KRT8,SPINT2
1	TRUE	0.0111	2	282	2	0.007	1	GO:0045338	BP	141	farnesyl diphosphate metabolic process	1	FDFT1,FDPS
1	TRUE	0.0113	6	420	3	0.007	0.5	GO:0071557	BP	113	histone H3-K27 demethylation	1	KDM6B,PAGR1A,GM42742
1	TRUE	0.0115	14	162	3	0.019	0.214	GO:0098743	BP	69	cell aggregation	1	SULF1,CTGF,COL11A1
1	TRUE	0.0115	14	162	3	0.019	0.214	GO:0001502	BP	69	cartilage condensation	2	SULF1,CTGF,COL11A1
1	TRUE	0.0115	720	415	33	0.08	0.046	GO:0048878	BP	69	chemical homeostasis	4	CRHR2,CALB2,GSTM7,HFE,TRPV4,JSRP1,ACE,HMGCR,SREBF2,CLDN1,VEGFA,GLP1R,IGFBP5,GRIN1,SYPL2,VCAM1,AACS,ADM,RAB20,LDLR,RORA,ATP7A,SCN7A,FXYD1,SLC39A12,VGF,AVP,ANPEP,HTR2C,RBP1,LEPR,KL,SLC31A1
1	TRUE	0.0115	11	35	2	0.057	0.182	GO:0006825	BP	69	copper ion transport	8	STEAP2,SLC31A1
1	TRUE	0.0115	115	76	5	0.066	0.043	GO:0015893	BP	69	drug transport	4	FOLR1,TCN2,CLDN1,HTR2C,SLC31A1
1	TRUE	0.0116	59	381	7	0.018	0.119	GO:0008203	BP	23	cholesterol metabolic process	3	CYP51,FDFT1,HMGCR,SQLE,LDLR,LEPR,FDPS
1	TRUE	0.0116	298	147	10	0.068	0.034	GO:0061458	BP	69	reproductive system development	4	PRLR,SULF1,WNT5A,COL9A3,ADM,EOMES,VGF,CDKN1C,KRT8,SPINT2
1	TRUE	0.0116	39	10	2	0.2	0.051	GO:0048645	BP	69	animal organ formation	3	FOLR1,SULF1
1	TRUE	0.0116	295	147	10	0.068	0.034	GO:0048608	BP	69	reproductive structure development	3	PRLR,SULF1,WNT5A,COL9A3,ADM,EOMES,VGF,CDKN1C,KRT8,SPINT2
1	TRUE	0.0116	26	14	2	0.143	0.077	GO:0001953	BP	69	negative regulation of cell-matrix adhesion	3	ENPP2,POSTN
1	TRUE	0.0116	697	225	21	0.093	0.03	GO:0051270	BP	69	regulation of cellular component movement	1	TRPV4,LBP,SULF1,ACE,WNT5A,ENPP2,VEGFA,IL33,IGFBP5,POSTN,SEMA4A,PTPRU,PDGFD,ATP7A,ACTA2,FXYD1,ABHD2,DOCK5,FBXO31,ARMC4,SPINT2
1	TRUE	0.0116	623	67	10	0.149	0.016	GO:2000145	BP	69	regulation of cell motility	2	TRPV4,LBP,SULF1,ACE,ENPP2,IL33,IGFBP5,POSTN,PDGFD,DOCK5
1	TRUE	0.0117	27	14	2	0.143	0.074	GO:0031670	BP	69	cellular response to nutrient	3	FOLR1,POSTN
1	TRUE	0.0122	174	53	5	0.094	0.029	GO:0050878	BP	69	regulation of body fluid levels	3	PRLR,TRPV4,CLDN1,C3,PDGFD
1	TRUE	0.0123	142	14	3	0.214	0.021	GO:0007160	BP	69	cell-matrix adhesion	4	ENPP2,POSTN,FREM1
1	TRUE	0.0123	2625	67	23	0.343	0.009	GO:0006810	BP	69	transport	3	FOLR1,PRLR,TRPV4,STEAP2,LBP,TCN2,ACE,HMGCR,EMB,CLDN1,KRT18,C3,IL33,POSTN,ABCA4,RAB43,VGF,SLC2A12,MDFIC,SLN,TRPM3,SLC31A1,KCNJ13
1	TRUE	0.013	219	10	3	0.3	0.014	GO:0030111	BP	69	regulation of Wnt signaling pathway	5	FOLR1,SULF1,SOSTDC1
1	TRUE	0.0131	61	381	7	0.018	0.115	GO:1902652	BP	23	secondary alcohol metabolic process	1	CYP51,FDFT1,HMGCR,SQLE,LDLR,LEPR,FDPS
1	TRUE	0.0131	247	85	7	0.082	0.028	GO:0001819	BP	69	positive regulation of cytokine production	2	TRPV4,LBP,SULF1,C3,IL33,POSTN,LUM
1	TRUE	0.0136	11	42	2	0.048	0.182	GO:2000257	BP	69	regulation of protein activation cascade	2	C3,A2M
1	TRUE	0.0136	11	42	2	0.048	0.182	GO:0030449	BP	69	regulation of complement activation	2	C3,A2M
1	TRUE	0.014	155	4	2	0.5	0.013	GO:0043588	BP	69	skin development	4	CLDN1,SOSTDC1
1	TRUE	0.014	70	7	2	0.286	0.029	GO:0030510	BP	69	regulation of BMP signaling pathway	2	SULF1,SOSTDC1
1	TRUE	0.014	13	36	2	0.056	0.154	GO:0097284	BP	19	hepatocyte apoptotic process	1	KRT18,KRT8
1	TRUE	0.0141	505	409	25	0.061	0.05	GO:0001944	BP	69	vasculature development	4	FOLR1,CRHR2,SULF1,ADORA2B,CTGF,ACE,WNT5A,CNMD,VEGFA,PTK7,C3,ITGB8,SEMA4A,PLXND1,ADM,COL4A2,PDGFD,RORA,ATP7A,BTG1,NOV,NOTCH3,MEGF8,NDNF,LEPR
1	TRUE	0.0141	1396	76	17	0.224	0.012	GO:0071702	BP	69	organic substance transport	4	FOLR1,TRPV4,LBP,TCN2,ACE,HMGCR,EMB,KRT18,C3,IL33,POSTN,ABCA4,AACS,VGF,SLC2A12,HTR2C,MDFIC
1	TRUE	0.0142	86	196	6	0.031	0.07	GO:0048661	BP	26	positive regulation of smooth muscle cell proliferation	1	SULF1,HMGCR,VEGFA,IGFBP5,PDGFD,NOTCH3
1	TRUE	0.0142	75	143	5	0.035	0.067	GO:0001892	BP	69	embryonic placenta development	3	ADM,EOMES,CDKN1C,KRT8,SPINT2
1	TRUE	0.0142	678	91	12	0.132	0.018	GO:0040012	BP	69	regulation of locomotion	1	TRPV4,LBP,SULF1,ACE,ENPP2,IL33,IGFBP5,POSTN,PDGFD,ACTA2,HTR2C,DOCK5
1	TRUE	0.0142	202	191	9	0.047	0.045	GO:0070372	BP	69	regulation of ERK1 and ERK2 cascade	2	TRPV4,CTGF,TIMP3,HMGCR,VEGFA,C3,PDGFD,ACTA2,HTR2C
1	TRUE	0.0142	4	146	2	0.014	0.5	GO:0060686	BP	69	negative regulation of prostatic bud formation	2	SULF1,WNT5A
1	TRUE	0.0145	2	376	2	0.005	1	GO:0008355	BP	76	olfactory learning	1	ADCY3,GRIN1
1	TRUE	0.0147	3	222	2	0.009	0.667	GO:0015679	BP	69	plasma membrane copper ion transport	3	ATP7A,SLC31A1
1	TRUE	0.0148	294	158	10	0.063	0.034	GO:0006820	BP	69	anion transport	5	FOLR1,ACE,EMB,CLIC6,ABCA4,SLC13A4,SLCO1C1,LDLR,FXYD1,HTR2C
1	TRUE	0.0153	112	353	9	0.025	0.08	GO:0030509	BP	69	BMP signaling pathway	5	HFE,SULF1,UBE2O,WNT5A,FBXL15,BMP3,SOSTDC1,MEGF8,MSX1
1	TRUE	0.016	13	222	3	0.014	0.231	GO:1904754	BP	69	positive regulation of vascular associated smooth muscle cell migration	6	IGFBP5,ATP7A,DOCK5
1	TRUE	0.0167	664	316	25	0.079	0.038	GO:0009887	BP	69	animal organ morphogenesis	3	MMP14,FOLR1,TRPV4,SULF1,ETV4,CTGF,WNT5A,VEGFA,PTK7,COL11A2,IGFBP5,COL11A1,PLXND1,ACTA2,TWIST1,SOSTDC1,WHRN,MEGF8,MSX1,TMIE,COL8A2,FREM1,ZIC3,COL8A1,GCNT4
1	TRUE	0.0168	856	248	25	0.101	0.029	GO:0051241	BP	69	negative regulation of multicellular organismal process	2	HFE,SPTBN4,TRPV4,LBP,SULF1,ETV4,ADORA2B,ACE,NME2,GFAP,WNT5A,CNMD,VEGFA,IL33,SIGIRR,IGFBP5,SEMA4A,DTX1,ADM,LDLR,CSPG4,SOSTDC1,NOTCH3,DOCK5,HIST1H4M
1	TRUE	0.0171	43	149	4	0.027	0.093	GO:0042116	BP	58	macrophage activation	2	LBP,WNT5A,IL33,LDLR
1	TRUE	0.0172	516	409	25	0.061	0.048	GO:0072358	BP	69	cardiovascular system development	4	FOLR1,CRHR2,SULF1,ADORA2B,CTGF,ACE,WNT5A,CNMD,VEGFA,PTK7,C3,ITGB8,SEMA4A,PLXND1,ADM,COL4A2,PDGFD,RORA,ATP7A,BTG1,NOV,NOTCH3,MEGF8,NDNF,LEPR
1	TRUE	0.0177	337	67	7	0.104	0.021	GO:0006954	BP	69	inflammatory response	1	TRPV4,LBP,ACE,C3,IL33,A2M,KL
1	TRUE	0.0179	18	395	4	0.01	0.222	GO:0044062	BP	69	regulation of excretion	4	CRHR2,ACE,AVP,ANPEP
1	TRUE	0.0179	2732	67	23	0.343	0.008	GO:0051234	BP	69	establishment of localization	2	FOLR1,PRLR,TRPV4,STEAP2,LBP,TCN2,ACE,HMGCR,EMB,CLDN1,KRT18,C3,IL33,POSTN,ABCA4,RAB43,VGF,SLC2A12,MDFIC,SLN,TRPM3,SLC31A1,KCNJ13
1	TRUE	0.0179	4	179	2	0.011	0.5	GO:0098711	BP	69	iron ion import across plasma membrane	3	HFE,STEAP2
1	TRUE	0.0181	403	409	21	0.051	0.052	GO:0048514	BP	69	blood vessel morphogenesis	4	FOLR1,CRHR2,SULF1,ADORA2B,CTGF,ACE,WNT5A,CNMD,VEGFA,C3,ITGB8,SEMA4A,PLXND1,ADM,COL4A2,RORA,BTG1,NOV,NOTCH3,NDNF,LEPR
1	TRUE	0.0182	267	409	16	0.039	0.06	GO:0007600	BP	69	sensory perception	4	CRHR2,SPTBN4,ADCY3,ACE,COCH,COL11A2,EPS8L2,GRIN1,COL11A1,ABCA4,NOV,WHRN,HTR2C,TMIE,SYT10,OLFR287
1	TRUE	0.0182	402	222	14	0.063	0.035	GO:0055065	BP	69	metal ion homeostasis	7	CALB2,HFE,TRPV4,JSRP1,ACE,GRIN1,ADM,ATP7A,SCN7A,FXYD1,SLC39A12,HTR2C,KL,SLC31A1
1	TRUE	0.0182	117	353	9	0.025	0.077	GO:0071772	BP	69	response to BMP	3	HFE,SULF1,UBE2O,WNT5A,FBXL15,BMP3,SOSTDC1,MEGF8,MSX1
1	TRUE	0.0182	359	247	14	0.057	0.039	GO:0030855	BP	69	epithelial cell differentiation	3	PRLR,KDM6B,NME2,WNT5A,CNMD,CLDN1,VEGFA,FASN,BTG1,CDKN1C,WHRN,CLDN5,SPINT2,POU3F1
1	TRUE	0.0182	1259	251	33	0.131	0.026	GO:0022008	BP	69	neurogenesis	3	FOLR1,SPTBN4,TRPV4,ETV4,ACE,NME2,GFAP,OGN,WNT5A,ENPP2,VEGFA,IL33,GRIN1,POSTN,SEMA4A,RASAL1,DTX1,ADM,LDLR,EOMES,CSPG4,ATP7A,SLC39A12,CDKN1C,NOTCH3,WHRN,NREP,MEGF8,NDNF,FBXO31,NUMBL,POU3F1,PCP4
1	TRUE	0.0182	447	67	8	0.119	0.018	GO:0032101	BP	69	regulation of response to external stimulus	1	TRPV4,LBP,ACE,HMGCR,C3,IL33,A2M,PDGFD
1	TRUE	0.0182	189	417	13	0.031	0.069	GO:0090596	BP	69	sensory organ morphogenesis	1	WNT5A,ARL6,VEGFA,PTK7,FSCN2,COL11A1,ZIC1,TWIST1,WHRN,MSX1,TMIE,COL8A2,COL8A1
1	TRUE	0.0182	117	353	9	0.025	0.077	GO:0071773	BP	69	cellular response to BMP stimulus	5	HFE,SULF1,UBE2O,WNT5A,FBXL15,BMP3,SOSTDC1,MEGF8,MSX1
1	TRUE	0.0182	18	401	4	0.01	0.222	GO:0010575	BP	69	positive regulation of vascular endothelial growth factor production	3	SULF1,ADORA2B,C3,RORA
1	TRUE	0.0182	41	65	3	0.046	0.073	GO:1900024	BP	69	regulation of substrate adhesion-dependent cell spreading	2	ENPP2,POSTN,DOCK5
1	TRUE	0.0183	321	309	15	0.049	0.047	GO:0008610	BP	23	lipid biosynthetic process	1	CYP51,MVD,HSD11B1,ADORA2B,FDFT1,HMGCR,SQLE,C3,FASN,DKKL1,MSMO1,LDLR,AVP,HTR2C,FDPS
1	TRUE	0.0183	195	216	9	0.042	0.046	GO:0051146	BP	69	striated muscle cell differentiation	4	KDM6B,MYH11,VEGFA,IGFBP5,NEB,WFIKKN2,MSX1,KRT8,FDPS
1	TRUE	0.0183	273	10	3	0.3	0.011	GO:0016055	BP	69	Wnt signaling pathway	4	FOLR1,SULF1,SOSTDC1
1	TRUE	0.0186	275	10	3	0.3	0.011	GO:0198738	BP	69	cell-cell signaling by wnt	3	FOLR1,SULF1,SOSTDC1
1	TRUE	0.0188	37	192	4	0.021	0.108	GO:0099587	BP	69	inorganic ion import across plasma membrane	2	HFE,STEAP2,SLC39A12,SLC31A1
1	TRUE	0.0188	37	192	4	0.021	0.108	GO:0098659	BP	69	inorganic cation import across plasma membrane	2	HFE,STEAP2,SLC39A12,SLC31A1
1	TRUE	0.0188	217	191	9	0.047	0.041	GO:0070371	BP	69	ERK1 and ERK2 cascade	1	TRPV4,CTGF,TIMP3,HMGCR,VEGFA,C3,PDGFD,ACTA2,HTR2C
1	TRUE	0.0188	5	146	2	0.014	0.4	GO:0060685	BP	69	regulation of prostatic bud formation	1	SULF1,WNT5A
1	TRUE	0.0188	26	279	4	0.014	0.154	GO:0042088	BP	25	T-helper 1 type immune response	1	RELB,VEGFA,IL33,SEMA4A
1	TRUE	0.0189	122	418	10	0.024	0.082	GO:0008217	BP	69	regulation of blood pressure	3	CRHR2,ACE,GLP1R,PLCB3,POSTN,ADM,ACTA2,AVP,ANPEP,KL
1	TRUE	0.019	26	282	4	0.014	0.154	GO:0006695	BP	23	cholesterol biosynthetic process	4	CYP51,FDFT1,HMGCR,FDPS
1	TRUE	0.019	33	222	4	0.018	0.121	GO:0048286	BP	69	lung alveolus development	3	ACE,VEGFA,IGFBP5,ATP7A
1	TRUE	0.019	427	162	12	0.074	0.028	GO:0048598	BP	69	embryonic morphogenesis	3	FOLR1,SULF1,KDM6B,WNT5A,COL11A1,ADM,EOMES,CDKN1C,WHRN,MSX1,TMIE,SPINT2
1	TRUE	0.019	698	398	30	0.075	0.043	GO:0050767	BP	69	regulation of neurogenesis	4	LHX2,TRPV4,ACE,NME2,GFAP,WNT5A,ENPP2,VEGFA,PTK7,GRIN1,TNFRSF8,SMARCD3,ACAP3,RASAL1,DTX1,PLXND1,LDLR,EOMES,CSPG4,SLC39A12,NOTCH3,RELN,NREP,MEGF8,NDNF,ISLR2,FBXO31,NUMBL,LGALS1,PCP4
1	TRUE	0.019	42	14	2	0.143	0.048	GO:0010812	BP	69	negative regulation of cell-substrate adhesion	2	ENPP2,POSTN
1	TRUE	0.019	11	59	2	0.034	0.182	GO:0090196	BP	69	regulation of chemokine secretion	2	IL33,POSTN
1	TRUE	0.019	11	59	2	0.034	0.182	GO:0090197	BP	69	positive regulation of chemokine secretion	2	IL33,POSTN
1	TRUE	0.0191	10	67	2	0.03	0.2	GO:0002281	BP	58	macrophage activation involved in immune response	1	LBP,IL33
1	TRUE	0.0191	48	146	4	0.027	0.083	GO:0008543	BP	69	fibroblast growth factor receptor signaling pathway	1	SULF1,CTGF,WNT5A,KL
1	TRUE	0.0194	937	409	38	0.093	0.041	GO:0016477	BP	69	cell migration	4	MMP14,FOLR1,CNN2,TRPV4,LBP,SULF1,VTN,CTGF,ACE,THBS4,WNT5A,ENPP2,VEGFA,PTK7,IL33,FSCN2,IGFBP5,POSTN,VCAM1,SEMA4A,PTPRU,ACAP3,PLXND1,PLAT,PDGFD,CSPG4,ATP7A,ACTA2,TWIST1,NOV,ABHD2,STRIP2,RELN,DOCK5,MEGF8,NDNF,FBXO31,EFCAB1
1	TRUE	0.0194	22	143	3	0.021	0.136	GO:0060669	BP	69	embryonic placenta morphogenesis	3	ADM,CDKN1C,SPINT2
1	TRUE	0.0197	356	67	7	0.104	0.02	GO:0030335	BP	69	positive regulation of cell migration	4	TRPV4,LBP,ENPP2,IGFBP5,POSTN,PDGFD,DOCK5
1	TRUE	0.0202	222	76	6	0.079	0.027	GO:0031667	BP	69	response to nutrient levels	4	FOLR1,TRPV4,POSTN,AACS,VGF,HTR2C
1	TRUE	0.0207	27	282	4	0.014	0.148	GO:1902653	BP	23	secondary alcohol biosynthetic process	1	CYP51,FDFT1,HMGCR,FDPS
1	TRUE	0.0207	170	68	5	0.074	0.029	GO:0034330	BP	69	cell junction organization	1	TRPV4,ACE,ENPP2,CLDN1,NUMBL
1	TRUE	0.0207	102	7	2	0.286	0.02	GO:0022612	BP	69	gland morphogenesis	4	SULF1,SOSTDC1
1	TRUE	0.0209	1177	251	31	0.124	0.026	GO:0048699	BP	69	generation of neurons	4	FOLR1,SPTBN4,TRPV4,ETV4,ACE,NME2,GFAP,OGN,WNT5A,ENPP2,VEGFA,GRIN1,POSTN,SEMA4A,RASAL1,DTX1,ADM,LDLR,EOMES,CSPG4,ATP7A,SLC39A12,CDKN1C,NOTCH3,WHRN,NREP,MEGF8,NDNF,FBXO31,NUMBL,PCP4
1	TRUE	0.0211	12	59	2	0.034	0.167	GO:0090195	BP	69	chemokine secretion	1	IL33,POSTN
1	TRUE	0.0213	509	203	15	0.074	0.029	GO:0009792	BP	69	embryo development ending in birth or egg hatching	5	FOLR1,SULF1,ACE,WNT5A,VEGFA,COL11A1,ADM,EOMES,CDKN1C,MSX1,KRT8,ENO1B,HBA-A2,HBA-A1,SPINT2
1	TRUE	0.0213	230	399	14	0.035	0.061	GO:1901342	BP	69	regulation of vasculature development	4	CRHR2,SULF1,ADORA2B,WNT5A,CNMD,VEGFA,C3,ITGB8,SEMA4A,PLXND1,ADM,COL4A2,PDGFD,BTG1
1	TRUE	0.0213	2408	192	43	0.224	0.018	GO:0065008	BP	69	regulation of biological quality	2	CALB2,PRLR,HFE,SPTBN4,TRPV4,LBP,HSD11B1,ADORA2B,CTGF,JSRP1,ACE,GFAP,CCDC88C,HMGCR,WNT5A,CLDN1,VEGFA,C3,COL11A2,IGFBP5,NEB,POSTN,SEMA4A,ABCA4,AACS,ADM,PDGFD,LDLR,AMT,SCN7A,ACTA2,FXYD1,SLC39A12,VGF,BAIAP2L1,WHRN,LTBP4,HTR2C,DOCK5,MSX1,KL,SLC31A1,HBA-A1
1	TRUE	0.0213	4	222	2	0.009	0.5	GO:0034756	BP	69	regulation of iron ion transport	9	HFE,ATP7A
1	TRUE	0.0215	101	430	9	0.021	0.089	GO:0098742	BP	94	cell-cell adhesion via plasma-membrane adhesion molecules	1	CLDN1,VCAM1,CBLN1,CLDN5,PCDHB8,CLDN2,SMAGP,LGALS1,PCDHA7
1	TRUE	0.0216	16	222	3	0.014	0.188	GO:1904738	BP	69	vascular associated smooth muscle cell migration	7	IGFBP5,ATP7A,DOCK5
1	TRUE	0.0216	517	222	16	0.072	0.031	GO:0030001	BP	69	metal ion transport	6	HFE,SPTBN4,TRPV4,STEAP2,CTGF,JSRP1,ACE,GRIN1,ATP7A,FXYD1,SLC39A12,PLCB4,HTR2C,SLN,SLC31A1,KCNJ13
1	TRUE	0.0216	60	222	5	0.023	0.083	GO:0000041	BP	69	transition metal ion transport	7	HFE,STEAP2,ATP7A,SLC39A12,SLC31A1
1	TRUE	0.0216	127	216	7	0.032	0.055	GO:0055001	BP	69	muscle cell development	3	MYH11,VEGFA,NEB,ADM,WFIKKN2,KRT8,FDPS
1	TRUE	0.0216	16	222	3	0.014	0.188	GO:1904752	BP	69	regulation of vascular associated smooth muscle cell migration	5	IGFBP5,ATP7A,DOCK5
1	TRUE	0.0216	366	67	7	0.104	0.019	GO:2000147	BP	69	positive regulation of cell motility	3	TRPV4,LBP,ENPP2,IGFBP5,POSTN,PDGFD,DOCK5
1	TRUE	0.0216	17	42	2	0.048	0.118	GO:0002920	BP	69	regulation of humoral immune response	1	C3,A2M
1	TRUE	0.0217	290	146	9	0.062	0.031	GO:0009611	BP	155	response to wounding	1	FOLR1,GFAP,HMGCR,WNT5A,C3,ADM,PDGFD,ACTA2,ABHD2
1	TRUE	0.0218	593	430	28	0.065	0.047	GO:0007417	BP	69	central nervous system development	4	LHX2,BCAN,SPTBN4,VTN,KDM6B,GFAP,WNT5A,ENPP2,ARL6,BAG6,CENPF,GRIN1,CBLN1,DCTN1,LDLR,RORA,ZIC1,EOMES,ATP7A,NOTCH3,PBX3,WHRN,RELN,MSX1,ARMC4,NUMBL,SELENOP,POU3F1
1	TRUE	0.0218	259	316	13	0.041	0.05	GO:0060562	BP	69	epithelial tube morphogenesis	4	MMP14,FOLR1,ETV4,WNT5A,VEGFA,PTK7,PLXND1,ADM,TWIST1,SOSTDC1,MEGF8,ZIC3,SPINT2
1	TRUE	0.0218	160	222	8	0.036	0.05	GO:0001101	BP	69	response to acid chemical	3	FOLR1,VEGFA,GRIN1,AACS,PDGFD,LDLR,ATP7A,KRT8
1	TRUE	0.0218	1235	76	15	0.197	0.012	GO:0009605	BP	69	response to external stimulus	2	FOLR1,TRPV4,LBP,ACE,HMGCR,ENPP2,C3,IL33,POSTN,AACS,A2M,PDGFD,VGF,HTR2C,KRT8
1	TRUE	0.0218	228	13	3	0.231	0.013	GO:0015711	BP	69	organic anion transport	5	FOLR1,EMB,ABCA4
1	TRUE	0.0218	663	62	9	0.145	0.014	GO:0055085	BP	69	transmembrane transport	4	TRPV4,STEAP2,ACE,EMB,C3,SLC2A12,SLN,SLC31A1,KCNJ13
1	TRUE	0.0218	201	175	8	0.046	0.04	GO:0031349	BP	69	positive regulation of defense response	1	TRPV4,LBP,ADORA2B,ACE,WNT5A,C3,IL33,LDLR
1	TRUE	0.0218	77	355	7	0.02	0.091	GO:0002687	BP	69	positive regulation of leukocyte migration	5	MMP14,TRPV4,LBP,THBS4,WNT5A,VEGFA,PDGFD
1	TRUE	0.0222	229	406	14	0.034	0.061	GO:0019932	BP	128	second-messenger-mediated signaling	1	CRHR2,GSTM7,ADORA2B,JSRP1,ADCY3,NME2,VEGFA,GLP1R,SCTR,VCAM1,ADM,RASD2,HTR2C,NDNF
1	TRUE	0.0223	11	70	2	0.029	0.182	GO:0090557	BP	124	establishment of endothelial intestinal barrier	1	CLDN1,FASN
1	TRUE	0.0223	73	10	2	0.2	0.027	GO:0017015	BP	69	regulation of transforming growth factor beta receptor signaling pathway	3	FOLR1,WFIKKN2
1	TRUE	0.0224	97	212	6	0.028	0.062	GO:0010811	BP	69	positive regulation of cell-substrate adhesion	2	ENPP2,VEGFA,ECM2,DOCK5,NDNF,COL8A1
1	TRUE	0.0224	18	42	2	0.048	0.111	GO:0006956	BP	69	complement activation	1	C3,A2M
1	TRUE	0.0228	6	149	2	0.013	0.333	GO:0034638	BP	88	phosphatidylcholine catabolic process	1	ENPP2,LDLR
1	TRUE	0.0228	208	399	13	0.033	0.062	GO:0045765	BP	69	regulation of angiogenesis	5	CRHR2,SULF1,ADORA2B,WNT5A,CNMD,VEGFA,C3,ITGB8,SEMA4A,PLXND1,ADM,COL4A2,BTG1
1	TRUE	0.0228	1021	409	40	0.098	0.039	GO:0051674	BP	69	localization of cell	2	MMP14,FOLR1,CNN2,TRPV4,LBP,SULF1,VTN,CTGF,ADCY3,ACE,THBS4,WNT5A,ENPP2,VEGFA,PTK7,IL33,FSCN2,IGFBP5,POSTN,VCAM1,SEMA4A,PTPRU,ACAP3,PLXND1,PLAT,PDGFD,CSPG4,ATP7A,ACTA2,TWIST1,NOV,ABHD2,STRIP2,RELN,DOCK5,MEGF8,NDNF,FBXO31,EFCAB1,SPINT2
1	TRUE	0.0228	1021	409	40	0.098	0.039	GO:0048870	BP	69	cell motility	3	MMP14,FOLR1,CNN2,TRPV4,LBP,SULF1,VTN,CTGF,ADCY3,ACE,THBS4,WNT5A,ENPP2,VEGFA,PTK7,IL33,FSCN2,IGFBP5,POSTN,VCAM1,SEMA4A,PTPRU,ACAP3,PLXND1,PLAT,PDGFD,CSPG4,ATP7A,ACTA2,TWIST1,NOV,ABHD2,STRIP2,RELN,DOCK5,MEGF8,NDNF,FBXO31,EFCAB1,SPINT2
1	TRUE	0.0228	727	409	31	0.076	0.043	GO:0046903	BP	69	secretion	4	CRHR2,PPFIA3,PRLR,HFE,TRPV4,STEAP2,ADORA2B,CTGF,PFKL,ACE,HMGCR,WNT5A,VEGFA,GLP1R,IL33,CPT1A,PAM,POSTN,PRSS12,AACS,ADM,TWIST1,NOV,VGF,AVP,ANPEP,LTBP4,HTR2C,LEPR,SYT10,PCP4
1	TRUE	0.0228	61	12	2	0.167	0.033	GO:1901888	BP	69	regulation of cell junction assembly	1	ENPP2,CLDN1
1	TRUE	0.0228	75	10	2	0.2	0.027	GO:1903844	BP	69	regulation of cellular response to transforming growth factor beta stimulus	2	FOLR1,WFIKKN2
1	TRUE	0.0228	179	409	12	0.029	0.067	GO:0030072	BP	69	peptide hormone secretion	2	CRHR2,HFE,TRPV4,PFKL,HMGCR,GLP1R,CPT1A,AACS,NOV,VGF,HTR2C,LEPR
1	TRUE	0.0229	228	413	14	0.034	0.061	GO:0062012	BP	179	regulation of small molecule metabolic process	1	HSD11B1,ADORA2B,CDK1,CPT1A,IGFBP5,DKKL1,LDLR,RORA,ATP7A,TWIST1,AVP,PPP1R3B,LEPR,FDPS
1	TRUE	0.0231	3332	251	68	0.271	0.02	GO:0023052	BP	69	signaling	1	FOLR1,PRLR,HFE,SPTBN4,TRPV4,LBP,SULF1,ADORA2B,CTGF,TIMP3,JSRP1,NME2,GFAP,CCDC88C,HMGCR,WNT5A,CNMD,KRT18,VEGFA,C3,BAG6,IL33,CPT1A,SIGIRR,EPS8L2,IGFBP5,ECEL1,GRIN1,POSTN,SEMA4A,PTPRU,AACS,RASAL1,DTX1,PAGR1A,ADM,IGSF1,PDGFD,CDHR4,CSPG4,CASKIN1,ATP7A,SCN7A,ACTA2,SOSTDC1,SLC39A12,VGF,NOTCH3,BAIAP2L1,ABHD2,LTBP4,CLDN5,HTR2C,MDFIC,NREP,WFIKKN2,MEGF8,PCDHB8,IQUB,MSX1,NDNF,KRT8,GUCY2G,KL,NUMBL,SYT10,PCP4,…
1	TRUE	0.0231	62	123	4	0.033	0.065	GO:0003073	BP	69	regulation of systemic arterial blood pressure	4	ACE,POSTN,ADM,KL
1	TRUE	0.0231	15	53	2	0.038	0.133	GO:0002021	BP	69	response to dietary excess	5	TRPV4,VGF
1	TRUE	0.0231	233	403	14	0.035	0.06	GO:0031589	BP	69	cell-substrate adhesion	3	MMP14,VTN,CTGF,NID2,ENPP2,VEGFA,POSTN,VCAM1,ECM2,DOCK5,NDNF,FREM1,COL8A1,LGALS1
1	TRUE	0.0232	1159	409	44	0.108	0.038	GO:0040011	BP	69	locomotion	1	LHX2,MMP14,FOLR1,CNN2,TRPV4,LBP,SULF1,VTN,ETV4,CTGF,ADCY3,ACE,THBS4,WNT5A,ENPP2,VEGFA,PTK7,IL33,FSCN2,IGFBP5,POSTN,VCAM1,SEMA4A,TNFRSF8,PTPRU,ACAP3,PLXND1,PLAT,PDGFD,CSPG4,ATP7A,ACTA2,TWIST1,NOV,ABHD2,STRIP2,HTR2C,RELN,DOCK5,MEGF8,NDNF,FBXO31,EFCAB1,SPINT2
1	TRUE	0.0234	1140	213	26	0.122	0.023	GO:0042592	BP	69	homeostatic process	3	CALB2,HFE,TRPV4,CTGF,JSRP1,ACE,HMGCR,CLDN1,VEGFA,COL11A2,IGFBP5,GRIN1,ABCA4,AACS,ADM,LDLR,SCN7A,FXYD1,SLC39A12,VGF,WHRN,HTR2C,KL,SLC31A1,HBA-A2,HBA-A1
1	TRUE	0.0234	381	67	7	0.104	0.018	GO:0051272	BP	69	positive regulation of cellular component movement	2	TRPV4,LBP,ENPP2,IGFBP5,POSTN,PDGFD,DOCK5
1	TRUE	0.0234	679	62	9	0.145	0.013	GO:0001934	BP	69	positive regulation of protein phosphorylation	1	PRLR,TRPV4,ACE,HMGCR,ENPP2,C3,PDGFD,MDFIC,KL
1	TRUE	0.0238	202	364	12	0.033	0.059	GO:0048562	BP	69	embryonic organ morphogenesis	4	MMP14,FOLR1,WNT5A,PTK7,COL11A1,ZIC1,TWIST1,WHRN,MEGF8,MSX1,TMIE,ZIC3
1	TRUE	0.0238	111	409	9	0.022	0.081	GO:0002685	BP	69	regulation of leukocyte migration	4	MMP14,TRPV4,LBP,THBS4,WNT5A,VEGFA,IL33,PDGFD,NOV
1	TRUE	0.0239	232	409	14	0.034	0.06	GO:0046879	BP	69	hormone secretion	1	CRHR2,HFE,TRPV4,PFKL,HMGCR,GLP1R,CPT1A,AACS,ADM,NOV,VGF,LTBP4,HTR2C,LEPR
1	TRUE	0.024	80	175	5	0.029	0.062	GO:0032675	BP	69	regulation of interleukin-6 production	4	TRPV4,LBP,ADORA2B,WNT5A,IL33
1	TRUE	0.024	22	175	3	0.017	0.136	GO:0010574	BP	69	regulation of vascular endothelial growth factor production	4	SULF1,ADORA2B,C3
1	TRUE	0.024	10	401	3	0.007	0.3	GO:0021694	BP	69	cerebellar Purkinje cell layer formation	3	RORA,ATP7A,WHRN
1	TRUE	0.024	20	191	3	0.016	0.15	GO:0043114	BP	69	regulation of vascular permeability	3	TRPV4,VEGFA,ADM
1	TRUE	0.024	242	76	6	0.079	0.025	GO:0009991	BP	69	response to extracellular stimulus	3	FOLR1,TRPV4,POSTN,AACS,VGF,HTR2C
1	TRUE	0.024	787	10	4	0.4	0.005	GO:0071495	BP	69	cellular response to endogenous stimulus	3	FOLR1,SULF1,SOSTDC1,WFIKKN2
1	TRUE	0.024	92	228	6	0.026	0.065	GO:0030856	BP	69	regulation of epithelial cell differentiation	4	PRLR,NME2,VEGFA,BTG1,CDKN1C,CLDN5
1	TRUE	0.024	582	362	24	0.066	0.041	GO:0045664	BP	69	regulation of neuron differentiation	5	TRPV4,NME2,GFAP,WNT5A,VEGFA,PTK7,GRIN1,TNFRSF8,ACAP3,RASAL1,DTX1,PLXND1,EOMES,CSPG4,SLC39A12,NOTCH3,NREP,MEGF8,NDNF,ISLR2,FBXO31,NUMBL,LGALS1,PCP4
1	TRUE	0.024	83	251	6	0.024	0.072	GO:0050921	BP	69	positive regulation of chemotaxis	2	TRPV4,LBP,WNT5A,VEGFA,PDGFD,MEGF8
1	TRUE	0.024	20	191	3	0.016	0.15	GO:0031954	BP	69	positive regulation of protein autophosphorylation	1	ACE,VEGFA,PDGFD
1	TRUE	0.0242	397	270	15	0.056	0.038	GO:0098660	BP	69	inorganic ion transmembrane transport	6	GSTM7,HFE,TRPV4,STEAP2,JSRP1,CLIC6,GRIN1,SLC37A2,ATP7A,FXYD1,SLC39A12,HTR2C,SLN,SLC31A1,KCNJ13
1	TRUE	0.0245	389	67	7	0.104	0.018	GO:0002252	BP	69	immune effector process	1	LBP,ACE,C3,IL33,A2M,PAGR1A,EOMES
1	TRUE	0.0245	345	10	3	0.3	0.009	GO:1905114	BP	69	cell surface receptor signaling pathway involved in cell-cell signaling	3	FOLR1,SULF1,SOSTDC1
1	TRUE	0.0247	67	316	6	0.019	0.09	GO:0060349	BP	69	bone morphogenesis	4	MMP14,TRPV4,TWIST1,MEGF8,MSX1,FREM1
1	TRUE	0.0247	390	67	7	0.104	0.018	GO:0040017	BP	69	positive regulation of locomotion	1	TRPV4,LBP,ENPP2,IGFBP5,POSTN,PDGFD,DOCK5
1	TRUE	0.0247	18	222	3	0.014	0.167	GO:0031069	BP	69	hair follicle morphogenesis	2	IGFBP5,ATP7A,SOSTDC1
1	TRUE	0.0249	260	216	10	0.046	0.038	GO:0042692	BP	69	muscle cell differentiation	3	KDM6B,MYH11,VEGFA,IGFBP5,NEB,ADM,WFIKKN2,MSX1,KRT8,FDPS
1	TRUE	0.025	760	203	19	0.094	0.025	GO:0009790	BP	69	embryo development	4	FOLR1,SULF1,KDM6B,ACE,WNT5A,VEGFA,COL11A1,ADM,EOMES,CDKN1C,WHRN,MSX1,KRT8,TMIE,ENO1B,ZIC3,HBA-A2,HBA-A1,SPINT2
1	TRUE	0.025	16	251	3	0.012	0.188	GO:0048841	BP	69	regulation of axon extension involved in axon guidance	1	WNT5A,VEGFA,MEGF8
1	TRUE	0.0253	24	370	4	0.011	0.167	GO:0046189	BP	23	phenol-containing compound biosynthetic process	2	CRHR2,WNT5A,ATP7A,KL
1	TRUE	0.0253	83	175	5	0.029	0.06	GO:0032635	BP	69	interleukin-6 production	3	TRPV4,LBP,ADORA2B,WNT5A,IL33
1	TRUE	0.0253	173	74	5	0.068	0.029	GO:0033500	BP	69	carbohydrate homeostasis	5	TRPV4,HMGCR,IGFBP5,AACS,VGF
1	TRUE	0.0253	173	74	5	0.068	0.029	GO:0042593	BP	69	glucose homeostasis	6	TRPV4,HMGCR,IGFBP5,AACS,VGF
1	TRUE	0.0253	563	251	18	0.072	0.032	GO:0000904	BP	69	cell morphogenesis involved in differentiation	3	SPTBN4,ETV4,OGN,WNT5A,CNMD,ENPP2,VEGFA,GRIN1,POSTN,SEMA4A,ATP7A,WHRN,DOCK5,MEGF8,KRT8,FBXO31,NUMBL,SPINT2
1	TRUE	0.0253	3362	251	68	0.271	0.02	GO:0007154	BP	69	cell communication	1	FOLR1,PRLR,HFE,SPTBN4,TRPV4,LBP,SULF1,ADORA2B,CTGF,TIMP3,JSRP1,NME2,GFAP,CCDC88C,HMGCR,WNT5A,CNMD,KRT18,VEGFA,C3,BAG6,IL33,CPT1A,SIGIRR,EPS8L2,IGFBP5,ECEL1,GRIN1,POSTN,SEMA4A,PTPRU,AACS,RASAL1,DTX1,PAGR1A,ADM,IGSF1,PDGFD,CDHR4,CSPG4,CASKIN1,ATP7A,SCN7A,ACTA2,SOSTDC1,SLC39A12,VGF,NOTCH3,BAIAP2L1,ABHD2,LTBP4,CLDN5,HTR2C,MDFIC,NREP,WFIKKN2,MEGF8,PCDHB8,IQUB,MSX1,NDNF,KRT8,GUCY2G,KL,NUMBL,SYT10,PCP4,…
1	TRUE	0.0253	58	62	3	0.048	0.052	GO:0007043	BP	69	cell-cell junction assembly	2	TRPV4,ACE,CLDN1
1	TRUE	0.0253	111	191	6	0.031	0.054	GO:0032874	BP	69	positive regulation of stress-activated MAPK cascade	1	TRPV4,CTGF,HMGCR,WNT5A,VEGFA,MDFIC
1	TRUE	0.0254	5	222	2	0.009	0.4	GO:0042421	BP	23	norepinephrine biosynthetic process	2	ATP7A,KL
1	TRUE	0.0254	31	123	3	0.024	0.097	GO:1903523	BP	69	negative regulation of blood circulation	3	SPTBN4,ADM,DOCK5
1	TRUE	0.0254	237	409	14	0.034	0.059	GO:0009914	BP	69	hormone transport	4	CRHR2,HFE,TRPV4,PFKL,HMGCR,GLP1R,CPT1A,AACS,ADM,NOV,VGF,LTBP4,HTR2C,LEPR
1	TRUE	0.0254	1059	251	28	0.112	0.026	GO:0030182	BP	69	neuron differentiation	3	FOLR1,SPTBN4,TRPV4,ETV4,NME2,GFAP,OGN,WNT5A,VEGFA,GRIN1,POSTN,SEMA4A,RASAL1,DTX1,ADM,EOMES,CSPG4,ATP7A,SLC39A12,CDKN1C,NOTCH3,WHRN,NREP,MEGF8,NDNF,FBXO31,NUMBL,PCP4
1	TRUE	0.0254	805	251	23	0.092	0.029	GO:0031175	BP	69	neuron projection development	3	FOLR1,SPTBN4,TRPV4,ETV4,NME2,GFAP,OGN,WNT5A,VEGFA,GRIN1,POSTN,SEMA4A,RASAL1,ADM,CSPG4,ATP7A,SLC39A12,WHRN,MEGF8,NDNF,FBXO31,NUMBL,PCP4
1	TRUE	0.0254	5	222	2	0.009	0.4	GO:0035434	BP	69	copper ion transmembrane transport	2	ATP7A,SLC31A1
1	TRUE	0.0254	112	191	6	0.031	0.054	GO:0070304	BP	69	positive regulation of stress-activated protein kinase signaling cascade	2	TRPV4,CTGF,HMGCR,WNT5A,VEGFA,MDFIC
1	TRUE	0.0259	3	409	2	0.005	0.667	GO:0071603	BP	91	endothelial cell-cell adhesion	1	THBS4,NOV
1	TRUE	0.026	61	14	2	0.143	0.033	GO:0007584	BP	69	response to nutrient	5	FOLR1,POSTN
1	TRUE	0.026	58	146	4	0.027	0.069	GO:0044344	BP	69	cellular response to fibroblast growth factor stimulus	5	SULF1,CTGF,WNT5A,KL
1	TRUE	0.026	157	420	11	0.026	0.07	GO:0002366	BP	69	leukocyte activation involved in immune response	1	RELB,LBP,ADORA2B,IL33,SEMA4A,PAGR1A,RORA,EOMES,ATP7A,LGALS1,GM42742
1	TRUE	0.0264	90	162	5	0.031	0.056	GO:0042471	BP	69	ear morphogenesis	2	WNT5A,COL11A1,WHRN,MSX1,TMIE
1	TRUE	0.0266	138	57	4	0.07	0.029	GO:0048863	BP	69	stem cell differentiation	3	FOLR1,A2M,EOMES,MSX1
1	TRUE	0.0267	377	316	16	0.051	0.042	GO:0002009	BP	69	morphogenesis of an epithelium	4	MMP14,FOLR1,SULF1,ETV4,WNT5A,VEGFA,PTK7,IGFBP5,PLXND1,ADM,ATP7A,TWIST1,SOSTDC1,MEGF8,ZIC3,SPINT2
1	TRUE	0.0267	437	147	11	0.075	0.025	GO:0003006	BP	69	developmental process involved in reproduction	2	PRLR,SULF1,WNT5A,COL9A3,ADM,EOMES,VGF,CDKN1C,ABHD2,KRT8,SPINT2
1	TRUE	0.0272	14	309	3	0.01	0.214	GO:0008299	BP	23	isoprenoid biosynthetic process	2	MVD,HMGCR,FDPS
1	TRUE	0.0272	95	406	8	0.02	0.084	GO:0019933	BP	128	cAMP-mediated signaling	3	CRHR2,ADORA2B,ADCY3,NME2,GLP1R,SCTR,ADM,RASD2
1	TRUE	0.0272	38	401	5	0.012	0.132	GO:0002293	BP	73	alpha-beta T cell differentiation involved in immune response	2	RELB,SEMA4A,RORA,EOMES,ATP7A
1	TRUE	0.0272	122	66	4	0.061	0.033	GO:0048660	BP	26	regulation of smooth muscle cell proliferation	3	SULF1,HMGCR,IGFBP5,PDGFD
1	TRUE	0.0272	91	162	5	0.031	0.055	GO:0007605	BP	69	sensory perception of sound	6	SPTBN4,COL11A2,COL11A1,WHRN,TMIE
1	TRUE	0.0272	24	175	3	0.017	0.125	GO:0010573	BP	69	vascular endothelial growth factor production	3	SULF1,ADORA2B,C3
1	TRUE	0.0272	6	191	2	0.01	0.333	GO:0060978	BP	69	angiogenesis involved in coronary vascular morphogenesis	1	ACE,VEGFA
1	TRUE	0.0272	714	62	9	0.145	0.013	GO:0042327	BP	69	positive regulation of phosphorylation	1	PRLR,TRPV4,ACE,HMGCR,ENPP2,C3,PDGFD,MDFIC,KL
1	TRUE	0.0272	6	191	2	0.01	0.333	GO:1900086	BP	69	positive regulation of peptidyl-tyrosine autophosphorylation	2	ACE,VEGFA
1	TRUE	0.0273	1370	67	14	0.209	0.01	GO:0048584	BP	69	positive regulation of response to stimulus	1	TRPV4,LBP,SULF1,ACE,HMGCR,C3,IL33,IGFBP5,A2M,PAGR1A,PDGFD,MDFIC,MSX1,KL
1	TRUE	0.0276	23	42	2	0.048	0.087	GO:0072376	BP	69	protein activation cascade	1	C3,A2M
1	TRUE	0.0278	147	7	2	0.286	0.014	GO:0060348	BP	69	bone development	4	SULF1,FREM1
1	TRUE	0.0278	60	146	4	0.027	0.067	GO:0071774	BP	69	response to fibroblast growth factor	3	SULF1,CTGF,WNT5A,KL
1	TRUE	0.0278	461	362	20	0.055	0.043	GO:0010975	BP	69	regulation of neuron projection development	4	TRPV4,NME2,GFAP,WNT5A,VEGFA,PTK7,GRIN1,TNFRSF8,ACAP3,RASAL1,PLXND1,CSPG4,SLC39A12,MEGF8,NDNF,ISLR2,FBXO31,NUMBL,LGALS1,PCP4
1	TRUE	0.0278	11	409	3	0.007	0.273	GO:0035988	BP	60	chondrocyte proliferation	1	MMP14,CTGF,NOV
1	TRUE	0.0281	14	316	3	0.009	0.214	GO:0050996	BP	23	positive regulation of lipid catabolic process	2	CPT1A,LDLR,TWIST1
1	TRUE	0.0281	39	238	4	0.017	0.103	GO:0045599	BP	69	negative regulation of fat cell differentiation	5	TRPV4,WNT5A,VEGFA,CCDC85B
1	TRUE	0.0283	28	149	3	0.02	0.107	GO:0046503	BP	88	glycerolipid catabolic process	1	ENPP2,LDLR,ABHD2
1	TRUE	0.0283	39	401	5	0.012	0.128	GO:0002287	BP	73	alpha-beta T cell activation involved in immune response	1	RELB,SEMA4A,RORA,EOMES,ATP7A
1	TRUE	0.0283	274	175	9	0.051	0.033	GO:0003012	BP	69	muscle system process	3	SULF1,ADORA2B,CTGF,JSRP1,IGFBP5,ACTA2,FXYD1,SLN,DOCK5
1	TRUE	0.0283	22	430	4	0.009	0.182	GO:0021697	BP	69	cerebellar cortex formation	3	CBLN1,RORA,ATP7A,WHRN
1	TRUE	0.0283	24	395	4	0.01	0.167	GO:0055078	BP	69	sodium ion homeostasis	8	ACE,SCN7A,AVP,ANPEP
1	TRUE	0.0283	99	10	2	0.2	0.02	GO:0009799	BP	69	specification of symmetry	1	FOLR1,SOSTDC1
1	TRUE	0.0283	98	10	2	0.2	0.02	GO:0009855	BP	69	determination of bilateral symmetry	2	FOLR1,SOSTDC1
1	TRUE	0.0283	3885	92	35	0.38	0.009	GO:0051716	BP	69	cellular response to stimulus	1	FOLR1,PRLR,TRPV4,PCOLCE2,LBP,SULF1,GFAP,HMGCR,ENPP2,KRT18,C3,IL33,FASN,1500015O10RIK,IGFBP5,ECEL1,POSTN,AACS,PCOLCE,RAB43,PAGR1A,PDGFD,ACTA2,SOSTDC1,BAIAP2L1,LTBP4,HTR2C,MDFIC,WFIKKN2,IQUB,MSX1,KRT8,KL,NUMBL,SLC31A1
1	TRUE	0.0283	352	312	15	0.048	0.043	GO:0031346	BP	69	positive regulation of cell projection organization	3	NME2,WNT5A,ENPP2,VEGFA,PTK7,EPS8L2,GRIN1,RASAL1,PLXND1,ATP7A,MEGF8,NDNF,FBXO31,NUMBL,PCP4
1	TRUE	0.0283	161	420	11	0.026	0.068	GO:0002263	BP	69	cell activation involved in immune response	1	RELB,LBP,ADORA2B,IL33,SEMA4A,PAGR1A,RORA,EOMES,ATP7A,LGALS1,GM42742
1	TRUE	0.0283	8	143	2	0.014	0.25	GO:0060670	BP	69	branching involved in labyrinthine layer morphogenesis	2	ADM,SPINT2
1	TRUE	0.0283	117	191	6	0.031	0.051	GO:0045807	BP	144	positive regulation of endocytosis	1	HFE,LBP,WNT5A,VEGFA,C3,LDLR
1	TRUE	0.0284	40	24	2	0.083	0.05	GO:0006893	BP	10	Golgi to plasma membrane transport	1	STEAP2,KRT18
1	TRUE	0.0284	129	175	6	0.034	0.047	GO:0002699	BP	69	positive regulation of immune effector process	2	LBP,ADORA2B,WNT5A,C3,IL33,PAGR1A
1	TRUE	0.0284	106	371	8	0.022	0.075	GO:0042445	BP	69	hormone metabolic process	1	HFE,HSD11B1,ACE,ADM,DKKL1,CPQ,RBP1,GCNT4
1	TRUE	0.0284	142	409	10	0.024	0.07	GO:0090276	BP	69	regulation of peptide hormone secretion	3	CRHR2,HFE,PFKL,HMGCR,GLP1R,CPT1A,AACS,NOV,HTR2C,LEPR
1	TRUE	0.0285	127	66	4	0.061	0.031	GO:0048659	BP	26	smooth muscle cell proliferation	2	SULF1,HMGCR,IGFBP5,PDGFD
1	TRUE	0.0285	137	62	4	0.065	0.029	GO:0034329	BP	69	cell junction assembly	1	TRPV4,ACE,ENPP2,CLDN1
1	TRUE	0.0286	371	298	15	0.05	0.04	GO:0090066	BP	69	regulation of anatomical structure size	3	ADORA2B,ACE,HMGCR,WNT5A,VEGFA,NEB,ELN,ADM,ATP7A,ACTA2,AVP,BAIAP2L1,HTR2C,DOCK5,MEGF8
1	TRUE	0.0288	426	85	8	0.094	0.019	GO:0001816	BP	69	cytokine production	2	TRPV4,LBP,SULF1,C3,IL33,POSTN,EOMES,LUM
1	TRUE	0.0288	496	203	14	0.069	0.028	GO:0043009	BP	69	chordate embryonic development	6	FOLR1,SULF1,WNT5A,VEGFA,COL11A1,ADM,EOMES,CDKN1C,MSX1,KRT8,ENO1B,HBA-A2,HBA-A1,SPINT2
1	TRUE	0.0288	1138	92	15	0.163	0.013	GO:0010647	BP	69	positive regulation of cell communication	1	TRPV4,LBP,SULF1,GFAP,HMGCR,C3,IGFBP5,AACS,PAGR1A,PDGFD,ACTA2,HTR2C,MDFIC,MSX1,KL
1	TRUE	0.029	49	191	4	0.021	0.082	GO:0002690	BP	69	positive regulation of leukocyte chemotaxis	6	TRPV4,LBP,WNT5A,VEGFA
1	TRUE	0.0295	104	298	7	0.023	0.067	GO:0046890	BP	23	regulation of lipid biosynthetic process	2	ADORA2B,C3,DKKL1,LDLR,AVP,HTR2C,FDPS
1	TRUE	0.0295	6	217	2	0.009	0.333	GO:0050755	BP	69	chemokine metabolic process	1	WNT5A,SIGIRR
1	TRUE	0.0295	6	217	2	0.009	0.333	GO:0042033	BP	69	chemokine biosynthetic process	2	WNT5A,SIGIRR
1	TRUE	0.0295	6	217	2	0.009	0.333	GO:0045073	BP	69	regulation of chemokine biosynthetic process	3	WNT5A,SIGIRR
1	TRUE	0.0296	97	413	8	0.019	0.082	GO:0031099	BP	69	regeneration	3	FOLR1,VTN,CDK1,ACE,GFAP,ADM,NOV,CPQ
1	TRUE	0.0298	1144	92	15	0.163	0.013	GO:0023056	BP	69	positive regulation of signaling	1	TRPV4,LBP,SULF1,GFAP,HMGCR,C3,IGFBP5,AACS,PAGR1A,PDGFD,ACTA2,HTR2C,MDFIC,MSX1,KL
1	TRUE	0.0302	666	222	18	0.081	0.027	GO:0006812	BP	69	cation transport	5	HFE,SPTBN4,TRPV4,STEAP2,CTGF,JSRP1,ACE,GRIN1,ATP7A,FXYD1,SLC39A12,PLCB4,HTR2C,SLN,TRPM3,SLC31A1,KCNJ13,PCP4
1	TRUE	0.0303	457	222	14	0.063	0.031	GO:0055080	BP	69	cation homeostasis	6	CALB2,HFE,TRPV4,JSRP1,ACE,GRIN1,ADM,ATP7A,SCN7A,FXYD1,SLC39A12,HTR2C,KL,SLC31A1
1	TRUE	0.0303	72	14	2	0.143	0.028	GO:0034446	BP	69	substrate adhesion-dependent cell spreading	4	ENPP2,POSTN
1	TRUE	0.0303	21	222	3	0.014	0.143	GO:0048730	BP	69	epidermis morphogenesis	1	IGFBP5,ATP7A,SOSTDC1
1	TRUE	0.0306	26	42	2	0.048	0.077	GO:0002714	BP	64	positive regulation of B cell mediated immunity	1	C3,PAGR1A
1	TRUE	0.0306	26	42	2	0.048	0.077	GO:0002891	BP	64	positive regulation of immunoglobulin mediated immune response	2	C3,PAGR1A
1	TRUE	0.0306	12	401	3	0.007	0.25	GO:0021692	BP	69	cerebellar Purkinje cell layer morphogenesis	3	RORA,ATP7A,WHRN
1	TRUE	0.0308	74	316	6	0.019	0.081	GO:0048706	BP	69	embryonic skeletal system development	5	MMP14,SULF1,WNT5A,COL11A1,TWIST1,MEGF8
1	TRUE	0.0308	21	53	2	0.038	0.095	GO:0050891	BP	69	multicellular organismal water homeostasis	4	TRPV4,CLDN1
1	TRUE	0.0308	510	222	15	0.068	0.029	GO:0034220	BP	69	ion transmembrane transport	5	HFE,TRPV4,STEAP2,JSRP1,EMB,CLIC6,GRIN1,SLC13A4,ATP7A,FXYD1,SLC39A12,HTR2C,SLN,SLC31A1,KCNJ13
1	TRUE	0.0308	882	251	24	0.096	0.027	GO:0048666	BP	69	neuron development	3	FOLR1,SPTBN4,TRPV4,ETV4,NME2,GFAP,OGN,WNT5A,VEGFA,GRIN1,POSTN,SEMA4A,RASAL1,ADM,CSPG4,ATP7A,SLC39A12,CDKN1C,WHRN,MEGF8,NDNF,FBXO31,NUMBL,PCP4
1	TRUE	0.0308	12	99	2	0.02	0.167	GO:0042447	BP	69	hormone catabolic process	2	HSD11B1,ACE
1	TRUE	0.0309	395	430	20	0.047	0.051	GO:0044057	BP	69	regulation of system process	3	CRHR2,SPTBN4,ADORA2B,CTGF,ACE,GLP1R,IGFBP5,GRIN1,ADM,CBLN1,FXYD1,NOV,AVP,PBX3,ANPEP,HTR2C,SLN,RELN,DOCK5,FDPS
1	TRUE	0.0316	100	316	7	0.022	0.07	GO:0045834	BP	23	positive regulation of lipid metabolic process	1	ADORA2B,CPT1A,LDLR,TWIST1,AVP,HTR2C,FDPS
1	TRUE	0.0317	41	401	5	0.012	0.122	GO:0002292	BP	73	T cell differentiation involved in immune response	1	RELB,SEMA4A,RORA,EOMES,ATP7A
1	TRUE	0.0317	7	191	2	0.01	0.286	GO:0043117	BP	69	positive regulation of vascular permeability	4	TRPV4,VEGFA
1	TRUE	0.0317	7	191	2	0.01	0.286	GO:1900084	BP	69	regulation of peptidyl-tyrosine autophosphorylation	1	ACE,VEGFA
1	TRUE	0.0317	1836	362	56	0.155	0.031	GO:0051128	BP	69	regulation of cellular component organization	1	MMP14,UHRF1,UBE2C,CNN2,HFE,TRPV4,LBP,CTGF,ACE,NME2,TOP2A,GFAP,COCH,WNT5A,ENPP2,CLDN1,VEGFA,PTK7,C3,EPS8L2,IGFBP5,PAM,NEB,GRIN1,POSTN,SEMA4A,TNFRSF8,ACAP3,RASAL1,ELN,PLXND1,RAB20,DCTN1,LDLR,CSPG4,ATP7A,MID1,TWIST1,SLC39A12,CDKN1C,AVP,BAIAP2L1,STRIP2,EML2,CCDC8,DOCK5,MEGF8,MSX1,NDNF,ISLR2,FBXO31,FDPS,NUMBL,LGALS1,PCP4,CCDC85B
1	TRUE	0.0326	12	418	3	0.007	0.25	GO:0046475	BP	88	glycerophospholipid catabolic process	1	ENPP2,PLCB3,LDLR
1	TRUE	0.0326	9	146	2	0.014	0.222	GO:0043455	BP	53	regulation of secondary metabolic process	1	HSD11B1,WNT5A
1	TRUE	0.0326	154	212	7	0.033	0.045	GO:0010810	BP	69	regulation of cell-substrate adhesion	1	ENPP2,VEGFA,POSTN,ECM2,DOCK5,NDNF,COL8A1
1	TRUE	0.0326	9	146	2	0.014	0.222	GO:0060513	BP	69	prostatic bud formation	3	SULF1,WNT5A
1	TRUE	0.0327	112	216	6	0.028	0.054	GO:0055002	BP	69	striated muscle cell development	4	MYH11,VEGFA,NEB,WFIKKN2,KRT8,FDPS
1	TRUE	0.0327	146	105	5	0.048	0.034	GO:0071560	BP	69	cellular response to transforming growth factor beta stimulus	5	FOLR1,PDGFD,LTBP4,NREP,WFIKKN2
1	TRUE	0.0327	365	222	12	0.054	0.033	GO:0098662	BP	69	inorganic cation transmembrane transport	1	HFE,TRPV4,STEAP2,JSRP1,GRIN1,ATP7A,FXYD1,SLC39A12,HTR2C,SLN,SLC31A1,KCNJ13
1	TRUE	0.0328	45	371	5	0.013	0.111	GO:0006720	BP	23	isoprenoid metabolic process	1	MVD,FDFT1,HMGCR,RBP1,FDPS
1	TRUE	0.0328	53	312	5	0.016	0.094	GO:0060976	BP	69	coronary vasculature development	4	ACE,VEGFA,PTK7,PLXND1,MEGF8
1	TRUE	0.0328	41	248	4	0.016	0.098	GO:0060443	BP	69	mammary gland morphogenesis	5	ETV4,WNT5A,IGFBP5,SOSTDC1
1	TRUE	0.0328	754	147	15	0.102	0.02	GO:0000003	BP	69	reproduction	1	PRLR,SPTBN4,SULF1,ACE,WNT5A,IGFBP5,COL9A3,ADM,EOMES,VGF,CDKN1C,ABHD2,MSX1,KRT8,SPINT2
1	TRUE	0.0328	465	222	14	0.063	0.03	GO:0098771	BP	69	inorganic ion homeostasis	6	CALB2,HFE,TRPV4,JSRP1,ACE,GRIN1,ADM,ATP7A,SCN7A,FXYD1,SLC39A12,HTR2C,KL,SLC31A1
1	TRUE	0.0328	147	105	5	0.048	0.034	GO:0071559	BP	69	response to transforming growth factor beta	3	FOLR1,PDGFD,LTBP4,NREP,WFIKKN2
1	TRUE	0.0328	753	147	15	0.102	0.02	GO:0022414	BP	69	reproductive process	1	PRLR,SPTBN4,SULF1,ACE,WNT5A,IGFBP5,COL9A3,ADM,EOMES,VGF,CDKN1C,ABHD2,MSX1,KRT8,SPINT2
1	TRUE	0.0328	112	143	5	0.035	0.045	GO:0001890	BP	69	placenta development	4	ADM,EOMES,CDKN1C,KRT8,SPINT2
1	TRUE	0.0328	761	62	9	0.145	0.012	GO:0010562	BP	69	positive regulation of phosphorus metabolic process	2	PRLR,TRPV4,ACE,HMGCR,ENPP2,C3,PDGFD,MDFIC,KL
1	TRUE	0.0328	761	62	9	0.145	0.012	GO:0045937	BP	69	positive regulation of phosphate metabolic process	3	PRLR,TRPV4,ACE,HMGCR,ENPP2,C3,PDGFD,MDFIC,KL
1	TRUE	0.0329	29	353	4	0.011	0.138	GO:0030513	BP	69	positive regulation of BMP signaling pathway	3	SULF1,UBE2O,FBXL15,MSX1
1	TRUE	0.0331	67	146	4	0.027	0.06	GO:0060021	BP	69	roof of mouth development	3	WNT5A,COL11A2,WFIKKN2,MSX1
1	TRUE	0.0331	1862	415	63	0.152	0.034	GO:0032879	BP	69	regulation of localization	2	MMP14,ABHD17A,CRHR2,GSTM7,CNN2,HFE,SPTBN4,TRPV4,LBP,SULF1,VTN,ADORA2B,CDK1,JSRP1,PFKL,ACE,GFAP,HMGCR,THBS4,WNT5A,ENPP2,SREBF2,VEGFA,GLP1R,C3,IL33,CPT1A,IGFBP5,PAM,GRIN1,POSTN,SEMA4A,PTPRU,AACS,PLXND1,RAB20,DCTN1,PDGFD,LDLR,ZIC1,ATP7A,ACTA2,TWIST1,FXYD1,NOV,AVP,ANPEP,ABHD2,PLCB4,HTR2C,MDFIC,SLN,RELN,DOCK5,MEGF8,FBXO31,LEPR,ARMC4,SYT10,IFI27,EFCAB1,SPINT2,PCP4
1	TRUE	0.0331	230	179	8	0.045	0.035	GO:0002697	BP	69	regulation of immune effector process	1	HFE,LBP,ADORA2B,WNT5A,C3,IL33,A2M,PAGR1A
1	TRUE	0.0331	60	406	6	0.015	0.1	GO:1903524	BP	69	positive regulation of blood circulation	2	CRHR2,CTGF,GLP1R,ADM,AVP,HTR2C
1	TRUE	0.0331	117	10	2	0.2	0.017	GO:0007179	BP	69	transforming growth factor beta receptor signaling pathway	5	FOLR1,WFIKKN2
1	TRUE	0.0332	13	395	3	0.008	0.231	GO:0035813	BP	69	regulation of renal sodium excretion	3	ACE,AVP,ANPEP
1	TRUE	0.0334	23	53	2	0.038	0.087	GO:0030104	BP	69	water homeostasis	5	TRPV4,CLDN1
1	TRUE	0.0337	114	216	6	0.028	0.053	GO:0035051	BP	69	cardiocyte differentiation	3	FOLR1,KDM6B,MYH11,VEGFA,EOMES,FDPS
1	TRUE	0.0339	11	123	2	0.016	0.182	GO:0045906	BP	69	negative regulation of vasoconstriction	1	ADM,DOCK5
1	TRUE	0.0339	6	248	2	0.008	0.333	GO:0060762	BP	69	regulation of branching involved in mammary gland duct morphogenesis	1	ETV4,WNT5A
1	TRUE	0.034	81	406	7	0.017	0.086	GO:0007631	BP	89	feeding behavior	2	CRHR2,ACE,GLP1R,CPT1A,GRIN1,HTR2C,LEPR
1	TRUE	0.0341	83	397	7	0.018	0.084	GO:0001843	BP	82	neural tube closure	2	LHX2,FOLR1,WNT5A,PTK7,ADM,TWIST1,SPINT2
1	TRUE	0.0341	20	64	2	0.031	0.1	GO:0051180	BP	69	vitamin transport	4	FOLR1,TCN2
1	TRUE	0.0341	583	362	23	0.064	0.039	GO:0120035	BP	69	regulation of plasma membrane bounded cell projection organization	3	TRPV4,NME2,GFAP,WNT5A,ENPP2,VEGFA,PTK7,EPS8L2,GRIN1,TNFRSF8,ACAP3,RASAL1,PLXND1,CSPG4,ATP7A,SLC39A12,MEGF8,NDNF,ISLR2,FBXO31,NUMBL,LGALS1,PCP4
1	TRUE	0.0341	7	215	2	0.009	0.286	GO:0048739	BP	115	cardiac muscle fiber development	1	MYH11,VEGFA
1	TRUE	0.0345	6	251	2	0.008	0.333	GO:0071907	BP	85	determination of digestive tract left/right asymmetry	1	MEGF8,ZIC3
1	TRUE	0.0345	6	251	2	0.008	0.333	GO:0048842	BP	69	positive regulation of axon extension involved in axon guidance	2	VEGFA,MEGF8
1	TRUE	0.0346	86	113	4	0.035	0.047	GO:0015718	BP	101	monocarboxylic acid transport	1	ACE,EMB,SLCO1C1,HTR2C
1	TRUE	0.0346	310	409	16	0.039	0.052	GO:0002791	BP	69	regulation of peptide secretion	2	CRHR2,HFE,TRPV4,PFKL,HMGCR,WNT5A,GLP1R,IL33,CPT1A,PAM,POSTN,AACS,TWIST1,NOV,HTR2C,LEPR
1	TRUE	0.0353	38	128	3	0.023	0.079	GO:0042551	BP	69	neuron maturation	1	SPTBN4,CSPG4,CDKN1C
1	TRUE	0.0354	104	406	8	0.02	0.077	GO:0019935	BP	128	cyclic-nucleotide-mediated signaling	2	CRHR2,ADORA2B,ADCY3,NME2,GLP1R,SCTR,ADM,RASD2
1	TRUE	0.0354	54	192	4	0.021	0.074	GO:0098739	BP	69	import across plasma membrane	1	HFE,STEAP2,SLC39A12,SLC31A1
1	TRUE	0.0355	85	14	2	0.143	0.024	GO:0001952	BP	69	regulation of cell-matrix adhesion	2	ENPP2,POSTN
1	TRUE	0.0356	84	397	7	0.018	0.083	GO:0060606	BP	82	tube closure	1	LHX2,FOLR1,WNT5A,PTK7,ADM,TWIST1,SPINT2
1	TRUE	0.0357	5	316	2	0.006	0.4	GO:0003253	BP	68	cardiac neural crest cell migration involved in outflow tract morphogenesis	1	FOLR1,TWIST1
1	TRUE	0.0359	58	298	5	0.017	0.086	GO:0046889	BP	23	positive regulation of lipid biosynthetic process	2	ADORA2B,LDLR,AVP,HTR2C,FDPS
1	TRUE	0.036	633	91	10	0.11	0.016	GO:1902533	BP	69	positive regulation of intracellular signal transduction	1	TRPV4,HMGCR,C3,IGFBP5,PDGFD,ACTA2,HTR2C,MDFIC,MSX1,KL
1	TRUE	0.0361	442	216	13	0.06	0.029	GO:0007507	BP	69	heart development	4	FOLR1,KDM6B,MYH11,ACE,WNT5A,VEGFA,COL11A1,ADM,EOMES,MSX1,FDPS,ARMC4,ZIC3
1	TRUE	0.0361	21	251	3	0.012	0.143	GO:1902284	BP	69	neuron projection extension involved in neuron projection guidance	1	WNT5A,VEGFA,MEGF8
1	TRUE	0.0361	21	251	3	0.012	0.143	GO:0048846	BP	69	axon extension involved in axon guidance	2	WNT5A,VEGFA,MEGF8
1	TRUE	0.0361	654	179	15	0.084	0.023	GO:0032940	BP	69	secretion by cell	1	HFE,TRPV4,STEAP2,ADORA2B,CTGF,HMGCR,WNT5A,IL33,POSTN,AACS,ADM,VGF,LTBP4,HTR2C,PCP4
1	TRUE	0.0361	290	179	9	0.05	0.031	GO:1903532	BP	69	positive regulation of secretion by cell	2	HFE,TRPV4,ADORA2B,WNT5A,IL33,POSTN,AACS,HTR2C,PCP4
1	TRUE	0.0361	588	362	23	0.064	0.039	GO:0031344	BP	69	regulation of cell projection organization	2	TRPV4,NME2,GFAP,WNT5A,ENPP2,VEGFA,PTK7,EPS8L2,GRIN1,TNFRSF8,ACAP3,RASAL1,PLXND1,CSPG4,ATP7A,SLC39A12,MEGF8,NDNF,ISLR2,FBXO31,NUMBL,LGALS1,PCP4
1	TRUE	0.0361	25	53	2	0.038	0.08	GO:0071675	BP	69	regulation of mononuclear cell migration	5	TRPV4,PDGFD
1	TRUE	0.0361	387	76	7	0.092	0.018	GO:0002790	BP	69	peptide secretion	1	TRPV4,HMGCR,IL33,POSTN,AACS,VGF,HTR2C
1	TRUE	0.0361	43	248	4	0.016	0.093	GO:0060688	BP	69	regulation of morphogenesis of a branching structure	1	SULF1,ETV4,WNT5A,VEGFA
1	TRUE	0.0361	8	191	2	0.01	0.25	GO:0090037	BP	69	positive regulation of protein kinase C signaling	1	WNT5A,VEGFA
1	TRUE	0.0361	21	251	3	0.012	0.143	GO:1902667	BP	69	regulation of axon guidance	1	WNT5A,VEGFA,MEGF8
1	TRUE	0.0361	345	179	10	0.056	0.029	GO:0050865	BP	43	regulation of cell activation	1	HFE,LBP,ADORA2B,CTGF,WNT5A,IL33,PAGR1A,LDLR,ACTA2,DUXBL2
1	TRUE	0.0362	1240	415	45	0.108	0.036	GO:0051049	BP	69	regulation of transport	3	CRHR2,GSTM7,CNN2,HFE,SPTBN4,TRPV4,LBP,VTN,ADORA2B,CDK1,JSRP1,PFKL,ACE,GFAP,HMGCR,WNT5A,SREBF2,VEGFA,GLP1R,C3,IL33,CPT1A,PAM,GRIN1,POSTN,AACS,RAB20,DCTN1,LDLR,ZIC1,ATP7A,TWIST1,FXYD1,NOV,AVP,ANPEP,PLCB4,HTR2C,MDFIC,SLN,RELN,LEPR,SYT10,IFI27,PCP4
1	TRUE	0.0362	78	59	3	0.051	0.038	GO:0050715	BP	69	positive regulation of cytokine secretion	1	TRPV4,IL33,POSTN
1	TRUE	0.0364	190	325	10	0.031	0.053	GO:0007162	BP	69	negative regulation of cell adhesion	3	MMP14,HFE,TRPV4,ENPP2,VEGFA,POSTN,DTX1,PLXND1,LGALS1,SPINT2
1	TRUE	0.0364	1195	191	24	0.126	0.02	GO:0051174	BP	69	regulation of phosphorus metabolic process	1	PRLR,HFE,SPTBN4,TRPV4,HSD11B1,ADORA2B,CTGF,TIMP3,ACE,CCDC88C,HMGCR,WNT5A,ENPP2,VEGFA,C3,PDGFD,LDLR,CSPG4,ACTA2,CDKN1C,HTR2C,MDFIC,KL,PCP4
1	TRUE	0.0364	1194	191	24	0.126	0.02	GO:0019220	BP	69	regulation of phosphate metabolic process	2	PRLR,HFE,SPTBN4,TRPV4,HSD11B1,ADORA2B,CTGF,TIMP3,ACE,CCDC88C,HMGCR,WNT5A,ENPP2,VEGFA,C3,PDGFD,LDLR,CSPG4,ACTA2,CDKN1C,HTR2C,MDFIC,KL,PCP4
1	TRUE	0.0364	43	251	4	0.016	0.093	GO:0061371	BP	69	determination of heart left/right asymmetry	1	FOLR1,WNT5A,MEGF8,ZIC3
1	TRUE	0.0365	28	395	4	0.01	0.143	GO:0007588	BP	69	excretion	3	CRHR2,ACE,AVP,ANPEP
1	TRUE	0.0365	6899	430	198	0.46	0.029	GO:0065007	BP	69	biological regulation	1	LHX2,MMP14,UHRF1,UBE2C,GTF2H4,FOLR1,RELB,ABHD17A,CRHR2,CALB2,PPFIA3,GSTM7,CNN2,PRLR,MVD,HFE,EBF3,SPTBN4,TRPV4,LBP,HSD11B1,SULF1,VTN,ETV4,MAFK,KDM6B,ADORA2B,CDK1,CTGF,TIMP3,JSRP1,PFKL,ADCY3,ACE,UBE2O,NME2,TOP2A,GFAP,COCH,CCDC88C,HMGCR,THBS4,WNT5A,CNMD,ENPP2,SREBF2,CLDN1,ARL6,KRT18,MOSPD1,VEGFA,PTK7,GLP1R,C3,COL11A2,BAG6,MAPK4,FBN2,IL33,CPT1A,PLCB3,FBXL15,ITGB8,SIGIRR,EPS8L2,IGFBP5,ECEL1,PAM,SCTR,C…
1	TRUE	0.0365	14	395	3	0.008	0.214	GO:0035812	BP	69	renal sodium excretion	9	ACE,AVP,ANPEP
1	TRUE	0.0369	107	162	5	0.031	0.047	GO:0050954	BP	69	sensory perception of mechanical stimulus	5	SPTBN4,COL11A2,COL11A1,WHRN,TMIE
1	TRUE	0.0374	134	10	2	0.2	0.015	GO:0016331	BP	69	morphogenesis of embryonic epithelium	4	FOLR1,SULF1
1	TRUE	0.0374	1007	67	11	0.164	0.011	GO:0009967	BP	69	positive regulation of signal transduction	1	TRPV4,LBP,SULF1,HMGCR,C3,IGFBP5,PAGR1A,PDGFD,MDFIC,MSX1,KL
1	TRUE	0.0376	37	298	4	0.013	0.108	GO:0051954	BP	112	positive regulation of amine transport	1	ADORA2B,AVP,HTR2C,PCP4
1	TRUE	0.0376	63	409	6	0.015	0.095	GO:0002688	BP	69	regulation of leukocyte chemotaxis	5	TRPV4,LBP,THBS4,WNT5A,VEGFA,NOV
1	TRUE	0.0383	33	42	2	0.048	0.061	GO:0002673	BP	69	regulation of acute inflammatory response	3	C3,A2M
1	TRUE	0.0385	133	191	6	0.031	0.045	GO:1904018	BP	69	positive regulation of vasculature development	2	WNT5A,VEGFA,C3,ADM,PDGFD,BTG1
1	TRUE	0.0389	143	304	8	0.026	0.056	GO:0061138	BP	69	morphogenesis of a branching epithelium	1	MMP14,SULF1,ETV4,WNT5A,VEGFA,PLXND1,ADM,SPINT2
1	TRUE	0.039	504	427	23	0.054	0.046	GO:0007610	BP	89	behavior	1	CRHR2,SPTBN4,ADCY3,ACE,HMGCR,THBS4,GLP1R,CPT1A,GRIN1,AP1S2,DCTN1,LDLR,ZIC1,ATP7A,RASD2,AVP,CIART,PBX3,HTR2C,RELN,LEPR,SELENOP,GCNT4
1	TRUE	0.039	242	221	9	0.041	0.037	GO:0001655	BP	69	urogenital system development	4	PRLR,SULF1,ACE,WNT5A,VEGFA,BAG6,PDGFD,CDKN1C,NOTCH3
1	TRUE	0.0391	1074	228	25	0.11	0.023	GO:0051094	BP	69	positive regulation of developmental process	1	SPTBN4,CTGF,ACE,NME2,GFAP,HMGCR,WNT5A,ENPP2,VEGFA,C3,RASAL1,PAGR1A,ADM,PDGFD,EOMES,BTG1,CLDN5,HTR2C,DOCK5,NDNF,FBXO31,KL,FDPS,NUMBL,PCP4
1	TRUE	0.0393	11	146	2	0.014	0.182	GO:1905331	BP	69	negative regulation of morphogenesis of an epithelium	1	SULF1,WNT5A
1	TRUE	0.0393	11	146	2	0.014	0.182	GO:0060601	BP	69	lateral sprouting from an epithelium	2	SULF1,WNT5A
1	TRUE	0.0398	197	175	7	0.04	0.036	GO:0006936	BP	69	muscle contraction	4	SULF1,ADORA2B,CTGF,JSRP1,ACTA2,FXYD1,DOCK5
1	TRUE	0.0398	499	191	13	0.068	0.026	GO:0043408	BP	69	regulation of MAPK cascade	1	TRPV4,CTGF,TIMP3,HMGCR,WNT5A,VEGFA,C3,PDGFD,CSPG4,ACTA2,HTR2C,MDFIC,KL
1	TRUE	0.0401	777	398	30	0.075	0.039	GO:0051960	BP	69	regulation of nervous system development	4	LHX2,TRPV4,ACE,NME2,GFAP,WNT5A,ENPP2,VEGFA,PTK7,GRIN1,TNFRSF8,SMARCD3,ACAP3,RASAL1,DTX1,PLXND1,LDLR,EOMES,CSPG4,SLC39A12,NOTCH3,RELN,NREP,MEGF8,NDNF,ISLR2,FBXO31,NUMBL,LGALS1,PCP4
1	TRUE	0.0401	229	146	7	0.048	0.031	GO:0040013	BP	69	negative regulation of locomotion	2	SULF1,WNT5A,IL33,IGFBP5,ABHD2,HTR2C,SPINT2
1	TRUE	0.0403	40	36	2	0.056	0.05	GO:0033209	BP	61	tumor necrosis factor-mediated signaling pathway	1	KRT18,KRT8
1	TRUE	0.0405	198	175	7	0.04	0.035	GO:0050867	BP	43	positive regulation of cell activation	2	LBP,ADORA2B,CTGF,WNT5A,IL33,PAGR1A,ACTA2
1	TRUE	0.0406	316	203	10	0.049	0.032	GO:0001701	BP	69	in utero embryonic development	7	VEGFA,ADM,EOMES,CDKN1C,MSX1,KRT8,ENO1B,HBA-A2,HBA-A1,SPINT2
1	TRUE	0.0409	25	228	3	0.013	0.12	GO:0045601	BP	69	regulation of endothelial cell differentiation	5	VEGFA,BTG1,CLDN5
1	TRUE	0.041	444	430	21	0.049	0.047	GO:0007420	BP	69	brain development	4	LHX2,BCAN,KDM6B,WNT5A,ARL6,BAG6,CENPF,GRIN1,CBLN1,RORA,ZIC1,EOMES,ATP7A,NOTCH3,WHRN,RELN,MSX1,ARMC4,NUMBL,SELENOP,POU3F1
1	TRUE	0.041	102	256	6	0.023	0.059	GO:0045598	BP	69	regulation of fat cell differentiation	4	TRPV4,WNT5A,VEGFA,DKKL1,HTR2C,CCDC85B
1	TRUE	0.041	7	251	2	0.008	0.286	GO:1902669	BP	69	positive regulation of axon guidance	2	VEGFA,MEGF8
1	TRUE	0.0411	6	298	2	0.007	0.333	GO:0002118	BP	114	aggressive behavior	1	AVP,GCNT4
1	TRUE	0.0411	157	409	10	0.024	0.064	GO:0060326	BP	69	cell chemotaxis	3	TRPV4,LBP,THBS4,WNT5A,ENPP2,VEGFA,VCAM1,PDGFD,NOV,EFCAB1
1	TRUE	0.0412	8	222	2	0.009	0.25	GO:0048251	BP	146	elastic fiber assembly	1	MYH11,ATP7A
1	TRUE	0.0412	26	222	3	0.014	0.115	GO:0006826	BP	69	iron ion transport	8	HFE,STEAP2,ATP7A
1	TRUE	0.0412	355	67	6	0.09	0.017	GO:0031347	BP	69	regulation of defense response	1	TRPV4,LBP,ACE,C3,IL33,A2M
1	TRUE	0.0416	230	191	8	0.042	0.035	GO:0048871	BP	69	multicellular organismal homeostasis	4	HFE,TRPV4,CTGF,CLDN1,VEGFA,COL11A2,ABCA4,WHRN
1	TRUE	0.0416	44	123	3	0.024	0.068	GO:0031102	BP	69	neuron projection regeneration	4	FOLR1,GFAP,ADM
1	TRUE	0.0418	16	370	3	0.008	0.188	GO:0009713	BP	23	catechol-containing compound biosynthetic process	3	CRHR2,ATP7A,KL
1	TRUE	0.0418	16	370	3	0.008	0.188	GO:0042423	BP	23	catecholamine biosynthetic process	1	CRHR2,ATP7A,KL
1	TRUE	0.0418	1310	409	46	0.112	0.035	GO:0006928	BP	69	movement of cell or subcellular component	1	LHX2,MMP14,FOLR1,CNN2,TRPV4,LBP,SULF1,VTN,ETV4,CTGF,ADCY3,ACE,THBS4,WNT5A,ENPP2,VEGFA,PTK7,IL33,FSCN2,IGFBP5,POSTN,VCAM1,SEMA4A,TNFRSF8,PTPRU,ACAP3,PLXND1,PLAT,PDGFD,CSPG4,ATP7A,ACTA2,TWIST1,FXYD1,NOV,ABHD2,STRIP2,RELN,DOCK5,MEGF8,NDNF,DNAH3,FBXO31,ARMC4,EFCAB1,SPINT2
1	TRUE	0.0418	84	62	3	0.048	0.036	GO:0008645	BP	69	hexose transmembrane transport	7	ACE,C3,SLC2A12
1	TRUE	0.0418	84	62	3	0.048	0.036	GO:1904659	BP	69	glucose transmembrane transport	8	ACE,C3,SLC2A12
1	TRUE	0.0419	46	251	4	0.016	0.087	GO:0003143	BP	69	embryonic heart tube morphogenesis	1	FOLR1,WNT5A,MEGF8,ZIC3
1	TRUE	0.042	36	42	2	0.048	0.056	GO:0002712	BP	64	regulation of B cell mediated immunity	1	C3,PAGR1A
1	TRUE	0.042	36	42	2	0.048	0.056	GO:0002889	BP	64	regulation of immunoglobulin mediated immune response	2	C3,PAGR1A
1	TRUE	0.0426	85	62	3	0.048	0.035	GO:0015749	BP	69	monosaccharide transmembrane transport	6	ACE,C3,SLC2A12
1	TRUE	0.043	25	64	2	0.031	0.08	GO:0051181	BP	69	cofactor transport	4	FOLR1,TCN2
1	TRUE	0.0432	90	397	7	0.018	0.078	GO:0014020	BP	82	primary neural tube formation	1	LHX2,FOLR1,WNT5A,PTK7,ADM,TWIST1,SPINT2
1	TRUE	0.0434	86	62	3	0.048	0.035	GO:0045216	BP	69	cell-cell junction organization	2	TRPV4,ACE,CLDN1
1	TRUE	0.0434	86	62	3	0.048	0.035	GO:0034219	BP	69	carbohydrate transmembrane transport	5	ACE,C3,SLC2A12
1	TRUE	0.0434	12	146	2	0.014	0.167	GO:0060065	BP	69	uterus development	4	WNT5A,CDKN1C
1	TRUE	0.0434	12	146	2	0.014	0.167	GO:0040037	BP	69	negative regulation of fibroblast growth factor receptor signaling pathway	2	SULF1,WNT5A
1	TRUE	0.0437	6	316	2	0.006	0.333	GO:0032000	BP	23	positive regulation of fatty acid beta-oxidation	1	CPT1A,TWIST1
1	TRUE	0.0437	6	316	2	0.006	0.333	GO:0071639	BP	69	positive regulation of monocyte chemotactic protein-1 production	1	TRPV4,TWIST1
1	TRUE	0.0438	165	158	6	0.038	0.036	GO:1903522	BP	69	regulation of blood circulation	4	SPTBN4,CTGF,ADM,FXYD1,HTR2C,DOCK5
1	TRUE	0.0438	307	179	9	0.05	0.029	GO:0051047	BP	69	positive regulation of secretion	5	HFE,TRPV4,ADORA2B,WNT5A,IL33,POSTN,AACS,HTR2C,PCP4
1	TRUE	0.0438	482	228	14	0.061	0.029	GO:0010720	BP	69	positive regulation of cell development	3	ACE,NME2,GFAP,WNT5A,ENPP2,VEGFA,RASAL1,CLDN5,DOCK5,NDNF,FBXO31,FDPS,NUMBL,PCP4
1	TRUE	0.0438	978	430	38	0.088	0.039	GO:0007267	BP	69	cell-cell signaling	2	GABRG1,FOLR1,CRHR2,PPFIA3,HFE,TRPV4,SULF1,CTGF,PFKL,GFAP,HMGCR,WNT5A,ARL6,PTK7,GLP1R,CPT1A,GRIN1,PTPRU,AACS,ADM,PLAT,CBLN1,CDHR4,RASD2,SOSTDC1,NOV,VGF,ANPEP,LTBP4,HTR2C,MDFIC,RELN,PCDHB8,SV2C,SV2B,LEPR,SYT10,PCDHA7
1	TRUE	0.0438	74	364	6	0.016	0.081	GO:0042472	BP	69	inner ear morphogenesis	1	WNT5A,PTK7,COL11A1,ZIC1,WHRN,TMIE
1	TRUE	0.0443	5	395	2	0.005	0.4	GO:0035814	BP	69	negative regulation of renal sodium excretion	4	ACE,ANPEP
1	TRUE	0.0445	12	149	2	0.013	0.167	GO:0097242	BP	69	amyloid-beta clearance	2	C3,LDLR
1	TRUE	0.0445	387	85	7	0.082	0.018	GO:0001817	BP	69	regulation of cytokine production	3	TRPV4,LBP,SULF1,C3,IL33,POSTN,LUM
1	TRUE	0.0447	5	398	2	0.005	0.4	GO:0097475	BP	48	motor neuron migration	1	VEGFA,RELN
1	TRUE	0.0447	752	399	29	0.073	0.039	GO:0022603	BP	69	regulation of anatomical structure morphogenesis	3	CRHR2,SULF1,ETV4,ADORA2B,COCH,WNT5A,CNMD,ENPP2,VEGFA,PTK7,C3,ITGB8,GRIN1,POSTN,SEMA4A,RASAL1,PLXND1,ADM,COL4A2,TWIST1,BTG1,STRIP2,RELN,DOCK5,MEGF8,MSX1,ISLR2,FBXO31,NUMBL
1	TRUE	0.045	63	24	2	0.083	0.032	GO:0098876	BP	10	vesicle-mediated transport to the plasma membrane	1	STEAP2,KRT18
1	TRUE	0.0457	49	247	4	0.016	0.082	GO:0001885	BP	69	endothelial cell development	5	CNMD,CLDN1,FASN,CLDN5
1	TRUE	0.0457	9	217	2	0.009	0.222	GO:0006953	BP	69	acute-phase response	3	LBP,SIGIRR
1	TRUE	0.0463	110	175	5	0.029	0.045	GO:0002274	BP	58	myeloid leukocyte activation	1	LBP,ADORA2B,WNT5A,IL33,LDLR
1	TRUE	0.0463	328	409	16	0.039	0.049	GO:0006935	BP	69	chemotaxis	4	LHX2,TRPV4,LBP,ETV4,THBS4,WNT5A,ENPP2,VEGFA,VCAM1,SEMA4A,TNFRSF8,PDGFD,NOV,RELN,MEGF8,EFCAB1
1	TRUE	0.0471	1154	251	28	0.112	0.024	GO:0120036	BP	69	plasma membrane bounded cell projection organization	2	FOLR1,SPTBN4,TRPV4,ETV4,NME2,GFAP,OGN,WNT5A,ENPP2,VEGFA,EPS8L2,GRIN1,POSTN,SEMA4A,RASAL1,ADM,CSPG4,ATP7A,SLC39A12,WHRN,MEGF8,IQUB,NDNF,DNAH3,FBXO31,ARMC4,NUMBL,PCP4
1	TRUE	0.0471	2937	230	54	0.235	0.018	GO:0007165	BP	69	signal transduction	1	FOLR1,PRLR,HFE,TRPV4,LBP,SULF1,ADORA2B,CTGF,TIMP3,JSRP1,NME2,CCDC88C,HMGCR,WNT5A,KRT18,VEGFA,C3,BAG6,IL33,SIGIRR,IGFBP5,ECEL1,GRIN1,POSTN,SEMA4A,PTPRU,RASAL1,PAGR1A,ADM,IGSF1,PDGFD,CSPG4,CASKIN1,ATP7A,ACTA2,SOSTDC1,SLC39A12,NOTCH3,BAIAP2L1,ABHD2,LTBP4,CLDN5,HTR2C,MDFIC,NREP,WFIKKN2,IQUB,MSX1,NDNF,KRT8,GUCY2G,KL,NUMBL,PCP4
1	TRUE	0.0471	878	7	3	0.429	0.003	GO:0009968	BP	69	negative regulation of signal transduction	1	SULF1,SOSTDC1,WFIKKN2
1	TRUE	0.0478	9	222	2	0.009	0.222	GO:0042415	BP	23	norepinephrine metabolic process	1	ATP7A,KL
1	TRUE	0.0478	41	146	3	0.021	0.073	GO:0072132	BP	69	mesenchyme morphogenesis	4	WNT5A,ACTA2,MSX1
1	TRUE	0.0478	110	420	8	0.019	0.073	GO:0002285	BP	69	lymphocyte activation involved in immune response	2	RELB,SEMA4A,PAGR1A,RORA,EOMES,ATP7A,LGALS1,GM42742
1	TRUE	0.048	13	146	2	0.014	0.154	GO:0045836	BP	143	positive regulation of meiotic nuclear division	1	WNT5A,MSX1
1	TRUE	0.0481	330	409	16	0.039	0.048	GO:0042330	BP	69	taxis	3	LHX2,TRPV4,LBP,ETV4,THBS4,WNT5A,ENPP2,VEGFA,VCAM1,SEMA4A,TNFRSF8,PDGFD,NOV,RELN,MEGF8,EFCAB1
1	TRUE	0.0485	506	222	14	0.063	0.028	GO:0050801	BP	69	ion homeostasis	5	CALB2,HFE,TRPV4,JSRP1,ACE,GRIN1,ADM,ATP7A,SCN7A,FXYD1,SLC39A12,HTR2C,KL,SLC31A1
1	TRUE	0.0485	515	82	8	0.098	0.016	GO:0034097	BP	69	response to cytokine	4	PCOLCE2,CLDN1,KRT18,FASN,PCOLCE,RAB43,KRT8,NUMBL
1	TRUE	0.0485	92	62	3	0.048	0.033	GO:0008643	BP	69	carbohydrate transport	5	ACE,C3,SLC2A12
1	TRUE	0.0485	75	162	4	0.025	0.053	GO:0002062	BP	69	chondrocyte differentiation	3	SULF1,CTGF,COL11A2,COL11A1
1	TRUE	0.0485	31	406	4	0.01	0.129	GO:0045823	BP	69	positive regulation of heart contraction	3	CRHR2,CTGF,GLP1R,ADM
1	TRUE	0.0485	79	353	6	0.017	0.076	GO:0090100	BP	69	positive regulation of transmembrane receptor protein serine/threonine kinase signaling pathway	2	HFE,SULF1,UBE2O,FBXL15,BMP3,MSX1
1	TRUE	0.0485	850	62	9	0.145	0.011	GO:0031401	BP	69	positive regulation of protein modification process	1	PRLR,TRPV4,ACE,HMGCR,ENPP2,C3,PDGFD,MDFIC,KL
1	TRUE	0.0486	486	430	22	0.051	0.045	GO:0060322	BP	69	head development	3	LHX2,MMP14,BCAN,KDM6B,WNT5A,ARL6,BAG6,CENPF,GRIN1,CBLN1,RORA,ZIC1,EOMES,ATP7A,NOTCH3,WHRN,RELN,MSX1,ARMC4,NUMBL,SELENOP,POU3F1
1	TRUE	0.0489	212	221	8	0.036	0.038	GO:0072001	BP	69	renal system development	4	SULF1,ACE,WNT5A,VEGFA,BAG6,PDGFD,CDKN1C,NOTCH3
1	TRUE	0.0489	249	272	10	0.037	0.04	GO:0006091	BP	65	generation of precursor metabolites and energy	1	TRPV4,PFKL,GBE1,SLC37A2,ATP7A,VGF,PPP1R3B,KL,ENO1B,MT-ND1
1	TRUE	0.049	42	146	3	0.021	0.071	GO:0001707	BP	30	mesoderm formation	1	KDM6B,WNT5A,EOMES
1	TRUE	0.049	608	430	26	0.06	0.043	GO:0050877	BP	69	nervous system process	3	CRHR2,SPTBN4,ADCY3,ACE,COCH,HMGCR,GLP1R,COL11A2,EPS8L2,GRIN1,COL11A1,ABCA4,AP1S2,CBLN1,DCTN1,LDLR,SCN7A,NOV,AVP,PBX3,WHRN,HTR2C,RELN,TMIE,SYT10,OLFR287
1	TRUE	0.049	174	216	7	0.032	0.04	GO:0090257	BP	69	regulation of muscle system process	4	ADORA2B,CTGF,IGFBP5,FXYD1,SLN,DOCK5,FDPS
1	TRUE	0.0494	17	387	3	0.008	0.176	GO:0060713	BP	69	labyrinthine layer morphogenesis	1	VCAM1,ADM,SPINT2
1	TRUE	0.0499	171	66	4	0.061	0.023	GO:0033002	BP	26	muscle cell proliferation	1	SULF1,HMGCR,IGFBP5,PDGFD
1	TRUE	0.0499	1164	251	28	0.112	0.024	GO:0030030	BP	69	cell projection organization	1	FOLR1,SPTBN4,TRPV4,ETV4,NME2,GFAP,OGN,WNT5A,ENPP2,VEGFA,EPS8L2,GRIN1,POSTN,SEMA4A,RASAL1,ADM,CSPG4,ATP7A,SLC39A12,WHRN,MEGF8,IQUB,NDNF,DNAH3,FBXO31,ARMC4,NUMBL,PCP4
1	TRUE	0.0499	173	10	2	0.2	0.012	GO:0060828	BP	69	regulation of canonical Wnt signaling pathway	6	FOLR1,SOSTDC1

## Sheet: GO_Cerebellum Embryonic
query.number	significant	p.value	term.size	query.size	overlap.size	precision	recall	term.id	domain	subgraph.number	term.name	relative.depth	intersection
1	TRUE	4.15e-07	396	150	19	0.127	0.048	GO:0048514	BP	4	blood vessel morphogenesis	5	SERPINF1,CAV1,DCN,CYP1B1,ANXA1,COL3A1,PRRX1,ENPEP,PF4,ADAMTS9,TNFRSF1A,ADGRA2,COL4A2,CLEC14A,IGF2,NOG,EMCN,LEPR,RNF213
1	TRUE	1.01e-06	472	150	20	0.133	0.042	GO:0001568	BP	4	blood vessel development	5	SERPINF1,CAV1,ALDH1A2,DCN,CYP1B1,ANXA1,COL3A1,PRRX1,ENPEP,PF4,ADAMTS9,TNFRSF1A,ADGRA2,COL4A2,CLEC14A,IGF2,NOG,EMCN,LEPR,RNF213
1	TRUE	2.02e-06	496	150	20	0.133	0.04	GO:0001944	BP	4	vasculature development	4	SERPINF1,CAV1,ALDH1A2,DCN,CYP1B1,ANXA1,COL3A1,PRRX1,ENPEP,PF4,ADAMTS9,TNFRSF1A,ADGRA2,COL4A2,CLEC14A,IGF2,NOG,EMCN,LEPR,RNF213
1	TRUE	2.57e-06	507	150	20	0.133	0.039	GO:0072358	BP	4	cardiovascular system development	4	SERPINF1,CAV1,ALDH1A2,DCN,CYP1B1,ANXA1,COL3A1,PRRX1,ENPEP,PF4,ADAMTS9,TNFRSF1A,ADGRA2,COL4A2,CLEC14A,IGF2,NOG,EMCN,LEPR,RNF213
1	TRUE	3.1e-06	318	150	16	0.107	0.05	GO:0001525	BP	4	angiogenesis	6	SERPINF1,CAV1,DCN,CYP1B1,ANXA1,ENPEP,PF4,ADAMTS9,TNFRSF1A,ADGRA2,COL4A2,CLEC14A,IGF2,EMCN,LEPR,RNF213
1	TRUE	5.38e-06	596	150	21	0.14	0.035	GO:0035239	BP	4	tube morphogenesis	4	SERPINF1,CAV1,ALDH1A2,DCN,CYP1B1,ANXA1,COL3A1,PRRX1,ENPEP,PF4,ADAMTS9,TNFRSF1A,ADGRA2,COL4A2,CLEC14A,ADAMTS12,IGF2,NOG,EMCN,LEPR,RNF213
1	TRUE	7.58e-06	734	150	23	0.153	0.031	GO:0035295	BP	4	tube development	3	SERPINF1,CAV1,ALDH1A2,DCN,CYP1B1,ANXA1,COL3A1,PRRX1,ENPEP,PAX7,PF4,ADAMTS9,TNFRSF1A,ADGRA2,COL4A2,ALX4,CLEC14A,ADAMTS12,IGF2,NOG,EMCN,LEPR,RNF213
1	TRUE	1.54e-05	766	150	23	0.153	0.03	GO:0072359	BP	4	circulatory system development	4	SERPINF1,CAV1,ALDH1A2,BICC1,DCN,CYP1B1,ANXA1,COL3A1,PRRX1,FBN1,ENPEP,PF4,ADAMTS9,TNFRSF1A,ADGRA2,COL4A2,RBM24,CLEC14A,IGF2,NOG,EMCN,LEPR,RNF213
1	TRUE	0.00054	14	131	4	0.031	0.286	GO:0018149	BP	113	peptide cross-linking	1	DCN,ANXA1,COL3A1,F13A1
1	TRUE	0.000922	149	151	9	0.06	0.06	GO:0043542	BP	4	endothelial cell migration	6	SERPINF1,DCN,CYP1B1,ANXA1,ADAMTS9,ADGRA2,CLEC14A,IGF2,ZFP580
1	TRUE	0.00115	198	150	10	0.067	0.051	GO:0045765	BP	4	regulation of angiogenesis	2	SERPINF1,DCN,CYP1B1,ANXA1,PF4,ADAMTS9,TNFRSF1A,ADGRA2,COL4A2,IGF2
1	TRUE	0.00154	501	127	14	0.11	0.028	GO:0034097	BP	26	response to cytokine	2	CAV1,ALDH1A2,DCN,IFITM3,COL3A1,MRC1,SPP1,PF4,PCOLCE,TNFRSF1A,ICAM1,GBP7,ADAMTS12,LEPR
1	TRUE	0.00162	6	144	3	0.021	0.5	GO:1902548	BP	26	negative regulation of cellular response to vascular endothelial growth factor stimulus	2	DCN,ADGRA2,ADAMTS12
1	TRUE	0.00169	743	150	19	0.127	0.026	GO:0048646	BP	4	anatomical structure formation involved in morphogenesis	2	SERPINF1,CAV1,ALDH1A2,DCN,CYP1B1,ANXA1,ENPEP,PF4,ADAMTS9,TNFRSF1A,ADGRA2,COL4A2,CLEC14A,IGF2,NOG,EMCN,LEPR,RNF213,EHD2
1	TRUE	0.00169	4	27	2	0.074	0.5	GO:0042268	BP	26	regulation of cytolysis	1	CFH,PF4
1	TRUE	0.00187	750	180	21	0.117	0.028	GO:0022610	BP	86	biological adhesion	1	CAV1,NID2,CYP1B1,ANXA1,COL3A1,ITGA8,FBN1,POSTN,PEAR1,SPP1,ADAMTS9,BMP5,ICAM1,CLDN11,GBP7,ADAMTS12,IGF2,PCDHB11,EMCN,FREM1,IL1RL2
1	TRUE	0.00194	221	150	10	0.067	0.045	GO:1901342	BP	4	regulation of vasculature development	1	SERPINF1,DCN,CYP1B1,ANXA1,PF4,ADAMTS9,TNFRSF1A,ADGRA2,COL4A2,IGF2
1	TRUE	0.0023	473	182	16	0.088	0.034	GO:0008285	BP	26	negative regulation of cell proliferation	2	SERPINF1,CAV1,ALDH1A2,CYP1B1,IFITM3,BMP5,GJB6,NOG,HIST1H2AB,HIST1H2AE,HIST1H2AG,HIST1H2AN,HIST1H2AD,HIST1H2AI,HMGA1B,HIST1H2AP
1	TRUE	0.00323	4	38	2	0.053	0.5	GO:0060355	BP	54	positive regulation of cell adhesion molecule production	1	CAV1,COLEC12
1	TRUE	0.00345	1312	50	13	0.26	0.01	GO:0006928	BP	4	movement of cell or subcellular component	1	SERPINF1,DBH,CAV1,DCN,NEFL,DDR2,ENPEP,SPP1,PF4,FXYD1,ICAM1,CLEC14A,IGF2
1	TRUE	0.00345	63	176	6	0.034	0.095	GO:0042136	BP	11	neurotransmitter biosynthetic process	2	DBH,CAV1,MOXD1,DDC,CYP1B1,ICAM1
1	TRUE	0.00372	744	180	20	0.111	0.027	GO:0007155	BP	86	cell adhesion	2	CAV1,NID2,CYP1B1,ANXA1,COL3A1,ITGA8,FBN1,POSTN,PEAR1,SPP1,ADAMTS9,BMP5,ICAM1,CLDN11,ADAMTS12,IGF2,PCDHB11,EMCN,FREM1,IL1RL2
1	TRUE	0.00372	1820	154	32	0.208	0.018	GO:0009653	BP	4	anatomical structure morphogenesis	2	SERPINF1,CAV1,ALDH1A2,DCN,OGN,NEFL,CYP1B1,ANXA1,COL3A1,PRRX1,ITGA8,FBN1,POSTN,ENPEP,PAX7,PF4,ADAMTS9,TNFRSF1A,ADGRA2,COL4A2,ICAM1,GJB6,ALX4,CLEC14A,ADAMTS12,IGF2,NOG,EMCN,LEPR,FREM1,RNF213,EHD2
1	TRUE	0.00372	214	141	9	0.064	0.042	GO:0042060	BP	4	wound healing	3	CAV1,ANXA1,COL3A1,PEAR1,PAX7,PF4,F13A1,MYOF,NOG
1	TRUE	0.00372	632	38	8	0.211	0.013	GO:0006955	BP	4	immune response	1	CAV1,IFITM3,CFH,PF4,COLEC12,ICAM1,IGF2,NFAM1
1	TRUE	0.00372	30	38	3	0.079	0.1	GO:0045907	BP	4	positive regulation of vasoconstriction	3	DBH,CAV1,ICAM1
1	TRUE	0.00372	2	117	2	0.017	1	GO:0046333	BP	11	octopamine metabolic process	1	DBH,MOXD1
1	TRUE	0.00372	2	117	2	0.017	1	GO:0006589	BP	11	octopamine biosynthetic process	2	DBH,MOXD1
1	TRUE	0.00375	5	38	2	0.053	0.4	GO:0060353	BP	54	regulation of cell adhesion molecule production	2	CAV1,COLEC12
1	TRUE	0.00375	1117	151	23	0.152	0.021	GO:0042127	BP	26	regulation of cell proliferation	2	SERPINF1,DBH,CAV1,ALDH1A2,CYP1B1,ANXA1,IFITM3,PRRX1,DDR2,PAX7,PF4,TNFRSF1A,GJB6,IGF2,NOG,ZFP580,HIST1H2AE,HIST1H2AG,HIST1H2AN,HIST1H2AD,HIST1H2AI,HMGA1B,HIST1H2AP
1	TRUE	0.00382	152	154	8	0.052	0.053	GO:0030198	BP	57	extracellular matrix organization	2	CYP1B1,COL3A1,DDR2,ITGA8,POSTN,ADAMTS9,TNFRSF1A,FMOD
1	TRUE	0.00405	8	27	2	0.074	0.25	GO:0019835	BP	26	cytolysis	1	CFH,PF4
1	TRUE	0.00405	443	127	12	0.094	0.027	GO:0071345	BP	26	cellular response to cytokine stimulus	3	CAV1,DCN,IFITM3,MRC1,SPP1,PF4,PCOLCE,TNFRSF1A,ICAM1,GBP7,ADAMTS12,LEPR
1	TRUE	0.00406	116	151	7	0.046	0.06	GO:0010594	BP	4	regulation of endothelial cell migration	6	SERPINF1,DCN,ANXA1,ADAMTS9,ADGRA2,IGF2,ZFP580
1	TRUE	0.00451	207	151	9	0.06	0.043	GO:0010631	BP	4	epithelial cell migration	5	SERPINF1,DCN,CYP1B1,ANXA1,ADAMTS9,ADGRA2,CLEC14A,IGF2,ZFP580
1	TRUE	0.00458	208	151	9	0.06	0.043	GO:0090132	BP	4	epithelium migration	3	SERPINF1,DCN,CYP1B1,ANXA1,ADAMTS9,ADGRA2,CLEC14A,IGF2,ZFP580
1	TRUE	0.00485	211	151	9	0.06	0.043	GO:0090130	BP	4	tissue migration	2	SERPINF1,DCN,CYP1B1,ANXA1,ADAMTS9,ADGRA2,CLEC14A,IGF2,ZFP580
1	TRUE	0.00497	4246	51	24	0.471	0.006	GO:0032501	BP	4	multicellular organismal process	1	SERPINF1,DBH,CAV1,ALDH1A2,DCN,OGN,NEFL,DDR2,ENPEP,PAX7,SPP1,PF4,LUM,FXYD1,ICAM1,CLDN11,F13A1,PCSK1N,GJB6,ALX4,CLEC14A,IGF2,NFAM1,FREM1
1	TRUE	0.00497	287	141	10	0.071	0.035	GO:0009611	BP	4	response to wounding	2	CAV1,NEFL,ANXA1,COL3A1,PEAR1,PAX7,PF4,F13A1,MYOF,NOG
1	TRUE	0.00539	511	38	7	0.184	0.014	GO:0002684	BP	4	positive regulation of immune system process	2	CAV1,CFH,PF4,COLEC12,ICAM1,IGF2,NFAM1
1	TRUE	0.00582	7	38	2	0.053	0.286	GO:0060352	BP	54	cell adhesion molecule production	1	CAV1,COLEC12
1	TRUE	0.00685	940	154	20	0.13	0.021	GO:0016477	BP	4	cell migration	3	SERPINF1,DBH,DCN,CYP1B1,ANXA1,COL3A1,DDR2,BARHL1,POSTN,ENPEP,SPP1,PF4,ADAMTS9,ADGRA2,ICAM1,CLEC14A,ADAMTS12,IGF2,NOG,ZFP580
1	TRUE	0.00685	701	39	8	0.205	0.011	GO:0006952	BP	4	defense response	2	SERPINF1,CAV1,IFITM3,CFH,PF4,COLEC12,ICAM1,IGF2
1	TRUE	0.00685	3	117	2	0.017	0.667	GO:0019614	BP	11	catechol-containing compound catabolic process	2	DBH,MOXD1
1	TRUE	0.00685	3	117	2	0.017	0.667	GO:0042424	BP	11	catecholamine catabolic process	3	DBH,MOXD1
1	TRUE	0.00685	3	117	2	0.017	0.667	GO:0042420	BP	11	dopamine catabolic process	1	DBH,MOXD1
1	TRUE	0.00692	122	38	4	0.105	0.033	GO:2001236	BP	26	regulation of extrinsic apoptotic signaling pathway	2	DBH,CAV1,PF4,ICAM1
1	TRUE	0.00697	284	151	10	0.066	0.035	GO:0001667	BP	4	ameboidal-type cell migration	4	SERPINF1,DCN,CYP1B1,ANXA1,DDR2,ADAMTS9,ADGRA2,CLEC14A,IGF2,ZFP580
1	TRUE	0.00729	429	144	12	0.083	0.028	GO:0071363	BP	26	cellular response to growth factor stimulus	3	CAV1,DCN,ANXA1,COL3A1,ITGA8,FBN1,ADGRA2,COL4A2,ADAMTS12,MYOF,NOG,GDF1
1	TRUE	0.00748	22	83	3	0.036	0.136	GO:0072376	BP	4	protein activation cascade	1	C2,CFH,F13A1
1	TRUE	0.0075	679	42	8	0.19	0.012	GO:0051270	BP	4	regulation of cellular component movement	2	SERPINF1,CAV1,DCN,DDR2,PF4,FXYD1,ICAM1,IGF2
1	TRUE	0.0078	50	38	3	0.079	0.06	GO:0019229	BP	4	regulation of vasoconstriction	2	DBH,CAV1,ICAM1
1	TRUE	0.00797	104	144	6	0.042	0.058	GO:0090288	BP	26	negative regulation of cellular response to growth factor stimulus	1	CAV1,DCN,FBN1,ADGRA2,ADAMTS12,NOG
1	TRUE	0.00804	105	48	4	0.083	0.038	GO:0042445	BP	11	hormone metabolic process	2	ALDH1A2,SPP1,PCSK1N,IGF2
1	TRUE	0.00804	438	144	12	0.083	0.027	GO:0070848	BP	26	response to growth factor	2	CAV1,DCN,ANXA1,COL3A1,ITGA8,FBN1,ADGRA2,COL4A2,ADAMTS12,MYOF,NOG,GDF1
1	TRUE	0.00815	139	154	7	0.045	0.05	GO:0007160	BP	86	cell-matrix adhesion	4	NID2,COL3A1,ITGA8,POSTN,ADAMTS9,ADAMTS12,FREM1
1	TRUE	0.00815	185	154	8	0.052	0.043	GO:0043062	BP	57	extracellular structure organization	1	CYP1B1,COL3A1,DDR2,ITGA8,POSTN,ADAMTS9,TNFRSF1A,FMOD
1	TRUE	0.00836	201	144	8	0.056	0.04	GO:0090287	BP	26	regulation of cellular response to growth factor stimulus	1	CAV1,DCN,ITGA8,FBN1,ADGRA2,ADAMTS12,MYOF,NOG
1	TRUE	0.00858	2127	157	34	0.217	0.016	GO:0006950	BP	4	response to stress	1	SERPINF1,DBH,GGT5,CAV1,LSP1,NEFL,CYP1B1,ANXA1,IFITM3,COL3A1,CFH,PRRX1,MRC1,PEAR1,PAX7,SPP1,PF4,TNFRSF1A,UBA7,MID1,COLEC12,ICAM1,RBM24,F13A1,PCSK1N,GBP7,RCSD1,ADAMTS12,IGF2,MYOF,NOG,SLC6A2,ZFP580,HMGA1B
1	TRUE	0.00858	420	176	13	0.074	0.031	GO:0017144	BP	11	drug metabolic process	1	COX5A,DBH,GGT5,CAV1,ALDH1A2,MOXD1,DDC,CYP1B1,QPRT,BMP5,ICAM1,GM4737,CHCHD10
1	TRUE	0.00858	15	144	3	0.021	0.2	GO:1902547	BP	26	regulation of cellular response to vascular endothelial growth factor stimulus	2	DCN,ADGRA2,ADAMTS12
1	TRUE	0.00915	38	144	4	0.028	0.105	GO:0035924	BP	26	cellular response to vascular endothelial growth factor stimulus	4	DCN,ANXA1,ADGRA2,ADAMTS12
1	TRUE	0.00954	1168	50	11	0.22	0.009	GO:0040011	BP	4	locomotion	1	SERPINF1,DBH,DCN,NEFL,DDR2,ENPEP,SPP1,PF4,ICAM1,CLEC14A,IGF2
1	TRUE	0.00954	56	38	3	0.079	0.054	GO:1903524	BP	4	positive regulation of blood circulation	2	DBH,CAV1,ICAM1
1	TRUE	0.00954	4	117	2	0.017	0.5	GO:0019336	BP	11	phenol-containing compound catabolic process	1	DBH,MOXD1
1	TRUE	0.00954	91	176	6	0.034	0.066	GO:0042133	BP	11	neurotransmitter metabolic process	1	DBH,CAV1,MOXD1,DDC,CYP1B1,ICAM1
1	TRUE	0.00987	1513	144	25	0.174	0.017	GO:0007166	BP	26	cell surface receptor signaling pathway	1	DBH,CAV1,BICC1,DCN,ANXA1,IFITM3,COL3A1,PRRX1,DDR2,ITGA8,FBN1,PEAR1,PF4,TNFRSF1A,ADGRA2,COL4A2,ICAM1,ADAMTS12,IGF2,MYOF,NOG,LEPR,NFAM1,RNF213,GDF1
1	TRUE	0.00991	74	139	5	0.036	0.068	GO:0016525	BP	4	negative regulation of angiogenesis	3	SERPINF1,DCN,PF4,ADAMTS9,COL4A2
1	TRUE	0.0101	3	176	2	0.011	0.667	GO:0015842	BP	168	aminergic neurotransmitter loading into synaptic vesicle	1	DDC,SLC18A2
1	TRUE	0.0101	38	150	4	0.027	0.105	GO:0030199	BP	57	collagen fibril organization	2	CYP1B1,COL3A1,DDR2,FMOD
1	TRUE	0.0107	12	38	2	0.053	0.167	GO:0034138	BP	50	toll-like receptor 3 signaling pathway	2	CAV1,COLEC12
1	TRUE	0.0107	76	139	5	0.036	0.066	GO:2000181	BP	4	negative regulation of blood vessel morphogenesis	3	SERPINF1,DCN,PF4,ADAMTS9,COL4A2
1	TRUE	0.0111	1356	151	24	0.159	0.018	GO:0008283	BP	26	cell proliferation	1	SERPINF1,DBH,CAV1,ALDH1A2,CYP1B1,ANXA1,IFITM3,PRRX1,DDR2,ENPEP,PAX7,PF4,TNFRSF1A,GJB6,IGF2,NOG,ZFP580,HIST1H2AE,HIST1H2AG,HIST1H2AN,HIST1H2AD,HIST1H2AI,HMGA1B,HIST1H2AP
1	TRUE	0.0113	62	38	3	0.079	0.048	GO:0042310	BP	4	vasoconstriction	5	DBH,CAV1,ICAM1
1	TRUE	0.0115	107	60	4	0.067	0.037	GO:0098656	BP	80	anion transmembrane transport	2	CLIC6,SLC13A4,FXYD1,SLC6A20A
1	TRUE	0.0122	114	92	5	0.054	0.044	GO:0007613	BP	4	memory	6	SERPINF1,DBH,ITGA8,IGF2,NOG
1	TRUE	0.0122	323	180	11	0.061	0.034	GO:0006954	BP	4	inflammatory response	3	SERPINF1,GGT5,ANXA1,CFH,PF4,TNFRSF1A,ICAM1,ADAMTS12,GM4737,PARP4,IL1RL2
1	TRUE	0.0126	1027	50	10	0.2	0.01	GO:0051674	BP	4	localization of cell	2	SERPINF1,DBH,DCN,DDR2,ENPEP,SPP1,PF4,ICAM1,CLEC14A,IGF2
1	TRUE	0.0126	1027	50	10	0.2	0.01	GO:0048870	BP	4	cell motility	2	SERPINF1,DBH,DCN,DDR2,ENPEP,SPP1,PF4,ICAM1,CLEC14A,IGF2
1	TRUE	0.0129	79	144	5	0.035	0.063	GO:0002040	BP	4	sprouting angiogenesis	7	ANXA1,ADAMTS9,ADGRA2,CLEC14A,RNF213
1	TRUE	0.0129	67	38	3	0.079	0.045	GO:0097756	BP	4	negative regulation of blood vessel diameter	4	DBH,CAV1,ICAM1
1	TRUE	0.0132	82	139	5	0.036	0.061	GO:1901343	BP	4	negative regulation of vasculature development	2	SERPINF1,DCN,PF4,ADAMTS9,COL4A2
1	TRUE	0.0134	581	154	14	0.091	0.024	GO:0030334	BP	4	regulation of cell migration	4	SERPINF1,DCN,CYP1B1,ANXA1,COL3A1,DDR2,POSTN,PF4,ADAMTS9,ADGRA2,ICAM1,IGF2,NOG,ZFP580
1	TRUE	0.0136	163	151	7	0.046	0.043	GO:0010632	BP	4	regulation of epithelial cell migration	5	SERPINF1,DCN,ANXA1,ADAMTS9,ADGRA2,IGF2,ZFP580
1	TRUE	0.0136	167	38	4	0.105	0.024	GO:0097191	BP	26	extrinsic apoptotic signaling pathway	1	DBH,CAV1,PF4,ICAM1
1	TRUE	0.0147	92	31	3	0.097	0.033	GO:0055123	BP	4	digestive system development	4	ALDH1A2,ALX4,IGF2
1	TRUE	0.0154	157	42	4	0.095	0.025	GO:1903522	BP	4	regulation of blood circulation	1	DBH,CAV1,FXYD1,ICAM1
1	TRUE	0.0162	24	28	2	0.071	0.083	GO:0035115	BP	4	embryonic forelimb morphogenesis	6	ALDH1A2,ALX4
1	TRUE	0.0164	8	80	2	0.025	0.25	GO:0038063	BP	26	collagen-activated tyrosine kinase receptor signaling pathway	1	DDR2,COL4A2
1	TRUE	0.0169	188	95	6	0.063	0.032	GO:0019221	BP	26	cytokine-mediated signaling pathway	2	CAV1,DCN,IFITM3,PF4,TNFRSF1A,LEPR
1	TRUE	0.017	47	150	4	0.027	0.085	GO:0006690	BP	109	icosanoid metabolic process	2	GGT5,CYP1B1,ANXA1,TNFRSF1A
1	TRUE	0.017	746	154	16	0.104	0.021	GO:0022603	BP	4	regulation of anatomical structure morphogenesis	3	SERPINF1,DCN,NEFL,CYP1B1,ANXA1,POSTN,PF4,ADAMTS9,TNFRSF1A,ADGRA2,COL4A2,ICAM1,ADAMTS12,IGF2,NOG,EHD2
1	TRUE	0.017	6	117	2	0.017	0.333	GO:0042439	BP	11	ethanolamine-containing compound metabolic process	1	DBH,MOXD1
1	TRUE	0.0172	51	139	4	0.029	0.078	GO:0048844	BP	4	artery morphogenesis	6	COL3A1,PRRX1,ADAMTS9,NOG
1	TRUE	0.0185	1445	150	24	0.16	0.017	GO:0071310	BP	26	cellular response to organic substance	2	CAV1,ALDH1A2,DCN,CYP1B1,ANXA1,IFITM3,COL3A1,MRC1,ITGA8,FBN1,SPP1,PF4,PCOLCE,TNFRSF1A,ADGRA2,COL4A2,ICAM1,GBP7,ADAMTS12,IGF2,MYOF,NOG,LEPR,GDF1
1	TRUE	0.0188	611	154	14	0.091	0.023	GO:2000145	BP	4	regulation of cell motility	3	SERPINF1,DCN,CYP1B1,ANXA1,COL3A1,DDR2,POSTN,PF4,ADAMTS9,ADGRA2,ICAM1,IGF2,NOG,ZFP580
1	TRUE	0.0191	9	80	2	0.025	0.222	GO:0038065	BP	26	collagen-activated signaling pathway	2	DDR2,COL4A2
1	TRUE	0.0192	3714	50	20	0.4	0.005	GO:0051179	BP	4	localization	1	SERPINF1,DBH,CAV1,TRPM5,DCN,NEFL,IFITM3,DDR2,ENPEP,SPP1,PF4,SLC13A4,SLC6A13,COLEC12,FXYD1,SLC6A20A,ICAM1,ABCA8A,CLEC14A,IGF2
1	TRUE	0.0195	19	176	3	0.017	0.158	GO:0009713	BP	11	catechol-containing compound biosynthetic process	2	DBH,MOXD1,DDC
1	TRUE	0.0195	19	176	3	0.017	0.158	GO:0042423	BP	11	catecholamine biosynthetic process	1	DBH,MOXD1,DDC
1	TRUE	0.0197	84	38	3	0.079	0.036	GO:0001936	BP	26	regulation of endothelial cell proliferation	4	CAV1,ALDH1A2,IGF2
1	TRUE	0.0201	232	154	8	0.052	0.034	GO:0031589	BP	86	cell-substrate adhesion	3	NID2,COL3A1,ITGA8,POSTN,SPP1,ADAMTS9,ADAMTS12,FREM1
1	TRUE	0.0201	29	28	2	0.071	0.069	GO:0035136	BP	4	forelimb morphogenesis	5	ALDH1A2,ALX4
1	TRUE	0.0201	87	38	3	0.079	0.034	GO:0007599	BP	4	hemostasis	2	CAV1,PF4,F13A1
1	TRUE	0.0201	85	38	3	0.079	0.035	GO:0007596	BP	4	blood coagulation	3	CAV1,PF4,F13A1
1	TRUE	0.0201	7	117	2	0.017	0.286	GO:0042421	BP	11	norepinephrine biosynthetic process	2	DBH,MOXD1
1	TRUE	0.0205	47	166	4	0.024	0.085	GO:0034754	BP	11	cellular hormone metabolic process	3	ALDH1A2,CYP1B1,SPP1,BMP5
1	TRUE	0.0207	89	38	3	0.079	0.034	GO:0050817	BP	4	coagulation	2	CAV1,PF4,F13A1
1	TRUE	0.0207	5	176	2	0.011	0.4	GO:0098700	BP	168	neurotransmitter loading into synaptic vesicle	2	DDC,SLC18A2
1	TRUE	0.0207	123	166	6	0.036	0.049	GO:0071772	BP	26	response to BMP	3	CAV1,FBN1,BMP5,ADAMTS12,NOG,GDF1
1	TRUE	0.0207	123	166	6	0.036	0.049	GO:0071773	BP	26	cellular response to BMP stimulus	1	CAV1,FBN1,BMP5,ADAMTS12,NOG,GDF1
1	TRUE	0.0211	206	38	4	0.105	0.019	GO:0002253	BP	4	activation of immune response	4	CAV1,CFH,COLEC12,NFAM1
1	TRUE	0.0212	375	37	5	0.135	0.013	GO:0002252	BP	4	immune effector process	2	DBH,IFITM3,CFH,ICAM1,IGF2
1	TRUE	0.0212	348	39	5	0.128	0.014	GO:0031347	BP	4	regulation of defense response	3	SERPINF1,CAV1,CFH,COLEC12,IGF2
1	TRUE	0.0219	1214	39	9	0.231	0.007	GO:0051240	BP	4	positive regulation of multicellular organismal process	2	SERPINF1,DBH,CAV1,NEFL,DDR2,PF4,LUM,ICAM1,IGF2
1	TRUE	0.0224	211	38	4	0.105	0.019	GO:0018108	BP	132	peptidyl-tyrosine phosphorylation	1	CAV1,DDR2,ICAM1,IGF2
1	TRUE	0.0224	58	141	4	0.028	0.069	GO:0007009	BP	29	plasma membrane organization	1	CAV1,CAVIN2,MYOF,EHD2
1	TRUE	0.0225	213	38	4	0.105	0.019	GO:0018212	BP	132	peptidyl-tyrosine modification	1	CAV1,DDR2,ICAM1,IGF2
1	TRUE	0.0225	169	48	4	0.083	0.024	GO:0050900	BP	4	leukocyte migration	4	DBH,SPP1,PF4,ICAM1
1	TRUE	0.0225	775	38	7	0.184	0.009	GO:0002682	BP	4	regulation of immune system process	1	CAV1,CFH,PF4,COLEC12,ICAM1,IGF2,NFAM1
1	TRUE	0.0229	23	38	2	0.053	0.087	GO:1900027	BP	53	regulation of ruffle assembly	1	CAV1,ICAM1
1	TRUE	0.0231	3131	51	18	0.353	0.006	GO:0048731	BP	4	system development	3	SERPINF1,CAV1,ALDH1A2,DCN,OGN,NEFL,DDR2,ENPEP,PAX7,PF4,ICAM1,CLDN11,GJB6,ALX4,CLEC14A,IGF2,NFAM1,FREM1
1	TRUE	0.0231	616	144	13	0.09	0.021	GO:0007167	BP	26	enzyme linked receptor protein signaling pathway	2	CAV1,DCN,COL3A1,DDR2,ITGA8,FBN1,ADGRA2,COL4A2,ADAMTS12,IGF2,MYOF,NOG,GDF1
1	TRUE	0.0241	98	38	3	0.079	0.031	GO:0001935	BP	26	endothelial cell proliferation	3	CAV1,ALDH1A2,IGF2
1	TRUE	0.0244	221	38	4	0.105	0.018	GO:0044403	BP	86	symbiont process	2	CAV1,IFITM3,PF4,ICAM1
1	TRUE	0.0244	69	60	3	0.05	0.043	GO:0015698	BP	80	inorganic anion transport	1	CLIC6,SLC13A4,FXYD1
1	TRUE	0.0251	101	38	3	0.079	0.03	GO:0035296	BP	4	regulation of tube diameter	2	DBH,CAV1,ICAM1
1	TRUE	0.0251	101	38	3	0.079	0.03	GO:0097746	BP	4	regulation of blood vessel diameter	3	DBH,CAV1,ICAM1
1	TRUE	0.0253	108	138	5	0.036	0.046	GO:0006909	BP	86	phagocytosis	3	C2,ANXA1,PEAR1,COLEC12,LEPR
1	TRUE	0.0253	7	150	2	0.013	0.286	GO:0042574	BP	101	retinal metabolic process	1	ALDH1A2,CYP1B1
1	TRUE	0.0255	1321	38	9	0.237	0.007	GO:0002376	BP	4	immune system process	1	DBH,CAV1,IFITM3,CFH,PF4,COLEC12,ICAM1,IGF2,NFAM1
1	TRUE	0.0258	302	50	5	0.1	0.017	GO:0008015	BP	4	blood circulation	4	DBH,CAV1,ENPEP,FXYD1,ICAM1
1	TRUE	0.0263	231	38	4	0.105	0.017	GO:0044419	BP	86	interspecies interaction between organisms	1	CAV1,IFITM3,PF4,ICAM1
1	TRUE	0.0264	1013	50	9	0.18	0.009	GO:0003008	BP	4	system process	2	SERPINF1,DBH,CAV1,NEFL,ENPEP,FXYD1,ICAM1,GJB6,IGF2
1	TRUE	0.0264	80	113	4	0.035	0.05	GO:0048706	BP	4	embryonic skeletal system development	5	PRRX1,PAX7,ALX4,NOG
1	TRUE	0.0264	400	38	5	0.132	0.013	GO:0050776	BP	4	regulation of immune response	2	CAV1,CFH,COLEC12,IGF2,NFAM1
1	TRUE	0.0264	106	38	3	0.079	0.028	GO:0050880	BP	4	regulation of blood vessel size	2	DBH,CAV1,ICAM1
1	TRUE	0.0265	107	38	3	0.079	0.028	GO:0035150	BP	4	regulation of tube size	1	DBH,CAV1,ICAM1
1	TRUE	0.0268	9	127	2	0.016	0.222	GO:0044406	BP	86	adhesion of symbiont to host	3	ICAM1,GBP7
1	TRUE	0.0268	358	138	9	0.065	0.025	GO:0006897	BP	86	endocytosis	2	CAV1,C2,ANXA1,IFITM3,MRC1,PEAR1,COLEC12,LEPR,EHD2
1	TRUE	0.0268	666	154	14	0.091	0.021	GO:0040012	BP	4	regulation of locomotion	2	SERPINF1,DCN,CYP1B1,ANXA1,COL3A1,DDR2,POSTN,PF4,ADAMTS9,ADGRA2,ICAM1,IGF2,NOG,ZFP580
1	TRUE	0.0268	311	50	5	0.1	0.016	GO:0003013	BP	4	circulatory system process	3	DBH,CAV1,ENPEP,FXYD1,ICAM1
1	TRUE	0.0268	1764	154	27	0.175	0.015	GO:0070887	BP	26	cellular response to chemical stimulus	1	CAV1,ALDH1A2,DCN,CYP1B1,ANXA1,SLC18A2,IFITM3,COL3A1,MRC1,ITGA8,FBN1,POSTN,SPP1,PF4,PCOLCE,TNFRSF1A,ADGRA2,COL4A2,ICAM1,GBP7,ADAMTS12,IGF2,MYOF,NOG,ZFP580,LEPR,GDF1
1	TRUE	0.0273	231	39	4	0.103	0.017	GO:0050678	BP	26	regulation of epithelial cell proliferation	3	SERPINF1,CAV1,ALDH1A2,IGF2
1	TRUE	0.0274	16	70	2	0.029	0.125	GO:0001975	BP	93	response to amphetamine	1	DBH,SLC18A2
1	TRUE	0.0275	205	113	6	0.053	0.029	GO:0048562	BP	4	embryonic organ morphogenesis	2	ALDH1A2,PRRX1,ITGA8,GJB6,ALX4,NOG
1	TRUE	0.0296	319	31	4	0.129	0.013	GO:0048568	BP	4	embryonic organ development	1	ALDH1A2,GJB6,ALX4,IGF2
1	TRUE	0.0296	26	176	3	0.017	0.115	GO:0046189	BP	11	phenol-containing compound biosynthetic process	1	DBH,MOXD1,DDC
1	TRUE	0.0296	17	70	2	0.029	0.118	GO:0014075	BP	93	response to amine	1	DBH,SLC18A2
1	TRUE	0.0298	64	150	4	0.027	0.062	GO:1901568	BP	109	fatty acid derivative metabolic process	1	GGT5,CYP1B1,ANXA1,TNFRSF1A
1	TRUE	0.0298	229	180	8	0.044	0.035	GO:0001819	BP	4	positive regulation of cytokine production	3	CYP1B1,ANXA1,POSTN,PF4,TNFRSF1A,LUM,ZFP580,IL1RL2
1	TRUE	0.03	116	38	3	0.079	0.026	GO:1903039	BP	86	positive regulation of leukocyte cell-cell adhesion	2	CAV1,ICAM1,IGF2
1	TRUE	0.0313	611	39	6	0.154	0.01	GO:0050877	BP	4	nervous system process	3	SERPINF1,DBH,NEFL,ICAM1,GJB6,IGF2
1	TRUE	0.0313	2071	42	12	0.286	0.006	GO:0051239	BP	4	regulation of multicellular organismal process	2	SERPINF1,DBH,CAV1,DCN,NEFL,DDR2,PF4,LUM,FXYD1,ICAM1,IGF2,NFAM1
1	TRUE	0.0313	88	113	4	0.035	0.045	GO:0042471	BP	4	ear morphogenesis	3	PRRX1,ITGA8,GJB6,NOG
1	TRUE	0.0313	29	42	2	0.048	0.069	GO:0086004	BP	4	regulation of cardiac muscle cell contraction	2	CAV1,FXYD1
1	TRUE	0.0313	11	117	2	0.017	0.182	GO:0009309	BP	11	amine biosynthetic process	1	DBH,MOXD1
1	TRUE	0.0313	11	117	2	0.017	0.182	GO:0042401	BP	11	cellular biogenic amine biosynthetic process	2	DBH,MOXD1
1	TRUE	0.0322	127	131	5	0.038	0.039	GO:0048771	BP	4	tissue remodeling	2	DBH,CAV1,ANXA1,SPP1,LEPR
1	TRUE	0.0322	240	176	8	0.045	0.033	GO:0009636	BP	93	response to toxic substance	1	DBH,DDC,NEFL,CYP1B1,ANXA1,SLC18A2,IGF2,ZFP580
1	TRUE	0.0324	33	38	2	0.053	0.061	GO:0097178	BP	53	ruffle assembly	2	CAV1,ICAM1
1	TRUE	0.0324	40	120	3	0.025	0.075	GO:0030514	BP	26	negative regulation of BMP signaling pathway	2	CAV1,FBN1,NOG
1	TRUE	0.0325	123	38	3	0.079	0.024	GO:0003018	BP	4	vascular process in circulatory system	4	DBH,CAV1,ICAM1
1	TRUE	0.0328	73	139	4	0.029	0.055	GO:0060840	BP	4	artery development	6	COL3A1,PRRX1,ADAMTS9,NOG
1	TRUE	0.0328	2089	124	25	0.202	0.012	GO:0006351	BP	36	transcription, DNA-templated	1	CAV1,DCN,AEBP1,PRRX1,DDR2,ITGA8,BARHL1,FBN1,PAX7,SPP1,PF4,TNFRSF1A,COL4A2,LUM,ICAM1,ALX4,CAVIN2,IGF2,NOG,NFAM1,HIST1H2AF,HIST1H2AK,HIST1H2AH,HMGA1B,GDF1
1	TRUE	0.0328	314	166	9	0.054	0.029	GO:0060537	BP	120	muscle tissue development	1	CAV1,ALDH1A2,COL3A1,ITGA8,PAX7,ADAMTS9,BMP5,RBM24,NOG
1	TRUE	0.0328	141	120	5	0.042	0.035	GO:0071560	BP	26	cellular response to transforming growth factor beta stimulus	1	CAV1,COL3A1,ITGA8,FBN1,COL4A2
1	TRUE	0.0329	34	38	2	0.053	0.059	GO:0046718	BP	86	viral entry into host cell	5	CAV1,IFITM3
1	TRUE	0.033	142	120	5	0.042	0.035	GO:0071559	BP	26	response to transforming growth factor beta	3	CAV1,COL3A1,ITGA8,FBN1,COL4A2
1	TRUE	0.0332	2095	124	25	0.202	0.012	GO:0097659	BP	36	nucleic acid-templated transcription	2	CAV1,DCN,AEBP1,PRRX1,DDR2,ITGA8,BARHL1,FBN1,PAX7,SPP1,PF4,TNFRSF1A,COL4A2,LUM,ICAM1,ALX4,CAVIN2,IGF2,NOG,NFAM1,HIST1H2AF,HIST1H2AK,HIST1H2AH,HMGA1B,GDF1
1	TRUE	0.0337	3342	51	18	0.353	0.005	GO:0007275	BP	4	multicellular organism development	2	SERPINF1,CAV1,ALDH1A2,DCN,OGN,NEFL,DDR2,ENPEP,PAX7,PF4,ICAM1,CLDN11,GJB6,ALX4,CLEC14A,IGF2,NFAM1,FREM1
1	TRUE	0.0337	12	117	2	0.017	0.167	GO:0042415	BP	11	norepinephrine metabolic process	3	DBH,MOXD1
1	TRUE	0.0337	112	88	4	0.045	0.036	GO:0030178	BP	146	negative regulation of Wnt signaling pathway	1	CAV1,BICC1,NOG,RNF213
1	TRUE	0.0339	32	42	2	0.048	0.062	GO:1903115	BP	4	regulation of actin filament-based movement	1	CAV1,FXYD1
1	TRUE	0.0339	54	88	3	0.034	0.056	GO:0060415	BP	4	muscle tissue morphogenesis	1	COL3A1,PAX7,NOG
1	TRUE	0.0339	2102	124	25	0.202	0.012	GO:0032774	BP	36	RNA biosynthetic process	1	CAV1,DCN,AEBP1,PRRX1,DDR2,ITGA8,BARHL1,FBN1,PAX7,SPP1,PF4,TNFRSF1A,COL4A2,LUM,ICAM1,ALX4,CAVIN2,IGF2,NOG,NFAM1,HIST1H2AF,HIST1H2AK,HIST1H2AH,HMGA1B,GDF1
1	TRUE	0.0345	130	38	3	0.079	0.023	GO:0019058	BP	86	viral life cycle	4	CAV1,IFITM3,ICAM1
1	TRUE	0.0345	675	51	7	0.137	0.01	GO:0009887	BP	4	animal organ morphogenesis	5	CAV1,ALDH1A2,PAX7,GJB6,ALX4,IGF2,FREM1
1	TRUE	0.0345	1786	150	26	0.173	0.015	GO:0010033	BP	26	response to organic substance	1	DBH,CAV1,ALDH1A2,DCN,CYP1B1,ANXA1,SLC18A2,IFITM3,COL3A1,MRC1,ITGA8,FBN1,SPP1,PF4,PCOLCE,TNFRSF1A,ADGRA2,COL4A2,ICAM1,GBP7,ADAMTS12,IGF2,MYOF,NOG,LEPR,GDF1
1	TRUE	0.0352	37	38	2	0.053	0.054	GO:0051828	BP	86	entry into other organism involved in symbiotic interaction	1	CAV1,IFITM3
1	TRUE	0.0352	37	38	2	0.053	0.054	GO:0051806	BP	86	entry into cell of other organism involved in symbiotic interaction	2	CAV1,IFITM3
1	TRUE	0.0352	37	38	2	0.053	0.054	GO:0044409	BP	86	entry into host	2	CAV1,IFITM3
1	TRUE	0.0352	37	38	2	0.053	0.054	GO:0030260	BP	86	entry into host cell	3	CAV1,IFITM3
1	TRUE	0.0352	221	116	6	0.052	0.027	GO:0007611	BP	4	learning or memory	5	SERPINF1,DBH,NTS,ITGA8,IGF2,NOG
1	TRUE	0.0355	347	154	9	0.058	0.026	GO:0030335	BP	4	positive regulation of cell migration	4	CYP1B1,ANXA1,DDR2,POSTN,PF4,ADGRA2,ICAM1,IGF2,ZFP580
1	TRUE	0.0359	137	38	3	0.079	0.022	GO:0022409	BP	86	positive regulation of cell-cell adhesion	1	CAV1,ICAM1,IGF2
1	TRUE	0.0359	16	89	2	0.022	0.125	GO:0098868	BP	144	bone growth	1	DDR2,LEPR
1	TRUE	0.0359	98	113	4	0.035	0.041	GO:0035113	BP	4	embryonic appendage morphogenesis	4	ALDH1A2,PRRX1,ALX4,NOG
1	TRUE	0.0359	98	113	4	0.035	0.041	GO:0030326	BP	4	embryonic limb morphogenesis	5	ALDH1A2,PRRX1,ALX4,NOG
1	TRUE	0.0359	45	33	2	0.061	0.044	GO:0002526	BP	4	acute inflammatory response	4	CFH,ICAM1
1	TRUE	0.0359	60	83	3	0.036	0.05	GO:0006959	BP	4	humoral immune response	2	C2,CFH,PF4
1	TRUE	0.0359	72	151	4	0.026	0.056	GO:0010595	BP	4	positive regulation of endothelial cell migration	1	ANXA1,ADGRA2,IGF2,ZFP580
1	TRUE	0.0359	469	38	5	0.132	0.011	GO:0097435	BP	57	supramolecular fiber organization	1	CAV1,NEFL,DDR2,ICAM1,FMOD
1	TRUE	0.0359	815	124	13	0.105	0.016	GO:0045944	BP	36	positive regulation of transcription by RNA polymerase II	1	DCN,PRRX1,ITGA8,BARHL1,PAX7,PF4,TNFRSF1A,LUM,ALX4,CAVIN2,IGF2,NOG,HMGA1B
1	TRUE	0.0359	16	92	2	0.022	0.125	GO:0048745	BP	120	smooth muscle tissue development	2	COL3A1,ITGA8
1	TRUE	0.0359	274	39	4	0.103	0.015	GO:0050673	BP	26	epithelial cell proliferation	2	SERPINF1,CAV1,ALDH1A2,IGF2
1	TRUE	0.0365	18	83	2	0.024	0.111	GO:0006956	BP	4	complement activation	5	C2,CFH
1	TRUE	0.0373	59	88	3	0.034	0.051	GO:0048644	BP	4	muscle organ morphogenesis	6	COL3A1,PAX7,NOG
1	TRUE	0.0373	2023	124	24	0.194	0.012	GO:0006355	BP	36	regulation of transcription, DNA-templated	3	CAV1,DCN,AEBP1,PRRX1,DDR2,ITGA8,BARHL1,FBN1,PAX7,SPP1,PF4,TNFRSF1A,LUM,ICAM1,ALX4,CAVIN2,IGF2,NOG,NFAM1,HIST1H2AF,HIST1H2AK,HIST1H2AH,HMGA1B,GDF1
1	TRUE	0.0378	357	154	9	0.058	0.025	GO:2000147	BP	4	positive regulation of cell motility	3	CYP1B1,ANXA1,DDR2,POSTN,PF4,ADGRA2,ICAM1,IGF2,ZFP580
1	TRUE	0.0378	32	176	3	0.017	0.094	GO:0042417	BP	11	dopamine metabolic process	3	DBH,MOXD1,DDC
1	TRUE	0.0378	41	38	2	0.053	0.049	GO:0045428	BP	11	regulation of nitric oxide biosynthetic process	3	CAV1,ICAM1
1	TRUE	0.0378	2029	124	24	0.194	0.012	GO:1903506	BP	36	regulation of nucleic acid-templated transcription	2	CAV1,DCN,AEBP1,PRRX1,DDR2,ITGA8,BARHL1,FBN1,PAX7,SPP1,PF4,TNFRSF1A,LUM,ICAM1,ALX4,CAVIN2,IGF2,NOG,NFAM1,HIST1H2AF,HIST1H2AK,HIST1H2AH,HMGA1B,GDF1
1	TRUE	0.038	12	138	2	0.014	0.167	GO:0006910	BP	86	phagocytosis, recognition	4	PEAR1,COLEC12
1	TRUE	0.0383	53	31	2	0.065	0.038	GO:0031016	BP	4	pancreas development	5	ALDH1A2,IGF2
1	TRUE	0.0385	335	166	9	0.054	0.027	GO:0010817	BP	11	regulation of hormone levels	1	ALDH1A2,CYP1B1,ANXA1,SLC18A2,SPP1,BMP5,PCSK1N,IGF2,LEPR
1	TRUE	0.0385	42	38	2	0.053	0.048	GO:0031529	BP	53	ruffle organization	1	CAV1,ICAM1
1	TRUE	0.0385	2034	124	24	0.194	0.012	GO:2001141	BP	36	regulation of RNA biosynthetic process	1	CAV1,DCN,AEBP1,PRRX1,DDR2,ITGA8,BARHL1,FBN1,PAX7,SPP1,PF4,TNFRSF1A,LUM,ICAM1,ALX4,CAVIN2,IGF2,NOG,NFAM1,HIST1H2AF,HIST1H2AK,HIST1H2AH,HMGA1B,GDF1
1	TRUE	0.0391	2647	124	29	0.234	0.011	GO:0010468	BP	36	regulation of gene expression	1	SERPINF1,CAV1,ALDH1A2,DCN,AEBP1,CFH,PRRX1,DDR2,ITGA8,BARHL1,FBN1,PAX7,SPP1,PF4,TNFRSF1A,LUM,ICAM1,ALX4,CAVIN2,IGF2,NOG,NFAM1,HIST1H2AF,HIST1H2AK,HIST1H2AH,AHNAK,HMGA1B,HIST1H3H,GDF1
1	TRUE	0.0395	12	144	2	0.014	0.167	GO:0060856	BP	183	establishment of blood-brain barrier	1	MXRA8,ADGRA2
1	TRUE	0.0395	163	166	6	0.036	0.037	GO:0090092	BP	26	regulation of transmembrane receptor protein serine/threonine kinase signaling pathway	4	CAV1,ITGA8,FBN1,BMP5,NOG,GDF1
1	TRUE	0.0399	35	166	3	0.018	0.086	GO:0003197	BP	79	endocardial cushion development	1	BMP5,RBM24,NOG
1	TRUE	0.0399	167	35	3	0.086	0.018	GO:0051091	BP	66	positive regulation of DNA-binding transcription factor activity	1	DDR2,ICAM1,NFAM1
1	TRUE	0.0399	3582	150	43	0.287	0.012	GO:0048519	BP	26	negative regulation of biological process	1	SERPINF1,CAV1,ALDH1A2,BICC1,DCN,AEBP1,NEFL,CYP1B1,ANXA1,SLC18A2,IFITM3,COL3A1,PRRX1,BARHL1,FBN1,PEAR1,SPP1,PF4,ADAMTS9,TNFRSF1A,ADGRA2,COL4A2,MID1,FXYD1,ICAM1,RBM24,GJB6,ADAMTS12,IGF2,NOG,LEPR,HIST1H2AF,HIST1H2AK,HIST1H2AE,HIST1H2AG,HIST1H2AH,HIST1H2AN,RNF213,HIST1H2AD,HIST1H2AI,HMGA1B,HIST1H2AP,HIST1H3H
1	TRUE	0.0399	114	166	5	0.03	0.044	GO:0030509	BP	26	BMP signaling pathway	2	CAV1,FBN1,BMP5,NOG,GDF1
1	TRUE	0.0403	413	138	9	0.065	0.022	GO:0098657	BP	86	import into cell	1	CAV1,C2,ANXA1,IFITM3,MRC1,PEAR1,COLEC12,LEPR,EHD2
1	TRUE	0.0403	19	88	2	0.023	0.105	GO:0061037	BP	4	negative regulation of cartilage development	6	ADAMTS12,NOG
1	TRUE	0.0403	81	73	3	0.041	0.037	GO:0048565	BP	4	digestive tract development	4	ALDH1A2,COL3A1,ALX4
1	TRUE	0.0403	210	176	7	0.04	0.033	GO:0001505	BP	11	regulation of neurotransmitter levels	1	DBH,CAV1,MOXD1,DDC,CYP1B1,ICAM1,SYT15
1	TRUE	0.0403	108	58	3	0.052	0.028	GO:1990823	BP	26	response to leukemia inhibitory factor	3	SPP1,PCOLCE,ICAM1
1	TRUE	0.0403	108	58	3	0.052	0.028	GO:1990830	BP	26	cellular response to leukemia inhibitory factor	4	SPP1,PCOLCE,ICAM1
1	TRUE	0.0403	3276	154	41	0.266	0.013	GO:0048523	BP	26	negative regulation of cellular process	1	SERPINF1,CAV1,ALDH1A2,BICC1,DCN,AEBP1,NEFL,CYP1B1,ANXA1,IFITM3,COL3A1,PRRX1,BARHL1,FBN1,POSTN,PEAR1,SPP1,PF4,ADAMTS9,TNFRSF1A,ADGRA2,MID1,FXYD1,ICAM1,RBM24,GJB6,ADAMTS12,IGF2,NOG,LEPR,HIST1H2AF,HIST1H2AK,HIST1H2AE,HIST1H2AG,HIST1H2AH,HIST1H2AN,RNF213,HIST1H2AD,HIST1H2AI,HMGA1B,HIST1H2AP
1	TRUE	0.0403	943	39	7	0.179	0.007	GO:0051130	BP	107	positive regulation of cellular component organization	1	SERPINF1,CAV1,DCN,NEFL,DDR2,ICAM1,IGF2
1	TRUE	0.0405	504	60	6	0.1	0.012	GO:0034220	BP	80	ion transmembrane transport	1	CAV1,TRPM5,CLIC6,SLC13A4,FXYD1,SLC6A20A
1	TRUE	0.0406	244	116	6	0.052	0.025	GO:0050890	BP	4	cognition	4	SERPINF1,DBH,NTS,ITGA8,IGF2,NOG
1	TRUE	0.0406	371	154	9	0.058	0.024	GO:0051272	BP	4	positive regulation of cellular component movement	2	CYP1B1,ANXA1,DDR2,POSTN,PF4,ADGRA2,ICAM1,IGF2,ZFP580
1	TRUE	0.0406	313	38	4	0.105	0.013	GO:0045087	BP	4	innate immune response	2	CAV1,IFITM3,COLEC12,IGF2
1	TRUE	0.0406	312	38	4	0.105	0.013	GO:0050778	BP	4	positive regulation of immune response	3	CAV1,CFH,COLEC12,NFAM1
1	TRUE	0.0406	157	38	3	0.079	0.019	GO:0045088	BP	4	regulation of innate immune response	3	CAV1,COLEC12,IGF2
1	TRUE	0.0406	15	127	2	0.016	0.133	GO:0001562	BP	137	response to protozoan	1	PF4,GBP7
1	TRUE	0.0406	15	127	2	0.016	0.133	GO:0042832	BP	137	defense response to protozoan	2	PF4,GBP7
1	TRUE	0.0406	2434	124	27	0.218	0.011	GO:0019438	BP	11	aromatic compound biosynthetic process	1	DBH,CAV1,DCN,MOXD1,AEBP1,PRRX1,DDR2,ITGA8,BARHL1,FBN1,PAX7,SPP1,PF4,TNFRSF1A,COL4A2,LUM,ICAM1,ALX4,CAVIN2,IGF2,NOG,NFAM1,HIST1H2AF,HIST1H2AK,HIST1H2AH,HMGA1B,GDF1
1	TRUE	0.0406	47	38	2	0.053	0.043	GO:0006809	BP	11	nitric oxide biosynthetic process	2	CAV1,ICAM1
1	TRUE	0.0406	312	38	4	0.105	0.013	GO:2001233	BP	26	regulation of apoptotic signaling pathway	1	DBH,CAV1,PF4,ICAM1
1	TRUE	0.0408	41	150	3	0.02	0.073	GO:0033627	BP	86	cell adhesion mediated by integrin	3	CYP1B1,FBN1,ICAM1
1	TRUE	0.0408	15	128	2	0.016	0.133	GO:0097320	BP	29	plasma membrane tubulation	2	CAVIN2,EHD2
1	TRUE	0.0408	1231	48	9	0.188	0.007	GO:0010941	BP	33	regulation of cell death	1	SERPINF1,DBH,CAV1,ALDH1A2,NEFL,SPP1,PF4,ICAM1,ALX4
1	TRUE	0.0412	54	116	3	0.026	0.056	GO:0008542	BP	4	visual learning	2	DBH,NTS,NOG
1	TRUE	0.0412	17	113	2	0.018	0.118	GO:0042474	BP	4	middle ear morphogenesis	4	PRRX1,NOG
1	TRUE	0.0412	2200	124	25	0.202	0.011	GO:0051252	BP	36	regulation of RNA metabolic process	1	CAV1,DCN,AEBP1,PRRX1,DDR2,ITGA8,BARHL1,FBN1,PAX7,SPP1,PF4,TNFRSF1A,LUM,ICAM1,ALX4,CAVIN2,IGF2,NOG,NFAM1,HIST1H2AF,HIST1H2AK,HIST1H2AH,AHNAK,HMGA1B,GDF1
1	TRUE	0.0414	95	131	4	0.031	0.042	GO:0031099	BP	4	regeneration	3	NEFL,ANXA1,PRRX1,PAX7
1	TRUE	0.0418	49	38	2	0.053	0.041	GO:0046209	BP	11	nitric oxide metabolic process	1	CAV1,ICAM1
1	TRUE	0.0418	525	38	5	0.132	0.01	GO:0042493	BP	93	response to drug	1	DBH,CAV1,NEFL,SLC6A20A,IGF2
1	TRUE	0.042	42	150	3	0.02	0.071	GO:0033559	BP	106	unsaturated fatty acid metabolic process	1	CYP1B1,ANXA1,TNFRSF1A
1	TRUE	0.0424	12	166	2	0.012	0.167	GO:0090030	BP	154	regulation of steroid hormone biosynthetic process	1	BMP5,IGF2
1	TRUE	0.0426	191	150	6	0.04	0.031	GO:0030336	BP	4	negative regulation of cell migration	2	SERPINF1,DCN,CYP1B1,COL3A1,ADAMTS9,NOG
1	TRUE	0.0426	50	38	2	0.053	0.04	GO:2001057	BP	11	reactive nitrogen species metabolic process	1	CAV1,ICAM1
1	TRUE	0.0427	59	106	3	0.028	0.051	GO:0006342	BP	108	chromatin silencing	1	HIST1H2AF,HIST1H2AK,HIST1H2AH
1	TRUE	0.0428	261	48	4	0.083	0.015	GO:0045785	BP	86	positive regulation of cell adhesion	3	CAV1,SPP1,ICAM1,IGF2
1	TRUE	0.0428	239	122	6	0.049	0.025	GO:0007178	BP	26	transmembrane receptor protein serine/threonine kinase signaling pathway	3	CAV1,COL3A1,ITGA8,FBN1,NOG,GDF1
1	TRUE	0.0432	56	116	3	0.026	0.054	GO:0007632	BP	4	visual behavior	1	DBH,NTS,NOG
1	TRUE	0.0435	382	154	9	0.058	0.024	GO:0040017	BP	4	positive regulation of locomotion	2	CYP1B1,ANXA1,DDR2,POSTN,PF4,ADGRA2,ICAM1,IGF2,ZFP580
1	TRUE	0.0435	41	48	2	0.042	0.049	GO:0030593	BP	131	neutrophil chemotaxis	2	SPP1,PF4
1	TRUE	0.0439	167	176	6	0.034	0.036	GO:0006836	BP	168	neurotransmitter transport	1	DDC,SLC18A2,SLC6A13,SLC6A20A,SYT15,SLC6A2
1	TRUE	0.044	29	70	2	0.029	0.069	GO:0097366	BP	93	response to bronchodilator	2	DBH,SLC18A2
1	TRUE	0.0443	47	42	2	0.048	0.043	GO:0086003	BP	4	cardiac muscle cell contraction	1	CAV1,FXYD1
1	TRUE	0.0449	140	88	4	0.045	0.029	GO:0001649	BP	41	osteoblast differentiation	1	DDR2,SPP1,IGF2,NOG
1	TRUE	0.0451	171	38	3	0.079	0.018	GO:1903037	BP	86	regulation of leukocyte cell-cell adhesion	1	CAV1,ICAM1,IGF2
1	TRUE	0.0451	171	38	3	0.079	0.018	GO:0050730	BP	132	regulation of peptidyl-tyrosine phosphorylation	1	CAV1,ICAM1,IGF2
1	TRUE	0.0451	177	37	3	0.081	0.017	GO:0002443	BP	4	leukocyte mediated immunity	3	DBH,ICAM1,IGF2
1	TRUE	0.0451	435	31	4	0.129	0.009	GO:0048598	BP	4	embryonic morphogenesis	3	ALDH1A2,GJB6,ALX4,IGF2
1	TRUE	0.0451	59	113	3	0.027	0.051	GO:0048704	BP	4	embryonic skeletal system morphogenesis	3	PRRX1,ALX4,NOG
1	TRUE	0.0451	48	42	2	0.048	0.042	GO:0055117	BP	4	regulation of cardiac muscle contraction	1	CAV1,FXYD1
1	TRUE	0.0451	37	60	2	0.033	0.054	GO:0098661	BP	80	inorganic anion transmembrane transport	3	CLIC6,FXYD1
1	TRUE	0.0455	2192	39	11	0.282	0.005	GO:0048513	BP	4	animal organ development	4	SERPINF1,CAV1,ALDH1A2,DDR2,PF4,ICAM1,GJB6,ALX4,IGF2,NFAM1,FREM1
1	TRUE	0.0456	3897	51	19	0.373	0.005	GO:0032502	BP	4	developmental process	1	SERPINF1,CAV1,ALDH1A2,DCN,OGN,NEFL,DDR2,ENPEP,PAX7,SPP1,PF4,ICAM1,CLDN11,GJB6,ALX4,CLEC14A,IGF2,NFAM1,FREM1
1	TRUE	0.0456	117	113	4	0.035	0.034	GO:0035107	BP	4	appendage morphogenesis	3	ALDH1A2,PRRX1,ALX4,NOG
1	TRUE	0.0456	117	113	4	0.035	0.034	GO:0035108	BP	4	limb morphogenesis	4	ALDH1A2,PRRX1,ALX4,NOG
1	TRUE	0.0458	69	31	2	0.065	0.029	GO:0001906	BP	27	cell killing	1	PF4,IGF2
1	TRUE	0.0459	174	38	3	0.079	0.017	GO:0002757	BP	4	immune response-activating signal transduction	2	CAV1,COLEC12,NFAM1
1	TRUE	0.0459	41	166	3	0.018	0.073	GO:0006081	BP	101	cellular aldehyde metabolic process	1	ALDH1A2,CYP1B1,BMP5
1	TRUE	0.0459	39	176	3	0.017	0.077	GO:0009712	BP	11	catechol-containing compound metabolic process	1	DBH,MOXD1,DDC
1	TRUE	0.0459	39	176	3	0.017	0.077	GO:0006584	BP	11	catecholamine metabolic process	2	DBH,MOXD1,DDC
1	TRUE	0.0459	91	74	3	0.041	0.033	GO:0007605	BP	177	sensory perception of sound	1	BARHL1,ICAM1,GJB6
1	TRUE	0.046	2487	124	27	0.218	0.011	GO:1901362	BP	11	organic cyclic compound biosynthetic process	1	DBH,CAV1,DCN,MOXD1,AEBP1,PRRX1,DDR2,ITGA8,BARHL1,FBN1,PAX7,SPP1,PF4,TNFRSF1A,COL4A2,LUM,ICAM1,ALX4,CAVIN2,IGF2,NOG,NFAM1,HIST1H2AF,HIST1H2AK,HIST1H2AH,HMGA1B,GDF1
1	TRUE	0.0461	331	120	7	0.058	0.021	GO:0001501	BP	4	skeletal system development	4	PRRX1,FBN1,PAX7,ALX4,ADAMTS12,NOG,FREM1
1	TRUE	0.0466	555	38	5	0.132	0.009	GO:0001775	BP	92	cell activation	1	CAV1,PF4,ICAM1,IGF2,NFAM1
1	TRUE	0.0467	252	120	6	0.05	0.024	GO:0001655	BP	4	urogenital system development	4	SERPINF1,ALDH1A2,ITGA8,FBN1,ENPEP,NOG
1	TRUE	0.0467	1342	38	8	0.211	0.006	GO:0048584	BP	4	positive regulation of response to stimulus	1	CAV1,DCN,CFH,PF4,COLEC12,ICAM1,IGF2,NFAM1
1	TRUE	0.0467	13	171	2	0.012	0.154	GO:0042219	BP	181	cellular modified amino acid catabolic process	1	GGT5,GM4737
1	TRUE	0.0474	53	131	3	0.023	0.057	GO:0071621	BP	131	granulocyte chemotaxis	1	ANXA1,SPP1,PF4
1	TRUE	0.048	180	38	3	0.079	0.017	GO:0016032	BP	86	viral process	3	CAV1,IFITM3,ICAM1
1	TRUE	0.048	202	150	6	0.04	0.03	GO:2000146	BP	4	negative regulation of cell motility	1	SERPINF1,DCN,CYP1B1,COL3A1,ADAMTS9,NOG
1	TRUE	0.048	1066	2	2	1	0.002	GO:1902680	BP	36	positive regulation of RNA biosynthetic process	2	DCN,LUM
1	TRUE	0.048	1065	2	2	1	0.002	GO:1903508	BP	36	positive regulation of nucleic acid-templated transcription	3	DCN,LUM
1	TRUE	0.048	1062	2	2	1	0.002	GO:0045893	BP	36	positive regulation of transcription, DNA-templated	4	DCN,LUM
1	TRUE	0.048	133	163	5	0.031	0.038	GO:0016458	BP	108	gene silencing	1	HIST1H2AF,HIST1H2AK,HIST1H2AH,HIST2H3B,HIST1H3H
1	TRUE	0.0482	3658	39	15	0.385	0.004	GO:0048856	BP	4	anatomical structure development	2	SERPINF1,CAV1,ALDH1A2,DCN,OGN,NEFL,DDR2,PF4,ICAM1,CLDN11,GJB6,ALX4,IGF2,NFAM1,FREM1
1	TRUE	0.0482	181	38	3	0.079	0.017	GO:0002764	BP	4	immune response-regulating signaling pathway	1	CAV1,COLEC12,NFAM1
1	TRUE	0.0482	91	150	4	0.027	0.044	GO:1904892	BP	85	regulation of STAT cascade	1	CAV1,DCN,CYP1B1,TNFRSF1A
1	TRUE	0.0482	91	150	4	0.027	0.044	GO:0046425	BP	85	regulation of JAK-STAT cascade	1	CAV1,DCN,CYP1B1,TNFRSF1A
1	TRUE	0.0485	68	33	2	0.061	0.029	GO:0002687	BP	4	positive regulation of leukocyte migration	3	PF4,ICAM1
1	TRUE	0.0485	115	120	4	0.033	0.035	GO:0007179	BP	26	transforming growth factor beta receptor signaling pathway	2	CAV1,COL3A1,ITGA8,FBN1
1	TRUE	0.0488	43	166	3	0.018	0.07	GO:0060393	BP	26	regulation of pathway-restricted SMAD protein phosphorylation	1	BMP5,NOG,GDF1
1	TRUE	0.0489	183	38	3	0.079	0.016	GO:0050878	BP	4	regulation of body fluid levels	1	CAV1,PF4,F13A1
1	TRUE	0.049	123	113	4	0.035	0.033	GO:0051216	BP	4	cartilage development	5	PRRX1,PAX7,ADAMTS12,NOG
1	TRUE	0.049	66	106	3	0.028	0.045	GO:0045814	BP	108	negative regulation of gene expression, epigenetic	1	HIST1H2AF,HIST1H2AK,HIST1H2AH
1	TRUE	0.0496	19	126	2	0.016	0.105	GO:0043171	BP	88	peptide catabolic process	1	GGT5,ENPEP
1	TRUE	0.0496	132	166	5	0.03	0.038	GO:0050679	BP	26	positive regulation of epithelial cell proliferation	4	CAV1,BMP5,IGF2,NOG,ZFP580
1	TRUE	0.0497	70	33	2	0.061	0.029	GO:2001237	BP	26	negative regulation of extrinsic apoptotic signaling pathway	3	PF4,ICAM1
1	TRUE	0.0498	60	38	2	0.053	0.033	GO:0002224	BP	50	toll-like receptor signaling pathway	1	CAV1,COLEC12

## Sheet: GO_Cerebellum Early Postnatal
query.number	significant	p.value	term.size	query.size	overlap.size	precision	recall	term.id	domain	subgraph.number	term.name	relative.depth	intersection
1	TRUE	0	196	913	42	0.046	0.214	GO:0043062	BP	304	extracellular structure organization	1	FAP,LOXL3,FBLN1,BMP7,CD34,SULF1,VTN,MMP9,CTGF,PXDN,GFAP,COL14A1,DGAT1,VIT,LOX,COL5A2,FN1,ITGA8,SPINT1,POSTN,CYR61,B4GALT1,EMILIN1,PDGFRA,ADAMTS9,TNFRSF1A,ETS1,ANXA2,KIF9,PHLDB2,ANTXR1,LCAT,TGFBI,CSGALNACT1,NPNT,MFAP4,ECM2,OLFML2A,FLRT2,SPINT2,COL4A3,MIA
1	TRUE	0	163	910	38	0.042	0.233	GO:0030198	BP	304	extracellular matrix organization	2	FAP,LOXL3,FBLN1,SULF1,VTN,MMP9,CTGF,PXDN,GFAP,COL14A1,VIT,LOX,COL5A2,FN1,ITGA8,SPINT1,POSTN,CYR61,B4GALT1,EMILIN1,PDGFRA,ADAMTS9,TNFRSF1A,ETS1,ANXA2,KIF9,PHLDB2,ANTXR1,TGFBI,CSGALNACT1,NPNT,MFAP4,ECM2,OLFML2A,FLRT2,SPINT2,COL4A3,MIA
1	TRUE	0	778	946	97	0.103	0.125	GO:0022610	BP	304	biological adhesion	1	LOXL3,LAMB1,BCAM,KLF4,COL26A1,CADM3,FBLIM1,FBLN1,HFE,NPHS1,BMP7,TRPV4,ACE2,LAMA5,CD34,SULF1,VTN,CD164,PERP,ARG1,CTGF,MADCAM1,EMB,NID2,ANGPT1,ENPP2,CLDN1,HES1,VIT,PCDH12,NRP1,FN1,ITGA8,CD93,MMP24,POSTN,VCAM1,CYR61,B4GALT1,TINAGL1,EMILIN1,PDGFRA,EPHB4,GPNMB,ADAMTS9,SRPX2,ANGPT2,SLIT2,CBLN1,IL15,MMP2,CDH5,ETS1,CDHR4,PHLDB2,ANTXR1,FOXJ1,TGFBI,TNFSF9,RIPOR2,SMAD6,NOV,SPON2,CDON,IGFBP2,NPNT,STX3,KIRREL…
1	TRUE	0	770	946	96	0.101	0.125	GO:0007155	BP	304	cell adhesion	2	LOXL3,LAMB1,BCAM,KLF4,COL26A1,CADM3,FBLIM1,FBLN1,HFE,NPHS1,BMP7,TRPV4,LAMA5,CD34,SULF1,VTN,CD164,PERP,ARG1,CTGF,MADCAM1,EMB,NID2,ANGPT1,ENPP2,CLDN1,HES1,VIT,PCDH12,NRP1,FN1,ITGA8,CD93,MMP24,POSTN,VCAM1,CYR61,B4GALT1,TINAGL1,EMILIN1,PDGFRA,EPHB4,GPNMB,ADAMTS9,SRPX2,ANGPT2,SLIT2,CBLN1,IL15,MMP2,CDH5,ETS1,CDHR4,PHLDB2,ANTXR1,FOXJ1,TGFBI,TNFSF9,RIPOR2,SMAD6,NOV,SPON2,CDON,IGFBP2,NPNT,STX3,KIRREL,SHC1…
1	TRUE	7.08e-09	54	790	18	0.023	0.333	GO:0003341	BP	304	cilium movement	3	DNAH11,CFAP54,TEKT1,MAATS1,CFAP206,DNAIC2,WDR78,CFAP53,NME5,DNAH10,RSPH4A,CCDC114,DNAH7B,SPAG16,DNAH9,KIF27,DNAIC1,SPEF2
1	TRUE	1.14e-07	406	583	42	0.072	0.103	GO:0048514	BP	304	blood vessel morphogenesis	4	FOLR1,KLF4,AQP1,CD34,SULF1,MMP9,PTGIS,RSPO3,CTGF,ACE,VASH1,PLK2,HES1,ADAMTS1,THBS2,LOX,NRP1,LRP2,ENPEP,B4GALT1,EMILIN1,PDGFRA,ADAMTS9,TNFRSF1A,ADM,SRPX2,ANGPT2,SLIT2,CDH5,ETS1,ANXA2,CTSH,CD59A,MMRN2,SHC1,CLEC14A,FZD4,YAP1,EMCN,LEPR,HHIP,COL4A3
1	TRUE	1.68e-07	485	667	50	0.075	0.103	GO:0001568	BP	304	blood vessel development	3	FOLR1,KLF4,AQP1,CD34,SULF1,MMP9,PTGIS,RSPO3,CTGF,ACE,LLGL2,VASH1,PLK2,ANGPT1,HES1,ADAMTS1,THBS2,LOX,NRP1,LRP2,SPINT1,ENPEP,B4GALT1,EMILIN1,PDGFRA,ADAMTS9,TNFRSF1A,ADM,SRPX2,ANGPT2,SLIT2,MMP2,CDH5,ETS1,ANXA2,RORA,CTSH,CD59A,ANTXR1,MMRN2,SHC1,CLEC14A,FGFBP1,FZD4,YAP1,EMCN,GPC3,LEPR,HHIP,COL4A3
1	TRUE	1.89e-07	327	725	41	0.057	0.125	GO:0001525	BP	304	angiogenesis	3	KLF4,AQP1,CD34,SULF1,MMP9,PTGIS,RSPO3,CTGF,ACE,VASH1,PLK2,ANGPT1,ADAMTS1,THBS2,NRP1,ENPEP,B4GALT1,EMILIN1,PDGFRA,ADAMTS9,TNFRSF1A,ADM,SRPX2,ANGPT2,SLIT2,CDH5,ETS1,ANXA2,RORA,CTSH,CD59A,NOV,MMRN2,SHC1,CLEC14A,FGFBP1,EMCN,LEPR,PTK2B,HHIP,COL4A3
1	TRUE	2.88e-07	52	670	15	0.022	0.288	GO:0035082	BP	304	axoneme assembly	2	ZMYND10,SPAG6L,RSPH1,CFAP206,DNAJB13,PLA2G3,DNAIC2,IQCG,CFAP157,RSPH4A,CCDC114,DNAH7B,SPAG16,DNAIC1,SPEF2
1	TRUE	3.14e-07	1333	924	123	0.133	0.092	GO:0006928	BP	304	movement of cell or subcellular component	1	WNT3,FAP,IL16,FOLR1,LAMB1,KLF4,AQP1,CNN2,FBLN1,BMP7,TRPV4,LAMA5,LBP,CD34,SULF1,VTN,MMP9,DNAH11,WWC1,LHX9,CTGF,CFAP54,UNC5B,DDIT4,MADCAM1,EFEMP1,ACE,TEKT1,VASH1,PLK2,FGF10,ANGPT1,MATN2,SLA,ENPP2,HES1,SPAG6L,MAATS1,ADAMTS1,KIF6,ARAP3,CD151,NRP1,IL1R1,FN1,LMX1A,ANXA5,POSTN,VCAM1,ENPEP,CYR61,CFAP206,B4GALT1,LURAP1,PADI2,EMILIN1,PDGFRA,EPHB4,GPNMB,ADAMTS9,IL17RC,FGF15,SRPX2,ANGPT2,SLIT2,MMP2,ETS1,CTSH…
1	TRUE	5.14e-07	520	667	51	0.076	0.098	GO:0072358	BP	304	cardiovascular system development	4	FOLR1,KLF4,AQP1,CD34,SULF1,MMP9,PTGIS,RSPO3,CTGF,ACE,LLGL2,VASH1,PLK2,ANGPT1,HES1,ADAMTS1,THBS2,LOX,NRP1,LRP2,SPINT1,ENPEP,B4GALT1,EMILIN1,PDGFRA,ADAMTS9,TNFRSF1A,ADM,SRPX2,ANGPT2,SLIT2,MMP2,CDH5,ETS1,ANXA2,RORA,CTSH,CD59A,ANTXR1,CRB2,MMRN2,SHC1,CLEC14A,FGFBP1,FZD4,YAP1,EMCN,GPC3,LEPR,HHIP,COL4A3
1	TRUE	5.14e-07	764	915	81	0.089	0.106	GO:0048646	BP	304	anatomical structure formation involved in morphogenesis	2	WNT3,INS2,FOLR1,KLF4,AQP1,NPHS1,BMP7,MYOD1,CD34,SULF1,VTN,MMP9,PTGIS,WNT9B,PERP,RSPO3,CTGF,ACE,KRT19,VASH1,PLK2,FGF10,ANGPT1,HES1,ADAMTS1,WNT10B,THBS2,NRP1,COL5A2,FN1,LRP2,SPINT1,ENPEP,WLS,CYR61,B4GALT1,EMILIN1,PDGFRA,EPHB4,ADAMTS9,TNFRSF1A,ADM,SRPX2,ANGPT2,COL4A2,DUSP4,SLIT2,CBLN1,MMP2,CDH5,ETS1,ANXA2,RORA,CTSH,CD59A,PHLDB2,FOXJ1,PLA2G3,CACNA1A,DUSP5,CRB2,RIPOR2,NOV,CDON,MMRN2,SHC1,CLEC14A,FGFBP…
1	TRUE	6.88e-07	509	667	50	0.075	0.098	GO:0001944	BP	304	vasculature development	4	FOLR1,KLF4,AQP1,CD34,SULF1,MMP9,PTGIS,RSPO3,CTGF,ACE,LLGL2,VASH1,PLK2,ANGPT1,HES1,ADAMTS1,THBS2,LOX,NRP1,LRP2,SPINT1,ENPEP,B4GALT1,EMILIN1,PDGFRA,ADAMTS9,TNFRSF1A,ADM,SRPX2,ANGPT2,SLIT2,MMP2,CDH5,ETS1,ANXA2,RORA,CTSH,CD59A,ANTXR1,MMRN2,SHC1,CLEC14A,FGFBP1,FZD4,YAP1,EMCN,GPC3,LEPR,HHIP,COL4A3
1	TRUE	3.08e-06	259	670	32	0.048	0.124	GO:0044782	BP	304	cilium organization	3	ZMYND10,CFAP54,TEKT1,SPAG6L,RSPH1,CFAP126,CFAP206,DNAJB13,TTC21A,CDC14B,FOXJ1,SPATA6,PLA2G3,DNAIC2,IQCG,DCDC2A,NME5,CCDC113,CFAP157,RSPH4A,CCDC114,KLC3,DNAH7B,UBXN10,IQUB,SPAG16,KIF27,DNAIC1,NECTIN2,MAPK15,SPEF2,CATIP
1	TRUE	3.35e-06	238	914	36	0.039	0.151	GO:0031589	BP	304	cell-substrate adhesion	3	LAMB1,BCAM,COL26A1,FBLN1,LAMA5,CD34,VTN,CTGF,NID2,ANGPT1,ENPP2,VIT,NRP1,FN1,ITGA8,POSTN,VCAM1,CYR61,EMILIN1,ADAMTS9,ANGPT2,PHLDB2,ANTXR1,SMAD6,NPNT,ECM2,DOCK5,PRKCE,DMD,FZD4,CNTN2,FREM1,PTK2B,COL8A1,MIA,ITGA10
1	TRUE	3.68e-06	1188	924	109	0.118	0.092	GO:0040011	BP	304	locomotion	1	WNT3,FAP,IL16,FOLR1,LAMB1,KLF4,AQP1,CNN2,FBLN1,BMP7,TRPV4,LAMA5,LBP,CD34,SULF1,VTN,MMP9,DNAH11,WWC1,LHX9,CTGF,CFAP54,UNC5B,DDIT4,MADCAM1,EFEMP1,ACE,TEKT1,VASH1,PLK2,FGF10,SEMA3G,ANGPT1,MATN2,SLA,ENPP2,HES1,SPAG6L,ADAMTS1,ARAP3,CD151,NRP1,IL1R1,FN1,LMX1A,ANXA5,POSTN,VCAM1,ENPEP,CYR61,B4GALT1,LURAP1,PADI2,EMILIN1,PDGFRA,EPHB4,GPNMB,ADAMTS9,IL17RC,FGF15,SRPX2,ANGPT2,SLIT2,MMP2,ETS1,CTSH,CCK,PHLDB2,A…
1	TRUE	6.25e-06	1044	924	98	0.106	0.094	GO:0051674	BP	304	localization of cell	2	FAP,IL16,FOLR1,LAMB1,KLF4,AQP1,CNN2,FBLN1,BMP7,TRPV4,LAMA5,LBP,CD34,SULF1,VTN,MMP9,DNAH11,WWC1,CTGF,CFAP54,DDIT4,MADCAM1,EFEMP1,ACE,TEKT1,VASH1,PLK2,FGF10,ANGPT1,MATN2,SLA,ENPP2,HES1,SPAG6L,ADAMTS1,ARAP3,CD151,NRP1,IL1R1,FN1,ANXA5,POSTN,VCAM1,ENPEP,CYR61,B4GALT1,LURAP1,PADI2,EMILIN1,PDGFRA,EPHB4,GPNMB,ADAMTS9,IL17RC,FGF15,SRPX2,ANGPT2,SLIT2,MMP2,ETS1,CTSH,CCK,PHLDB2,ARHGEF5,FOXJ1,PLA2G3,SEMA3F,CR…
1	TRUE	6.25e-06	1044	924	98	0.106	0.094	GO:0048870	BP	304	cell motility	2	FAP,IL16,FOLR1,LAMB1,KLF4,AQP1,CNN2,FBLN1,BMP7,TRPV4,LAMA5,LBP,CD34,SULF1,VTN,MMP9,DNAH11,WWC1,CTGF,CFAP54,DDIT4,MADCAM1,EFEMP1,ACE,TEKT1,VASH1,PLK2,FGF10,ANGPT1,MATN2,SLA,ENPP2,HES1,SPAG6L,ADAMTS1,ARAP3,CD151,NRP1,IL1R1,FN1,ANXA5,POSTN,VCAM1,ENPEP,CYR61,B4GALT1,LURAP1,PADI2,EMILIN1,PDGFRA,EPHB4,GPNMB,ADAMTS9,IL17RC,FGF15,SRPX2,ANGPT2,SLIT2,MMP2,ETS1,CTSH,CCK,PHLDB2,ARHGEF5,FOXJ1,PLA2G3,SEMA3F,CR…
1	TRUE	1.39e-05	207	583	25	0.043	0.121	GO:0045765	BP	304	regulation of angiogenesis	2	KLF4,AQP1,CD34,SULF1,MMP9,PTGIS,VASH1,PLK2,ADAMTS1,THBS2,NRP1,EMILIN1,ADAMTS9,TNFRSF1A,ADM,SRPX2,ANGPT2,CDH5,ETS1,CTSH,CD59A,MMRN2,SHC1,HHIP,COL4A3
1	TRUE	1.52e-05	1269	959	115	0.12	0.091	GO:0009605	BP	304	response to external stimulus	2	WNT3,INS2,GLRA1,ACP5,IL16,FOLR1,KLF4,AQP1,CNN2,MGST1,BMP7,MYOD1,TRPV4,LBP,CD34,MMP9,PTGIS,HIST1H2BC,WNT9B,LHX9,PDK4,ARG1,UNC5B,DDIT4,ACE,P2RX1,FGF10,SEMA3G,TNFRSF10B,ANGPT1,MATN2,ENPP2,ADAMTS5,TAP2,NRP1,IL1R1,SLC11A1,FN1,CFH,MR1,LMX1A,STK39,MMP24,ANXA5,POSTN,VCAM1,ADGRL2,CYR61,PADI2,PDGFRA,NOS1,FOXP2,ADAMTS9,A2M,IL17RC,TNFRSF1A,RAB38,ADM,FGF15,ANO1,ANGPT2,SLIT2,IL15,MMP2,CDH5,ETS1,KANK2,ANXA2,ROR…
1	TRUE	1.64e-05	783	725	66	0.091	0.084	GO:0072359	BP	304	circulatory system development	4	FOLR1,KLF4,AQP1,MYOD1,BICC1,CD34,SULF1,MMP9,PTGIS,RSPO3,CTGF,ACE,LLGL2,VASH1,IRX4,PLK2,ANGPT1,COL14A1,HES1,ADAMTS1,THBS2,LOX,NRP1,LRP2,SPINT1,VCAM1,ENPEP,B4GALT1,EMILIN1,PDGFRA,ADAMTS9,TNFRSF1A,ADM,FGF15,SRPX2,ANGPT2,SLIT2,MMP2,CDH5,ETS1,ANXA2,RORA,CTSH,CD59A,ANTXR1,FOXJ1,CRB2,NOV,MMRN2,ACACB,SHC1,CLEC14A,FLRT2,FGFBP1,MSX1,FZD4,MYH7,YAP1,EMCN,DSP,GPC3,LEPR,PTK2B,DNAIC1,HHIP,COL4A3
1	TRUE	2.52e-05	609	667	52	0.078	0.085	GO:0035239	BP	304	tube morphogenesis	3	FOLR1,KLF4,AQP1,CD34,SULF1,MMP9,PTGIS,WNT9B,RSPO3,CTGF,ACE,VASH1,PLK2,ANGPT1,HES1,ADAMTS1,THBS2,LOX,NRP1,LRP2,SPINT1,ENPEP,B4GALT1,EMILIN1,PDGFRA,ADAMTS9,MGP,TNFRSF1A,ADM,SRPX2,ANGPT2,SLIT2,CDH5,ETS1,ANXA2,RORA,CTSH,CD59A,SOSTDC1,NPNT,MMRN2,SHC1,CLEC14A,FGFBP1,FZD4,YAP1,EMCN,GPC3,LEPR,HHIP,SPINT2,COL4A3
1	TRUE	4.33e-05	1849	934	149	0.16	0.081	GO:0009653	BP	304	anatomical structure morphogenesis	2	WNT3,INS2,ACP5,EVX2,FOLR1,LAMB1,KLF4,AQP1,FBLN1,NPHS1,BMP7,MYOD1,TRPV4,LAMA5,CD34,SULF1,VTN,MMP9,PTGIS,WNT9B,DNAH11,LHX9,PERP,RSPO3,CTGF,UNC5B,ACE,LLGL2,KRT19,VASH1,OGN,PLK2,FGF10,CDHR1,SEMA3G,CLU,ANGPT1,MATN2,ENPP2,HES1,ADAMTS1,WNT10B,THBS2,ARAP3,LOX,CD151,NPTX1,NRP1,RAPH1,COL5A2,FN1,LMX1A,ITGA8,SLC4A10,LRP2,SPINT1,CAR2,POSTN,VCAM1,ENPEP,SH3D19,WLS,CYR61,B4GALT1,ALPL,EMILIN1,PDGFRA,UNCX,EPHB4,AD…
1	TRUE	4.33e-05	243	252	17	0.067	0.07	GO:0060271	BP	304	cilium assembly	2	ZMYND10,CFAP54,TEKT1,SPAG6L,RSPH1,CFAP206,CDC14B,FOXJ1,DNAIC2,IQCG,NME5,CCDC113,RSPH4A,IQUB,SPAG16,KIF27,SPEF2
1	TRUE	4.67e-05	76	576	14	0.024	0.184	GO:0016525	BP	304	negative regulation of angiogenesis	3	KLF4,SULF1,VASH1,PLK2,ADAMTS1,THBS2,EMILIN1,ADAMTS9,ANGPT2,CD59A,MMRN2,SHC1,HHIP,COL4A3
1	TRUE	4.85e-05	77	670	15	0.022	0.195	GO:0001578	BP	304	microtubule bundle formation	1	ZMYND10,SPAG6L,RSPH1,CFAP206,DNAJB13,PLA2G3,DNAIC2,IQCG,CFAP157,RSPH4A,CCDC114,DNAH7B,SPAG16,DNAIC1,SPEF2
1	TRUE	6.16e-05	78	576	14	0.024	0.179	GO:2000181	BP	304	negative regulation of blood vessel morphogenesis	3	KLF4,SULF1,VASH1,PLK2,ADAMTS1,THBS2,EMILIN1,ADAMTS9,ANGPT2,CD59A,MMRN2,SHC1,HHIP,COL4A3
1	TRUE	8.25e-05	230	583	25	0.043	0.109	GO:1901342	BP	304	regulation of vasculature development	1	KLF4,AQP1,CD34,SULF1,MMP9,PTGIS,VASH1,PLK2,ADAMTS1,THBS2,NRP1,EMILIN1,ADAMTS9,TNFRSF1A,ADM,SRPX2,ANGPT2,CDH5,ETS1,CTSH,CD59A,MMRN2,SHC1,HHIP,COL4A3
1	TRUE	9.01e-05	99	797	18	0.023	0.182	GO:0019233	BP	304	sensory perception of pain	5	AQP1,ACE,MMP24,MME,NOS1,ANO1,CCK,MGLL,CACNA1A,NOV,TLR4,HTR2C,ADRA2C,FAM19A4,PTGS1,SCN3A,GRIN2A,SCN9A
1	TRUE	0.000139	84	576	14	0.024	0.167	GO:1901343	BP	304	negative regulation of vasculature development	2	KLF4,SULF1,VASH1,PLK2,ADAMTS1,THBS2,EMILIN1,ADAMTS9,ANGPT2,CD59A,MMRN2,SHC1,HHIP,COL4A3
1	TRUE	0.000166	302	151	14	0.093	0.046	GO:0006820	BP	304	anion transport	5	FOLR1,SLC5A6,SLC16A12,ACE2,ACE,EMB,CLIC6,STK39,CAR2,ABCA4,SLC13A4,FXYD1,SLC26A7,HTR2C
1	TRUE	0.00018	23	913	9	0.01	0.391	GO:0060669	BP	304	embryonic placenta morphogenesis	1	BMP7,RSPO3,LLGL2,SPINT1,VCAM1,CYR61,ADM,IGF2,SPINT2
1	TRUE	0.000219	18	913	8	0.009	0.444	GO:0060713	BP	304	labyrinthine layer morphogenesis	2	BMP7,RSPO3,LLGL2,SPINT1,VCAM1,CYR61,ADM,SPINT2
1	TRUE	0.000231	116	27	5	0.185	0.043	GO:0015893	BP	304	drug transport	4	FOLR1,AQP1,CLDN1,CAR14,HTR2C
1	TRUE	0.000358	298	948	37	0.039	0.124	GO:0009611	BP	199	response to wounding	1	INS2,FOLR1,KLF4,AQP1,CNN2,FBLN1,MYOD1,CD34,P2RX1,GFAP,VASH1,FGF10,MATN2,WNT10B,LOX,CD151,SLC11A1,FN1,ANXA5,CYR61,B4GALT1,PDGFRA,ADM,MMP2,ANXA2,PHLDB2,DYSF,TSPAN8,NOV,TLR4,CPQ,F13A1,ZFP36,PRKCE,MYOF,YAP1,GRIN2A
1	TRUE	0.000358	452	936	49	0.052	0.108	GO:0098609	BP	304	cell-cell adhesion	3	LOXL3,LAMB1,KLF4,CADM3,FBLIM1,HFE,BMP7,TRPV4,CD34,CD164,PERP,ARG1,MADCAM1,CLDN1,HES1,PCDH12,CD93,MMP24,VCAM1,CYR61,PDGFRA,EPHB4,GPNMB,SRPX2,SLIT2,CBLN1,IL15,CDH5,ETS1,FOXJ1,TNFSF9,RIPOR2,NOV,CDON,IGFBP2,NPNT,KIRREL,SHC1,CLDN2,IGF2,EMCN,DSP,FAT2,NTNG1,NECTIN2,SPINT2,ASS1,LRRC32,PCDHA7
1	TRUE	0.000394	123	116	8	0.069	0.065	GO:0008217	BP	304	regulation of blood pressure	5	ACE2,ACE,NPR3,STK39,POSTN,ENPEP,KL,SLC4A5
1	TRUE	0.0004	889	151	24	0.159	0.027	GO:0006811	BP	304	ion transport	4	IL16,FOLR1,AQP1,SLC5A6,SLC16A12,STEAP4,ACE2,ACE,EMB,CLIC6,SLC4A10,STK39,CAR2,ABCA4,SLC13A4,HEPH,SLC24A5,FXYD1,SLC26A7,HTR2C,TRPM3,SLC39A4,SLC4A5,KCNJ13
1	TRUE	0.000417	209	411	18	0.044	0.086	GO:0007018	BP	304	microtubule-based movement	2	CFAP54,TEKT1,MAATS1,CFAP206,KIF9,TTC21A,DYNLRB2,DNAIC2,WDR78,CFAP53,NME5,DNAH10,RSPH4A,KLC3,WDR63,SPAG16,KIF27,SPEF2
1	TRUE	0.000417	396	252	20	0.079	0.051	GO:0120031	BP	304	plasma membrane bounded cell projection assembly	3	AQP1,ZMYND10,CFAP54,TEKT1,SPAG6L,RSPH1,NRP1,CFAP206,EMP1,CDC14B,FOXJ1,DNAIC2,IQCG,NME5,CCDC113,RSPH4A,IQUB,SPAG16,KIF27,SPEF2
1	TRUE	0.000417	40	705	10	0.014	0.25	GO:0048010	BP	304	vascular endothelial growth factor receptor signaling pathway	5	SULF1,GRB10,ANGPT1,NRP1,EMILIN1,CD59A,MMRN2,MYOF,FZD4,PTK2B
1	TRUE	0.000417	202	464	19	0.041	0.094	GO:0090287	BP	304	regulation of cellular response to growth factor stimulus	1	FOLR1,SULF1,GRB10,HES1,LRP2,EMILIN1,SLIT2,CD59A,CRB2,SOSTDC1,PRDM16,VASN,NPNT,MMRN2,WFIKKN2,MSX1,MYOF,FZD4,HHIP
1	TRUE	0.000417	9	537	5	0.009	0.556	GO:0060670	BP	304	branching involved in labyrinthine layer morphogenesis	3	RSPO3,LLGL2,SPINT1,ADM,SPINT2
1	TRUE	0.00044	3	19	2	0.105	0.667	GO:0009812	BP	304	flavonoid metabolic process	1	UGT1A6A,UGT1A6B
1	TRUE	0.00044	399	252	20	0.079	0.05	GO:0030031	BP	304	cell projection assembly	2	AQP1,ZMYND10,CFAP54,TEKT1,SPAG6L,RSPH1,NRP1,CFAP206,EMP1,CDC14B,FOXJ1,DNAIC2,IQCG,NME5,CCDC113,RSPH4A,IQUB,SPAG16,KIF27,SPEF2
1	TRUE	0.00044	3	19	2	0.105	0.667	GO:0052696	BP	304	flavonoid glucuronidation	5	UGT1A6A,UGT1A6B
1	TRUE	0.00044	3	19	2	0.105	0.667	GO:0052697	BP	304	xenobiotic glucuronidation	5	UGT1A6A,UGT1A6B
1	TRUE	0.00044	14	595	6	0.01	0.429	GO:0007288	BP	304	sperm axoneme assembly	2	SPAG6L,PLA2G3,IQCG,CFAP157,SPAG16,SPEF2
1	TRUE	0.000474	957	924	84	0.091	0.088	GO:0016477	BP	304	cell migration	3	FAP,IL16,FOLR1,LAMB1,KLF4,AQP1,CNN2,FBLN1,BMP7,TRPV4,LAMA5,LBP,CD34,SULF1,VTN,MMP9,WWC1,CTGF,DDIT4,MADCAM1,EFEMP1,ACE,VASH1,PLK2,FGF10,ANGPT1,MATN2,SLA,ENPP2,HES1,ADAMTS1,ARAP3,CD151,NRP1,IL1R1,FN1,POSTN,VCAM1,ENPEP,CYR61,B4GALT1,LURAP1,PADI2,EMILIN1,PDGFRA,EPHB4,GPNMB,ADAMTS9,IL17RC,FGF15,SRPX2,ANGPT2,SLIT2,MMP2,ETS1,CTSH,CCK,PHLDB2,ARHGEF5,FOXJ1,SEMA3F,CRB2,DCDC2A,RIPOR2,NOV,PPP1R9B,LDB2,TLX3,S…
1	TRUE	0.000474	40	913	11	0.012	0.275	GO:0060711	BP	304	labyrinthine layer development	2	BMP7,RSPO3,LLGL2,VASH1,HES1,PCDH12,SPINT1,VCAM1,CYR61,ADM,SPINT2
1	TRUE	0.000516	744	667	55	0.082	0.074	GO:0035295	BP	304	tube development	3	LOXL3,FOLR1,KLF4,AQP1,HSD11B1,CD34,SULF1,MMP9,PTGIS,WNT9B,RSPO3,CTGF,ACE,VASH1,PLK2,ANGPT1,HES1,ADAMTS1,THBS2,LOX,NRP1,LRP2,SPINT1,ENPEP,B4GALT1,EMILIN1,PDGFRA,ADAMTS9,MGP,TNFRSF1A,ADM,SRPX2,ANGPT2,SLIT2,CDH5,ETS1,ANXA2,RORA,CTSH,CD59A,FOXJ1,SOSTDC1,NPNT,MMRN2,SHC1,CLEC14A,FGFBP1,FZD4,YAP1,EMCN,GPC3,LEPR,HHIP,SPINT2,COL4A3
1	TRUE	0.000529	866	949	79	0.083	0.091	GO:0051241	BP	304	negative regulation of multicellular organismal process	1	WNT3,INS2,GLRA1,SEZ6,LOXL3,ACP5,KLF4,FBLN1,HFE,BMP7,TRPV4,LBP,CD34,SULF1,WNT9B,WWC1,ARG1,EFEMP1,TRIB2,ACE,GFAP,VASH1,PLK2,SEMA3G,ANGPT1,HES1,ADAMTS1,IL15RA,THBS2,NRP1,COL5A2,SLC11A1,FN1,LMX1A,STK39,MEIS2,ANXA5,EMILIN1,PDGFRA,NOS1,GPNMB,ADAMTS9,TNFRSF1A,ADM,ANGPT2,COL4A2,SLIT2,CBLN1,MMP2,ANXA2,CD59A,TSPAN8,FOXJ1,SEMA3F,DUSP5,SOSTDC1,SMAD6,NOV,NEUROD2,TLR4,PRDM16,VASN,LRRC17,TLX3,MMRN2,SHC1,TRIM46,…
1	TRUE	0.000627	175	151	10	0.066	0.057	GO:0015849	BP	304	organic acid transport	5	FOLR1,SLC5A6,SLC16A12,ACE2,ACE,EMB,STK39,FXYD1,SLC26A7,HTR2C
1	TRUE	0.000643	64	116	6	0.052	0.094	GO:0003073	BP	304	regulation of systemic arterial blood pressure	6	ACE2,ACE,POSTN,ENPEP,KL,SLC4A5
1	TRUE	0.000668	5	148	3	0.02	0.6	GO:0015670	BP	304	carbon dioxide transport	5	AQP1,CAR2,CAR14
1	TRUE	0.000721	977	915	84	0.092	0.086	GO:0007267	BP	304	cell-cell signaling	2	WNT3,INS2,GLRA1,SEZ6,FOLR1,KLF4,AQP1,HFE,TRPV4,BICC1,CD34,SULF1,MMP9,SLC12A7,WNT9B,RSPO3,CTGF,GRB10,WIF1,GABRA6,GRIA1,P2RX1,GFAP,PLK2,FGF10,JPH4,HES1,DGAT1,ITSN1,WNT10B,PCDH12,CPT1A,CPLX2,LMX1A,LRP2,CAR2,ANXA5,WLS,CYR61,GABRD,NOS1,RPH3A,GPNMB,SLC8A2,ADM,ANO1,CBLN1,CDHR4,MGLL,CACNA1A,TNFSF9,DCDC2A,SOSTDC1,NOV,VGF,NEUROD2,MYCBPAP,HTR2C,MDFIC,STX3,PCDHB14,PRKCE,AMER3,ADRA2C,TMEM88,PTGS1,FRAT2,FGFBP1…
1	TRUE	0.000745	4	19	2	0.105	0.5	GO:0052695	BP	304	cellular glucuronidation	4	UGT1A6A,UGT1A6B
1	TRUE	0.000786	11	949	6	0.006	0.545	GO:0045906	BP	304	negative regulation of vasoconstriction	3	NOS1,ADM,MMP2,DUSP5,DOCK5,ARHGAP42
1	TRUE	0.000795	49	949	12	0.013	0.245	GO:0019229	BP	304	regulation of vasoconstriction	5	P2RX1,NOS1,ADM,MMP2,DUSP5,SMAD6,HTR2C,SHC1,DOCK5,ADRA2C,PTGS1,ARHGAP42
1	TRUE	0.000834	16	946	7	0.007	0.438	GO:0019731	BP	304	antibacterial humoral response	2	HIST1H2BC,SPON2,HIST1H2BG,HIST1H2BJ,HIST1H2BQ,HIST1H2BL,HIST1H2BN
1	TRUE	0.000859	1028	961	90	0.094	0.088	GO:0003008	BP	304	system process	2	GLRA1,SEZ6,LAMB1,KLF4,AQP1,CIC,NPHS1,MYOD1,TRPV4,ACE2,CD34,SULF1,DNAH11,CTGF,GRIA1,ACE,P2RX1,NXNL2,PLK2,FGF10,NPR3,JPH4,ANGPT1,COL14A1,DGAT1,WNT10B,PLCB3,MYO1A,LMX1A,ITGA8,STK39,LRP2,MEIS2,MMP24,POSTN,MME,ENPEP,ABCA4,NOS1,FOXP2,CALD1,TNFRSF1A,SLC8A2,ADM,ANO1,SLIT2,CBLN1,MMP2,CCK,MGLL,CACNA1A,MFRP,DUSP5,DCDC2A,RIPOR2,FXYD1,SMAD6,NOV,NEUROD2,TLR4,HRH3,SLC26A7,TLX3,CAMTA2,NPNT,HTR2C,KIRREL,SHC1,DOCK…
1	TRUE	0.00109	12	905	6	0.007	0.5	GO:0002227	BP	104	innate immune response in mucosa	1	HIST1H2BC,HIST1H2BG,HIST1H2BJ,HIST1H2BQ,HIST1H2BL,HIST1H2BN
1	TRUE	0.00111	6	148	3	0.02	0.5	GO:0015669	BP	304	gas transport	4	AQP1,CAR2,CAR14
1	TRUE	0.00111	6	148	3	0.02	0.5	GO:0019755	BP	304	one-carbon compound transport	5	AQP1,CAR2,CAR14
1	TRUE	0.00111	5	19	2	0.105	0.4	GO:0006063	BP	304	uronic acid metabolic process	2	UGT1A6A,UGT1A6B
1	TRUE	0.00111	5	19	2	0.105	0.4	GO:0019585	BP	304	glucuronate metabolic process	3	UGT1A6A,UGT1A6B
1	TRUE	0.00112	3954	819	239	0.292	0.06	GO:0032502	BP	304	developmental process	1	INS2,SEZ6,LOXL3,ACP5,EVX2,FOLR1,LAMB1,KLF4,AQP1,CNN2,NDRG1,NPHS1,MYOD1,STEAP4,TRPV4,BICC1,HSD11B1,PLS3,CD34,SULF1,MMP9,EYA2,PTGIS,WNT9B,DNAH11,WWC1,LHX9,PERP,RSPO3,CTGF,UNC5B,DDIT4,WIF1,EFEMP1,TRIB2,ACE,LLGL2,KRT19,GFAP,VASH1,OGN,IRX4,PLK2,SEMA3G,CLU,TNFRSF10B,NPR3,ANGPT1,MATN2,COL14A1,SLA,ENPP2,CLDN1,HES1,SPAG6L,ADAMTS1,WNT10B,THBS2,RSPH1,PCDH12,ARAP3,LOX,CD151,RBFOX3,NPTX1,NRP1,COL5A2,1500015O1…
1	TRUE	0.00115	68	949	14	0.015	0.206	GO:0097756	BP	304	negative regulation of blood vessel diameter	5	ACE,P2RX1,NOS1,ADM,MMP2,MGLL,DUSP5,SMAD6,HTR2C,SHC1,DOCK5,ADRA2C,PTGS1,ARHGAP42
1	TRUE	0.00125	1168	953	98	0.103	0.084	GO:0030030	BP	304	cell projection organization	1	WNT3,INS2,SEZ6,FOLR1,LAMB1,KLF4,AQP1,BMP7,ZMYND10,PIFO,TRPV4,LAMA5,LHX9,CFAP54,UNC5B,EFEMP1,TEKT1,GFAP,OGN,PLK2,SEMA3G,CLU,MATN2,ENPP2,HES1,SPAG6L,ADAMTS1,ITSN1,IL15RA,RSPH1,MYO1A,NPTX1,NRP1,RAPH1,FN1,CFAP126,LMX1A,ITGA8,LRP2,POSTN,CFAP206,EMP1,LRFN1,DNAJB13,ADM,CUL4B,SLIT2,CDH11,MMP2,TTC21A,CCK,ABCC4,CDC14B,MGLL,FOXJ1,SPATA6,PLA2G3,CACNA1A,SEMA3F,DNAIC2,IQCG,DCDC2A,NME5,RIPOR2,CCDC113,SEMA7A,PPP…
1	TRUE	0.00127	13	8	2	0.25	0.154	GO:0097284	BP	402	hepatocyte apoptotic process	2	KRT18,KRT8
1	TRUE	0.00135	144	902	21	0.023	0.146	GO:0007160	BP	304	cell-matrix adhesion	4	BCAM,CD34,VTN,CTGF,NID2,ENPP2,NRP1,FN1,ITGA8,POSTN,VCAM1,EMILIN1,ADAMTS9,PHLDB2,NPNT,DMD,CNTN2,FREM1,PTK2B,MIA,ITGA10
1	TRUE	0.00136	50	823	11	0.013	0.22	GO:0030317	BP	304	flagellated sperm motility	4	DNAH11,TEKT1,SPAG6L,ANXA5,PLA2G3,IQCG,CFAP157,SPAG16,DNAIC1,EFCAB1,SPEF2
1	TRUE	0.00137	224	908	28	0.031	0.125	GO:0042060	BP	199	wound healing	2	INS2,AQP1,CNN2,FBLN1,MYOD1,CD34,P2RX1,FGF10,WNT10B,LOX,CD151,SLC11A1,FN1,ANXA5,CYR61,B4GALT1,PDGFRA,ANXA2,PHLDB2,DYSF,TSPAN8,NOV,TLR4,CPQ,F13A1,PRKCE,MYOF,YAP1
1	TRUE	0.00156	152	652	18	0.028	0.118	GO:0061138	BP	304	morphogenesis of a branching epithelium	4	SULF1,WNT9B,RSPO3,LLGL2,ANGPT1,NRP1,SPINT1,B4GALT1,PDGFRA,MGP,ADM,SLIT2,CTSH,NPNT,YAP1,GPC3,HHIP,SPINT2
1	TRUE	0.00166	13	905	6	0.007	0.462	GO:0002251	BP	104	organ or tissue specific immune response	1	HIST1H2BC,HIST1H2BG,HIST1H2BJ,HIST1H2BQ,HIST1H2BL,HIST1H2BN
1	TRUE	0.00166	13	905	6	0.007	0.462	GO:0002385	BP	104	mucosal immune response	2	HIST1H2BC,HIST1H2BG,HIST1H2BJ,HIST1H2BQ,HIST1H2BL,HIST1H2BN
1	TRUE	0.00173	427	464	28	0.06	0.066	GO:0071363	BP	304	cellular response to growth factor stimulus	5	FOLR1,KLF4,HFE,SULF1,DDIT4,GRB10,HES1,NRP1,LRP2,EMILIN1,FGF15,SLIT2,CDH5,CD59A,CRB2,SOSTDC1,PRDM16,VASN,NPNT,MMRN2,SHC1,WFIKKN2,FLRT2,MSX1,MYOF,FZD4,KL,HHIP
1	TRUE	0.00183	96	422	11	0.026	0.115	GO:0031099	BP	304	regeneration	3	FOLR1,KLF4,MYOD1,ACE,GFAP,MATN2,WNT10B,ADM,MMP2,CPQ,YAP1
1	TRUE	0.00183	288	914	33	0.036	0.115	GO:0001667	BP	304	ameboidal-type cell migration	4	FAP,FOLR1,KLF4,AQP1,BMP7,LAMA5,MMP9,VASH1,PLK2,FGF10,ANGPT1,ENPP2,NRP1,FN1,EPHB4,ADAMTS9,FGF15,SRPX2,ANGPT2,SLIT2,ETS1,CTSH,SEMA3F,CRB2,NOV,MMRN2,DOCK5,PRKCE,CLEC14A,FGFBP1,IGF2,FAT2,PTK2B
1	TRUE	0.00184	46	767	10	0.013	0.217	GO:0006809	BP	96	nitric oxide biosynthetic process	2	ACP5,KLF4,CD34,PTGIS,CLU,NOS1,RORA,TLR4,PTK2B,ASS1
1	TRUE	0.00194	63	949	13	0.014	0.206	GO:0042310	BP	304	vasoconstriction	6	ACE,P2RX1,NOS1,ADM,MMP2,DUSP5,SMAD6,HTR2C,SHC1,DOCK5,ADRA2C,PTGS1,ARHGAP42
1	TRUE	0.00195	670	184	21	0.114	0.031	GO:0055085	BP	304	transmembrane transport	4	AQP1,SLC5A6,TRPM5,SLC16A12,STEAP4,TRPV4,GRB10,ACE,EMB,CLIC6,SLC4A10,STK39,CAR2,SLC13A4,SLC24A5,FXYD1,SLC2A12,HTR2C,SLC39A4,SLC31A1,KCNJ13
1	TRUE	0.00198	19	913	7	0.008	0.368	GO:0061437	BP	304	renal system vasculature development	5	AQP1,BMP7,ANGPT1,HES1,NRP1,PDGFRA,ANGPT2
1	TRUE	0.00198	19	913	7	0.008	0.368	GO:0061440	BP	304	kidney vasculature development	5	AQP1,BMP7,ANGPT1,HES1,NRP1,PDGFRA,ANGPT2
1	TRUE	0.00198	119	705	16	0.023	0.134	GO:0045766	BP	304	positive regulation of angiogenesis	3	KLF4,AQP1,CD34,MMP9,PTGIS,PLK2,NRP1,TNFRSF1A,ADM,SRPX2,ANGPT2,CDH5,ETS1,CTSH,FGFBP1,PTK2B
1	TRUE	0.002	1157	953	96	0.101	0.083	GO:0120036	BP	304	plasma membrane bounded cell projection organization	2	WNT3,INS2,SEZ6,FOLR1,LAMB1,KLF4,AQP1,BMP7,ZMYND10,TRPV4,LAMA5,LHX9,CFAP54,UNC5B,EFEMP1,TEKT1,GFAP,OGN,PLK2,SEMA3G,CLU,MATN2,ENPP2,HES1,SPAG6L,ADAMTS1,ITSN1,IL15RA,RSPH1,MYO1A,NPTX1,NRP1,RAPH1,FN1,CFAP126,LMX1A,LRP2,POSTN,CFAP206,EMP1,LRFN1,DNAJB13,ADM,CUL4B,SLIT2,CDH11,MMP2,TTC21A,CCK,ABCC4,CDC14B,MGLL,FOXJ1,SPATA6,PLA2G3,CACNA1A,SEMA3F,DNAIC2,IQCG,DCDC2A,NME5,RIPOR2,CCDC113,SEMA7A,PPP1R9B,CFAP15…
1	TRUE	0.00204	2109	959	158	0.165	0.075	GO:0051239	BP	304	regulation of multicellular organismal process	2	WNT3,INS2,GLRA1,SEZ6,LOXL3,ACP5,KLF4,AQP1,FBLN1,HFE,NPHS1,BMP7,MYOD1,TRPV4,ACE2,LBP,CD34,SULF1,MMP9,PTGIS,WNT9B,WWC1,PDK4,ARG1,CTGF,EFEMP1,TRIB2,ACE,P2RX1,GFAP,VASH1,PLK2,FGF10,SEMA3G,CLU,JPH4,ANGPT1,COL14A1,ENPP2,HES1,DGAT1,ADAMTS1,ITSN1,WNT10B,IL15RA,THBS2,NRP1,COL5A2,IL1R1,SLC11A1,FN1,LMX1A,AGPAT2,STK39,LRP2,MEIS2,SPINT1,CAR2,ANXA5,POSTN,ADGRL2,CYR61,B4GALT1,LURAP1,EMILIN1,PDGFRA,NOS1,FOXP2,EP…
1	TRUE	0.00206	87	779	14	0.018	0.161	GO:0043534	BP	304	blood vessel endothelial cell migration	7	KLF4,VASH1,PLK2,ANGPT1,NRP1,EPHB4,SRPX2,ANGPT2,SLIT2,ETS1,MMRN2,CLEC14A,FGFBP1,PTK2B
1	TRUE	0.00206	53	823	11	0.013	0.208	GO:0097722	BP	304	sperm motility	3	DNAH11,TEKT1,SPAG6L,ANXA5,PLA2G3,IQCG,CFAP157,SPAG16,DNAIC1,EFCAB1,SPEF2
1	TRUE	0.00218	26	908	8	0.009	0.308	GO:0030947	BP	304	regulation of vascular endothelial growth factor receptor signaling pathway	2	GRB10,FGF10,ANGPT1,EMILIN1,CD59A,MMRN2,MYOF,FZD4
1	TRUE	0.0022	436	464	28	0.06	0.064	GO:0070848	BP	304	response to growth factor	4	FOLR1,KLF4,HFE,SULF1,DDIT4,GRB10,HES1,NRP1,LRP2,EMILIN1,FGF15,SLIT2,CDH5,CD59A,CRB2,SOSTDC1,PRDM16,VASN,NPNT,MMRN2,SHC1,WFIKKN2,FLRT2,MSX1,MYOF,FZD4,KL,HHIP
1	TRUE	0.0022	38	779	9	0.012	0.237	GO:0002042	BP	304	cell migration involved in sprouting angiogenesis	8	KLF4,PLK2,NRP1,EPHB4,SRPX2,SLIT2,MMRN2,CLEC14A,FGFBP1
1	TRUE	0.00226	31	33	3	0.091	0.097	GO:0032941	BP	304	secretion by tissue	2	AQP1,NPR3,SLC4A5
1	TRUE	0.00226	761	649	52	0.08	0.068	GO:0022603	BP	304	regulation of anatomical structure morphogenesis	3	KLF4,AQP1,MYOD1,CD34,SULF1,MMP9,PTGIS,WNT9B,VASH1,PLK2,SEMA3G,ENPP2,HES1,ADAMTS1,THBS2,NRP1,COL5A2,FN1,POSTN,SH3D19,B4GALT1,EMILIN1,PDGFRA,ADAMTS9,TNFRSF1A,ADM,SRPX2,ANGPT2,SLIT2,CDH5,ETS1,CTSH,CD59A,PHLDB2,FOXJ1,CACNA1A,SEMA3F,CRB2,ARHGAP18,SHTN1,MMRN2,SHC1,DOCK5,FGFBP1,MSX1,FZD4,ISLR2,CNTN2,SYNE3,GPC3,HHIP,COL4A3
1	TRUE	0.00227	173	116	8	0.069	0.046	GO:0046942	BP	304	carboxylic acid transport	6	FOLR1,SLC5A6,ACE2,ACE,EMB,STK39,SLC26A7,HTR2C
1	TRUE	0.00236	48	767	10	0.013	0.208	GO:0046209	BP	96	nitric oxide metabolic process	1	ACP5,KLF4,CD34,PTGIS,CLU,NOS1,RORA,TLR4,PTK2B,ASS1
1	TRUE	0.00251	56	19	3	0.158	0.054	GO:0071466	BP	304	cellular response to xenobiotic stimulus	4	AQP1,UGT1A6A,UGT1A6B
1	TRUE	0.00251	704	924	63	0.068	0.089	GO:0051270	BP	304	regulation of cellular component movement	1	WNT3,LAMB1,KLF4,AQP1,CNN2,FBLN1,BMP7,TRPV4,LBP,SULF1,VTN,MMP9,DNAH11,MADCAM1,EFEMP1,ACE,VASH1,PLK2,FGF10,ANGPT1,ENPP2,ADAMTS1,ARAP3,CD151,NRP1,IL1R1,FN1,ANXA5,POSTN,CYR61,B4GALT1,PADI2,EMILIN1,PDGFRA,GPNMB,ADAMTS9,SRPX2,ANGPT2,SLIT2,MMP2,ETS1,CTSH,PHLDB2,SEMA3F,RIPOR2,FXYD1,NOV,ARHGAP18,LDB2,SHTN1,MMRN2,TRIM46,DOCK5,PRKCE,FLRT2,FGFBP1,IGF2,TMSB4X,DSP,PTK2B,MAPK15,EFCAB1,SPINT2
1	TRUE	0.00252	98	902	16	0.018	0.163	GO:0010811	BP	304	positive regulation of cell-substrate adhesion	3	COL26A1,FBLN1,VTN,ENPP2,VIT,NRP1,FN1,CYR61,EMILIN1,NPNT,ECM2,DOCK5,PRKCE,DMD,PTK2B,COL8A1
1	TRUE	0.00253	690	924	62	0.067	0.09	GO:0040012	BP	304	regulation of locomotion	2	WNT3,IL16,LAMB1,KLF4,AQP1,CNN2,FBLN1,BMP7,TRPV4,LBP,SULF1,VTN,MMP9,MADCAM1,EFEMP1,ACE,VASH1,PLK2,FGF10,ANGPT1,ENPP2,ADAMTS1,ARAP3,CD151,NRP1,IL1R1,FN1,ANXA5,POSTN,CYR61,PADI2,EMILIN1,PDGFRA,GPNMB,ADAMTS9,SRPX2,ANGPT2,SLIT2,MMP2,ETS1,CTSH,PHLDB2,SEMA3F,RIPOR2,NOV,ARHGAP18,LDB2,SHTN1,HTR2C,MMRN2,STX3,DOCK5,PRKCE,FLRT2,FGFBP1,IGF2,TMSB4X,PTK2B,MAPK15,EFCAB1,SPINT2,ARRDC3
1	TRUE	0.0027	231	116	9	0.078	0.039	GO:0015711	BP	304	organic anion transport	5	FOLR1,SLC5A6,ACE2,ACE,EMB,STK39,ABCA4,SLC26A7,HTR2C
1	TRUE	0.0027	457	913	45	0.049	0.098	GO:0030155	BP	304	regulation of cell adhesion	1	LOXL3,LAMB1,KLF4,COL26A1,FBLN1,HFE,BMP7,TRPV4,VTN,ARG1,ANGPT1,ENPP2,HES1,VIT,NRP1,FN1,POSTN,VCAM1,CYR61,EMILIN1,EPHB4,GPNMB,ANGPT2,IL15,MMP2,ETS1,PHLDB2,FOXJ1,TNFSF9,RIPOR2,IGFBP2,NPNT,STX3,ECM2,DOCK5,PRKCE,DMD,IGF2,FZD4,EMCN,PTK2B,COL8A1,SPINT2,ASS1,LRRC32
1	TRUE	0.0027	49	767	10	0.013	0.204	GO:2001057	BP	96	reactive nitrogen species metabolic process	1	ACP5,KLF4,CD34,PTGIS,CLU,NOS1,RORA,TLR4,PTK2B,ASS1
1	TRUE	0.00282	212	908	26	0.029	0.123	GO:0090132	BP	304	epithelium migration	3	FAP,KLF4,AQP1,MMP9,VASH1,PLK2,FGF10,ANGPT1,ENPP2,NRP1,EPHB4,ADAMTS9,SRPX2,ANGPT2,SLIT2,ETS1,CTSH,NOV,MMRN2,DOCK5,PRKCE,CLEC14A,FGFBP1,IGF2,FAT2,PTK2B
1	TRUE	0.00282	212	908	26	0.029	0.123	GO:0010631	BP	304	epithelial cell migration	5	FAP,KLF4,AQP1,MMP9,VASH1,PLK2,FGF10,ANGPT1,ENPP2,NRP1,EPHB4,ADAMTS9,SRPX2,ANGPT2,SLIT2,ETS1,CTSH,NOV,MMRN2,DOCK5,PRKCE,CLEC14A,FGFBP1,IGF2,FAT2,PTK2B
1	TRUE	0.00282	78	913	14	0.015	0.179	GO:0001892	BP	304	embryonic placenta development	1	BMP7,RSPO3,LLGL2,KRT19,VASH1,HES1,PCDH12,SPINT1,VCAM1,CYR61,ADM,IGF2,KRT8,SPINT2
1	TRUE	0.00285	39	797	9	0.011	0.231	GO:0051930	BP	304	regulation of sensory perception of pain	6	NOS1,CCK,MGLL,NOV,TLR4,HTR2C,ADRA2C,FAM19A4,GRIN2A
1	TRUE	0.00295	26	131	4	0.031	0.154	GO:1901890	BP	304	positive regulation of cell junction assembly	1	ACE2,ENPP2,CLDN1,NRP1
1	TRUE	0.00312	15	13	2	0.154	0.133	GO:0016338	BP	304	calcium-independent cell-cell adhesion via plasma membrane cell-adhesion molecules	5	CLDN1,CLDN2
1	TRUE	0.00335	40	797	9	0.011	0.225	GO:0051931	BP	304	regulation of sensory perception	5	NOS1,CCK,MGLL,NOV,TLR4,HTR2C,ADRA2C,FAM19A4,GRIN2A
1	TRUE	0.00335	165	652	18	0.028	0.109	GO:0001763	BP	304	morphogenesis of a branching structure	3	SULF1,WNT9B,RSPO3,LLGL2,ANGPT1,NRP1,SPINT1,B4GALT1,PDGFRA,MGP,ADM,SLIT2,CTSH,NPNT,YAP1,GPC3,HHIP,SPINT2
1	TRUE	0.00336	231	542	20	0.037	0.087	GO:0048871	BP	304	multicellular organismal homeostasis	1	ACP5,AQP1,HFE,TRPV4,CD34,PDK4,CTGF,COL14A1,CLDN1,SLC11A1,STK39,CAR2,ABCA4,CTSH,TLR4,LDB2,ACACB,YAP1,LEPR,ARRDC3
1	TRUE	0.00347	107	151	7	0.046	0.065	GO:0098656	BP	304	anion transmembrane transport	6	SLC5A6,SLC16A12,EMB,CLIC6,STK39,SLC13A4,FXYD1
1	TRUE	0.00347	17	790	6	0.008	0.353	GO:0003351	BP	304	epithelial cilium movement	4	DNAH11,CFAP53,NME5,KIF27,DNAIC1,SPEF2
1	TRUE	0.00347	61	767	11	0.014	0.18	GO:0042136	BP	96	neurotransmitter biosynthetic process	1	ACP5,KLF4,CD34,PTGIS,MOXD1,CLU,NOS1,RORA,TLR4,PTK2B,ASS1
1	TRUE	0.00348	2408	422	89	0.211	0.037	GO:0042221	BP	304	response to chemical	2	INS2,ACP5,IL16,FOLR1,KLF4,CP,NQO1,AQP1,SLC5A6,SLC16A12,MYOD1,TRPV4,LBP,SULF1,MMP9,PTGIS,ARG1,DDIT4,GRB10,ACE,OCLN,SEMA3G,CLU,MATN2,ENPP2,CLDN1,WNT10B,KRT18,LOX,NRP1,COL5A2,SLC11A1,LMX1A,STK39,CAR2,POSTN,MME,VCAM1,ALPL,EMILIN1,PCOLCE,IL17RC,CTSC,ADM,FGF15,ANGPT2,RAB20,SLIT2,MMP2,CDH5,CTSH,CD59A,SEMA3F,LCAT,CRB2,NME5,SOSTDC1,ACAA2,NEUROD2,CAR14,EPHX1,BAIAP2L1,PRDM16,GSTM2,NPNT,HTR2C,MMRN2,ACACB,SHC…
1	TRUE	0.00356	3709	819	222	0.271	0.06	GO:0048856	BP	304	anatomical structure development	2	INS2,SEZ6,LOXL3,ACP5,EVX2,FOLR1,LAMB1,KLF4,AQP1,CNN2,NDRG1,NPHS1,MYOD1,TRPV4,BICC1,HSD11B1,PLS3,CD34,SULF1,MMP9,EYA2,PTGIS,WNT9B,DNAH11,LHX9,PERP,RSPO3,CTGF,UNC5B,DDIT4,EFEMP1,ACE,LLGL2,KRT19,GFAP,VASH1,OGN,IRX4,PLK2,SEMA3G,CLU,TNFRSF10B,NPR3,ANGPT1,MATN2,COL14A1,ENPP2,CLDN1,HES1,SPAG6L,ADAMTS1,WNT10B,THBS2,RSPH1,PCDH12,ARAP3,LOX,CD151,RBFOX3,NPTX1,NRP1,COL5A2,IL1R1,FN1,LMX1A,ITGA8,SLC4A10,LRP2,M…
1	TRUE	0.00375	217	908	26	0.029	0.12	GO:0090130	BP	304	tissue migration	2	FAP,KLF4,AQP1,MMP9,VASH1,PLK2,FGF10,ANGPT1,ENPP2,NRP1,EPHB4,ADAMTS9,SRPX2,ANGPT2,SLIT2,ETS1,CTSH,NOV,MMRN2,DOCK5,PRKCE,CLEC14A,FGFBP1,IGF2,FAT2,PTK2B
1	TRUE	0.00392	1388	961	110	0.114	0.079	GO:0008283	BP	156	cell proliferation	1	WNT3,INS2,FAP,KLF4,AQP1,CNN2,NDRG1,FBLN1,PDK1,BMP7,MYOD1,ACE2,LAMA5,CD34,SULF1,VTN,IGFBP4,MMP9,LHX9,ARG1,CTGF,DDIT4,EFEMP1,ACE,GFAP,VASH1,FGF10,CLU,TNFRSF10B,NPR3,ANGPT1,SLA,ENPP2,HES1,ADAMTS1,WNT10B,CD151,CBX8,SLC11A1,FN1,LRP2,MEIS2,SPINT1,FAM98B,NPR1,VCAM1,ENPEP,CYR61,B4GALT1,PRDX1,PDGFRA,NOS1,UNCX,FOXP2,GPNMB,TNFRSF1A,ADM,FGF15,SMARCA1,SLIT2,IL15,MMP2,CDH5,ETS1,KANK2,ANXA2,RORA,CTSH,CCK,ABCC4,…
1	TRUE	0.00399	510	184	17	0.092	0.033	GO:0034220	BP	304	ion transmembrane transport	5	AQP1,SLC5A6,TRPM5,SLC16A12,STEAP4,TRPV4,EMB,CLIC6,SLC4A10,STK39,SLC13A4,SLC24A5,FXYD1,HTR2C,SLC39A4,SLC31A1,KCNJ13
1	TRUE	0.00399	88	190	7	0.037	0.08	GO:0045216	BP	304	cell-cell junction organization	2	TRPV4,ACE2,PERP,ACE,CLDN1,CDH5,DSP
1	TRUE	0.00401	8	583	4	0.007	0.5	GO:1903054	BP	304	negative regulation of extracellular matrix organization	2	FAP,EMILIN1,TNFRSF1A,ANTXR1
1	TRUE	0.00436	70	54	4	0.074	0.057	GO:0003014	BP	304	renal system process	3	AQP1,SULF1,NPR3,SLC4A5
1	TRUE	0.00436	18	78	3	0.038	0.167	GO:0033273	BP	304	response to vitamin	2	FOLR1,POSTN,RBP1
1	TRUE	0.00436	22	915	7	0.008	0.318	GO:0050922	BP	304	negative regulation of chemotaxis	1	WNT3,NRP1,PADI2,ANGPT2,SLIT2,SEMA3F,NOV
1	TRUE	0.00445	84	779	13	0.017	0.155	GO:0002040	BP	304	sprouting angiogenesis	4	KLF4,RSPO3,PLK2,ANGPT1,NRP1,EPHB4,ADAMTS9,SRPX2,SLIT2,MMRN2,CLEC14A,FGFBP1,PTK2B
1	TRUE	0.00456	4307	961	288	0.3	0.067	GO:0032501	BP	304	multicellular organismal process	1	WNT3,INS2,GLRA1,FAP,SEZ6,LOXL3,ACP5,EVX2,FOLR1,LAMB1,KLF4,AQP1,CNN2,NDRG1,CIC,FBLN1,HFE,NPHS1,BMP7,MYOD1,TRPV4,BICC1,ACE2,LAMA5,LBP,HSD11B1,PLS3,CD34,SULF1,VTN,MMP9,PTGIS,WNT9B,DNAH11,WWC1,LHX9,PDK4,PERP,RSPO3,ARG1,CTGF,CFAP54,UNC5B,DDIT4,MADCAM1,EFEMP1,GRIA1,TRIB2,ACE,LLGL2,P2RX1,KRT19,GFAP,VASH1,OGN,NXNL2,IRX4,PLK2,FGF10,CDHR1,SEMA3G,CLU,TNFRSF10B,NPR3,JPH4,ANGPT1,MATN2,COL14A1,ENPP2,CLDN1,HES1…
1	TRUE	0.00492	273	855	29	0.034	0.106	GO:0007600	BP	304	sensory perception	4	GLRA1,AQP1,ACE,NXNL2,WNT10B,LRP2,MMP24,MME,ABCA4,NOS1,ANO1,CCK,MGLL,CACNA1A,MFRP,DCDC2A,RIPOR2,NOV,TLR4,HTR2C,ADRA2C,FAM19A4,PTGS1,TPRN,FZD4,PCDH15,SCN3A,GRIN2A,SCN9A
1	TRUE	0.00517	461	823	41	0.05	0.089	GO:0032101	BP	304	regulation of response to external stimulus	3	INS2,ACP5,IL16,KLF4,MYOD1,TRPV4,LBP,CD34,PTGIS,ARG1,ACE,NRP1,IL1R1,FN1,CFH,STK39,ANXA5,PDGFRA,A2M,IL17RC,TNFRSF1A,ANGPT2,SLIT2,IL15,CDH5,ETS1,KANK2,ANXA2,RORA,CCK,CD59A,PHLDB2,MGLL,TSPAN8,SEMA3F,RIPOR2,NOV,SEMA7A,TLR4,STX3,PTK2B
1	TRUE	0.00534	310	143	11	0.077	0.035	GO:0008015	BP	304	blood circulation	4	ACE2,ACE,NPR3,STK39,POSTN,ENPEP,FXYD1,HTR2C,DSP,KL,SLC4A5
1	TRUE	0.00562	3182	938	216	0.23	0.068	GO:0048731	BP	304	system development	3	WNT3,SEZ6,LOXL3,ACP5,FOLR1,LAMB1,KLF4,AQP1,CNN2,NDRG1,CIC,NPHS1,BMP7,MYOD1,TRPV4,BICC1,LAMA5,HSD11B1,PLS3,CD34,SULF1,VTN,MMP9,PTGIS,WNT9B,DNAH11,LHX9,PERP,RSPO3,CTGF,UNC5B,DDIT4,MADCAM1,EFEMP1,ACE,LLGL2,KRT19,GFAP,VASH1,OGN,IRX4,PLK2,FGF10,CDHR1,SEMA3G,CLU,NPR3,ANGPT1,MATN2,COL14A1,ENPP2,CLDN1,HES1,SPAG6L,ADAMTS1,ITSN1,WNT10B,IL15RA,THBS2,PCDH12,LOX,RBFOX3,NPTX1,NRP1,RAPH1,COL5A2,IL1R1,FN1,LMX1A,…
1	TRUE	0.00564	620	913	55	0.06	0.089	GO:0007167	BP	304	enzyme linked receptor protein signaling pathway	3	INS2,FOLR1,HFE,BMP7,SULF1,IGFBP4,MMP9,PDK4,CTGF,DDIT4,GRB10,EFEMP1,FGF10,ANGPT1,SLA,HES1,NRP1,ITGA8,LRP2,NPR1,CYR61,EMILIN1,PDGFRA,EPHB4,FGF15,IGSF1,ANGPT2,COL4A2,CDH5,CD59A,CRB2,SOSTDC1,SMAD6,NOV,BAIAP2L1,IGFBP2,PRDM16,VASN,NPNT,MMRN2,SHC1,WFIKKN2,FLRT2,FGFBP1,MSX1,IGF2,MYOF,FZD4,GPR21,GPC3,KL,PTK2B,DNAIC1,HHIP,COL4A3
1	TRUE	0.00564	135	779	17	0.022	0.126	GO:1904018	BP	304	positive regulation of vasculature development	2	KLF4,AQP1,CD34,MMP9,PTGIS,PLK2,NRP1,EPHB4,TNFRSF1A,ADM,SRPX2,ANGPT2,CDH5,ETS1,CTSH,FGFBP1,PTK2B
1	TRUE	0.00568	1790	19	9	0.474	0.005	GO:0070887	BP	304	cellular response to chemical stimulus	3	FOLR1,AQP1,LBP,KRT18,SOSTDC1,WFIKKN2,KRT8,UGT1A6A,UGT1A6B
1	TRUE	0.00582	221	57	6	0.105	0.027	GO:0030111	BP	304	regulation of Wnt signaling pathway	1	FOLR1,SULF1,GRB10,WLS,SOSTDC1,MDFIC
1	TRUE	0.00606	395	949	40	0.042	0.101	GO:0044057	BP	304	regulation of system process	3	GLRA1,KLF4,AQP1,NPHS1,ACE2,CTGF,ACE,P2RX1,FGF10,COL14A1,DGAT1,STK39,NOS1,CALD1,TNFRSF1A,ADM,CBLN1,MMP2,CCK,MGLL,DUSP5,FXYD1,SMAD6,NOV,TLR4,TLX3,NPNT,HTR2C,SHC1,DOCK5,DMD,ADRA2C,FAM19A4,PTGS1,KCNA1,ARHGAP42,MYH7,DSP,GRIN2A,PTK2B
1	TRUE	0.00626	3	116	2	0.017	0.667	GO:1903596	BP	304	regulation of gap junction assembly	2	ACE2,ACE
1	TRUE	0.00628	319	663	27	0.041	0.085	GO:0003013	BP	304	circulatory system process	3	TRPV4,ACE2,CD34,CTGF,ACE,NPR3,ANGPT1,PLCB3,STK39,POSTN,ENPEP,NOS1,ADM,SLIT2,MMP2,DUSP5,FXYD1,HTR2C,SHC1,DOCK5,DMD,ADRA2C,PTGS1,YAP1,DSP,KL,SLC4A5
1	TRUE	0.00628	64	946	12	0.013	0.188	GO:0006959	BP	304	humoral immune response	1	HIST1H2BC,CFH,A2M,CD59A,FOXJ1,SPON2,HIST1H2BG,HIST1H2BJ,HIST1H2BQ,C4B,HIST1H2BL,HIST1H2BN
1	TRUE	0.00628	11	933	5	0.005	0.455	GO:0030574	BP	144	collagen catabolic process	2	FAP,MMP9,MRC2,CTSK,MMP2
1	TRUE	0.00641	62	131	5	0.038	0.081	GO:1901888	BP	304	regulation of cell junction assembly	1	ACE2,ACE,ENPP2,CLDN1,NRP1
1	TRUE	0.00641	13	23	2	0.087	0.154	GO:0006182	BP	107	cGMP biosynthetic process	2	AQP1,HTR2C
1	TRUE	0.00641	188	912	23	0.025	0.122	GO:0072593	BP	96	reactive oxygen species metabolic process	1	INS2,ACP5,KLF4,NQO1,CD34,PTGIS,PDK4,CTGF,DDIT4,PXDN,CLU,CYR61,PRDX1,NOS1,CRYAB,RORA,TLR4,SHC1,NRROS,SH3PXD2A,PLA2R1,PTK2B,ASS1
1	TRUE	0.00669	634	924	56	0.061	0.088	GO:2000145	BP	304	regulation of cell motility	2	LAMB1,KLF4,AQP1,CNN2,FBLN1,BMP7,TRPV4,LBP,SULF1,VTN,MMP9,MADCAM1,EFEMP1,ACE,VASH1,PLK2,FGF10,ANGPT1,ENPP2,ADAMTS1,ARAP3,CD151,NRP1,IL1R1,FN1,ANXA5,POSTN,CYR61,PADI2,EMILIN1,PDGFRA,GPNMB,ADAMTS9,SRPX2,ANGPT2,SLIT2,MMP2,ETS1,CTSH,PHLDB2,RIPOR2,NOV,ARHGAP18,LDB2,SHTN1,MMRN2,DOCK5,PRKCE,FLRT2,FGFBP1,IGF2,TMSB4X,PTK2B,MAPK15,EFCAB1,SPINT2
1	TRUE	0.00679	155	902	20	0.022	0.129	GO:0010810	BP	304	regulation of cell-substrate adhesion	2	COL26A1,FBLN1,VTN,ENPP2,VIT,NRP1,FN1,POSTN,CYR61,EMILIN1,ANGPT2,PHLDB2,NPNT,ECM2,DOCK5,PRKCE,DMD,FZD4,PTK2B,COL8A1
1	TRUE	0.00686	1813	16	8	0.5	0.004	GO:0010033	BP	304	response to organic substance	3	FOLR1,AQP1,LBP,CLDN1,KRT18,SOSTDC1,WFIKKN2,KRT8
1	TRUE	0.00686	166	908	21	0.023	0.127	GO:0010632	BP	304	regulation of epithelial cell migration	4	KLF4,AQP1,MMP9,VASH1,PLK2,FGF10,ANGPT1,ENPP2,NRP1,ADAMTS9,SRPX2,ANGPT2,SLIT2,ETS1,CTSH,MMRN2,DOCK5,PRKCE,FGFBP1,IGF2,PTK2B
1	TRUE	0.00692	165	913	21	0.023	0.127	GO:0090092	BP	304	regulation of transmembrane receptor protein serine/threonine kinase signaling pathway	5	FOLR1,HFE,BMP7,SULF1,FGF10,HES1,ITGA8,LRP2,CYR61,EMILIN1,IGSF1,CRB2,SOSTDC1,SMAD6,NOV,PRDM16,VASN,NPNT,WFIKKN2,MSX1,GPC3
1	TRUE	0.0072	14	23	2	0.087	0.143	GO:0052652	BP	107	cyclic purine nucleotide metabolic process	1	AQP1,HTR2C
1	TRUE	0.00743	16	116	3	0.026	0.188	GO:0003081	BP	304	regulation of systemic arterial blood pressure by renin-angiotensin	9	ACE2,ACE,ENPEP
1	TRUE	0.0076	2231	506	96	0.19	0.043	GO:0048513	BP	304	animal organ development	3	LOXL3,ACP5,FOLR1,KLF4,AQP1,MYOD1,TRPV4,BICC1,HSD11B1,PLS3,CD34,SULF1,MMP9,PTGIS,PERP,RSPO3,CTGF,DDIT4,ACE,LLGL2,CLU,COL14A1,CLDN1,HES1,SPAG6L,ADAMTS1,WNT10B,LOX,NRP1,COL5A2,LMX1A,SLC4A10,LRP2,MEIS2,CAR2,MME,VCAM1,ENPEP,WLS,B4GALT1,ALPL,EMILIN1,MGP,ADM,FGF15,PIR,ANGPT2,SLIT2,MMP2,ETS1,ANXA2,CTSH,PHLDB2,FOXJ1,SEMA3F,MFRP,WDR78,CRB2,NME5,SOSTDC1,ATOH7,VGF,CDON,NEUROD2,PRDM16,VASN,LDB2,NPNT,ACACB,SHC…
1	TRUE	0.00794	44	8	2	0.25	0.045	GO:0033209	BP	304	tumor necrosis factor-mediated signaling pathway	2	KRT18,KRT8
1	TRUE	0.00794	15	23	2	0.087	0.133	GO:0009190	BP	107	cyclic nucleotide biosynthetic process	2	AQP1,HTR2C
1	TRUE	0.00795	26	583	6	0.01	0.231	GO:1903053	BP	304	regulation of extracellular matrix organization	1	FAP,EMILIN1,TNFRSF1A,ETS1,PHLDB2,ANTXR1
1	TRUE	0.00825	18	913	6	0.007	0.333	GO:0072012	BP	304	glomerulus vasculature development	4	AQP1,BMP7,ANGPT1,HES1,PDGFRA,ANGPT2
1	TRUE	0.00825	22	16	2	0.125	0.091	GO:0050891	BP	304	multicellular organismal water homeostasis	2	AQP1,CLDN1
1	TRUE	0.00891	57	33	3	0.091	0.053	GO:0007589	BP	304	body fluid secretion	1	AQP1,NPR3,SLC4A5
1	TRUE	0.00929	175	190	9	0.047	0.051	GO:0034330	BP	304	cell junction organization	1	TRPV4,ACE2,PERP,ACE,ENPP2,CLDN1,NRP1,CDH5,DSP
1	TRUE	0.00935	1538	15	7	0.467	0.005	GO:0007166	BP	304	cell surface receptor signaling pathway	2	FOLR1,LBP,KRT18,SOSTDC1,IGFBP2,WFIKKN2,KRT8
1	TRUE	0.00954	114	45	4	0.089	0.035	GO:0048592	BP	304	eye morphogenesis	5	AQP1,MFRP,COL8A2,COL8A1
1	TRUE	0.00954	24	16	2	0.125	0.083	GO:0030104	BP	304	water homeostasis	2	AQP1,CLDN1
1	TRUE	0.00962	191	460	15	0.033	0.079	GO:0007162	BP	304	negative regulation of cell adhesion	1	LOXL3,KLF4,HFE,TRPV4,ARG1,ENPP2,POSTN,GPNMB,ANGPT2,MMP2,PHLDB2,FOXJ1,FZD4,SPINT2,LRRC32
1	TRUE	0.00985	97	148	6	0.041	0.062	GO:0055067	BP	304	monovalent inorganic cation homeostasis	4	ACE,SLC4A10,CAR2,CAR14,SLC26A7,SLC4A5
1	TRUE	0.0103	5	535	3	0.006	0.6	GO:1901166	BP	304	neural crest cell migration involved in autonomic nervous system development	1	NRP1,FN1,SEMA3F
1	TRUE	0.0106	23	93	3	0.032	0.13	GO:0072348	BP	304	sulfur compound transport	4	SLC5A6,SLC13A4,SLC26A7
1	TRUE	0.0106	563	411	28	0.068	0.05	GO:0007017	BP	304	microtubule-based process	1	ZMYND10,TRPV4,CFAP54,TEKT1,SPAG6L,MAATS1,RSPH1,CFAP206,DNAJB13,KIF9,TTC21A,CDC14B,PHLDB2,DYNLRB2,DNAIC2,WDR78,CFAP53,IQCG,NME5,DNAH10,RSPH4A,DEUP1,KLC3,WDR63,CNTN2,SPAG16,KIF27,SPEF2
1	TRUE	0.0107	153	659	16	0.024	0.105	GO:0001818	BP	304	negative regulation of cytokine production	1	ACP5,KLF4,HFE,LBP,CD34,ARG1,TRIB2,ANGPT1,SLC11A1,FN1,GPNMB,TNFRSF1A,CD59A,FOXJ1,TLR4,LRRC32
1	TRUE	0.0107	34	913	8	0.009	0.235	GO:0035019	BP	105	somatic stem cell population maintenance	1	BMP7,WNT9B,FGF10,HES1,KLF10,PRDM16,LDB2,YAP1
1	TRUE	0.0111	40	767	8	0.01	0.2	GO:0045428	BP	96	regulation of nitric oxide biosynthetic process	2	ACP5,KLF4,CD34,PTGIS,CLU,TLR4,PTK2B,ASS1
1	TRUE	0.0114	220	45	5	0.111	0.023	GO:0043010	BP	304	camera-type eye development	6	AQP1,MFRP,COL8A2,COL8A1,SLC4A5
1	TRUE	0.0115	111	19	3	0.158	0.027	GO:0009410	BP	304	response to xenobiotic stimulus	3	AQP1,UGT1A6A,UGT1A6B
1	TRUE	0.0116	1468	16	7	0.438	0.005	GO:0071310	BP	304	cellular response to organic substance	4	FOLR1,AQP1,LBP,KRT18,SOSTDC1,WFIKKN2,KRT8
1	TRUE	0.0116	19	23	2	0.087	0.105	GO:0046068	BP	107	cGMP metabolic process	1	AQP1,HTR2C
1	TRUE	0.0119	71	652	10	0.015	0.141	GO:0043535	BP	304	regulation of blood vessel endothelial cell migration	6	KLF4,VASH1,PLK2,ANGPT1,NRP1,SRPX2,ANGPT2,ETS1,MMRN2,FGFBP1
1	TRUE	0.012	62	913	11	0.012	0.177	GO:0001656	BP	304	metanephros development	5	AQP1,BMP7,WNT9B,FGF10,HES1,ITGA8,PDGFRA,SLIT2,CTSH,YAP1,GPC3
1	TRUE	0.013	201	791	21	0.027	0.104	GO:0050727	BP	304	regulation of inflammatory response	3	INS2,ACP5,TRPV4,LBP,PTGIS,ACE,IL1R1,CFH,STK39,A2M,IL17RC,TNFRSF1A,SLIT2,CDH5,ETS1,RORA,CD59A,MGLL,NOV,SEMA7A,TLR4
1	TRUE	0.0132	71	944	12	0.013	0.169	GO:0015698	BP	304	inorganic anion transport	6	GLRA1,SLC12A7,CLIC6,SLC11A1,NMUR1,CAR2,SLC13A1,SLC13A4,ANO1,FXYD1,SLC26A7,TG
1	TRUE	0.0132	19	596	5	0.008	0.263	GO:0072337	BP	304	modified amino acid transport	1	FOLR1,SLC5A6,SLC16A12,SLC38A2,LRP2
1	TRUE	0.0132	68	148	5	0.034	0.074	GO:0006885	BP	304	regulation of pH	5	SLC4A10,CAR2,CAR14,SLC26A7,SLC4A5
1	TRUE	0.0133	19	600	5	0.008	0.263	GO:0043171	BP	382	peptide catabolic process	1	GGT5,ACE,ENPEP,CTSH,CPQ
1	TRUE	0.0142	52	452	7	0.015	0.135	GO:0002526	BP	304	acute inflammatory response	3	INS2,LBP,CFH,B4GALT1,A2M,CD59A,KL
1	TRUE	0.0145	53	110	4	0.036	0.075	GO:0022600	BP	304	digestive system process	3	AQP1,NPR3,STK39,SLC26A7
1	TRUE	0.0146	107	906	15	0.017	0.14	GO:0010675	BP	11	regulation of cellular carbohydrate metabolic process	2	INS2,PDK1,HSD11B1,IGFBP4,PDK4,DDIT4,GRB10,RORA,ACACB,PGP,PRKCE,PPP1R3B,IGF2,LEPR,PTK2B
1	TRUE	0.0147	196	948	23	0.024	0.117	GO:0032102	BP	304	negative regulation of response to external stimulus	3	WNT3,INS2,ACP5,CD34,PTGIS,NRP1,ANXA5,PADI2,PDGFRA,TNFRSF1A,ANGPT2,SLIT2,CDH5,ETS1,KANK2,ANXA2,RORA,CCK,PHLDB2,TSPAN8,SEMA3F,NOV,ZFP36
1	TRUE	0.0147	107	908	15	0.017	0.14	GO:0010634	BP	304	positive regulation of epithelial cell migration	5	AQP1,MMP9,PLK2,FGF10,ANGPT1,ENPP2,NRP1,SRPX2,ETS1,CTSH,DOCK5,PRKCE,FGFBP1,IGF2,PTK2B
1	TRUE	0.0147	75	767	11	0.014	0.147	GO:1903409	BP	96	reactive oxygen species biosynthetic process	1	INS2,ACP5,KLF4,CD34,PTGIS,CLU,NOS1,RORA,TLR4,PTK2B,ASS1
1	TRUE	0.0148	279	57	6	0.105	0.022	GO:0016055	BP	304	Wnt signaling pathway	4	FOLR1,SULF1,GRB10,WLS,SOSTDC1,MDFIC
1	TRUE	0.0152	3392	819	200	0.244	0.059	GO:0007275	BP	304	multicellular organism development	3	SEZ6,LOXL3,ACP5,EVX2,FOLR1,LAMB1,KLF4,AQP1,CNN2,NDRG1,NPHS1,MYOD1,TRPV4,BICC1,HSD11B1,PLS3,CD34,SULF1,MMP9,PTGIS,WNT9B,DNAH11,LHX9,PERP,RSPO3,CTGF,UNC5B,DDIT4,EFEMP1,ACE,LLGL2,KRT19,GFAP,VASH1,OGN,IRX4,PLK2,SEMA3G,CLU,TNFRSF10B,NPR3,ANGPT1,MATN2,COL14A1,ENPP2,CLDN1,HES1,SPAG6L,ADAMTS1,WNT10B,THBS2,PCDH12,LOX,RBFOX3,NPTX1,NRP1,COL5A2,IL1R1,FN1,LMX1A,ITGA8,SLC4A10,LRP2,MEIS2,SPINT1,CAR2,MMP24,POSTN…
1	TRUE	0.0152	281	57	6	0.105	0.021	GO:0198738	BP	304	cell-cell signaling by wnt	3	FOLR1,SULF1,GRB10,WLS,SOSTDC1,MDFIC
1	TRUE	0.0153	736	455	36	0.079	0.049	GO:0051093	BP	304	negative regulation of developmental process	3	LOXL3,KLF4,TRPV4,SULF1,WWC1,GFAP,SEMA3G,HES1,ADAMTS1,WNT10B,THBS2,NRP1,COL5A2,LMX1A,MEIS2,POSTN,EMILIN1,ANGPT2,SLIT2,ANXA2,CD59A,PHLDB2,FOXJ1,SEMA3F,SOSTDC1,NEUROD2,PRDM16,VASN,MMRN2,SHC1,MSX1,TOB2,CNTN2,YAP1,HHIP,COL4A3
1	TRUE	0.0153	355	791	31	0.039	0.087	GO:0006954	BP	304	inflammatory response	2	INS2,LOXL3,ACP5,GGT5,TRPV4,LBP,PTGIS,ACE,CLU,TNFRSF10B,IL1R1,SLC11A1,CFH,STK39,B4GALT1,A2M,IL17RC,TNFRSF1A,SLIT2,CDH5,ETS1,RORA,CD59A,MGLL,NOV,SEMA7A,TLR4,NRROS,PARP4,KL,SCN9A
1	TRUE	0.0153	104	946	15	0.016	0.144	GO:0042742	BP	304	defense response to bacterium	1	ACP5,LBP,HIST1H2BC,ADAMTS5,SLC11A1,MR1,TNFRSF1A,SPON2,TLR4,SHC1,HIST1H2BG,HIST1H2BJ,HIST1H2BQ,HIST1H2BL,HIST1H2BN
1	TRUE	0.0155	126	949	17	0.018	0.135	GO:0003018	BP	304	vascular process in circulatory system	4	TRPV4,ACE,P2RX1,ANGPT1,NOS1,ADM,SLIT2,MMP2,MGLL,DUSP5,SMAD6,HTR2C,SHC1,DOCK5,ADRA2C,PTGS1,ARHGAP42
1	TRUE	0.0155	604	924	52	0.056	0.086	GO:0030334	BP	304	regulation of cell migration	3	LAMB1,KLF4,AQP1,CNN2,FBLN1,BMP7,TRPV4,LBP,SULF1,VTN,MMP9,MADCAM1,EFEMP1,ACE,VASH1,PLK2,FGF10,ANGPT1,ENPP2,ADAMTS1,ARAP3,CD151,NRP1,IL1R1,FN1,POSTN,CYR61,PADI2,EMILIN1,PDGFRA,GPNMB,ADAMTS9,SRPX2,ANGPT2,SLIT2,MMP2,ETS1,CTSH,PHLDB2,RIPOR2,NOV,LDB2,SHTN1,MMRN2,DOCK5,PRKCE,FLRT2,FGFBP1,IGF2,TMSB4X,PTK2B,MAPK15
1	TRUE	0.0158	102	464	10	0.022	0.098	GO:0090288	BP	304	negative regulation of cellular response to growth factor stimulus	2	SULF1,LRP2,EMILIN1,SLIT2,CD59A,SOSTDC1,PRDM16,VASN,MMRN2,WFIKKN2
1	TRUE	0.0161	28	19	2	0.105	0.071	GO:0006805	BP	304	xenobiotic metabolic process	5	UGT1A6A,UGT1A6B
1	TRUE	0.0164	161	16	3	0.188	0.019	GO:0001101	BP	304	response to acid chemical	3	FOLR1,AQP1,KRT8
1	TRUE	0.0166	56	110	4	0.036	0.071	GO:0007586	BP	304	digestion	2	AQP1,NPR3,STK39,SLC26A7
1	TRUE	0.0167	50	652	8	0.012	0.16	GO:0032835	BP	304	glomerulus development	3	AQP1,SULF1,ANGPT1,HES1,ENPEP,PDGFRA,ANGPT2,COL4A3
1	TRUE	0.017	180	33	4	0.121	0.022	GO:0050878	BP	304	regulation of body fluid levels	1	AQP1,NPR3,CLDN1,SLC4A5
1	TRUE	0.0174	25	23	2	0.087	0.08	GO:0009187	BP	107	cyclic nucleotide metabolic process	1	AQP1,HTR2C
1	TRUE	0.0175	120	915	16	0.017	0.133	GO:0050920	BP	304	regulation of chemotaxis	3	WNT3,IL16,TRPV4,LBP,FGF10,NRP1,FN1,PADI2,PDGFRA,ANGPT2,SLIT2,SEMA3F,RIPOR2,NOV,STX3,PTK2B
1	TRUE	0.0175	757	906	61	0.067	0.081	GO:0006952	BP	304	defense response	1	INS2,LOXL3,ACP5,GGT5,TRPV4,LBP,PTGIS,HIST1H2BC,ARG1,DDIT4,ACE,P2RX1,CLU,TNFRSF10B,SLA,ADAMTS5,TAP2,IL1R1,SLC11A1,CFH,MR1,STK39,B4GALT1,PRDX1,A2M,IL17RC,TNFRSF1A,RAB20,SLIT2,IL15,MMP2,CDH5,ETS1,RORA,CCK,CD59A,MGLL,COLEC12,NOV,NEUROD2,SEMA7A,TLR4,SGMS1,HTR2C,SHC1,PRKCE,IGF2,NRROS,PARP4,HIST1H2BG,KL,PTK2B,IFITM2,NECTIN2,HIST1H2BJ,HIST1H2BQ,SCN9A,TGTP1,CLEC7A,HIST1H2BL,HIST1H2BN
1	TRUE	0.0176	11	266	3	0.011	0.273	GO:0031915	BP	420	positive regulation of synaptic plasticity	2	MMP9,CPLX2,NEUROD2
1	TRUE	0.0177	452	705	34	0.048	0.075	GO:0003006	BP	304	developmental process involved in reproduction	2	SULF1,PTGIS,WNT9B,RSPO3,LLGL2,KRT19,VASH1,ANGPT1,HES1,SPAG6L,ADAMTS1,RSPH1,PCDH12,LRP2,SPINT1,VCAM1,B4GALT1,ALPL,PDGFRA,ADM,MMP2,IRF2BPL,PLA2G3,IQCG,NME5,VGF,CFAP157,KRT8,FZD4,SPAG16,PTK2B,NECTIN2,SPEF2,SPINT2
1	TRUE	0.0177	154	779	17	0.022	0.11	GO:0043542	BP	304	endothelial cell migration	6	FAP,KLF4,VASH1,PLK2,ANGPT1,NRP1,EPHB4,ADAMTS9,SRPX2,ANGPT2,SLIT2,ETS1,NOV,MMRN2,CLEC14A,FGFBP1,PTK2B
1	TRUE	0.0177	4	172	2	0.012	0.5	GO:0071476	BP	157	cellular hypotonic response	2	TRPV4,STK39
1	TRUE	0.0177	58	47	3	0.064	0.052	GO:0006112	BP	38	energy reserve metabolic process	1	GRB10,PPP1R3B,KL
1	TRUE	0.0177	7	460	3	0.007	0.429	GO:1900122	BP	123	positive regulation of receptor binding	1	HFE,MMP9,ANXA2
1	TRUE	0.0179	29	224	4	0.018	0.138	GO:0021591	BP	304	ventricular system development	4	AQP1,SPAG6L,NME5,KIF27
1	TRUE	0.0179	22	886	6	0.007	0.273	GO:0072376	BP	304	protein activation cascade	1	FBLN1,CFH,A2M,CD59A,F13A1,C4B
1	TRUE	0.0179	75	148	5	0.034	0.067	GO:0044070	BP	304	regulation of anion transport	1	ACE2,STK39,CAR2,FXYD1,HTR2C
1	TRUE	0.018	336	542	23	0.042	0.068	GO:0043410	BP	304	positive regulation of MAPK cascade	1	INS2,TPD52L1,TRPV4,IGFBP4,WWC1,CTGF,NRP1,STK39,PDGFRA,GPNMB,FGF15,MAP3K15,MAP3K21,CDON,TLR4,NPNT,HTR2C,MDFIC,SHC1,ADRA2C,FZD4,LEPR,KL
1	TRUE	0.0182	9	352	3	0.009	0.333	GO:1902668	BP	304	negative regulation of axon guidance	2	NRP1,SLIT2,SEMA3F
1	TRUE	0.0183	8	406	3	0.007	0.375	GO:0048251	BP	304	elastic fiber assembly	1	LOX,EMILIN1,MFAP4
1	TRUE	0.0185	257	45	5	0.111	0.019	GO:0150063	BP	304	visual system development	5	AQP1,MFRP,COL8A2,COL8A1,SLC4A5
1	TRUE	0.0185	257	45	5	0.111	0.019	GO:0001654	BP	304	eye development	5	AQP1,MFRP,COL8A2,COL8A1,SLC4A5
1	TRUE	0.0187	258	45	5	0.111	0.019	GO:0048880	BP	304	sensory system development	4	AQP1,MFRP,COL8A2,COL8A1,SLC4A5
1	TRUE	0.0189	22	905	6	0.007	0.273	GO:0061844	BP	304	antimicrobial humoral immune response mediated by antimicrobial peptide	3	HIST1H2BC,HIST1H2BG,HIST1H2BJ,HIST1H2BQ,HIST1H2BL,HIST1H2BN
1	TRUE	0.019	60	190	5	0.026	0.083	GO:0007043	BP	304	cell-cell junction assembly	3	TRPV4,ACE2,ACE,CLDN1,CDH5
1	TRUE	0.019	81	8	2	0.25	0.025	GO:1904019	BP	402	epithelial cell apoptotic process	1	KRT18,KRT8
1	TRUE	0.0191	30	634	6	0.009	0.2	GO:0090049	BP	304	regulation of cell migration involved in sprouting angiogenesis	4	KLF4,PLK2,NRP1,SRPX2,MMRN2,FGFBP1
1	TRUE	0.0192	45	263	5	0.019	0.111	GO:0031102	BP	304	neuron projection regeneration	4	FOLR1,KLF4,GFAP,MATN2,ADM
1	TRUE	0.0192	29	946	7	0.007	0.241	GO:0019730	BP	304	antimicrobial humoral response	2	HIST1H2BC,SPON2,HIST1H2BG,HIST1H2BJ,HIST1H2BQ,HIST1H2BL,HIST1H2BN
1	TRUE	0.0194	25	116	3	0.026	0.12	GO:0001990	BP	304	regulation of systemic arterial blood pressure by hormone	8	ACE2,ACE,ENPEP
1	TRUE	0.0195	46	143	4	0.028	0.087	GO:0032890	BP	304	regulation of organic acid transport	6	ACE2,STK39,FXYD1,HTR2C
1	TRUE	0.0201	12	650	4	0.006	0.333	GO:0036158	BP	304	outer dynein arm assembly	4	ZMYND10,DNAIC2,CCDC114,DNAIC1
1	TRUE	0.0201	10	330	3	0.009	0.3	GO:0043471	BP	11	regulation of cellular carbohydrate catabolic process	3	INS2,HSD11B1,PPP1R3B
1	TRUE	0.0202	10	331	3	0.009	0.3	GO:0002921	BP	304	negative regulation of humoral immune response	2	A2M,CD59A,FOXJ1
1	TRUE	0.0205	210	914	23	0.025	0.11	GO:0001822	BP	304	kidney development	4	AQP1,BMP7,LAMA5,SULF1,WNT9B,ACE,FGF10,ANGPT1,HES1,ADAMTS1,NRP1,ITGA8,MME,ENPEP,PDGFRA,ANGPT2,SLIT2,CTSH,SMAD6,NPNT,YAP1,GPC3,COL4A3
1	TRUE	0.0207	61	704	9	0.013	0.148	GO:0032963	BP	144	collagen metabolic process	1	FAP,MMP9,ARG1,CTGF,MRC2,CBX8,MMP2,P3H2,MFAP4
1	TRUE	0.021	27	477	5	0.01	0.185	GO:0010677	BP	11	negative regulation of cellular carbohydrate metabolic process	3	INS2,DDIT4,GRB10,PGP,LEPR
1	TRUE	0.0211	13	54	2	0.037	0.154	GO:0060572	BP	304	morphogenesis of an epithelial bud	6	SULF1,SOSTDC1
1	TRUE	0.0212	90	797	12	0.015	0.133	GO:0042133	BP	96	neurotransmitter metabolic process	1	ACP5,KLF4,CD34,PTGIS,MOXD1,CLU,NOS1,RORA,TLR4,GRIN2A,PTK2B,ASS1
1	TRUE	0.0213	9	78	2	0.026	0.222	GO:0071295	BP	304	cellular response to vitamin	1	FOLR1,POSTN
1	TRUE	0.0214	59	116	4	0.034	0.068	GO:0050886	BP	304	endocrine process	3	AQP1,ACE2,ACE,ENPEP
1	TRUE	0.0214	109	949	15	0.016	0.138	GO:0035150	BP	304	regulation of tube size	2	WNT9B,ACE,P2RX1,NOS1,ADM,MMP2,MGLL,DUSP5,SMAD6,HTR2C,SHC1,DOCK5,ADRA2C,PTGS1,ARHGAP42
1	TRUE	0.0214	683	915	56	0.061	0.082	GO:0009887	BP	304	animal organ morphogenesis	3	WNT3,ACP5,FOLR1,LAMB1,AQP1,BMP7,TRPV4,LAMA5,CD34,SULF1,WNT9B,DNAH11,LHX9,PERP,CTGF,FGF10,ANGPT1,HES1,ADAMTS1,WNT10B,NRP1,COL5A2,ITGA8,SLC4A10,LRP2,CYR61,B4GALT1,ALPL,PDGFRA,UNCX,EPHB4,SLIT2,MMP2,CTSH,MFRP,CRB2,RIPOR2,SOSTDC1,CSGALNACT1,SMAD6,CDON,NPNT,FLRT2,MSX1,IGF2,PCDH15,MYH7,YAP1,ALDH1A1,DSP,GPC3,COL8A2,FREM1,HHIP,COL8A1,SPEF2
1	TRUE	0.0214	117	25	3	0.12	0.026	GO:0055002	BP	124	striated muscle cell development	2	COL14A1,WFIKKN2,KRT8
1	TRUE	0.0215	590	252	20	0.079	0.034	GO:0070925	BP	304	organelle assembly	1	ZMYND10,CFAP54,TEKT1,SPAG6L,RSPH1,CFAP206,KIF9,CDC14B,FOXJ1,DNAIC2,IQCG,NME5,CCDC113,RSPH4A,DEUP1,IQUB,KRT8,SPAG16,KIF27,SPEF2
1	TRUE	0.0215	17	452	4	0.009	0.235	GO:0002920	BP	304	regulation of humoral immune response	1	CFH,A2M,CD59A,FOXJ1
1	TRUE	0.0218	6	131	2	0.015	0.333	GO:0060978	BP	304	angiogenesis involved in coronary vascular morphogenesis	4	ACE,NRP1
1	TRUE	0.0218	401	924	37	0.04	0.092	GO:0040017	BP	304	positive regulation of locomotion	2	IL16,LAMB1,AQP1,FBLN1,BMP7,TRPV4,LBP,VTN,MMP9,MADCAM1,PLK2,FGF10,ANGPT1,ENPP2,ADAMTS1,CD151,NRP1,IL1R1,FN1,POSTN,CYR61,PDGFRA,GPNMB,SRPX2,SLIT2,MMP2,ETS1,CTSH,RIPOR2,SHTN1,STX3,DOCK5,PRKCE,FGFBP1,IGF2,TMSB4X,PTK2B
1	TRUE	0.0218	5	810	3	0.004	0.6	GO:0098711	BP	304	iron ion import across plasma membrane	4	HFE,STEAP4,STEAP2
1	TRUE	0.0218	9	406	3	0.007	0.333	GO:0030948	BP	304	negative regulation of vascular endothelial growth factor receptor signaling pathway	3	EMILIN1,CD59A,MMRN2
1	TRUE	0.0218	2	535	2	0.004	1	GO:0071288	BP	445	cellular response to mercury ion	1	AQP1,FN1
1	TRUE	0.0218	36	778	7	0.009	0.194	GO:0034605	BP	136	cellular response to heat	1	TRPV4,CD34,SCARA5,ANO1,MYOF,TCIM,ZFP976
1	TRUE	0.0218	110	949	15	0.016	0.136	GO:0006937	BP	284	regulation of muscle contraction	1	ACE2,CTGF,P2RX1,CALD1,FXYD1,NPNT,SHC1,DOCK5,DMD,ADRA2C,PTGS1,KCNA1,ARHGAP42,MYH7,DSP
1	TRUE	0.0225	87	398	8	0.02	0.092	GO:0015718	BP	304	monocarboxylic acid transport	7	SLC5A6,SLC16A12,ACE,EMB,SLC27A2,SLC16A4,SLC16A9,HTR2C
1	TRUE	0.0225	460	537	28	0.052	0.061	GO:0048729	BP	304	tissue morphogenesis	3	FOLR1,KLF4,SULF1,RSPO3,LLGL2,HES1,NRP1,LRP2,SPINT1,CAR2,WLS,B4GALT1,PDGFRA,MGP,ADM,SLIT2,MMP2,CTSH,PHLDB2,CRB2,SOSTDC1,NPNT,MSX1,YAP1,ALDH1A1,DSP,HHIP,SPINT2
1	TRUE	0.0225	29	460	5	0.011	0.172	GO:0006826	BP	304	iron ion transport	2	HFE,STEAP4,SCARA5,SLC11A1,HEPH
1	TRUE	0.0228	9	87	2	0.023	0.222	GO:0008272	BP	304	sulfate transport	7	SLC13A4,SLC26A7
1	TRUE	0.0228	110	652	12	0.018	0.109	GO:0072006	BP	304	nephron development	3	AQP1,SULF1,WNT9B,ANGPT1,HES1,ENPEP,PDGFRA,ANGPT2,NPNT,YAP1,GPC3,COL4A3
1	TRUE	0.0228	28	116	3	0.026	0.107	GO:0051955	BP	304	regulation of amino acid transport	2	ACE2,STK39,HTR2C
1	TRUE	0.0228	26	294	4	0.014	0.154	GO:0021884	BP	293	forebrain neuron development	2	NRP1,SLC4A10,SLIT2,CNTN2
1	TRUE	0.0229	237	14	3	0.214	0.013	GO:0007178	BP	304	transmembrane receptor protein serine/threonine kinase signaling pathway	4	FOLR1,SOSTDC1,WFIKKN2
1	TRUE	0.023	336	915	32	0.035	0.095	GO:0006935	BP	304	chemotaxis	3	WNT3,IL16,BMP7,TRPV4,LBP,LHX9,UNC5B,FGF10,SEMA3G,ANGPT1,MATN2,ENPP2,NRP1,FN1,LMX1A,VCAM1,CYR61,PADI2,PDGFRA,IL17RC,ANGPT2,SLIT2,ARHGEF5,SEMA3F,RIPOR2,NOV,SEMA7A,STX3,FLRT2,CNTN2,PTK2B,EFCAB1
1	TRUE	0.023	99	8	2	0.25	0.02	GO:0071356	BP	304	cellular response to tumor necrosis factor	1	KRT18,KRT8
1	TRUE	0.023	203	908	22	0.024	0.108	GO:0070372	BP	304	regulation of ERK1 and ERK2 cascade	2	KLF4,FBLN1,TRPV4,ACE2,CTGF,FGF10,ANGPT1,NRP1,FN1,CYR61,EMILIN1,PDGFRA,GPNMB,FGF15,DUSP4,SEMA7A,TLR4,NPNT,HTR2C,SHC1,DMD,PTK2B
1	TRUE	0.0238	160	262	9	0.034	0.056	GO:0048705	BP	304	skeletal system morphogenesis	4	ACP5,TRPV4,SULF1,WNT10B,ALPL,MSX1,FREM1,HHIP,SPEF2
1	TRUE	0.0247	32	914	7	0.008	0.219	GO:0001755	BP	304	neural crest cell migration	1	FOLR1,BMP7,LAMA5,NRP1,FN1,FGF15,SEMA3F
1	TRUE	0.0249	338	915	32	0.035	0.095	GO:0042330	BP	304	taxis	2	WNT3,IL16,BMP7,TRPV4,LBP,LHX9,UNC5B,FGF10,SEMA3G,ANGPT1,MATN2,ENPP2,NRP1,FN1,LMX1A,VCAM1,CYR61,PADI2,PDGFRA,IL17RC,ANGPT2,SLIT2,ARHGEF5,SEMA3F,RIPOR2,NOV,SEMA7A,STX3,FLRT2,CNTN2,PTK2B,EFCAB1
1	TRUE	0.0249	116	913	15	0.016	0.129	GO:0001890	BP	304	placenta development	1	BMP7,PTGIS,RSPO3,LLGL2,KRT19,VASH1,HES1,PCDH12,SPINT1,VCAM1,CYR61,ADM,IGF2,KRT8,SPINT2
1	TRUE	0.025	218	908	23	0.025	0.106	GO:0070371	BP	304	ERK1 and ERK2 cascade	2	KLF4,FBLN1,TRPV4,ACE2,CTGF,FGF10,ANGPT1,NRP1,FN1,CYR61,EMILIN1,PDGFRA,GPNMB,FGF15,DUSP4,CTSH,SEMA7A,TLR4,NPNT,HTR2C,SHC1,DMD,PTK2B
1	TRUE	0.0251	17	208	3	0.014	0.176	GO:0060294	BP	304	cilium movement involved in cell motility	4	CFAP54,TEKT1,SPAG16
1	TRUE	0.0254	1250	562	62	0.11	0.05	GO:0051240	BP	304	positive regulation of multicellular organismal process	2	INS2,KLF4,AQP1,MYOD1,TRPV4,ACE2,LBP,CD34,SULF1,MMP9,PTGIS,CTGF,ACE,GFAP,PLK2,CLU,ENPP2,HES1,ADAMTS1,WNT10B,THBS2,NRP1,IL1R1,SLC11A1,FN1,LMX1A,LRP2,SPINT1,CAR2,POSTN,B4GALT1,PDGFRA,NOS1,IL17RC,ADM,SRPX2,ANGPT2,CDH5,ETS1,ANXA2,CTSH,PHLDB2,FOXJ1,CRB2,CDON,NEUROD2,TLR4,PACSIN1,NPNT,SHTN1,HTR2C,ACACB,SHC1,DOCK5,ADRA2C,PTGS1,FLRT2,TOB2,FZD4,ISLR2,YAP1,KL
1	TRUE	0.0254	2658	94	28	0.298	0.011	GO:0006810	BP	304	transport	3	FOLR1,AQP1,SLC5A6,STEAP4,LBP,GRB10,EMB,CLU,NPR3,CLDN1,CLIC6,KRT18,SLC4A10,POSTN,ABCA4,WLS,SLC13A4,HEPH,SLC24A5,SLC2A12,CAR14,TBC1D2,SLC26A7,HTR2C,MDFIC,SLC39A4,SLC4A5,KCNJ13
1	TRUE	0.0254	23	38	2	0.053	0.087	GO:0048009	BP	304	insulin-like growth factor receptor signaling pathway	5	GRB10,IGFBP2
1	TRUE	0.026	365	924	34	0.037	0.093	GO:0030335	BP	304	positive regulation of cell migration	4	LAMB1,AQP1,FBLN1,BMP7,TRPV4,LBP,VTN,MMP9,MADCAM1,PLK2,FGF10,ANGPT1,ENPP2,ADAMTS1,CD151,NRP1,IL1R1,FN1,POSTN,CYR61,PDGFRA,GPNMB,SRPX2,MMP2,ETS1,CTSH,RIPOR2,SHTN1,DOCK5,PRKCE,FGFBP1,IGF2,TMSB4X,PTK2B
1	TRUE	0.0261	74	12	2	0.167	0.027	GO:0017015	BP	304	regulation of transforming growth factor beta receptor signaling pathway	2	FOLR1,WFIKKN2
1	TRUE	0.0261	133	25	3	0.12	0.023	GO:0055001	BP	124	muscle cell development	1	COL14A1,WFIKKN2,KRT8
1	TRUE	0.0262	30	116	3	0.026	0.1	GO:0003044	BP	304	regulation of systemic arterial blood pressure mediated by a chemical signal	7	ACE2,ACE,ENPEP
1	TRUE	0.0263	67	195	5	0.026	0.075	GO:0060349	BP	304	bone morphogenesis	4	ACP5,TRPV4,ALPL,MSX1,FREM1
1	TRUE	0.0264	16	54	2	0.037	0.125	GO:0003094	BP	304	glomerular filtration	5	AQP1,SULF1
1	TRUE	0.0264	102	949	14	0.015	0.137	GO:0035296	BP	304	regulation of tube diameter	3	ACE,P2RX1,NOS1,ADM,MMP2,MGLL,DUSP5,SMAD6,HTR2C,SHC1,DOCK5,ADRA2C,PTGS1,ARHGAP42
1	TRUE	0.0264	102	949	14	0.015	0.137	GO:0097746	BP	304	regulation of blood vessel diameter	4	ACE,P2RX1,NOS1,ADM,MMP2,MGLL,DUSP5,SMAD6,HTR2C,SHC1,DOCK5,ADRA2C,PTGS1,ARHGAP42
1	TRUE	0.0264	75	12	2	0.167	0.027	GO:1903844	BP	304	regulation of cellular response to transforming growth factor beta stimulus	2	FOLR1,WFIKKN2
1	TRUE	0.0273	4710	16	11	0.688	0.002	GO:0050896	BP	304	response to stimulus	1	FOLR1,AQP1,LBP,NPR3,CLDN1,KRT18,SOSTDC1,IGFBP2,WFIKKN2,KRT8,UGT1A6B
1	TRUE	0.0273	8	116	2	0.017	0.25	GO:0016264	BP	304	gap junction assembly	4	ACE2,ACE
1	TRUE	0.0273	112	8	2	0.25	0.018	GO:0034612	BP	304	response to tumor necrosis factor	1	KRT18,KRT8
1	TRUE	0.0273	31	115	3	0.026	0.097	GO:0050435	BP	290	amyloid-beta metabolic process	1	ACE,CLU,MME
1	TRUE	0.0273	162	797	17	0.021	0.105	GO:0048167	BP	420	regulation of synaptic plasticity	1	MMP9,GRIA1,GFAP,PLK2,JPH4,CPLX2,NOS1,SLC8A2,CBLN1,MGLL,VGF,NEUROD2,STX3,CNTN2,GRIN2A,PTK2B,SHISA8
1	TRUE	0.0274	56	506	7	0.014	0.125	GO:1903524	BP	304	positive regulation of blood circulation	3	ACE2,CTGF,ADM,HTR2C,SHC1,ADRA2C,PTGS1
1	TRUE	0.0274	120	705	13	0.018	0.108	GO:0010594	BP	304	regulation of endothelial cell migration	5	KLF4,VASH1,PLK2,ANGPT1,NRP1,ADAMTS9,SRPX2,ANGPT2,SLIT2,ETS1,MMRN2,FGFBP1,PTK2B
1	TRUE	0.0274	104	613	11	0.018	0.106	GO:0009266	BP	136	response to temperature stimulus	1	TRPV4,CD34,SCARA5,IL1R1,MMP24,NOS1,VGF,TLR4,MYOF,TCIM,ZFP976
1	TRUE	0.0274	3	378	2	0.005	0.667	GO:0010815	BP	382	bradykinin catabolic process	1	ACE,CTSH
1	TRUE	0.0276	97	38	3	0.079	0.031	GO:0008643	BP	304	carbohydrate transport	5	AQP1,GRB10,SLC2A12
1	TRUE	0.0278	88	224	6	0.027	0.068	GO:0007286	BP	304	spermatid development	1	SPAG6L,RSPH1,IQCG,NME5,SPAG16,SPEF2
1	TRUE	0.0278	2	663	2	0.003	1	GO:0060857	BP	443	establishment of glial blood-brain barrier	1	MXRA8,DMD
1	TRUE	0.0279	52	151	4	0.026	0.077	GO:1903825	BP	304	organic acid transmembrane transport	5	SLC5A6,SLC16A12,EMB,STK39
1	TRUE	0.0279	52	151	4	0.026	0.077	GO:1905039	BP	304	carboxylic acid transmembrane transport	6	SLC5A6,SLC16A12,EMB,STK39
1	TRUE	0.0279	339	266	14	0.053	0.041	GO:0001501	BP	304	skeletal system development	4	ACP5,TRPV4,SULF1,MMP9,NPR3,WNT10B,COL5A2,ALPL,ANXA2,WFIKKN2,MSX1,FREM1,HHIP,SPEF2
1	TRUE	0.0281	610	961	52	0.054	0.085	GO:0050877	BP	304	nervous system process	3	GLRA1,SEZ6,LAMB1,AQP1,CIC,ACE2,DNAH11,GRIA1,ACE,P2RX1,NXNL2,PLK2,JPH4,WNT10B,MYO1A,LMX1A,ITGA8,LRP2,MEIS2,MMP24,MME,ABCA4,NOS1,FOXP2,SLC8A2,ANO1,CBLN1,CCK,MGLL,CACNA1A,MFRP,DCDC2A,RIPOR2,NOV,NEUROD2,TLR4,HRH3,TLX3,HTR2C,ADRA2C,FAM19A4,PTGS1,KCNA1,IGF2,TPRN,FZD4,PCDH15,CNTN2,SCN3A,GRIN2A,PTK2B,SCN9A
1	TRUE	0.0282	17	54	2	0.037	0.118	GO:0097205	BP	304	renal filtration	4	AQP1,SULF1
1	TRUE	0.0284	46	634	7	0.011	0.152	GO:0008543	BP	304	fibroblast growth factor receptor signaling pathway	2	SULF1,CTGF,FGF15,FLRT2,FGFBP1,KL,HHIP
1	TRUE	0.0284	55	384	6	0.016	0.109	GO:0006635	BP	206	fatty acid beta-oxidation	1	ACOX2,CPT1A,SLC27A2,BDH2,ACAA2,ACACB
1	TRUE	0.0286	398	715	30	0.042	0.075	GO:0007169	BP	304	transmembrane receptor protein tyrosine kinase signaling pathway	4	INS2,SULF1,IGFBP4,MMP9,PDK4,CTGF,DDIT4,GRB10,ANGPT1,SLA,NRP1,EMILIN1,PDGFRA,FGF15,ANGPT2,CD59A,BAIAP2L1,IGFBP2,MMRN2,SHC1,FLRT2,FGFBP1,MYOF,FZD4,GPR21,KL,PTK2B,DNAIC1,HHIP,COL4A3
1	TRUE	0.0286	22	172	3	0.017	0.136	GO:0071470	BP	157	cellular response to osmotic stress	1	AQP1,TRPV4,STK39
1	TRUE	0.0291	26	143	3	0.021	0.115	GO:0032892	BP	304	positive regulation of organic acid transport	6	ACE2,FXYD1,HTR2C
1	TRUE	0.0291	757	504	38	0.075	0.05	GO:0060429	BP	304	epithelium development	4	LOXL3,FOLR1,KLF4,AQP1,SULF1,RSPO3,LLGL2,CLDN1,HES1,WNT10B,NRP1,LRP2,CAR2,VCAM1,BDH2,B4GALT1,MGP,ADM,SLIT2,MMP2,CDH5,TAGLN,CTSH,PHLDB2,FOXJ1,CRB2,SOSTDC1,LDB2,DEUP1,NPNT,PTGS1,MSX1,YAP1,ALDH1A1,DSP,HHIP,SLC4A5,SPINT2
1	TRUE	0.0291	9	110	2	0.018	0.222	GO:0030157	BP	304	pancreatic juice secretion	2	NPR3,STK39
1	TRUE	0.0291	6	172	2	0.012	0.333	GO:0006971	BP	157	hypotonic response	1	TRPV4,STK39
1	TRUE	0.0292	142	190	7	0.037	0.049	GO:0034329	BP	304	cell junction assembly	2	TRPV4,ACE2,ACE,ENPP2,CLDN1,NRP1,CDH5
1	TRUE	0.0292	275	913	27	0.03	0.098	GO:0045785	BP	304	positive regulation of cell adhesion	2	COL26A1,FBLN1,BMP7,VTN,ANGPT1,ENPP2,HES1,VIT,NRP1,FN1,VCAM1,CYR61,EMILIN1,EPHB4,IL15,ETS1,TNFSF9,IGFBP2,NPNT,STX3,ECM2,DOCK5,PRKCE,DMD,IGF2,PTK2B,COL8A1
1	TRUE	0.0292	173	47	4	0.085	0.023	GO:0005996	BP	304	monosaccharide metabolic process	1	GRB10,PPP1R3B,UGT1A6A,UGT1A6B
1	TRUE	0.0292	350	57	6	0.105	0.017	GO:1905114	BP	304	cell surface receptor signaling pathway involved in cell-cell signaling	3	FOLR1,SULF1,GRB10,WLS,SOSTDC1,MDFIC
1	TRUE	0.0294	162	959	19	0.02	0.117	GO:0060541	BP	304	respiratory system development	4	LOXL3,CIC,LAMA5,HSD11B1,CTGF,ACE,FGF10,HES1,LOX,PDGFRA,FOXP2,MGP,ANO1,CTSH,FOXJ1,YAP1,GPC3,HHIP,SPEF2
1	TRUE	0.0294	3931	16	10	0.625	0.003	GO:0051716	BP	304	cellular response to stimulus	2	FOLR1,AQP1,LBP,NPR3,KRT18,SOSTDC1,IGFBP2,WFIKKN2,KRT8,UGT1A6B
1	TRUE	0.0294	19	823	5	0.006	0.263	GO:1900047	BP	304	negative regulation of hemostasis	1	CD34,ANXA5,PDGFRA,ANXA2,TSPAN8
1	TRUE	0.0294	19	823	5	0.006	0.263	GO:0030195	BP	304	negative regulation of blood coagulation	1	CD34,ANXA5,PDGFRA,ANXA2,TSPAN8
1	TRUE	0.0294	13	314	3	0.01	0.231	GO:0048521	BP	295	negative regulation of behavior	1	INS2,LEPR,ARRDC3
1	TRUE	0.0295	31	477	5	0.01	0.161	GO:0045912	BP	11	negative regulation of carbohydrate metabolic process	2	INS2,DDIT4,GRB10,PGP,LEPR
1	TRUE	0.0296	59	491	7	0.014	0.119	GO:0007009	BP	452	plasma membrane organization	1	NDRG1,CLU,DYSF,PACSIN1,CAVIN2,MYOF,DMKN
1	TRUE	0.0297	8	127	2	0.016	0.25	GO:0002934	BP	304	desmosome organization	3	PERP,DSP
1	TRUE	0.0297	143	384	10	0.026	0.07	GO:0016042	BP	146	lipid catabolic process	1	INS2,HSD11B1,ACOX2,ENPP2,CPT1A,SLC27A2,BDH2,ACAA2,ACACB,BGLAP2
1	TRUE	0.0304	1421	46	11	0.239	0.008	GO:0071702	BP	304	organic substance transport	4	FOLR1,AQP1,LBP,GRB10,EMB,KRT18,ABCA4,WLS,SLC2A12,CAR14,HTR2C
1	TRUE	0.0304	74	914	11	0.012	0.149	GO:0034446	BP	304	substrate adhesion-dependent cell spreading	4	LAMB1,FBLN1,LAMA5,ENPP2,NRP1,FN1,ITGA8,POSTN,ANTXR1,DOCK5,FZD4
1	TRUE	0.0304	12	810	4	0.005	0.333	GO:0034755	BP	304	iron ion transmembrane transport	3	HFE,STEAP4,STEAP2,SCARA5
1	TRUE	0.031	17	959	5	0.005	0.294	GO:0060004	BP	304	reflex	3	GLRA1,FOXP2,CACNA1A,NPNT,PCDH15
1	TRUE	0.0311	1703	959	122	0.127	0.072	GO:0007399	BP	304	nervous system development	4	WNT3,SEZ6,LOXL3,FOLR1,LAMB1,KLF4,AQP1,NDRG1,CIC,BMP7,TRPV4,SULF1,VTN,WNT9B,DNAH11,LHX9,UNC5B,DDIT4,EFEMP1,ACE,GFAP,OGN,PLK2,FGF10,CDHR1,SEMA3G,CLU,MATN2,ENPP2,CLDN1,HES1,SPAG6L,ADAMTS1,ITSN1,WNT10B,IL15RA,THBS2,PCDH12,RBFOX3,NPTX1,NRP1,RAPH1,IL1R1,FN1,LMX1A,SLC4A10,LRP2,SPINT1,MMP24,POSTN,VCAM1,WLS,ADGRL2,MXRA8,NOS1,UNCX,FOXP2,LRFN1,ADM,CUL4B,SMARCA1,SRPX2,SLIT2,CBLN1,CDH11,MMP2,PLLP,RORA,CCK,CDH…
1	TRUE	0.0311	141	529	12	0.023	0.085	GO:0030324	BP	304	lung development	4	LOXL3,HSD11B1,CTGF,ACE,HES1,LOX,PDGFRA,MGP,CTSH,FOXJ1,YAP1,HHIP
1	TRUE	0.0311	56	148	4	0.027	0.071	GO:0051453	BP	304	regulation of intracellular pH	7	SLC4A10,CAR2,SLC26A7,SLC4A5
1	TRUE	0.0311	4	294	2	0.007	0.5	GO:0090259	BP	271	regulation of retinal ganglion cell axon guidance	1	NRP1,SLIT2
1	TRUE	0.0312	6	810	3	0.004	0.5	GO:0015677	BP	444	copper ion import	1	STEAP4,STEAP2,SLC31A1
1	TRUE	0.0313	22	47	2	0.043	0.091	GO:0010962	BP	11	regulation of glucan biosynthetic process	3	GRB10,PPP1R3B
1	TRUE	0.0313	22	47	2	0.043	0.091	GO:0005979	BP	11	regulation of glycogen biosynthetic process	2	GRB10,PPP1R3B
1	TRUE	0.0314	64	460	7	0.015	0.109	GO:0000041	BP	304	transition metal ion transport	1	HFE,STEAP4,SCARA5,SLC11A1,HEPH,SLC39A4,SLC31A1
1	TRUE	0.0315	88	45	3	0.067	0.034	GO:0048593	BP	304	camera-type eye morphogenesis	6	AQP1,COL8A2,COL8A1
1	TRUE	0.0315	92	224	6	0.027	0.065	GO:0048515	BP	304	spermatid differentiation	3	SPAG6L,RSPH1,IQCG,NME5,SPAG16,SPEF2
1	TRUE	0.0316	451	790	35	0.044	0.078	GO:0007507	BP	304	heart development	4	FOLR1,MYOD1,BICC1,MMP9,DNAH11,ACE,IRX4,ANGPT1,COL14A1,HES1,ADAMTS1,LOX,NRP1,LRP2,VCAM1,EMILIN1,PDGFRA,EPHB4,ADAMTS9,TNFRSF1A,ADM,FGF15,SLIT2,MMP2,FOXJ1,SMAD6,ACACB,SHC1,FLRT2,MSX1,MYH7,YAP1,DSP,GPC3,DNAIC1
1	TRUE	0.0316	56	696	8	0.011	0.143	GO:0021675	BP	304	nerve development	3	SULF1,HES1,NPTX1,NRP1,VCAM1,SEMA3F,ATOH7,DMD
1	TRUE	0.0319	1147	961	87	0.091	0.076	GO:0042127	BP	156	regulation of cell proliferation	1	WNT3,INS2,FAP,KLF4,AQP1,CNN2,NDRG1,FBLN1,BMP7,MYOD1,ACE2,LAMA5,SULF1,MMP9,ARG1,CTGF,EFEMP1,ACE,GFAP,VASH1,FGF10,CLU,TNFRSF10B,NPR3,ANGPT1,SLA,ENPP2,HES1,ADAMTS1,WNT10B,CBX8,FN1,LRP2,MEIS2,SPINT1,FAM98B,NPR1,VCAM1,CYR61,B4GALT1,PDGFRA,NOS1,FOXP2,GPNMB,TNFRSF1A,ADM,FGF15,SMARCA1,SLIT2,IL15,MMP2,CDH5,ETS1,KANK2,ANXA2,CTSH,CCK,ABCC4,FOXJ1,TNFSF9,RIPOR2,SMAD6,NOV,CDON,P3H2,TLR4,HRH3,IGFBP2,STX3,SHC1,Z…
1	TRUE	0.0321	1146	552	56	0.101	0.049	GO:0023056	BP	304	positive regulation of signaling	2	INS2,TPD52L1,LOXL3,HFE,TRPV4,LBP,SULF1,IGFBP4,MMP9,PTGIS,WWC1,RSPO3,CTGF,UNC5B,GRB10,GRIA1,GFAP,PLK2,CLU,HES1,WNT10B,NRP1,IL1R1,LMX1A,STK39,CAR2,WLS,PDGFRA,NOS1,GPNMB,SLC8A2,CTSC,FGF15,MAP3K15,MAP3K21,ANXA2,CTSH,CRB2,DCDC2A,CDON,NEUROD2,SCUBE3,TLR4,NPNT,HTR2C,MDFIC,SHC1,ADRA2C,MSX1,FZD4,CNTN2,YAP1,LEPR,KL,NECTIN2,BGLAP2
1	TRUE	0.0323	183	920	20	0.022	0.109	GO:0044262	BP	11	cellular carbohydrate metabolic process	1	INS2,PDK1,HSD11B1,IGFBP4,PDK4,DDIT4,GRB10,PCDH12,B4GALT1,RORA,CSGALNACT1,ACACB,PGP,PRKCE,PPP1R3B,STBD1,IGF2,LEPR,PTK2B,SLC5A3
1	TRUE	0.0324	1239	924	90	0.097	0.073	GO:0009888	BP	304	tissue development	3	WNT3,LOXL3,FOLR1,KLF4,AQP1,NPHS1,BMP7,MYOD1,TRPV4,LAMA5,SULF1,VTN,EYA2,PTGIS,WNT9B,RSPO3,CTGF,MADCAM1,EFEMP1,LLGL2,FGF10,ANGPT1,COL14A1,CLDN1,HES1,WNT10B,CD151,NRP1,COL5A2,FN1,ITGA8,LRP2,SPINT1,CAR2,POSTN,VCAM1,BDH2,WLS,CYR61,B4GALT1,HIVEP3,PDGFRA,UNCX,ADAMTS9,MGP,TNFRSF1A,ADM,FGF15,ANGPT2,DUSP4,SLIT2,MMP2,CDH5,TAGLN,CTSH,PHLDB2,FOXJ1,SEMA3F,DUSP5,CRB2,RIPOR2,SOSTDC1,CSGALNACT1,SMAD6,NOV,KLF10,CD…
1	TRUE	0.0324	63	613	8	0.013	0.127	GO:0009408	BP	136	response to heat	1	TRPV4,CD34,SCARA5,IL1R1,NOS1,MYOF,TCIM,ZFP976
1	TRUE	0.0328	15	644	4	0.006	0.267	GO:0072170	BP	304	metanephric tubule development	7	AQP1,WNT9B,HES1,YAP1
1	TRUE	0.0328	39	576	6	0.01	0.154	GO:0010596	BP	304	negative regulation of endothelial cell migration	1	KLF4,VASH1,ADAMTS9,ANGPT2,SLIT2,MMRN2
1	TRUE	0.0329	375	924	34	0.037	0.091	GO:2000147	BP	304	positive regulation of cell motility	3	LAMB1,AQP1,FBLN1,BMP7,TRPV4,LBP,VTN,MMP9,MADCAM1,PLK2,FGF10,ANGPT1,ENPP2,ADAMTS1,CD151,NRP1,IL1R1,FN1,POSTN,CYR61,PDGFRA,GPNMB,SRPX2,MMP2,ETS1,CTSH,RIPOR2,SHTN1,DOCK5,PRKCE,FGFBP1,IGF2,TMSB4X,PTK2B
1	TRUE	0.0329	4	314	2	0.006	0.5	GO:0060264	BP	304	regulation of respiratory burst involved in inflammatory response	2	INS2,LBP
1	TRUE	0.0329	4	314	2	0.006	0.5	GO:2000252	BP	295	negative regulation of feeding behavior	1	INS2,LEPR
1	TRUE	0.0333	195	45	4	0.089	0.021	GO:0090596	BP	304	sensory organ morphogenesis	4	AQP1,MFRP,COL8A2,COL8A1
1	TRUE	0.0334	899	913	68	0.074	0.076	GO:0009719	BP	304	response to endogenous stimulus	2	INS2,GLRA1,FOLR1,AQP1,HFE,BMP7,MYOD1,TRPV4,STEAP2,SULF1,PDK4,CTGF,DDIT4,GRB10,FGF10,HES1,WNT10B,LOX,COL5A2,ITGA8,LRP2,CAR2,ANXA5,CYR61,ALPL,PADI2,EMILIN1,PDGFRA,NOS1,PAGR1A,FGF15,COL4A2,SLIT2,MMP2,CDH5,KANK2,PAQR5,CACNA1A,LCAT,CRB2,SOSTDC1,SMAD6,VGF,BAIAP2L1,PPP1R9B,TLR4,PRDM16,VASN,NPNT,SHC1,WFIKKN2,PRKCE,FLRT2,FGFBP1,MSX1,IGF2,YAP1,GPR21,GPC3,LEPR,KL,GRIN2A,DNAIC1,MAPK15,HHIP,BGLAP,BGLAP2,ASS1
1	TRUE	0.0336	20	54	2	0.037	0.1	GO:0060571	BP	304	morphogenesis of an epithelial fold	5	SULF1,SOSTDC1
1	TRUE	0.0336	390	924	35	0.038	0.09	GO:0051272	BP	304	positive regulation of cellular component movement	2	LAMB1,AQP1,FBLN1,BMP7,TRPV4,LBP,VTN,MMP9,MADCAM1,PLK2,FGF10,ANGPT1,ENPP2,ADAMTS1,CD151,NRP1,IL1R1,FN1,POSTN,CYR61,PDGFRA,GPNMB,SRPX2,MMP2,ETS1,CTSH,RIPOR2,SHTN1,TRIM46,DOCK5,PRKCE,FGFBP1,IGF2,TMSB4X,PTK2B
1	TRUE	0.0336	27	344	4	0.012	0.148	GO:0010470	BP	304	regulation of gastrulation	1	KLF4,COL5A2,PHLDB2,CRB2
1	TRUE	0.0336	11	102	2	0.02	0.182	GO:1900119	BP	188	positive regulation of execution phase of apoptosis	1	FAP,PTGIS
1	TRUE	0.0338	15	72	2	0.028	0.133	GO:0046688	BP	239	response to copper ion	1	CP,AQP1
1	TRUE	0.0339	144	529	12	0.023	0.083	GO:0030323	BP	304	respiratory tube development	4	LOXL3,HSD11B1,CTGF,ACE,HES1,LOX,PDGFRA,MGP,CTSH,FOXJ1,YAP1,HHIP
1	TRUE	0.0339	24	670	5	0.007	0.208	GO:0070286	BP	304	axonemal dynein complex assembly	3	ZMYND10,DNAIC2,CCDC114,DNAH7B,DNAIC1
1	TRUE	0.034	522	27	5	0.185	0.01	GO:0042493	BP	304	response to drug	3	FOLR1,AQP1,CLDN1,CAR14,HTR2C
1	TRUE	0.0341	59	148	4	0.027	0.068	GO:0030641	BP	304	regulation of cellular pH	6	SLC4A10,CAR2,SLC26A7,SLC4A5
1	TRUE	0.0342	2783	959	187	0.195	0.067	GO:0048869	BP	304	cellular developmental process	2	WNT3,INS2,SEZ6,LOXL3,FOLR1,LAMB1,KLF4,NDRG1,FBLN1,NPHS1,BMP7,MYOD1,STEAP4,TRPV4,LAMA5,CD34,SULF1,VTN,EYA2,WNT9B,LHX9,CTGF,UNC5B,DDIT4,WIF1,MADCAM1,EFEMP1,TRIB2,ACE,KRT19,GFAP,VASH1,OGN,PLK2,FGF10,CDHR1,SEMA3G,CLU,ANGPT1,MATN2,COL14A1,SLA,ENPP2,CLDN1,HES1,SPAG6L,ADAMTS1,ITSN1,WNT10B,IL15RA,RSPH1,ARAP3,NPTX1,NRP1,RAPH1,COL5A2,1500015O10RIK,IL1R1,FN1,LMX1A,ITGA8,SLC4A10,LRP2,MEIS2,SPINT1,CAR2,MMP24,…
1	TRUE	0.0342	13	789	4	0.005	0.308	GO:0003176	BP	255	aortic valve development	1	EMILIN1,TNFRSF1A,SLIT2,SMAD6
1	TRUE	0.0344	125	711	13	0.018	0.104	GO:0006109	BP	11	regulation of carbohydrate metabolic process	1	INS2,PDK1,HSD11B1,IGFBP4,PDK4,DDIT4,GRB10,RORA,ACACB,PGP,PPP1R3B,LEPR,PTK2B
1	TRUE	0.0345	7	172	2	0.012	0.286	GO:0071472	BP	157	cellular response to salt stress	1	AQP1,TRPV4
1	TRUE	0.0351	148	195	7	0.036	0.047	GO:0060348	BP	304	bone development	4	ACP5,TRPV4,SULF1,ALPL,ANXA2,MSX1,FREM1
1	TRUE	0.0351	48	846	8	0.009	0.167	GO:0006690	BP	20	icosanoid metabolic process	2	GGT5,PTGIS,FAM213B,TNFRSF1A,MGLL,PLA2G3,TLR4,PTGS1
1	TRUE	0.0356	2770	38	14	0.368	0.005	GO:0051234	BP	304	establishment of localization	2	FOLR1,AQP1,LBP,GRB10,NPR3,CLDN1,CLIC6,KRT18,ABCA4,SLC2A12,CAR14,HTR2C,SLC4A5,KCNJ13
1	TRUE	0.0356	394	537	24	0.045	0.061	GO:0002009	BP	304	morphogenesis of an epithelium	4	FOLR1,KLF4,SULF1,RSPO3,LLGL2,HES1,NRP1,LRP2,SPINT1,CAR2,B4GALT1,PDGFRA,MGP,ADM,SLIT2,MMP2,CTSH,PHLDB2,SOSTDC1,NPNT,YAP1,ALDH1A1,HHIP,SPINT2
1	TRUE	0.0357	108	949	14	0.015	0.13	GO:0050880	BP	304	regulation of blood vessel size	3	ACE,P2RX1,NOS1,ADM,MMP2,MGLL,DUSP5,SMAD6,HTR2C,SHC1,DOCK5,ADRA2C,PTGS1,ARHGAP42
1	TRUE	0.0357	82	14	2	0.143	0.024	GO:0090101	BP	304	negative regulation of transmembrane receptor protein serine/threonine kinase signaling pathway	1	SOSTDC1,WFIKKN2
1	TRUE	0.0357	65	767	9	0.012	0.138	GO:1903426	BP	96	regulation of reactive oxygen species biosynthetic process	1	INS2,ACP5,KLF4,CD34,PTGIS,CLU,TLR4,PTK2B,ASS1
1	TRUE	0.0358	227	914	23	0.025	0.101	GO:0072001	BP	304	renal system development	4	AQP1,BMP7,LAMA5,SULF1,WNT9B,ACE,FGF10,ANGPT1,HES1,ADAMTS1,NRP1,ITGA8,MME,ENPEP,PDGFRA,ANGPT2,SLIT2,CTSH,SMAD6,NPNT,YAP1,GPC3,COL4A3
1	TRUE	0.0359	157	789	16	0.02	0.102	GO:1903522	BP	304	regulation of blood circulation	4	ACE2,CTGF,NOS1,ADM,MMP2,DUSP5,FXYD1,SMAD6,HTR2C,SHC1,DOCK5,DMD,ADRA2C,PTGS1,MYH7,DSP
1	TRUE	0.0359	561	913	46	0.05	0.082	GO:0023014	BP	304	signal transduction by protein phosphorylation	1	INS2,TPD52L1,KLF4,FBLN1,NPHS1,BMP7,TRPV4,ACE2,IGFBP4,WWC1,CTGF,TRIB2,FGF10,ANGPT1,NRP1,SLC11A1,FN1,STK39,CYR61,PRDX1,EMILIN1,PDGFRA,GPNMB,FGF15,MAP3K15,DUSP4,MAP3K21,CRYAB,CTSH,ARHGEF5,CDON,SEMA7A,TLR4,NPNT,HTR2C,MDFIC,SHC1,PRKCE,DMD,ADRA2C,IGF2,FZD4,MAP3K19,LEPR,KL,PTK2B
1	TRUE	0.0359	49	318	5	0.016	0.102	GO:0051384	BP	97	response to glucocorticoid	2	AQP1,MYOD1,DDIT4,ALPL,LCAT
1	TRUE	0.0359	25	47	2	0.043	0.08	GO:0070873	BP	11	regulation of glycogen metabolic process	1	GRB10,PPP1R3B
1	TRUE	0.0359	29	835	6	0.007	0.207	GO:0030513	BP	181	positive regulation of BMP signaling pathway	1	SULF1,HES1,CYR61,CRB2,MSX1,GPC3
1	TRUE	0.036	1084	562	54	0.096	0.05	GO:0051094	BP	304	positive regulation of developmental process	2	KLF4,AQP1,MYOD1,CD34,MMP9,PTGIS,CTGF,WIF1,ACE,GFAP,PLK2,CLU,ENPP2,HES1,ADAMTS1,WNT10B,THBS2,NRP1,IL1R1,FN1,LMX1A,LRP2,SPINT1,CAR2,B4GALT1,PDGFRA,ADAMTS9,ADM,SRPX2,ANGPT2,CDH5,ETS1,CTSH,PHLDB2,FOXJ1,CRB2,NEK5,CDON,NEUROD2,PRDM16,PACSIN1,NPNT,SHTN1,HTR2C,ACACB,DOCK5,ZBTB7C,ADRA2C,FLRT2,TMSB4X,FZD4,ISLR2,YAP1,KL
1	TRUE	0.0362	125	908	15	0.017	0.12	GO:0050731	BP	433	positive regulation of peptidyl-tyrosine phosphorylation	1	INS2,VTN,ACE,FGF10,ANGPT1,ENPP2,HES1,NRP1,PDGFRA,TNFRSF1A,IL15,CCK,TLR4,IGF2,PTK2B
1	TRUE	0.0365	2639	959	178	0.186	0.067	GO:0030154	BP	304	cell differentiation	3	WNT3,INS2,SEZ6,LOXL3,FOLR1,LAMB1,KLF4,NDRG1,FBLN1,NPHS1,BMP7,MYOD1,STEAP4,TRPV4,LAMA5,CD34,SULF1,VTN,EYA2,WNT9B,LHX9,CTGF,UNC5B,DDIT4,WIF1,MADCAM1,EFEMP1,TRIB2,ACE,KRT19,GFAP,OGN,PLK2,FGF10,CDHR1,SEMA3G,CLU,ANGPT1,MATN2,COL14A1,SLA,ENPP2,CLDN1,HES1,SPAG6L,ADAMTS1,ITSN1,WNT10B,IL15RA,RSPH1,NPTX1,NRP1,RAPH1,COL5A2,IL1R1,FN1,LMX1A,ITGA8,SLC4A10,LRP2,MEIS2,SPINT1,CAR2,MMP24,POSTN,BDH2,CYR61,B4GALT1,H…
1	TRUE	0.0365	4	352	2	0.006	0.5	GO:0035290	BP	304	trunk segmentation	1	NRP1,SEMA3F
1	TRUE	0.0365	2	872	2	0.002	1	GO:1904235	BP	304	regulation of substrate-dependent cell migration, cell attachment to substrate	4	FBLN1,FN1
1	TRUE	0.0365	2	872	2	0.002	1	GO:1904237	BP	304	positive regulation of substrate-dependent cell migration, cell attachment to substrate	5	FBLN1,FN1
1	TRUE	0.0365	4	352	2	0.006	0.5	GO:0036484	BP	304	trunk neural crest cell migration	2	NRP1,SEMA3F
1	TRUE	0.0365	4	352	2	0.006	0.5	GO:0036486	BP	304	ventral trunk neural crest cell migration	3	NRP1,SEMA3F
1	TRUE	0.0365	547	913	45	0.049	0.082	GO:0000165	BP	304	MAPK cascade	1	INS2,TPD52L1,KLF4,FBLN1,NPHS1,BMP7,TRPV4,ACE2,IGFBP4,WWC1,CTGF,TRIB2,FGF10,ANGPT1,NRP1,SLC11A1,FN1,STK39,CYR61,PRDX1,EMILIN1,PDGFRA,GPNMB,FGF15,MAP3K15,DUSP4,MAP3K21,CRYAB,CTSH,ARHGEF5,CDON,SEMA7A,TLR4,NPNT,HTR2C,MDFIC,SHC1,PRKCE,DMD,ADRA2C,IGF2,FZD4,LEPR,KL,PTK2B
1	TRUE	0.0365	4	352	2	0.006	0.5	GO:0097491	BP	365	sympathetic neuron projection guidance	1	NRP1,SEMA3F
1	TRUE	0.0365	4	352	2	0.006	0.5	GO:0097490	BP	185	sympathetic neuron projection extension	1	NRP1,SEMA3F
1	TRUE	0.0365	2	872	2	0.002	1	GO:2001202	BP	47	negative regulation of transforming growth factor-beta secretion	1	FBLN1,FN1
1	TRUE	0.037	3354	16	9	0.562	0.003	GO:0023052	BP	304	signaling	1	FOLR1,AQP1,LBP,NPR3,KRT18,SOSTDC1,IGFBP2,WFIKKN2,KRT8
1	TRUE	0.037	329	906	30	0.033	0.091	GO:0010817	BP	215	regulation of hormone levels	1	AQP1,HFE,TRPV4,HSD11B1,ACE,DGAT1,ITSN1,CPT1A,LRP2,ANXA5,PDGFRA,NOS1,ADM,ANO1,SLC16A2,CACNA1A,NOV,VGF,CPQ,HTR2C,PRKCE,RBP1,PTGS1,IGF2,FZD4,ALDH1A1,TG,LEPR,BGLAP2,SELENOM
1	TRUE	0.0372	513	184	14	0.076	0.027	GO:0050801	BP	304	ion homeostasis	2	TRPV4,ACE,SLC4A10,STK39,CAR2,SLC24A5,FXYD1,CAR14,SLC26A7,HTR2C,KL,SLC39A4,SLC31A1,SLC4A5
1	TRUE	0.0372	40	406	5	0.012	0.125	GO:0030199	BP	304	collagen fibril organization	1	COL14A1,LOX,COL5A2,EMILIN1,ANXA2
1	TRUE	0.0377	14	344	3	0.009	0.214	GO:0071711	BP	304	basement membrane organization	3	PHLDB2,FLRT2,SPINT2
1	TRUE	0.0377	50	318	5	0.016	0.1	GO:0031960	BP	97	response to corticosteroid	1	AQP1,MYOD1,DDIT4,ALPL,LCAT
1	TRUE	0.0379	735	115	13	0.113	0.018	GO:0048878	BP	304	chemical homeostasis	1	AQP1,ACE,CLDN1,SLC4A10,STK39,SLC24A5,CAR14,SLC26A7,HTR2C,RBP1,KL,SLC39A4,SLC4A5
1	TRUE	0.0379	55	752	8	0.011	0.145	GO:0002367	BP	28	cytokine production involved in immune response	1	HFE,ARG1,ANGPT1,IL1R1,SLC11A1,MR1,SEMA7A,TLR4
1	TRUE	0.038	11	452	3	0.007	0.273	GO:2000257	BP	304	regulation of protein activation cascade	2	CFH,A2M,CD59A
1	TRUE	0.038	11	452	3	0.007	0.273	GO:0030449	BP	304	regulation of complement activation	1	CFH,A2M,CD59A
1	TRUE	0.0385	2	913	2	0.002	1	GO:0072038	BP	105	mesenchymal stem cell maintenance involved in nephron morphogenesis	1	BMP7,WNT9B
1	TRUE	0.0386	11	455	3	0.007	0.273	GO:0021783	BP	304	preganglionic parasympathetic fiber development	5	HES1,NRP1,SEMA3F
1	TRUE	0.0386	3387	16	9	0.562	0.003	GO:0007154	BP	304	cell communication	1	FOLR1,AQP1,LBP,NPR3,KRT18,SOSTDC1,IGFBP2,WFIKKN2,KRT8
1	TRUE	0.039	462	184	13	0.071	0.028	GO:0055080	BP	304	cation homeostasis	3	TRPV4,ACE,SLC4A10,CAR2,SLC24A5,FXYD1,CAR14,SLC26A7,HTR2C,KL,SLC39A4,SLC31A1,SLC4A5
1	TRUE	0.039	1140	552	55	0.1	0.048	GO:0010647	BP	304	positive regulation of cell communication	2	INS2,TPD52L1,LOXL3,HFE,TRPV4,LBP,SULF1,IGFBP4,MMP9,PTGIS,WWC1,RSPO3,CTGF,UNC5B,GRB10,GRIA1,GFAP,PLK2,CLU,HES1,WNT10B,NRP1,IL1R1,LMX1A,STK39,CAR2,WLS,PDGFRA,NOS1,GPNMB,SLC8A2,CTSC,FGF15,MAP3K15,MAP3K21,CTSH,CRB2,DCDC2A,CDON,NEUROD2,SCUBE3,TLR4,NPNT,HTR2C,MDFIC,SHC1,ADRA2C,MSX1,FZD4,CNTN2,YAP1,LEPR,KL,NECTIN2,BGLAP2
1	TRUE	0.039	55	948	9	0.009	0.164	GO:0044344	BP	304	cellular response to fibroblast growth factor stimulus	1	SULF1,CTGF,FGF10,FGF15,ZFP36,FLRT2,FGFBP1,KL,HHIP
1	TRUE	0.0391	2960	15	8	0.533	0.003	GO:0007165	BP	304	signal transduction	1	FOLR1,LBP,NPR3,KRT18,SOSTDC1,IGFBP2,WFIKKN2,KRT8
1	TRUE	0.0391	8	663	3	0.005	0.375	GO:0021604	BP	297	cranial nerve structural organization	1	NRP1,SEMA3F,DMD
1	TRUE	0.0392	20	516	4	0.008	0.2	GO:0002369	BP	28	T cell cytokine production	2	HFE,ARG1,IL1R1,SLC11A1
1	TRUE	0.0392	45	534	6	0.011	0.133	GO:0021879	BP	293	forebrain neuron differentiation	1	HES1,NRP1,SLC4A10,UNCX,SLIT2,CNTN2
1	TRUE	0.0393	62	516	7	0.014	0.113	GO:0002456	BP	28	T cell mediated immunity	1	HFE,ARG1,IL1R1,SLC11A1,CTSC,CTSH,NECTIN2
1	TRUE	0.0398	5	294	2	0.007	0.4	GO:0021825	BP	5	substrate-dependent cerebral cortex tangential migration	1	NRP1,SLIT2
1	TRUE	0.0403	127	914	15	0.016	0.118	GO:0048754	BP	304	branching morphogenesis of an epithelial tube	4	BMP7,LAMA5,WNT9B,FGF10,ANGPT1,NRP1,B4GALT1,PDGFRA,MGP,SLIT2,CTSH,NPNT,YAP1,GPC3,HHIP
1	TRUE	0.0403	1376	552	64	0.116	0.047	GO:0048584	BP	304	positive regulation of response to stimulus	2	INS2,TPD52L1,LOXL3,IL16,HFE,MYOD1,TRPV4,LBP,SULF1,IGFBP4,MMP9,PTGIS,WWC1,RSPO3,ARG1,CTGF,UNC5B,GRB10,ACE,ACOX2,CLU,HES1,WNT10B,NRP1,IL1R1,SLC11A1,FN1,CFH,LMX1A,STK39,WLS,PDGFRA,NOS1,GPNMB,A2M,IL17RC,CTSC,FGF15,MAP3K15,SLIT2,MMP2,MAP3K21,ETS1,CTSH,CD59A,CRB2,DCDC2A,COLEC12,CDON,NEUROD2,SCUBE3,TLR4,NPNT,HTR2C,MDFIC,SHC1,ADRA2C,MSX1,FZD4,CNTN2,YAP1,LEPR,KL,NECTIN2
1	TRUE	0.0403	23	208	3	0.014	0.13	GO:0001539	BP	304	cilium or flagellum-dependent cell motility	3	CFAP54,TEKT1,SPAG16
1	TRUE	0.0403	23	208	3	0.014	0.13	GO:0060285	BP	304	cilium-dependent cell motility	4	CFAP54,TEKT1,SPAG16
1	TRUE	0.0403	86	711	10	0.014	0.116	GO:0010906	BP	11	regulation of glucose metabolic process	1	INS2,PDK1,IGFBP4,PDK4,GRB10,RORA,ACACB,PGP,PPP1R3B,LEPR
1	TRUE	0.0404	27	961	6	0.006	0.222	GO:0042755	BP	295	eating behavior	2	ACE,DGAT1,CPT1A,CCK,HRH3,LEPR
1	TRUE	0.0407	29	167	3	0.018	0.103	GO:0045104	BP	361	intermediate filament cytoskeleton organization	2	GFAP,KRT18,DSP
1	TRUE	0.0407	104	13	2	0.154	0.019	GO:0098742	BP	304	cell-cell adhesion via plasma-membrane adhesion molecules	4	CLDN1,CLDN2
1	TRUE	0.0407	376	949	34	0.036	0.09	GO:0090066	BP	304	regulation of anatomical structure size	1	WNT3,AQP1,NPHS1,SLC12A7,WNT9B,ACE,P2RX1,SEMA3G,NRP1,FN1,NOS1,ADM,SLIT2,MMP2,MGLL,SEMA3F,DUSP5,SMAD6,SEMA7A,BAIAP2L1,ARHGAP18,SHTN1,HTR2C,KIRREL,SHC1,TRIM46,DOCK5,PRKCE,ADRA2C,PTGS1,ARHGAP42,ISLR2,CNTN2,PTK2B
1	TRUE	0.0407	52	634	7	0.011	0.135	GO:1903670	BP	304	regulation of sprouting angiogenesis	3	KLF4,PLK2,NRP1,ADAMTS9,SRPX2,MMRN2,FGFBP1
1	TRUE	0.0407	17	634	4	0.006	0.235	GO:0090050	BP	304	positive regulation of cell migration involved in sprouting angiogenesis	5	PLK2,NRP1,SRPX2,FGFBP1
1	TRUE	0.0409	29	47	2	0.043	0.069	GO:0009250	BP	11	glucan biosynthetic process	1	GRB10,PPP1R3B
1	TRUE	0.0409	29	47	2	0.043	0.069	GO:0005978	BP	11	glycogen biosynthetic process	2	GRB10,PPP1R3B
1	TRUE	0.0409	29	47	2	0.043	0.069	GO:0032885	BP	11	regulation of polysaccharide biosynthetic process	3	GRB10,PPP1R3B
1	TRUE	0.0414	17	644	4	0.006	0.235	GO:0072207	BP	304	metanephric epithelium development	6	AQP1,WNT9B,HES1,YAP1
1	TRUE	0.0414	37	460	5	0.011	0.135	GO:0099587	BP	304	inorganic ion import across plasma membrane	1	HFE,STEAP4,SLC8A2,SLC39A4,SLC31A1
1	TRUE	0.0414	37	460	5	0.011	0.135	GO:0098659	BP	304	inorganic cation import across plasma membrane	2	HFE,STEAP4,SLC8A2,SLC39A4,SLC31A1
1	TRUE	0.0414	470	184	13	0.071	0.028	GO:0098771	BP	304	inorganic ion homeostasis	3	TRPV4,ACE,SLC4A10,CAR2,SLC24A5,FXYD1,CAR14,SLC26A7,HTR2C,KL,SLC39A4,SLC31A1,SLC4A5
1	TRUE	0.0414	117	12	2	0.167	0.017	GO:0007179	BP	304	transforming growth factor beta receptor signaling pathway	1	FOLR1,WFIKKN2
1	TRUE	0.0414	5	309	2	0.006	0.4	GO:0042421	BP	404	norepinephrine biosynthetic process	1	MOXD1,KL
1	TRUE	0.0414	22	61	2	0.033	0.091	GO:1902745	BP	430	positive regulation of lamellipodium organization	1	AQP1,ENPP2
1	TRUE	0.0414	23	460	4	0.009	0.174	GO:0002823	BP	446	negative regulation of adaptive immune response based on somatic recombination of immune receptors built from immunoglobulin superfamily domains	2	LOXL3,HFE,ARG1,FOXJ1
1	TRUE	0.0417	3760	127	44	0.346	0.012	GO:0051179	BP	304	localization	1	FAP,IL16,FOLR1,AQP1,SLC5A6,STEAP4,ACE2,LBP,SULF1,GRB10,ACE,EMB,CLU,NPR3,MATN2,ENPP2,CLDN1,CLIC6,KRT18,SLC4A10,STK39,POSTN,ENPEP,ABCA4,WLS,GPNMB,SLC13A4,HEPH,FOXJ1,SLC24A5,SLC2A12,CAR14,TBC1D2,SLC26A7,HTR2C,MDFIC,ACACB,MSX1,TRPM3,DSP,SLC39A4,IFI27,SLC4A5,KCNJ13
1	TRUE	0.0417	172	8	2	0.25	0.012	GO:0097191	BP	304	extrinsic apoptotic signaling pathway	3	KRT18,KRT8
1	TRUE	0.0418	53	464	6	0.013	0.113	GO:0098739	BP	304	import across plasma membrane	5	HFE,STEAP4,LRP2,SLC8A2,SLC39A4,SLC31A1
1	TRUE	0.0418	23	789	5	0.006	0.217	GO:0060977	BP	304	coronary vasculature morphogenesis	5	ACE,ANGPT1,NRP1,LRP2,SMAD6
1	TRUE	0.0418	158	315	9	0.029	0.057	GO:0060326	BP	304	cell chemotaxis	4	IL16,TRPV4,LBP,ENPP2,NRP1,VCAM1,IL17RC,SLIT2,EFCAB1
1	TRUE	0.0418	308	948	29	0.031	0.094	GO:0009617	BP	304	response to bacterium	1	ACP5,MGST1,LBP,HIST1H2BC,ACE,TNFRSF10B,ADAMTS5,TAP2,SLC11A1,MR1,ADGRL2,ADAMTS9,TNFRSF1A,ADM,FGF15,TMEM255A,SPON2,BAIAP2L1,TLR4,SHC1,ZFP36,PRKCE,GPC3,HIST1H2BG,HIST1H2BJ,HIST1H2BQ,TGTP1,HIST1H2BL,HIST1H2BN
1	TRUE	0.0418	5	314	2	0.006	0.4	GO:0060267	BP	304	positive regulation of respiratory burst	1	INS2,LBP
1	TRUE	0.0418	5	314	2	0.006	0.4	GO:0002536	BP	304	respiratory burst involved in inflammatory response	1	INS2,LBP
1	TRUE	0.0418	8	711	3	0.004	0.375	GO:0042762	BP	203	regulation of sulfur metabolic process	1	PDK1,PDK4,CACNA1A
1	TRUE	0.0418	11	488	3	0.006	0.273	GO:1904406	BP	96	negative regulation of nitric oxide metabolic process	2	ACP5,CD34,PTGIS
1	TRUE	0.0418	11	488	3	0.006	0.273	GO:0045019	BP	96	negative regulation of nitric oxide biosynthetic process	1	ACP5,CD34,PTGIS
1	TRUE	0.0418	5	314	2	0.006	0.4	GO:0070874	BP	11	negative regulation of glycogen metabolic process	2	INS2,GRB10
1	TRUE	0.0418	5	314	2	0.006	0.4	GO:0005981	BP	11	regulation of glycogen catabolic process	2	INS2,PPP1R3B
1	TRUE	0.0419	99	14	2	0.143	0.02	GO:0009855	BP	245	determination of bilateral symmetry	2	FOLR1,SOSTDC1
1	TRUE	0.0423	59	23	2	0.087	0.034	GO:0007200	BP	99	phospholipase C-activating G-protein coupled receptor signaling pathway	1	NPR3,HTR2C
1	TRUE	0.0424	30	167	3	0.018	0.1	GO:0045103	BP	361	intermediate filament-based process	1	GFAP,KRT18,DSP
1	TRUE	0.0424	35	139	3	0.022	0.086	GO:1903556	BP	304	negative regulation of tumor necrosis factor superfamily cytokine production	2	ACP5,LBP,GPNMB
1	TRUE	0.0424	35	139	3	0.022	0.086	GO:0032720	BP	304	negative regulation of tumor necrosis factor production	1	ACP5,LBP,GPNMB
1	TRUE	0.0424	100	14	2	0.143	0.02	GO:0009799	BP	245	specification of symmetry	1	FOLR1,SOSTDC1
1	TRUE	0.0428	14	105	2	0.019	0.143	GO:0097242	BP	304	amyloid-beta clearance	2	CLU,MME
1	TRUE	0.0432	12	455	3	0.007	0.25	GO:0048486	BP	304	parasympathetic nervous system development	4	HES1,NRP1,SEMA3F
1	TRUE	0.0433	57	948	9	0.009	0.158	GO:0071774	BP	304	response to fibroblast growth factor	5	SULF1,CTGF,FGF10,FGF15,ZFP36,FLRT2,FGFBP1,KL,HHIP
1	TRUE	0.0433	19	579	4	0.007	0.211	GO:0085029	BP	304	extracellular matrix assembly	2	LOX,EMILIN1,ANTXR1,MFAP4
1	TRUE	0.0436	57	84	3	0.036	0.053	GO:0018958	BP	231	phenol-containing compound metabolic process	1	SLC24A5,HTR2C,KL
1	TRUE	0.0443	49	905	8	0.009	0.163	GO:0050830	BP	304	defense response to Gram-positive bacterium	2	ACP5,LBP,HIST1H2BC,HIST1H2BG,HIST1H2BJ,HIST1H2BQ,HIST1H2BL,HIST1H2BN
1	TRUE	0.0451	2148	464	80	0.172	0.037	GO:0023051	BP	304	regulation of signaling	1	INS2,LOXL3,FOLR1,KLF4,HFE,TRPV4,BICC1,ACE2,LBP,SULF1,IGFBP4,MMP9,PTGIS,WWC1,RSPO3,ARG1,DDIT4,GRB10,WIF1,GRIA1,GFAP,CLU,HES1,WNT10B,CPT1A,NRP1,CPLX2,LMX1A,STK39,LRP2,CAR2,POSTN,WLS,EMILIN1,GPNMB,SLC8A2,CTSC,ADM,FGF15,SLIT2,MAP3K21,ANXA2,CTSH,CD59A,CRB2,DCDC2A,NME5,SOSTDC1,ACAA2,VGF,CDON,NEUROD2,SCUBE3,ARHGAP18,IGFBP2,PRDM16,VASN,NPNT,HTR2C,MDFIC,MMRN2,SHC1,WFIKKN2,AMER3,ADRA2C,PTGS1,FLRT2,MSX1,MYO…
1	TRUE	0.0452	1894	839	118	0.141	0.062	GO:0050793	BP	304	regulation of developmental process	2	INS2,SEZ6,LOXL3,KLF4,AQP1,MYOD1,TRPV4,CD34,SULF1,MMP9,PTGIS,WNT9B,WWC1,CTGF,WIF1,EFEMP1,TRIB2,ACE,GFAP,VASH1,PLK2,SEMA3G,CLU,COL14A1,ENPP2,HES1,ADAMTS1,WNT10B,IL15RA,THBS2,ARAP3,NRP1,COL5A2,IL1R1,FN1,LMX1A,LRP2,MEIS2,SPINT1,CAR2,POSTN,SH3D19,ADGRL2,CYR61,B4GALT1,EMILIN1,PDGFRA,NOS1,UNCX,EPHB4,ADAMTS9,TNFRSF1A,PAGR1A,ADM,SRPX2,ANGPT2,SLIT2,CBLN1,IL15,CDH5,ETS1,ANXA2,RORA,CTSH,CD59A,PHLDB2,MGLL,FOX…
1	TRUE	0.0456	32	47	2	0.043	0.062	GO:0032881	BP	11	regulation of polysaccharide metabolic process	2	GRB10,PPP1R3B
1	TRUE	0.0456	77	323	6	0.019	0.078	GO:0007631	BP	295	feeding behavior	1	INS2,ACE2,ACE,CPT1A,HTR2C,LEPR
1	TRUE	0.0465	23	819	5	0.006	0.217	GO:0032878	BP	143	regulation of establishment or maintenance of cell polarity	1	LLGL2,CDH5,RIPOR2,SHTN1,PTK2B
1	TRUE	0.0466	1011	620	54	0.087	0.053	GO:0009967	BP	304	positive regulation of signal transduction	2	INS2,TPD52L1,LOXL3,HFE,TRPV4,LBP,SULF1,IGFBP4,MMP9,PTGIS,WWC1,RSPO3,CTGF,UNC5B,GRB10,CLU,HES1,WNT10B,NRP1,IL1R1,LMX1A,STK39,WLS,LURAP1,PDGFRA,NOS1,GPNMB,TNFRSF1A,CTSC,FGF15,MAP3K15,MAP3K21,CTSH,ARHGEF5,CRB2,DCDC2A,CDON,NEUROD2,SCUBE3,TLR4,NPNT,HTR2C,MDFIC,SHC1,ADRA2C,MSX1,FZD4,CNTN2,YAP1,GPC3,TCIM,LEPR,KL,NECTIN2
1	TRUE	0.0467	23	823	5	0.006	0.217	GO:0050819	BP	304	negative regulation of coagulation	2	CD34,ANXA5,PDGFRA,ANXA2,TSPAN8
1	TRUE	0.0467	500	913	41	0.045	0.082	GO:0043408	BP	304	regulation of MAPK cascade	1	INS2,TPD52L1,KLF4,FBLN1,BMP7,TRPV4,ACE2,IGFBP4,WWC1,CTGF,TRIB2,FGF10,ANGPT1,NRP1,FN1,STK39,CYR61,PRDX1,EMILIN1,PDGFRA,GPNMB,FGF15,MAP3K15,DUSP4,MAP3K21,ARHGEF5,CDON,SEMA7A,TLR4,NPNT,HTR2C,MDFIC,SHC1,PRKCE,DMD,ADRA2C,IGF2,FZD4,LEPR,KL,PTK2B
1	TRUE	0.0467	3	644	2	0.003	0.667	GO:0072180	BP	84	mesonephric duct morphogenesis	1	WNT9B,GPC3
1	TRUE	0.0467	5	352	2	0.006	0.4	GO:1902287	BP	360	semaphorin-plexin signaling pathway involved in axon guidance	1	NRP1,SEMA3F
1	TRUE	0.0467	8	199	2	0.01	0.25	GO:0071493	BP	251	cellular response to UV-B	1	MME,MFAP4
1	TRUE	0.0467	5	352	2	0.006	0.4	GO:0021636	BP	297	trigeminal nerve morphogenesis	1	NRP1,SEMA3F
1	TRUE	0.0467	5	352	2	0.006	0.4	GO:0021637	BP	297	trigeminal nerve structural organization	2	NRP1,SEMA3F
1	TRUE	0.047	3	649	2	0.003	0.667	GO:0061526	BP	95	acetylcholine secretion	1	CACNA1A,HTR2C
1	TRUE	0.047	3	649	2	0.003	0.667	GO:0014055	BP	95	acetylcholine secretion, neurotransmission	2	CACNA1A,HTR2C
1	TRUE	0.047	3	649	2	0.003	0.667	GO:0014056	BP	95	regulation of acetylcholine secretion, neurotransmission	1	CACNA1A,HTR2C
1	TRUE	0.0472	3	652	2	0.003	0.667	GO:0048014	BP	304	Tie signaling pathway	5	ANGPT1,ANGPT2
1	TRUE	0.0472	36	43	2	0.047	0.056	GO:0009712	BP	231	catechol-containing compound metabolic process	2	HTR2C,KL
1	TRUE	0.0472	36	43	2	0.047	0.056	GO:0006584	BP	231	catecholamine metabolic process	3	HTR2C,KL
1	TRUE	0.0476	48	949	8	0.008	0.167	GO:0006940	BP	284	regulation of smooth muscle contraction	2	P2RX1,CALD1,NPNT,SHC1,DOCK5,ADRA2C,PTGS1,ARHGAP42
1	TRUE	0.0477	4	460	2	0.004	0.5	GO:0002725	BP	28	negative regulation of T cell cytokine production	1	HFE,ARG1
1	TRUE	0.048	71	148	4	0.027	0.056	GO:0030004	BP	304	cellular monovalent inorganic cation homeostasis	5	SLC4A10,CAR2,SLC26A7,SLC4A5
1	TRUE	0.0481	7	913	3	0.003	0.429	GO:0061309	BP	304	cardiac neural crest cell development involved in outflow tract morphogenesis	1	FOLR1,BMP7,HES1
1	TRUE	0.0485	2127	464	79	0.17	0.037	GO:0010646	BP	304	regulation of cell communication	1	INS2,LOXL3,FOLR1,KLF4,HFE,TRPV4,BICC1,ACE2,LBP,SULF1,IGFBP4,MMP9,PTGIS,WWC1,RSPO3,ARG1,DDIT4,GRB10,WIF1,GRIA1,GFAP,CLU,HES1,WNT10B,CPT1A,NRP1,CPLX2,LMX1A,STK39,LRP2,CAR2,POSTN,WLS,EMILIN1,GPNMB,SLC8A2,CTSC,ADM,FGF15,SLIT2,MAP3K21,CTSH,CD59A,CRB2,DCDC2A,NME5,SOSTDC1,ACAA2,VGF,CDON,NEUROD2,SCUBE3,ARHGAP18,IGFBP2,PRDM16,VASN,NPNT,HTR2C,MDFIC,MMRN2,SHC1,WFIKKN2,AMER3,ADRA2C,PTGS1,FLRT2,MSX1,MYOF,FZD4…
1	TRUE	0.0485	30	915	6	0.007	0.2	GO:0030517	BP	272	negative regulation of axon extension	1	WNT3,SEMA3G,NRP1,SLIT2,SEMA3F,TRIM46
1	TRUE	0.0486	14	115	2	0.017	0.143	GO:0046325	BP	384	negative regulation of glucose import	1	GRB10,ACE
1	TRUE	0.0487	155	934	17	0.018	0.11	GO:0001894	BP	304	tissue homeostasis	1	ACP5,CD34,PDK4,CTGF,CDHR1,COL14A1,STK39,CAR2,CTSK,ABCA4,CTSH,TRP53INP2,TLR4,LDB2,PCDH15,YAP1,PTK2B
1	TRUE	0.0492	3	672	2	0.003	0.667	GO:1905907	BP	371	negative regulation of amyloid fibril formation	1	CLU,CRYAB
1	TRUE	0.0492	392	45	5	0.111	0.013	GO:0007423	BP	304	sensory organ development	4	AQP1,MFRP,COL8A2,COL8A1,SLC4A5
1	TRUE	0.0492	30	626	5	0.008	0.167	GO:1903523	BP	304	negative regulation of blood circulation	2	NOS1,ADM,MMP2,DUSP5,DOCK5
1	TRUE	0.0492	65	78	3	0.038	0.046	GO:0007584	BP	304	response to nutrient	1	FOLR1,POSTN,RBP1
1	TRUE	0.0492	9	684	3	0.004	0.333	GO:0002577	BP	316	regulation of antigen processing and presentation	1	HFE,TAP2,SLC11A1
1	TRUE	0.0492	63	874	9	0.01	0.143	GO:1901568	BP	20	fatty acid derivative metabolic process	1	GGT5,PTGIS,DGAT1,FAM213B,TNFRSF1A,MGLL,PLA2G3,TLR4,PTGS1
1	TRUE	0.0492	25	460	4	0.009	0.16	GO:0002820	BP	446	negative regulation of adaptive immune response	1	LOXL3,HFE,ARG1,FOXJ1
1	TRUE	0.0496	2058	929	137	0.147	0.067	GO:0022607	BP	304	cellular component assembly	1	INS2,GLRA1,AQP1,FBLIM1,NPHS1,MGST1,BMP7,ZMYND10,TRPV4,ACE2,LAMA5,PLS3,CD34,VTN,MMP9,HIST1H2BC,ARG1,CTGF,CFAP54,COL6A2,GABRA6,ACE,P2RX1,TEKT1,KRT19,OCLN,PLK2,SCARA5,CLU,ANGPT1,ENPP2,CLDN1,HES1,DGAT1,SPAG6L,WNT10B,THBS2,RSPH1,ARHGAP28,TAP2,LOX,CPT1A,NRP1,FN1,PAM,ANXA5,ADGRL2,CFAP206,B4GALT1,1110017D15RIK,EMILIN1,PDGFRA,CALD1,EMP1,MGP,TNFRSF1A,RAB38,DNAJB13,SRPX2,RAB20,SLIT2,CBLN1,CDH5,CRYAB,KANK2,A…
1	TRUE	0.0496	67	390	6	0.015	0.09	GO:0014910	BP	304	regulation of smooth muscle cell migration	4	ACE,ADAMTS1,POSTN,SLIT2,DOCK5,TMSB4X
1	TRUE	0.0496	13	455	3	0.007	0.231	GO:0072234	BP	304	metanephric nephron tubule development	1	AQP1,HES1,YAP1
1	TRUE	0.0496	206	25	3	0.12	0.015	GO:0051146	BP	124	striated muscle cell differentiation	1	COL14A1,WFIKKN2,KRT8
1	TRUE	0.0497	256	455	15	0.033	0.059	GO:0001655	BP	304	urogenital system development	4	AQP1,SULF1,ACE,HES1,ADAMTS1,NRP1,MME,ENPEP,ANGPT2,SLIT2,MMP2,CTSH,NPNT,YAP1,COL4A3
1	TRUE	0.0497	203	8	2	0.25	0.01	GO:0019221	BP	304	cytokine-mediated signaling pathway	1	KRT18,KRT8
1	TRUE	0.0499	3	684	2	0.003	0.667	GO:0002589	BP	368	regulation of antigen processing and presentation of peptide antigen via MHC class I	1	HFE,TAP2

## Sheet: GO_Cerebellum_Adult
query.number	significant	p.value	term.size	query.size	overlap.size	precision	recall	term.id	domain	subgraph.number	term.name	relative.depth	intersection
1	TRUE	0.000275	192	459	16	0.035	0.083	GO:0043062	BP	86	extracellular structure organization	1	DDR1,SULF2,LPL,ADAMTSL4,VTN,PXDN,COL11A2,COL19A1,SFRP2,FSCN1,ADAMTS9,TNFRSF1A,MYO1E,VWA1,PHLDB1,TNFRSF11B
1	TRUE	0.000275	162	459	15	0.033	0.093	GO:0030198	BP	86	extracellular matrix organization	2	DDR1,SULF2,ADAMTSL4,VTN,PXDN,COL11A2,COL19A1,SFRP2,FSCN1,ADAMTS9,TNFRSF1A,MYO1E,VWA1,PHLDB1,TNFRSF11B
1	TRUE	0.0063	8	156	3	0.019	0.375	GO:0033690	BP	20	positive regulation of osteoblast proliferation	2	SOX8,BMP2,TMEM119
1	TRUE	0.0289	740	516	30	0.058	0.041	GO:0022603	BP	69	regulation of anatomical structure morphogenesis	1	GNA12,EFNB3,SULF2,EPB41L2,COCH,RAPGEF3,ST6GAL1,ACHE,THBS2,SOX8,GAL,MYOC,BMP2,SFRP2,LIMK1,EPHB4,ADAMTS9,TNFRSF1A,ADM,VAT1,MAG,LPAR1,STRIP2,DNM3,PHLDB1,EP300,TNFRSF11B,HHIP,AGTR2,SYNE1
1	TRUE	0.0289	188	63	5	0.079	0.027	GO:0043270	BP	5	positive regulation of ion transport	1	SLC38A3,RAPGEF3,CHRNA4,KCNC2,SCN4B
1	TRUE	0.0289	55	414	6	0.014	0.109	GO:1901379	BP	5	regulation of potassium ion transmembrane transport	1	VAMP2,RAPGEF3,GAL,KCNAB2,KCNC2,KCNE1L
1	TRUE	0.0289	2	422	2	0.005	1	GO:0140239	BP	70	postsynaptic endocytosis	1	DNM3,SYNE1
1	TRUE	0.0289	2	422	2	0.005	1	GO:0098884	BP	70	postsynaptic neurotransmitter receptor internalization	1	DNM3,SYNE1
1	TRUE	0.0289	284	500	16	0.032	0.056	GO:0009617	BP	75	response to bacterium	4	ADAMTS4,MGST1,COCH,LITAF,CD86,NCF2,PTPN22,ADAMTS9,TNFRSF1A,ADM,NRADD,MALT1,ZCCHC11,CNR1,TNFRSF11B,B3GALT5
1	TRUE	0.0289	170	500	12	0.024	0.071	GO:0002237	BP	75	response to molecule of bacterial origin	3	MGST1,LITAF,CD86,NCF2,PTPN22,TNFRSF1A,ADM,NRADD,MALT1,ZCCHC11,CNR1,TNFRSF11B
1	TRUE	0.0289	45	8	2	0.25	0.044	GO:0045471	BP	75	response to ethanol	1	TH,GLRA1
1	TRUE	0.0289	158	500	11	0.022	0.07	GO:0032496	BP	75	response to lipopolysaccharide	1	MGST1,LITAF,CD86,NCF2,PTPN22,TNFRSF1A,ADM,NRADD,ZCCHC11,CNR1,TNFRSF11B
1	TRUE	0.0289	534	111	9	0.081	0.017	GO:0051129	BP	44	negative regulation of cellular component organization	1	TOP2A,XRCC3,RAPGEF3,MYOC,NECAB2,SNX33,VAT1,LPAR1,EML2
1	TRUE	0.0289	2672	333	52	0.156	0.019	GO:0048869	BP	86	cellular developmental process	2	TH,EFNB3,SULF2,ZMIZ1,NOL3,LPL,ADAMTSL4,VTN,CACNB4,WASF1,WIF1,NEFH,SREBF1,TOP2A,COCH,STMN4,RAPGEF3,ST6GAL1,SIK1,TMEM204,SOX8,IRF6,DCLRE1C,MYOC,MEIS2,BMP2,PTPN22,SFRP2,KCNAB2,ADAMTS9,ADM,PIR,MYO1E,4932438A13RIK,LPAR1,STRIP2,PRRC2C,DNM3,CNR1,ZFP488,PHLDB1,B3GNT2,PHGDH,TMEM119,SMYD1,NKX2-9,HYDIN,TUBB3,SYNE2,HHIP,AGTR2,ZGLP1
1	TRUE	0.0289	2531	383	57	0.149	0.023	GO:0030154	BP	86	cell differentiation	3	GNA12,TH,EFNB3,SULF2,ZMIZ1,NOL3,LPL,ADAMTSL4,VTN,CACNB4,WASF1,WIF1,NEFH,SREBF1,TOP2A,STMN4,RAPGEF3,ST6GAL1,ACHE,SIK1,TMEM204,SOX8,COL11A2,GAL,IRF6,DCLRE1C,MYOC,MEIS2,BMP2,PTPN22,SFRP2,KCNAB2,ADAMTS9,ADM,PIR,MYO1E,CLIC4,4932438A13RIK,LPAR1,PRRC2C,DNM3,PDE3A,CNR1,ZFP488,PHLDB1,B3GNT2,PHGDH,TMEM119,SMYD1,NKX2-9,HYDIN,TUBB3,SYNE2,HHIP,AGTR2,ZGLP1,HIST4H4
1	TRUE	0.0289	3	238	2	0.008	0.667	GO:0002378	BP	99	immunoglobulin biosynthetic process	1	GALNT2,GM20388
1	TRUE	0.0289	132	502	10	0.02	0.076	GO:0031032	BP	76	actomyosin structure organization	1	EPB41L2,SORBS3,RAPGEF3,EPB41L4A,PPM1F,MYOC,LIMK1,ASAP3,LPAR1,EP300
1	TRUE	0.0289	73	488	8	0.016	0.11	GO:0110020	BP	76	regulation of actomyosin structure organization	2	SORBS3,RAPGEF3,PPM1F,MYOC,LIMK1,ASAP3,LPAR1,EP300
1	TRUE	0.0289	66	488	7	0.014	0.106	GO:0051492	BP	76	regulation of stress fiber assembly	2	SORBS3,RAPGEF3,PPM1F,MYOC,LIMK1,ASAP3,LPAR1
1	TRUE	0.0289	43	488	6	0.012	0.14	GO:0051496	BP	76	positive regulation of stress fiber assembly	2	SORBS3,RAPGEF3,PPM1F,MYOC,LIMK1,LPAR1
1	TRUE	0.0289	21	156	3	0.019	0.143	GO:0033687	BP	20	osteoblast proliferation	1	SOX8,BMP2,TMEM119
1	TRUE	0.0289	19	156	3	0.019	0.158	GO:0033688	BP	20	regulation of osteoblast proliferation	2	SOX8,BMP2,TMEM119
1	TRUE	0.0289	95	63	4	0.063	0.042	GO:0001508	BP	61	action potential	1	GLRA1,CHRNA4,KCNC2,SCN4B
1	TRUE	0.0289	4136	500	105	0.21	0.025	GO:0032501	BP	10	multicellular organismal process	1	GNA12,TH,GLRA1,DDR1,EFNB3,CNN2,BCAN,SULF2,ZMIZ1,NOL3,LPL,VTN,CACNB4,WASF1,NEFH,SREBF1,TOP2A,COCH,AMN,STMN4,RAPGEF3,LITAF,CD86,ACHE,THBS2,SIK1,TMEM204,SOX8,COL11A2,GAL,COL19A1,PPM1F,NCF2,IRF6,DCLRE1C,MYOC,ITGB6,MEIS2,BMP2,CHRNA4,FAM83D,PTPN22,SFRP2,LMNA,KCNAB2,LIMK1,EPHB4,ADAMTS9,TNFRSF1A,SYNM,SYTL2,ADM,TIAL1,PIR,MCAM,MYO1E,NRADD,MALT1,ZCCHC11,DHCR24,CLIC4,4932438A13RIK,PKD2L1,NINJ1,CIART,LPAR1,RF…
1	TRUE	0.0289	116	448	9	0.02	0.078	GO:1901617	BP	42	organic hydroxy compound biosynthetic process	1	TH,SREBF1,BMP2,DKK3,MSMO1,DHCR24,GPR37,MVK,AGTR2
1	TRUE	0.0289	9	383	3	0.008	0.333	GO:0031943	BP	42	regulation of glucocorticoid metabolic process	1	GAL,BMP2,DKK3
1	TRUE	0.0289	66	89	4	0.045	0.061	GO:0015837	BP	19	amine transport	1	TH,SLC38A3,CHRNA4,AGTR2
1	TRUE	0.0292	47	8	2	0.25	0.043	GO:0007601	BP	105	visual perception	2	TH,GLRA1
1	TRUE	0.0292	49	488	6	0.012	0.122	GO:0032233	BP	76	positive regulation of actin filament bundle assembly	1	SORBS3,RAPGEF3,PPM1F,MYOC,LIMK1,LPAR1
1	TRUE	0.0292	17	39	2	0.051	0.118	GO:0060080	BP	71	inhibitory postsynaptic potential	1	GLRA1,CHRNA4
1	TRUE	0.0298	51	8	2	0.25	0.039	GO:0050953	BP	105	sensory perception of light stimulus	1	TH,GLRA1
1	TRUE	0.0333	223	504	13	0.026	0.058	GO:1904062	BP	5	regulation of cation transmembrane transport	2	NOL3,CACNB4,VAMP2,RAPGEF3,GAL,CNIH3,CHRNA4,PTPN22,KCNAB2,KCNC2,CACNA2D1,SCN4B,KCNE1L
1	TRUE	0.0333	6	143	2	0.014	0.333	GO:0042487	BP	110	regulation of odontogenesis of dentin-containing tooth	1	BMP2,TNFRSF11B
1	TRUE	0.0346	1189	346	29	0.084	0.024	GO:0009605	BP	75	response to external stimulus	1	GLRA1,EFNB3,ADAMTS4,MGST1,SLC38A3,CACNB4,SREBF1,COCH,LITAF,ST6GAL1,CD86,SIK1,NCF2,PTPN22,SFRP2,ADAMTS9,ADM,TAGAP,PKD2L1,LPAR1,MVK,CNR1,B3GNT2,TNFAIP6,TUBB3,TNFRSF11B,RHOG,B3GALT5,IFI27L2A
1	TRUE	0.0352	12	374	3	0.008	0.25	GO:0042416	BP	13	dopamine biosynthetic process	2	TH,GPR37,AGTR2
1	TRUE	0.0352	56	474	6	0.013	0.107	GO:0002027	BP	6	regulation of heart rate	2	SREBF1,ADM,CACNA2D1,SCN4B,AGTR2,KCNE1L
1	TRUE	0.0352	76	488	7	0.014	0.092	GO:0030038	BP	76	contractile actin filament bundle assembly	3	SORBS3,RAPGEF3,PPM1F,MYOC,LIMK1,ASAP3,LPAR1
1	TRUE	0.0352	76	488	7	0.014	0.092	GO:0043149	BP	76	stress fiber assembly	4	SORBS3,RAPGEF3,PPM1F,MYOC,LIMK1,ASAP3,LPAR1
1	TRUE	0.0363	392	504	18	0.036	0.046	GO:0043269	BP	5	regulation of ion transport	1	SLC38A3,NOL3,CACNB4,VAMP2,RAPGEF3,SIK1,GAL,CNIH3,CHRNA4,PTPN22,KCNAB2,KCNC2,CACNA2D1,CNR1,SCN4B,OPRD1,AGTR2,KCNE1L
1	TRUE	0.0366	69	414	6	0.014	0.087	GO:0043266	BP	5	regulation of potassium ion transport	3	VAMP2,RAPGEF3,GAL,KCNAB2,KCNC2,KCNE1L
1	TRUE	0.0366	171	63	4	0.063	0.023	GO:0032412	BP	5	regulation of ion transmembrane transporter activity	2	RAPGEF3,CHRNA4,KCNC2,SCN4B
1	TRUE	0.0366	27	414	4	0.01	0.148	GO:1901381	BP	5	positive regulation of potassium ion transmembrane transport	2	RAPGEF3,GAL,KCNC2,KCNE1L
1	TRUE	0.0366	8	149	2	0.013	0.25	GO:0071468	BP	84	cellular response to acidic pH	2	SLC38A3,PKD2L1
1	TRUE	0.0366	78	488	7	0.014	0.09	GO:0032231	BP	76	regulation of actin filament bundle assembly	1	SORBS3,RAPGEF3,PPM1F,MYOC,LIMK1,ASAP3,LPAR1
1	TRUE	0.0366	3	411	2	0.005	0.667	GO:0014735	BP	95	regulation of muscle atrophy	1	NOL3,EP300
1	TRUE	0.0366	977	491	33	0.067	0.034	GO:0003008	BP	10	system process	2	TH,GLRA1,SULF2,NOL3,CACNB4,SREBF1,COCH,AMN,COL11A2,GAL,NCF2,MYOC,MEIS2,CHRNA4,LMNA,KCNAB2,TNFRSF1A,SYNM,ADM,MYO1E,PKD2L1,SGCZ,CACNA2D1,PDE3A,CNR1,SCN4B,OPRD1,B3GNT2,EP300,NPTX2,AGTR2,KCNE1L,SYNE1
1	TRUE	0.0366	85	6	2	0.333	0.024	GO:0035637	BP	10	multicellular organismal signaling	2	GLRA1,SCN4B
1	TRUE	0.0366	368	8	3	0.375	0.008	GO:0044057	BP	10	regulation of system process	1	TH,GLRA1,SCN4B
1	TRUE	0.0366	13	376	3	0.008	0.231	GO:0046184	BP	91	aldehyde biosynthetic process	1	TKT,BMP2,DKK3
1	TRUE	0.0366	13	390	3	0.008	0.231	GO:0034138	BP	104	toll-like receptor 3 signaling pathway	1	CD86,PTPN22,RFTN1
1	TRUE	0.0394	18	63	2	0.032	0.111	GO:1901018	BP	5	positive regulation of potassium ion transmembrane transporter activity	1	RAPGEF3,KCNC2
1	TRUE	0.0397	178	63	4	0.063	0.022	GO:0022898	BP	5	regulation of transmembrane transporter activity	2	RAPGEF3,CHRNA4,KCNC2,SCN4B
1	TRUE	0.0397	11	474	3	0.006	0.273	GO:0060307	BP	14	regulation of ventricular cardiac muscle cell membrane repolarization	2	CACNA2D1,SCN4B,KCNE1L
1	TRUE	0.041	188	63	4	0.063	0.021	GO:0032409	BP	5	regulation of transporter activity	1	RAPGEF3,CHRNA4,KCNC2,SCN4B
1	TRUE	0.041	249	504	13	0.026	0.052	GO:0034765	BP	5	regulation of ion transmembrane transport	1	NOL3,CACNB4,VAMP2,RAPGEF3,GAL,CNIH3,CHRNA4,PTPN22,KCNAB2,KCNC2,CACNA2D1,SCN4B,KCNE1L
1	TRUE	0.041	15	89	2	0.022	0.133	GO:0009713	BP	13	catechol-containing compound biosynthetic process	1	TH,AGTR2
1	TRUE	0.041	15	89	2	0.022	0.133	GO:0042423	BP	13	catecholamine biosynthetic process	1	TH,AGTR2
1	TRUE	0.041	424	346	14	0.04	0.033	GO:0043207	BP	75	response to external biotic stimulus	2	ADAMTS4,MGST1,COCH,LITAF,CD86,NCF2,PTPN22,ADAMTS9,ADM,TAGAP,CNR1,TNFRSF11B,B3GALT5,IFI27L2A
1	TRUE	0.041	423	346	14	0.04	0.033	GO:0051707	BP	75	response to other organism	3	ADAMTS4,MGST1,COCH,LITAF,CD86,NCF2,PTPN22,ADAMTS9,ADM,TAGAP,CNR1,TNFRSF11B,B3GALT5,IFI27L2A
1	TRUE	0.041	91	8	2	0.25	0.022	GO:0097305	BP	75	response to alcohol	1	TH,GLRA1
1	TRUE	0.041	26	459	4	0.009	0.154	GO:1903053	BP	86	regulation of extracellular matrix organization	1	DDR1,FSCN1,TNFRSF1A,PHLDB1
1	TRUE	0.041	6	238	2	0.008	0.333	GO:0018242	BP	25	protein O-linked glycosylation via serine	1	GALNT2,GM20388
1	TRUE	0.041	14	383	3	0.008	0.214	GO:0008211	BP	42	glucocorticoid metabolic process	2	GAL,BMP2,DKK3
1	TRUE	0.041	63	89	3	0.034	0.048	GO:0051952	BP	19	regulation of amine transport	2	SLC38A3,CHRNA4,AGTR2
1	TRUE	0.0426	4	376	2	0.005	0.5	GO:0032345	BP	33	negative regulation of aldosterone metabolic process	1	BMP2,DKK3
1	TRUE	0.0426	4	376	2	0.005	0.5	GO:0032348	BP	33	negative regulation of aldosterone biosynthetic process	1	BMP2,DKK3
1	TRUE	0.0426	69	448	6	0.013	0.087	GO:0006694	BP	42	steroid biosynthetic process	1	SREBF1,BMP2,DKK3,MSMO1,DHCR24,MVK
1	TRUE	0.0426	4	376	2	0.005	0.5	GO:2000065	BP	42	negative regulation of cortisol biosynthetic process	2	BMP2,DKK3
1	TRUE	0.0436	752	14	4	0.286	0.005	GO:0072359	BP	101	circulatory system development	1	TH,RAPGEF3,TMEM204,HHIP
1	TRUE	0.0451	139	414	8	0.019	0.058	GO:0006813	BP	5	potassium ion transport	1	VAMP2,RAPGEF3,GAL,KCNAB2,KCNC2,PKD2L1,KCNT2,KCNE1L
1	TRUE	0.0451	108	414	7	0.017	0.065	GO:0071805	BP	5	potassium ion transmembrane transport	2	VAMP2,RAPGEF3,GAL,KCNAB2,KCNC2,PKD2L1,KCNE1L
1	TRUE	0.0451	113	504	8	0.016	0.071	GO:2001257	BP	5	regulation of cation channel activity	3	CACNB4,VAMP2,GAL,CNIH3,CHRNA4,KCNC2,CACNA2D1,KCNE1L
1	TRUE	0.0451	887	89	9	0.101	0.01	GO:1901700	BP	75	response to oxygen-containing compound	1	TH,GLRA1,MGST1,RAPGEF3,CHRNA4,KCNC2,LPAR1,TNFRSF11B,AGTR2
1	TRUE	0.0451	3574	523	94	0.18	0.026	GO:0048856	BP	86	anatomical structure development	2	GNA12,TH,DDR1,EFNB3,CNN2,NES,BCAN,SULF2,ZMIZ1,NOL3,ADAMTSL4,VTN,CACNB4,WASF1,EPB41L2,NEFH,TOP2A,COCH,STMN4,RAPGEF3,ST6GAL1,CD86,ACHE,THBS2,SIK1,TMEM204,SOX8,COL11A2,GAL,COL19A1,IRF6,DCLRE1C,MYOC,MEIS2,BMP2,FAM83D,PTPN22,SFRP2,LMNA,ASTN2,KCNAB2,FSCN1,LIMK1,EPHB4,ADAMTS9,TNFRSF1A,ADM,TIAL1,PIR,MCAM,MYO1E,RORA,NRADD,MALT1,ZCCHC11,DHCR24,VAT1,MAG,CLIC4,4932438A13RIK,NINJ1,LPAR1,SGCZ,STRIP2,2410089E03…
1	TRUE	0.0451	7	238	2	0.008	0.286	GO:0018243	BP	59	protein O-linked glycosylation via threonine	1	GALNT2,GM20388
1	TRUE	0.0451	13	474	3	0.006	0.231	GO:0099623	BP	14	regulation of cardiac muscle cell membrane repolarization	1	CACNA2D1,SCN4B,KCNE1L
1	TRUE	0.0451	13	474	3	0.006	0.231	GO:0099625	BP	14	ventricular cardiac muscle cell membrane repolarization	1	CACNA2D1,SCN4B,KCNE1L
1	TRUE	0.0451	133	517	9	0.017	0.068	GO:0008202	BP	42	steroid metabolic process	1	SREBF1,GAL,BMP2,DKK3,ADM,MSMO1,RORA,DHCR24,MVK
1	TRUE	0.0462	110	414	7	0.017	0.064	GO:0071804	BP	5	cellular potassium ion transport	1	VAMP2,RAPGEF3,GAL,KCNAB2,KCNC2,PKD2L1,KCNE1L
1	TRUE	0.0462	114	8	2	0.25	0.018	GO:0008016	BP	6	regulation of heart contraction	1	TH,SCN4B
1	TRUE	0.0462	118	488	8	0.016	0.068	GO:0051017	BP	76	actin filament bundle assembly	2	SORBS3,RAPGEF3,PPM1F,MYOC,FSCN1,LIMK1,ASAP3,LPAR1
1	TRUE	0.0463	62	105	3	0.029	0.048	GO:0051899	BP	93	membrane depolarization	1	MYOC,CHRNA4,SCN4B
1	TRUE	0.0471	269	491	13	0.026	0.048	GO:0010959	BP	5	regulation of metal ion transport	2	NOL3,CACNB4,VAMP2,RAPGEF3,SIK1,GAL,PTPN22,KCNAB2,KCNC2,CACNA2D1,SCN4B,OPRD1,KCNE1L
1	TRUE	0.0471	447	346	14	0.04	0.031	GO:0009607	BP	75	response to biotic stimulus	1	ADAMTS4,MGST1,COCH,LITAF,CD86,NCF2,PTPN22,ADAMTS9,ADM,TAGAP,CNR1,TNFRSF11B,B3GALT5,IFI27L2A
1	TRUE	0.0471	3813	383	74	0.193	0.019	GO:0032502	BP	86	developmental process	1	GNA12,TH,EFNB3,CNN2,BCAN,SULF2,ZMIZ1,NOL3,LPL,ADAMTSL4,VTN,CACNB4,WASF1,WIF1,NEFH,SREBF1,TOP2A,COCH,STMN4,RAPGEF3,ST6GAL1,CD86,ACHE,SIK1,TMEM204,SOX8,COL11A2,GAL,COL19A1,IRF6,DCLRE1C,MYOC,MEIS2,BMP2,PTPN22,SFRP2,KCNAB2,FSCN1,EPHB4,ADAMTS9,ADM,PIR,MCAM,MYO1E,DHCR24,VAT1,CLIC4,4932438A13RIK,LPAR1,STRIP2,PRRC2C,DNM3,PDE3A,CNR1,ZFP488,1190002N15RIK,PCDHB20,PHLDB1,GREM2,GJA4,B3GNT2,PHGDH,TMEM119,SMYD1…
1	TRUE	0.0471	6	293	2	0.007	0.333	GO:0032836	BP	86	glomerular basement membrane development	3	SULF2,MYO1E
1	TRUE	0.0471	43	156	3	0.019	0.07	GO:0001658	BP	30	branching involved in ureteric bud morphogenesis	1	SOX8,BMP2,AGTR2
1	TRUE	0.0483	12	149	2	0.013	0.167	GO:0010447	BP	84	response to acidic pH	1	SLC38A3,PKD2L1
1	TRUE	0.0485	34	414	4	0.01	0.118	GO:0043268	BP	5	positive regulation of potassium ion transport	2	RAPGEF3,GAL,KCNC2,KCNE1L
1	TRUE	0.0493	121	488	8	0.016	0.066	GO:0061572	BP	76	actin filament bundle organization	1	SORBS3,RAPGEF3,PPM1F,MYOC,FSCN1,LIMK1,ASAP3,LPAR1
1	TRUE	0.0493	31	448	4	0.009	0.129	GO:0016126	BP	42	sterol biosynthetic process	2	SREBF1,MSMO1,DHCR24,MVK
1	TRUE	0.0498	42	39	2	0.051	0.048	GO:0007585	BP	10	respiratory gaseous exchange	2	GLRA1,CHRNA4
1	TRUE	0.0498	5	376	2	0.005	0.4	GO:0031944	BP	42	negative regulation of glucocorticoid metabolic process	2	BMP2,DKK3
1	TRUE	0.0498	5	376	2	0.005	0.4	GO:0031947	BP	42	negative regulation of glucocorticoid biosynthetic process	1	BMP2,DKK3
1	TRUE	0.0498	31	56	2	0.036	0.065	GO:0051954	BP	19	positive regulation of amine transport	2	SLC38A3,CHRNA4
