# Supplementary material for: Autism-linked Cullin3 germline haploinsufficiency impacts cytoskeletal dynamics and cortical neurogenesis through RhoA signaling
Source: Mol Psychiatry. 2021 Mar 16;26(7):3586–613. doi: 10.1038/s41380-021-01052-x (PMC8443683; doi:10.1038/s41380-021-01052-x)
Supplement: Supplementary file 5 — Supplementary table S5 [file 41380_2021_1052_MOESM5_ESM.xlsx]

## Sheet: Readme_S5
Table S5. Sex-based analysis of differentially expressed genes (DEGs) in embryonic, early postnatal and adult cortex, hippocampus and cerebellum .
1. gProfiler R package was used for annotations. Background was restricted to the expressed set of genes by datasets. An ordered query was used, ranking genes by FDR-corrected p-value
2. Large and more general "term size" queries with thousand or more genes were excluded
3. The dataset enriched for GO terms are DEG lists from male and female samples with Genotype model
4. Gprofiler results are based on "none" options selected from hierarchy
5. Selected GO terms are highlighted in gray and GO terms common to genotypes are highlighted in orange

## Sheet: E17.5_CX_Female-DE
Ensembl_ID	Gene_name	logFC	logCPM	LR	PValue	FDR
ENSMUSG00000078901	Gm14440	5.3298	1.94707	281.917	2.8693e-63	4.98196e-59
ENSMUSG00000094103	1700047I17Rik2	-4.7464	3.78731	235.48	3.80411e-53	3.30254e-49
ENSMUSG00000096214	Gm22634	-2.19718	3.87793	199.034	3.3936e-45	1.9641e-41
ENSMUSG00000004364	Cul3	0.811616	7.33322	177.827	1.44524e-40	6.27344e-37
ENSMUSG00000065773	Rnu1b6	1.92014	1.18724	103.958	2.06648e-24	7.17606e-21
ENSMUSG00000038718	Pbx3	-1.01032	3.90251	65.0567	7.27724e-16	2.10591e-12
ENSMUSG00000019929	Dcn	1.48499	0.574953	54.4625	1.58443e-13	3.93006e-10
ENSMUSG00000057098	Ebf1	-0.949979	2.40018	49.4565	2.02818e-12	4.40191e-09
ENSMUSG00000019890	Nts	-0.877091	5.62648	48.4109	3.45636e-12	6.66808e-09
ENSMUSG00000083405	Gm15725	1.1907	1.21625	45.8368	1.28528e-11	2.23164e-08
ENSMUSG00000048562	Sp8	-0.665052	3.41346	44.5533	2.47522e-11	3.90702e-08
ENSMUSG00000032625	Thsd7a	-0.520013	4.21144	43.4644	4.31739e-11	6.2469e-08
ENSMUSG00000015843	Rxrg	-1.79873	1.06521	42.8711	5.84677e-11	7.80904e-08
ENSMUSG00000029661	Col1a2	1.06046	2.24856	42.2235	8.1416e-11	1.00973e-07
ENSMUSG00000056296	Synpr	-0.66265	2.85539	36.7366	1.35218e-09	1.56519e-06
ENSMUSG00000031073	Fgf15	-2.52888	-0.631208	34.883	3.50127e-09	3.65665e-06
ENSMUSG00000110631	Gm42047	-0.426666	7.69227	34.8353	3.58805e-09	3.65665e-06
ENSMUSG00000022212	Cpne6	-1.4882	1.00218	34.7283	3.7908e-09	3.65665e-06
ENSMUSG00000001506	Col1a1	1.44896	0.874222	34.1406	5.12715e-09	4.6854e-06
ENSMUSG00000069303	Hist1h2br	-4.2137	2.90672	32.8051	1.01879e-08	8.84467e-06
ENSMUSG00000068696	Gpr88	-0.872281	2.20239	32.4051	1.2516e-08	9.80497e-06
ENSMUSG00000026043	Col3a1	1.10386	2.99985	32.3792	1.26837e-08	9.80497e-06
ENSMUSG00000052551	Adarb2	-0.396314	4.81032	32.3331	1.29882e-08	9.80497e-06
ENSMUSG00000017491	Rarb	-1.06291	1.54041	31.4999	1.99447e-08	1.44292e-05
ENSMUSG00000031075	Ano1	-0.859331	1.43031	31.3151	2.19364e-08	1.52353e-05
ENSMUSG00000068964	Gm6361	-1.46792	2.15812	29.9584	4.41404e-08	2.94773e-05
ENSMUSG00000081221	Gm14760	2.19009	-0.790617	29.0729	6.97061e-08	4.48262e-05
ENSMUSG00000096205	Gm22068	-1.11018	4.77025	27.9863	1.22176e-07	7.57621e-05
ENSMUSG00000070880	Gad1	-0.42318	5.06606	27.7138	1.40656e-07	8.42142e-05
ENSMUSG00000062296	Trank1	-0.473267	5.72533	26.1104	3.22435e-07	0.000186615
ENSMUSG00000030310	Slc6a1	-0.316641	6.20408	25.9375	3.52655e-07	0.000197521
ENSMUSG00000064923	Gm22042	-3.09397	-1.85878	25.6648	4.06179e-07	0.00022039
ENSMUSG00000090063	Dlx6os1	-0.325503	5.56931	25.5775	4.24968e-07	0.000223597
ENSMUSG00000114196	AC154597.1	-0.661614	2.06367	25.3833	4.69966e-07	0.00024
ENSMUSG00000026787	Gad2	-0.375872	4.8117	24.9227	5.96761e-07	0.000296045
ENSMUSG00000081455	Hmgb1-ps3	2.58699	-1.41355	24.7609	6.48996e-07	0.000313015
ENSMUSG00000029754	Dlx6	-1.0421	0.667266	23.6654	1.14625e-06	0.000537903
ENSMUSG00000112478	AC153370.2	-0.395826	4.09351	23.4786	1.26309e-06	0.000577134
ENSMUSG00000027971	Ndst4	-0.848552	1.20873	23.105	1.53392e-06	0.000669238
ENSMUSG00000004366	Sst	-0.437923	3.45193	23.0952	1.54176e-06	0.000669238
ENSMUSG00000024211	Grm8	-0.595069	2.31502	22.6096	1.98493e-06	0.000840593
ENSMUSG00000021508	Cxcl14	-0.641011	1.93159	22.311	2.31874e-06	0.000938239
ENSMUSG00000026090	2010300C02Rik	-0.634989	2.15511	22.307	2.32358e-06	0.000938239
ENSMUSG00000020053	Igf1	-0.635024	1.84401	22.1744	2.48975e-06	0.000982489
ENSMUSG00000065947	mt-Nd4l	-1.42902	2.5632	21.6261	3.31314e-06	0.00125371
ENSMUSG00000107176	Gm9794	0.461061	3.23401	21.6213	3.32146e-06	0.00125371
ENSMUSG00000029999	Tgfa	-0.350258	4.31367	21.1682	4.20683e-06	0.00155411
ENSMUSG00000061762	Tac1	-1.37593	0.383738	20.9881	4.62147e-06	0.00165474
ENSMUSG00000020902	Ntn1	-0.513904	2.70643	20.9682	4.66982e-06	0.00165474
ENSMUSG00000033007	Asic4	-0.819191	1.19617	20.7421	5.25493e-06	0.00182483
ENSMUSG00000048126	Col6a3	0.645051	1.81618	20.5662	5.76033e-06	0.0019033
ENSMUSG00000047497	Adamts12	0.776924	1.21088	20.5557	5.79199e-06	0.0019033
ENSMUSG00000029561	Oasl2	1.19106	-0.217519	20.5393	5.84184e-06	0.0019033
ENSMUSG00000028222	Calb1	-0.477163	2.87747	20.5141	5.91939e-06	0.0019033
ENSMUSG00000102344	9430053O09Rik	-0.424701	3.43193	20.3318	6.51094e-06	0.00205544
ENSMUSG00000026173	Plcd4	-0.61093	1.89271	20.2099	6.93934e-06	0.00215157
ENSMUSG00000043458	Pcdhb12	-0.570113	2.06903	19.9932	7.77193e-06	0.00236744
ENSMUSG00000047773	Ankfn1	-0.920957	0.825347	19.708	9.0222e-06	0.00270091
ENSMUSG00000032174	Icam5	-0.704219	1.22561	19.6215	9.44032e-06	0.00277818
ENSMUSG00000052305	Hbb-bs	-0.230318	8.38884	19.2923	1.1216e-05	0.00324571
ENSMUSG00000063953	Amd2	-0.954744	0.442845	18.9765	1.32335e-05	0.00376677
ENSMUSG00000087963	Gm25394	-0.72084	1.27156	17.9421	2.27722e-05	0.00634205
ENSMUSG00000096206	Gm22317	0.4396	6.32795	17.9222	2.30115e-05	0.00634205
ENSMUSG00000109890	AU023762	1.50567	-0.974717	17.7649	2.49955e-05	0.0067812
ENSMUSG00000071748	Gm14698	-0.715962	1.31958	17.703	2.58224e-05	0.00689775
ENSMUSG00000078894	2210418O10Rik	2.65626	3.87032	17.5748	2.76223e-05	0.00706697
ENSMUSG00000098925	Rnu3b2	1.0784	4.14124	17.5711	2.76768e-05	0.00706697
ENSMUSG00000037771	Slc32a1	-0.419079	3.24896	17.5711	2.76769e-05	0.00706697
ENSMUSG00000047793	Sned1	0.758577	0.954913	17.5292	2.82925e-05	0.00711946
ENSMUSG00000053963	Stum	-0.358057	5.45378	17.4501	2.9495e-05	0.00725163
ENSMUSG00000051149	Adnp	0.299252	6.29388	17.4399	2.9653e-05	0.00725163
ENSMUSG00000051486	Pcdhb11	-0.42986	2.94322	17.2877	3.21259e-05	0.00774726
ENSMUSG00000036782	Klhl13	-0.315178	4.95063	17.0281	3.68313e-05	0.00866302
ENSMUSG00000111904	AC165349.1	2.8278	0.740925	17.0081	3.72209e-05	0.00866302
ENSMUSG00000063804	Lin28b	-0.612398	1.63544	16.998	3.74202e-05	0.00866302
ENSMUSG00000086496	Gm14204	-0.338351	4.08184	16.8179	4.11426e-05	0.00939947
ENSMUSG00000024617	Camk2a	-0.461434	2.97034	16.786	4.18418e-05	0.00943505
ENSMUSG00000102049	Zbed6	0.374751	4.80157	16.7487	4.26717e-05	0.00949883
ENSMUSG00000107706	Gm44022	0.742837	0.966328	16.7103	4.35432e-05	0.00957013
ENSMUSG00000047507	Baiap3	-1.24648	-0.449436	16.6221	4.56158e-05	0.00990034
ENSMUSG00000063434	Sorcs3	-0.427205	2.76865	16.1928	5.72126e-05	0.012264
ENSMUSG00000027765	P2ry1	-0.599047	1.46032	16.1229	5.93619e-05	0.0125695
ENSMUSG00000044667	Plppr4	-0.277465	5.36369	16.0012	6.33026e-05	0.0132424
ENSMUSG00000052241	A930035D04Rik	-6.17688	-2.41004	15.8601	6.82e-05	0.0139043
ENSMUSG00000027347	Rasgrp1	-0.563799	1.77314	15.8443	6.87716e-05	0.0139043
ENSMUSG00000111692	AC163637.2	0.846586	0.543424	15.8417	6.88686e-05	0.0139043
ENSMUSG00000026344	Lypd1	-0.4812	2.78794	15.7694	7.15488e-05	0.0142793
ENSMUSG00000069306	Hist1h4m	-0.780138	1.15619	15.5466	8.04976e-05	0.0158827
ENSMUSG00000082160	Gm11578	2.10789	-1.28182	15.4458	8.49075e-05	0.0164125
ENSMUSG00000096549	Prickle4	1.43299	-0.741993	15.4421	8.50731e-05	0.0164125
ENSMUSG00000062980	Cped1	0.941866	0.0679903	15.3644	8.86434e-05	0.0169133
ENSMUSG00000026365	Cfh	0.598243	1.34357	15.1668	9.84165e-05	0.0184559
ENSMUSG00000080935	Got2-ps1	-1.44299	-0.987619	15.1488	9.93592e-05	0.0184559
ENSMUSG00000027007	Ssfa2	0.33569	4.05802	15.1383	9.99166e-05	0.0184559
ENSMUSG00000094388	Gm8783	1.32021	0.464285	15.1155	0.000101131	0.0184836
ENSMUSG00000003657	Calb2	-0.441164	3.80224	14.9655	0.000109493	0.0198019
ENSMUSG00000020160	Meis1	-0.506189	2.59126	14.9461	0.000110625	0.0198019
ENSMUSG00000041911	Dlx1	-0.339696	5.54899	14.9193	0.000112209	0.0198805
ENSMUSG00000038872	Zfhx3	-0.626653	1.92439	14.8138	0.000118663	0.0208115
ENSMUSG00000037563	Rps16	0.241924	6.27777	14.6623	0.000128592	0.0223275
ENSMUSG00000115109	AC163280.1	-1.34166	-1.00494	14.6224	0.000131341	0.022579
ENSMUSG00000042938	Gm14117	-3.19666	-1.68932	14.455	0.000143545	0.0244351
ENSMUSG00000099081	Gm27624	1.68507	-1.44471	14.3924	0.000148402	0.0249035
ENSMUSG00000047935	Sox1ot	-0.273279	4.75023	14.3684	0.000150307	0.0249035
ENSMUSG00000093575	Gm20695	2.30008	-1.30395	14.3647	0.0001506	0.0249035
ENSMUSG00000074345	Tnfaip8l3	-0.912583	-0.0266287	14.2825	0.000157322	0.0257697
ENSMUSG00000097961	Gm27000	-0.519801	1.77593	14.218	0.000162808	0.0262075
ENSMUSG00000022639	Dubr	0.330002	4.18071	14.2156	0.000163014	0.0262075
ENSMUSG00000095041	AC149090.1	-0.296386	8.19947	14.1503	0.000168771	0.0268842
ENSMUSG00000046879	Irgm1	0.742363	0.6067	14.1231	0.000171226	0.0269046
ENSMUSG00000081604	Gm11518	0.708582	4.15695	14.1147	0.000171999	0.0269046
ENSMUSG00000021057	Akap5	-0.277199	4.78369	14.0118	0.000181662	0.0281167
ENSMUSG00000026712	Mrc1	0.771459	0.628772	13.9982	0.000182986	0.0281167
ENSMUSG00000095207	CR974586.1	1.2926	-0.908397	13.9474	0.000188	0.0286337
ENSMUSG00000007440	Pcdha11	-0.409046	3.39986	13.6684	0.000218098	0.0329289
ENSMUSG00000107076	Gm43480	-2.26764	-1.68958	13.6233	0.0002234	0.0334387
ENSMUSG00000097640	Gm20033	-0.61044	1.30532	13.5563	0.000231515	0.0341851
ENSMUSG00000044349	Snhg11	-0.539449	4.17435	13.5497	0.000232324	0.0341851
ENSMUSG00000041540	Sox5	0.213849	7.66499	13.5278	0.000235057	0.0342966
ENSMUSG00000068165	Gm10233	3.79335	-1.59368	13.4916	0.000239628	0.0346722
ENSMUSG00000094248	Hist1h2ao	-1.49514	-0.140911	13.432	0.000247364	0.0354957
ENSMUSG00000053830	Gm9923	0.720195	0.657533	13.3996	0.000251679	0.0358189
ENSMUSG00000039579	Grin3a	-0.34327	4.75397	13.3564	0.000257538	0.0363548
ENSMUSG00000095195	Gm3005	-0.430126	2.54854	13.293	0.000266395	0.0373018
ENSMUSG00000056947	Mab21l1	-0.75424	1.03802	13.2617	0.000270883	0.0376267
ENSMUSG00000112690	Gm2446	2.25628	1.4503	13.2198	0.000277004	0.0381716
ENSMUSG00000022817	Itgb5	-0.347772	3.52501	13.1533	0.000287017	0.0392399
ENSMUSG00000021303	Gng4	-0.37829	3.03785	13.0105	0.000309756	0.0420179
ENSMUSG00000044317	Gpr4	-0.979288	-0.0358575	12.943	0.000321128	0.0431789
ENSMUSG00000020241	Col6a2	0.689785	0.857854	12.9304	0.000323288	0.0431789
ENSMUSG00000089255	Snora78	-0.542247	2.02928	12.8874	0.000330809	0.0438461
ENSMUSG00000015090	Ptgds	0.731192	0.824319	12.8396	0.000339355	0.044638
ENSMUSG00000017740	Slc12a5	-0.29619	4.59497	12.8007	0.000346496	0.0452347
ENSMUSG00000102517	Gm38085	0.548571	1.59076	12.745	0.00035696	0.0460316
ENSMUSG00000039629	Strip2	-0.791754	0.741005	12.7401	0.000357903	0.0460316
ENSMUSG00000021721	Htr1a	-0.416117	2.50139	12.6667	0.000372218	0.0475208
ENSMUSG00000032502	Stac	-0.5166	1.66372	12.6349	0.000378609	0.0479839
ENSMUSG00000021943	Gdf10	-0.346457	3.20712	12.5956	0.000386652	0.0486481
ENSMUSG00000106688	Gm42851	-0.484032	1.99484	12.5065	0.000405546	0.0506582
ENSMUSG00000087141	Plcxd2	0.226995	6.11811	12.4371	0.000420894	0.0521999
ENSMUSG00000074785	Plxnc1	-0.245285	5.80347	12.4148	0.000425951	0.0524524
ENSMUSG00000046982	Tshz1	-0.257376	5.0143	11.9403	0.00054932	0.0661121
ENSMUSG00000022687	Boc	0.250796	5.27038	11.9363	0.000550521	0.0661121
ENSMUSG00000029810	Tmem176b	-0.386743	2.96002	11.9337	0.000551286	0.0661121
ENSMUSG00000031380	Vegfd	1.51722	-1.24386	11.9309	0.000552108	0.0661121
ENSMUSG00000087819	Gm25117	-0.43313	2.80138	11.7905	0.000595335	0.0708
ENSMUSG00000048988	Elfn1	-0.315331	3.68429	11.7214	0.000617842	0.0729768
ENSMUSG00000023391	Dlx2	-0.357603	3.1111	11.695	0.000626669	0.0735192
ENSMUSG00000006219	Fblim1	-0.31432	3.37015	11.5724	0.00066937	0.0775962
ENSMUSG00000104252	Pcdha4	-0.332168	3.7828	11.5697	0.000670358	0.0775962
ENSMUSG00000060314	Zfp941	-0.448826	2.45328	11.4003	0.000734317	0.0844367
ENSMUSG00000041592	Sdk2	-0.23686	4.74254	11.354	0.000752864	0.0859999
ENSMUSG00000102828	Gm38182	-0.971333	-0.299743	11.3266	0.000764045	0.0867067
ENSMUSG00000088835	Gm23547	-0.310194	3.99023	11.3091	0.000771301	0.0869617
ENSMUSG00000104178	Gm9916	-0.426164	3.45293	11.284	0.000781778	0.0875742
ENSMUSG00000085442	Gm3362	1.07347	-0.623274	11.124	0.000852172	0.0948478
ENSMUSG00000066543	Rpl17-ps9	3.21534	-2.79197	11.0582	0.000882943	0.0976467
ENSMUSG00000082127	Gm13577	-1.50768	-1.15229	11.002	0.000910127	0.100016
ENSMUSG00000066129	Kndc1	-0.368217	3.35724	10.9858	0.000918123	0.10026
ENSMUSG00000057880	Abat	-0.233039	5.02162	10.9419	0.000940126	0.102021
ENSMUSG00000099764	Rps10-ps2	-0.642277	0.790273	10.8769	0.000973708	0.105009
ENSMUSG00000047419	Cmya5	0.467435	1.88668	10.8499	0.000988	0.105234
ENSMUSG00000043372	Hexim2	-0.319284	3.37041	10.8449	0.000990681	0.105234
ENSMUSG00000036578	Fxyd7	-0.629412	0.633716	10.8329	0.000997101	0.105234
ENSMUSG00000082186	Gm12403	-1.86097	-1.71285	10.8225	0.00100273	0.105234
ENSMUSG00000096403	Gm9825	0.728799	0.299748	10.8163	0.00100609	0.105234
ENSMUSG00000056724	Nbeal2	-0.318456	3.21076	10.7929	0.0010189	0.105385
ENSMUSG00000113429	Gm20063	-0.674304	0.515782	10.787	0.00102215	0.105385
ENSMUSG00000030510	Cers3	-0.960836	-0.316911	10.7805	0.00102575	0.105385
ENSMUSG00000045083	Lingo2	-0.288024	3.53015	10.7567	0.00103901	0.105434
ENSMUSG00000079224	Gm6565	2.27998	1.6733	10.7517	0.00104181	0.105434
ENSMUSG00000096988	A930029G22Rik	-1.15742	-0.812904	10.7471	0.00104444	0.105434
ENSMUSG00000039316	Rftn1	-0.379569	3.47857	10.731	0.00105353	0.105737
ENSMUSG00000068200	Gm5931	0.952664	-0.44434	10.6871	0.00107886	0.107656
ENSMUSG00000081872	Gm15572	4.33597	-3.03452	10.665	0.00109183	0.108328
ENSMUSG00000022469	Rapgef3	-0.352591	2.61299	10.6459	0.00110315	0.108829
ENSMUSG00000082029	H3f3c	-0.536784	1.54135	10.5826	0.00114158	0.111508
ENSMUSG00000022763	Aifm3	-0.732795	0.433506	10.5801	0.00114314	0.111508
ENSMUSG00000065944	Rnu2-10	0.36475	6.87482	10.55	0.00116187	0.112557
ENSMUSG00000026247	Ecel1	-0.819578	0.685757	10.5421	0.00116686	0.112557
ENSMUSG00000044043	Pcdhb14	-0.38112	3.14213	10.5106	0.00118692	0.113859
ENSMUSG00000035852	Misp	1.22553	-1.19247	10.4978	0.00119517	0.11402
ENSMUSG00000089988	Gm16238	-3.74149	-2.7111	10.4784	0.00120779	0.114595
ENSMUSG00000064293	Cntn4	-0.470685	2.48393	10.4386	0.00123411	0.116456
ENSMUSG00000083411	Rpl30-ps10	-1.14556	-0.816312	10.3296	0.00130913	0.122867
ENSMUSG00000065870	Rnu3a	-0.528813	3.54609	10.319	0.00131665	0.122909
ENSMUSG00000112742	Gm31793	-1.84411	-1.94751	10.2864	0.00134013	0.124431
ENSMUSG00000065911	Gm24447	-0.289453	3.76802	10.2684	0.00135326	0.124526
ENSMUSG00000068264	Ap5s1	-0.327673	3.18576	10.2654	0.00135549	0.124526
ENSMUSG00000034177	Rnf43	1.17252	-0.723751	10.2513	0.00136587	0.124819
ENSMUSG00000111030	AC151971.2	-0.871103	-0.0893567	10.129	0.00145951	0.132463
ENSMUSG00000075324	Fign	-0.707416	0.3803	10.1224	0.00146477	0.132463
ENSMUSG00000092229	Gm5977	-0.630832	0.499748	10.0556	0.00151886	0.136248
ENSMUSG00000073940	Hbb-bt	-0.227157	6.6358	10.0514	0.00152233	0.136248
ENSMUSG00000075268	Gm10819	0.861534	-0.190693	10.0379	0.0015335	0.136544
ENSMUSG00000028266	Lmo4	-0.184307	7.15396	10.0265	0.00154301	0.136691
ENSMUSG00000030088	Aldh1l1	-0.395307	5.135	9.98882	0.00157494	0.138164
ENSMUSG00000034520	Gjc1	0.208639	5.35956	9.98809	0.00157556	0.138164
ENSMUSG00000037239	Spred3	-0.243967	4.98118	9.96511	0.00159534	0.139196
ENSMUSG00000104969	Gm43445	-0.396566	2.12012	9.94044	0.00161687	0.140369
ENSMUSG00000069917	Hba-a2	-0.169592	7.55188	9.9144	0.0016399	0.14166
ENSMUSG00000104282	Gm37460	-0.527716	1.29553	9.87333	0.00167691	0.14414
ENSMUSG00000024827	Gldc	0.259586	4.25922	9.84778	0.00170037	0.145436
ENSMUSG00000019828	Grm1	-0.256971	4.24408	9.82372	0.00172275	0.146628
ENSMUSG00000041219	Arhgap11a	0.273274	4.88831	9.77973	0.00176446	0.148852
ENSMUSG00000099587	Gm28967	-2.24713	-1.96765	9.7781	0.00176603	0.148852
ENSMUSG00000096914	Galntl6	-0.333961	3.34951	9.76902	0.00177477	0.148866
ENSMUSG00000021848	Otx2	-1.48577	-1.17763	9.69237	0.00185034	0.154459
ENSMUSG00000107226	Gm43594	-0.730854	0.0937148	9.67757	0.00186531	0.154964
ENSMUSG00000056854	Pou3f4	-0.416268	3.51221	9.56749	0.00198054	0.163753
ENSMUSG00000041695	Kcnj2	-0.412562	4.93188	9.5455	0.00200441	0.164941
ENSMUSG00000060882	Kcnd2	-0.194989	5.40834	9.49541	0.00205987	0.168705
ENSMUSG00000053040	Aph1c	-0.461612	1.60637	9.48243	0.00207449	0.169105
ENSMUSG00000081810	Gm11878	-3.03405	-2.23887	9.46989	0.00208872	0.169469
ENSMUSG00000079444	Gm21981	-0.39023	2.12376	9.46115	0.00209869	0.169486
ENSMUSG00000087184	Gm11650	-0.428727	1.73629	9.44792	0.00211389	0.169924
ENSMUSG00000029373	Pf4	2.08224	-2.19301	9.43725	0.00212622	0.170076
ENSMUSG00000041633	Kctd12b	-0.427517	1.85928	9.42806	0.00213691	0.170076
ENSMUSG00000019718	L3hypdh	-0.457493	1.6704	9.42081	0.00214537	0.170076
ENSMUSG00000089542	Gm25835	-0.314313	3.42629	9.41135	0.00215646	0.170076
ENSMUSG00000106755	Tpi-rs11	4.11836	-3.29745	9.40431	0.00216476	0.170076
ENSMUSG00000062846	Gm14176	-0.910745	-0.352376	9.365	0.00221168	0.172265
ENSMUSG00000074892	B3galt5	-0.534236	1.0551	9.36434	0.00221247	0.172265
ENSMUSG00000044352	Sowaha	-0.466017	1.37112	9.3313	0.00225272	0.174508
ENSMUSG00000068859	Sp9	-0.3985	2.86755	9.31951	0.00226726	0.174508
ENSMUSG00000115448	AC225888.1	-2.37645	-2.4542	9.3136	0.00227459	0.174508
ENSMUSG00000028803	Nipal3	-0.240329	4.59488	9.30806	0.00228148	0.174508
ENSMUSG00000021319	Sfrp4	0.795351	-0.143304	9.28459	0.0023109	0.175971
ENSMUSG00000062151	Unc13c	-0.430561	2.61403	9.2669	0.00233332	0.175971
ENSMUSG00000061808	Ttr	0.973297	-0.323044	9.26447	0.00233642	0.175971
ENSMUSG00000025997	Ikzf2	-0.270695	4.12743	9.25332	0.00235069	0.175971
ENSMUSG00000100600	A230077H06Rik	-0.382764	1.9949	9.25286	0.00235127	0.175971
ENSMUSG00000067736	Gm10222	0.567285	3.09123	9.23458	0.00237487	0.176974
ENSMUSG00000027456	Sdcbp2	-1.58224	-1.68935	9.19681	0.00242437	0.179232
ENSMUSG00000060181	Slc35e3	0.208722	5.11374	9.18859	0.00243529	0.179232
ENSMUSG00000039419	Cntnap2	-0.207637	5.36438	9.18795	0.00243614	0.179232
ENSMUSG00000094076	Gm4767	-1.21847	0.0828804	9.15618	0.00247879	0.180887
ENSMUSG00000059631	1500035N22Rik	-0.468528	1.3561	9.15568	0.00247947	0.180887
ENSMUSG00000082296	Gm11450	3.55697	-3.09587	9.1379	0.00250368	0.181879
ENSMUSG00000084284	Tpt1-ps6	-3.36299	-2.66803	9.13036	0.00251402	0.181879
ENSMUSG00000020151	Ptprr	-0.296811	3.51424	9.08584	0.00257596	0.185587
ENSMUSG00000020357	Flt4	0.416099	1.79871	9.05487	0.00261997	0.187342
ENSMUSG00000001120	Pcbp3	-0.274523	4.1354	9.05352	0.0026219	0.187342
ENSMUSG00000078881	Gm14434	-2.76279	0.278261	9.03877	0.00264314	0.187833
ENSMUSG00000102419	Gm36940	-0.840936	-0.272239	9.03178	0.00265326	0.187833
ENSMUSG00000091864	Gm17102	-0.893906	-0.511362	9.02629	0.00266123	0.187833
ENSMUSG00000055653	Gpc3	0.591216	0.919419	9.01164	0.00268266	0.188449
ENSMUSG00000039004	Bmp6	-0.772019	-0.0420049	9.00551	0.00269166	0.188449
ENSMUSG00000105156	Gm9057	3.87093	-3.36923	8.97285	0.00274021	0.190715
ENSMUSG00000073600	Prob1	-0.443687	1.73158	8.96899	0.002746	0.190715
ENSMUSG00000032368	Zic1	-0.645778	5.41695	8.93829	0.00279254	0.191719
ENSMUSG00000083596	Rpl21-ps15	-0.979681	-0.511354	8.93795	0.00279306	0.191719
ENSMUSG00000110146	Gm45487	1.33232	-1.46969	8.93761	0.00279358	0.191719
ENSMUSG00000085562	2610028E06Rik	-1.07319	-0.774193	8.88157	0.00288064	0.196216
ENSMUSG00000065304	Gm23245	-1.00508	-0.642873	8.8809	0.0028817	0.196216
ENSMUSG00000063754	Gm10136	-1.3281	-1.30979	8.8351	0.00295491	0.199921
ENSMUSG00000004151	Etv1	-0.276556	4.85333	8.8266	0.00296872	0.199921
ENSMUSG00000094800	Gm9780	1.15713	-0.837105	8.8254	0.00297066	0.199921
ENSMUSG00000082741	Gm9703	3.36973	-2.75924	8.80699	0.00300079	0.201169
ENSMUSG00000077709	Snora64	-2.00706	-1.9463	8.75546	0.00308676	0.206137
ENSMUSG00000032564	Cpne4	-0.333529	3.39228	8.72326	0.00314175	0.207204
ENSMUSG00000108993	Gm44846	-0.552178	0.776539	8.72232	0.00314338	0.207204
ENSMUSG00000089901	Gm8113	-0.363642	2.28691	8.717	0.00315257	0.207204
ENSMUSG00000097221	1810049J17Rik	3.76646	-3.03466	8.71497	0.00315608	0.207204
ENSMUSG00000005148	Klf5	-0.353139	2.42301	8.70611	0.00317146	0.207204
ENSMUSG00000084071	Gm13378	0.608113	0.718219	8.70445	0.00317435	0.207204
ENSMUSG00000036766	Dner	-0.161046	6.91278	8.69195	0.00319619	0.207848
ENSMUSG00000102644	Thap6	-0.622314	0.674284	8.68398	0.0032102	0.20798
ENSMUSG00000022548	Apod	0.329632	2.61346	8.65101	0.00326881	0.21099
ENSMUSG00000091086	Rpl6l	-0.756795	0.309032	8.64166	0.00328561	0.211289
ENSMUSG00000030134	Rasgef1a	-0.287635	3.07268	8.63394	0.00329957	0.211404
ENSMUSG00000106110	Gm43571	-0.436783	1.65244	8.5685	0.00342029	0.216684
ENSMUSG00000027955	Fam198b	-0.627094	0.375836	8.56661	0.00342385	0.216684
ENSMUSG00000021798	Ldb3	-0.703045	0.16703	8.56493	0.003427	0.216684
ENSMUSG00000034758	Tle6	-0.868139	-0.511075	8.56233	0.0034319	0.216684
ENSMUSG00000105081	Gm43110	1.76734	-1.76633	8.54906	0.00345701	0.217478
ENSMUSG00000006435	Neurl1a	-0.319919	3.12456	8.52631	0.00350048	0.218704
ENSMUSG00000042873	Lhfpl4	-0.187882	6.41971	8.52569	0.00350169	0.218704
ENSMUSG00000109057	Gm44741	0.693512	0.207685	8.50644	0.00353891	0.220237
ENSMUSG00000045648	Vwc2l	-0.444088	2.13788	8.46235	0.00362573	0.224834
ENSMUSG00000078173	Lenep	-0.493173	1.10715	8.42527	0.00370041	0.228648
ENSMUSG00000004933	Matk	-0.221099	5.4026	8.41665	0.003718	0.228921
ENSMUSG00000029660	Tex26	1.10113	-1.03414	8.36918	0.00381638	0.234148
ENSMUSG00000024548	Setbp1	0.158566	7.95088	8.35755	0.00384087	0.23469
ENSMUSG00000063316	Rpl27	-0.233817	6.32996	8.35218	0.00385225	0.23469
ENSMUSG00000073125	Xlr3b	0.910121	2.6468	8.29469	0.00397612	0.241389
ENSMUSG00000022935	Grik1	-0.261598	3.43264	8.28752	0.00399186	0.2415
ENSMUSG00000031015	Swap70	0.299819	3.5985	8.27138	0.00402748	0.24281
ENSMUSG00000029864	Gstk1	0.550585	0.872563	8.24951	0.00407631	0.244903
ENSMUSG00000039830	Olig2	-0.410673	3.64703	8.23086	0.00411839	0.244952
ENSMUSG00000028268	Gbp3	0.603892	0.371534	8.23049	0.00411925	0.244952
ENSMUSG00000036699	Zcchc12	-0.353383	4.45367	8.22957	0.00412132	0.244952
ENSMUSG00000058897	Col25a1	-0.384449	1.85663	8.22149	0.00413971	0.244952
ENSMUSG00000102729	Gm32444	-0.304483	2.78957	8.20707	0.00417275	0.244952
ENSMUSG00000030092	Cntn6	-0.436342	4.22156	8.20671	0.00417357	0.244952
ENSMUSG00000053411	Cbx7	-0.326591	2.93908	8.20012	0.00418876	0.244952
ENSMUSG00000058492	Scp2-ps2	-0.728316	-0.0451067	8.19947	0.00419025	0.244952
ENSMUSG00000020701	Tmem132e	-0.428449	1.43717	8.19349	0.0042041	0.244952
ENSMUSG00000048304	Slitrk3	-0.209108	4.74298	8.1844	0.00422521	0.245282
ENSMUSG00000102142	Gm26930	0.410613	1.84369	8.17891	0.00423801	0.245282
ENSMUSG00000067860	Zic3	-0.351854	3.03632	8.16088	0.00428036	0.24691
ENSMUSG00000092470	Gm20518	0.432847	1.67422	8.15362	0.00429753	0.246998
ENSMUSG00000061353	Cxcl12	0.233057	4.04378	8.14822	0.00431033	0.246998
ENSMUSG00000113776	Gm19327	-0.685664	0.160678	8.11424	0.00439188	0.249927
ENSMUSG00000088948	Gm23262	-0.217175	6.35061	8.10748	0.0044083	0.249927
ENSMUSG00000038836	Agbl3	-0.290166	3.0027	8.10397	0.00441684	0.249927
ENSMUSG00000006154	Eps8l1	0.476786	1.42897	8.1003	0.0044258	0.249927
ENSMUSG00000026830	Ermn	0.444568	1.45574	8.09718	0.00443342	0.249927
ENSMUSG00000074482	Gm16589	-1.73151	-2.04843	8.07733	0.00448224	0.251861
ENSMUSG00000038292	Ccdc155	1.02853	-0.989883	8.04802	0.00455533	0.255143
ENSMUSG00000104362	Gm37928	-0.239755	3.81599	8.02364	0.00461706	0.255945
ENSMUSG00000046387	Pcdhb17	-0.200816	4.71313	8.01568	0.00463741	0.255945
ENSMUSG00000059741	Myl3	3.99329	-2.53181	8.01512	0.00463885	0.255945
ENSMUSG00000086942	Gm15489	-2.28749	-2.1281	8.00593	0.00466245	0.255945
ENSMUSG00000100235	Gm28557	-0.774757	-0.233821	8.0027	0.00467076	0.255945
ENSMUSG00000062372	Otof	-0.318761	2.75274	8.00089	0.00467543	0.255945
ENSMUSG00000107539	Gm44790	1.89542	-1.72447	7.99845	0.00468174	0.255945
ENSMUSG00000069911	Fam196b	-0.578253	0.738029	7.99619	0.00468758	0.255945
ENSMUSG00000019699	Akt3	0.15026	8.84062	7.97537	0.00474181	0.258094
ENSMUSG00000040276	Pacsin1	-0.248613	3.72495	7.95223	0.00480281	0.260507
ENSMUSG00000074994	Qser1	0.176594	6.49157	7.94718	0.00481622	0.260507
ENSMUSG00000033855	Ston1	0.562209	1.28267	7.93817	0.00484027	0.260507
ENSMUSG00000103144	Pcdhga1	0.305632	3.92095	7.93295	0.00485425	0.260507
ENSMUSG00000073179	Gm10478	-1.48109	-1.68943	7.93038	0.00486116	0.260507
ENSMUSG00000033342	Plppr5	-0.213081	5.21995	7.88575	0.00498257	0.265699
ENSMUSG00000034579	Pla2g3	0.766815	-0.305086	7.86885	0.00502937	0.265699
ENSMUSG00000108819	Gm45177	-0.603115	0.665031	7.86708	0.00503428	0.265699
ENSMUSG00000028601	Echdc2	0.253846	3.47354	7.8602	0.00505348	0.265699
ENSMUSG00000032611	1700102P08Rik	0.575783	0.505727	7.85547	0.00506671	0.265699
ENSMUSG00000028864	Hgf	-0.344679	2.32891	7.85237	0.00507541	0.265699
ENSMUSG00000037628	Cdkn3	-0.643012	0.774525	7.84814	0.0050873	0.265699
ENSMUSG00000085408	C530005A16Rik	-0.445067	1.30267	7.84786	0.00508808	0.265699
ENSMUSG00000106025	Gm42940	-0.75497	-0.227799	7.84513	0.00509577	0.265699
ENSMUSG00000111044	AC117688.1	-2.24528	-2.06551	7.80956	0.00519706	0.270169
ENSMUSG00000087479	Gm16835	-0.722546	-0.00574226	7.77478	0.00529806	0.274597
ENSMUSG00000002324	Rec8	-0.384571	2.39468	7.75832	0.00534657	0.276287
ENSMUSG00000104214	Gm36638	-0.621495	0.389569	7.74375	0.00538988	0.277077
ENSMUSG00000042596	Tfap2d	-0.507318	1.21316	7.72766	0.00543812	0.277077
ENSMUSG00000071550	Cfap44	-0.661238	0.0664123	7.72756	0.00543842	0.277077
ENSMUSG00000035295	Wdr38	-0.667282	-0.0576075	7.72722	0.00543945	0.277077
ENSMUSG00000102748	Pcdhgb2	0.233288	3.949	7.72649	0.00544165	0.277077
ENSMUSG00000052565	Hist1h1d	-0.167455	7.32496	7.71941	0.00546303	0.277353
ENSMUSG00000063001	Gm9701	-2.46621	-2.45527	7.71005	0.00549141	0.27789
ENSMUSG00000034156	Tspoap1	-0.181339	6.85953	7.69723	0.00553055	0.27789
ENSMUSG00000072692	Rpl37rt	0.318983	2.89291	7.69695	0.00553142	0.27789
ENSMUSG00000069014	Gm5641	-0.595265	1.85788	7.69263	0.00554466	0.27789
ENSMUSG00000075410	Prcd	-1.23458	-1.45	7.68557	0.00556641	0.27789
ENSMUSG00000033278	Ptprm	-0.223353	4.18012	7.67606	0.00559583	0.27789
ENSMUSG00000113183	AC153143.1	-1.02775	-1.04958	7.67422	0.00560154	0.27789
ENSMUSG00000067719	Gm10221	-0.364547	2.13379	7.67418	0.00560165	0.27789
ENSMUSG00000055322	Tns1	0.243862	3.81207	7.6392	0.00571133	0.281923
ENSMUSG00000055540	Epha6	-0.294399	3.8197	7.63791	0.00571542	0.281923
ENSMUSG00000034687	Fras1	0.220786	4.34437	7.61209	0.00579781	0.285177
ENSMUSG00000006930	Hap1	-0.29336	4.31837	7.5974	0.00584525	0.286698
ENSMUSG00000001435	Col18a1	0.266469	3.59744	7.58427	0.005888	0.287981
ENSMUSG00000061186	Sfmbt2	-0.509284	0.814599	7.55942	0.0059697	0.291157
ENSMUSG00000110841	Gpx4-ps2	0.348475	2.37729	7.54297	0.00602447	0.293005
ENSMUSG00000000223	Drp2	-0.169935	5.94578	7.50686	0.00614645	0.298064
ENSMUSG00000064090	Vrk2	0.382816	2.16097	7.49319	0.00619329	0.298064
ENSMUSG00000074715	Ccl28	-0.625785	0.609784	7.49229	0.00619638	0.298064
ENSMUSG00000105036	1110060G06Rik	-2.71799	-2.76161	7.49207	0.00619714	0.298064
ENSMUSG00000097757	Gm17518	-0.875485	-0.450575	7.48291	0.00622872	0.298755
ENSMUSG00000027694	Gm8325	-0.460335	1.20568	7.46634	0.00628632	0.300687
ENSMUSG00000045658	Pid1	-0.238132	4.03135	7.45959	0.00630994	0.300988
ENSMUSG00000024871	Doc2g	-0.271119	3.15466	7.4269	0.00642559	0.305664
ENSMUSG00000091890	A830073O21Rik	-0.510393	0.755293	7.41883	0.00645448	0.3062
ENSMUSG00000078087	Rps12l1	-1.62951	0.189824	7.4021	0.00651479	0.306689
ENSMUSG00000026051	1500015O10Rik	-0.508077	1.76577	7.40157	0.0065167	0.306689
ENSMUSG00000113424	AL607131.1	0.846767	-0.665066	7.38934	0.00656115	0.306689
ENSMUSG00000109038	Gm45120	4.50875	-2.91899	7.38685	0.00657026	0.306689
ENSMUSG00000051236	Msrb3	0.38221	1.8593	7.38368	0.00658184	0.306689
ENSMUSG00000053656	Dancr	-0.313963	2.45432	7.38332	0.00658315	0.306689
ENSMUSG00000064387	Snora73a	-0.287034	6.29839	7.37818	0.00660198	0.306689
ENSMUSG00000044345	Marveld1	-0.318103	2.59898	7.37476	0.00661457	0.306689
ENSMUSG00000061167	Rpl15-ps3	1.5869	2.56343	7.37032	0.0066309	0.306689
ENSMUSG00000020696	Rffl	-0.383658	1.91918	7.36747	0.00664143	0.306689
ENSMUSG00000033063	Cntnap3	-0.272186	3.6216	7.36245	0.00665999	0.30673
ENSMUSG00000073485	H3f3aos	-0.316985	2.52465	7.31905	0.00682275	0.312882
ENSMUSG00000049891	Gm7984	-1.3239	-1.67	7.31724	0.00682961	0.312882
ENSMUSG00000110357	A030001D20Rik	0.402673	1.68936	7.31027	0.00685618	0.313038
ENSMUSG00000089812	Gm15867	2.40937	-2.53183	7.3069	0.00686905	0.313038
ENSMUSG00000081219	Bambi-ps1	-1.14603	-1.53225	7.29286	0.00692293	0.31458
ENSMUSG00000048483	Zdhhc22	-0.289654	2.84397	7.28858	0.00693944	0.31458
ENSMUSG00000079022	Col22a1	-0.340167	3.81033	7.28397	0.00695725	0.31458
ENSMUSG00000100891	2810049E08Rik	-0.372113	1.80401	7.27897	0.00697665	0.314638
ENSMUSG00000113379	Gm46436	0.960837	-0.82511	7.26164	0.00704429	0.316865
ENSMUSG00000097403	9230116N13Rik	-0.86668	-0.665551	7.24557	0.0071076	0.318887
ENSMUSG00000019122	Ccl9	0.898772	-0.988848	7.23436	0.00715211	0.319566
ENSMUSG00000050621	Rps27rt	-0.408397	1.54973	7.2325	0.00715955	0.319566
ENSMUSG00000067578	Cbln4	-0.347956	1.86825	7.22467	0.00719084	0.31982
ENSMUSG00000030352	Tspan9	-0.204188	5.11171	7.22187	0.00720208	0.31982
ENSMUSG00000058809	Hspd1-ps3	0.549688	0.506393	7.21386	0.00723428	0.31988
ENSMUSG00000041548	Hspb8	0.579111	0.413876	7.21237	0.00724027	0.31988
ENSMUSG00000031937	Vstm5	-0.434676	1.2739	7.19636	0.00730517	0.321928
ENSMUSG00000078154	Gm12184	0.386752	2.06353	7.19018	0.00733037	0.322221
ENSMUSG00000020178	Adora2a	-0.410695	1.43712	7.179	0.0073762	0.323416
ENSMUSG00000024084	Qpct	-0.285964	2.67132	7.17275	0.00740191	0.323726
ENSMUSG00000083716	Gm13436	0.77569	-0.399784	7.15761	0.00746467	0.325651
ENSMUSG00000065808	Gm23037	-3.80318	-2.97575	7.1488	0.00750142	0.326434
ENSMUSG00000011382	Dhdh	-0.3258	2.33219	7.13652	0.00755295	0.327855
ENSMUSG00000110686	Gm45855	-1.12386	-1.10183	7.12825	0.00758789	0.327863
ENSMUSG00000027985	Lef1	0.423615	1.81424	7.12754	0.0075909	0.327863
ENSMUSG00000015568	Lpl	0.27956	4.77223	7.10942	0.00766798	0.33037
ENSMUSG00000039488	Cntn5	-0.220529	4.0493	7.09951	0.00771048	0.330599
ENSMUSG00000115463	AC158777.2	1.44685	-1.90561	7.09931	0.00771138	0.330599
ENSMUSG00000084477	Gm25780	3.11581	-3.16001	7.08347	0.00777981	0.332712
ENSMUSG00000097929	Tunar	-0.276472	2.78917	7.05479	0.00790535	0.33725
ENSMUSG00000077575	Gm24888	-3.31141	-3.03455	7.03592	0.00798909	0.339987
ENSMUSG00000113948	Rpl17-ps3	0.747361	-0.324799	7.02936	0.00801838	0.340399
ENSMUSG00000106037	Gm4332	-0.431282	1.4224	7.01892	0.00806531	0.341452
ENSMUSG00000045689	Pcdhb4	-0.324684	2.50832	7.01352	0.00808963	0.341452
ENSMUSG00000038608	Dock10	-0.306344	2.59943	7.00434	0.00813126	0.341452
ENSMUSG00000106666	Gm43587	1.50993	-1.57473	7.00253	0.00813944	0.341452
ENSMUSG00000040323	Gm15429	-1.26888	-1.35973	7.00208	0.00814151	0.341452
ENSMUSG00000097347	Gm17275	0.811126	0.333971	6.98844	0.0082038	0.341538
ENSMUSG00000069274	Hist1h4f	-0.189521	6.26476	6.98475	0.00822072	0.341538
ENSMUSG00000020708	Psmc5	0.163297	6.00674	6.97717	0.00825559	0.341538
ENSMUSG00000019124	Scrn1	0.142415	8.02779	6.97692	0.00825675	0.341538
ENSMUSG00000112596	AC153494.1	-0.38017	1.90217	6.97633	0.0082595	0.341538
ENSMUSG00000029461	Fam168a	0.145883	7.82239	6.97588	0.00826158	0.341538
ENSMUSG00000084898	Gm12371	-0.646789	-0.111008	6.963	0.00832123	0.342535
ENSMUSG00000026193	Fn1	0.230627	6.17469	6.96216	0.00832516	0.342535
ENSMUSG00000047787	Flrt1	0.205241	4.62295	6.95165	0.0083742	0.343738
ENSMUSG00000036422	Pcdh8	-0.151885	6.59089	6.94415	0.00840939	0.344368
ENSMUSG00000046844	Vat1l	-0.194145	4.97405	6.93513	0.00845188	0.344956
ENSMUSG00000086224	2700069I18Rik	1.01745	-1.17607	6.93018	0.00847533	0.344956
ENSMUSG00000081270	Gm11653	0.6743	-0.143184	6.9283	0.00848421	0.344956
ENSMUSG00000077611	Gm23946	-1.06402	-1.37201	6.92423	0.00850355	0.344956
ENSMUSG00000028373	Astn2	-0.296261	2.68048	6.92013	0.00852308	0.344956
ENSMUSG00000114940	AC238940.3	0.962292	-0.90219	6.91498	0.00854765	0.345146
ENSMUSG00000055612	Cdca7	-0.197215	5.11556	6.9032	0.00860418	0.346623
ENSMUSG00000029790	Cep41	-0.237986	3.76729	6.89076	0.00866422	0.347827
ENSMUSG00000097280	AI849053	0.683344	-0.1189	6.88872	0.00867415	0.347827
ENSMUSG00000038112	AW551984	-0.277853	3.52013	6.88284	0.00870273	0.34817
ENSMUSG00000020173	Cobl	-0.278615	3.34378	6.87101	0.00876049	0.349035
ENSMUSG00000028681	Ptch2	-0.378013	1.66431	6.86688	0.00878078	0.349035
ENSMUSG00000115190	AC121960.2	0.790715	-0.607279	6.86555	0.0087873	0.349035
ENSMUSG00000009376	Met	-0.203113	5.8247	6.862	0.00880477	0.349035
ENSMUSG00000028012	Rrh	-0.699247	-0.168718	6.85602	0.00883431	0.349408
ENSMUSG00000031148	Gpkow	0.198468	4.68297	6.8481	0.00887354	0.349459
ENSMUSG00000086029	Pax6os1	1.18496	-1.29769	6.84764	0.00887585	0.349459
ENSMUSG00000001773	Folh1	0.962688	-0.974781	6.83541	0.00893684	0.351064
ENSMUSG00000045160	Bola3	0.323116	2.37758	6.82885	0.0089697	0.35156
ENSMUSG00000047910	Pcdhb16	-0.210767	4.29674	6.81616	0.00903365	0.352693
ENSMUSG00000003541	Ier3	-0.532901	0.553906	6.81506	0.00903924	0.352693
ENSMUSG00000022523	Fgf12	-0.240004	4.48161	6.79867	0.0091226	0.355147
ENSMUSG00000024647	Cbln2	-0.562177	4.40499	6.79159	0.00915885	0.355761
ENSMUSG00000067038	Rps12-ps3	0.242506	3.43564	6.78714	0.0091817	0.355852
ENSMUSG00000076441	Ass1	-0.391807	1.45126	6.77996	0.00921868	0.3563
ENSMUSG00000032500	Dclk3	-0.519363	1.51633	6.77233	0.00925817	0.3563
ENSMUSG00000035504	Reep6	0.492367	0.751885	6.76903	0.0092753	0.3563
ENSMUSG00000080885	Rpl10-ps6	-1.43438	-2.06272	6.76694	0.00928619	0.3563
ENSMUSG00000059857	Ntng1	-0.317168	2.89684	6.76242	0.00930975	0.3563
ENSMUSG00000032006	Pdgfd	0.693939	-0.342457	6.76115	0.00931639	0.3563
ENSMUSG00000025646	Atrip	-0.252061	3.76123	6.74669	0.00939219	0.35841
ENSMUSG00000093559	Gm20705	0.829053	-0.773377	6.71923	0.00953789	0.362982
ENSMUSG00000052544	St6galnac3	0.217671	3.89512	6.71528	0.00955903	0.362982
ENSMUSG00000063931	Pepd	0.202298	4.38561	6.71235	0.00957472	0.362982
ENSMUSG00000083773	Gm13394	-1.16359	-1.47586	6.70354	0.00962217	0.363986
ENSMUSG00000001260	Gabrg1	-0.308412	2.25621	6.68811	0.00970582	0.366353
ENSMUSG00000056076	Eif3b	0.185606	6.10293	6.67142	0.00979711	0.368996
ENSMUSG00000039137	Whrn	0.258566	3.27377	6.66028	0.00985855	0.370506
ENSMUSG00000111187	AC132392.1	-0.55535	0.502208	6.65192	0.00990489	0.371444
ENSMUSG00000078870	Gm14410	0.229582	3.5156	6.61779	0.0100965	0.377814
ENSMUSG00000049583	Grm5	-0.188246	7.28201	6.58362	0.0102922	0.384307
ENSMUSG00000033863	Klf9	0.299521	2.47758	6.54228	0.0105341	0.3918
ENSMUSG00000072844	G530011O06Rik	0.559582	0.756129	6.54161	0.010538	0.3918
ENSMUSG00000058589	Anks1b	-0.147598	6.66193	6.51915	0.0106719	0.395555
ENSMUSG00000050711	Scg2	-0.344676	3.32245	6.51353	0.0107057	0.395555
ENSMUSG00000078965	Gm12033	1.29139	-1.38167	6.51326	0.0107073	0.395555
ENSMUSG00000026224	4933407L21Rik	-0.491826	0.706879	6.50912	0.0107323	0.395636
ENSMUSG00000018481	Appbp2	0.14498	6.91249	6.50451	0.0107601	0.395821
ENSMUSG00000002767	Mrpl2	0.213039	4.06867	6.49594	0.0108121	0.396894
ENSMUSG00000090066	1110002E22Rik	0.44082	1.97673	6.48379	0.0108863	0.398773
ENSMUSG00000039640	Mrpl12	0.213143	3.98285	6.44998	0.0110953	0.405575
ENSMUSG00000058773	Hist1h1b	-0.170813	6.24874	6.43323	0.0112005	0.408559
ENSMUSG00000021590	Spata9	-0.788349	-0.67667	6.42542	0.0112499	0.408746
ENSMUSG00000035493	Tgfbi	-0.587426	0.245198	6.42497	0.0112527	0.408746
ENSMUSG00000031824	6430548M08Rik	0.178909	6.04124	6.41673	0.011305	0.409298
ENSMUSG00000100164	2610306M01Rik	0.289289	2.56629	6.41515	0.0113151	0.409298
ENSMUSG00000026630	Batf3	-1.52918	-1.49075	6.4052	0.0113786	0.409539
ENSMUSG00000106646	Gm42483	1.07916	-1.44928	6.40454	0.0113829	0.409539
ENSMUSG00000031133	Arhgef6	-0.331663	1.90469	6.40286	0.0113937	0.409539
ENSMUSG00000026479	Lamc2	-0.486042	0.625541	6.39938	0.011416	0.409539
ENSMUSG00000006715	Gmnn	-0.349743	2.34793	6.36618	0.0116316	0.416411
ENSMUSG00000083325	Gm14121	-0.907981	-0.937833	6.35867	0.0116809	0.416569
ENSMUSG00000026475	Rgs16	0.267784	3.71493	6.35737	0.0116895	0.416569
ENSMUSG00000098051	Gm27032	-0.254925	3.26173	6.35456	0.011708	0.416569
ENSMUSG00000038319	Kcnh2	-0.230007	3.60936	6.34409	0.0117773	0.418178
ENSMUSG00000084842	Pabpc1l2b-ps	-0.758004	-0.311919	6.33697	0.0118247	0.419005
ENSMUSG00000112808	Gm4739	-0.257942	3.71635	6.33129	0.0118626	0.41926
ENSMUSG00000027368	Dusp2	-0.43411	1.0349	6.32463	0.0119072	0.41926
ENSMUSG00000017737	Mmp9	-0.282634	3.17587	6.32384	0.0119125	0.41926
ENSMUSG00000103916	Gm38071	-0.442433	1.14639	6.32147	0.0119285	0.41926
ENSMUSG00000005950	P2rx5	-0.622049	0.212402	6.30439	0.0120439	0.42174
ENSMUSG00000114133	Gm20075	-0.278917	2.70163	6.30385	0.0120476	0.42174
ENSMUSG00000059422	Gm8116	-0.836967	-0.89384	6.29045	0.012139	0.424084
ENSMUSG00000036617	Etl4	0.206586	4.49625	6.26992	0.0122805	0.428165
ENSMUSG00000021587	Pcsk1	-0.415383	1.10836	6.26043	0.0123464	0.428857
ENSMUSG00000094132	Gm3264	-0.719823	-0.519623	6.25996	0.0123497	0.428857
ENSMUSG00000104860	Gm42510	0.922039	-0.749229	6.22287	0.0126111	0.437058
ENSMUSG00000034371	Tkfc	-0.245212	3.5206	6.21899	0.0126387	0.4371
ENSMUSG00000057132	Rpgrip1	0.573642	0.201001	6.21564	0.0126626	0.4371
ENSMUSG00000032637	Atxn2l	-0.15657	5.94537	6.19796	0.0127897	0.440084
ENSMUSG00000092178	Gm45351	0.656987	-0.219294	6.19657	0.0127998	0.440084
ENSMUSG00000026110	Mgat4a	-0.182191	5.00498	6.19088	0.012841	0.44063
ENSMUSG00000043843	Tmem145	-0.215134	3.91516	6.17603	0.0129492	0.442236
ENSMUSG00000079001	4930404H24Rik	-3.54783	-3.29775	6.17392	0.0129647	0.442236
ENSMUSG00000066392	Nrxn3	-0.195083	5.94582	6.16912	0.0129999	0.442236
ENSMUSG00000078889	Gm14288	-0.2862	3.38914	6.16749	0.0130119	0.442236
ENSMUSG00000078607	1810010H24Rik	-0.45636	0.868625	6.16532	0.0130279	0.442236
ENSMUSG00000033061	Resp18	-0.47518	0.642753	6.16359	0.0130407	0.442236
ENSMUSG00000098146	Gm26935	-1.33312	-1.83876	6.15122	0.0131322	0.444471
ENSMUSG00000078878	Gm14305	0.209465	4.20163	6.14447	0.0131824	0.445303
ENSMUSG00000106746	2900064F13Rik	0.582008	0.0111314	6.13821	0.0132291	0.446013
ENSMUSG00000051726	Kcnf1	-0.444777	3.0531	6.13137	0.0132804	0.446875
ENSMUSG00000093734	Gm25082	0.796883	-0.812066	6.11755	0.0133847	0.449148
ENSMUSG00000033434	Gtpbp6	-0.178663	4.72684	6.11536	0.0134012	0.449148
ENSMUSG00000107804	Gm44439	0.304863	2.27677	6.1101	0.0134412	0.449148
ENSMUSG00000060530	A930017M01Rik	0.242953	3.19514	6.10875	0.0134514	0.449148
ENSMUSG00000043496	Tril	0.274779	2.62778	6.09975	0.0135201	0.450575
ENSMUSG00000109517	Gm44763	-1.12562	-1.19379	6.09438	0.0135612	0.45101
ENSMUSG00000060519	Tor3a	0.443447	0.958136	6.0901	0.0135941	0.45101
ENSMUSG00000050447	Lypd6	0.201061	4.22562	6.0879	0.0136111	0.45101
ENSMUSG00000040121	Rep15	-0.869893	-0.976366	6.08151	0.0136604	0.451781
ENSMUSG00000046922	Gpr6	-0.904387	-0.837591	6.06923	0.0137557	0.454068
ENSMUSG00000063600	Egfem1	-0.302691	2.1723	6.06578	0.0137826	0.454093
ENSMUSG00000002578	Ikzf4	-0.234148	3.47435	6.05455	0.0138705	0.455973
ENSMUSG00000111067	AC171277.1	-0.855466	-0.825883	6.0518	0.0138922	0.455973
ENSMUSG00000096942	Rps19-ps6	-0.452324	1.06053	6.04491	0.0139464	0.456891
ENSMUSG00000045967	Gpr158	-0.281994	2.37771	6.03772	0.0140033	0.457891
ENSMUSG00000108486	Gm44836	1.9476	-2.29746	6.02536	0.0141017	0.460241
ENSMUSG00000041488	Stx3	-0.231477	3.47969	6.01453	0.0141886	0.462206
ENSMUSG00000035228	Ccdc106	-0.187689	4.59084	6.01031	0.0142225	0.462444
ENSMUSG00000011751	Sptbn4	-0.21983	5.24803	6.00582	0.0142587	0.462756
ENSMUSG00000017453	Pipox	-0.366777	1.6045	6.00145	0.0142941	0.46304
ENSMUSG00000085028	Slc2a4rg-ps	-0.220818	3.58146	5.98688	0.0144127	0.46601
ENSMUSG00000002699	Lcp2	-0.608038	0.00150673	5.98306	0.0144439	0.466079
ENSMUSG00000067869	Tcea1-ps1	0.703056	-0.358796	5.98006	0.0144685	0.466079
ENSMUSG00000106209	Gm42918	-0.73264	-0.575218	5.96259	0.0146126	0.469848
ENSMUSG00000102657	Gm37899	-0.237754	4.21986	5.95903	0.0146421	0.469928
ENSMUSG00000103233	Gm37159	0.59256	0.167614	5.95478	0.0146774	0.470192
ENSMUSG00000031425	Plp1	-0.290975	2.83784	5.94202	0.0147841	0.472736
ENSMUSG00000020186	Csrp2	0.154424	5.72826	5.92221	0.0149512	0.477142
ENSMUSG00000057722	Lepr	0.461059	0.680494	5.91919	0.0149768	0.477142
ENSMUSG00000051037	Zfp455	-0.333243	1.84687	5.91179	0.0150399	0.478273
ENSMUSG00000110993	AC105958.1	0.366557	1.66547	5.89696	0.0151671	0.480856
ENSMUSG00000036972	Zic4	-0.882821	2.83163	5.89587	0.0151765	0.480856
ENSMUSG00000046408	1700067K01Rik	-0.83749	-0.761939	5.89124	0.0152164	0.481243
ENSMUSG00000046636	Gm7729	1.11922	-1.45816	5.88685	0.0152544	0.481567
ENSMUSG00000024011	Pi16	-0.594157	0.00961402	5.87702	0.0153398	0.483385
ENSMUSG00000055471	Alk	-0.396134	1.41258	5.85684	0.0155166	0.487196
ENSMUSG00000027824	Vmn2r1	-0.449037	0.880577	5.85414	0.0155404	0.487196
ENSMUSG00000002012	Pnck	-0.156058	5.24397	5.85117	0.0155667	0.487196
ENSMUSG00000034384	Barhl2	-0.695139	-0.219171	5.85046	0.015573	0.487196
ENSMUSG00000102607	Gm37265	1.78502	-2.37153	5.84636	0.0156093	0.487455
ENSMUSG00000098599	Gm27627	0.850179	-1.02544	5.83209	0.0157364	0.490541
ENSMUSG00000066170	E230001N04Rik	-0.602207	-0.0583292	5.81481	0.0158917	0.494495
ENSMUSG00000049235	Gm7324	0.833275	-0.743854	5.80188	0.0160091	0.497255
ENSMUSG00000079884	Gm10698	0.228401	3.38961	5.7965	0.0160581	0.497659
ENSMUSG00000038259	Gdf5	-0.347412	1.88149	5.79417	0.0160794	0.497659
ENSMUSG00000102331	Gm19938	-0.454013	1.08985	5.78027	0.016207	0.500717
ENSMUSG00000110653	Gm34418	-1.62798	-2.22714	5.77329	0.0162716	0.501818
ENSMUSG00000062646	Ganc	-0.28986	2.4003	5.76785	0.016322	0.50248
ENSMUSG00000031273	Col4a6	0.365262	1.94274	5.76328	0.0163645	0.502866
ENSMUSG00000043024	Gm16433	-1.11607	-1.15331	5.75827	0.0164112	0.502866
ENSMUSG00000020514	Mrpl22	0.224298	3.3881	5.75515	0.0164404	0.502866
ENSMUSG00000055761	Nkain3	0.162372	5.68202	5.75408	0.0164504	0.502866
ENSMUSG00000071497	Nutf2-ps1	-0.391963	2.64852	5.74986	0.01649	0.50319
ENSMUSG00000020627	Klhl29	0.239037	5.51217	5.74492	0.0165364	0.503722
ENSMUSG00000107858	Gm43879	-0.651325	-0.325755	5.73332	0.016646	0.506172
ENSMUSG00000091002	Tcerg1l	-0.415286	3.42258	5.72627	0.016713	0.507321
ENSMUSG00000046008	Pnlip	-0.843341	-0.990646	5.72052	0.0167678	0.507539
ENSMUSG00000109147	4930431P19Rik	-0.293138	2.21028	5.71938	0.0167786	0.507539
ENSMUSG00000109887	Gm28756	-0.257714	2.84623	5.71464	0.016824	0.508026
ENSMUSG00000056418	BC043934	-0.397838	1.16597	5.69885	0.016976	0.511018
ENSMUSG00000018678	Sp2	0.349017	1.94185	5.69711	0.0169928	0.511018
ENSMUSG00000042129	Rassf4	0.302693	2.72404	5.69191	0.0170433	0.511018
ENSMUSG00000027087	Itgav	0.174848	4.72998	5.69032	0.0170587	0.511018
ENSMUSG00000030500	Slc17a6	-0.171355	5.82008	5.68914	0.0170702	0.511018
ENSMUSG00000059751	Rps3a3	-0.766563	-0.695627	5.66727	0.0172843	0.515981
ENSMUSG00000048826	Dact2	-0.423149	0.914454	5.66614	0.0172955	0.515981
ENSMUSG00000110331	Nudc-ps1	-1.52992	-2.3695	5.65893	0.0173667	0.517217
ENSMUSG00000103713	Gm2136	-0.556605	0.121252	5.65126	0.0174429	0.518596
ENSMUSG00000114448	AC159195.3	-0.492142	0.554404	5.63472	0.0176082	0.522617
ENSMUSG00000114419	AC173482.2	-1.03129	-1.42983	5.62446	0.0177115	0.524113
ENSMUSG00000110980	AC122428.2	-0.289386	2.30583	5.62254	0.0177309	0.524113
ENSMUSG00000115541	AC157572.3	-3.55247	-3.44969	5.61874	0.0177694	0.524113
ENSMUSG00000078180	Gm20900	-1.26996	-1.81184	5.61776	0.0177793	0.524113
ENSMUSG00000089987	Gpx2-ps1	1.41691	-2.19277	5.60624	0.0178966	0.526675
ENSMUSG00000042109	Csdc2	-0.146865	5.59261	5.60076	0.0179527	0.527433
ENSMUSG00000035545	Leng8	-0.16483	6.92831	5.5736	0.0182332	0.53347
ENSMUSG00000052430	Bmpr1b	0.248762	3.836	5.57281	0.0182414	0.53347
ENSMUSG00000027663	Zmat3	0.202771	4.5931	5.57196	0.0182504	0.53347
ENSMUSG00000047656	Trpt1	-0.293918	2.34784	5.5684	0.0182875	0.533633
ENSMUSG00000021458	2010111I01Rik	-0.188705	4.38779	5.56553	0.0183174	0.533633
ENSMUSG00000034037	Fgd5	-0.314233	2.61847	5.55978	0.0183777	0.534493
ENSMUSG00000046432	Bex3	0.141681	6.39283	5.55298	0.0184493	0.535677
ENSMUSG00000028133	Rwdd3	-0.255268	2.87915	5.54501	0.0185334	0.537221
ENSMUSG00000006445	Epha2	0.464059	0.738167	5.542	0.0185654	0.537252
ENSMUSG00000015452	Ager	-0.517528	0.45101	5.53796	0.0186083	0.537596
ENSMUSG00000049516	Spty2d1	0.185323	4.58008	5.52194	0.0187794	0.541537
ENSMUSG00000050069	Grem2	-0.345671	1.50621	5.51489	0.0188552	0.541537
ENSMUSG00000023984	Gm20517	0.410794	1.10668	5.51473	0.018857	0.541537
ENSMUSG00000020389	Cdkl3	-0.18525	4.25474	5.51358	0.0188694	0.541537
ENSMUSG00000065176	Rnu12	-1.10754	-1.66578	5.50516	0.0189605	0.543253
ENSMUSG00000111613	Gm4977	0.755706	-0.698229	5.49318	0.0190907	0.546083
ENSMUSG00000038156	Spon1	-0.328705	3.98991	5.48884	0.0191382	0.546128
ENSMUSG00000051295	9630028B13Rik	0.375841	2.06384	5.48729	0.0191552	0.546128
ENSMUSG00000025779	Ly96	-1.1413	-1.68933	5.47864	0.0192502	0.547937
ENSMUSG00000006205	Htra1	0.275374	3.30132	5.47339	0.0193081	0.548686
ENSMUSG00000098760	Gm2164	0.809481	-0.960931	5.46495	0.0194016	0.550442
ENSMUSG00000079225	Gm9531	-0.2876	2.28379	5.46117	0.0194436	0.550659
ENSMUSG00000042607	Asb4	-0.553903	0.653427	5.45856	0.0194727	0.550659
ENSMUSG00000038296	Galnt18	0.248596	2.88684	5.45443	0.0195187	0.551063
ENSMUSG00000054135	A430110L20Rik	-0.554005	0.106841	5.44447	0.0196304	0.552879
ENSMUSG00000020122	Egfr	-0.259546	4.39588	5.44132	0.0196658	0.552879
ENSMUSG00000111497	Raver1	-0.428708	2.16416	5.44019	0.0196786	0.552879
ENSMUSG00000003849	Nqo1	-0.902736	-1.22703	5.42639	0.0198347	0.556364
ENSMUSG00000073530	Pappa2	0.290329	4.22414	5.42077	0.0198986	0.557179
ENSMUSG00000114081	AC136986.2	-0.694906	-0.450707	5.41701	0.0199414	0.557179
ENSMUSG00000049148	Plcxd3	-0.224907	3.11407	5.41539	0.01996	0.557179
ENSMUSG00000073139	Tmem185a	0.188411	4.30462	5.40436	0.0200865	0.55981
ENSMUSG00000081111	Gm5913	-0.739897	-0.396852	5.3982	0.0201575	0.560889
ENSMUSG00000038570	Saxo2	0.429811	0.823897	5.39406	0.0202054	0.561321
ENSMUSG00000107429	Gm44206	3.33526	-2.97551	5.38779	0.0202781	0.562442
ENSMUSG00000032269	Htr3a	-0.226966	3.30778	5.37733	0.0204001	0.564436
ENSMUSG00000035355	Kcnh4	-0.291582	2.03953	5.37601	0.0204155	0.564436
ENSMUSG00000020695	Mrc2	-0.262344	2.84761	5.37328	0.0204475	0.564436
ENSMUSG00000040212	Emp3	-0.920237	-1.16053	5.3624	0.0205754	0.565874
ENSMUSG00000019888	Mgat4c	-0.230032	3.21215	5.36159	0.020585	0.565874
ENSMUSG00000109387	Gm45182	-0.560499	0.225424	5.36054	0.0205974	0.565874
ENSMUSG00000085282	Gm15663	-0.383682	1.18266	5.35643	0.020646	0.566315
ENSMUSG00000111079	AC165080.2	-0.665771	-0.511509	5.34294	0.0208064	0.56903
ENSMUSG00000007888	Crlf1	-0.288931	2.98702	5.34258	0.0208106	0.56903
ENSMUSG00000077563	Snora68	-0.616174	-0.167982	5.33247	0.0209317	0.570671
ENSMUSG00000027695	Pld1	-0.278631	2.19975	5.33008	0.0209604	0.570671
ENSMUSG00000082491	Gm5909	1.19966	-1.74278	5.32495	0.0210223	0.570671
ENSMUSG00000010803	Gabra1	-0.234466	4.35051	5.32423	0.0210309	0.570671
ENSMUSG00000048012	Zfp473	-0.407908	1.19569	5.3239	0.0210349	0.570671
ENSMUSG00000018566	Slc2a4	-0.364001	1.62763	5.3174	0.0211135	0.571542
ENSMUSG00000001520	Nrip2	-0.403772	0.979536	5.3158	0.0211329	0.571542
ENSMUSG00000049832	Rbx1-ps	1.67373	-2.27955	5.30531	0.0212605	0.571555
ENSMUSG00000020781	Tsen54	-0.219125	3.40149	5.3023	0.0212973	0.571555
ENSMUSG00000037211	Spry1	-0.240213	2.90633	5.30187	0.0213026	0.571555
ENSMUSG00000112340	AC110043.1	-0.78842	-0.865876	5.30045	0.0213199	0.571555
ENSMUSG00000097309	Gm17249	-0.44231	0.6612	5.29547	0.021381	0.571555
ENSMUSG00000078899	Gm4631	0.145301	5.86822	5.29487	0.0213883	0.571555
ENSMUSG00000025094	Slc18a2	-0.464794	0.921157	5.29156	0.021429	0.571555
ENSMUSG00000113411	AC134254.4	2.52178	-3.29749	5.28819	0.0214705	0.571555
ENSMUSG00000023266	Frs3	-0.190361	3.92069	5.28796	0.0214733	0.571555
ENSMUSG00000022906	Parp9	0.350804	1.57308	5.28619	0.0214952	0.571555
ENSMUSG00000073633	Fbxo36	-0.890612	-1.06491	5.28617	0.0214955	0.571555
ENSMUSG00000037606	Osbpl5	0.16047	5.52669	5.27903	0.0215838	0.573027
ENSMUSG00000030930	Chst15	0.145895	5.67267	5.27416	0.0216443	0.573052
ENSMUSG00000044788	Fads6	-0.343892	1.4761	5.27364	0.0216507	0.573052
ENSMUSG00000092375	A730060N03Rik	-0.985181	-1.35322	5.26835	0.0217166	0.57392
ENSMUSG00000056797	Gm4889	-1.90957	-2.57519	5.25993	0.0218218	0.575825
ENSMUSG00000107932	Gm44432	1.84983	-2.22726	5.2546	0.0218888	0.576122
ENSMUSG00000043639	Rbm20	0.280239	2.77805	5.25376	0.0218995	0.576122
ENSMUSG00000030307	Slc6a11	-0.293694	4.85372	5.2485	0.0219657	0.576991
ENSMUSG00000035403	Crb2	0.216019	3.75904	5.23981	0.0220757	0.579003
ENSMUSG00000107620	Gm44256	-1.14272	-1.76171	5.23223	0.0221721	0.580655
ENSMUSG00000038893	Fam117a	0.347619	1.74286	5.21889	0.0223428	0.583035
ENSMUSG00000106035	Gm43545	-0.669591	-0.401306	5.21718	0.0223648	0.583035
ENSMUSG00000005983	1700037C18Rik	-0.274991	2.30617	5.21596	0.0223805	0.583035
ENSMUSG00000039377	Hlx	-0.905272	-1.2621	5.21466	0.0223973	0.583035
ENSMUSG00000107277	Gm10461	-0.271264	2.42351	5.20981	0.0224598	0.583729
ENSMUSG00000060487	Samd5	-0.193994	3.74077	5.20698	0.0224963	0.583729
ENSMUSG00000020743	Mif4gd	-0.357232	1.50862	5.20335	0.0225434	0.583729
ENSMUSG00000037112	Sik2	0.175611	5.21397	5.20219	0.0225584	0.583729
ENSMUSG00000047246	Hist1h2be	-0.171626	6.52833	5.1985	0.0226064	0.5841
ENSMUSG00000073753	Gm10571	-0.809544	-0.91919	5.18839	0.0227382	0.585685
ENSMUSG00000063524	Eno1	0.128872	7.93305	5.18629	0.0227658	0.585685
ENSMUSG00000063739	Gm4963	1.94796	-2.56913	5.18526	0.0227793	0.585685
ENSMUSG00000018479	1700125H20Rik	1.25413	-2.06479	5.1825	0.0228155	0.585685
ENSMUSG00000021904	Sema3g	0.400912	1.17108	5.1782	0.0228721	0.585685
ENSMUSG00000070469	Adamtsl3	0.368847	1.37114	5.17737	0.022883	0.585685
ENSMUSG00000085927	Gm15888	1.03241	-1.22046	5.17578	0.0229039	0.585685
ENSMUSG00000114708	AC156802.1	-0.722451	-0.676836	5.16813	0.023005	0.587406
ENSMUSG00000072675	Duxbl2	1.231	0.792253	5.16297	0.0230734	0.587771
ENSMUSG00000055692	Tmem191c	-0.24809	2.93885	5.16194	0.023087	0.587771
ENSMUSG00000022376	Adcy8	-0.29459	2.84422	5.14748	0.0232801	0.59182
ENSMUSG00000086171	Pcsk2os1	0.348773	1.42305	5.14226	0.0233502	0.592734
ENSMUSG00000103520	1110025M09Rik	-0.496497	0.305763	5.12589	0.0235715	0.597376
ENSMUSG00000035298	Klhl35	0.344536	1.74389	5.12365	0.0236019	0.597376
ENSMUSG00000084938	BB557941	-1.07096	-1.6888	5.11839	0.0236736	0.59806
ENSMUSG00000051910	Sox6	0.141037	6.00214	5.11661	0.0236978	0.59806
ENSMUSG00000085438	1700020I14Rik	0.164235	8.61978	5.11012	0.0237867	0.599432
ENSMUSG00000109931	Gm39929	1.77299	-2.26164	5.10588	0.0238448	0.600026
ENSMUSG00000064981	Snora70	-1.69139	-2.45232	5.09779	0.0239564	0.60196
ENSMUSG00000104507	A430027H14Rik	-0.547309	0.120913	5.09094	0.0240512	0.602141
ENSMUSG00000052133	Sema5b	-0.182407	5.07225	5.08919	0.0240755	0.602141
ENSMUSG00000062044	Lmtk3	-0.141596	7.224	5.08737	0.0241008	0.602141
ENSMUSG00000087496	Gm13523	-1.06755	-1.55367	5.08726	0.0241023	0.602141
ENSMUSG00000085525	Gm13166	1.28953	-2.07594	5.08121	0.0241865	0.602838
ENSMUSG00000067870	Rpl31-ps8	0.190723	5.08387	5.07636	0.0242542	0.602838
ENSMUSG00000000197	Nalcn	-0.161231	4.60349	5.07123	0.0243261	0.602838
ENSMUSG00000048406	B330016D10Rik	-0.253959	2.60856	5.07069	0.0243336	0.602838
ENSMUSG00000021268	Meg3	-0.194929	9.07083	5.07028	0.0243395	0.602838
ENSMUSG00000087381	Gm16008	-0.579483	-0.200504	5.06797	0.024372	0.602838
ENSMUSG00000070802	Pnmal2	-0.126243	6.89517	5.06788	0.0243732	0.602838
ENSMUSG00000043635	Adamts3	0.146824	6.03586	5.05966	0.024489	0.60484
ENSMUSG00000082879	Gm13525	1.06765	-1.68875	5.05645	0.0245345	0.605102
ENSMUSG00000022176	Rem2	-0.27516	2.33329	5.05079	0.0246147	0.605407
ENSMUSG00000100078	Gm6170	-0.342404	1.6022	5.05066	0.0246166	0.605407
ENSMUSG00000091269	Gm6682	-0.289018	2.29451	5.03785	0.0247992	0.608194
ENSMUSG00000081485	Gm12338	0.341913	1.51084	5.03613	0.0248239	0.608194
ENSMUSG00000103197	Gm37642	0.51005	0.346129	5.02919	0.0249236	0.608194
ENSMUSG00000027977	Ndst3	-0.20426	3.99338	5.02761	0.0249463	0.608194
ENSMUSG00000107498	Gm44240	-0.612858	-0.128637	5.02542	0.0249779	0.608194
ENSMUSG00000052727	Map1b	0.124005	11.5984	5.02459	0.0249898	0.608194
ENSMUSG00000051375	Pcdh1	-0.143847	5.38102	5.0224	0.0250215	0.608194
ENSMUSG00000036826	Igflr1	0.413052	1.00504	5.02149	0.0250346	0.608194
ENSMUSG00000028033	Kcnq5	-0.153941	5.50025	5.01943	0.0250645	0.608194
ENSMUSG00000015377	Dennd6b	-0.161501	5.57194	5.01834	0.0250802	0.608194
ENSMUSG00000037827	Gm5884	0.984752	-1.45363	5.01317	0.0251553	0.608872
ENSMUSG00000026259	Ngef	-0.198315	3.57855	5.01158	0.0251783	0.608872
ENSMUSG00000067586	S1pr3	-0.231958	2.88197	5.00903	0.0252154	0.608922
ENSMUSG00000065105	Gm26130	1.26767	-1.92419	5.00462	0.0252797	0.609628
ENSMUSG00000026077	Npas2	0.395243	1.52798	5.0004	0.0253415	0.610269
ENSMUSG00000074664	A830092H15Rik	-0.328587	1.72886	4.9959	0.0254074	0.610517
ENSMUSG00000029544	Cabp1	0.188749	4.37151	4.9949	0.0254221	0.610517
ENSMUSG00000029641	Rasl11a	0.344955	1.37293	4.98938	0.0255033	0.610816
ENSMUSG00000026389	Steap3	0.634786	-0.459302	4.98804	0.0255231	0.610816
ENSMUSG00000111521	AC122273.1	-0.458532	0.446125	4.9836	0.0255887	0.610816
ENSMUSG00000036923	Stox1	0.382553	0.974889	4.98247	0.0256054	0.610816
ENSMUSG00000102632	Gm37786	0.42858	0.699647	4.98147	0.0256202	0.610816
ENSMUSG00000048004	Tmem196	-0.287206	1.92214	4.97856	0.0256634	0.610816
ENSMUSG00000114217	AC156803.1	1.05505	-1.73789	4.97464	0.0257215	0.610816
ENSMUSG00000037847	Nmrk1	0.410144	0.828034	4.97344	0.0257394	0.610816
ENSMUSG00000026347	Tmem163	-0.263365	2.70137	4.97265	0.0257512	0.610816
ENSMUSG00000032902	Slc16a1	0.161329	5.38524	4.96737	0.0258299	0.611612
ENSMUSG00000024268	Celf4	-0.123941	7.52817	4.96373	0.0258844	0.611612
ENSMUSG00000031112	Stk26	-0.524153	0.101782	4.96333	0.0258904	0.611612
ENSMUSG00000021868	Ppif	-0.180512	4.06281	4.96048	0.025933	0.611786
ENSMUSG00000097151	Gm26514	0.504538	0.429629	4.95738	0.0259796	0.612053
ENSMUSG00000077323	Rnu11	-2.13573	-2.91956	4.94977	0.0260941	0.61207
ENSMUSG00000008393	Carhsp1	-0.123701	6.94446	4.94842	0.0261145	0.61207
ENSMUSG00000069516	Lyz2	0.462958	0.457586	4.94721	0.0261328	0.61207
ENSMUSG00000037843	Vstm2l	-0.268571	2.49858	4.94638	0.0261454	0.61207
ENSMUSG00000039410	Prdm16	0.176264	4.83039	4.94564	0.0261565	0.61207
ENSMUSG00000035370	Adat3	-0.242157	2.73225	4.9341	0.0263318	0.615342
ENSMUSG00000070473	Cldn3	0.328238	1.99272	4.92618	0.0264527	0.617311
ENSMUSG00000066538	Gm6254	1.06969	-1.53871	4.9223	0.0265122	0.617311
ENSMUSG00000045690	Wdr89	-0.241905	2.86414	4.92162	0.0265227	0.617311
ENSMUSG00000085227	6330418K02Rik	-0.297515	2.04804	4.9189	0.0265645	0.617456
ENSMUSG00000035104	Eva1a	-0.556817	-0.127552	4.9124	0.0266646	0.618475
ENSMUSG00000025892	Gria4	-0.151198	6.07516	4.91027	0.0266974	0.618475
ENSMUSG00000043629	1700019D03Rik	-0.297764	1.841	4.90912	0.0267152	0.618475
ENSMUSG00000044770	Scml4	-0.265448	2.32623	4.90409	0.0267932	0.619454
ENSMUSG00000109320	Gm44679	-0.438867	0.745998	4.89419	0.0269472	0.622185
ENSMUSG00000045441	Gprin3	-0.240598	4.2137	4.88773	0.0270483	0.623691
ENSMUSG00000021379	Id4	-0.14025	5.87367	4.87999	0.0271697	0.62566
ENSMUSG00000097535	Gm26592	-0.303478	1.75747	4.87196	0.0272965	0.627235
ENSMUSG00000026904	Slc4a10	-0.159346	4.60881	4.87108	0.0273104	0.627235
ENSMUSG00000063281	Zfp35	0.197273	4.42313	4.86515	0.0274045	0.628565
ENSMUSG00000110409	Gm9908	-1.40109	-2.22748	4.86186	0.0274567	0.628902
ENSMUSG00000051339	2900026A02Rik	0.152141	5.3422	4.85942	0.0274955	0.628902
ENSMUSG00000038760	Trhr	0.336145	1.43738	4.8534	0.0275917	0.628902
ENSMUSG00000044708	Kcnj10	0.267158	2.8253	4.85233	0.0276088	0.628902
ENSMUSG00000086900	Kcnab3os	-2.76363	-3.09621	4.84965	0.0276517	0.628902
ENSMUSG00000085256	Dmrta2os	0.782202	-0.420467	4.84866	0.0276677	0.628902
ENSMUSG00000024357	Sil1	0.223047	3.17873	4.84459	0.0277329	0.628902
ENSMUSG00000111003	AC120394.1	-0.865905	-1.26205	4.84447	0.0277349	0.628902
ENSMUSG00000098950	Gm28036	-0.194382	5.0185	4.84383	0.0277451	0.628902
ENSMUSG00000002458	Rgs19	-0.183533	3.95756	4.83752	0.0278469	0.630176
ENSMUSG00000048747	E130114P18Rik	0.24261	3.15699	4.83503	0.0278871	0.630176
ENSMUSG00000037605	Adgrl3	-0.142938	7.26668	4.8336	0.0279102	0.630176
ENSMUSG00000069308	Hist1h2bp	-0.24112	3.29281	4.82807	0.0279999	0.630536
ENSMUSG00000043346	Gm6741	-0.283146	2.44733	4.82725	0.0280133	0.630536
ENSMUSG00000081208	Gm11400	-0.642892	-0.382464	4.82591	0.0280351	0.630536
ENSMUSG00000097838	C530050E15Rik	-0.437547	0.504999	4.81806	0.028163	0.632592
ENSMUSG00000020838	Slc6a4	0.39058	0.929071	4.81397	0.0282299	0.632956
ENSMUSG00000022512	Cldn1	-0.426717	2.58198	4.81262	0.0282521	0.632956
ENSMUSG00000028610	Dmrtb1	-0.5255	0.0524846	4.8058	0.0283641	0.634647
ENSMUSG00000020287	Mpg	-0.171249	4.37227	4.80033	0.0284544	0.63551
ENSMUSG00000087621	1700003G18Rik	-0.929632	-1.43006	4.79902	0.0284759	0.63551
ENSMUSG00000056054	S100a8	1.41434	-2.37128	4.79554	0.0285334	0.635977
ENSMUSG00000042340	Ctf1	0.413634	0.768935	4.79136	0.0286029	0.636227
ENSMUSG00000104960	Snhg8	-0.213575	3.43615	4.79045	0.0286179	0.636227
ENSMUSG00000050503	Fbxl22	0.457997	0.866808	4.77753	0.0288334	0.640197
ENSMUSG00000086859	Snhg20	-0.190304	3.69479	4.77167	0.0289317	0.641559
ENSMUSG00000083557	Gm6877	-1.38498	-2.00853	4.75434	0.0292245	0.645408
ENSMUSG00000032087	Dscaml1	-0.138881	6.21753	4.75385	0.0292329	0.645408
ENSMUSG00000032419	Tbx18	0.539256	-0.126623	4.75284	0.0292499	0.645408
ENSMUSG00000104917	Gm43289	-0.766233	-1.08038	4.75261	0.0292539	0.645408
ENSMUSG00000080465	Gm22486	-0.245298	2.58846	4.74224	0.0294307	0.648484
ENSMUSG00000112483	AC156636.2	-0.527618	0.19276	4.73735	0.0295145	0.649506
ENSMUSG00000080875	Gm7332	0.346935	1.53919	4.73015	0.0296383	0.651404
ENSMUSG00000026131	Dst	0.14185	9.14807	4.72349	0.0297532	0.652983
ENSMUSG00000103805	Gm37063	0.493728	0.461656	4.72095	0.0297972	0.652983
ENSMUSG00000089945	Pakap	-0.387762	2.07829	4.71793	0.0298496	0.652983
ENSMUSG00000063765	Chadl	-0.266225	2.42408	4.71523	0.0298966	0.652983
ENSMUSG00000082286	Pisd-ps1	-0.196516	4.14959	4.71365	0.0299241	0.652983
ENSMUSG00000043807	Ly6g5b	-0.676302	-0.68937	4.71298	0.0299357	0.652983
ENSMUSG00000112393	AC159624.1	0.757189	-0.975456	4.70307	0.0301088	0.655933
ENSMUSG00000059474	Mbtd1	0.156099	6.61322	4.69462	0.0302572	0.65834
ENSMUSG00000100691	2010320M18Rik	0.22748	3.0407	4.69077	0.030325	0.658991
ENSMUSG00000085783	Gm9816	-0.539376	0.0552615	4.68718	0.0303884	0.659542
ENSMUSG00000074505	Fat3	0.174915	7.86012	4.68342	0.0304551	0.660164
ENSMUSG00000097476	Gm26583	-0.531308	-0.0500817	4.67602	0.0305866	0.661437
ENSMUSG00000104761	Gm43511	0.345518	1.25653	4.67405	0.0306215	0.661437
ENSMUSG00000102579	Gm37965	-0.84088	-0.737464	4.67217	0.0306552	0.661437
ENSMUSG00000070327	Rnf213	0.253964	3.73045	4.67084	0.0306789	0.661437
ENSMUSG00000085669	Gm14817	1.63622	-2.61932	4.66942	0.0307043	0.661437
ENSMUSG00000021457	Syk	-0.293383	1.86891	4.66485	0.0307861	0.662377
ENSMUSG00000064317	Gm10146	0.960215	-1.25979	4.65848	0.0309005	0.664016
ENSMUSG00000044367	Slc16a13	-0.19255	3.58362	4.65221	0.0310137	0.664031
ENSMUSG00000095730	Vmn2r29	-0.782601	-0.921508	4.65109	0.0310339	0.664031
ENSMUSG00000040751	Lat2	0.542232	-0.0570973	4.65098	0.0310358	0.664031
ENSMUSG00000026109	Tmeff2	-0.208926	4.49885	4.64997	0.0310541	0.664031
ENSMUSG00000103472	Pcdhga7	0.22679	4.12956	4.63825	0.0312669	0.667091
ENSMUSG00000113753	Gm5791	-1.46426	-2.25173	4.63785	0.0312741	0.667091
ENSMUSG00000021690	Jmy	0.131961	6.62646	4.63287	0.0313651	0.668212
ENSMUSG00000097572	Gm26797	-0.622143	-0.564572	4.62993	0.0314189	0.668537
ENSMUSG00000071723	Gspt2	-0.200608	3.65255	4.61963	0.0316081	0.671301
ENSMUSG00000109868	Gm39244	-0.639129	-0.510679	4.61603	0.0316745	0.671301
ENSMUSG00000029075	Tnfrsf4	0.977827	-1.55309	4.61194	0.0317501	0.671301
ENSMUSG00000074398	Gm15441	1.04533	-1.64245	4.6113	0.031762	0.671301
ENSMUSG00000005125	Ndrg1	0.154529	6.81548	4.61057	0.0317754	0.671301
ENSMUSG00000008450	Nutf2	0.14979	5.18603	4.61028	0.0317808	0.671301
ENSMUSG00000103898	Gm30238	-0.332955	1.43739	4.60426	0.0318927	0.672847
ENSMUSG00000103076	Gm37902	0.365857	1.13265	4.59875	0.0319953	0.674192
ENSMUSG00000045657	Pcdhb10	-0.289113	1.8131	4.59497	0.0320658	0.67486
ENSMUSG00000031453	Rasa3	-0.13834	5.43046	4.59032	0.032153	0.675875
ENSMUSG00000079685	Ulbp1	-0.617623	-0.262494	4.5832	0.0322869	0.677868
ENSMUSG00000064427	Gm22748	-0.948282	-1.5538	4.57137	0.0325105	0.681739
ENSMUSG00000027452	Acss1	-0.18576	4.40543	4.56476	0.0326362	0.68226
ENSMUSG00000097242	Gm16907	0.651343	-0.607808	4.56178	0.032693	0.68226
ENSMUSG00000067786	Nnat	-0.113331	9.3186	4.56051	0.0327173	0.68226
ENSMUSG00000115149	AC112142.1	-0.768048	-1.06727	4.56009	0.0327253	0.68226
ENSMUSG00000040865	Ino80d	0.133552	5.97575	4.55975	0.0327318	0.68226
ENSMUSG00000103284	3110080O07Rik	1.65398	-2.37181	4.55664	0.0327914	0.682683
ENSMUSG00000115138	AC130671.1	-0.757348	-1.11144	4.54509	0.0330133	0.686371
ENSMUSG00000039601	Rcan2	-0.191763	3.90322	4.54331	0.0330477	0.686371
ENSMUSG00000105979	Gm43411	1.10503	-1.49052	4.53831	0.0331443	0.687556
ENSMUSG00000024742	Fen1	0.172531	4.6232	4.53468	0.0332146	0.688192
ENSMUSG00000080205	Gm15526	2.54015	-3.22572	4.5283	0.0333387	0.688636
ENSMUSG00000036894	Rap2b	0.160897	5.10337	4.52779	0.0333487	0.688636
ENSMUSG00000055652	Klhl25	0.123424	6.4658	4.52439	0.033415	0.688636
ENSMUSG00000002068	Ccne1	0.294516	2.10111	4.52355	0.0334314	0.688636
ENSMUSG00000051177	Plcb1	0.122249	7.205	4.52185	0.0334646	0.688636
ENSMUSG00000032338	Hcn4	-0.135672	5.42206	4.52137	0.033474	0.688636
ENSMUSG00000089838	Gm2962	1.43452	-2.37163	4.51569	0.0335853	0.689626
ENSMUSG00000034755	Pcdh11x	-0.217195	3.64994	4.51467	0.0336053	0.689626
ENSMUSG00000048240	Gng7	-0.187443	4.35345	4.51284	0.0336413	0.689626
ENSMUSG00000064941	Gm23238	-1.15674	-1.97928	4.50882	0.0337205	0.690343
ENSMUSG00000047370	Gm7367	0.885024	-1.23771	4.50702	0.033756	0.690343
ENSMUSG00000050737	Ptges	0.341225	1.27573	4.50502	0.0337955	0.690343
ENSMUSG00000042804	Gpr153	-0.218546	2.956	4.50267	0.0338419	0.690478
ENSMUSG00000018405	Mrm1	-0.213014	3.34696	4.49314	0.0340311	0.693276
ENSMUSG00000019478	Rab4a	0.166651	4.22703	4.49092	0.0340753	0.693276
ENSMUSG00000063663	Brwd3	0.144976	5.74419	4.48974	0.0340988	0.693276
ENSMUSG00000032766	Gng11	-0.30374	1.6494	4.48213	0.0342511	0.694951
ENSMUSG00000017697	Ada	0.321203	1.47238	4.47735	0.0343469	0.694951
ENSMUSG00000040204	Pclaf	-0.169258	4.92982	4.47476	0.034399	0.694951
ENSMUSG00000089957	A830011K09Rik	0.540242	-0.00404746	4.47323	0.0344299	0.694951
ENSMUSG00000102659	Gm37077	-0.463329	0.424362	4.46965	0.0345021	0.694951
ENSMUSG00000038268	Ovca2	-0.170805	4.26437	4.46944	0.0345062	0.694951
ENSMUSG00000064682	Gm25813	2.33767	-2.9189	4.46784	0.0345386	0.694951
ENSMUSG00000026102	Inpp1	-0.148102	4.77554	4.46595	0.0345769	0.694951
ENSMUSG00000048281	Dleu7	-0.229086	2.74137	4.46452	0.0346058	0.694951
ENSMUSG00000083854	Dnajc19-ps	2.57376	-3.08953	4.46379	0.0346207	0.694951
ENSMUSG00000104498	Gm37110	0.642733	-0.306445	4.46375	0.0346215	0.694951
ENSMUSG00000044499	Hs3st5	0.282914	3.13133	4.46171	0.0346629	0.694979
ENSMUSG00000106767	Gm42727	0.606822	-0.380365	4.45683	0.034762	0.696163
ENSMUSG00000097604	Gm17322	0.510886	0.193627	4.44863	0.0349292	0.697092
ENSMUSG00000038354	Ankrd35	-0.376573	0.871861	4.44756	0.0349511	0.697092
ENSMUSG00000019817	Plagl1	0.151816	5.57243	4.44727	0.0349571	0.697092
ENSMUSG00000045009	Prrt3	-0.24432	2.48274	4.44669	0.034969	0.697092
ENSMUSG00000106184	Gm43463	-0.539939	-0.144729	4.44352	0.0350339	0.697585
ENSMUSG00000036854	Hspb6	0.448895	0.447301	4.43988	0.0351087	0.697844
ENSMUSG00000020929	Eftud2	0.128212	6.63614	4.43777	0.0351522	0.697844
ENSMUSG00000041653	Pnpla3	-0.261822	2.52472	4.4357	0.0351947	0.697844
ENSMUSG00000007721	Ccdc124	0.146158	5.20932	4.43507	0.0352077	0.697844
ENSMUSG00000049612	Omg	-0.399224	0.752582	4.43044	0.0353034	0.698944
ENSMUSG00000077274	Gm22786	-1.88492	-2.86472	4.4232	0.0354535	0.701116
ENSMUSG00000105607	Gm43513	-0.717533	-0.799715	4.42015	0.035517	0.701571
ENSMUSG00000061654	Spry3	-0.262861	2.48731	4.41784	0.0355651	0.701724
ENSMUSG00000039126	Prune2	-0.263629	2.14535	4.41013	0.0357261	0.703492
ENSMUSG00000093606	B130034C11Rik	-0.300131	1.82435	4.40967	0.0357358	0.703492
ENSMUSG00000102222	Pcdhga10	0.191022	3.82648	4.40418	0.035851	0.704934
ENSMUSG00000058447	Gm26920	-0.553115	0.236516	4.39908	0.0359583	0.704934
ENSMUSG00000057411	Fam173a	-0.216046	3.2574	4.39671	0.0360083	0.704934
ENSMUSG00000054863	Fam19a5	-0.163375	4.90247	4.39654	0.036012	0.704934
ENSMUSG00000098641	Rnu3b4	-1.24182	4.18545	4.39654	0.036012	0.704934
ENSMUSG00000091971	Hspa1a	-0.464181	0.115861	4.3929	0.0360889	0.705643
ENSMUSG00000105500	Gm42591	1.07778	-1.83806	4.38901	0.0361714	0.705938
ENSMUSG00000066057	Gm1976	-0.239584	2.67351	4.38835	0.0361853	0.705938
ENSMUSG00000090137	Uba52	-0.113939	8.25373	4.38418	0.0362738	0.706872
ENSMUSG00000115833	AC154532.2	1.22087	-2.15984	4.38223	0.0363155	0.706889
ENSMUSG00000046808	Atp10d	-0.301958	1.61113	4.37981	0.036367	0.7071
ENSMUSG00000032356	Rasgrf1	-0.251886	3.37363	4.37787	0.0364084	0.707114
ENSMUSG00000026986	Hnmt	-0.307141	1.4739	4.36888	0.0366011	0.709399
ENSMUSG00000064288	Hist1h4k	-0.164071	4.98388	4.36856	0.0366078	0.709399
ENSMUSG00000105720	Gm42440	0.490852	0.374895	4.36239	0.0367407	0.710655
ENSMUSG00000030849	Fgfr2	0.136246	5.93596	4.36175	0.0367545	0.710655
ENSMUSG00000068794	Col28a1	0.503613	-0.0558246	4.35389	0.0369245	0.713148
ENSMUSG00000078958	Atp6ap1l	-0.831883	-1.08026	4.34149	0.0371944	0.717563
ENSMUSG00000073158	9030624G23Rik	0.491101	0.0826486	4.33937	0.0372408	0.71766
ENSMUSG00000047648	Fbxo30	0.138141	5.34504	4.33746	0.0372825	0.717668
ENSMUSG00000052848	C130026L21Rik	-0.472433	0.333457	4.33105	0.0374232	0.719577
ENSMUSG00000104166	Gm38247	-2.80278	-2.9758	4.32386	0.0375816	0.721824
ENSMUSG00000046010	Zfp830	0.170399	4.02084	4.31292	0.037824	0.725677
ENSMUSG00000100826	Snhg14	-0.143596	7.62379	4.30742	0.0379465	0.725853
ENSMUSG00000026546	Cfap45	0.58641	-0.58439	4.30482	0.0380046	0.725853
ENSMUSG00000030235	Slco1c1	-0.208708	5.19107	4.30406	0.0380214	0.725853
ENSMUSG00000058740	Kcnt1	-0.196082	3.27787	4.30248	0.0380569	0.725853
ENSMUSG00000058706	0610030E20Rik	-0.169343	4.35639	4.30215	0.0380641	0.725853
ENSMUSG00000056089	Gm5468	-0.282033	1.88948	4.30127	0.038084	0.725853
ENSMUSG00000041268	Dmxl2	0.107437	8.19357	4.29881	0.038139	0.726105
ENSMUSG00000107050	C030017G13Rik	0.665136	-0.631244	4.29286	0.0382728	0.727267
ENSMUSG00000106553	6720482G16Rik	-0.742942	-0.892287	4.29237	0.0382838	0.727267
ENSMUSG00000073471	Rsph3a	0.16265	4.2128	4.28489	0.0384526	0.727357
ENSMUSG00000034259	Exosc4	-0.159265	4.50429	4.28431	0.0384657	0.727357
ENSMUSG00000021133	Susd6	0.160909	4.85455	4.28385	0.0384761	0.727357
ENSMUSG00000100807	Gm29521	0.686762	-0.877733	4.28353	0.0384834	0.727357
ENSMUSG00000111985	Gm8290	1.26239	-2.16847	4.28266	0.0385031	0.727357
ENSMUSG00000044285	Gm1821	-0.179729	3.83621	4.28052	0.0385515	0.727357
ENSMUSG00000078307	AI593442	-0.328131	3.30938	4.27874	0.038592	0.727357
ENSMUSG00000045062	Pcdhb7	-0.20203	3.71061	4.27655	0.0386417	0.727357
ENSMUSG00000059363	Fxn	-0.236397	2.74028	4.2755	0.0386656	0.727357
ENSMUSG00000106874	Gm20186	0.253278	2.52157	4.27201	0.038745	0.728062
ENSMUSG00000040562	Gstm2	0.998579	-1.83802	4.26955	0.0388012	0.728329
ENSMUSG00000093565	Rab26os	0.258494	2.17513	4.25937	0.0390344	0.731484
ENSMUSG00000005045	Chd5	-0.138743	7.16634	4.25854	0.0390535	0.731484
ENSMUSG00000042523	Dnal1	0.145406	5.22094	4.25616	0.0391083	0.731486
ENSMUSG00000020961	Ston2	0.263216	4.03327	4.25194	0.0392056	0.731486
ENSMUSG00000055296	Tmem245	0.13443	5.54436	4.25175	0.03921	0.731486
ENSMUSG00000108319	Gm44552	-0.466235	0.455741	4.25122	0.0392221	0.731486
ENSMUSG00000015702	Anxa9	-0.782619	-1.06528	4.24058	0.0394686	0.732789
ENSMUSG00000044022	Pcdhb21	-0.184444	3.51825	4.2399	0.0394846	0.732789
ENSMUSG00000105395	Gm42672	-0.787088	-1.08125	4.23885	0.039509	0.732789
ENSMUSG00000025877	Hk3	-0.804401	-1.14465	4.23792	0.0395306	0.732789
ENSMUSG00000031723	Txnl4b	-0.199524	3.17466	4.23751	0.0395402	0.732789
ENSMUSG00000005672	Kit	0.154079	5.66382	4.23729	0.0395452	0.732789
ENSMUSG00000052912	Smarca5-ps	0.504642	-0.00403	4.23352	0.0396331	0.733635
ENSMUSG00000048583	Igf2	0.183991	4.11987	4.2262	0.0398046	0.735362
ENSMUSG00000025498	Irf7	0.675038	-0.904219	4.22427	0.0398497	0.735362
ENSMUSG00000021363	Mak	-0.341689	1.27295	4.22196	0.039904	0.735362
ENSMUSG00000030032	Wdr54	-0.226902	3.31295	4.21971	0.0399569	0.735362
ENSMUSG00000043753	Dmrta1	0.500281	0.424499	4.21769	0.0400046	0.735362
ENSMUSG00000098151	Gm10292	-2.38165	-3.16015	4.21562	0.0400535	0.735362
ENSMUSG00000097732	D930048G16Rik	-0.366962	0.889282	4.21559	0.0400542	0.735362
ENSMUSG00000062939	Stat4	0.737421	-1.10093	4.21512	0.0400652	0.735362
ENSMUSG00000012211	Tex22	0.729057	-1.01954	4.20994	0.0401877	0.736831
ENSMUSG00000021373	Cap2	0.17691	4.43378	4.20746	0.0402467	0.737134
ENSMUSG00000027332	Ivd	0.150035	5.54434	4.20366	0.0403369	0.737171
ENSMUSG00000045886	Gm9803	-0.670519	-0.880682	4.19593	0.0405212	0.737171
ENSMUSG00000022475	Hdac7	-0.150416	5.04069	4.19565	0.0405278	0.737171
ENSMUSG00000039982	Dtx4	-0.171932	7.35275	4.19485	0.040547	0.737171
ENSMUSG00000002847	Pla1a	-0.828248	-1.35242	4.19423	0.0405618	0.737171
ENSMUSG00000104126	Gm37486	0.891774	-1.47765	4.1918	0.04062	0.737171
ENSMUSG00000038244	Mical2	-0.145757	5.32909	4.19071	0.0406461	0.737171
ENSMUSG00000107364	Gm43051	0.404944	0.805953	4.18895	0.0406884	0.737171
ENSMUSG00000112693	Gm5512	0.98418	-1.56843	4.18853	0.0406984	0.737171
ENSMUSG00000034853	Acot11	-0.279336	1.80273	4.1862	0.0407543	0.737171
ENSMUSG00000041986	Elmod1	-0.120003	6.67197	4.18619	0.0407547	0.737171
ENSMUSG00000050953	Gja1	0.394496	3.83213	4.18556	0.0407697	0.737171
ENSMUSG00000000402	Egfl6	0.309636	1.55617	4.18428	0.0408006	0.737171
ENSMUSG00000063564	Col23a1	-0.315914	2.80952	4.1788	0.0409328	0.738789
ENSMUSG00000039158	Akna	-0.188015	3.94434	4.17338	0.0410639	0.739888
ENSMUSG00000046668	Cxxc5	-0.154229	4.57542	4.17276	0.0410788	0.739888
ENSMUSG00000019832	Rab32	-0.629505	-0.554278	4.16412	0.0412889	0.742265
ENSMUSG00000081733	Gm12852	-0.925622	-1.39113	4.16381	0.0412963	0.742265
ENSMUSG00000106990	Gm42547	-0.267553	2.16433	4.16182	0.0413449	0.74237
ENSMUSG00000107300	Gm43279	-0.411137	0.758185	4.15583	0.0414913	0.743316
ENSMUSG00000034324	Tmem132c	0.291098	3.22544	4.15453	0.0415233	0.743316
ENSMUSG00000037428	Vgf	-0.205955	2.98966	4.15347	0.0415493	0.743316
ENSMUSG00000097463	4930448E22Rik	-0.87129	-1.59672	4.15185	0.041589	0.743316
ENSMUSG00000094338	Hist1h2bl	-0.195214	4.17903	4.15093	0.0416116	0.743316
ENSMUSG00000034947	Tmem106a	-0.83224	-1.29826	4.14279	0.0418121	0.744839
ENSMUSG00000051319	1500011K16Rik	0.243303	2.28716	4.14266	0.0418155	0.744839
ENSMUSG00000022615	Tymp	-0.850181	-0.921499	4.14225	0.0418256	0.744839
ENSMUSG00000105804	Gm43654	-0.326167	1.49704	4.13987	0.0418843	0.74512
ENSMUSG00000100252	Mir124-2hg	-0.146889	6.48208	4.13689	0.0419581	0.745668
ENSMUSG00000004892	Bcan	0.160676	5.18798	4.12679	0.0422093	0.749156
ENSMUSG00000099250	Rn7s2	0.104151	15.0562	4.12554	0.0422406	0.749156
ENSMUSG00000099492	Gm5525	-0.68211	-0.804716	4.12199	0.0423293	0.749961
ENSMUSG00000022894	Adamts5	0.331898	1.36762	4.12027	0.0423724	0.749961
ENSMUSG00000105388	Rpl36a-ps2	0.21343	2.93277	4.11472	0.0425115	0.750645
ENSMUSG00000020415	Pttg1	0.307369	1.51393	4.11126	0.0425986	0.750645
ENSMUSG00000029608	Rph3a	-0.205766	4.90097	4.11121	0.0425998	0.750645
ENSMUSG00000005413	Hmox1	-0.382197	0.884144	4.11101	0.0426049	0.750645
ENSMUSG00000023094	Msrb2	0.330286	1.27646	4.11013	0.0426272	0.750645
ENSMUSG00000030602	Pak4	0.165951	4.40868	4.10656	0.0427172	0.751448
ENSMUSG00000003228	Grk5	0.206845	3.29269	4.10337	0.0427979	0.751448
ENSMUSG00000046491	C1qtnf2	0.446477	0.196402	4.10318	0.0428026	0.751448
ENSMUSG00000003934	Efnb3	-0.116018	6.53507	4.10089	0.0428607	0.751707
ENSMUSG00000108103	Gm44081	1.23919	-2.33402	4.0982	0.0429289	0.752144
ENSMUSG00000020707	Rnf135	-0.5533	-0.210708	4.08503	0.0432646	0.75688
ENSMUSG00000097078	Gm26566	0.906437	-1.51072	4.08333	0.0433082	0.75688
ENSMUSG00000097683	Gm26644	-0.938021	-1.45023	4.08149	0.0433554	0.75688
ENSMUSG00000022311	Csmd3	-0.149894	5.4375	4.08078	0.0433736	0.75688
ENSMUSG00000030772	Dkk3	0.137989	5.67841	4.06908	0.0436751	0.761052
ENSMUSG00000026312	Cdh7	-0.176819	3.6162	4.06695	0.04373	0.761052
ENSMUSG00000038369	Ncoa6	0.13262	5.64416	4.06526	0.043774	0.761052
ENSMUSG00000109324	Prmt1	0.114907	6.5562	4.06472	0.043788	0.761052
ENSMUSG00000022044	Stmn4	-0.134057	7.15835	4.05994	0.043912	0.762084
ENSMUSG00000065694	Gm25411	-3.15022	-3.53208	4.05699	0.0439888	0.762084
ENSMUSG00000091233	Gm6434	-3.15022	-3.53208	4.05699	0.0439888	0.762084
ENSMUSG00000022324	Matn2	-0.336217	1.06	4.05568	0.0440229	0.762084
ENSMUSG00000106379	Lhfpl3	-0.250496	2.63171	4.05337	0.0440833	0.762333
ENSMUSG00000045075	Gm9796	0.708163	-0.724648	4.05177	0.0441251	0.762333
ENSMUSG00000078868	Gm14412	-0.501156	-0.0729142	4.04862	0.0442075	0.762997
ENSMUSG00000105495	Gm42995	0.439129	0.489472	4.03966	0.0444429	0.765816
ENSMUSG00000003559	As3mt	-0.273071	2.0816	4.03904	0.044459	0.765816
ENSMUSG00000024600	Slc27a6	0.581682	-0.552044	4.03677	0.0445191	0.766076
ENSMUSG00000032515	Csrnp1	-0.376729	0.972049	4.03471	0.0445734	0.766076
ENSMUSG00000029219	Slc10a4	-0.421975	0.373645	4.0297	0.0447058	0.766076
ENSMUSG00000106211	Gm42842	-0.41506	0.664428	4.02945	0.0447126	0.766076
ENSMUSG00000106106	CT010467.1	0.364207	4.27289	4.02841	0.0447401	0.766076
ENSMUSG00000049100	Pcdh10	-0.213457	6.85453	4.02764	0.0447605	0.766076
ENSMUSG00000107853	Gm18584	-1.13636	-2.09846	4.02402	0.0448567	0.766076
ENSMUSG00000027750	Postn	0.307262	1.42123	4.02368	0.0448657	0.766076
ENSMUSG00000028078	Dclk2	-0.116661	7.73839	4.0181	0.0450143	0.766076
ENSMUSG00000055945	Prr18	-0.157567	4.46533	4.01587	0.0450741	0.766076
ENSMUSG00000025586	Cpeb1	0.495385	-0.0567859	4.01434	0.0451149	0.766076
ENSMUSG00000040289	Hey1	0.176753	3.92583	4.012	0.0451775	0.766076
ENSMUSG00000044390	Tigd3	-0.188476	3.36828	4.01156	0.0451893	0.766076
ENSMUSG00000103633	Gm38328	-3.22788	-3.44964	4.01114	0.0452005	0.766076
ENSMUSG00000034379	Wdr5b	-0.189843	3.41748	4.00914	0.0452543	0.766076
ENSMUSG00000098132	Rassf10	-0.316838	1.30871	4.00825	0.0452782	0.766076
ENSMUSG00000078931	Pdf	0.209257	3.26967	4.00788	0.0452881	0.766076
ENSMUSG00000108372	Gm45124	-0.416296	0.472066	4.00755	0.0452969	0.766076
ENSMUSG00000042604	Kcna4	-0.174538	3.52701	4.0027	0.0454274	0.766076
ENSMUSG00000054910	4931415C17Rik	-0.824358	-1.06512	4.00217	0.0454417	0.766076
ENSMUSG00000034883	Lrr1	-0.425186	0.696288	4.00082	0.0454782	0.766076
ENSMUSG00000070572	Trmt112-ps2	-1.81442	-2.68054	4.00036	0.0454904	0.766076
ENSMUSG00000108736	Gm45151	0.933801	-1.57482	3.99784	0.0455587	0.766076
ENSMUSG00000027674	Pex5l	-0.22677	3.18054	3.99581	0.0456135	0.766076
ENSMUSG00000031079	Zfp300	-0.259415	2.08334	3.99567	0.0456172	0.766076
ENSMUSG00000025656	Arhgef9	-0.127674	6.18167	3.99515	0.0456314	0.766076
ENSMUSG00000024544	Ldlrad4	0.186148	3.99601	3.99378	0.0456685	0.766076
ENSMUSG00000113569	AC134917.1	0.522367	-0.0721035	3.99187	0.0457203	0.766076
ENSMUSG00000046378	Asphd1	-0.215356	2.87225	3.99064	0.0457536	0.766076
ENSMUSG00000043773	1700048O20Rik	0.447186	2.28023	3.98548	0.045894	0.76763
ENSMUSG00000045193	Cirbp	-0.142073	6.97482	3.97669	0.0461342	0.76763
ENSMUSG00000032452	Clstn2	0.118115	7.41985	3.97654	0.0461382	0.76763
ENSMUSG00000024800	Rpp30	-0.183938	3.7147	3.97581	0.0461582	0.76763
ENSMUSG00000095681	Gm8281	-0.278514	3.16907	3.97428	0.0462002	0.76763
ENSMUSG00000049904	Tmem17	-0.251641	2.4165	3.97428	0.0462003	0.76763
ENSMUSG00000040420	Cdh18	-0.204582	2.99727	3.974	0.0462078	0.76763
ENSMUSG00000002346	Slc25a42	-0.260778	2.07801	3.97139	0.0462796	0.76763
ENSMUSG00000026361	Cdc73	0.135668	5.50976	3.96863	0.0463556	0.76763
ENSMUSG00000028464	Tpm2	-0.3611	0.934349	3.96761	0.0463835	0.76763
ENSMUSG00000005357	Slc1a6	-0.317205	1.23124	3.96702	0.0463999	0.76763
ENSMUSG00000027699	Ect2	-0.175607	4.61955	3.96591	0.0464304	0.76763
ENSMUSG00000024791	Cdca5	-0.260563	2.5927	3.96497	0.0464565	0.76763
ENSMUSG00000044617	Zbtb39	0.156321	4.53177	3.96464	0.0464654	0.76763
ENSMUSG00000035595	1600002K03Rik	-0.338471	1.20862	3.9605	0.0465798	0.768788
ENSMUSG00000105827	Hist2h2bb	-0.136255	5.40342	3.95168	0.0468246	0.772094
ENSMUSG00000042901	Aida	0.124824	5.7039	3.94705	0.0469537	0.773489
ENSMUSG00000111094	Gm34425	-0.358287	1.40662	3.94409	0.0470364	0.774116
ENSMUSG00000026826	Nr4a2	-0.152489	5.65748	3.93842	0.047195	0.775992
ENSMUSG00000001418	Glmp	-0.171372	3.76421	3.93462	0.0473019	0.777013
ENSMUSG00000025366	Esyt1	-0.194468	3.25406	3.92154	0.0476712	0.781701
ENSMUSG00000046718	Bst2	0.472975	-0.0719588	3.92132	0.0476773	0.781701
ENSMUSG00000082692	H2af-ps	-2.826	-3.1603	3.91766	0.0477814	0.782046
ENSMUSG00000042105	Inpp5f	-0.114742	7.95188	3.91741	0.0477884	0.782046
ENSMUSG00000071724	Smpd5	0.367391	0.708528	3.91107	0.0479691	0.782643
ENSMUSG00000070960	Gm19680	0.885026	-0.672209	3.91028	0.0479917	0.782643
ENSMUSG00000059883	Irak4	-0.645255	-0.665851	3.90921	0.0480221	0.782643
ENSMUSG00000025221	Kcnip2	-0.152247	4.33006	3.90815	0.0480524	0.782643
ENSMUSG00000028630	Dyrk2	0.125453	7.06606	3.90741	0.0480737	0.782643
ENSMUSG00000062456	Rpl9-ps6	-0.24819	2.33453	3.90665	0.0480954	0.782643
ENSMUSG00000109658	Gm45660	3.21395	-3.19323	3.90367	0.0481807	0.783297
ENSMUSG00000053626	Tll1	-0.41039	0.530144	3.9004	0.0482747	0.784077
ENSMUSG00000105139	Gm19391	-0.389394	0.574483	3.89741	0.0483607	0.784077
ENSMUSG00000042699	Dhx9	0.128693	7.57597	3.89172	0.0485246	0.784077
ENSMUSG00000028348	Cavin4	-0.278074	1.808	3.89127	0.0485378	0.784077
ENSMUSG00000110623	Gm32005	0.72417	-1.16003	3.89113	0.0485417	0.784077
ENSMUSG00000044201	Cdc25c	-0.247625	2.90065	3.88652	0.0486753	0.784077
ENSMUSG00000032373	Car12	-0.252144	2.02896	3.88623	0.0486835	0.784077
ENSMUSG00000096687	Mfsd4b4	-0.183919	3.42075	3.88454	0.0487327	0.784077
ENSMUSG00000079450	Cldn34c1	-0.165189	4.46902	3.88327	0.0487694	0.784077
ENSMUSG00000098202	B830012L14Rik	-0.408011	0.51397	3.88092	0.0488379	0.784077
ENSMUSG00000001082	Mfsd10	-0.157304	4.16869	3.87993	0.0488665	0.784077
ENSMUSG00000030257	Srgap3	0.110334	7.32091	3.87978	0.048871	0.784077
ENSMUSG00000098395	Gm27998	-2.37209	-0.48435	3.8794	0.0488821	0.784077
ENSMUSG00000041845	Rhod	0.456662	0.29291	3.87796	0.048924	0.784077
ENSMUSG00000044024	Rell2	-0.132627	5.19058	3.87676	0.048959	0.784077
ENSMUSG00000097814	Panct2	-0.290975	1.52826	3.87465	0.0490205	0.784077
ENSMUSG00000053819	Camk2d	-0.165361	3.9003	3.87233	0.0490883	0.784077
ENSMUSG00000050299	Gm9843	-0.244916	2.67921	3.87116	0.0491226	0.784077
ENSMUSG00000100812	A730098A19Rik	0.616886	-0.798857	3.86924	0.0491789	0.784077
ENSMUSG00000106166	Gm43484	0.375953	0.773476	3.86798	0.0492156	0.784077
ENSMUSG00000065778	Gm22154	-0.39894	1.0928	3.86786	0.0492193	0.784077
ENSMUSG00000036845	Lin37	0.206381	2.93677	3.86776	0.0492221	0.784077
ENSMUSG00000103657	Gm37204	0.535696	-0.193223	3.86351	0.049347	0.784352
ENSMUSG00000018589	Glra2	-0.148925	6.33444	3.86211	0.0493883	0.784352
ENSMUSG00000023923	Tbc1d5	0.186335	4.85387	3.86104	0.0494197	0.784352
ENSMUSG00000017390	Aldoc	0.118449	6.68566	3.85606	0.0495665	0.784352
ENSMUSG00000052726	Kcnt2	0.191237	3.1422	3.8528	0.049663	0.784352
ENSMUSG00000029361	Nos1	0.139325	6.03895	3.84922	0.0497691	0.784352
ENSMUSG00000075334	Rprm	0.197488	6.38422	3.84867	0.0497856	0.784352
ENSMUSG00000092267	Gm20417	1.72474	-1.64263	3.84821	0.0497991	0.784352
ENSMUSG00000026384	Ptpn4	0.110317	7.65066	3.84817	0.0498003	0.784352
ENSMUSG00000100213	Gm28151	-0.292615	1.53508	3.84816	0.0498007	0.784352
ENSMUSG00000030022	Adamts9	0.241507	2.41337	3.84652	0.0498493	0.784352
ENSMUSG00000058625	Gm17383	-0.305754	1.46326	3.84563	0.0498759	0.784352
ENSMUSG00000100621	Gm28374	0.839714	-1.35913	3.84551	0.0498794	0.784352
ENSMUSG00000042216	Sgsm1	-0.143058	4.58706	3.84315	0.0499495	0.784352
ENSMUSG00000042918	Mamstr	-0.400754	0.579434	3.84274	0.0499618	0.784352
ENSMUSG00000027811	4930579G24Rik	-0.323082	1.5097	3.84273	0.0499621	0.784352
ENSMUSG00000106826	Gm42583	-0.293338	1.61303	3.83353	0.050237	0.786603
ENSMUSG00000090077	Lime1	-0.135912	5.13174	3.8322	0.0502769	0.786603
ENSMUSG00000032773	Chrm1	-0.182935	3.39522	3.8305	0.050328	0.786603
ENSMUSG00000035509	Fbxl21	0.330761	1.28193	3.83049	0.0503282	0.786603
ENSMUSG00000106099	Gm42664	-0.167753	4.24066	3.82909	0.0503704	0.786603
ENSMUSG00000040952	Rps19	-0.114943	8.13156	3.82885	0.0503774	0.786603
ENSMUSG00000025911	Adhfe1	-0.408865	0.330281	3.82482	0.0504987	0.787196
ENSMUSG00000015476	Prrt1	-0.232455	2.51151	3.82458	0.050506	0.787196
ENSMUSG00000018570	2810408A11Rik	-0.179413	3.73043	3.82229	0.050575	0.787526
ENSMUSG00000074754	Smim26	-0.228425	2.38403	3.81964	0.0506551	0.787526
ENSMUSG00000001942	Siae	-0.176461	3.45725	3.81743	0.050722	0.787526
ENSMUSG00000106528	Gm42841	0.546112	-0.419797	3.81255	0.05087	0.787526
ENSMUSG00000107145	Gm43442	-1.07915	-2.07248	3.8104	0.0509354	0.787526
ENSMUSG00000041313	Slc7a1	0.122862	5.9216	3.81028	0.050939	0.787526
ENSMUSG00000048355	Arxes1	-0.175759	4.06269	3.81022	0.0509407	0.787526
ENSMUSG00000020387	Jade2	-0.352234	0.956892	3.81017	0.0509424	0.787526
ENSMUSG00000022768	Ccdc116	-0.263716	1.81564	3.80896	0.0509792	0.787526
ENSMUSG00000101878	Gm8203	0.59791	-0.430958	3.8089	0.0509808	0.787526
ENSMUSG00000021483	Cdk20	-0.175478	3.91661	3.80442	0.0511175	0.788269
ENSMUSG00000112462	AC139638.1	2.42988	-3.15995	3.80154	0.0512055	0.788269
ENSMUSG00000062991	Nrg1	0.144343	4.77511	3.79876	0.0512905	0.788269
ENSMUSG00000060923	Acyp2	0.425281	0.239327	3.79812	0.0513102	0.788269
ENSMUSG00000029752	Asns	-0.136203	5.11297	3.79663	0.0513557	0.788269
ENSMUSG00000079710	Gm3448	0.847724	-1.43318	3.79563	0.0513866	0.788269
ENSMUSG00000082193	Rpl5-ps1	1.28978	-2.34776	3.79562	0.0513868	0.788269
ENSMUSG00000066406	Akap13	0.168862	4.99754	3.79391	0.0514394	0.788269
ENSMUSG00000109505	Gm44677	-0.412377	0.483862	3.79369	0.0514461	0.788269
ENSMUSG00000090210	Itga10	-0.342939	1.03984	3.79249	0.0514829	0.788269
ENSMUSG00000032946	Rasgrp2	-0.176219	4.12232	3.78988	0.0515634	0.788279
ENSMUSG00000092486	2610524H06Rik	-0.173812	3.73469	3.78179	0.0518133	0.788279
ENSMUSG00000084611	Gm24371	-1.77564	-2.66583	3.78099	0.0518381	0.788279
ENSMUSG00000074818	Pdzd7	-0.227201	2.43715	3.78063	0.0518491	0.788279
ENSMUSG00000102780	Gm38253	-0.283998	1.68729	3.77859	0.0519124	0.788279
ENSMUSG00000020897	Aurkb	-0.179178	4.04201	3.77838	0.051919	0.788279
ENSMUSG00000031540	Kat6a	0.125726	7.17482	3.77822	0.0519239	0.788279
ENSMUSG00000018932	Map2k3	0.213695	2.76956	3.77814	0.0519263	0.788279
ENSMUSG00000009281	Rarres2	0.838779	-1.48993	3.77744	0.0519481	0.788279
ENSMUSG00000083344	Gm7363	-1.79802	-2.81135	3.77679	0.0519683	0.788279
ENSMUSG00000096349	Gm22513	-0.194718	5.68515	3.77632	0.0519829	0.788279
ENSMUSG00000085415	Selenok-ps1	1.14391	-2.19284	3.7693	0.0522013	0.789727
ENSMUSG00000110959	AC122426.1	-0.517414	-0.236938	3.76841	0.0522294	0.789727
ENSMUSG00000027829	Ccnl1	-0.12663	5.8418	3.76726	0.052265	0.789727
ENSMUSG00000044211	Gm7887	-0.617211	-0.551739	3.76651	0.0522887	0.789727
ENSMUSG00000083734	Gm16209	-1.52771	-2.40474	3.76467	0.0523462	0.789727
ENSMUSG00000024781	Lipa	0.206175	3.21281	3.76451	0.0523513	0.789727
ENSMUSG00000071793	2610005L07Rik	0.114069	6.34733	3.76196	0.0524309	0.790228
ENSMUSG00000041771	Slc24a4	-0.414082	0.686545	3.76054	0.0524755	0.790228
ENSMUSG00000032788	Pdxk	-0.183048	4.16304	3.75467	0.0526603	0.79043
ENSMUSG00000015981	Stk32c	-0.201164	3.11033	3.7537	0.0526908	0.79043
ENSMUSG00000032402	Smad3	0.229162	4.42478	3.75021	0.0528007	0.79043
ENSMUSG00000051777	Iqcj	-0.323069	1.31657	3.74965	0.0528185	0.79043
ENSMUSG00000111264	E030022I16Rik	-0.284401	1.79797	3.74415	0.0529926	0.79043
ENSMUSG00000097468	Mdrl	-0.567285	-0.371837	3.74407	0.0529952	0.79043
ENSMUSG00000073274	Gm14636	0.439643	0.281672	3.74395	0.0529989	0.79043
ENSMUSG00000103103	4833445I07Rik	-0.328395	1.13208	3.74008	0.0531218	0.79043
ENSMUSG00000039427	Alg1	-0.192177	3.6802	3.73767	0.0531987	0.79043
ENSMUSG00000036928	Stag3	-0.191293	3.04239	3.73649	0.0532362	0.79043
ENSMUSG00000058441	Panx2	0.194596	3.02605	3.73582	0.0532574	0.79043
ENSMUSG00000024782	Ak3	-0.120414	5.79452	3.73551	0.0532673	0.79043
ENSMUSG00000025475	Adgra1	-0.191991	3.14228	3.73176	0.0533873	0.79043
ENSMUSG00000027635	Dsn1	0.202223	3.04861	3.731	0.0534115	0.79043
ENSMUSG00000082536	Gm13456	-0.168771	3.93462	3.73091	0.0534143	0.79043
ENSMUSG00000046402	Rbp1	-0.288157	2.74864	3.73076	0.0534192	0.79043
ENSMUSG00000030123	Plxnd1	-0.136386	5.78379	3.72861	0.0534878	0.79043
ENSMUSG00000020634	Ubxn2a	0.14841	5.01629	3.728	0.0535075	0.79043
ENSMUSG00000024008	Cpne5	-0.182636	3.74543	3.72779	0.0535141	0.79043
ENSMUSG00000027217	Tspan18	-0.18022	4.98304	3.72634	0.0535608	0.79043
ENSMUSG00000048163	Selplg	0.594605	-0.630414	3.72631	0.0535617	0.79043
ENSMUSG00000032735	Ablim3	-0.152518	5.35524	3.72596	0.0535728	0.79043
ENSMUSG00000097858	9530052C20Rik	0.88279	-1.46959	3.7258	0.0535779	0.79043
ENSMUSG00000040675	Mthfd1l	0.217108	2.66918	3.72569	0.0535815	0.79043
ENSMUSG00000041842	Fhdc1	-0.260294	2.17199	3.72335	0.0536565	0.790864
ENSMUSG00000062859	Tcp11	0.610872	-0.607914	3.72176	0.0537078	0.790948
ENSMUSG00000021867	Tmem254b	-0.233029	2.89395	3.71792	0.0538315	0.792099
ENSMUSG00000064281	Rpl19-ps1	0.750023	-1.1369	3.71588	0.0538972	0.792393
ENSMUSG00000037492	Zmat4	-0.320717	1.12973	3.71204	0.0540214	0.793418
ENSMUSG00000050017	Pitpnb	0.160467	4.72146	3.70914	0.0541152	0.793418
ENSMUSG00000049303	Syt12	-0.406127	0.39734	3.70838	0.05414	0.793418
ENSMUSG00000073236	2500004C02Rik	-0.250727	2.18464	3.70679	0.0541917	0.793418
ENSMUSG00000026988	Wdsub1	0.331805	1.20884	3.70667	0.0541954	0.793418
ENSMUSG00000037463	Fbxo27	-0.323368	1.27132	3.70016	0.0544072	0.795257
ENSMUSG00000037735	2810032G03Rik	0.218646	2.50485	3.6988	0.0544516	0.795257
ENSMUSG00000072919	Noxred1	0.531003	-0.380576	3.69859	0.0544584	0.795257
ENSMUSG00000019564	Arid3a	-0.176408	3.56171	3.68757	0.0548196	0.799859
ENSMUSG00000023927	Satb1	0.144103	6.97851	3.68494	0.0549059	0.800446
ENSMUSG00000106491	Gm42446	-0.430686	0.379825	3.68265	0.0549813	0.800873
ENSMUSG00000022844	Pdia5	-0.352445	0.831743	3.67633	0.0551901	0.801651
ENSMUSG00000021998	Lcp1	-0.211319	2.88734	3.67441	0.0552539	0.801651
ENSMUSG00000043889	Gm8399	0.28387	1.64144	3.67287	0.0553048	0.801651
ENSMUSG00000029153	Ociad2	-0.174264	3.55956	3.6728	0.0553072	0.801651
ENSMUSG00000024048	Myl12a	0.161761	4.10953	3.67241	0.05532	0.801651
ENSMUSG00000075389	2810410L24Rik	-0.239319	2.2203	3.67112	0.0553631	0.801651
ENSMUSG00000057455	Rit2	-0.213199	2.78882	3.66943	0.0554192	0.801651
ENSMUSG00000083878	Gm12034	1.96498	-3.08904	3.66906	0.0554314	0.801651
ENSMUSG00000022283	Pabpc1	0.129751	7.15021	3.66637	0.0555211	0.801651
ENSMUSG00000022863	Btg3	-0.366962	2.38506	3.66598	0.0555338	0.801651
ENSMUSG00000022203	Efs	-0.131829	5.11028	3.66259	0.055647	0.801651
ENSMUSG00000049285	Mblac1	-0.253477	2.20323	3.6624	0.0556533	0.801651
ENSMUSG00000072949	Acot1	-0.135764	4.94598	3.66113	0.0556957	0.801651
ENSMUSG00000022887	Masp1	0.134313	5.02192	3.66001	0.0557331	0.801651
ENSMUSG00000069755	Zfp125	0.144721	4.51308	3.6595	0.0557504	0.801651
ENSMUSG00000079834	Tmlhe	-0.285	1.6638	3.65783	0.0558062	0.801651
ENSMUSG00000034295	Fhod3	0.142915	6.38115	3.65743	0.0558196	0.801651
ENSMUSG00000101972	Hist1h3i	-0.166978	5.46137	3.65407	0.0559324	0.802606
ENSMUSG00000106281	Gm44346	2.57707	-3.15999	3.65147	0.0560197	0.802856
ENSMUSG00000061411	Nol4l	0.11217	6.4608	3.64672	0.0561797	0.802856
ENSMUSG00000040164	Kcns1	-0.427393	0.376503	3.6456	0.0562177	0.802856
ENSMUSG00000078812	Eif5a	0.103116	7.48792	3.6435	0.0562886	0.802856
ENSMUSG00000036867	Smad6	0.324838	1.54572	3.64165	0.0563512	0.802856
ENSMUSG00000003271	Sult2b1	-0.354198	0.724613	3.64002	0.0564061	0.802856
ENSMUSG00000079550	Mpp4	-0.474471	-0.0359767	3.63941	0.056427	0.802856
ENSMUSG00000069305	Hist1h4n	-0.114718	7.60037	3.63834	0.0564632	0.802856
ENSMUSG00000036006	Ripor2	-0.158339	5.40927	3.63744	0.0564937	0.802856
ENSMUSG00000062931	Zfp938	-0.15572	3.88881	3.63734	0.0564973	0.802856
ENSMUSG00000102760	Gm37258	0.478583	0.174089	3.63718	0.0565026	0.802856
ENSMUSG00000046215	Rprml	-0.305733	1.20658	3.63712	0.0565046	0.802856
ENSMUSG00000103291	Gm38235	0.438094	0.373502	3.63436	0.0565984	0.803531
ENSMUSG00000039106	Htr5a	-0.277409	1.61825	3.63057	0.0567274	0.80409
ENSMUSG00000083536	Gm15808	1.27211	-2.40999	3.62684	0.0568547	0.80409
ENSMUSG00000033228	Scaf11	0.109412	6.63704	3.62585	0.0568884	0.80409
ENSMUSG00000109277	Gm39121	-1.91533	-3.03458	3.62463	0.0569301	0.80409
ENSMUSG00000053093	Myh7	-0.32025	0.970281	3.62425	0.0569431	0.80409
ENSMUSG00000115078	AC121960.1	1.30818	-2.29759	3.62422	0.0569442	0.80409
ENSMUSG00000101400	Gm29596	1.9516	-2.91906	3.62231	0.0570095	0.80409
ENSMUSG00000105289	Gm43483	0.529532	-0.0345815	3.62189	0.057024	0.80409
ENSMUSG00000009640	Dmap1	-0.132094	5.1131	3.621	0.0570546	0.80409
ENSMUSG00000049422	Chchd10	-0.289112	1.45326	3.61889	0.057127	0.804457
ENSMUSG00000042436	Mfap4	-0.237157	3.49241	3.61556	0.0572413	0.80463
ENSMUSG00000103238	Gm36527	-0.298946	1.44511	3.61358	0.0573095	0.80463
ENSMUSG00000109708	Gm45809	-0.372417	0.710174	3.61232	0.0573532	0.80463
ENSMUSG00000018900	Slc22a5	-0.162162	3.77277	3.61197	0.057365	0.80463
ENSMUSG00000074506	Gm10705	0.480714	-0.00498791	3.6118	0.0573709	0.80463
ENSMUSG00000037966	Ninj1	-0.310808	1.39659	3.60541	0.0575919	0.807046
ENSMUSG00000046709	Mapk10	-0.128159	6.56929	3.6033	0.057665	0.807046
ENSMUSG00000097891	Gm3650	0.465569	0.202908	3.60279	0.0576827	0.807046
ENSMUSG00000045180	Shroom2	-0.149826	6.17856	3.59845	0.0578335	0.808504
ENSMUSG00000002274	Metrn	-0.259584	3.33124	3.59581	0.0579253	0.809137
ENSMUSG00000114379	CT030135.1	1.47323	-2.6195	3.58932	0.0581522	0.811065
ENSMUSG00000064357	mt-Atp6	-0.293065	7.16662	3.58697	0.0582342	0.811065
ENSMUSG00000113752	AC159244.3	0.429709	0.328495	3.58467	0.0583151	0.811065
ENSMUSG00000022210	Dhrs4	0.18943	3.36395	3.58122	0.0584362	0.811065
ENSMUSG00000026915	Strbp	0.102457	8.65137	3.58107	0.0584414	0.811065
ENSMUSG00000033751	Gadd45gip1	0.145418	4.56437	3.57962	0.0584925	0.811065
ENSMUSG00000029049	Morn1	0.29858	1.47662	3.57902	0.0585135	0.811065
ENSMUSG00000050199	Lgr4	-0.163277	3.56895	3.57652	0.0586017	0.811065
ENSMUSG00000083621	Gm14586	-0.442707	0.207841	3.57537	0.0586423	0.811065
ENSMUSG00000091264	Smim13	0.122648	6.28398	3.57509	0.0586522	0.811065
ENSMUSG00000048279	Sacs	0.110283	7.83261	3.57491	0.0586587	0.811065
ENSMUSG00000104103	Gm9517	0.715775	-1.12409	3.57471	0.0586657	0.811065
ENSMUSG00000085457	1110046J04Rik	-0.470313	-0.160052	3.57391	0.0586941	0.811065
ENSMUSG00000045532	C1ql1	0.491646	-0.200946	3.57325	0.0587173	0.811065
ENSMUSG00000087060	Eldr	-0.366511	0.818643	3.57177	0.0587697	0.811111
ENSMUSG00000045087	S1pr5	-0.264927	1.68615	3.57029	0.058822	0.811111
ENSMUSG00000104938	Gm42840	-0.338858	0.960408	3.5692	0.0588608	0.811111
ENSMUSG00000067629	Syngap1	-0.122097	6.23553	3.5631	0.0590775	0.812
ENSMUSG00000040447	Spns2	-0.13701	4.99954	3.56269	0.059092	0.812
ENSMUSG00000032350	Gclc	-0.135764	4.84121	3.56255	0.0590969	0.812
ENSMUSG00000028634	Hivep3	0.166923	4.3938	3.56197	0.0591175	0.812
ENSMUSG00000029217	Tec	0.342294	0.986128	3.5569	0.0592984	0.812
ENSMUSG00000048347	Pcdhb18	-0.174304	3.77468	3.55619	0.0593239	0.812
ENSMUSG00000045257	Morn2	0.223519	2.42499	3.55509	0.0593632	0.812
ENSMUSG00000027864	Ptgfrn	0.119362	6.59643	3.55308	0.0594349	0.812
ENSMUSG00000020471	Pold2	0.153866	4.06633	3.55275	0.0594467	0.812
ENSMUSG00000029504	Ddx51	-0.154194	4.02632	3.55238	0.0594601	0.812
ENSMUSG00000044937	Ttc41	-0.359912	0.814104	3.55233	0.059462	0.812
ENSMUSG00000039016	Timm8b	0.127208	5.1872	3.55164	0.0594865	0.812
ENSMUSG00000054027	Nt5dc3	-0.165683	5.84595	3.55018	0.0595389	0.812076
ENSMUSG00000028680	Plk3	-0.192523	2.9705	3.54415	0.0597557	0.814049
ENSMUSG00000042178	Armc5	0.185183	3.31364	3.54258	0.0598125	0.814049
ENSMUSG00000053158	Fes	-0.329766	1.00556	3.54073	0.0598791	0.814049
ENSMUSG00000032097	Ddx6	0.113859	7.80999	3.54062	0.0598831	0.814049
ENSMUSG00000040270	Bach2	0.112729	6.83383	3.53955	0.0599218	0.814049
ENSMUSG00000028064	Sema4a	-0.160535	3.7578	3.53836	0.0599648	0.814049
ENSMUSG00000033096	Apmap	-0.141876	4.60521	3.53657	0.0600295	0.814049
ENSMUSG00000047259	Mc4r	0.251159	4.19487	3.53577	0.0600586	0.814049
ENSMUSG00000028525	Pde4b	-0.156635	5.27516	3.52938	0.0602903	0.816101
ENSMUSG00000089704	Galnt2	0.36109	5.72228	3.529	0.060304	0.816101
ENSMUSG00000084099	Gm12929	-2.21166	-3.21903	3.52409	0.0604829	0.817396
ENSMUSG00000103770	Pcdha9	0.174045	3.88687	3.52379	0.0604938	0.817396
ENSMUSG00000036469	1-Mar	-0.143122	5.26858	3.51674	0.0607517	0.819663
ENSMUSG00000067608	Pcna-ps2	-0.578828	-0.513987	3.51663	0.060756	0.819663
ENSMUSG00000039037	St6galnac5	-0.197385	5.69435	3.51502	0.060815	0.819823
ENSMUSG00000063626	Unc5d	0.115245	6.71644	3.51294	0.0608914	0.820059
ENSMUSG00000059791	Nrm	-0.230905	2.46058	3.51197	0.060927	0.820059
ENSMUSG00000062933	Gm10123	0.137567	4.99835	3.50876	0.0610453	0.820593
ENSMUSG00000034818	Celf5	-0.123526	6.37406	3.5075	0.0610917	0.820593
ENSMUSG00000110710	C78859	-0.220136	2.63953	3.50704	0.0611085	0.820593
ENSMUSG00000053877	Srcap	0.123957	6.20259	3.50274	0.0612672	0.820864
ENSMUSG00000030748	Il4ra	0.31956	1.05382	3.50237	0.061281	0.820864
ENSMUSG00000111626	AC171206.2	-0.711359	-0.906225	3.50202	0.061294	0.820864
ENSMUSG00000031373	Car5b	-0.517265	-0.449757	3.50138	0.0613178	0.820864
ENSMUSG00000021136	Smoc1	0.181949	3.60697	3.49719	0.061473	0.821886
ENSMUSG00000026880	Stom	0.225606	2.29723	3.49655	0.0614967	0.821886
ENSMUSG00000055409	Nell1	-0.20116	2.59375	3.49549	0.0615361	0.821886
ENSMUSG00000068101	Cenpm	-0.271486	1.8767	3.4931	0.061625	0.822259
ENSMUSG00000052026	Slc6a7	-0.347244	0.783449	3.49173	0.061676	0.822259
ENSMUSG00000020935	Dcakd	0.116317	5.75284	3.49092	0.0617062	0.822259
ENSMUSG00000107021	Gm42853	0.282672	2.12131	3.48853	0.0617955	0.822818
ENSMUSG00000061544	Zfp229	-0.131447	5.05966	3.48442	0.061949	0.823755
ENSMUSG00000110505	Gm45842	1.31305	-2.1964	3.48411	0.0619607	0.823755
ENSMUSG00000025505	Tmem80	-0.181135	3.76825	3.4825	0.0620211	0.823927
ENSMUSG00000021127	Zfp36l1	0.195468	3.40569	3.47778	0.0621982	0.824888
ENSMUSG00000026220	Slc16a14	0.255134	1.99295	3.47654	0.0622447	0.824888
ENSMUSG00000056413	Adap1	-0.171496	5.57223	3.47594	0.0622674	0.824888
ENSMUSG00000031659	Adcy7	0.310706	1.20489	3.47367	0.0623528	0.824888
ENSMUSG00000025592	Dach2	-0.310107	1.12496	3.47241	0.0624004	0.824888
ENSMUSG00000059851	Kmt5c	-0.135566	4.73644	3.47169	0.0624276	0.824888
ENSMUSG00000036103	Colec12	0.334392	0.849485	3.47056	0.0624701	0.824888
ENSMUSG00000042372	Dmrt3	0.436615	0.95099	3.47034	0.0624785	0.824888
ENSMUSG00000110586	4930578M07Rik	1.00379	-1.97537	3.46921	0.062521	0.824888
ENSMUSG00000027995	Tlr2	0.667244	-1.04953	3.46221	0.0627864	0.82776
ENSMUSG00000063646	Jakmip1	0.151954	6.41433	3.45766	0.0629594	0.829412
ENSMUSG00000002289	Angptl4	-0.264604	1.70398	3.4525	0.0631561	0.831372
ENSMUSG00000031145	Prickle3	0.422092	0.207463	3.44815	0.0633228	0.832114
ENSMUSG00000113067	AC122367.1	-0.692731	-0.73698	3.4481	0.0633244	0.832114
ENSMUSG00000039156	Stim2	0.123876	5.66536	3.44727	0.0633563	0.832114
ENSMUSG00000081603	Gm14681	-0.306375	1.3414	3.44003	0.0636347	0.834029
ENSMUSG00000053550	Shisa7	-0.125816	5.39877	3.43893	0.0636768	0.834029
ENSMUSG00000040797	Iqsec3	-0.149398	4.38791	3.43877	0.0636833	0.834029
ENSMUSG00000087079	Gm13389	-0.923337	-1.81257	3.43848	0.0636942	0.834029
ENSMUSG00000002660	Clpp	0.1417	4.76849	3.43176	0.0639538	0.83665
ENSMUSG00000049411	Tmem241	-0.25978	1.99827	3.43081	0.0639908	0.83665
ENSMUSG00000024150	Mcfd2	-0.143552	4.39491	3.42577	0.0641865	0.836695
ENSMUSG00000084170	Gm11954	-2.72322	-3.29763	3.42528	0.0642052	0.836695
ENSMUSG00000084166	Gm6451	-0.515327	-0.315437	3.42522	0.0642076	0.836695
ENSMUSG00000028158	Mttp	0.226788	2.37954	3.42314	0.0642886	0.836695
ENSMUSG00000061684	Rpl21-ps8	0.842434	-1.53613	3.42239	0.0643179	0.836695
ENSMUSG00000056972	Magel2	-0.276786	1.76685	3.41886	0.0644554	0.836695
ENSMUSG00000104852	Gm43201	0.30293	1.33127	3.41827	0.0644787	0.836695
ENSMUSG00000080974	Gm9009	1.36741	-2.61589	3.41564	0.0645814	0.836695
ENSMUSG00000027820	Mme	0.172881	3.36313	3.41373	0.0646562	0.836695
ENSMUSG00000017057	Il13ra1	-0.306473	1.22475	3.41249	0.0647047	0.836695
ENSMUSG00000034401	Spata6	-0.271639	1.65327	3.41191	0.0647275	0.836695
ENSMUSG00000044707	Ccnjl	-0.246873	2.19773	3.41022	0.0647939	0.836695
ENSMUSG00000087082	Gm15423	-0.37336	0.63639	3.40978	0.064811	0.836695
ENSMUSG00000113965	A730091E23Rik	-0.420095	0.238062	3.40956	0.0648199	0.836695
ENSMUSG00000061576	Dpp6	-0.115609	5.8632	3.40838	0.064866	0.836695
ENSMUSG00000025409	Mbd6	-0.195372	3.40297	3.40664	0.0649345	0.836695
ENSMUSG00000053475	Tnfaip6	-0.374838	0.657089	3.40663	0.0649351	0.836695
ENSMUSG00000088990	Gm22767	-1.07768	-2.22737	3.40562	0.0649745	0.836695
ENSMUSG00000114153	AC115744.1	-0.374189	0.608829	3.40532	0.0649866	0.836695
ENSMUSG00000026628	Atf3	-0.752451	-1.3161	3.40514	0.0649937	0.836695
ENSMUSG00000030699	Tbx6	-0.549468	-0.490365	3.40482	0.0650061	0.836695
ENSMUSG00000025192	Entpd7	0.222085	3.59957	3.40336	0.0650636	0.836704
ENSMUSG00000101172	Gm28535	-1.02911	-1.78671	3.40236	0.0651032	0.836704
ENSMUSG00000046865	Fbl	0.120522	5.57987	3.401	0.0651571	0.836777
ENSMUSG00000103780	Gm37524	0.273577	1.64401	3.39891	0.0652397	0.836832
ENSMUSG00000019320	Noxo1	-0.292003	1.3651	3.39646	0.0653365	0.836832
ENSMUSG00000037887	Dusp8	-0.116746	6.5439	3.39475	0.0654043	0.836832
ENSMUSG00000111828	D830035M03Rik	-1.01977	-1.71286	3.39424	0.0654246	0.836832
ENSMUSG00000097919	Gm27021	0.626156	-0.822628	3.39422	0.0654255	0.836832
ENSMUSG00000042807	Hecw2	-0.121686	5.51349	3.39261	0.065489	0.836832
ENSMUSG00000097251	5033417F24Rik	-0.282377	1.4701	3.39179	0.0655217	0.836832
ENSMUSG00000030823	9130019O22Rik	-0.245775	2.86307	3.39116	0.0655469	0.836832
ENSMUSG00000051727	Kctd14	0.461583	0.0454089	3.38715	0.0657066	0.837662
ENSMUSG00000036019	Tmtc2	-0.150949	4.21048	3.38436	0.0658178	0.837662
ENSMUSG00000032309	Fbxo22	0.113208	5.74993	3.38385	0.0658382	0.837662
ENSMUSG00000020176	Grb10	0.139713	6.62069	3.38361	0.0658477	0.837662
ENSMUSG00000102555	6430511E19Rik	-0.156963	3.95616	3.38347	0.0658531	0.837662
ENSMUSG00000031245	Hmgn5	-0.227741	3.16237	3.38084	0.0659583	0.83838
ENSMUSG00000085829	Gm4285	-0.572831	-0.564629	3.37606	0.0661499	0.83838
ENSMUSG00000025762	Larp1b	0.192238	2.80491	3.37568	0.0661654	0.83838
ENSMUSG00000038152	5033430I15Rik	-0.348602	0.752478	3.37548	0.0661732	0.83838
ENSMUSG00000021895	Arhgef3	-0.238221	2.91235	3.37511	0.066188	0.83838
ENSMUSG00000058715	Fcer1g	-0.550521	-0.500912	3.37483	0.0661993	0.83838
ENSMUSG00000025776	Crispld1	0.409778	0.143223	3.37245	0.0662951	0.838896
ENSMUSG00000038984	Tspyl5	-0.15564	5.24999	3.37142	0.0663367	0.838896
ENSMUSG00000059058	Tma7-ps	-1.8343	-2.91903	3.36878	0.066443	0.839629
ENSMUSG00000026959	Grin1	-0.142162	5.38153	3.36719	0.066507	0.839826
ENSMUSG00000062896	Rpl31-ps11	-1.05926	-1.93371	3.36401	0.0666357	0.840839
ENSMUSG00000052336	Cx3cr1	-0.198084	3.0242	3.3617	0.0667291	0.841355
ENSMUSG00000026824	Kcnj3	0.120663	5.25997	3.35976	0.0668078	0.841355
ENSMUSG00000067995	Gtf2f2	0.146695	4.70529	3.35941	0.0668219	0.841355
ENSMUSG00000059456	Ptk2b	-0.188836	4.65347	3.35591	0.0669642	0.842536
ENSMUSG00000029714	Gigyf1	-0.125868	5.26985	3.35235	0.0671091	0.843578
ENSMUSG00000036698	Ago2	0.127934	6.11497	3.34888	0.0672507	0.843578
ENSMUSG00000028149	Rap1gds1	0.147205	6.22922	3.34851	0.067266	0.843578
ENSMUSG00000072769	Gm10419	-0.31102	1.02099	3.34804	0.0672849	0.843578
ENSMUSG00000095552	CR974586.2	0.485398	-0.448994	3.34663	0.0673427	0.843578
ENSMUSG00000108812	C130083A15Rik	-0.54464	-0.202609	3.34607	0.0673656	0.843578
ENSMUSG00000041997	Tlk1	0.122494	5.88193	3.34469	0.0674223	0.843578
ENSMUSG00000068391	Chrac1	-0.193937	3.00315	3.34436	0.0674357	0.843578
ENSMUSG00000022545	Ercc4	-0.175179	3.99092	3.34149	0.0675533	0.844199
ENSMUSG00000029096	Htra3	-0.313352	1.20918	3.34078	0.0675826	0.844199
ENSMUSG00000086468	Etaa1os	1.27197	-2.44943	3.33811	0.0676922	0.844709
ENSMUSG00000041556	Fbxo2	-0.414965	0.33379	3.33659	0.0677547	0.844709
ENSMUSG00000081944	Gm12276	-0.994953	-1.81207	3.33511	0.0678158	0.844709
ENSMUSG00000044609	Gm9294	-0.660681	-0.868933	3.33506	0.067818	0.844709
ENSMUSG00000025422	Agap2	-0.132381	7.61118	3.33223	0.0679349	0.845303
ENSMUSG00000057234	Mettl15	-0.265888	1.76428	3.3282	0.0681015	0.845303
ENSMUSG00000036180	Gatad2a	0.12657	6.01942	3.32559	0.0682095	0.845303
ENSMUSG00000021219	Rgs6	0.164564	5.40893	3.32475	0.0682445	0.845303
ENSMUSG00000107535	Gm44183	-0.677384	-0.83848	3.32413	0.06827	0.845303
ENSMUSG00000090394	4930523C07Rik	0.362464	0.585698	3.32412	0.0682707	0.845303
ENSMUSG00000103897	Pcdhga8	0.164612	4.14959	3.32377	0.0682852	0.845303
ENSMUSG00000107859	Gm30731	-0.806818	-1.33445	3.32293	0.0683201	0.845303
ENSMUSG00000074743	Thbd	0.325439	0.861842	3.32261	0.0683332	0.845303
ENSMUSG00000092060	Bend4	-0.140446	4.99636	3.32129	0.0683881	0.845303
ENSMUSG00000102670	Gm37436	0.848622	-1.575	3.32098	0.0684012	0.845303
ENSMUSG00000109927	Gm45264	0.234889	2.35432	3.31951	0.0684623	0.845456
ENSMUSG00000114503	CT025681.1	-0.643497	-0.91989	3.31674	0.0685777	0.845798
ENSMUSG00000017677	Wsb1	-0.114065	7.77318	3.31651	0.0685874	0.845798
ENSMUSG00000018554	Ybx2	-0.28815	1.32263	3.31252	0.0687541	0.846415
ENSMUSG00000007682	Dio2	0.162154	4.24658	3.30978	0.0688687	0.846415
ENSMUSG00000031302	Nlgn3	-0.111991	7.06392	3.30774	0.0689541	0.846415
ENSMUSG00000022441	Efcab6	-0.184423	3.04751	3.30606	0.0690249	0.846415
ENSMUSG00000006412	Pfdn2	0.151701	4.21336	3.30285	0.0691598	0.846415
ENSMUSG00000095524	Gm15682	-1.00949	-1.99156	3.30283	0.0691607	0.846415
ENSMUSG00000082016	Pgam1-ps2	0.443841	0.831854	3.30162	0.0692114	0.846415
ENSMUSG00000082110	Gm11196	-2.69023	-3.08853	3.29991	0.0692839	0.846415
ENSMUSG00000102742	Pcdhga11	0.145247	5.42705	3.29973	0.0692912	0.846415
ENSMUSG00000000247	Lhx2	0.118929	6.87774	3.29918	0.0693143	0.846415
ENSMUSG00000031609	Sap30	0.13999	4.55883	3.29884	0.069329	0.846415
ENSMUSG00000034664	Itga2b	-0.451001	-0.0127775	3.29711	0.069402	0.846415
ENSMUSG00000073787	Gm10575	0.255774	1.75389	3.29567	0.0694629	0.846415
ENSMUSG00000085311	Gm15445	-0.592232	-0.737931	3.29418	0.0695259	0.846415
ENSMUSG00000038126	Mphosph9	0.119948	5.3631	3.29228	0.0696064	0.846415
ENSMUSG00000040327	Cul9	-0.124499	5.9767	3.29189	0.069623	0.846415
ENSMUSG00000074872	Ctxn2	-0.569516	-0.773631	3.29135	0.0696459	0.846415
ENSMUSG00000028687	Mutyh	-0.284857	1.63919	3.2907	0.0696733	0.846415
ENSMUSG00000031714	Gab1	0.14032	5.25885	3.29036	0.0696875	0.846415
ENSMUSG00000070407	Hs3st3b1	0.243197	2.64133	3.28972	0.0697151	0.846415
ENSMUSG00000060802	B2m	0.188681	2.78357	3.28698	0.0698315	0.846415
ENSMUSG00000109829	Gm45605	-0.313604	1.0806	3.28678	0.06984	0.846415
ENSMUSG00000018217	Pmp22	-0.195537	2.62736	3.28534	0.0699012	0.846415
ENSMUSG00000017405	Nek8	0.244514	1.82883	3.28486	0.0699215	0.846415
ENSMUSG00000024911	Fibp	-0.132542	5.44223	3.28404	0.0699566	0.846415
ENSMUSG00000097715	Gpr137b-ps	-0.148672	4.46571	3.28255	0.0700202	0.846415
ENSMUSG00000082503	Gm12229	-1.7629	-2.76182	3.28206	0.0700411	0.846415
ENSMUSG00000021236	Entpd5	0.158071	3.87475	3.2816	0.0700605	0.846415
ENSMUSG00000052751	Repin1	-0.141015	4.53544	3.28104	0.0700847	0.846415
ENSMUSG00000104737	Gm42937	0.894393	-1.8382	3.28038	0.0701127	0.846415
ENSMUSG00000107967	Gm44094	-0.634904	-0.878333	3.27954	0.0701487	0.846415
ENSMUSG00000041684	Bivm	-0.133043	5.39811	3.27737	0.0702414	0.846945
ENSMUSG00000006095	Tbcb	0.104969	6.26805	3.27185	0.0704782	0.849201
ENSMUSG00000047907	Tshz2	-0.130384	4.76565	3.26846	0.0706239	0.849201
ENSMUSG00000036975	Tmem177	0.146282	4.37498	3.26815	0.0706373	0.849201
ENSMUSG00000111080	Gm20300	0.13256	4.65681	3.26712	0.0706816	0.849201
ENSMUSG00000086296	D030055H07Rik	-0.296917	1.20422	3.26696	0.0706887	0.849201
ENSMUSG00000019992	Mtfr2	0.498593	-0.0886317	3.26618	0.0707219	0.849201
ENSMUSG00000035067	Xkr6	0.161901	3.66694	3.26238	0.0708861	0.850584
ENSMUSG00000075266	Cenpw	-0.213649	2.65152	3.25897	0.0710337	0.851282
ENSMUSG00000025375	Aatk	-0.126232	6.73468	3.25634	0.0711476	0.851282
ENSMUSG00000094655	Gm25360	-0.156371	4.41166	3.25344	0.0712736	0.851282
ENSMUSG00000004187	Kifc2	-0.133822	4.5839	3.25286	0.0712989	0.851282
ENSMUSG00000083353	Gm12540	-2.05629	-2.91933	3.25196	0.0713382	0.851282
ENSMUSG00000026058	Khdrbs2	0.14252	5.56875	3.25066	0.0713946	0.851282
ENSMUSG00000049649	Gpr3	-0.611018	-0.91934	3.25037	0.0714073	0.851282
ENSMUSG00000045725	Prr15	0.309839	1.06107	3.24927	0.0714551	0.851282
ENSMUSG00000001948	Spa17	0.35947	0.675267	3.24919	0.0714589	0.851282
ENSMUSG00000024232	Bambi	-0.26164	2.09999	3.24835	0.0714953	0.851282
ENSMUSG00000091383	Hist1h2al	1.41393	-2.55275	3.24772	0.071523	0.851282
ENSMUSG00000041731	Pgm5	0.50422	-0.287802	3.24725	0.0715433	0.851282
ENSMUSG00000062184	Hs6st2	0.144472	7.04392	3.24406	0.0716827	0.851282
ENSMUSG00000050930	Map10	-0.155906	3.91515	3.24405	0.0716834	0.851282
ENSMUSG00000110080	Gm6145	-0.314017	0.884431	3.24294	0.0717319	0.851282
ENSMUSG00000020534	Shmt1	-0.180272	3.33833	3.2426	0.0717469	0.851282
ENSMUSG00000039384	Dusp10	0.253334	2.02421	3.24069	0.0718302	0.851282
ENSMUSG00000040046	Tph1	-0.669397	-0.989855	3.24024	0.0718501	0.851282
ENSMUSG00000024659	Anxa1	0.687703	-1.27956	3.23965	0.0718758	0.851282
ENSMUSG00000112073	AC131720.3	-0.95982	-1.91915	3.23502	0.0720792	0.851628
ENSMUSG00000032842	Abcc10	-0.173077	3.2646	3.23319	0.0721602	0.851628
ENSMUSG00000087569	Gm8464	-0.750547	-1.38081	3.23237	0.0721963	0.851628
ENSMUSG00000043556	Fbxl7	0.246403	2.00987	3.2323	0.0721993	0.851628
ENSMUSG00000083563	Gm13340	-0.318727	1.17344	3.23117	0.0722489	0.851628
ENSMUSG00000029392	Rilpl1	0.175033	3.19058	3.23004	0.0722989	0.851628
ENSMUSG00000103115	Gm37584	-0.260672	1.84607	3.22854	0.0723652	0.851628
ENSMUSG00000065649	Snora74a	-0.13476	5.17178	3.22824	0.0723785	0.851628
ENSMUSG00000109378	U2af1l4	-0.149884	4.19646	3.22766	0.0724042	0.851628
ENSMUSG00000036790	Slitrk2	0.150224	5.63904	3.22691	0.0724372	0.851628
ENSMUSG00000035237	Lcat	0.612097	-0.98976	3.22531	0.0725081	0.851628
ENSMUSG00000042380	Smim12	0.161103	3.64421	3.2247	0.0725353	0.851628
ENSMUSG00000065767	Gm23849	-0.401054	6.83038	3.22405	0.072564	0.851628
ENSMUSG00000083626	Gm4459	-0.5017	-0.178898	3.22342	0.0725917	0.851628
ENSMUSG00000030329	Pianp	-0.19786	2.94016	3.21755	0.0728527	0.854038
ENSMUSG00000023075	Akirin1	0.114148	5.50273	3.21449	0.0729891	0.854038
ENSMUSG00000069268	Hist1h2bf	-0.13652	4.85574	3.21416	0.0730036	0.854038
ENSMUSG00000028437	Ubap1	0.136739	5.22671	3.21381	0.0730191	0.854038
ENSMUSG00000032718	Mansc1	0.577008	-0.774108	3.21225	0.0730889	0.854038
ENSMUSG00000047842	Diras2	-0.109833	5.79673	3.20949	0.0732122	0.854038
ENSMUSG00000033253	Szt2	-0.109425	6.2007	3.20827	0.0732671	0.854038
ENSMUSG00000074269	Rec114	-1.01396	-2.09622	3.20494	0.0734161	0.854038
ENSMUSG00000050608	Minos1	0.133215	4.51238	3.20346	0.0734828	0.854038
ENSMUSG00000020847	Rph3al	0.638449	-1.04957	3.20299	0.0735037	0.854038
ENSMUSG00000027827	Kcnab1	0.193276	3.23773	3.20208	0.0735447	0.854038
ENSMUSG00000039611	Tmem246	-0.133505	5.1541	3.2009	0.0735979	0.854038
ENSMUSG00000081611	Gm13651	1.67679	-2.1537	3.20022	0.0736285	0.854038
ENSMUSG00000073411	H2-D1	-0.170582	3.70931	3.19984	0.0736456	0.854038
ENSMUSG00000027993	Trim2	0.0910168	9.2025	3.1991	0.0736786	0.854038
ENSMUSG00000097415	AU020206	0.291456	1.67456	3.19714	0.0737672	0.854038
ENSMUSG00000105676	Gm43403	0.767928	-1.40998	3.19634	0.0738031	0.854038
ENSMUSG00000062209	Erbb4	-0.105142	6.85391	3.1958	0.0738276	0.854038
ENSMUSG00000040653	Ppp1r14c	-0.220424	5.64052	3.19543	0.0738446	0.854038
ENSMUSG00000111325	AC125374.1	0.505084	-0.47956	3.19532	0.0738491	0.854038
ENSMUSG00000037474	Dtl	-0.174814	3.94572	3.19443	0.0738897	0.854038
ENSMUSG00000022360	Atad2	-0.140555	5.3015	3.19399	0.0739095	0.854038
ENSMUSG00000109437	Gm45072	-0.557818	-0.677581	3.19357	0.0739284	0.854038
ENSMUSG00000061171	Slc38a11	-0.505326	-0.45946	3.18856	0.0741554	0.855724
ENSMUSG00000026354	Lct	0.401874	0.245422	3.18748	0.0742044	0.855724
ENSMUSG00000033295	Ptprf	0.0954702	7.83539	3.18511	0.0743121	0.855724
ENSMUSG00000022421	Nptxr	-0.106186	6.04719	3.18496	0.0743188	0.855724
ENSMUSG00000079641	Rpl39	-0.115127	7.39345	3.18491	0.0743209	0.855724
ENSMUSG00000105753	Gm43847	0.773719	-1.42959	3.18277	0.0744187	0.855724
ENSMUSG00000060548	Tnfrsf19	0.115352	6.18832	3.18219	0.074445	0.855724
ENSMUSG00000032796	Lama1	0.16521	3.75204	3.18167	0.0744686	0.855724
ENSMUSG00000086728	Man2c1os	-0.417268	0.147479	3.17924	0.0745795	0.856431
ENSMUSG00000016179	Camk1g	-0.119172	5.07458	3.17753	0.0746575	0.85676
ENSMUSG00000075391	Gm13443	0.927485	-1.86459	3.17202	0.0749099	0.857067
ENSMUSG00000031837	Necab2	-0.205708	2.49255	3.17163	0.0749279	0.857067
ENSMUSG00000039607	Rbms3	-0.144258	4.64255	3.17115	0.0749496	0.857067
ENSMUSG00000045319	Proser2	-0.350147	0.642962	3.17112	0.0749511	0.857067
ENSMUSG00000029802	Abcg2	0.143606	4.07384	3.17104	0.0749545	0.857067
ENSMUSG00000037259	Dzank1	-0.155038	3.73464	3.16806	0.0750916	0.857067
ENSMUSG00000024477	Pggt1b	0.147732	4.30731	3.16735	0.0751241	0.857067
ENSMUSG00000032966	Fkbp1a	0.134359	5.85457	3.16493	0.0752355	0.857067
ENSMUSG00000067825	Pex26	-0.127869	4.80655	3.16224	0.0753595	0.857067
ENSMUSG00000024030	Abcg1	-0.144346	4.23175	3.16145	0.0753962	0.857067
ENSMUSG00000039164	Naif1	0.196438	2.73455	3.15787	0.0755617	0.857067
ENSMUSG00000007613	Tgfbr1	0.19523	7.36895	3.1569	0.0756066	0.857067
ENSMUSG00000103734	Gm37651	0.521903	-0.419922	3.15665	0.0756182	0.857067
ENSMUSG00000045573	Penk	-0.353517	0.469479	3.15526	0.0756824	0.857067
ENSMUSG00000062098	Btbd3	-0.140144	4.95345	3.15466	0.0757104	0.857067
ENSMUSG00000063296	Tmem117	-0.33023	0.686767	3.15435	0.0757248	0.857067
ENSMUSG00000097736	9530059O14Rik	-0.219926	2.08517	3.15337	0.0757704	0.857067
ENSMUSG00000010476	Ebf3	-0.331575	2.21131	3.15263	0.0758047	0.857067
ENSMUSG00000053754	Chd8	0.0973717	7.35677	3.15111	0.0758755	0.857067
ENSMUSG00000039195	1110008P14Rik	-0.159212	3.51249	3.14993	0.0759301	0.857067
ENSMUSG00000048489	8430408G22Rik	0.385604	0.317932	3.14665	0.0760829	0.857067
ENSMUSG00000086922	Gm13835	-0.340788	0.843811	3.14557	0.0761332	0.857067
ENSMUSG00000041552	Ptchd1	-0.30075	2.20457	3.14543	0.0761401	0.857067
ENSMUSG00000029192	Tbc1d14	0.141102	5.95301	3.14541	0.0761409	0.857067
ENSMUSG00000003273	Car11	-0.133703	4.57385	3.14419	0.0761979	0.857067
ENSMUSG00000113170	Gm36839	-0.274543	1.35457	3.14258	0.0762731	0.857067
ENSMUSG00000037652	Phc3	0.119447	6.19346	3.14244	0.0762798	0.857067
ENSMUSG00000019577	Pdk4	-0.349384	0.590416	3.14219	0.0762911	0.857067
ENSMUSG00000015478	Rnf5	0.14886	3.96981	3.14209	0.0762958	0.857067
ENSMUSG00000032179	Bmp5	0.461968	-0.235011	3.14207	0.0762969	0.857067
ENSMUSG00000004044	Cavin1	0.189215	2.80463	3.14108	0.0763433	0.857067
ENSMUSG00000041058	Wwp1	0.151407	5.18978	3.14057	0.0763672	0.857067
ENSMUSG00000050945	Zfp438	-0.248817	2.56716	3.14025	0.0763819	0.857067
ENSMUSG00000047238	Mageh1	-0.136424	5.26875	3.14009	0.0763895	0.857067
ENSMUSG00000045672	Col27a1	0.329731	0.919938	3.13889	0.0764459	0.857067
ENSMUSG00000005823	Gpr108	0.202927	2.62133	3.13856	0.0764613	0.857067
ENSMUSG00000041617	Ccdc74a	-0.348256	0.495037	3.13583	0.0765895	0.85762
ENSMUSG00000016487	Ppfibp1	-0.140899	4.4102	3.13476	0.0766394	0.85762
ENSMUSG00000066800	Rnasel	-0.105176	6.19269	3.13327	0.0767098	0.85762
ENSMUSG00000115073	AC124675.1	0.581128	-0.786798	3.13308	0.0767188	0.85762
ENSMUSG00000002799	Jag2	-0.118687	5.69163	3.13124	0.0768054	0.85762
ENSMUSG00000085704	4921531C22Rik	-0.266254	1.61358	3.1312	0.076807	0.85762
ENSMUSG00000078864	Gm14322	-0.269057	1.54672	3.12927	0.0768983	0.858088
ENSMUSG00000035277	Arx	-0.115578	5.34753	3.12621	0.0770426	0.858982
ENSMUSG00000004655	Aqp1	-0.618193	-0.891293	3.12548	0.0770773	0.858982
ENSMUSG00000054263	Lifr	0.152383	5.31123	3.1239	0.0771521	0.859087
ENSMUSG00000034987	Hrh2	-0.362599	0.391565	3.12206	0.0772393	0.859087
ENSMUSG00000064600	Gm25636	-1.3827	-2.71287	3.12093	0.0772924	0.859087
ENSMUSG00000102737	1700016A09Rik	-0.925557	-1.6889	3.11916	0.0773768	0.859087
ENSMUSG00000045008	9030612E09Rik	-0.390888	0.287369	3.11881	0.0773932	0.859087
ENSMUSG00000028277	Ube2j1	0.115292	6.10366	3.11637	0.0775095	0.859087
ENSMUSG00000097839	Gm26909	-1.23241	-2.53191	3.11626	0.0775147	0.859087
ENSMUSG00000020096	Tbata	0.84951	-1.3341	3.1159	0.0775316	0.859087
ENSMUSG00000056459	Zbtb25	-0.179837	3.16205	3.11589	0.0775321	0.859087
ENSMUSG00000049717	Lig4	0.183552	4.22196	3.11385	0.0776291	0.859614
ENSMUSG00000030720	Cln3	-0.175336	3.54531	3.11151	0.0777407	0.8603
ENSMUSG00000034424	Gcsh	0.139747	4.49223	3.10818	0.0778999	0.861166
ENSMUSG00000050490	Gm8394	-0.637107	-1.13349	3.1078	0.0779181	0.861166
ENSMUSG00000025912	Mybl1	-0.207197	3.00356	3.10627	0.0779915	0.861429
ENSMUSG00000107747	Gm5881	0.957223	-2.09561	3.10181	0.0782051	0.863239
ENSMUSG00000073478	D730003I15Rik	-0.263495	1.53256	3.09954	0.0783146	0.86336
ENSMUSG00000036197	Gxylt1	0.134894	4.88724	3.09952	0.0783155	0.86336
ENSMUSG00000111895	CAAA01066804.1	1.37896	-2.49025	3.09639	0.0784663	0.864473
ENSMUSG00000021418	Rpp40	0.212612	2.32864	3.09485	0.0785406	0.864547
ENSMUSG00000067344	Rps25-ps1	0.457561	-0.183866	3.09418	0.0785725	0.864547
ENSMUSG00000083111	Gm14421	0.241799	1.85815	3.09108	0.0787225	0.865648
ENSMUSG00000032259	Drd2	-0.574156	-0.489029	3.08877	0.0788344	0.86633
ENSMUSG00000079477	Rab7	0.103233	6.57497	3.08567	0.0789849	0.866773
ENSMUSG00000032940	Rbm11	-0.309178	0.946857	3.08488	0.0790233	0.866773
ENSMUSG00000110047	A230085B16Rik	0.25081	1.71154	3.08485	0.0790244	0.866773
ENSMUSG00000034098	Fstl5	-0.116378	5.60482	3.08242	0.0791425	0.867519
ENSMUSG00000069919	Hba-a1	-0.102434	7.13046	3.08021	0.0792502	0.867985
ENSMUSG00000043991	Pura	0.13918	4.37809	3.07866	0.0793261	0.867985
ENSMUSG00000025092	Hspa12a	0.114765	7.55059	3.07847	0.0793349	0.867985
ENSMUSG00000004667	Polr2e	0.129855	4.92852	3.07434	0.0795367	0.869022
ENSMUSG00000109489	Gm7451	0.750038	-1.32851	3.07357	0.0795745	0.869022
ENSMUSG00000008153	Clstn3	-0.100682	6.34867	3.07252	0.0796261	0.869022
ENSMUSG00000087221	BC037032	-0.265603	1.60703	3.07075	0.0797127	0.869022
ENSMUSG00000043872	Zmym1	-0.128547	4.79536	3.07042	0.079729	0.869022
ENSMUSG00000078887	Gm6710	0.316938	3.67311	3.07027	0.0797361	0.869022
ENSMUSG00000044716	Dok7	0.226941	2.73808	3.06938	0.0797801	0.869022
ENSMUSG00000064702	Gm24950	0.193539	6.56616	3.06745	0.0798747	0.869293
ENSMUSG00000039057	Myo16	-0.132213	6.14801	3.06683	0.079905	0.869293
ENSMUSG00000033906	Zdhhc15	-0.180942	3.05555	3.0646	0.080015	0.869944
ENSMUSG00000096956	Snhg18	-0.266659	2.05277	3.06236	0.0801254	0.870599
ENSMUSG00000097052	Snhg7	-0.650816	-1.16203	3.05797	0.080342	0.872407
ENSMUSG00000059493	Nhs	-0.198968	2.68138	3.0526	0.080608	0.874668
ENSMUSG00000103823	Gm7899	-0.661111	-1.09543	3.05043	0.0807159	0.874668
ENSMUSG00000082896	Gm5844	-0.441523	-0.0166104	3.04998	0.0807381	0.874668
ENSMUSG00000004609	Cd33	-0.491612	-0.306208	3.04847	0.0808132	0.874668
ENSMUSG00000023036	Pcdhgc4	-0.1035	6.16493	3.04727	0.0808728	0.874668
ENSMUSG00000023020	Cox14	0.143135	4.0923	3.04686	0.0808935	0.874668
ENSMUSG00000057036	Gm7536	0.136091	5.08668	3.04667	0.0809029	0.874668
ENSMUSG00000058385	Hist1h2bg	-0.134725	6.85186	3.04486	0.080993	0.875097
ENSMUSG00000028159	Dapp1	0.211037	2.51898	3.04231	0.0811204	0.8755
ENSMUSG00000049957	Ccdc137	0.130692	4.41439	3.04144	0.081164	0.8755
ENSMUSG00000033530	Ttc7b	0.134221	4.8438	3.04083	0.0811943	0.8755
ENSMUSG00000079669	Gm17396	-0.643969	-1.03497	3.03986	0.0812428	0.8755
ENSMUSG00000107534	Gm43920	-0.332121	0.810561	3.03907	0.0812823	0.8755
ENSMUSG00000023845	Lnpep	0.113585	6.14837	3.03747	0.0813626	0.87565
ENSMUSG00000047193	Dync2h1	0.109688	6.32302	3.03593	0.0814398	0.87565
ENSMUSG00000098221	Gm27030	-0.521296	-0.400679	3.03518	0.0814776	0.87565
ENSMUSG00000102240	Gm37717	0.461493	0.018233	3.03436	0.0815186	0.87565
ENSMUSG00000086600	C030005K06Rik	-0.327515	0.658257	3.03291	0.0815914	0.87565
ENSMUSG00000110269	Gm45258	-0.284028	1.22823	3.03276	0.0815989	0.87565
ENSMUSG00000053465	Hs6st3	-0.189568	2.74144	3.02466	0.0820074	0.87819
ENSMUSG00000036181	Hist1h1c	-0.144596	7.69533	3.02329	0.0820767	0.87819
ENSMUSG00000062866	Phactr2	-0.159857	3.82084	3.02184	0.0821504	0.87819
ENSMUSG00000026547	Tagln2	-0.176756	3.23781	3.02147	0.0821688	0.87819
ENSMUSG00000048921	Zfp689	-0.143712	4.23166	3.02144	0.0821704	0.87819
ENSMUSG00000004885	Crabp2	-0.703807	-0.990556	3.02091	0.0821975	0.87819
ENSMUSG00000072723	Gm10044	0.964853	-2.03458	3.02075	0.0822053	0.87819
ENSMUSG00000080708	Ccnd3-ps	-0.925421	-1.97579	3.01936	0.0822759	0.87819
ENSMUSG00000028565	Nfia	0.102935	7.28144	3.01907	0.0822908	0.87819
ENSMUSG00000021448	Shc3	-0.10444	6.04313	3.01535	0.0824797	0.879229
ENSMUSG00000043388	Tmem130	-0.119124	5.67004	3.01467	0.0825143	0.879229
ENSMUSG00000114524	AC163038.2	-0.735254	-1.31596	3.01416	0.0825401	0.879229
ENSMUSG00000036534	Slc38a7	-0.137153	4.49487	3.01072	0.0827155	0.880437
ENSMUSG00000107759	Gm44258	1.64374	-2.9189	3.00995	0.0827549	0.880437
ENSMUSG00000030555	Ttc23	0.21466	2.56196	3.00894	0.0828062	0.880444
ENSMUSG00000019080	Mfsd3	-0.240489	1.88678	3.00601	0.0829564	0.8815
ENSMUSG00000028049	Scamp3	0.150385	3.92623	3.00355	0.0830825	0.881791
ENSMUSG00000085238	4930479D17Rik	1.7455	-2.81224	3.00296	0.0831124	0.881791
ENSMUSG00000106241	Gm43143	0.485267	-0.185842	3.00219	0.0831523	0.881791
ENSMUSG00000027763	Mbnl1	-0.125643	5.52273	3.00151	0.0831869	0.881791
ENSMUSG00000026421	Csrp1	0.14882	4.00485	2.99931	0.0833	0.882451
ENSMUSG00000079386	Gm3173	0.739883	-1.5506	2.99758	0.0833891	0.882857
ENSMUSG00000024725	Ostf1	0.191071	2.68395	2.99494	0.0835248	0.883754
ENSMUSG00000029313	Aff1	-0.189293	2.91058	2.99298	0.0836262	0.884122
ENSMUSG00000098198	Gm9169	1.584	-2.7331	2.9923	0.0836613	0.884122
ENSMUSG00000093424	6330562C20Rik	-0.833987	-1.57552	2.98678	0.083947	0.886601
ENSMUSG00000004558	Ndrg2	0.107268	6.17913	2.98349	0.0841175	0.887207
ENSMUSG00000034187	Nsf	-0.103274	6.11166	2.98222	0.0841838	0.887207
ENSMUSG00000029613	Eif2ak1	0.10932	5.6283	2.98105	0.0842447	0.887207
ENSMUSG00000040669	Phc1	-0.103935	6.17294	2.97881	0.0843614	0.887207
ENSMUSG00000039529	Atp8b1	-0.288551	1.36586	2.97622	0.0844963	0.887207
ENSMUSG00000106147	Rnu3a	-0.382549	4.30787	2.97613	0.0845013	0.887207
ENSMUSG00000025068	Gsto1	-0.179016	5.00198	2.97588	0.0845139	0.887207
ENSMUSG00000039787	Cercam	-0.225869	2.03116	2.97578	0.0845196	0.887207
ENSMUSG00000044338	Aplnr	-0.201656	3.52997	2.9741	0.0846072	0.887207
ENSMUSG00000034663	Bmp2k	-0.129038	4.50429	2.97368	0.0846294	0.887207
ENSMUSG00000043099	Hic1	0.274493	1.31799	2.97328	0.0846501	0.887207
ENSMUSG00000075312	Gm13597	1.25851	-2.43809	2.97318	0.0846552	0.887207
ENSMUSG00000027952	Pmvk	0.119764	4.92463	2.97235	0.0846986	0.887207
ENSMUSG00000091997	Gm6611	0.453072	-0.107429	2.9712	0.084759	0.887207
ENSMUSG00000103522	9430087J23Rik	0.710522	-1.17699	2.96675	0.0849923	0.887207
ENSMUSG00000026767	Mindy3	0.140446	4.63037	2.96576	0.0850445	0.887207
ENSMUSG00000044197	Gpr146	0.322158	0.760717	2.96558	0.0850541	0.887207
ENSMUSG00000074909	Ranbp6	-0.106473	6.20496	2.9651	0.0850793	0.887207
ENSMUSG00000023999	Kif6	-0.388062	0.231506	2.96503	0.0850831	0.887207
ENSMUSG00000110545	Gm7730	-0.727698	-1.52855	2.96485	0.0850925	0.887207
ENSMUSG00000024256	Adcyap1	-0.173535	3.15503	2.96198	0.0852438	0.887207
ENSMUSG00000042476	Abcb4	0.459671	-0.16004	2.95984	0.0853566	0.887207
ENSMUSG00000029510	Gpc2	-0.115595	8.35496	2.95902	0.0853997	0.887207
ENSMUSG00000109555	Gm44891	-0.422217	0.30333	2.95858	0.0854231	0.887207
ENSMUSG00000097230	Gm26853	0.13447	4.53878	2.95753	0.0854785	0.887207
ENSMUSG00000026360	Rgs2	-0.145163	3.86887	2.95462	0.0856322	0.887207
ENSMUSG00000020163	Uqcr11	0.117552	5.55173	2.95442	0.0856433	0.887207
ENSMUSG00000038412	Higd1a	0.123237	4.65505	2.95424	0.0856526	0.887207
ENSMUSG00000040140	Tdrd6	-0.446402	-0.210732	2.95414	0.0856578	0.887207
ENSMUSG00000034041	Lyl1	0.530313	-0.676836	2.95389	0.0856711	0.887207
ENSMUSG00000108366	Gm5586	-1.05078	-2.02048	2.95362	0.0856855	0.887207
ENSMUSG00000083744	Gm14824	0.822496	-1.59683	2.95183	0.0857805	0.887207
ENSMUSG00000024330	Col11a2	-0.204667	3.35955	2.94982	0.0858869	0.887207
ENSMUSG00000038415	Foxq1	-0.276617	1.3945	2.94799	0.0859845	0.887207
ENSMUSG00000049107	Ntf3	-0.196172	2.94722	2.94768	0.0860008	0.887207
ENSMUSG00000038056	Kmt2c	0.126281	7.9509	2.9468	0.0860476	0.887207
ENSMUSG00000038390	Gpr162	-0.103988	6.31689	2.94559	0.0861122	0.887207
ENSMUSG00000023456	Tpi1	0.0961058	7.05069	2.94509	0.0861388	0.887207
ENSMUSG00000107200	Gm43039	-0.3775	0.263471	2.94221	0.0862928	0.887207
ENSMUSG00000064901	Snora21	-0.6419	-1.22737	2.94205	0.0863011	0.887207
ENSMUSG00000035686	Thrsp	0.256003	1.44791	2.94137	0.0863375	0.887207
ENSMUSG00000063383	Zfp947	-0.272267	1.55332	2.94075	0.0863706	0.887207
ENSMUSG00000026616	Cr2	-0.266479	2.30182	2.94059	0.0863792	0.887207
ENSMUSG00000017716	Birc5	-0.175182	3.38673	2.94045	0.0863865	0.887207
ENSMUSG00000027304	Rtf1	-0.101729	6.44469	2.94034	0.0863925	0.887207
ENSMUSG00000057157	Gm6054	-1.4979	-3.37534	2.94008	0.0864066	0.887207
ENSMUSG00000021215	Net1	0.163242	3.41015	2.93755	0.0865421	0.887207
ENSMUSG00000086453	Gm11457	0.895889	-1.73675	2.93491	0.0866834	0.887207
ENSMUSG00000109222	Gm10297	-0.348568	0.601158	2.93378	0.086744	0.887207
ENSMUSG00000026126	Ptpn18	0.713876	-1.3155	2.93353	0.0867579	0.887207
ENSMUSG00000062470	Fbxl12os	-0.176314	2.92734	2.93324	0.0867732	0.887207
ENSMUSG00000034936	Arl4d	-0.137755	4.38493	2.93174	0.0868538	0.887207
ENSMUSG00000024395	Lims2	-0.398539	0.0954451	2.93161	0.086861	0.887207
ENSMUSG00000029326	Enoph1	0.120512	5.03925	2.93113	0.0868864	0.887207
ENSMUSG00000105340	Gm42878	-0.140542	3.98654	2.93074	0.0869079	0.887207
ENSMUSG00000078967	Gm3272	0.639584	-1.06912	2.92982	0.0869573	0.887207
ENSMUSG00000031626	Sorbs2	-0.111351	6.77755	2.9295	0.0869743	0.887207
ENSMUSG00000074259	Gramd2	-0.227098	1.87451	2.92486	0.0872247	0.887207
ENSMUSG00000053297	AI854703	-0.167853	3.4144	2.92463	0.0872374	0.887207
ENSMUSG00000086935	Gm15956	1.77736	-2.97565	2.92442	0.0872487	0.887207
ENSMUSG00000096699	Rps19-ps4	-1.38597	-2.6839	2.92418	0.0872615	0.887207
ENSMUSG00000029595	Lhx5	-0.25947	1.7659	2.92343	0.0873021	0.887207
ENSMUSG00000045394	Epcam	-0.802296	-1.31605	2.92298	0.0873264	0.887207
ENSMUSG00000019906	Lin7a	-0.205608	2.93452	2.92269	0.0873419	0.887207
ENSMUSG00000057614	Gnai1	-0.109894	6.53183	2.92174	0.0873937	0.887207
ENSMUSG00000094634	Gm3468	-0.230327	1.79986	2.9209	0.0874393	0.887207
ENSMUSG00000030486	Zfp108	-0.177591	3.06523	2.92086	0.087441	0.887207
ENSMUSG00000007035	Msh5	-0.4568	0.192941	2.92012	0.0874814	0.887207
ENSMUSG00000084708	Gm22988	0.173715	5.50283	2.91922	0.0875301	0.887207
ENSMUSG00000038578	Susd1	-0.445755	-0.252534	2.9127	0.0878845	0.890279
ENSMUSG00000057914	Cacnb2	-0.198388	2.53212	2.90923	0.0880738	0.891008
ENSMUSG00000029847	Slc23a4	-0.607148	-0.976245	2.90781	0.0881513	0.891008
ENSMUSG00000046793	Gpr61	-0.257938	1.33645	2.90448	0.0883338	0.891008
ENSMUSG00000039096	Rsad1	-0.166832	3.23328	2.90377	0.0883728	0.891008
ENSMUSG00000039617	Gm7488	-0.235369	2.87956	2.90055	0.0885495	0.891008
ENSMUSG00000105282	Gm42981	0.35738	0.566708	2.9001	0.0885742	0.891008
ENSMUSG00000030862	Cpxm2	0.272749	1.53881	2.89966	0.0885984	0.891008
ENSMUSG00000072680	Tmem254c	0.208433	2.4084	2.89914	0.0886268	0.891008
ENSMUSG00000046550	Spin2c	0.220515	2.71059	2.89873	0.0886496	0.891008
ENSMUSG00000103436	Gm36995	-0.16993	3.19048	2.89846	0.0886643	0.891008
ENSMUSG00000034336	Ina	0.0964352	7.53865	2.89804	0.0886875	0.891008
ENSMUSG00000036764	Dnajc12	-0.353839	0.613153	2.89648	0.0887732	0.891008
ENSMUSG00000085982	9530051G07Rik	-0.372607	0.263484	2.89533	0.0888365	0.891008
ENSMUSG00000060621	Nkpd1	-0.552726	-0.812001	2.89419	0.0888993	0.891008
ENSMUSG00000025790	Slco3a1	-0.123308	5.12915	2.89405	0.0889069	0.891008
ENSMUSG00000106962	Gm43633	-0.525676	-0.521908	2.89356	0.0889344	0.891008
ENSMUSG00000086265	Marcksl1-ps4	-0.985889	-1.7049	2.89293	0.0889687	0.891008
ENSMUSG00000103303	Gm37802	0.387205	0.357415	2.89292	0.0889696	0.891008
ENSMUSG00000108101	Gm45738	-2.40352	-3.3718	2.8918	0.0890312	0.891008
ENSMUSG00000040904	Gm21988	0.256711	1.76906	2.88973	0.089146	0.891008
ENSMUSG00000029875	Ccdc184	-0.145719	3.73262	2.88924	0.089173	0.891008
ENSMUSG00000097877	Gm26703	-0.531746	-0.712182	2.88914	0.0891783	0.891008
ENSMUSG00000048834	Vstm2a	-0.164972	5.0438	2.888	0.0892418	0.891008
ENSMUSG00000089698	Gm2541	0.706217	-0.968886	2.8865	0.0893247	0.891008
ENSMUSG00000044528	Tram1l1	-0.143185	4.34297	2.8858	0.0893637	0.891008
ENSMUSG00000022261	Sdc2	-0.163105	3.30466	2.88557	0.0893764	0.891008
ENSMUSG00000041078	Grid1	-0.155336	4.26461	2.88287	0.0895265	0.891008
ENSMUSG00000041828	Abca8a	0.148644	3.8006	2.88285	0.0895275	0.891008
ENSMUSG00000050240	Hic2	-0.126719	4.83323	2.88213	0.0895677	0.891008
ENSMUSG00000115593	AC131178.1	1.00891	-2.24177	2.8821	0.0895694	0.891008
ENSMUSG00000019851	Perp	-0.32697	0.790572	2.88084	0.0896393	0.891008
ENSMUSG00000044067	Gpr22	0.120537	4.77824	2.88058	0.0896538	0.891008
ENSMUSG00000020220	Vps13d	0.109821	6.98895	2.88024	0.0896728	0.891008
ENSMUSG00000032596	Uba7	0.441539	-0.210874	2.87944	0.089717	0.891008
ENSMUSG00000058624	Gda	-0.170686	4.31917	2.87881	0.0897526	0.891008
ENSMUSG00000028971	Cort	-0.529646	-0.748954	2.87703	0.0898515	0.891481
ENSMUSG00000058248	Kcnh1	0.256378	1.43965	2.87547	0.0899386	0.891732
ENSMUSG00000039270	Megf9	0.092462	7.43359	2.87382	0.0900308	0.891732
ENSMUSG00000027165	B230118H07Rik	0.151975	3.65465	2.87382	0.0900309	0.891732
ENSMUSG00000003746	Man1a	-0.168415	4.30541	2.87244	0.0901083	0.891821
ENSMUSG00000026965	Anapc2	0.125168	5.73594	2.87148	0.090162	0.891821
ENSMUSG00000027478	Dnmt3b	-0.227073	1.99422	2.87013	0.0902377	0.891821
ENSMUSG00000043336	Filip1l	-0.317147	0.661302	2.86945	0.0902759	0.891821
ENSMUSG00000106926	Rpl7-ps7	-0.429455	-0.128954	2.86815	0.0903486	0.891821
ENSMUSG00000032443	Zcwpw2	0.58639	-1.01909	2.86766	0.0903761	0.891821
ENSMUSG00000103049	Gm37311	0.221918	2.45599	2.86725	0.0903995	0.891821
ENSMUSG00000088148	Mir1983	-1.17603	-2.53203	2.86504	0.0905236	0.892539
ENSMUSG00000108443	Gm44510	-0.217961	2.14636	2.86298	0.0906395	0.893041
ENSMUSG00000093910	Zfp853	-0.392226	0.0883376	2.86231	0.0906774	0.893041
ENSMUSG00000104060	Gm37954	0.553525	-0.653689	2.85782	0.0909306	0.895027
ENSMUSG00000028876	Epha10	-0.330661	0.511654	2.85457	0.0911143	0.895407
ENSMUSG00000067929	Gm10226	-0.57287	-0.838827	2.85418	0.091137	0.895407
ENSMUSG00000066068	Gm13611	-1.09063	-1.96379	2.85351	0.0911749	0.895407
ENSMUSG00000046204	Pnma2	-0.11961	5.5948	2.85208	0.091256	0.895407
ENSMUSG00000066456	Hmgn3	0.135603	5.02296	2.85203	0.0912588	0.895407
ENSMUSG00000051839	Gypa	0.62989	-0.892049	2.85108	0.0913123	0.895407
ENSMUSG00000068966	Zbtb34	0.166433	4.48061	2.85032	0.0913555	0.895407
ENSMUSG00000025644	Gm7628	-0.603989	-1.03368	2.84986	0.0913818	0.895407
ENSMUSG00000051483	Cbr1	0.123521	5.10698	2.84744	0.0915196	0.895628
ENSMUSG00000013539	Tango2	0.140379	4.03705	2.84731	0.091527	0.895628
ENSMUSG00000102635	Gm36638	-1.07907	-2.1937	2.84675	0.0915591	0.895628
ENSMUSG00000028572	Hook1	-0.10131	6.13534	2.84508	0.0916543	0.896055
ENSMUSG00000031925	Maml2	0.212042	3.8728	2.84167	0.0918487	0.89689
ENSMUSG00000007080	Pole	-0.121936	4.99292	2.83971	0.0919606	0.89689
ENSMUSG00000114004	AC155937.1	-0.599486	-1.03721	2.83944	0.091976	0.89689
ENSMUSG00000097324	Carmn	-0.471611	-0.47005	2.83724	0.0921021	0.89689
ENSMUSG00000045201	Lrrc3b	-0.409648	-0.0789479	2.83718	0.092106	0.89689
ENSMUSG00000044645	Gm7334	1.00333	0.783061	2.83645	0.0921476	0.89689
ENSMUSG00000030554	Synm	-0.230514	4.14876	2.83641	0.0921497	0.89689
ENSMUSG00000031987	Egln1	0.101485	6.09398	2.8354	0.0922076	0.89689
ENSMUSG00000032089	Il10ra	0.52612	-0.653314	2.83454	0.0922569	0.89689
ENSMUSG00000082691	Dynlt1-ps1	-0.471755	-0.392969	2.83368	0.0923067	0.89689
ENSMUSG00000020946	Gosr2	0.108046	6.6973	2.83366	0.0923079	0.89689
ENSMUSG00000096054	Syne1	-0.127058	5.11825	2.82894	0.0925796	0.897403
ENSMUSG00000015342	Xk	0.14606	3.81442	2.82872	0.0925923	0.897403
ENSMUSG00000103038	Gm37124	0.298107	1.26158	2.82857	0.0926007	0.897403
ENSMUSG00000023992	Trem2	-0.364187	0.451302	2.82857	0.0926008	0.897403
ENSMUSG00000043998	Mgat2	0.119221	5.30093	2.82788	0.0926404	0.897403
ENSMUSG00000106391	Gm42690	-0.373369	0.276042	2.82679	0.0927032	0.897403
ENSMUSG00000052605	Isoc2b	0.572265	-0.76133	2.82149	0.09301	0.897403
ENSMUSG00000038446	Cdc40	0.126153	4.787	2.82004	0.0930941	0.897403
ENSMUSG00000039197	Adk	0.132384	4.66229	2.81914	0.0931465	0.897403
ENSMUSG00000025576	Rbfox3	0.121619	5.25292	2.81884	0.0931638	0.897403
ENSMUSG00000103082	Gm38124	-0.404222	0.0605203	2.81868	0.0931728	0.897403
ENSMUSG00000092373	Gm20535	-0.892925	-1.8921	2.81772	0.0932285	0.897403
ENSMUSG00000017723	Wfdc2	0.767332	-1.24478	2.81709	0.0932652	0.897403
ENSMUSG00000006463	Zdhhc24	-0.138519	3.93692	2.81699	0.0932713	0.897403
ENSMUSG00000002227	Mov10	0.24017	1.63912	2.81611	0.0933222	0.897403
ENSMUSG00000018861	Fdxr	-0.159542	4.03669	2.81489	0.0933935	0.897403
ENSMUSG00000022799	Arhgap31	0.15767	3.66628	2.81448	0.0934173	0.897403
ENSMUSG00000086913	Gm14019	-2.09456	-3.29769	2.8129	0.0935093	0.897403
ENSMUSG00000041774	Ydjc	-0.133064	4.15247	2.81208	0.0935568	0.897403
ENSMUSG00000021250	Fos	-0.408129	0.0239359	2.81166	0.0935817	0.897403
ENSMUSG00000104868	Gm9954	-0.298246	2.58203	2.8106	0.0936436	0.897403
ENSMUSG00000026147	Col9a1	0.367693	0.402931	2.80947	0.0937095	0.897403
ENSMUSG00000054426	A930005H10Rik	-0.295034	0.986887	2.80943	0.0937115	0.897403
ENSMUSG00000004267	Eno2	-0.123431	5.19323	2.80886	0.0937451	0.897403
ENSMUSG00000026566	Mpzl1	0.139647	4.21374	2.80882	0.0937473	0.897403
ENSMUSG00000074457	S100a16	-0.258071	2.20271	2.80762	0.0938174	0.897403
ENSMUSG00000037031	Tspan15	0.218365	2.14705	2.8074	0.0938304	0.897403
ENSMUSG00000020530	Ggnbp2	0.0980586	6.32884	2.80619	0.0939013	0.897403
ENSMUSG00000033294	Noc4l	0.130831	4.25195	2.80565	0.0939328	0.897403
ENSMUSG00000034854	Mfsd12	-0.12928	4.20669	2.80317	0.0940783	0.897403
ENSMUSG00000115220	AC154760.1	0.473777	-0.448725	2.80316	0.0940785	0.897403
ENSMUSG00000021643	Serf1	0.117026	5.77836	2.80249	0.0941181	0.897403
ENSMUSG00000067365	Tmem128	0.124102	4.65966	2.80198	0.0941478	0.897403
ENSMUSG00000075289	Carns1	-0.364903	0.492554	2.80035	0.0942439	0.897403
ENSMUSG00000028284	Map3k7	0.0994758	6.97747	2.79936	0.0943017	0.897403
ENSMUSG00000026825	Dnm1	-0.116958	5.59189	2.79071	0.0948125	0.897403
ENSMUSG00000058064	Gm10036	-0.470783	-0.287636	2.78998	0.0948557	0.897403
ENSMUSG00000078651	Aoc2	-0.206812	2.57422	2.78928	0.0948969	0.897403
ENSMUSG00000058046	4933430I17Rik	0.5773	-0.877972	2.78852	0.0949418	0.897403
ENSMUSG00000038007	Acer2	0.221128	1.86648	2.78756	0.0949988	0.897403
ENSMUSG00000103887	Gm37008	-0.482467	-0.439741	2.78601	0.0950906	0.897403
ENSMUSG00000038002	Cramp1l	0.119541	5.3463	2.78559	0.0951157	0.897403
ENSMUSG00000025492	Ifitm3	0.345864	0.360061	2.78513	0.0951429	0.897403
ENSMUSG00000047643	Gm5454	-0.560857	-0.858622	2.78342	0.0952445	0.897403
ENSMUSG00000033961	Zfp446	-0.151956	3.55301	2.78261	0.0952928	0.897403
ENSMUSG00000020846	Rflnb	-0.190004	2.43786	2.7819	0.0953352	0.897403
ENSMUSG00000027015	Cybrd1	-0.204106	2.88573	2.78169	0.0953473	0.897403
ENSMUSG00000024220	Zfp523	0.108588	5.3022	2.7811	0.0953826	0.897403
ENSMUSG00000028661	Epha8	-0.203001	3.15282	2.77988	0.0954551	0.897403
ENSMUSG00000036885	Arhgef26	0.192862	4.09496	2.77975	0.0954631	0.897403
ENSMUSG00000052512	Nav2	0.116314	6.69464	2.77912	0.0955008	0.897403
ENSMUSG00000020721	Helz	0.119287	5.62869	2.77859	0.095532	0.897403
ENSMUSG00000020044	Timp3	0.146827	4.78022	2.77798	0.0955688	0.897403
ENSMUSG00000036611	Eepd1	0.158272	3.2997	2.77716	0.0956178	0.897403
ENSMUSG00000022550	Adck5	-0.132438	4.13363	2.77646	0.0956596	0.897403
ENSMUSG00000027296	Itpka	-0.486747	-0.642709	2.77539	0.0957233	0.897403
ENSMUSG00000089417	Gm22009	-0.116803	7.40218	2.7751	0.0957409	0.897403
ENSMUSG00000103825	Gm38178	-0.444725	-0.297689	2.77347	0.0958379	0.897403
ENSMUSG00000021140	Pcnx	0.0916177	7.59649	2.77089	0.095993	0.897403
ENSMUSG00000078349	AW011738	0.25056	1.59769	2.77084	0.095996	0.897403
ENSMUSG00000028599	Tnfrsf1b	-0.323372	0.798223	2.77039	0.0960229	0.897403
ENSMUSG00000044712	Slc38a6	0.176473	2.84712	2.77027	0.0960297	0.897403
ENSMUSG00000022899	Slc15a2	-0.146269	3.84222	2.76961	0.0960698	0.897403
ENSMUSG00000047767	Atg16l2	-0.152374	3.72772	2.76951	0.0960756	0.897403
ENSMUSG00000041165	Spem1	-0.681746	-1.27983	2.76918	0.0960955	0.897403
ENSMUSG00000021738	Atxn7	0.130841	4.63385	2.76908	0.0961011	0.897403
ENSMUSG00000090031	4732440D04Rik	-0.175808	2.95305	2.76655	0.0962532	0.897403
ENSMUSG00000001158	Snrnp27	0.130353	4.65861	2.76536	0.0963251	0.897403
ENSMUSG00000101964	Gm28693	0.437075	-0.135852	2.76499	0.0963475	0.897403
ENSMUSG00000043257	Pigv	0.175593	3.3255	2.7649	0.0963525	0.897403
ENSMUSG00000078350	Smim1	-0.428713	-0.201916	2.76415	0.096398	0.897403
ENSMUSG00000063229	Ldha	0.0915701	7.70354	2.76406	0.096403	0.897403
ENSMUSG00000054000	Tusc1	-0.221884	1.85709	2.76383	0.0964172	0.897403
ENSMUSG00000020770	Unk	-0.11237	5.32262	2.76319	0.0964557	0.897403
ENSMUSG00000022429	Dmc1	-0.547241	-0.713048	2.76315	0.0964583	0.897403
ENSMUSG00000054404	Slfn5	0.230367	1.72444	2.76222	0.096514	0.897403
ENSMUSG00000029061	Mmp23	-0.35513	0.374027	2.76216	0.0965179	0.897403
ENSMUSG00000108825	Gm45838	-0.464427	-0.401116	2.7619	0.0965333	0.897403
ENSMUSG00000031953	Tmem170	0.216518	2.25574	2.76161	0.0965508	0.897403
ENSMUSG00000001558	Klhl10	0.657764	-1.19277	2.76109	0.0965827	0.897403
ENSMUSG00000038060	Dlec1	0.622078	-1.21031	2.76037	0.096626	0.897403
ENSMUSG00000026466	Tor1aip1	0.146736	3.94809	2.75999	0.0966488	0.897403
ENSMUSG00000086465	Gm16049	-0.347276	0.569152	2.75996	0.0966505	0.897403
ENSMUSG00000070348	Ccnd1	-0.151906	4.81766	2.75838	0.0967461	0.89769
ENSMUSG00000092384	Gm4189	-1.03879	-2.03484	2.75774	0.0967849	0.89769
ENSMUSG00000054383	Pnma1	0.186787	2.55948	2.7555	0.0969206	0.898147
ENSMUSG00000004637	Wwox	-0.175139	2.89103	2.75522	0.0969376	0.898147
ENSMUSG00000018849	Wwc1	0.109679	6.35686	2.75433	0.0969914	0.898166
ENSMUSG00000111605	4632418H02Rik	-0.338373	0.81696	2.75338	0.097049	0.898221
ENSMUSG00000030739	Myh14	0.321086	0.776081	2.74928	0.0972983	0.899537
ENSMUSG00000113140	AC154828.1	0.461738	0.121124	2.74905	0.0973123	0.899537
ENSMUSG00000097146	Gm4211	-0.483982	-0.511215	2.74848	0.0973466	0.899537
ENSMUSG00000010358	Ifi35	0.567168	-0.932107	2.74392	0.0976252	0.901631
ENSMUSG00000091510	Mtag2	0.392723	0.194316	2.74217	0.0977322	0.902139
ENSMUSG00000075596	B130006D01Rik	-0.300978	0.899578	2.73946	0.0978977	0.902362
ENSMUSG00000008090	Fgfrl1	0.163942	3.12184	2.73939	0.0979022	0.902362
ENSMUSG00000103088	Pcdhgb6	-0.131871	5.29927	2.73923	0.0979122	0.902362
ENSMUSG00000081692	Gm15971	2.94717	-3.37153	2.73737	0.0980262	0.902933
ENSMUSG00000044348	Slc25a53	-0.14767	3.78996	2.7353	0.0981528	0.90362
ENSMUSG00000071532	Gm10335	-0.369584	0.42966	2.73349	0.0982643	0.904167
ENSMUSG00000102779	Gm38164	-0.976631	-2.2273	2.72707	0.0986602	0.905233
ENSMUSG00000087632	Gm6058	1.41009	-2.61967	2.72446	0.0988215	0.905233
ENSMUSG00000093629	Prox2os	-0.430517	-0.0968422	2.72361	0.0988741	0.905233
ENSMUSG00000039632	Ccdc151	-0.243359	1.61582	2.72335	0.0988901	0.905233
ENSMUSG00000103562	2810405F15Rik	-0.889534	-1.97579	2.72235	0.0989523	0.905233
ENSMUSG00000004110	Cacna1e	0.107999	7.63889	2.72207	0.0989695	0.905233
ENSMUSG00000031910	Has3	-0.123952	4.70958	2.72164	0.0989965	0.905233
ENSMUSG00000024948	Map4k2	-0.125629	5.13362	2.72081	0.0990476	0.905233
ENSMUSG00000061393	Acvr2b	-0.129902	4.53016	2.72062	0.0990595	0.905233
ENSMUSG00000064341	mt-Nd1	-0.110663	8.72967	2.72054	0.0990643	0.905233
ENSMUSG00000000916	Nsun5	-0.131655	4.282	2.72023	0.0990839	0.905233
ENSMUSG00000021703	Serinc5	0.104033	6.22571	2.72007	0.0990937	0.905233
ENSMUSG00000048307	Ankrd46	-0.107284	6.41674	2.71963	0.0991212	0.905233
ENSMUSG00000082416	Gm11414	1.99572	-3.2975	2.71795	0.0992252	0.905233
ENSMUSG00000084113	Gm14277	1.43077	-2.86442	2.71779	0.0992352	0.905233
ENSMUSG00000026514	Cnih3	0.107102	5.58624	2.71735	0.0992626	0.905233
ENSMUSG00000101797	Gm29266	1.24136	-2.29777	2.71579	0.0993596	0.905233
ENSMUSG00000039246	Lyplal1	0.25426	1.562	2.71569	0.0993657	0.905233
ENSMUSG00000060260	Pwwp2b	-0.224403	2.04282	2.71541	0.0993835	0.905233
ENSMUSG00000001065	Zfp276	-0.109126	5.28476	2.71478	0.0994229	0.905233
ENSMUSG00000055134	9130017K11Rik	-0.266729	1.19798	2.70906	0.0997796	0.907855
ENSMUSG00000008575	Nfib	0.112358	10.1586	2.70788	0.0998539	0.907855
ENSMUSG00000104277	Gm38299	-0.403709	-0.0264049	2.70748	0.0998785	0.907855
ENSMUSG00000049551	Fzd9	0.164026	3.2589	2.70682	0.09992	0.907855
ENSMUSG00000097040	2610316D01Rik	0.231258	1.73772	2.70457	0.100061	0.908663
ENSMUSG00000114759	AC153153.2	-1.06137	-2.24223	2.70057	0.100313	0.91047
ENSMUSG00000000568	Hnrnpd	0.093065	6.74935	2.69863	0.100435	0.911101
ENSMUSG00000084946	Dlx1as	-0.163394	3.47764	2.69607	0.100596	0.911967
ENSMUSG00000064999	Gm26035	-0.252273	1.47767	2.69403	0.100725	0.911967
ENSMUSG00000015112	Slc25a13	-0.211549	2.45773	2.69355	0.100755	0.911967
ENSMUSG00000018446	C1qbp	0.119841	5.17184	2.69195	0.100856	0.911967
ENSMUSG00000037904	Ankrd9	0.335195	0.784818	2.69119	0.100904	0.911967
ENSMUSG00000058135	Gstm1	-0.157551	3.33697	2.6909	0.100923	0.911967
ENSMUSG00000089158	Gm23583	2.19513	-3.15996	2.69069	0.100936	0.911967
ENSMUSG00000062353	Gm15772	0.182813	2.64679	2.69008	0.100975	0.911967
ENSMUSG00000073198	Bnip3l-ps	0.489739	-0.454891	2.68964	0.101003	0.911967
ENSMUSG00000047996	Prrg1	-0.187243	2.51273	2.68837	0.101083	0.912215
ENSMUSG00000024798	Htr7	-0.340294	0.462528	2.68614	0.101225	0.913022
ENSMUSG00000084664	Gm23213	1.63759	-3.03443	2.6853	0.101278	0.91303
ENSMUSG00000020821	Kif1c	0.14258	4.74565	2.68422	0.101347	0.913175
ENSMUSG00000072731	Gm3715	-0.833818	-1.96328	2.68251	0.101455	0.913177
ENSMUSG00000041346	Wrap53	-0.145247	3.69096	2.68203	0.101486	0.913177
ENSMUSG00000087598	Zfp111	0.149371	3.99097	2.68174	0.101505	0.913177
ENSMUSG00000105708	Gm36070	0.559423	-0.877661	2.67834	0.101721	0.914651
ENSMUSG00000109638	Gm45630	0.448502	-0.252788	2.6764	0.101846	0.915293
ENSMUSG00000079157	Fam155a	-0.110691	5.05695	2.67476	0.101951	0.915587
ENSMUSG00000021294	Kif26a	-0.0879994	7.78864	2.67424	0.101984	0.915587
ENSMUSG00000036661	Dennd3	-0.206466	2.27422	2.67163	0.102152	0.916168
ENSMUSG00000048612	Myof	0.259178	1.34765	2.67159	0.102154	0.916168
ENSMUSG00000037674	Rfx7	0.0979916	6.25516	2.66993	0.10226	0.916647
ENSMUSG00000104017	Gm37363	0.467066	-0.399595	2.66843	0.102357	0.917042
ENSMUSG00000042529	Kcnj12	-0.262924	1.13592	2.66757	0.102412	0.917064
ENSMUSG00000052572	Dlg2	-0.11099	7.50199	2.66555	0.102543	0.917309
ENSMUSG00000106060	Gm42488	-0.370909	0.385809	2.66503	0.102576	0.917309
ENSMUSG00000024180	Tmem8	-0.257515	1.35278	2.66468	0.102598	0.917309
ENSMUSG00000091462	Gm17084	-0.626534	-1.39815	2.6614	0.10281	0.918554
ENSMUSG00000027011	Ube2e3	-0.0945751	7.23739	2.65969	0.102921	0.918554
ENSMUSG00000044933	Sstr3	0.240993	2.00032	2.65933	0.102944	0.918554
ENSMUSG00000028961	Pgd	0.115879	4.81455	2.65925	0.102949	0.918554
ENSMUSG00000083397	Gm5466	0.33282	0.518652	2.65646	0.10313	0.919219
ENSMUSG00000067071	Hes6	0.12358	6.01227	2.65613	0.103152	0.919219
ENSMUSG00000028076	Cd1d1	-0.133287	4.23728	2.65502	0.103223	0.919219
ENSMUSG00000086155	9430041J12Rik	0.457903	-0.333732	2.65417	0.103278	0.919219
ENSMUSG00000062510	Nsl1	0.193306	2.68047	2.65402	0.103288	0.919219
ENSMUSG00000023243	Kcnk5	0.327859	1.03007	2.65183	0.103431	0.920015
ENSMUSG00000019230	Lhx9	0.331089	1.99203	2.64862	0.10364	0.920782
ENSMUSG00000027309	4930402H24Rik	-0.0946874	7.38463	2.64728	0.103727	0.920782
ENSMUSG00000002265	Peg3	-0.122336	6.87621	2.64665	0.103768	0.920782
ENSMUSG00000104044	Gm37566	-0.338236	0.544471	2.64658	0.103773	0.920782
ENSMUSG00000058388	Phtf1	0.102449	5.60343	2.64625	0.103795	0.920782
ENSMUSG00000039354	Smarcal1	-0.102464	5.72613	2.64495	0.103879	0.920782
ENSMUSG00000081453	Gm6767	0.619239	-0.979765	2.64481	0.103888	0.920782
ENSMUSG00000109198	D7Bwg0826e	-0.321766	0.555616	2.64309	0.104001	0.921051
ENSMUSG00000029994	Anxa4	0.235085	1.70669	2.64273	0.104025	0.921051
ENSMUSG00000108609	Gm7424	1.30185	-2.66558	2.6403	0.104184	0.921763
ENSMUSG00000022762	Ncam2	-0.122581	4.92568	2.63894	0.104273	0.921763
ENSMUSG00000106757	Gm43482	-0.468728	-0.381713	2.63827	0.104317	0.921763
ENSMUSG00000011171	Vipr2	-0.397289	0.237713	2.63826	0.104318	0.921763
ENSMUSG00000100005	B130024G19Rik	-0.330882	0.435722	2.63715	0.104391	0.921901
ENSMUSG00000079654	Prrt4	-0.187474	2.61685	2.63598	0.104468	0.921901
ENSMUSG00000105408	Gm7285	-0.609102	-0.989267	2.6356	0.104492	0.921901
ENSMUSG00000032344	Mb21d1	0.463275	-0.381415	2.63317	0.104652	0.922481
ENSMUSG00000031170	Slc38a5	-0.190203	2.93048	2.63299	0.104664	0.922481
ENSMUSG00000071424	Grid2	-0.216719	2.62272	2.63191	0.104736	0.922641
ENSMUSG00000115007	AC154276.1	-0.407203	-0.143929	2.6307	0.104815	0.922699
ENSMUSG00000084790	Gm15879	0.263928	1.25262	2.6302	0.104849	0.922699
ENSMUSG00000040037	Negr1	-0.136302	6.1525	2.6285	0.104961	0.922773
ENSMUSG00000107370	Gm43588	0.598684	-0.933008	2.62779	0.105008	0.922773
ENSMUSG00000031521	Aga	-0.249764	1.47826	2.62766	0.105016	0.922773
ENSMUSG00000046731	Kctd11	-0.370899	0.280982	2.62517	0.105181	0.923257
ENSMUSG00000002326	Gmpr2	0.139864	3.88762	2.62276	0.105341	0.923257
ENSMUSG00000038406	Scaf1	-0.0992679	6.55762	2.62224	0.105375	0.923257
ENSMUSG00000101355	Hist1h3h	-0.225368	5.29654	2.62212	0.105383	0.923257
ENSMUSG00000085603	Gm11346	-0.348227	0.478083	2.62173	0.10541	0.923257
ENSMUSG00000089736	Tgfbr3l	-0.240208	1.68375	2.62157	0.10542	0.923257
ENSMUSG00000003161	Sri	0.127736	4.52111	2.62121	0.105444	0.923257
ENSMUSG00000040842	Szrd1	-0.0973832	6.00584	2.62033	0.105503	0.923307
ENSMUSG00000022948	Setd4	-0.173029	2.80815	2.61767	0.10568	0.924391
ENSMUSG00000100768	Gm29055	-0.567831	-0.851267	2.61442	0.105896	0.925821
ENSMUSG00000084974	Gm15567	-0.68731	-1.03479	2.61211	0.10605	0.926328
ENSMUSG00000097509	B230322F03Rik	0.362417	0.28756	2.61195	0.106061	0.926328
ENSMUSG00000102148	Gm38059	0.504823	-0.574934	2.60884	0.106269	0.92768
ENSMUSG00000046410	Kcnk6	-0.438249	-0.307263	2.60779	0.10634	0.927769
ENSMUSG00000034522	Zfp395	-0.302335	1.2244	2.6071	0.106386	0.927769
ENSMUSG00000026994	Galnt3	-0.428759	-0.135855	2.60195	0.106733	0.928368
ENSMUSG00000097545	Mir124a-1hg	-0.107062	7.4253	2.60094	0.106801	0.928368
ENSMUSG00000040097	Flywch1	-0.0955037	6.25537	2.60056	0.106826	0.928368
ENSMUSG00000027931	Npr1	-0.477022	-0.459615	2.60051	0.106829	0.928368
ENSMUSG00000109162	2900027M19Rik	-0.269966	1.16765	2.6002	0.10685	0.928368
ENSMUSG00000085521	4930526A20Rik	-0.496862	-0.647791	2.59956	0.106893	0.928368
ENSMUSG00000027570	Col9a3	-0.159566	4.83983	2.59929	0.106912	0.928368
ENSMUSG00000034708	Grn	0.132228	4.68209	2.59734	0.107043	0.928368
[truncated: 15,364 more rows]

## Sheet: E17.5_CX_Female-GO
query.number	significant	p.value	term.size	query.size	overlap.size	precision	recall	term.id	domain	subgraph.number	term.name	relative.depth	intersection
1	TRUE	0.000996	443	80	11	0.138	0.025	GO:0099536	BP	9	synaptic signaling	3	GRM8,CAMK2A,LYPD1,CALB1,SLC6A1,PCDHB12,ADNP,PCDHB11,TAC1,SORCS3,GPR88
1	TRUE	0.000996	442	80	11	0.138	0.025	GO:0099537	BP	9	trans-synaptic signaling	4	GRM8,CAMK2A,LYPD1,CALB1,SLC6A1,PCDHB12,ADNP,PCDHB11,TAC1,SORCS3,GPR88
1	TRUE	0.000996	440	80	11	0.138	0.025	GO:0098916	BP	9	anterograde trans-synaptic signaling	5	GRM8,CAMK2A,LYPD1,CALB1,SLC6A1,PCDHB12,ADNP,PCDHB11,TAC1,SORCS3,GPR88
1	TRUE	0.000996	440	80	11	0.138	0.025	GO:0007268	BP	9	chemical synaptic transmission	6	GRM8,CAMK2A,LYPD1,CALB1,SLC6A1,PCDHB12,ADNP,PCDHB11,TAC1,SORCS3,GPR88
1	TRUE	0.00742	880	48	10	0.208	0.011	GO:0016477	BP	9	cell migration	3	COL1A1,SST,DCN,IGF1,NTN1,CXCL14,COL3A1,FGF15,ADAMTS12,TAC1
1	TRUE	0.0351	687	143	13	0.091	0.019	GO:0007155	BP	72	cell adhesion	2	COL1A1,FBLIM1,IGF1,NTN1,COL3A1,RASGRP1,ICAM5,SDK2,PCDHB12,ADAMTS12,PCDHB11,PLXNC1,PCDHA4
1	TRUE	0.0391	412	139	9	0.065	0.022	GO:0050769	BP	9	positive regulation of neurogenesis	1	RARB,IGF1,NTN1,AKAP5,CPNE6,DLX2,DLX1,ADNP,PLXNC1
1	TRUE	0.0436	672	139	12	0.086	0.018	GO:0050767	BP	9	regulation of neurogenesis	2	RARB,IGF1,MEIS1,NTN1,AKAP5,CPNE6,DLX2,COL3A1,SOX5,DLX1,ADNP,PLXNC1
1	TRUE	3.61e-06	462	127	18	0.142	0.039	GO:0007610	BP	9	behavior	1	PTGDS,SLC12A5,NTS,IGF1,MEIS1,HTR1A,LYPD1,P2RY1,CALB1,SLC6A1,ASIC4,PBX3,ANKFN1,ADNP,TAC1,SORCS3,GPR88,GAD1
1	TRUE	5.28e-05	8	21	3	0.143	0.375	GO:0048407	MF	19	platelet-derived growth factor binding	2	COL1A1,COL3A1,COL1A2
1	TRUE	6.04e-05	552	76	14	0.184	0.025	GO:0050877	BP	9	nervous system process	3	COL1A1,NTS,IGF1,GRM8,P2RY1,CALB1,SLC6A1,ANO1,PBX3,ANKFN1,ADNP,TAC1,SORCS3,GPR88
1	TRUE	0.00063	2	32	2	0.062	1	GO:0004351	MF	6	glutamate decarboxylase activity	4	GAD2,GAD1
1	TRUE	0.00068	205	75	8	0.107	0.039	GO:0007611	BP	9	learning or memory	5	NTS,IGF1,CALB1,SLC6A1,ADNP,TAC1,SORCS3,GPR88
1	TRUE	0.000757	905	80	16	0.2	0.018	GO:0007267	BP	9	cell-cell signaling	2	COL1A1,SST,CXCL14,GRM8,CAMK2A,LYPD1,P2RY1,CALB1,SLC6A1,ANO1,PCDHB12,ADNP,PCDHB11,TAC1,SORCS3,GPR88
1	TRUE	0.000898	355	143	13	0.091	0.037	GO:0007423	BP	9	sensory organ development	5	RARB,IGF1,MEIS1,NTN1,CXCL14,DLX2,CALB1,DLX6,SDK2,DLX1,PLPPR4,TSHZ1,MAB21L1
1	TRUE	0.000996	227	75	8	0.107	0.035	GO:0050890	BP	9	cognition	4	NTS,IGF1,CALB1,SLC6A1,ADNP,TAC1,SORCS3,GPR88
1	TRUE	0.00121	33	21	3	0.143	0.091	GO:0030199	BP	61	collagen fibril organization	3	COL1A1,COL3A1,COL1A2
1	TRUE	0.00124	910	76	15	0.197	0.016	GO:0003008	BP	9	system process	2	COL1A1,NTS,IGF1,GRM8,P2RY1,CALB1,COL1A2,SLC6A1,ANO1,PBX3,ANKFN1,ADNP,TAC1,SORCS3,GPR88
1	TRUE	0.00248	7	18	2	0.111	0.286	GO:0043589	BP	9	skin morphogenesis	6	COL1A1,COL1A2
1	TRUE	0.00259	24	40	3	0.075	0.125	GO:0005179	MF	49	hormone activity	3	SST,NTS,IGF1
1	TRUE	0.00277	6	23	2	0.087	0.333	GO:0003708	MF	16	retinoic acid receptor activity	3	RXRG,RARB
1	TRUE	0.00284	17	57	3	0.053	0.176	GO:0016831	MF	6	carboxy-lyase activity	3	GAD2,AMD2,GAD1
1	TRUE	0.00325	50	21	3	0.143	0.06	GO:0071230	BP	9	cellular response to amino acid stimulus	5	COL1A1,COL3A1,COL1A2
1	TRUE	0.00382	3	63	2	0.032	0.667	GO:0015185	MF	37	gamma-aminobutyric acid transmembrane transporter activity	2	SLC6A1,SLC32A1
1	TRUE	0.00401	302	127	10	0.079	0.033	GO:0007186	BP	9	G-protein coupled receptor signaling pathway	3	AKAP5,GNG4,HTR1A,GRM8,CAMK2A,P2RY1,ANO1,GPR4,TAC1,GPR88
1	TRUE	0.00436	59	21	3	0.143	0.051	GO:0043200	BP	9	response to amino acid	5	COL1A1,COL3A1,COL1A2
1	TRUE	0.00436	2	139	2	0.014	1	GO:1902868	BP	9	positive regulation of retina development in camera-type eye	1	DLX2,DLX1
1	TRUE	0.00436	2	139	2	0.014	1	GO:0061075	BP	9	positive regulation of neural retina development	2	DLX2,DLX1
1	TRUE	0.00436	2	139	2	0.014	1	GO:0021893	BP	9	cerebral cortex GABAergic interneuron fate commitment	2	DLX2,DLX1
1	TRUE	0.00436	2	139	2	0.014	1	GO:1902871	BP	9	positive regulation of amacrine cell differentiation	3	DLX2,DLX1
1	TRUE	0.00492	34	120	4	0.033	0.118	GO:0046579	BP	41	positive regulation of Ras protein signal transduction	3	IGF1,COL3A1,RASGRP1,GPR4
1	TRUE	0.00499	597	50	9	0.18	0.015	GO:0009887	BP	9	animal organ morphogenesis	5	COL1A1,RARB,IGF1,NTN1,COL3A1,CALB1,COL1A2,DLX6,TGFA
1	TRUE	0.00502	63	127	5	0.039	0.079	GO:0033555	BP	9	multicellular organismal response to stress	1	HTR1A,LYPD1,ASIC4,ANKFN1,TAC1
1	TRUE	0.00502	544	45	8	0.178	0.015	GO:0030334	BP	9	regulation of cell migration	4	COL1A1,SST,DCN,IGF1,NTN1,CXCL14,COL3A1,TAC1
1	TRUE	0.00504	138	136	7	0.051	0.051	GO:0030545	MF	49	receptor regulator activity	1	SST,NTS,IGF1,GDF10,LYPD1,TGFA,VEGFD
1	TRUE	0.00592	236	76	7	0.092	0.03	GO:0007600	BP	9	sensory perception	4	COL1A1,IGF1,GRM8,P2RY1,ANO1,ANKFN1,TAC1
1	TRUE	0.00651	572	45	8	0.178	0.014	GO:2000145	BP	9	regulation of cell motility	3	COL1A1,SST,DCN,IGF1,NTN1,CXCL14,COL3A1,TAC1
1	TRUE	0.00674	108	75	5	0.067	0.046	GO:0007613	BP	9	memory	6	IGF1,CALB1,ADNP,TAC1,SORCS3
1	TRUE	0.00674	6	48	2	0.042	0.333	GO:1902548	BP	9	negative regulation of cellular response to vascular endothelial growth factor stimulus	2	DCN,ADAMTS12
1	TRUE	0.00674	13	21	2	0.095	0.154	GO:0018149	BP	52	peptide cross-linking	1	DCN,COL3A1
1	TRUE	0.00674	16	18	2	0.111	0.125	GO:0070208	BP	30	protein heterotrimerization	3	COL1A1,COL1A2
1	TRUE	0.00686	40	120	4	0.033	0.1	GO:0051057	BP	41	positive regulation of small GTPase mediated signal transduction	2	IGF1,COL3A1,RASGRP1,GPR4
1	TRUE	0.00686	466	12	4	0.333	0.009	GO:0000981	MF	16	DNA-binding transcription factor activity, RNA polymerase II-specific	3	RXRG,PBX3,SP8,EBF1
1	TRUE	0.0072	5	63	2	0.032	0.4	GO:0015355	MF	37	secondary active monocarboxylate transmembrane transporter activity	2	SLC6A1,SLC32A1
1	TRUE	0.00729	34	143	4	0.028	0.118	GO:0003407	BP	9	neural retina development	9	DLX2,CALB1,SDK2,DLX1
1	TRUE	0.00729	81	21	3	0.143	0.037	GO:0019838	MF	19	growth factor binding	1	COL1A1,COL3A1,COL1A2
1	TRUE	0.00742	121	124	6	0.048	0.05	GO:0007612	BP	9	learning	6	SLC12A5,NTS,SLC6A1,TAC1,SORCS3,GPR88
1	TRUE	0.00742	45	40	3	0.075	0.067	GO:0050906	BP	9	detection of stimulus involved in sensory perception	3	IGF1,GRM8,ANO1
1	TRUE	0.00742	3	139	2	0.014	0.667	GO:1902869	BP	9	regulation of amacrine cell differentiation	3	DLX2,DLX1
1	TRUE	0.00742	3	139	2	0.014	0.667	GO:0021898	BP	12	commitment of multipotent stem cells to neuronal lineage in forebrain	2	DLX2,DLX1
1	TRUE	0.00742	3	139	2	0.014	0.667	GO:0021882	BP	12	regulation of transcription from RNA polymerase II promoter involved in forebrain neuron fate commitment	5	DLX2,DLX1
1	TRUE	0.00742	11	32	2	0.062	0.182	GO:0016595	MF	69	glutamate binding	3	GAD2,GAD1
1	TRUE	0.00763	154	139	7	0.05	0.045	GO:0061448	BP	9	connective tissue development	4	COL1A1,RARB,IGF1,DLX2,SOX5,GPR4,ADAMTS12
1	TRUE	0.00763	31	57	3	0.053	0.097	GO:0016830	MF	6	carbon-carbon lyase activity	2	GAD2,AMD2,GAD1
1	TRUE	0.00767	16	21	2	0.095	0.125	GO:0005201	MF	60	extracellular matrix structural constituent	1	COL1A1,COL3A1
1	TRUE	0.00782	89	21	3	0.143	0.034	GO:0002020	MF	58	protease binding	1	COL1A1,COL3A1,COL1A2
1	TRUE	0.00785	42	127	4	0.031	0.095	GO:0002209	BP	9	behavioral defense response	2	HTR1A,LYPD1,ASIC4,ANKFN1
1	TRUE	0.00785	42	127	4	0.031	0.095	GO:0001662	BP	9	behavioral fear response	3	HTR1A,LYPD1,ASIC4,ANKFN1
1	TRUE	0.00796	625	45	8	0.178	0.013	GO:0040012	BP	9	regulation of locomotion	2	COL1A1,SST,DCN,IGF1,NTN1,CXCL14,COL3A1,TAC1
1	TRUE	0.00816	118	43	4	0.093	0.034	GO:0048018	MF	49	receptor ligand activity	2	SST,NTS,IGF1,TGFA
1	TRUE	0.00819	573	48	8	0.167	0.014	GO:0007167	BP	9	enzyme linked receptor protein signaling pathway	4	COL1A1,DCN,IGF1,COL3A1,COL1A2,TGFA,FGF15,ADAMTS12
1	TRUE	0.00845	635	45	8	0.178	0.013	GO:0051270	BP	9	regulation of cellular component movement	2	COL1A1,SST,DCN,IGF1,NTN1,CXCL14,COL3A1,TAC1
1	TRUE	0.00845	16	139	3	0.022	0.188	GO:0009954	BP	22	proximal/distal pattern formation	1	DLX2,DLX1,SP8
1	TRUE	0.00865	44	127	4	0.031	0.091	GO:0042596	BP	9	fear response	2	HTR1A,LYPD1,ASIC4,ANKFN1
1	TRUE	0.00865	44	127	4	0.031	0.091	GO:0007193	BP	9	adenylate cyclase-inhibiting G-protein coupled receptor signaling pathway	6	AKAP5,HTR1A,GRM8,P2RY1
1	TRUE	0.00888	703	23	6	0.261	0.009	GO:0072359	BP	9	circulatory system development	4	COL1A1,RARB,DCN,COL3A1,COL1A2,FGF15
1	TRUE	0.00888	53	40	3	0.075	0.057	GO:0009581	BP	9	detection of external stimulus	3	IGF1,GRM8,ANO1
1	TRUE	0.00888	53	40	3	0.075	0.057	GO:0009582	BP	9	detection of abiotic stimulus	3	IGF1,GRM8,ANO1
1	TRUE	0.00888	282	75	7	0.093	0.025	GO:0050804	BP	9	modulation of chemical synaptic transmission	4	GRM8,CAMK2A,CALB1,SLC6A1,ADNP,TAC1,SORCS3
1	TRUE	0.00897	283	75	7	0.093	0.025	GO:0099177	BP	9	regulation of trans-synaptic signaling	3	GRM8,CAMK2A,CALB1,SLC6A1,ADNP,TAC1,SORCS3
1	TRUE	0.00904	18	23	2	0.087	0.111	GO:0060351	BP	9	cartilage development involved in endochondral bone morphogenesis	6	COL1A1,RARB
1	TRUE	0.00911	174	54	5	0.093	0.029	GO:0007626	BP	9	locomotory behavior	2	CALB1,PBX3,ANKFN1,GPR88,GAD1
1	TRUE	0.00922	125	77	5	0.065	0.04	GO:0048839	BP	9	inner ear development	7	IGF1,NTN1,CXCL14,DLX6,PLPPR4
1	TRUE	0.00973	104	21	3	0.143	0.029	GO:0071229	BP	9	cellular response to acid chemical	3	COL1A1,COL3A1,COL1A2
1	TRUE	0.0102	958	48	10	0.208	0.01	GO:0051674	BP	9	localization of cell	1	COL1A1,SST,DCN,IGF1,NTN1,CXCL14,COL3A1,FGF15,ADAMTS12,TAC1
1	TRUE	0.0102	958	48	10	0.208	0.01	GO:0048870	BP	9	cell motility	2	COL1A1,SST,DCN,IGF1,NTN1,CXCL14,COL3A1,FGF15,ADAMTS12,TAC1
1	TRUE	0.0102	4	139	2	0.014	0.5	GO:0061074	BP	9	regulation of neural retina development	4	DLX2,DLX1
1	TRUE	0.0109	21	23	2	0.087	0.095	GO:0004879	MF	16	nuclear receptor activity	4	RXRG,RARB
1	TRUE	0.0117	22	23	2	0.087	0.091	GO:0048384	BP	9	retinoic acid receptor signaling pathway	4	RXRG,RARB
1	TRUE	0.0117	22	23	2	0.087	0.091	GO:0098531	MF	16	transcription factor activity, direct ligand regulated sequence-specific DNA binding	3	RXRG,RARB
1	TRUE	0.0125	378	80	8	0.1	0.021	GO:1901699	BP	9	cellular response to nitrogen compound	3	COL1A1,IGF1,CAMK2A,COL3A1,LYPD1,P2RY1,COL1A2,LIN28B
1	TRUE	0.0129	172	143	7	0.049	0.041	GO:0090596	BP	9	sensory organ morphogenesis	6	RARB,MEIS1,NTN1,CALB1,DLX6,SDK2,TSHZ1
1	TRUE	0.0134	299	110	8	0.073	0.027	GO:0001501	BP	9	skeletal system development	4	COL1A1,RARB,IGF1,MEIS1,COL1A2,SOX5,DLX1,ADAMTS12
1	TRUE	0.0134	53	48	3	0.062	0.057	GO:0006029	BP	52	proteoglycan metabolic process	1	DCN,IGF1,ADAMTS12
1	TRUE	0.0137	19	32	2	0.062	0.105	GO:0070279	MF	17	vitamin B6 binding	1	GAD2,GAD1
1	TRUE	0.0137	19	32	2	0.062	0.105	GO:0030170	MF	17	pyridoxal phosphate binding	1	GAD2,GAD1
1	TRUE	0.0139	21	139	3	0.022	0.143	GO:0021544	BP	9	subpallium development	3	RARB,DLX2,DLX1
1	TRUE	0.0141	178	98	6	0.061	0.034	GO:0070372	BP	1	regulation of ERK1 and ERK2 cascade	2	IGF1,RASGRP1,P2RY1,FGF15,GM14698,TNFAIP8L3
1	TRUE	0.0141	144	77	5	0.065	0.035	GO:0043583	BP	9	ear development	6	IGF1,NTN1,CXCL14,DLX6,PLPPR4
1	TRUE	0.0143	5	139	2	0.014	0.4	GO:1902866	BP	9	regulation of retina development in camera-type eye	3	DLX2,DLX1
1	TRUE	0.0143	512	139	12	0.086	0.023	GO:0045596	BP	9	negative regulation of cell differentiation	2	RARB,IGF1,MEIS1,NTN1,CXCL14,GDF10,DLX2,COL3A1,TMEM176B,DLX1,ADAMTS12,HIST1H4M
1	TRUE	0.0143	5	139	2	0.014	0.4	GO:0035881	BP	9	amacrine cell differentiation	2	DLX2,DLX1
1	TRUE	0.0145	89	34	3	0.088	0.034	GO:0035113	BP	9	embryonic appendage morphogenesis	5	RARB,DLX6,SP8
1	TRUE	0.0145	89	34	3	0.088	0.034	GO:0030326	BP	9	embryonic limb morphogenesis	6	RARB,DLX6,SP8
1	TRUE	0.0145	691	12	4	0.333	0.006	GO:0003700	MF	16	DNA-binding transcription factor activity	2	RXRG,PBX3,SP8,EBF1
1	TRUE	0.015	364	48	6	0.125	0.016	GO:0007169	BP	9	transmembrane receptor protein tyrosine kinase signaling pathway	5	COL1A1,DCN,IGF1,TGFA,FGF15,ADAMTS12
1	TRUE	0.0154	134	21	3	0.143	0.022	GO:0043588	BP	9	skin development	5	COL1A1,COL3A1,COL1A2
1	TRUE	0.016	678	139	14	0.101	0.021	GO:0051093	BP	9	negative regulation of developmental process	3	RARB,DCN,IGF1,MEIS1,NTN1,CXCL14,GDF10,DLX2,COL3A1,TMEM176B,DLX1,GPR4,ADAMTS12,HIST1H4M
1	TRUE	0.0162	88	76	4	0.053	0.045	GO:0009612	BP	9	response to mechanical stimulus	3	COL1A1,IGF1,GRM8,P2RY1
1	TRUE	0.0164	38	18	2	0.111	0.053	GO:0070206	BP	30	protein trimerization	2	COL1A1,COL1A2
1	TRUE	0.0165	89	76	4	0.053	0.045	GO:0019233	BP	9	sensory perception of pain	5	GRM8,P2RY1,ANO1,TAC1
1	TRUE	0.0167	14	48	2	0.042	0.143	GO:0032331	BP	9	negative regulation of chondrocyte differentiation	1	RARB,ADAMTS12
1	TRUE	0.0171	190	98	6	0.061	0.032	GO:0070371	BP	1	ERK1 and ERK2 cascade	1	IGF1,RASGRP1,P2RY1,FGF15,GM14698,TNFAIP8L3
1	TRUE	0.0173	580	45	7	0.156	0.012	GO:0008284	BP	24	positive regulation of cell proliferation	1	RARB,IGF1,NTN1,DLX6,TGFA,FGF15,TAC1
1	TRUE	0.0175	144	21	3	0.143	0.021	GO:0001101	BP	9	response to acid chemical	3	COL1A1,COL3A1,COL1A2
1	TRUE	0.0175	354	127	9	0.071	0.025	GO:0038023	MF	16	signaling receptor activity	2	RXRG,RARB,HTR1A,GRM8,MRC1,P2RY1,GRIN3A,GPR4,GPR88
1	TRUE	0.0176	11	66	2	0.03	0.182	GO:0007614	BP	9	short-term memory	7	CALB1,ADNP
1	TRUE	0.0176	79	40	3	0.075	0.038	GO:0051606	BP	9	detection of stimulus	2	IGF1,GRM8,ANO1
1	TRUE	0.0176	31	23	2	0.087	0.065	GO:0031641	BP	9	regulation of myelination	2	RXRG,RARB
1	TRUE	0.0176	145	21	3	0.143	0.021	GO:0030198	BP	61	extracellular matrix organization	2	COL1A1,COL3A1,COL1A2
1	TRUE	0.0176	752	12	4	0.333	0.005	GO:0045944	BP	12	positive regulation of transcription by RNA polymerase II	3	RXRG,DCN,PBX3,EBF1
1	TRUE	0.0179	15	48	2	0.042	0.133	GO:1902547	BP	9	regulation of cellular response to vascular endothelial growth factor stimulus	1	DCN,ADAMTS12
1	TRUE	0.0184	667	50	8	0.16	0.012	GO:0035295	BP	9	tube development	3	RARB,DCN,IGF1,NTN1,COL3A1,CALB1,TGFA,ADAMTS12
1	TRUE	0.0186	93	143	5	0.035	0.054	GO:0060041	BP	9	retina development in camera-type eye	8	RARB,DLX2,CALB1,SDK2,DLX1
1	TRUE	0.0187	403	136	10	0.074	0.025	GO:0071363	BP	9	cellular response to growth factor stimulus	4	DCN,GDF10,COL3A1,COL1A2,FGF15,VEGFD,SOX5,DLX1,ADAMTS12,TAC1
1	TRUE	0.0187	12	63	2	0.032	0.167	GO:0005416	MF	36	amino acid:cation symporter activity	3	SLC6A1,SLC32A1
1	TRUE	0.0188	82	40	3	0.075	0.037	GO:0055123	BP	9	digestive system development	4	RARB,IGF1,COL3A1
1	TRUE	0.0188	886	136	16	0.118	0.018	GO:0005102	MF	49	signaling receptor binding	1	SST,RARB,NTS,IGF1,AKAP5,HTR1A,GDF10,CAMK2A,COL3A1,LYPD1,P2RY1,TGFA,FGF15,VEGFD,ICAM5,TAC1
1	TRUE	0.0192	464	43	6	0.14	0.013	GO:0001944	BP	9	vasculature development	4	COL1A1,DCN,IGF1,COL3A1,COL1A2,TGFA
1	TRUE	0.0193	106	34	3	0.088	0.028	GO:0035107	BP	9	appendage morphogenesis	4	RARB,DLX6,SP8
1	TRUE	0.0193	106	34	3	0.088	0.028	GO:0035108	BP	9	limb morphogenesis	5	RARB,DLX6,SP8
1	TRUE	0.0193	787	139	15	0.108	0.019	GO:0051241	BP	9	negative regulation of multicellular organismal process	2	PTGDS,RARB,DCN,IGF1,MEIS1,NTN1,GDF10,DLX2,COL3A1,TMEM176B,DLX1,GPR4,ADAMTS12,TAC1,HIST1H4M
1	TRUE	0.0204	33	110	3	0.027	0.091	GO:0032330	BP	9	regulation of chondrocyte differentiation	1	RARB,SOX5,ADAMTS12
1	TRUE	0.0208	412	136	10	0.074	0.024	GO:0070848	BP	9	response to growth factor	4	DCN,GDF10,COL3A1,COL1A2,FGF15,VEGFD,SOX5,DLX1,ADAMTS12,TAC1
1	TRUE	0.0209	475	43	6	0.14	0.013	GO:0072358	BP	9	cardiovascular system development	4	COL1A1,DCN,IGF1,COL3A1,COL1A2,TGFA
1	TRUE	0.0217	77	45	3	0.067	0.039	GO:0007266	BP	41	Rho protein signal transduction	3	NTN1,COL3A1,COL1A2
1	TRUE	0.022	37	23	2	0.087	0.054	GO:0060350	BP	9	endochondral bone morphogenesis	7	COL1A1,RARB
1	TRUE	0.0225	202	143	7	0.049	0.035	GO:0043010	BP	9	camera-type eye development	7	RARB,MEIS1,DLX2,CALB1,SDK2,DLX1,MAB21L1
1	TRUE	0.0227	18	48	2	0.042	0.111	GO:0061037	BP	9	negative regulation of cartilage development	4	RARB,ADAMTS12
1	TRUE	0.0237	23	40	2	0.05	0.087	GO:0050654	BP	52	chondroitin sulfate proteoglycan metabolic process	2	DCN,IGF1
1	TRUE	0.0242	82	45	3	0.067	0.037	GO:0030879	BP	5	mammary gland development	1	IGF1,NTN1,TGFA
1	TRUE	0.0245	175	21	3	0.143	0.017	GO:0043062	BP	61	extracellular structure organization	1	COL1A1,COL3A1,COL1A2
1	TRUE	0.0254	122	34	3	0.088	0.025	GO:0048736	BP	9	appendage development	3	RARB,DLX6,SP8
1	TRUE	0.0254	122	34	3	0.088	0.025	GO:0060173	BP	9	limb development	4	RARB,DLX6,SP8
1	TRUE	0.0257	98	40	3	0.075	0.031	GO:0050954	BP	9	sensory perception of mechanical stimulus	5	COL1A1,IGF1,GRM8
1	TRUE	0.0257	109	139	5	0.036	0.046	GO:0051216	BP	9	cartilage development	5	COL1A1,RARB,DLX2,SOX5,ADAMTS12
1	TRUE	0.0257	8	139	2	0.014	0.25	GO:0046532	BP	9	regulation of photoreceptor cell differentiation	3	DLX2,DLX1
1	TRUE	0.0257	8	139	2	0.014	0.25	GO:0046533	BP	9	negative regulation of photoreceptor cell differentiation	3	DLX2,DLX1
1	TRUE	0.0257	191	120	6	0.05	0.031	GO:0051480	BP	3	regulation of cytosolic calcium ion concentration	2	CALB2,AKAP5,P2RY1,CALB1,GPR4,TAC1
1	TRUE	0.0257	980	23	6	0.261	0.006	GO:0003677	MF	34	DNA binding	1	RXRG,RARB,PBX3,SP8,EBF1,HIST1H2BR
1	TRUE	0.0259	990	23	6	0.261	0.006	GO:0045893	BP	12	positive regulation of transcription, DNA-templated	2	COL1A1,RXRG,RARB,DCN,PBX3,EBF1
1	TRUE	0.0262	26	40	2	0.05	0.077	GO:0050974	BP	9	detection of mechanical stimulus involved in sensory perception	4	IGF1,GRM8
1	TRUE	0.0262	194	120	6	0.05	0.031	GO:0007265	BP	41	Ras protein signal transduction	2	IGF1,NTN1,COL3A1,RASGRP1,COL1A2,GPR4
1	TRUE	0.0262	994	23	6	0.261	0.006	GO:1902680	BP	12	positive regulation of RNA biosynthetic process	2	COL1A1,RXRG,RARB,DCN,PBX3,EBF1
1	TRUE	0.0262	993	23	6	0.261	0.006	GO:1903508	BP	12	positive regulation of nucleic acid-templated transcription	3	COL1A1,RXRG,RARB,DCN,PBX3,EBF1
1	TRUE	0.0262	89	98	4	0.041	0.045	GO:0048017	BP	38	inositol lipid-mediated signaling	1	DCN,IGF1,RASGRP1,TNFAIP8L3
1	TRUE	0.0262	73	127	4	0.031	0.055	GO:0051588	BP	32	regulation of neurotransmitter transport	2	HTR1A,GRM8,CAMK2A,SLC6A1
1	TRUE	0.0262	16	63	2	0.032	0.125	GO:0015812	BP	32	gamma-aminobutyric acid transport	1	SLC6A1,SLC32A1
1	TRUE	0.0262	395	127	9	0.071	0.023	GO:0060089	MF	16	molecular transducer activity	1	RXRG,RARB,HTR1A,GRM8,MRC1,P2RY1,GRIN3A,GPR4,GPR88
1	TRUE	0.0263	737	110	12	0.109	0.016	GO:0071495	BP	9	cellular response to endogenous stimulus	3	COL1A1,IGF1,CAMK2A,COL3A1,LYPD1,P2RY1,COL1A2,FGF15,SOX5,DLX1,ADAMTS12,TAC1
1	TRUE	0.0263	270	79	6	0.076	0.022	GO:0051047	BP	9	positive regulation of secretion	1	IGF1,RASGRP1,P2RY1,SLC6A1,ANO1,TAC1
1	TRUE	0.0265	90	45	3	0.067	0.033	GO:0022612	BP	9	gland morphogenesis	6	IGF1,NTN1,TGFA
1	TRUE	0.0265	331	45	5	0.111	0.015	GO:2000147	BP	9	positive regulation of cell motility	4	COL1A1,IGF1,NTN1,CXCL14,TAC1
1	TRUE	0.0265	923	12	4	0.333	0.004	GO:0140110	MF	16	transcription regulator activity	1	RXRG,PBX3,SP8,EBF1
1	TRUE	0.0265	35	127	3	0.024	0.086	GO:0070405	MF	29	ammonium ion binding	1	HTR1A,RASGRP1,AMD2
1	TRUE	0.0274	25	44	2	0.045	0.08	GO:0032228	BP	9	regulation of synaptic transmission, GABAergic	5	SLC6A1,TAC1
1	TRUE	0.0274	481	79	8	0.101	0.017	GO:0051046	BP	9	regulation of secretion	1	IGF1,GRM8,CAMK2A,RASGRP1,P2RY1,SLC6A1,ANO1,TAC1
1	TRUE	0.029	592	80	9	0.113	0.015	GO:1901698	BP	9	response to nitrogen compound	3	COL1A1,IGF1,CAMK2A,COL3A1,LYPD1,P2RY1,COL1A2,SLC6A1,LIN28B
1	TRUE	0.029	11	114	2	0.018	0.182	GO:0035235	BP	9	ionotropic glutamate receptor signaling pathway	5	CAMK2A,GRIN3A
1	TRUE	0.0291	440	21	4	0.19	0.009	GO:0001568	BP	9	blood vessel development	5	COL1A1,DCN,COL3A1,COL1A2
1	TRUE	0.0291	12	104	2	0.019	0.167	GO:0106058	BP	18	positive regulation of calcineurin-mediated signaling	1	IGF1,AKAP5
1	TRUE	0.0291	12	104	2	0.019	0.167	GO:0070886	BP	18	positive regulation of calcineurin-NFAT signaling cascade	1	IGF1,AKAP5
1	TRUE	0.0293	345	45	5	0.111	0.014	GO:0051272	BP	9	positive regulation of cellular component movement	3	COL1A1,IGF1,NTN1,CXCL14,TAC1
1	TRUE	0.0296	11	120	2	0.017	0.182	GO:0035025	BP	41	positive regulation of Rho protein signal transduction	1	COL3A1,GPR4
1	TRUE	0.0297	55	79	3	0.038	0.055	GO:0014066	BP	41	regulation of phosphatidylinositol 3-kinase signaling	1	DCN,IGF1,RASGRP1
1	TRUE	0.0302	79	128	4	0.031	0.051	GO:1903076	BP	67	regulation of protein localization to plasma membrane	2	AKAP5,CAMK2A,LYPD1,STAC
1	TRUE	0.0307	352	45	5	0.111	0.014	GO:0040017	BP	9	positive regulation of locomotion	2	COL1A1,IGF1,NTN1,CXCL14,TAC1
1	TRUE	0.0307	78	55	3	0.055	0.038	GO:0005178	MF	49	integrin binding	1	IGF1,COL3A1,ICAM5
1	TRUE	0.0308	141	66	4	0.061	0.028	GO:0030307	BP	50	positive regulation of cell growth	1	IGF1,NTN1,CPNE6,ADNP
1	TRUE	0.0308	451	12	3	0.25	0.007	GO:0000977	MF	34	RNA polymerase II regulatory region sequence-specific DNA binding	4	RXRG,PBX3,EBF1
1	TRUE	0.0308	57	21	2	0.095	0.035	GO:0046332	MF	75	SMAD binding	1	COL3A1,COL1A2
1	TRUE	0.0311	32	40	2	0.05	0.062	GO:0050982	BP	9	detection of mechanical stimulus	4	IGF1,GRM8
1	TRUE	0.0311	10	139	2	0.014	0.2	GO:0021892	BP	9	cerebral cortex GABAergic interneuron differentiation	1	DLX2,DLX1
1	TRUE	0.0311	10	139	2	0.014	0.2	GO:0060850	BP	12	regulation of transcription involved in cell fate commitment	4	DLX2,DLX1
1	TRUE	0.0311	454	12	3	0.25	0.007	GO:0001012	MF	34	RNA polymerase II regulatory region DNA binding	3	RXRG,PBX3,EBF1
1	TRUE	0.0311	43	114	3	0.026	0.07	GO:0016597	MF	69	amino acid binding	2	GAD2,GRIN3A,GAD1
1	TRUE	0.0317	56	23	2	0.087	0.036	GO:0060349	BP	9	bone morphogenesis	6	COL1A1,RARB
1	TRUE	0.0317	43	32	2	0.062	0.047	GO:0019842	MF	17	vitamin binding	1	GAD2,GAD1
1	TRUE	0.032	62	75	3	0.04	0.048	GO:0050805	BP	9	negative regulation of synaptic transmission	1	SLC6A1,ADNP,SORCS3
1	TRUE	0.0321	33	40	2	0.05	0.061	GO:0046326	BP	42	positive regulation of glucose import	2	IGF1,FGF15
1	TRUE	0.0322	31	43	2	0.047	0.065	GO:0045840	BP	8	positive regulation of mitotic nuclear division	1	IGF1,TGFA
1	TRUE	0.0322	146	66	4	0.061	0.027	GO:0048639	BP	24	positive regulation of developmental growth	1	IGF1,NTN1,CPNE6,ADNP
1	TRUE	0.0324	46	110	3	0.027	0.065	GO:0061035	BP	9	regulation of cartilage development	3	RARB,SOX5,ADAMTS12
1	TRUE	0.0327	237	143	7	0.049	0.03	GO:0048880	BP	9	sensory system development	4	RARB,MEIS1,DLX2,CALB1,SDK2,DLX1,MAB21L1
1	TRUE	0.0327	237	143	7	0.049	0.03	GO:0150063	BP	9	visual system development	5	RARB,MEIS1,DLX2,CALB1,SDK2,DLX1,MAB21L1
1	TRUE	0.0327	237	143	7	0.049	0.03	GO:0001654	BP	9	eye development	6	RARB,MEIS1,DLX2,CALB1,SDK2,DLX1,MAB21L1
1	TRUE	0.0327	310	76	6	0.079	0.019	GO:0071417	BP	9	cellular response to organonitrogen compound	4	COL1A1,IGF1,CAMK2A,COL3A1,P2RY1,COL1A2
1	TRUE	0.0327	11	139	2	0.014	0.182	GO:0097154	BP	9	GABAergic neuron differentiation	2	DLX2,DLX1
1	TRUE	0.0327	35	40	2	0.05	0.057	GO:0050810	BP	12	regulation of steroid biosynthetic process	1	IGF1,FGF15
1	TRUE	0.0327	11	139	2	0.014	0.182	GO:0021877	BP	12	forebrain neuron fate commitment	1	DLX2,DLX1
1	TRUE	0.0327	43	124	3	0.024	0.07	GO:0015294	MF	36	solute:cation symporter activity	2	SLC12A5,SLC6A1,SLC32A1
1	TRUE	0.0327	487	12	3	0.25	0.006	GO:0000976	MF	34	transcription regulatory region sequence-specific DNA binding	3	RXRG,PBX3,EBF1
1	TRUE	0.0327	140	127	5	0.039	0.036	GO:0004930	MF	16	G-protein coupled receptor activity	4	HTR1A,GRM8,P2RY1,GPR4,GPR88
1	TRUE	0.033	626	40	6	0.15	0.01	GO:0009628	BP	9	response to abiotic stimulus	2	COL1A1,NTS,IGF1,GRM8,COL3A1,ANO1
1	TRUE	0.0334	22	63	2	0.032	0.091	GO:0005326	MF	37	neurotransmitter transporter activity	1	SLC6A1,SLC32A1
1	TRUE	0.034	229	45	4	0.089	0.017	GO:0007264	BP	41	small GTPase mediated signal transduction	1	IGF1,NTN1,COL3A1,COL1A2
1	TRUE	0.0344	87	128	4	0.031	0.046	GO:1904375	BP	67	regulation of protein localization to cell periphery	1	AKAP5,CAMK2A,LYPD1,STAC
1	TRUE	0.0345	119	43	3	0.07	0.025	GO:0050679	BP	24	positive regulation of epithelial cell proliferation	1	IGF1,DLX6,TGFA
1	TRUE	0.0347	46	120	3	0.025	0.065	GO:0007200	BP	9	phospholipase C-activating G-protein coupled receptor signaling pathway	4	P2RY1,ANO1,GPR4
1	TRUE	0.0351	37	40	2	0.05	0.054	GO:0010828	BP	42	positive regulation of glucose transmembrane transport	1	IGF1,FGF15
1	TRUE	0.0357	691	143	13	0.091	0.019	GO:0022610	BP	72	biological adhesion	1	COL1A1,FBLIM1,IGF1,NTN1,COL3A1,RASGRP1,ICAM5,SDK2,PCDHB12,ADAMTS12,PCDHB11,PLXNC1,PCDHA4
1	TRUE	0.0357	29	50	2	0.04	0.069	GO:0007616	BP	9	long-term memory	7	CALB1,TAC1
1	TRUE	0.0357	34	44	2	0.045	0.059	GO:0051932	BP	9	synaptic transmission, GABAergic	7	SLC6A1,TAC1
1	TRUE	0.0357	45	124	3	0.024	0.067	GO:0015293	MF	36	symporter activity	1	SLC12A5,SLC6A1,SLC32A1
1	TRUE	0.0357	512	12	3	0.25	0.006	GO:1990837	MF	34	sequence-specific double-stranded DNA binding	3	RXRG,PBX3,EBF1
1	TRUE	0.0357	238	7	2	0.286	0.008	GO:0001228	MF	16	DNA-binding transcription activator activity, RNA polymerase II-specific	4	PBX3,EBF1
1	TRUE	0.0368	133	40	3	0.075	0.023	GO:0060348	BP	9	bone development	5	COL1A1,RARB,IGF1
1	TRUE	0.037	39	40	2	0.05	0.051	GO:0014068	BP	41	positive regulation of phosphatidylinositol 3-kinase signaling	2	DCN,IGF1
1	TRUE	0.038	567	120	10	0.083	0.018	GO:1902533	BP	41	positive regulation of intracellular signal transduction	1	DCN,IGF1,AKAP5,COL3A1,RASGRP1,P2RY1,TGFA,FGF15,GPR4,TNFAIP8L3
1	TRUE	0.0387	92	128	4	0.031	0.043	GO:0009266	BP	9	response to temperature stimulus	3	SLC12A5,IGF1,ANO1,STAC
1	TRUE	0.039	137	40	3	0.075	0.022	GO:0072330	BP	43	monocarboxylic acid biosynthetic process	1	IGF1,FGF15,GAD1
1	TRUE	0.0391	114	98	4	0.041	0.035	GO:0070374	BP	1	positive regulation of ERK1 and ERK2 cascade	2	RASGRP1,P2RY1,FGF15,TNFAIP8L3
1	TRUE	0.0391	541	48	6	0.125	0.011	GO:0035239	BP	9	tube morphogenesis	4	DCN,IGF1,NTN1,COL3A1,TGFA,ADAMTS12
1	TRUE	0.0391	72	23	2	0.087	0.028	GO:0048565	BP	9	digestive tract development	4	RARB,COL3A1
1	TRUE	0.0391	829	110	12	0.109	0.014	GO:0009719	BP	9	response to endogenous stimulus	2	COL1A1,IGF1,CAMK2A,COL3A1,LYPD1,P2RY1,COL1A2,FGF15,SOX5,DLX1,ADAMTS12,TAC1
1	TRUE	0.0391	20	80	2	0.025	0.1	GO:0007271	BP	9	synaptic transmission, cholinergic	7	LYPD1,TAC1
1	TRUE	0.0391	634	105	10	0.095	0.016	GO:0006952	BP	9	defense response	1	LYPD1,CFH,MRC1,RASGRP1,ASIC4,IRGM1,ADAMTS12,ANKFN1,TAC1,HIST1H2BR
1	TRUE	0.0391	139	40	3	0.075	0.022	GO:0030522	BP	9	intracellular receptor signaling pathway	3	RXRG,RARB,IGF1
1	TRUE	0.0391	41	143	3	0.021	0.073	GO:0046530	BP	9	photoreceptor cell differentiation	2	DLX2,SDK2,DLX1
1	TRUE	0.0391	740	139	13	0.094	0.018	GO:0045597	BP	9	positive regulation of cell differentiation	1	COL1A1,RARB,IGF1,NTN1,AKAP5,GDF10,CPNE6,DLX2,RASGRP1,SOX5,DLX1,ADNP,PLXNC1
1	TRUE	0.0391	339	139	8	0.058	0.024	GO:0045666	BP	9	positive regulation of neuron differentiation	2	RARB,NTN1,AKAP5,CPNE6,DLX2,DLX1,ADNP,PLXNC1
1	TRUE	0.0391	13	139	2	0.014	0.154	GO:0048715	BP	23	negative regulation of oligodendrocyte differentiation	1	DLX2,DLX1
1	TRUE	0.0391	102	120	4	0.033	0.039	GO:0046578	BP	41	regulation of Ras protein signal transduction	3	IGF1,COL3A1,RASGRP1,GPR4
1	TRUE	0.0391	155	127	5	0.039	0.032	GO:0006836	BP	32	neurotransmitter transport	1	HTR1A,GRM8,CAMK2A,SLC6A1,SLC32A1
1	TRUE	0.0391	396	30	4	0.133	0.01	GO:0051259	BP	30	protein complex oligomerization	1	COL1A1,RXRG,COL1A2,SLC6A1
1	TRUE	0.0391	566	12	3	0.25	0.005	GO:0001067	MF	34	regulatory region nucleic acid binding	1	RXRG,PBX3,EBF1
1	TRUE	0.0391	568	12	3	0.25	0.005	GO:0003690	MF	34	double-stranded DNA binding	2	RXRG,PBX3,EBF1
1	TRUE	0.0391	563	12	3	0.25	0.005	GO:0044212	MF	34	transcription regulatory region DNA binding	2	RXRG,PBX3,EBF1
1	TRUE	0.0391	292	127	7	0.055	0.024	GO:0004888	MF	16	transmembrane signaling receptor activity	3	HTR1A,GRM8,MRC1,P2RY1,GRIN3A,GPR4,GPR88
1	TRUE	0.0391	100	123	4	0.033	0.04	GO:0031406	MF	69	carboxylic acid binding	1	PTGDS,GAD2,GRIN3A,GAD1
1	TRUE	0.0395	264	44	4	0.091	0.015	GO:0001667	BP	9	ameboidal-type cell migration	4	DCN,IGF1,FGF15,TAC1
1	TRUE	0.0395	746	139	13	0.094	0.017	GO:0051960	BP	9	regulation of nervous system development	3	RXRG,RARB,IGF1,MEIS1,NTN1,AKAP5,CPNE6,DLX2,COL3A1,SOX5,DLX1,ADNP,PLXNC1
1	TRUE	0.0395	472	124	9	0.073	0.019	GO:0055082	BP	48	cellular chemical homeostasis	2	CALB2,SLC12A5,IGF1,AKAP5,P2RY1,CALB1,ANO1,GPR4,TAC1
1	TRUE	0.0396	98	127	4	0.031	0.041	GO:0007188	BP	9	adenylate cyclase-modulating G-protein coupled receptor signaling pathway	5	AKAP5,HTR1A,GRM8,P2RY1
1	TRUE	0.0406	478	40	5	0.125	0.01	GO:0060322	BP	9	head development	3	COL1A1,RARB,IGF1,COL3A1,DLX6
1	TRUE	0.0407	42	43	2	0.047	0.048	GO:0051785	BP	8	positive regulation of nuclear division	1	IGF1,TGFA
1	TRUE	0.0407	73	79	3	0.038	0.041	GO:0014065	BP	41	phosphatidylinositol 3-kinase signaling	1	DCN,IGF1,RASGRP1
1	TRUE	0.0432	452	79	7	0.089	0.015	GO:1903530	BP	9	regulation of secretion by cell	2	IGF1,GRM8,CAMK2A,RASGRP1,P2RY1,ANO1,TAC1
1	TRUE	0.0432	14	143	2	0.014	0.143	GO:0010842	BP	9	retina layer formation	1	CALB1,SDK2
1	TRUE	0.0432	29	63	2	0.032	0.069	GO:0008028	MF	37	monocarboxylic acid transmembrane transporter activity	1	SLC6A1,SLC32A1
1	TRUE	0.0432	105	123	4	0.033	0.038	GO:0043177	MF	69	organic acid binding	1	PTGDS,GAD2,GRIN3A,GAD1
1	TRUE	0.0436	668	124	11	0.089	0.016	GO:0048878	BP	48	chemical homeostasis	1	CALB2,SLC12A5,DCN,IGF1,AKAP5,P2RY1,CALB1,ANO1,GPR4,ADNP,TAC1
1	TRUE	0.0436	18	114	2	0.018	0.111	GO:0008066	MF	16	glutamate receptor activity	4	GRM8,GRIN3A
1	TRUE	0.0447	39	48	2	0.042	0.051	GO:0035924	BP	9	cellular response to vascular endothelial growth factor stimulus	5	DCN,ADAMTS12
1	TRUE	0.0449	102	57	3	0.053	0.029	GO:0016829	MF	6	lyase activity	1	GAD2,AMD2,GAD1
1	TRUE	0.0462	53	128	3	0.023	0.057	GO:0009408	BP	9	response to heat	1	IGF1,ANO1,STAC
1	TRUE	0.0471	631	12	3	0.25	0.005	GO:0043565	MF	34	sequence-specific DNA binding	2	RXRG,PBX3,EBF1
1	TRUE	0.0472	60	114	3	0.026	0.05	GO:0007215	BP	9	glutamate receptor signaling pathway	4	GRM8,CAMK2A,GRIN3A
1	TRUE	0.0472	106	127	4	0.031	0.038	GO:0007187	BP	9	G-protein coupled receptor signaling pathway, coupled to cyclic nucleotide second messenger	4	AKAP5,HTR1A,GRM8,P2RY1
1	TRUE	0.0474	51	40	2	0.05	0.039	GO:0019218	BP	12	regulation of steroid metabolic process	1	IGF1,FGF15
1	TRUE	0.0485	188	66	4	0.061	0.021	GO:0048588	BP	51	developmental cell growth	1	IGF1,NTN1,CPNE6,ADNP
1	TRUE	0.0485	513	40	5	0.125	0.01	GO:0010243	BP	9	response to organonitrogen compound	4	COL1A1,IGF1,COL3A1,COL1A2,SLC6A1
1	TRUE	0.0485	52	40	2	0.05	0.038	GO:0046324	BP	42	regulation of glucose import	1	IGF1,FGF15
1	TRUE	0.0485	24	85	2	0.024	0.083	GO:0002673	BP	53	regulation of acute inflammatory response	1	CFH,TAC1
1	TRUE	0.0485	255	120	6	0.05	0.024	GO:0006874	BP	3	cellular calcium ion homeostasis	1	CALB2,AKAP5,P2RY1,CALB1,GPR4,TAC1
1	TRUE	0.0485	52	40	2	0.05	0.038	GO:0042136	BP	43	neurotransmitter biosynthetic process	1	IGF1,GAD1
1	TRUE	0.0485	291	44	4	0.091	0.014	GO:0042391	BP	33	regulation of membrane potential	1	DCN,ANO1,TAC1,GPR88
1	TRUE	0.0487	91	23	2	0.087	0.022	GO:0042552	BP	9	myelination	7	RXRG,RARB
1	TRUE	0.0487	252	79	5	0.063	0.02	GO:1903532	BP	9	positive regulation of secretion by cell	2	IGF1,RASGRP1,P2RY1,ANO1,TAC1
1	TRUE	0.0494	93	23	2	0.087	0.022	GO:0007272	BP	9	ensheathment of neurons	5	RXRG,RARB
1	TRUE	0.0494	93	23	2	0.087	0.022	GO:0008366	BP	9	axon ensheathment	6	RXRG,RARB
1	TRUE	0.0494	152	44	3	0.068	0.02	GO:0010632	BP	9	regulation of epithelial cell migration	5	DCN,IGF1,TAC1
1	TRUE	0.0494	123	18	2	0.111	0.016	GO:0051291	BP	30	protein heterooligomerization	2	COL1A1,COL1A2
1	TRUE	0.0495	117	120	4	0.033	0.034	GO:0051056	BP	41	regulation of small GTPase mediated signal transduction	2	IGF1,COL3A1,RASGRP1,GPR4

## Sheet: E17.5_CX_Male-DE
Ensembl_ID	Gene_name	logFC	logCPM	LR	PValue	FDR
ENSMUSG00000078881	Gm14434	-5.07807	1.46556	193.12	6.62754e-44	1.15074e-39
ENSMUSG00000079224	Gm6565	14.5371	1.41146	186.265	2.07768e-42	1.80374e-38
ENSMUSG00000053916	Nanp	-2.29115	1.39171	56.8416	4.72365e-14	2.73389e-10
ENSMUSG00000114940	AC238940.3	5.17011	-0.563048	53.4182	2.69583e-13	1.17019e-09
ENSMUSG00000093815	Gm26444	-1.53847	4.11371	49.382	2.10668e-12	7.31567e-09
ENSMUSG00000097347	Gm17275	2.50478	1.44431	45.5845	1.46195e-11	4.23065e-08
ENSMUSG00000099291	Rnu3b3	-1.25172	4.9748	40.556	1.91065e-10	4.73922e-07
ENSMUSG00000064360	mt-Nd3	1.29098	5.77924	39.819	2.78624e-10	6.04718e-07
ENSMUSG00000093445	Lrch4	-1.78673	1.7999	39.2321	3.76298e-10	7.25962e-07
ENSMUSG00000069302	Hist1h2ah	-1.14627	3.40793	31.4373	2.05982e-08	3.57647e-05
ENSMUSG00000030771	Micalcl	2.19791	-0.112293	30.1485	4.00192e-08	6.31685e-05
ENSMUSG00000058447	Gm26920	1.57676	0.778079	29.1333	6.75643e-08	9.77599e-05
ENSMUSG00000015090	Ptgds	-1.47528	1.01245	26.0781	3.27876e-07	0.000437917
ENSMUSG00000042938	Gm14117	-6.10131	-2.39388	25.3798	4.70814e-07	0.00058391
ENSMUSG00000065105	Gm26130	3.47231	-1.26593	24.7232	6.61813e-07	0.000766071
ENSMUSG00000095595	Fam177a	0.962702	5.74567	24.1002	9.14503e-07	0.000992408
ENSMUSG00000069303	Hist1h2br	-0.887298	4.6629	23.9323	9.97856e-07	0.00101916
ENSMUSG00000106147	Rnu3a	0.871136	4.67713	22.9639	1.65071e-06	0.0015923
ENSMUSG00000053963	Stum	1.03708	5.01322	22.2969	2.33578e-06	0.00207324
ENSMUSG00000019890	Nts	2.14185	5.13762	22.2544	2.38811e-06	0.00207324
ENSMUSG00000004364	Cul3	0.764767	7.22702	21.6808	3.21992e-06	0.00266226
ENSMUSG00000102657	Gm37899	0.861219	3.89119	21.0773	4.41126e-06	0.00348149
ENSMUSG00000047907	Tshz2	1.00186	4.26593	20.8478	4.97251e-06	0.0037122
ENSMUSG00000092267	Gm20417	2.81712	-0.965659	20.7877	5.13119e-06	0.0037122
ENSMUSG00000097479	Gm26582	1.62059	0.62785	20.3873	6.32493e-06	0.00439279
ENSMUSG00000105025	Rnu3b1	-1.29113	4.08981	20.1978	6.98323e-06	0.00459506
ENSMUSG00000098925	Rnu3b2	-1.28944	4.0886	20.0387	7.58924e-06	0.00459506
ENSMUSG00000096488	Gm10409	4.37491	2.26294	20.0225	7.65371e-06	0.00459506
ENSMUSG00000062296	Trank1	0.757266	5.05941	20.0172	7.67476e-06	0.00459506
ENSMUSG00000039579	Grin3a	0.819838	4.13268	19.9312	8.02789e-06	0.00464628
ENSMUSG00000021708	Rasgrf2	1.12913	3.58805	19.6666	9.21984e-06	0.00491699
ENSMUSG00000007682	Dio2	0.90223	3.63583	19.5892	9.60099e-06	0.00491699
ENSMUSG00000065947	mt-Nd4l	-1.42761	1.84646	19.5871	9.61141e-06	0.00491699
ENSMUSG00000110269	Gm45258	1.28436	0.717928	19.5782	9.65651e-06	0.00491699
ENSMUSG00000028195	Cyr61	-0.829163	3.43469	19.5284	9.91158e-06	0.00491699
ENSMUSG00000040938	Slc16a11	1.6705	-0.483979	19.2321	1.15753e-05	0.00547379
ENSMUSG00000092492	B230208B08Rik	7.16479	-2.48816	19.2174	1.16645e-05	0.00547379
ENSMUSG00000064923	Gm22042	-2.76543	-1.64623	18.738	1.49962e-05	0.00685207
ENSMUSG00000099927	Gm8226	1.47466	2.93888	18.4457	1.74815e-05	0.00778285
ENSMUSG00000005148	Klf5	1.09689	1.82321	18.3115	1.87575e-05	0.00807693
ENSMUSG00000046160	Olig1	0.846913	3.30828	18.2797	1.90724e-05	0.00807693
ENSMUSG00000055026	Gabrg3	0.854765	3.07096	18.0405	2.16255e-05	0.00894009
ENSMUSG00000104896	Rnu3b4	1.67159	5.1523	17.9601	2.25586e-05	0.00910896
ENSMUSG00000055799	Tcf7l1	-1.84824	-0.477955	17.8601	2.3776e-05	0.00938233
ENSMUSG00000071532	Gm10335	-1.41877	0.481021	17.6779	2.61654e-05	0.00965319
ENSMUSG00000069622	Gm10273	1.3466	0.669813	17.6551	2.64802e-05	0.00965319
ENSMUSG00000020932	Gfap	0.905905	2.07335	17.6541	2.64937e-05	0.00965319
ENSMUSG00000059898	Dsc3	1.68101	2.67961	17.6404	2.66862e-05	0.00965319
ENSMUSG00000030630	Fah	0.983777	1.91457	17.4447	2.95791e-05	0.0104813
ENSMUSG00000082908	Gm13736	-3.00072	-1.59108	17.2808	3.22426e-05	0.0110935
ENSMUSG00000053310	Nrgn	0.9792	1.74081	17.2608	3.25847e-05	0.0110935
ENSMUSG00000043639	Rbm20	-0.805399	3.55889	17.1918	3.37894e-05	0.0111935
ENSMUSG00000052551	Adarb2	0.730462	4.33031	17.1706	3.41677e-05	0.0111935
ENSMUSG00000108484	Gm18537	1.394	0.311549	16.9778	3.78188e-05	0.0121601
ENSMUSG00000026616	Cr2	1.23958	2.0533	16.8016	4.14991e-05	0.0131009
ENSMUSG00000112449	Srp54a	0.783533	6.18994	16.6129	4.58381e-05	0.0142123
ENSMUSG00000095207	CR974586.1	1.73184	-0.54342	16.465	4.95567e-05	0.0149881
ENSMUSG00000066129	Kndc1	0.814186	2.87418	16.4456	5.00667e-05	0.0149881
ENSMUSG00000090256	Alms1-ps1	1.72711	-0.678245	16.1809	5.7572e-05	0.0169428
ENSMUSG00000105115	Rnu3b2	-0.986853	5.44617	16.1425	5.87493e-05	0.0170011
ENSMUSG00000096205	Gm22068	1.16933	5.35563	15.8977	6.6861e-05	0.0190313
ENSMUSG00000030307	Slc6a11	0.688407	4.31912	15.7212	7.3397e-05	0.0205547
ENSMUSG00000038244	Mical2	0.812285	4.79472	15.6209	7.73941e-05	0.0208659
ENSMUSG00000030092	Cntn6	1.22836	3.37825	15.6187	7.74852e-05	0.0208659
ENSMUSG00000040350	Trim7	1.02271	1.09544	15.6034	7.81135e-05	0.0208659
ENSMUSG00000097274	AC113059.1	1.19042	0.57044	15.4632	8.41253e-05	0.0219815
ENSMUSG00000020173	Cobl	0.840243	2.5136	15.4477	8.48217e-05	0.0219815
ENSMUSG00000036760	Kcnk9	1.17334	0.34119	15.3847	8.76938e-05	0.0223482
ENSMUSG00000078886	Gm2026	0.727576	4.38431	15.3608	8.88109e-05	0.0223482
ENSMUSG00000053830	Gm9923	-1.39426	0.171394	15.2674	9.33142e-05	0.0227308
ENSMUSG00000104033	Gm37773	0.962313	1.70985	15.2532	9.40152e-05	0.0227308
ENSMUSG00000102659	Gm37077	1.28825	0.537285	15.2388	9.47345e-05	0.0227308
ENSMUSG00000031297	Slc7a3	1.54691	0.778436	15.1845	9.74991e-05	0.0227308
ENSMUSG00000019230	Lhx9	-0.830172	2.93167	15.18	9.77325e-05	0.0227308
ENSMUSG00000020122	Egfr	1.10779	3.81214	15.1713	9.81862e-05	0.0227308
ENSMUSG00000100254	Trpc2	-2.07868	0.775021	15.0596	0.000104169	0.0237984
ENSMUSG00000021196	Pfkp	0.66531	7.31023	14.8022	0.000119398	0.0269234
ENSMUSG00000047384	A730013G03Rik	1.95549	-1.34912	14.55	0.000136488	0.0303826
ENSMUSG00000057359	Gm17494	0.747761	2.85976	14.3509	0.000151705	0.0333424
ENSMUSG00000108920	Gm44678	1.6173	-0.113253	14.2125	0.000163283	0.0352364
ENSMUSG00000069919	Hba-a1	-0.608013	7.56286	14.1999	0.000164381	0.0352364
ENSMUSG00000110679	Rpl10-ps5	-3.35019	-2.4122	13.953	0.00018744	0.0395705
ENSMUSG00000066443	Gm10163	-3.74685	1.26277	13.9358	0.000189158	0.0395705
ENSMUSG00000105686	Gm35394	-0.919472	1.57761	13.9064	0.000192138	0.0397154
ENSMUSG00000082765	Gm14411	3.88898	-2.17766	13.8493	0.000198074	0.0404606
ENSMUSG00000058624	Gda	0.690286	3.72382	13.7832	0.000205167	0.0414223
ENSMUSG00000062727	Hist1h2bk	-0.619514	6.78309	13.6819	0.000216531	0.0432142
ENSMUSG00000027978	Prss12	0.817737	1.91554	13.5986	0.000226354	0.0446612
ENSMUSG00000079022	Col22a1	-0.779874	3.97486	13.5438	0.000233066	0.0454688
ENSMUSG00000109125	Gm45159	0.782406	3.48731	13.455	0.00024435	0.0471406
ENSMUSG00000022212	Cpne6	1.22772	0.144171	13.4144	0.000249706	0.047452
ENSMUSG00000099587	Gm28967	2.40467	-1.8444	13.4014	0.00025143	0.047452
ENSMUSG00000106651	Gm42608	1.18748	0.362777	13.3029	0.000264998	0.0494749
ENSMUSG00000081738	Hmgb1-ps2	-1.35899	-0.423032	13.2452	0.000273272	0.0503307
ENSMUSG00000064293	Cntn4	0.918502	1.36472	13.2308	0.000275379	0.0503307
ENSMUSG00000060419	Rps16-ps2	-1.75657	0.924464	13.1777	0.000283302	0.0511399
ENSMUSG00000073982	Rhog	-0.904954	1.40014	13.1619	0.000285698	0.0511399
ENSMUSG00000051295	9630028B13Rik	-1.05332	2.56424	13.1383	0.000289313	0.0512585
ENSMUSG00000082160	Gm11578	-1.49458	-0.612204	12.9824	0.000314434	0.0551467
ENSMUSG00000105388	Rpl36a-ps2	-0.704784	2.85358	12.9217	0.000324792	0.0563937
ENSMUSG00000035131	Brinp3	0.735129	2.38149	12.8884	0.000330623	0.0568377
ENSMUSG00000068696	Gpr88	0.963636	1.19812	12.8391	0.000339457	0.0577843
ENSMUSG00000028678	Kif2c	-0.661721	4.54204	12.8143	0.000343989	0.0579871
ENSMUSG00000073940	Hbb-bt	-0.579106	7.15549	12.7547	0.00035512	0.059288
ENSMUSG00000066652	Lefty2	1.20567	0.184797	12.7362	0.000358654	0.0593077
ENSMUSG00000104856	Rnu3b3	3.79978	4.52338	12.7074	0.000364212	0.0596587
ENSMUSG00000102801	Gm37478	1.16131	0.23516	12.6502	0.000375535	0.0609385
ENSMUSG00000069917	Hba-a2	-0.595671	8.03766	12.5801	0.000389874	0.062328
ENSMUSG00000038156	Spon1	0.785041	3.45098	12.5734	0.000391277	0.062328
ENSMUSG00000021536	Adcy2	0.651152	3.63392	12.4963	0.000407762	0.0641176
ENSMUSG00000103992	Gm38029	1.17682	0.621368	12.4705	0.000413418	0.0641176
ENSMUSG00000048402	Gli2	-0.863092	3.32696	12.4698	0.00041359	0.0641176
ENSMUSG00000097311	Gm26871	0.681681	3.59447	12.4305	0.00042239	0.0644363
ENSMUSG00000017493	Igfbp4	-0.664317	4.65824	12.4275	0.000423069	0.0644363
ENSMUSG00000097391	Mirg	0.613325	4.24097	12.3131	0.0004498	0.067912
ENSMUSG00000062758	Gm16477	-1.72869	-1.13371	12.176	0.000484094	0.0724597
ENSMUSG00000027985	Lef1	-0.816315	2.1134	12.0897	0.000507018	0.0752424
ENSMUSG00000067578	Cbln4	0.837931	1.68882	12.0722	0.000511792	0.0753072
ENSMUSG00000053465	Hs6st3	0.71101	2.61177	11.9891	0.000535129	0.0780794
ENSMUSG00000035403	Crb2	-0.737498	4.19185	11.9406	0.000549225	0.0794682
ENSMUSG00000079445	B3gnt7	0.722	2.19226	11.876	0.000568617	0.0815942
ENSMUSG00000024517	Grp	1.31037	1.6737	11.835	0.000581292	0.0822605
ENSMUSG00000041488	Stx3	0.752561	3.19674	11.8303	0.000582736	0.0822605
ENSMUSG00000023505	Cdca3	-0.668199	4.70933	11.7968	0.000593321	0.0830793
ENSMUSG00000010803	Gabra1	0.732779	3.89831	11.7568	0.000606201	0.084192
ENSMUSG00000046240	Hepacam	0.801894	1.45287	11.7423	0.000610965	0.084192
ENSMUSG00000032360	Hcrtr2	0.914508	1.10774	11.6555	0.000640129	0.0874354
ENSMUSG00000087020	Gm16283	-4.5573	-2.88515	11.6426	0.000644574	0.0874354
ENSMUSG00000022262	Dnah5	0.772017	2.07145	11.5979	0.000660254	0.0881394
ENSMUSG00000055078	Gabra5	0.713129	4.20612	11.571	0.00066987	0.0881394
ENSMUSG00000104178	Gm9916	0.64961	3.09171	11.5577	0.000674694	0.0881394
ENSMUSG00000022483	Col2a1	-0.585857	4.82486	11.5572	0.000674886	0.0881394
ENSMUSG00000045467	Ttll13	-1.92312	-1.59019	11.5565	0.000675145	0.0881394
ENSMUSG00000083670	Gm6829	-3.47846	-2.66181	11.5202	0.000688447	0.0892053
ENSMUSG00000018648	Dusp14	-0.741027	3.3003	11.4923	0.000698842	0.0898814
ENSMUSG00000098202	B830012L14Rik	1.18445	0.019109	11.4621	0.000710312	0.0899847
ENSMUSG00000096929	A330023F24Rik	0.653242	3.01265	11.4553	0.000712919	0.0899847
ENSMUSG00000112241	Sumo3	-2.27964	-1.90995	11.4453	0.000716733	0.0899847
ENSMUSG00000043629	1700019D03Rik	0.902407	1.59241	11.4359	0.000720375	0.0899847
ENSMUSG00000100992	Gm23925	1.24756	0.247355	11.3871	0.000739557	0.0917209
ENSMUSG00000106826	Gm42583	1.00589	1.16696	11.3572	0.000751564	0.0922059
ENSMUSG00000061991	Hist1h2af	-0.598617	4.27891	11.3436	0.000757088	0.0922059
ENSMUSG00000007041	Clic1	-0.577132	4.63979	11.3335	0.000761207	0.0922059
ENSMUSG00000081684	Rps2-ps13	1.92057	-1.24323	11.3228	0.000765617	0.0922059
ENSMUSG00000063600	Egfem1	1.13126	2.02536	11.3121	0.00077002	0.0922059
ENSMUSG00000020176	Grb10	-0.656941	7.02267	11.2903	0.000779113	0.0926265
ENSMUSG00000021453	Gadd45g	-0.654694	4.07817	11.2783	0.000784202	0.0926265
ENSMUSG00000026576	Atp1b1	0.640401	5.9564	11.2585	0.00079261	0.0929871
ENSMUSG00000032261	Sh3bgrl2	-0.590981	4.97333	11.2253	0.000806905	0.0940288
ENSMUSG00000103970	Gm37678	1.50289	-0.757527	11.2062	0.000815245	0.0943674
ENSMUSG00000070695	Cntnap5a	0.640978	3.11532	11.1496	0.000840515	0.0952924
ENSMUSG00000021908	Gm6768	-0.954233	0.527058	11.1423	0.000843799	0.0952924
ENSMUSG00000090061	Nwd2	0.895154	3.86172	11.1402	0.000844791	0.0952924
ENSMUSG00000065232	Gm22973	-0.837693	1.50784	11.1393	0.00084519	0.0952924
ENSMUSG00000028012	Rrh	1.50063	-0.749297	11.1005	0.000863043	0.0966776
ENSMUSG00000102917	Gm37724	1.48093	-0.857105	11.0686	0.000878015	0.0977242
ENSMUSG00000019888	Mgat4c	0.662368	2.89226	11.0503	0.000886728	0.0980654
ENSMUSG00000052187	Hbb-y	-1.67585	2.22771	11.0175	0.000902576	0.0986266
ENSMUSG00000050410	Tcf19	-0.604176	3.80498	11.0163	0.000903164	0.0986266
ENSMUSG00000105656	Gm43017	2.03237	-1.34677	10.9772	0.000922376	0.099436
ENSMUSG00000102575	Gm37241	6.127	-2.95343	10.9641	0.000928931	0.099436
ENSMUSG00000021904	Sema3g	-0.814554	1.55012	10.9561	0.000932961	0.099436
ENSMUSG00000018169	Mfng	-0.598976	4.75643	10.9486	0.000936761	0.099436
ENSMUSG00000078894	2210418O10Rik	4.43541	3.67003	10.9437	0.00093921	0.099436
ENSMUSG00000104221	Gm37051	1.57941	-0.364055	10.9264	0.000948015	0.0997599
ENSMUSG00000022512	Cldn1	0.746117	1.94381	10.9041	0.000959509	0.100122
ENSMUSG00000022296	Baalc	0.71017	2.95806	10.8974	0.000962987	0.100122
ENSMUSG00000065870	Rnu3a	-0.589947	4.00086	10.8852	0.000969373	0.100186
ENSMUSG00000059040	Eno1b	1.00959	0.622264	10.8208	0.00100363	0.101655
ENSMUSG00000109505	Gm44677	1.24635	0.221658	10.8039	0.00101285	0.101655
ENSMUSG00000017692	Rhbdl3	-0.794122	5.21326	10.79	0.00102048	0.101655
ENSMUSG00000048188	Gm8181	2.20691	-1.86144	10.7812	0.00102538	0.101655
ENSMUSG00000044352	Sowaha	1.01161	1.17105	10.7802	0.0010259	0.101655
ENSMUSG00000058174	Gm5148	0.903718	0.950255	10.7746	0.00102901	0.101655
ENSMUSG00000032017	Grik4	0.825853	2.02006	10.7737	0.00102953	0.101655
ENSMUSG00000024459	H2-M5	0.934768	0.921729	10.7721	0.00103043	0.101655
ENSMUSG00000041695	Kcnj2	0.948864	4.33235	10.7187	0.00106058	0.104039
ENSMUSG00000050936	Gm42743	-0.566565	4.68915	10.6916	0.00107624	0.104635
ENSMUSG00000091890	A830073O21Rik	1.02377	0.733671	10.6873	0.00107871	0.104635
ENSMUSG00000086913	Gm14019	-6.1915	-3.34441	10.6385	0.00110759	0.10616
ENSMUSG00000042372	Dmrt3	-0.92092	1.53617	10.6299	0.00111272	0.10616
ENSMUSG00000104252	Pcdha4	0.61169	3.46193	10.6298	0.00111278	0.10616
ENSMUSG00000105867	Gm42517	0.77108	2.19994	10.5874	0.00113861	0.108031
ENSMUSG00000111904	AC165349.1	-2.96308	0.697735	10.5605	0.00115528	0.109017
ENSMUSG00000083626	Gm4459	1.15018	0.27497	10.5425	0.00116659	0.109489
ENSMUSG00000021974	Fgf9	0.732126	1.79085	10.5119	0.00118607	0.11028
ENSMUSG00000034591	Slc41a2	0.655281	3.15107	10.5094	0.00118772	0.11028
ENSMUSG00000003309	Ap1m2	1.53595	-0.654711	10.4926	0.00119853	0.110692
ENSMUSG00000021943	Gdf10	0.881888	3.01198	10.4522	0.00122501	0.112539
ENSMUSG00000022311	Csmd3	0.574754	5.08959	10.4142	0.0012505	0.114276
ENSMUSG00000040274	Cdk6	-0.658329	5.68894	10.3726	0.00127898	0.116157
ENSMUSG00000108372	Gm45124	1.09135	0.0736947	10.3647	0.00128446	0.116157
ENSMUSG00000104868	Gm9954	0.906947	1.83557	10.3513	0.00129385	0.116225
ENSMUSG00000024411	Aqp4	0.767452	1.4686	10.3445	0.00129861	0.116225
ENSMUSG00000056735	A930024E05Rik	-0.620549	3.47193	10.3258	0.00131184	0.116808
ENSMUSG00000104969	Gm43445	0.757628	1.64023	10.2977	0.00133198	0.117345
ENSMUSG00000114456	Hist1h2bh	-0.562518	5.99819	10.2902	0.00133741	0.117345
ENSMUSG00000019437	Tlcd1	0.80781	1.39143	10.2891	0.00133816	0.117345
ENSMUSG00000040258	Nxph4	-0.951512	1.94937	10.2222	0.0013876	0.120506
ENSMUSG00000029403	Cdkl2	0.591885	3.62724	10.2216	0.00138808	0.120506
ENSMUSG00000028640	Tfap2c	-0.732057	4.57808	10.1763	0.00142256	0.122784
ENSMUSG00000104362	Gm37928	0.696786	3.33627	10.1687	0.00142846	0.122784
ENSMUSG00000049252	Lrp1b	0.568333	3.89245	10.135	0.00145482	0.124071
ENSMUSG00000106859	Gm42737	1.15108	0.00988678	10.1313	0.00145772	0.124071
ENSMUSG00000002870	Mcm2	-0.566572	5.8283	10.1187	0.00146776	0.124316
ENSMUSG00000038526	Car14	-0.975318	1.27382	10.0914	0.00148963	0.124632
ENSMUSG00000021313	Ryr2	0.582148	3.59413	10.0834	0.00149612	0.124632
ENSMUSG00000078307	AI593442	0.630549	2.70839	10.083	0.00149641	0.124632
ENSMUSG00000025270	Alas2	-0.581232	3.62869	10.0784	0.0015002	0.124632
ENSMUSG00000019785	Clvs2	0.674901	2.97119	10.0584	0.00151654	0.124749
ENSMUSG00000026994	Galnt3	1.36823	-0.693503	10.0533	0.00152073	0.124749
ENSMUSG00000051726	Kcnf1	0.823505	2.58979	10.0504	0.00152317	0.124749
ENSMUSG00000001870	Ltbp1	-0.565505	4.3642	10.0113	0.00155582	0.126472
ENSMUSG00000096054	Syne1	0.562921	4.75889	10.0078	0.00155878	0.126472
ENSMUSG00000039830	Olig2	0.740725	2.97902	9.99606	0.00156876	0.12669
ENSMUSG00000057262	Gm10020	-1.88285	-1.51291	9.9822	0.00158061	0.127056
ENSMUSG00000095105	Edaradd	0.633411	2.72702	9.97082	0.00159041	0.127255
ENSMUSG00000045179	Sox3	-0.829352	3.0469	9.95584	0.0016034	0.127705
ENSMUSG00000020053	Igf1	0.835585	1.61648	9.91814	0.00163658	0.128868
ENSMUSG00000052889	Prkcb	0.526922	5.10087	9.91148	0.00164251	0.128868
ENSMUSG00000052387	Trpm3	0.58216	4.36316	9.9022	0.00165081	0.128868
ENSMUSG00000072676	Tmem254a	0.745622	1.70395	9.8949	0.00165738	0.128868
ENSMUSG00000062319	Gm10115	1.41867	-0.0396271	9.89452	0.00165772	0.128868
ENSMUSG00000058773	Hist1h1b	-0.526118	6.76815	9.88919	0.00166252	0.128868
ENSMUSG00000030621	Me3	0.958687	0.139328	9.86777	0.001682	0.12975
ENSMUSG00000049612	Omg	0.865778	0.668116	9.86029	0.00168885	0.12975
ENSMUSG00000053702	Nebl	0.62098	3.06698	9.83418	0.00171299	0.131025
ENSMUSG00000027323	Rad51	-0.781225	1.99175	9.80389	0.00174143	0.132616
ENSMUSG00000026163	Sphkap	0.720071	6.47584	9.78583	0.00175862	0.133028
ENSMUSG00000060735	Rxfp3	0.751299	1.37466	9.78213	0.00176216	0.133028
ENSMUSG00000022178	Ajuba	-0.671963	4.06759	9.74889	0.00179431	0.134869
ENSMUSG00000001228	Uhrf1	-0.681956	5.62351	9.6949	0.0018478	0.137136
ENSMUSG00000063260	Syt10	1.59229	-1.44216	9.68566	0.00185712	0.137136
ENSMUSG00000050288	Fzd2	-0.758034	4.87174	9.68229	0.00186053	0.137136
ENSMUSG00000035576	L3mbtl1	1.03178	0.0417772	9.6762	0.0018667	0.137136
ENSMUSG00000039814	Xkr5	-1.04372	0.13803	9.67078	0.00187222	0.137136
ENSMUSG00000110504	Gm45797	1.43928	-0.690656	9.66419	0.00187895	0.137136
ENSMUSG00000031870	Pgr	0.764799	1.36443	9.66318	0.00187998	0.137136
ENSMUSG00000021318	Gli3	-0.744816	5.50473	9.65334	0.00189008	0.137136
ENSMUSG00000057715	A830018L16Rik	0.867959	4.05678	9.64801	0.00189557	0.137136
ENSMUSG00000069268	Hist1h2bf	-0.562756	5.30976	9.63248	0.00191166	0.137727
ENSMUSG00000021268	Meg3	0.574699	8.65498	9.6197	0.00192501	0.138116
ENSMUSG00000025558	Dock9	0.640236	7.20489	9.57331	0.00197426	0.141066
ENSMUSG00000107858	Gm43879	1.33887	-0.423333	9.56177	0.00198672	0.141375
ENSMUSG00000040164	Kcns1	0.949293	0.383814	9.54944	0.00200011	0.141746
ENSMUSG00000022055	Nefl	0.857665	6.5152	9.52372	0.00202833	0.143162
ENSMUSG00000037071	Scd1	0.60545	4.44684	9.51246	0.00204081	0.14346
ENSMUSG00000106688	Gm42851	0.938077	1.87482	9.4839	0.00207283	0.145123
ENSMUSG00000025909	Sntg1	0.593053	2.88496	9.4577	0.00210265	0.14662
ENSMUSG00000054135	A430110L20Rik	1.11618	-0.11626	9.44901	0.00211263	0.146726
ENSMUSG00000090625	Gm20721	1.92903	1.02902	9.43064	0.0021339	0.147251
ENSMUSG00000110895	AC123832.1	0.88854	0.60139	9.42785	0.00213715	0.147251
ENSMUSG00000053110	Yap1	-0.556128	4.5794	9.40122	0.00216841	0.148815
ENSMUSG00000022678	Nde1	-0.626603	5.03111	9.37289	0.00220218	0.149959
ENSMUSG00000034751	Mast4	0.56934	4.33411	9.37209	0.00220314	0.149959
ENSMUSG00000069301	Hist1h2ag	-0.528131	5.04472	9.36557	0.00221099	0.149959
ENSMUSG00000032446	Eomes	-0.685403	7.00347	9.33742	0.00224521	0.151603
ENSMUSG00000022899	Slc15a2	0.57044	4.06067	9.33132	0.00225269	0.151603
ENSMUSG00000049107	Ntf3	0.872634	2.65239	9.30918	0.00228008	0.152853
ENSMUSG00000066842	Hmcn1	0.631538	2.28258	9.2971	0.00229517	0.153273
ENSMUSG00000097928	Gm26578	-0.989536	0.452429	9.28547	0.00230978	0.153658
ENSMUSG00000113059	Gm46344	1.60018	-0.911424	9.27777	0.00231952	0.153717
ENSMUSG00000019828	Grm1	0.546568	3.94579	9.26077	0.00234115	0.154561
ENSMUSG00000086363	A330102I10Rik	0.798358	1.2853	9.25067	0.0023541	0.154827
ENSMUSG00000023963	Cyp39a1	-0.653151	2.28644	9.24183	0.00236549	0.154988
ENSMUSG00000102331	Gm19938	0.929918	0.765223	9.22697	0.00238476	0.155664
ENSMUSG00000068396	Rpl34-ps1	1.1083	-0.0113474	9.21107	0.00240557	0.156096
ENSMUSG00000109387	Gm45182	1.14306	0.0482808	9.20818	0.00240937	0.156096
ENSMUSG00000052372	Il1rapl1	0.586243	3.00855	9.18362	0.0024419	0.157616
ENSMUSG00000029381	Shroom3	-0.617596	3.64101	9.15261	0.00248363	0.159716
ENSMUSG00000015312	Gadd45b	-0.92069	0.525325	9.14403	0.0024953	0.159874
ENSMUSG00000051251	Nhlh1	-1.03827	1.96735	9.13416	0.00250881	0.160149
ENSMUSG00000103244	Gm38092	2.08815	-1.64687	9.10852	0.00254422	0.161814
ENSMUSG00000085425	Gm15648	1.70682	-1.30598	9.08835	0.00257243	0.16221
ENSMUSG00000026904	Slc4a10	0.557698	4.20537	9.08796	0.00257297	0.16221
ENSMUSG00000030134	Rasgef1a	0.68052	2.72693	9.07725	0.00258809	0.16221
ENSMUSG00000059003	Grin2a	0.824257	3.33346	9.07331	0.00259367	0.16221
ENSMUSG00000074259	Gramd2	0.710524	1.59773	9.07086	0.00259715	0.16221
ENSMUSG00000059456	Ptk2b	0.808588	3.99795	9.05985	0.00261284	0.162605
ENSMUSG00000027967	Neurog2	-0.577505	5.98623	9.04836	0.0026293	0.162713
ENSMUSG00000044461	Shisa2	-0.816309	4.36302	9.04557	0.00263332	0.162713
ENSMUSG00000111613	Gm4977	-1.20848	-0.45455	9.02511	0.00266295	0.163417
ENSMUSG00000017740	Slc12a5	0.525641	4.16541	9.02471	0.00266354	0.163417
ENSMUSG00000102753	Gm37056	1.25512	-0.828398	8.99535	0.00270668	0.164907
ENSMUSG00000102752	Gm7694	-0.711324	2.01375	8.99525	0.00270682	0.164907
ENSMUSG00000041431	Ccnb1	-0.558251	5.78838	8.97814	0.00273229	0.165877
ENSMUSG00000064981	Snora70	1.97557	-1.88451	8.96582	0.00275078	0.166417
ENSMUSG00000049583	Grm5	0.595192	6.98819	8.95377	0.00276897	0.166527
ENSMUSG00000040653	Ppp1r14c	0.510142	5.33813	8.95192	0.00277178	0.166527
ENSMUSG00000037405	Icam1	-0.919893	0.40295	8.94187	0.00278708	0.166869
ENSMUSG00000027674	Pex5l	0.614906	2.32253	8.933	0.00280063	0.167096
ENSMUSG00000021707	Dhfr	-0.542739	4.06674	8.92683	0.00281011	0.167096
ENSMUSG00000086993	Rsf1os2	1.52832	-1.07974	8.91991	0.00282078	0.167158
ENSMUSG00000095193	Gm20939	1.27841	-0.705051	8.90764	0.0028398	0.167712
ENSMUSG00000095687	Rnaset2a	-0.702321	1.77869	8.89929	0.00285282	0.16791
ENSMUSG00000021838	Samd4	-0.535023	4.23302	8.86676	0.0029041	0.170351
ENSMUSG00000055200	Sertad3	-0.769943	1.90157	8.85937	0.00291589	0.170466
ENSMUSG00000021721	Htr1a	0.718463	1.91397	8.84667	0.00293624	0.17108
ENSMUSG00000006574	Slc4a1	-0.842477	1.00795	8.83054	0.00296231	0.171663
ENSMUSG00000022441	Efcab6	0.725711	2.81399	8.82292	0.00297471	0.171663
ENSMUSG00000024206	Rfx2	-0.783796	1.16757	8.8181	0.00298257	0.171663
ENSMUSG00000064225	Paqr9	0.519329	4.91247	8.8111	0.00299403	0.171663
ENSMUSG00000071551	Akr1c19	0.598975	2.49151	8.8101	0.00299568	0.171663
ENSMUSG00000109359	Gm44797	1.10172	0.0330741	8.79573	0.00301936	0.172131
ENSMUSG00000068303	Spr-ps1	-1.18946	-0.0859061	8.79135	0.00302662	0.172131
ENSMUSG00000059857	Ntng1	0.621484	2.87678	8.78716	0.00303358	0.172131
ENSMUSG00000096617	Gm5559	-1.76224	-1.19222	8.76969	0.00306278	0.172757
ENSMUSG00000102729	Gm32444	0.657676	2.31739	8.76865	0.00306452	0.172757
ENSMUSG00000095195	Gm3005	0.634218	2.39498	8.76128	0.00307693	0.172791
ENSMUSG00000049539	Hist1h1a	-0.490482	7.14061	8.75345	0.00309017	0.172791
ENSMUSG00000032503	Arpp21	0.522021	6.49825	8.75062	0.00309498	0.172791
ENSMUSG00000095789	Nupr1l	0.914106	0.54614	8.73772	0.00311694	0.173459
ENSMUSG00000100621	Gm28374	1.82442	-1.75714	8.71176	0.00316165	0.175385
ENSMUSG00000097974	Gm10605	1.01765	-0.182017	8.6968	0.0031877	0.176267
ENSMUSG00000021662	Arhgef28	0.533341	3.97472	8.68209	0.00321352	0.177131
ENSMUSG00000049176	Frmpd4	0.695925	3.18277	8.67302	0.00322956	0.177452
ENSMUSG00000024511	Rab27b	0.685871	1.84141	8.66148	0.00325007	0.178016
ENSMUSG00000097330	Gm26672	0.718969	1.56508	8.65508	0.00326152	0.178081
ENSMUSG00000030796	Tead2	-0.579812	6.02074	8.63469	0.00329821	0.178946
ENSMUSG00000019803	Nr2e1	-0.732583	3.79564	8.63042	0.00330595	0.178946
ENSMUSG00000054717	Hmgb2	-0.559092	6.78191	8.62914	0.00330827	0.178946
ENSMUSG00000044033	Ccdc141	0.549785	3.13712	8.59535	0.00337023	0.181397
ENSMUSG00000039488	Cntn5	0.539725	3.49633	8.59305	0.00337449	0.181397
ENSMUSG00000041075	Fzd7	-0.518538	4.31058	8.58732	0.00338512	0.181407
ENSMUSG00000042529	Kcnj12	0.81429	0.740249	8.57637	0.00340553	0.181939
ENSMUSG00000112761	AC134329.2	3.6947	-2.82283	8.55095	0.00345342	0.183932
ENSMUSG00000093593	Gm20683	0.589573	3.46362	8.51716	0.00351814	0.186806
ENSMUSG00000044468	Fam46c	-0.686244	2.79325	8.50576	0.00354023	0.187406
ENSMUSG00000111030	AC151971.2	1.06923	-0.250274	8.4957	0.00355987	0.187873
ENSMUSG00000039168	Dap	-0.617309	2.24661	8.46197	0.00362649	0.190147
ENSMUSG00000113216	Gm40841	0.688541	2.71401	8.46046	0.0036295	0.190147
ENSMUSG00000020848	Doc2b	0.63088	3.70175	8.4573	0.00363582	0.190147
ENSMUSG00000048834	Vstm2a	0.612997	4.70346	8.43763	0.00367534	0.191637
ENSMUSG00000100706	Gm19744	0.95657	0.630143	8.4313	0.00368817	0.19173
ENSMUSG00000104132	Gm36952	0.696749	1.92502	8.42252	0.00370602	0.192082
ENSMUSG00000046688	Tifa	-0.688092	1.74107	8.41272	0.00372604	0.192545
ENSMUSG00000094338	Hist1h2bl	-0.596017	4.71174	8.39526	0.00376201	0.193827
ENSMUSG00000105361	AY036118	2.23571	-0.2223	8.38905	0.00377487	0.193877
ENSMUSG00000055022	Cntn1	0.533884	6.55593	8.38404	0.00378531	0.193877
ENSMUSG00000016028	Celsr1	-0.620965	7.69426	8.36583	0.00382342	0.19469
ENSMUSG00000108880	Gm44560	0.772021	1.24479	8.36574	0.00382361	0.19469
ENSMUSG00000027306	Nusap1	-0.517042	5.27908	8.36031	0.00383504	0.194701
ENSMUSG00000051839	Gypa	-1.12472	-0.521771	8.34415	0.00386931	0.195868
ENSMUSG00000047842	Diras2	0.685737	5.66543	8.33881	0.00388071	0.195874
ENSMUSG00000107370	Gm43588	1.52683	-1.32601	8.32467	0.00391103	0.196191
ENSMUSG00000112153	AC132465.2	0.870011	0.785337	8.32058	0.00391984	0.196191
ENSMUSG00000024742	Fen1	-0.497275	4.92195	8.31514	0.00393159	0.196191
ENSMUSG00000107182	Gm43268	0.611125	2.2773	8.31282	0.00393663	0.196191
ENSMUSG00000001672	Marveld3	1.25824	-0.513744	8.30748	0.0039482	0.196191
ENSMUSG00000033007	Asic4	0.739465	0.931683	8.30447	0.00395477	0.196191
ENSMUSG00000115783	AC161763.1	0.722646	1.40109	8.28626	0.00399461	0.197044
ENSMUSG00000026728	Vim	-0.477174	8.48704	8.2818	0.00400445	0.197044
ENSMUSG00000114310	CT009480.2	1.11474	-0.0473672	8.28109	0.00400602	0.197044
ENSMUSG00000025475	Adgra1	0.717456	3.0974	8.24775	0.00408025	0.19972
ENSMUSG00000114707	CT010486.2	1.10001	-0.338534	8.24633	0.00408344	0.19972
ENSMUSG00000087063	Gm15857	-1.24482	-0.583519	8.23909	0.00409978	0.199956
ENSMUSG00000037820	Tgm2	0.956032	-0.019116	8.22846	0.00412386	0.200461
ENSMUSG00000102324	Gm19721	0.93123	0.474567	8.22434	0.00413322	0.200461
ENSMUSG00000024910	Ctsw	1.19646	-0.58958	8.20768	0.00417134	0.201746
ENSMUSG00000048502	Duxbl1	0.844519	0.413417	8.19078	0.00421037	0.202699
ENSMUSG00000036768	Kif15	-0.592603	5.05845	8.18598	0.00422155	0.202699
ENSMUSG00000056413	Adap1	0.675887	5.08088	8.18404	0.00422605	0.202699
ENSMUSG00000085956	4930481B07Rik	1.17648	-0.619433	8.16913	0.00426093	0.203809
ENSMUSG00000107499	Ccdc142	0.635857	1.78596	8.14909	0.00430828	0.205075
ENSMUSG00000110710	C78859	0.613819	2.14298	8.14242	0.00432416	0.205075
ENSMUSG00000042604	Kcna4	0.652464	3.19076	8.14048	0.00432879	0.205075
ENSMUSG00000103722	2700078F05Rik	0.764708	1.10786	8.13532	0.00434111	0.205075
ENSMUSG00000044313	Mab21l3	-1.08961	-0.0866595	8.13096	0.00435156	0.205075
ENSMUSG00000106515	Gm30382	0.74043	1.11565	8.12817	0.00435828	0.205075
ENSMUSG00000022505	Emp2	0.614445	2.56608	8.11575	0.00438824	0.205927
ENSMUSG00000024420	Zfp521	-0.590422	5.49218	8.09989	0.00442679	0.207176
ENSMUSG00000038872	Zfhx3	-0.794337	1.63352	8.0808	0.00447366	0.208807
ENSMUSG00000103891	Gm37941	0.920118	0.434359	8.05435	0.00453946	0.21131
ENSMUSG00000036469	1-Mar	0.487381	4.95346	8.02844	0.00460486	0.211843
ENSMUSG00000110084	Gm45257	0.775262	1.38385	8.02632	0.00461025	0.211843
ENSMUSG00000040724	Kcna2	0.522053	3.69096	8.02611	0.00461078	0.211843
ENSMUSG00000020591	Ntsr2	0.995275	-0.149229	8.02587	0.00461139	0.211843
ENSMUSG00000072769	Gm10419	0.843938	0.39011	8.02567	0.00461191	0.211843
ENSMUSG00000022500	Litaf	-0.498196	4.2545	7.99753	0.00468412	0.214335
ENSMUSG00000056752	Dnah9	0.571737	2.46203	7.99204	0.00469836	0.214335
ENSMUSG00000044201	Cdc25c	-0.555325	3.42165	7.99017	0.00470321	0.214335
ENSMUSG00000096351	Samd11	1.00298	-0.190688	7.97116	0.00475283	0.215591
ENSMUSG00000041261	Car8	0.660812	1.58763	7.96608	0.0047662	0.215591
ENSMUSG00000047428	Dlk2	0.56507	3.44764	7.96332	0.00477348	0.215591
ENSMUSG00000028268	Gbp3	1.0939	-0.396136	7.96069	0.00478043	0.215591
ENSMUSG00000040181	Fmo1	0.725029	1.14702	7.95394	0.00479827	0.215835
ENSMUSG00000007888	Crlf1	0.761895	2.56003	7.94237	0.00482904	0.216658
ENSMUSG00000024737	Slc15a3	0.979503	-0.0991344	7.92757	0.00486873	0.217746
ENSMUSG00000114501	AC154176.2	0.711368	1.9055	7.92398	0.00487838	0.217746
ENSMUSG00000034460	Six4	-0.780133	1.31378	7.91559	0.00490106	0.218198
ENSMUSG00000023243	Kcnk5	-0.70648	1.63189	7.89624	0.00495377	0.21998
ENSMUSG00000038884	A230050P20Rik	0.762637	1.02472	7.87848	0.00500265	0.221584
ENSMUSG00000109529	Gm44801	1.0718	-0.0277615	7.8737	0.00501588	0.221605
ENSMUSG00000013766	Ly6g6e	-0.709939	1.6866	7.84792	0.00508791	0.224217
ENSMUSG00000087367	Gm15491	1.87442	-1.79006	7.8396	0.00511139	0.224681
ENSMUSG00000112287	AC162467.2	0.860245	0.800284	7.81954	0.00516844	0.226615
ENSMUSG00000070526	Peg12	-0.530681	3.45722	7.80661	0.00520555	0.22723
ENSMUSG00000113149	AC099934.3	-0.603992	2.27506	7.80534	0.0052092	0.22723
ENSMUSG00000026955	Sapcd2	-0.559547	3.52066	7.79717	0.00523282	0.22723
ENSMUSG00000040569	Slc26a7	0.698191	3.93175	7.79538	0.00523801	0.22723
ENSMUSG00000004885	Crabp2	-1.29918	-0.895679	7.79057	0.00525196	0.22723
ENSMUSG00000078601	Gm12525	3.85334	-2.76009	7.78747	0.00526097	0.22723
ENSMUSG00000028873	Cdca8	-0.599466	4.3192	7.77575	0.00529522	0.228141
ENSMUSG00000031997	Trpc6	0.82241	0.401126	7.76801	0.00531796	0.228158
ENSMUSG00000040084	Bub1b	-0.562114	5.60215	7.76268	0.00533366	0.228158
ENSMUSG00000034437	Gm9761	-0.76452	0.858164	7.76222	0.00533504	0.228158
ENSMUSG00000091405	Hist2h4	-0.516238	5.05297	7.74988	0.0053716	0.229158
ENSMUSG00000071547	Nt5dc2	-0.60537	5.81687	7.71474	0.00547719	0.23288
ENSMUSG00000062372	Otof	0.674679	2.34882	7.70957	0.00549288	0.23288
ENSMUSG00000004151	Etv1	0.494878	4.52275	7.70753	0.0054991	0.23288
ENSMUSG00000106354	Gm42607	1.222	-0.506285	7.68896	0.00555595	0.234527
ENSMUSG00000045667	Smtnl2	0.649488	1.66063	7.68602	0.00556501	0.234527
ENSMUSG00000105282	Gm42981	0.943495	0.113305	7.6756	0.00559724	0.235144
ENSMUSG00000030772	Dkk3	0.575686	5.27075	7.66906	0.00561757	0.235144
ENSMUSG00000073877	Gm13306	2.85054	-2.70609	7.6682	0.00562026	0.235144
ENSMUSG00000046179	E2f8	-0.60102	2.94335	7.66278	0.00563715	0.235283
ENSMUSG00000031963	Bmper	-0.489304	4.08312	7.65776	0.00565287	0.235374
ENSMUSG00000097891	Gm3650	0.981769	0.0379787	7.62483	0.00575701	0.238551
ENSMUSG00000097592	4930500F10Rik	1.13972	-0.607748	7.62444	0.00575826	0.238551
ENSMUSG00000092569	Gm20544	-0.938574	-0.17448	7.61655	0.00578351	0.238551
ENSMUSG00000024552	Slc14a2	-1.22268	1.36192	7.61635	0.00578415	0.238551
ENSMUSG00000103924	Gm37895	0.666029	2.18866	7.60486	0.00582111	0.239507
ENSMUSG00000112808	Gm4739	-0.511849	4.05804	7.58202	0.00589535	0.241988
ENSMUSG00000063531	Sema3e	0.714435	2.59026	7.56533	0.00595016	0.243662
ENSMUSG00000024479	Mal2	0.819782	2.94755	7.56097	0.00596459	0.243678
ENSMUSG00000019737	Syne4	0.848716	0.392997	7.5567	0.00597875	0.243683
ENSMUSG00000103800	Pcdha8	0.760536	1.27016	7.53951	0.00603604	0.245442
ENSMUSG00000032443	Zcwpw2	1.6519	-1.54038	7.494	0.00619047	0.250458
ENSMUSG00000070047	Fat1	0.450446	7.08683	7.49365	0.0061917	0.250458
ENSMUSG00000023940	Sgo1	-0.552323	3.4181	7.49046	0.00620266	0.250458
ENSMUSG00000081058	Hist2h3c2	-0.534106	5.92325	7.48178	0.00623266	0.251085
ENSMUSG00000059237	Ppp1r2-ps4	2.95319	-2.23305	7.44921	0.00634644	0.255077
ENSMUSG00000067719	Gm10221	-0.582818	2.20665	7.44491	0.00636161	0.255096
ENSMUSG00000038668	Lpar1	-0.518455	4.37389	7.4322	0.0064067	0.256312
ENSMUSG00000099784	Dalir	1.1883	-1.04549	7.42548	0.00643068	0.25668
ENSMUSG00000022099	Dmtn	0.504452	5.12489	7.41723	0.00646023	0.257268
ENSMUSG00000027510	Rbm38	-0.5765	3.00342	7.41173	0.00648001	0.257465
ENSMUSG00000028007	Snx7	0.603691	3.4183	7.39816	0.00652907	0.257788
ENSMUSG00000107136	Gm42466	0.976839	-0.0877645	7.39287	0.00654829	0.257788
ENSMUSG00000108819	Gm45177	0.977467	0.378684	7.39269	0.00654893	0.257788
ENSMUSG00000006398	Cdc20	-0.522133	5.14107	7.3903	0.00655765	0.257788
ENSMUSG00000027379	Bub1	-0.523067	4.48185	7.38901	0.00656235	0.257788
ENSMUSG00000087635	Gm13414	-1.06917	-0.427377	7.36998	0.00663218	0.259943
ENSMUSG00000009772	Nuak2	-0.54935	2.87567	7.3606	0.00666686	0.260713
ENSMUSG00000077563	Snora68	0.943925	0.389847	7.35513	0.00668716	0.260919
ENSMUSG00000069306	Hist1h4m	0.696269	1.31717	7.34687	0.00671796	0.261533
ENSMUSG00000049307	Fut4	0.988989	-0.240507	7.33081	0.00677823	0.26329
ENSMUSG00000093413	Snora15	2.30216	-1.91947	7.31076	0.00685429	0.264983
ENSMUSG00000052305	Hbb-bs	-0.43212	8.86155	7.30873	0.00686203	0.264983
ENSMUSG00000056755	Grm7	0.663377	3.62772	7.30727	0.00686761	0.264983
ENSMUSG00000100632	9430060I03Rik	0.908317	-0.00960577	7.30136	0.00689026	0.265267
ENSMUSG00000095580	Rnu1b1	-0.977708	0.018737	7.284	0.00695716	0.266791
ENSMUSG00000033726	Emx1	-0.465018	5.33391	7.28311	0.00696058	0.266791
ENSMUSG00000060572	Mfap2	-0.506633	4.54748	7.26658	0.00702493	0.268665
ENSMUSG00000104416	Gm37067	1.38287	-1.0297	7.24786	0.00709856	0.270517
ENSMUSG00000017400	Stac2	-0.614659	2.33616	7.24635	0.00710452	0.270517
ENSMUSG00000097146	Gm4211	1.11684	-0.691732	7.23589	0.00714606	0.271503
ENSMUSG00000069300	Hist1h2bj	-0.47278	5.99157	7.23003	0.00716939	0.271627
ENSMUSG00000032500	Dclk3	0.774329	0.392711	7.22392	0.00719383	0.271627
ENSMUSG00000032564	Cpne4	0.531001	3.23197	7.22102	0.00720549	0.271627
ENSMUSG00000029338	Antxr2	-0.562797	2.89069	7.21942	0.00721188	0.271627
ENSMUSG00000108953	Gm45129	1.30524	-0.926756	7.21261	0.00723932	0.272002
ENSMUSG00000099517	Hist1h3g	-0.445852	5.65767	7.20176	0.0072832	0.272002
ENSMUSG00000102828	Gm38182	-1.22095	-1.03429	7.19843	0.00729673	0.272002
ENSMUSG00000004105	Angptl2	-0.658506	2.67435	7.1976	0.00730012	0.272002
ENSMUSG00000050663	Trhde	0.589366	2.692	7.1954	0.00730906	0.272002
ENSMUSG00000026475	Rgs16	-0.593821	3.79566	7.19374	0.00731583	0.272002
ENSMUSG00000020963	Tshr	0.662177	1.35875	7.17649	0.0073865	0.274042
ENSMUSG00000009376	Met	0.871233	5.31913	7.15521	0.00747468	0.276722
ENSMUSG00000075316	Scn9a	0.539595	2.85758	7.14931	0.00749928	0.277042
ENSMUSG00000085888	Gm12224	-2.2775	-2.43638	7.13408	0.00756324	0.277789
ENSMUSG00000005410	Mcm5	-0.457989	5.67316	7.13364	0.00756511	0.277789
ENSMUSG00000027496	Aurka	-0.694662	3.86818	7.13307	0.00756749	0.277789
ENSMUSG00000085665	Gm12059	0.989724	-0.259369	7.12662	0.00759479	0.278203
ENSMUSG00000056306	Sertm1	0.86991	4.76171	7.10908	0.00766944	0.280346
ENSMUSG00000056215	Lrguk	0.568096	2.06004	7.09033	0.00775008	0.282639
ENSMUSG00000074715	Ccl28	0.789566	0.650975	7.08578	0.00776981	0.282639
ENSMUSG00000105753	Gm43847	1.54502	-1.4417	7.08163	0.00778783	0.282639
ENSMUSG00000109111	6530437J22Rik	3.08165	-2.4894	7.07945	0.00779729	0.282639
ENSMUSG00000082741	Gm9703	4.61391	-3.40834	7.06925	0.0078418	0.283239
ENSMUSG00000060380	C030014I23Rik	0.922351	0.0129331	7.06819	0.00784644	0.283239
ENSMUSG00000055639	Dach1	-0.55784	3.94237	7.06364	0.00786641	0.28337
ENSMUSG00000098061	Gm26945	0.582247	2.1268	7.04091	0.00796687	0.286395
ENSMUSG00000055782	Abcd2	-0.469972	5.53538	7.03459	0.007995	0.286813
ENSMUSG00000041842	Fhdc1	0.699331	1.98939	7.02059	0.00805776	0.288163
ENSMUSG00000029161	Cgref1	0.652429	1.88686	7.0179	0.00806989	0.288163
ENSMUSG00000112239	Gm17823	1.04148	-0.433169	7.01192	0.0080969	0.288163
ENSMUSG00000083536	Gm15808	-3.66034	-2.82183	7.01057	0.00810301	0.288163
ENSMUSG00000037563	Rps16	-1.17871	5.5798	7.00605	0.00812349	0.288163
ENSMUSG00000109379	Gm44550	1.2371	-1.02836	7.00412	0.00813224	0.288163
ENSMUSG00000005045	Chd5	0.448416	6.76815	6.98058	0.00823988	0.290532
ENSMUSG00000047143	Dmrta2	-0.495752	4.34381	6.98026	0.00824137	0.290532
ENSMUSG00000035431	Sstr1	0.602878	2.62945	6.97854	0.00824927	0.290532
ENSMUSG00000092178	Gm45351	-0.940254	0.249018	6.95827	0.00834327	0.293242
ENSMUSG00000039396	Neil3	-0.541705	2.93253	6.95131	0.00837581	0.293242
ENSMUSG00000064853	Gm23442	0.708604	1.34861	6.95107	0.0083769	0.293242
ENSMUSG00000057378	Ryr3	0.434649	6.5661	6.94145	0.00842207	0.294048
ENSMUSG00000097684	Gm26645	-1.02901	-0.351686	6.93897	0.00843378	0.294048
ENSMUSG00000025001	Hells	-0.470719	5.01028	6.93403	0.00845711	0.29427
ENSMUSG00000033342	Plppr5	0.628407	4.94056	6.92849	0.00848331	0.294591
ENSMUSG00000028068	Iqgap3	-0.513621	4.0863	6.91625	0.0085416	0.296024
ENSMUSG00000046879	Irgm1	0.855449	0.0421575	6.90906	0.008576	0.296434
ENSMUSG00000026227	2810459M11Rik	-0.506086	4.18993	6.90665	0.00858758	0.296434
ENSMUSG00000085172	Gm6542	1.3243	-1.05916	6.89983	0.0086204	0.296976
ENSMUSG00000041930	Fam222a	-0.823671	0.150434	6.88448	0.00869476	0.298746
ENSMUSG00000027956	Tmem144	-0.811745	0.546893	6.88213	0.00870619	0.298746
ENSMUSG00000041219	Arhgap11a	-0.572912	4.83456	6.87398	0.00874595	0.298948
ENSMUSG00000103558	Gm38220	0.838899	0.380107	6.87387	0.00874649	0.298948
ENSMUSG00000109638	Gm45630	1.06454	-0.44327	6.84433	0.00889231	0.302111
ENSMUSG00000026176	Ctdsp1	-0.536212	3.94034	6.84039	0.00891192	0.302111
ENSMUSG00000039106	Htr5a	0.664404	1.07723	6.83579	0.0089349	0.302111
ENSMUSG00000027239	Mdk	-0.450109	5.57028	6.83483	0.00893971	0.302111
ENSMUSG00000115810	AC132863.2	0.700407	1.10553	6.83411	0.0089433	0.302111
ENSMUSG00000105677	Gm43328	0.759972	0.739814	6.83189	0.00895447	0.302111
ENSMUSG00000038963	Slco4a1	0.734592	0.481701	6.8281	0.00897348	0.302111
ENSMUSG00000072675	Duxbl2	-1.83334	1.16247	6.8198	0.00901525	0.302111
ENSMUSG00000105703	Gm43305	-0.94302	3.65782	6.81881	0.00902026	0.302111
ENSMUSG00000111092	Gm17875	2.38518	-2.39218	6.81709	0.00902896	0.302111
ENSMUSG00000030554	Synm	0.528595	3.80951	6.81679	0.00903045	0.302111
ENSMUSG00000026826	Nr4a2	0.677565	5.70341	6.80129	0.00910919	0.304159
ENSMUSG00000056856	Jakmip3	0.457817	4.15568	6.79732	0.00912949	0.304252
ENSMUSG00000027331	Knstrn	-0.470049	4.84808	6.79293	0.00915194	0.304416
ENSMUSG00000021697	Depdc1b	-0.597373	2.47983	6.75014	0.00937404	0.310257
ENSMUSG00000027748	Trpc4	0.525581	4.50652	6.74811	0.00938469	0.310257
ENSMUSG00000030760	Acer3	0.550633	2.16318	6.74512	0.00940043	0.310257
ENSMUSG00000083246	Gm11839	0.978993	0.438255	6.74262	0.0094136	0.310257
ENSMUSG00000006219	Fblim1	0.671838	3.2451	6.742	0.00941688	0.310257
ENSMUSG00000077254	Gm26079	0.684736	1.06718	6.7384	0.0094359	0.310295
ENSMUSG00000047161	Chst9	-1.16721	-0.849731	6.72766	0.00949289	0.311281
ENSMUSG00000030677	Kif22	-0.489737	4.45521	6.72446	0.00950995	0.311281
ENSMUSG00000112067	AC125487.1	0.784195	0.643011	6.72197	0.00952322	0.311281
ENSMUSG00000031119	Gpc4	-0.465052	4.00515	6.71928	0.0095376	0.311281
ENSMUSG00000021098	4930447C04Rik	0.651324	1.01182	6.71285	0.00957207	0.31182
ENSMUSG00000039748	Exo1	-0.538243	3.43464	6.70044	0.0096389	0.312713
ENSMUSG00000035615	Frmpd1	0.791361	0.231457	6.6994	0.00964456	0.312713
ENSMUSG00000037725	Ckap2	-0.443539	4.83464	6.69774	0.00965353	0.312713
ENSMUSG00000110047	A230085B16Rik	0.732252	1.37146	6.68525	0.00972137	0.314324
ENSMUSG00000087211	Lhx1os	-1.12068	-0.72673	6.67621	0.00977084	0.314837
ENSMUSG00000046093	Hpcal4	0.440013	4.60642	6.67356	0.00978533	0.314837
ENSMUSG00000021730	Hcn1	0.545682	4.57922	6.67242	0.00979161	0.314837
ENSMUSG00000104498	Gm37110	1.60453	-1.47144	6.65874	0.00986708	0.316046
ENSMUSG00000066724	Gm10175	-0.434982	5.06261	6.65613	0.00988152	0.316046
ENSMUSG00000021965	Ska3	-0.520409	2.918	6.65571	0.00988385	0.316046
ENSMUSG00000030235	Slco1c1	0.60368	4.90076	6.64662	0.00993438	0.3168
ENSMUSG00000012443	Kif11	-0.453746	6.33989	6.64309	0.00995411	0.3168
ENSMUSG00000001260	Gabrg1	0.693518	1.67143	6.64165	0.00996216	0.3168
ENSMUSG00000044667	Plppr4	0.605774	5.1372	6.637	0.00998818	0.317038
ENSMUSG00000115073	AC124675.1	1.3001	-0.753171	6.6325	0.0100135	0.317038
ENSMUSG00000102422	Gm21949	0.468433	3.58313	6.63055	0.0100244	0.317038
ENSMUSG00000102554	Gm37568	2.18771	-2.25977	6.62626	0.0100486	0.317225
ENSMUSG00000037463	Fbxo27	0.689273	0.800626	6.61895	0.0100899	0.317951
ENSMUSG00000113835	Gm19554	-0.536092	2.86667	6.61201	0.0101293	0.318378
ENSMUSG00000028551	Cdkn2c	-0.465888	3.94326	6.60533	0.0101674	0.318378
ENSMUSG00000097590	Gm26675	1.30541	-1.28118	6.60447	0.0101723	0.318378
ENSMUSG00000102516	Gm38340	0.693581	1.12277	6.6021	0.0101859	0.318378
ENSMUSG00000109523	Gdf1	0.544135	2.33995	6.59582	0.0102219	0.318378
ENSMUSG00000041012	Cmtm8	-0.967509	-0.327534	6.59072	0.0102512	0.318378
ENSMUSG00000041836	Ptpre	0.504677	3.17632	6.59032	0.0102535	0.318378
ENSMUSG00000021990	Spata13	-0.542394	5.86575	6.59026	0.0102538	0.318378
ENSMUSG00000024968	Rcor2	-0.511209	7.29427	6.5872	0.0102714	0.318378
ENSMUSG00000069309	Hist1h2an	-0.458749	4.29757	6.58454	0.0102868	0.318378
ENSMUSG00000051950	B3glct	-0.472096	5.05794	6.57905	0.0103186	0.318503
ENSMUSG00000040855	Reps2	0.513763	5.91597	6.57751	0.0103275	0.318503
ENSMUSG00000106926	Rpl7-ps7	-0.789949	0.382369	6.56572	0.0103962	0.319496
ENSMUSG00000105659	4930509H03Rik	0.786229	0.418736	6.56284	0.010413	0.319496
ENSMUSG00000067279	Ppp1r3c	0.558189	2.98624	6.56173	0.0104195	0.319496
ENSMUSG00000071424	Grid2	0.562127	2.06812	6.55937	0.0104333	0.319496
ENSMUSG00000016624	Phf21b	-0.534459	5.9865	6.53324	0.0105877	0.323652
ENSMUSG00000051413	Plagl2	-0.529795	3.20688	6.52896	0.0106132	0.323861
ENSMUSG00000114153	AC115744.1	0.80411	0.673418	6.51709	0.0106842	0.325457
ENSMUSG00000102997	Gm17244	0.678784	0.949424	6.51066	0.010723	0.326064
ENSMUSG00000055567	Unc80	0.472284	3.34929	6.5046	0.0107596	0.326577
ENSMUSG00000114321	CT010506.1	2.29542	-2.52988	6.49674	0.0108072	0.326577
ENSMUSG00000036777	Anln	-0.507954	4.23057	6.49253	0.0108328	0.326577
ENSMUSG00000088546	Gm25981	4.86386	-3.3453	6.49085	0.0108431	0.326577
ENSMUSG00000025193	Cutc	-0.64258	1.27091	6.48962	0.0108506	0.326577
ENSMUSG00000051220	Ercc6l	-0.553951	3.24639	6.48928	0.0108527	0.326577
ENSMUSG00000021884	Hacl1	-0.57807	1.89045	6.48504	0.0108786	0.326791
ENSMUSG00000112905	AC117199.1	1.31906	-1.06574	6.48045	0.0109067	0.327069
ENSMUSG00000043346	Gm6741	0.673425	2.52728	6.47596	0.0109343	0.327333
ENSMUSG00000025574	Tk1	-0.567821	3.84857	6.46243	0.0110179	0.329267
ENSMUSG00000045813	Gm9801	0.451624	4.58378	6.4587	0.011041	0.329391
ENSMUSG00000059991	Nptx2	0.645498	1.32182	6.45119	0.0110878	0.330219
ENSMUSG00000104342	Gm36401	-0.892104	0.0696906	6.44526	0.0111249	0.330755
ENSMUSG00000025885	Myo5b	0.456781	3.8056	6.42611	0.0112454	0.333769
ENSMUSG00000022210	Dhrs4	-0.458711	3.77911	6.42079	0.0112792	0.334199
ENSMUSG00000097079	Gm26604	-0.594227	2.31092	6.41029	0.0113461	0.334495
ENSMUSG00000104910	Gm43331	1.12493	-0.797146	6.40753	0.0113637	0.334495
ENSMUSG00000064141	Zfp69	0.611489	1.48631	6.40687	0.011368	0.334495
ENSMUSG00000102565	Gm37036	0.917301	-0.181321	6.39163	0.011466	0.334495
ENSMUSG00000004610	Etfb	-0.455565	3.67921	6.39051	0.0114732	0.334495
ENSMUSG00000026109	Tmeff2	0.675256	4.47476	6.38963	0.0114789	0.334495
ENSMUSG00000001517	Foxm1	-0.573185	4.38461	6.3875	0.0114927	0.334495
ENSMUSG00000084170	Gm11954	-4.07375	-3.43718	6.38599	0.0115025	0.334495
ENSMUSG00000024793	Tnfrsf25	1.06726	-0.749704	6.38597	0.0115026	0.334495
ENSMUSG00000020493	Prr11	-0.626817	2.16618	6.38469	0.0115109	0.334495
ENSMUSG00000024186	Rgs11	0.638063	1.50553	6.38339	0.0115193	0.334495
ENSMUSG00000104951	Gm43413	0.935566	-0.386886	6.3817	0.0115303	0.334495
ENSMUSG00000025780	Itih5	0.628819	1.62602	6.37737	0.0115585	0.334495
ENSMUSG00000103209	Gm37331	0.873516	0.363005	6.37512	0.0115731	0.334495
ENSMUSG00000047735	Samd9l	0.77966	2.17959	6.37219	0.0115922	0.334495
ENSMUSG00000036800	Fam135b	0.43626	4.41271	6.36866	0.0116153	0.334495
ENSMUSG00000001435	Col18a1	-0.491792	3.9091	6.36644	0.0116299	0.334495
ENSMUSG00000023411	Nfatc4	-0.523212	4.32565	6.35846	0.0116823	0.334495
ENSMUSG00000097303	3110083C13Rik	1.00153	-0.541918	6.35612	0.0116977	0.334495
ENSMUSG00000022129	Dct	-1.21413	3.17011	6.35352	0.0117149	0.334495
ENSMUSG00000019464	Ptger1	0.934591	-0.292852	6.35321	0.0117169	0.334495
ENSMUSG00000032946	Rasgrp2	0.472576	3.54719	6.35196	0.0117252	0.334495
ENSMUSG00000107041	Gm42735	0.980687	-0.297189	6.35089	0.0117323	0.334495
ENSMUSG00000024598	Fbn2	0.444973	5.65614	6.33384	0.0118455	0.33717
ENSMUSG00000032355	Mlip	0.531445	2.56687	6.32519	0.0119035	0.338265
ENSMUSG00000041859	Mcm3	-0.493808	5.52225	6.31949	0.0119418	0.338799
ENSMUSG00000093536	Smim17	0.611886	2.15525	6.31645	0.0119623	0.338828
ENSMUSG00000109239	Gm45176	0.721572	1.66867	6.30705	0.0120259	0.339844
ENSMUSG00000046591	Ticrr	-0.604118	3.2859	6.30536	0.0120373	0.339844
ENSMUSG00000028214	Gem	-0.538988	2.26864	6.29686	0.0120952	0.34079
ENSMUSG00000021127	Zfp36l1	-0.672619	3.39379	6.29341	0.0121187	0.34079
ENSMUSG00000053111	Fank1	0.696603	0.723119	6.28582	0.0121708	0.34079
ENSMUSG00000075020	Mir670hg	-0.584836	1.85846	6.28529	0.0121744	0.34079
ENSMUSG00000091002	Tcerg1l	0.483155	2.89992	6.28328	0.0121882	0.34079
ENSMUSG00000018983	E2f2	-0.599038	2.46825	6.28318	0.0121889	0.34079
ENSMUSG00000037362	Nov	0.937729	2.25351	6.28038	0.0122082	0.34079
ENSMUSG00000068964	Gm6361	-1.16775	2.56327	6.26686	0.0123017	0.3427
ENSMUSG00000036109	Mbnl3	-0.789357	0.461983	6.26412	0.0123207	0.3427
ENSMUSG00000017499	Cdc6	-0.531325	3.19738	6.26195	0.0123359	0.3427
ENSMUSG00000037020	Wdr62	-0.574273	2.25149	6.25511	0.0123836	0.343241
ENSMUSG00000022665	Ccdc80	-0.418828	5.08755	6.25063	0.0124149	0.343241
ENSMUSG00000037428	Vgf	0.490456	2.63302	6.25028	0.0124174	0.343241
ENSMUSG00000020808	Pimreg	-0.46839	4.55232	6.24785	0.0124344	0.343241
ENSMUSG00000095524	Gm15682	-1.41703	-1.33503	6.24068	0.0124849	0.344087
ENSMUSG00000113263	Gm4811	-1.63121	-1.96004	6.23587	0.0125188	0.344475
ENSMUSG00000035486	Plk5	1.05381	-0.5693	6.23239	0.0125435	0.344608
ENSMUSG00000085206	Gm13380	2.16236	-2.21797	6.22929	0.0125654	0.344628
ENSMUSG00000017716	Birc5	-0.507807	3.71103	6.22669	0.0125839	0.344628
ENSMUSG00000052397	Ezr	-0.516819	6.87041	6.22357	0.012606	0.344691
ENSMUSG00000106603	Gm43509	0.815136	0.401177	6.21306	0.0126811	0.34612
ENSMUSG00000069266	Hist1h4b	-0.405068	6.47562	6.20929	0.0127082	0.34612
ENSMUSG00000102594	Gm38381	0.568906	1.95812	6.2079	0.0127181	0.34612
ENSMUSG00000034311	Kif4	-0.499224	5.1547	6.19603	0.0128038	0.347905
ENSMUSG00000041774	Ydjc	0.509874	3.86409	6.1885	0.0128583	0.348758
ENSMUSG00000033966	Cdkl4	0.668664	1.00251	6.18617	0.0128753	0.348758
ENSMUSG00000046961	Gpr156	-0.501134	3.41194	6.18159	0.0129087	0.348801
ENSMUSG00000102257	Gm37649	0.915189	-0.253444	6.17662	0.0129449	0.348801
ENSMUSG00000038418	Egr1	0.771703	0.155266	6.17575	0.0129513	0.348801
ENSMUSG00000062175	Tgif2	-0.447276	5.36296	6.17376	0.0129659	0.348801
ENSMUSG00000069310	Hist1h3c	-0.40373	6.60743	6.17207	0.0129783	0.348801
ENSMUSG00000028010	Gar1	-0.520358	2.60696	6.16946	0.0129974	0.348801
ENSMUSG00000019590	Cyb561	0.498274	3.55415	6.14752	0.0131597	0.352604
ENSMUSG00000034616	Ssh3	0.487487	2.76747	6.14482	0.0131797	0.352604
ENSMUSG00000112743	AC152453.1	1.60579	0.744893	6.13143	0.0132799	0.354737
ENSMUSG00000022376	Adcy8	0.516018	2.48733	6.12506	0.0133279	0.355046
ENSMUSG00000003746	Man1a	0.540618	3.97908	6.12446	0.0133324	0.355046
ENSMUSG00000083306	Gm13868	-4.64831	-3.5371	6.11842	0.013378	0.355717
ENSMUSG00000096954	Gdap10	0.598107	2.71653	6.11174	0.0134286	0.356389
ENSMUSG00000041710	Trpc5	0.538633	2.73534	6.10968	0.0134444	0.356389
ENSMUSG00000041117	Ccdc8	-0.518684	3.03426	6.10693	0.0134653	0.356399
ENSMUSG00000074896	Ifit3	1.54108	-1.74939	6.09986	0.0135193	0.356925
ENSMUSG00000078154	Gm12184	-0.65562	2.19711	6.09895	0.0135263	0.356925
ENSMUSG00000089698	Gm2541	1.27615	-0.568094	6.09232	0.0135771	0.35693
ENSMUSG00000021287	Xrcc3	-0.596674	1.65793	6.08897	0.0136028	0.35693
ENSMUSG00000078202	Nrarp	-0.434376	4.80292	6.08703	0.0136178	0.35693
ENSMUSG00000072591	5930412G12Rik	-1.03182	-0.787806	6.08697	0.0136183	0.35693
ENSMUSG00000033222	Ttf2	-0.460877	4.04627	6.08554	0.0136292	0.35693
ENSMUSG00000103183	Gm37090	0.557722	1.88053	6.08218	0.0136552	0.357071
ENSMUSG00000060371	Caln1	0.590209	5.73993	6.07297	0.0137266	0.357537
ENSMUSG00000097451	Rian	0.428642	8.6252	6.07247	0.0137304	0.357537
ENSMUSG00000097367	Gm26718	1.4448	-1.38944	6.07124	0.0137401	0.357537
ENSMUSG00000112117	RMST_1	-0.617482	3.60445	6.06927	0.0137554	0.357537
ENSMUSG00000003190	Bcl2l12	-0.625163	2.18755	6.06513	0.0137876	0.357839
ENSMUSG00000033740	St18	-0.439285	4.24149	6.06134	0.0138173	0.358074
ENSMUSG00000055653	Gpc3	-0.65887	1.20778	6.05852	0.0138394	0.358112
ENSMUSG00000047534	Mis18bp1	-0.449031	4.36257	6.05443	0.0138714	0.358408
ENSMUSG00000033006	Sox10	0.658708	0.80386	6.04599	0.013938	0.359027
ENSMUSG00000103428	Gm20754	0.855353	-0.115724	6.04433	0.013951	0.359027
ENSMUSG00000030616	Sytl2	0.822906	-0.151625	6.04091	0.0139781	0.359027
ENSMUSG00000023873	1700010I14Rik	-1.09774	-0.801341	6.04091	0.0139781	0.359027
ENSMUSG00000032643	Fhl3	-0.840691	0.131193	6.03328	0.0140386	0.359957
ENSMUSG00000004933	Matk	0.466355	4.95907	6.03112	0.0140558	0.359957
ENSMUSG00000037474	Dtl	-0.525683	4.3061	6.01354	0.0141965	0.363025
ENSMUSG00000035686	Thrsp	0.595419	1.44957	6.00699	0.0142493	0.363354
ENSMUSG00000023484	Prph	0.879348	0.0351851	6.00499	0.0142655	0.363354
ENSMUSG00000081984	Dnajb3	0.608299	1.56269	6.00416	0.0142722	0.363354
ENSMUSG00000108993	Gm44846	0.770732	0.34786	6.0001	0.0143051	0.363659
ENSMUSG00000032773	Chrm1	0.497413	3.20012	5.99479	0.0143482	0.364221
ENSMUSG00000052613	Pcdh15	0.512501	2.36492	5.98782	0.014405	0.365098
ENSMUSG00000027168	Pax6	-0.475001	5.56699	5.98424	0.0144342	0.365098
ENSMUSG00000030867	Plk1	-0.575454	3.89348	5.98275	0.0144465	0.365098
ENSMUSG00000105156	Gm9057	4.44141	-3.43588	5.97724	0.0144917	0.365098
ENSMUSG00000097859	Gm26601	0.813839	0.450057	5.97624	0.0144999	0.365098
ENSMUSG00000097276	4930525G20Rik	0.863978	0.116201	5.97267	0.0145292	0.365098
ENSMUSG00000054404	Slfn5	0.653985	1.23747	5.97259	0.0145299	0.365098
ENSMUSG00000109459	Gm39526	1.09888	-0.59184	5.9512	0.0147073	0.369022
ENSMUSG00000105827	Hist2h2bb	-0.400609	5.88415	5.94535	0.0147561	0.369576
ENSMUSG00000053173	Rpl18-ps2	-0.893212	-0.237314	5.94346	0.014772	0.369576
ENSMUSG00000081476	Itpa-ps1	1.0718	-0.714498	5.93851	0.0148135	0.370082
ENSMUSG00000031647	Mfap3l	0.489892	2.60035	5.93406	0.014851	0.370196
ENSMUSG00000109006	B230209E15Rik	0.772331	0.00280318	5.93291	0.0148607	0.370196
ENSMUSG00000033453	Adamts15	0.607678	1.15573	5.92268	0.0149472	0.370793
ENSMUSG00000110105	Gm45844	0.620205	1.18579	5.91964	0.014973	0.370793
ENSMUSG00000078747	Gm20878	0.667106	0.911911	5.91848	0.0149829	0.370793
ENSMUSG00000032377	Plscr4	0.899203	-0.382091	5.91796	0.0149873	0.370793
ENSMUSG00000114188	Gm40849	1.82945	-2.19182	5.91632	0.0150012	0.370793
ENSMUSG00000065251	Gm23971	-0.970735	7.13118	5.91496	0.0150128	0.370793
ENSMUSG00000114181	Gm46376	1.4737	-1.92241	5.9081	0.0150714	0.371459
ENSMUSG00000044927	H1fx	-0.429185	4.09147	5.9068	0.0150826	0.371459
ENSMUSG00000113792	Gm10933	1.0374	-0.608912	5.90293	0.0151158	0.371749
ENSMUSG00000068335	Dok1	-0.755147	0.524059	5.89865	0.0151525	0.372126
ENSMUSG00000029570	Lfng	-0.453467	4.43158	5.88871	0.0152383	0.372602
ENSMUSG00000054555	Adam12	0.495837	2.78253	5.88147	0.015301	0.372602
ENSMUSG00000019088	Dnase1l1	1.14913	-1.08181	5.88136	0.015302	0.372602
ENSMUSG00000026730	Pter	-0.500647	2.55744	5.8804	0.0153104	0.372602
ENSMUSG00000028600	Podn	0.580845	1.58261	5.88021	0.015312	0.372602
ENSMUSG00000094103	1700047I17Rik2	-0.55699	2.01211	5.88002	0.0153137	0.372602
ENSMUSG00000038379	Ttk	-0.447245	3.57612	5.87905	0.0153221	0.372602
ENSMUSG00000098318	Lockd	-0.490857	3.0635	5.87431	0.0153634	0.372899
ENSMUSG00000024302	Dtna	0.450049	5.20952	5.87272	0.0153773	0.372899
ENSMUSG00000030225	Dera	-0.62396	1.62433	5.86677	0.0154294	0.373366
ENSMUSG00000069793	Slfn9	-0.44588	3.78115	5.8576	0.0155099	0.373366
ENSMUSG00000048747	E130114P18Rik	-0.497601	3.57919	5.85567	0.015527	0.373366
ENSMUSG00000030303	Far2	0.48614	3.14241	5.85488	0.0155339	0.373366
ENSMUSG00000086216	Gm13610	1.59274	-1.98763	5.85343	0.0155467	0.373366
ENSMUSG00000066878	Gm10184	-0.555802	2.30028	5.85322	0.0155486	0.373366
ENSMUSG00000006585	Cdt1	-0.484007	3.57795	5.85261	0.0155539	0.373366
ENSMUSG00000092029	Gm9027	-0.770164	0.386433	5.84884	0.0155874	0.373366
ENSMUSG00000034731	Dgkh	0.406768	5.66631	5.84853	0.0155901	0.373366
ENSMUSG00000045751	Mms22l	-0.520935	4.40649	5.82534	0.0157969	0.377742
ENSMUSG00000108197	Gm44214	-1.56847	-1.85414	5.82008	0.0158442	0.377742
ENSMUSG00000032482	Cspg5	0.491109	6.10287	5.8179	0.0158639	0.377742
ENSMUSG00000040441	Slc26a10	1.17836	-0.953205	5.81287	0.0159093	0.377742
ENSMUSG00000031278	Acsl4	0.546554	4.56321	5.80469	0.0159835	0.377742
ENSMUSG00000069072	Slc7a14	0.411939	4.56996	5.80264	0.0160021	0.377742
ENSMUSG00000103770	Pcdha9	0.441642	3.88145	5.80216	0.0160065	0.377742
ENSMUSG00000031273	Col4a6	-0.570399	2.05069	5.80141	0.0160133	0.377742
ENSMUSG00000085927	Gm15888	1.51524	-1.19606	5.80098	0.0160172	0.377742
ENSMUSG00000031822	Gse1	-0.431508	6.38684	5.80038	0.0160227	0.377742
ENSMUSG00000037994	Slc9b2	0.739509	0.330888	5.79813	0.0160432	0.377742
ENSMUSG00000029122	Evc	-0.49068	3.55141	5.79492	0.0160725	0.377742
ENSMUSG00000047904	Sstr2	-0.51818	5.70187	5.79265	0.0160933	0.377742
ENSMUSG00000034906	Ncaph	-0.430786	4.67094	5.79202	0.0160991	0.377742
ENSMUSG00000064065	Ipcef1	0.526316	2.15474	5.79036	0.0161143	0.377742
ENSMUSG00000036918	Ttc7	0.605001	1.18109	5.78964	0.0161209	0.377742
ENSMUSG00000029212	Gabrb1	0.694128	5.00415	5.77815	0.0162266	0.379708
ENSMUSG00000063296	Tmem117	0.765994	-0.142599	5.76955	0.0163062	0.380651
ENSMUSG00000057054	Inca1	1.96339	-2.21708	5.76886	0.0163126	0.380651
ENSMUSG00000081855	Rpl17-ps5	-0.829074	-0.0760659	5.76669	0.0163327	0.380651
ENSMUSG00000055452	Gm7353	0.656973	0.690245	5.76319	0.0163653	0.3809
ENSMUSG00000062248	Cks2	-0.434664	4.02884	5.75497	0.0164421	0.381424
ENSMUSG00000019942	Cdk1	-0.427714	5.11892	5.75475	0.0164442	0.381424
ENSMUSG00000109625	3110080E11Rik	0.883417	-0.0709755	5.75372	0.0164538	0.381424
ENSMUSG00000087165	2010001A14Rik	-1.51481	-1.75649	5.74845	0.0165032	0.382061
ENSMUSG00000097877	Gm26703	1.07035	-0.989662	5.74526	0.0165332	0.382219
ENSMUSG00000052572	Dlg2	0.440545	7.14324	5.74018	0.0165811	0.382219
ENSMUSG00000103144	Pcdhga1	0.430886	3.71938	5.73976	0.0165851	0.382219
ENSMUSG00000026247	Ecel1	-0.80067	1.14308	5.73026	0.016675	0.382219
ENSMUSG00000080365	Gm25776	0.778378	2.49854	5.72685	0.0167075	0.382219
ENSMUSG00000112719	Gm45925	1.55862	-1.85452	5.72651	0.0167106	0.382219
ENSMUSG00000026986	Hnmt	0.606571	1.09341	5.72588	0.0167167	0.382219
ENSMUSG00000028004	Npy2r	0.621706	1.58157	5.72585	0.0167169	0.382219
ENSMUSG00000026683	Nuf2	-0.442352	4.4872	5.72407	0.0167339	0.382219
ENSMUSG00000048922	Cdca2	-0.533242	4.51253	5.72334	0.0167408	0.382219
ENSMUSG00000103634	3110062G12Rik	0.796392	0.253181	5.72215	0.0167522	0.382219
ENSMUSG00000041794	Myrip	0.579879	1.52846	5.7194	0.0167785	0.382317
ENSMUSG00000032332	Col12a1	-0.453977	4.88651	5.70979	0.0168705	0.382842
ENSMUSG00000022528	Hes1	-0.454619	3.45309	5.70628	0.0169043	0.382842
ENSMUSG00000091233	Gm6434	-5.11814	-3.64414	5.70589	0.0169081	0.382842
ENSMUSG00000031129	Slc9a9	0.606337	1.11933	5.70566	0.0169103	0.382842
ENSMUSG00000038112	AW551984	0.470389	3.61576	5.7055	0.0169118	0.382842
ENSMUSG00000042436	Mfap4	-0.664751	3.92969	5.6998	0.0169669	0.383588
ENSMUSG00000025586	Cpeb1	0.89804	-0.455462	5.69721	0.0169919	0.383655
ENSMUSG00000043441	Gpr149	0.842833	-0.212925	5.68806	0.0170808	0.384756
ENSMUSG00000083061	Gm12191	-1.50798	-0.00510552	5.68762	0.017085	0.384756
ENSMUSG00000023192	Grm2	0.521536	3.34173	5.684	0.0171203	0.385052
ENSMUSG00000109162	2900027M19Rik	0.676205	0.923997	5.67574	0.0172011	0.386368
ENSMUSG00000026950	Neb	0.410309	4.8106	5.66789	0.0172782	0.387261
ENSMUSG00000019775	Rgs17	0.448137	4.16468	5.66716	0.0172855	0.387261
ENSMUSG00000037313	Tacc3	-0.413824	5.28844	5.65424	0.0174132	0.388986
ENSMUSG00000063434	Sorcs3	0.479953	2.46682	5.65266	0.0174289	0.388986
ENSMUSG00000044968	Napepld	-0.488397	3.02852	5.64963	0.0174591	0.388986
ENSMUSG00000048458	Fam212b	0.458568	2.84128	5.64896	0.0174657	0.388986
ENSMUSG00000090063	Dlx6os1	0.393316	5.41135	5.64795	0.0174758	0.388986
ENSMUSG00000032058	Ppp2r1b	-0.461358	6.13622	5.64498	0.0175054	0.388986
ENSMUSG00000039809	Gabbr2	0.420959	5.31096	5.6436	0.0175192	0.388986
ENSMUSG00000108231	Gm4045	-0.999627	-0.823373	5.63979	0.0175573	0.389333
ENSMUSG00000021485	Mxd3	-0.468792	3.27414	5.63203	0.0176352	0.390244
ENSMUSG00000026051	1500015O10Rik	-0.5282	2.00493	5.63122	0.0176433	0.390244
ENSMUSG00000028885	Smpdl3b	-0.989348	-0.122921	5.62357	0.0177206	0.390986
ENSMUSG00000113386	AC154903.1	-1.04205	-0.860596	5.62159	0.0177405	0.390986
ENSMUSG00000029815	Malsu1	0.433667	3.56887	5.6212	0.0177445	0.390986
ENSMUSG00000029311	Hsd17b11	0.536794	2.64946	5.61479	0.0178095	0.391922
ENSMUSG00000032334	Loxl1	-0.617524	4.22506	5.59959	0.0179647	0.394837
ENSMUSG00000114470	AC175538.2	-1.0077	-0.576231	5.59316	0.0180308	0.395032
ENSMUSG00000089827	1700023H06Rik	1.05571	-1.06171	5.59257	0.0180368	0.395032
ENSMUSG00000060924	Csmd1	0.394759	5.09827	5.59208	0.0180418	0.395032
ENSMUSG00000026141	Col19a1	0.466257	2.76713	5.5863	0.0181014	0.395209
ENSMUSG00000041498	Kif14	-0.509062	3.40287	5.58003	0.0181664	0.395209
ENSMUSG00000083557	Gm6877	-1.74134	-1.93908	5.57891	0.018178	0.395209
ENSMUSG00000031910	Has3	0.411035	4.30312	5.5779	0.0181885	0.395209
ENSMUSG00000104420	E230020A03Rik	0.965288	0.143711	5.57771	0.0181905	0.395209
ENSMUSG00000006435	Neurl1a	0.440497	3.14617	5.57605	0.0182078	0.395209
ENSMUSG00000049676	Catsperg1	0.752656	0.26532	5.57591	0.0182092	0.395209
ENSMUSG00000026365	Cfh	-0.629218	1.09887	5.57341	0.0182353	0.395279
ENSMUSG00000056366	Fabp3-ps1	-3.20871	-2.65067	5.56711	0.018301	0.396209
ENSMUSG00000031375	Bgn	-0.507591	2.32581	5.56227	0.0183517	0.396812
ENSMUSG00000093956	Gm24497	-0.57435	5.78541	5.55619	0.0184155	0.397528
ENSMUSG00000104709	Gm42484	1.06429	-0.666018	5.55202	0.0184594	0.397528
ENSMUSG00000063087	Gm10125	0.789484	0.129563	5.55054	0.018475	0.397528
ENSMUSG00000028702	Rad54l	-0.515396	3.33488	5.54629	0.0185199	0.397528
ENSMUSG00000044456	Rin3	-0.66871	0.557081	5.54622	0.0185206	0.397528
ENSMUSG00000103651	Gm37206	0.50037	2.27846	5.54608	0.0185221	0.397528
ENSMUSG00000034116	Vav1	-0.873654	-0.343104	5.53112	0.0186812	0.399609
ENSMUSG00000109362	Gm44562	1.19687	-0.859682	5.53089	0.0186836	0.399609
ENSMUSG00000050545	Fam228b	0.544186	1.63463	5.53046	0.0186882	0.399609
ENSMUSG00000029695	Aass	-0.887761	-0.361187	5.52609	0.0187349	0.400115
ENSMUSG00000104608	Gm44390	1.12482	-0.80276	5.51809	0.0188208	0.401031
ENSMUSG00000054256	Msi1	-0.584053	5.68917	5.51703	0.0188322	0.401031
ENSMUSG00000102250	Gm38260	0.703773	0.989405	5.51458	0.0188586	0.401031
ENSMUSG00000079165	Sap25	-0.884908	-0.299225	5.51144	0.0188924	0.401031
ENSMUSG00000045746	B230317F23Rik	0.680362	0.646545	5.51137	0.0188932	0.401031
ENSMUSG00000114081	AC136986.2	1.15819	-0.939479	5.50501	0.0189621	0.401733
ENSMUSG00000111264	E030022I16Rik	0.633218	1.55018	5.50404	0.0189726	0.401733
ENSMUSG00000046215	Rprml	0.615836	1.012	5.49407	0.0190811	0.403537
ENSMUSG00000044081	Zfp85os	0.688041	0.749172	5.48677	0.0191609	0.403882
ENSMUSG00000087532	Gm15938	2.92429	-2.64429	5.48512	0.0191791	0.403882
ENSMUSG00000030102	Itpr1	0.394214	7.84597	5.48444	0.0191865	0.403882
ENSMUSG00000000078	Klf6	0.464781	6.29101	5.48408	0.0191904	0.403882
ENSMUSG00000102407	Gm37862	0.883655	-0.0274937	5.47965	0.0192391	0.404214
ENSMUSG00000094627	Gm10182	-0.641661	1.00069	5.47801	0.0192572	0.404214
ENSMUSG00000026207	Speg	0.42038	4.40298	5.47427	0.0192984	0.404214
ENSMUSG00000037446	Tulp1	1.67256	-1.88774	5.47419	0.0192993	0.404214
ENSMUSG00000004113	Cacna1b	0.391201	6.45719	5.47084	0.0193363	0.404501
ENSMUSG00000079575	Rbpsuh-rs3	0.847368	-0.144086	5.46131	0.0194421	0.406048
ENSMUSG00000039187	Fanci	-0.464544	3.48888	5.45997	0.019457	0.406048
ENSMUSG00000020897	Aurkb	-0.47813	4.45725	5.4534	0.0195303	0.407088
ENSMUSG00000069170	Adgrv1	-0.451536	5.44539	5.44778	0.0195932	0.407127
ENSMUSG00000022033	Pbk	-0.402257	5.19706	5.44709	0.019601	0.407127
ENSMUSG00000020877	Scrn2	-0.469343	2.68337	5.44541	0.0196199	0.407127
ENSMUSG00000047821	Trim16	0.58462	1.70936	5.44326	0.019644	0.407127
ENSMUSG00000049265	Kcnk3	0.49261	2.07027	5.44271	0.0196501	0.407127
ENSMUSG00000050705	2310061I04Rik	0.47787	2.39629	5.4394	0.0196874	0.407127
ENSMUSG00000003469	Phyhip	0.483006	2.24192	5.43861	0.0196963	0.407127
ENSMUSG00000106940	Gm42930	0.718935	0.659864	5.42352	0.0198672	0.410172
ENSMUSG00000100937	1700020D05Rik	0.738372	0.274208	5.40864	0.0200373	0.411893
ENSMUSG00000031073	Fgf15	-1.44291	0.414044	5.40728	0.0200529	0.411893
ENSMUSG00000028066	Pmf1	-0.512358	3.06596	5.40541	0.0200744	0.411893
ENSMUSG00000019773	Fbxo5	-0.44075	3.67159	5.40532	0.0200755	0.411893
ENSMUSG00000028864	Hgf	0.507058	1.91872	5.40238	0.0201093	0.411893
ENSMUSG00000059422	Gm8116	1.088	-0.579741	5.40141	0.0201205	0.411893
ENSMUSG00000049971	Glt1d1	0.441095	3.05438	5.39943	0.0201433	0.411893
ENSMUSG00000039057	Myo16	0.399631	5.69548	5.39877	0.020151	0.411893
ENSMUSG00000108359	C430039J01Rik	2.10426	-2.217	5.39763	0.0201641	0.411893
ENSMUSG00000058290	Espl1	-0.539382	3.95621	5.39393	0.0202069	0.412282
ENSMUSG00000022747	St3gal6	0.61508	0.986134	5.37878	0.0203832	0.414872
ENSMUSG00000002068	Ccne1	-0.520474	2.24707	5.37853	0.0203861	0.414872
ENSMUSG00000038943	Prc1	-0.435122	5.93416	5.37687	0.0204055	0.414872
ENSMUSG00000109122	A230103L15Rik	0.551781	1.70426	5.36978	0.0204886	0.414981
ENSMUSG00000105947	Gm43789	0.770022	0.145034	5.36961	0.0204906	0.414981
ENSMUSG00000024211	Grm8	0.539295	1.46371	5.36833	0.0205056	0.414981
ENSMUSG00000019256	Ahr	0.50044	1.90007	5.36826	0.0205065	0.414981
ENSMUSG00000112759	AC153516.1	1.43027	-1.67593	5.36331	0.0205647	0.415455
ENSMUSG00000100826	Snhg14	0.414391	7.46838	5.36221	0.0205777	0.415455
ENSMUSG00000082585	Gm15387	-0.393346	5.73618	5.35791	0.0206284	0.415995
ENSMUSG00000081516	Gm12470	1.02084	-0.635705	5.34706	0.0207572	0.418106
ENSMUSG00000036766	Dner	0.387477	6.84128	5.34254	0.0208112	0.418303
ENSMUSG00000079225	Gm9531	-0.483349	2.3175	5.34056	0.0208348	0.418303
ENSMUSG00000036904	Fzd8	-0.544303	4.67958	5.34019	0.0208392	0.418303
ENSMUSG00000061897	Gm14292	1.55768	-1.77638	5.33126	0.0209463	0.419966
ENSMUSG00000032625	Thsd7a	0.421971	3.74816	5.32492	0.0210226	0.420798
ENSMUSG00000042489	Clspn	-0.587232	4.11883	5.32379	0.0210362	0.420798
ENSMUSG00000024256	Adcyap1	0.440394	2.88074	5.31565	0.0211347	0.422172
ENSMUSG00000025545	Clybl	-0.785173	0.0638855	5.31409	0.0211536	0.422172
ENSMUSG00000027811	4930579G24Rik	-0.555621	1.65377	5.30975	0.0212063	0.422739
ENSMUSG00000051777	Iqcj	0.657418	0.916801	5.30344	0.0212834	0.423788
ENSMUSG00000021363	Mak	0.602918	0.867858	5.30047	0.0213196	0.423947
ENSMUSG00000031217	Efnb1	-0.404756	6.7889	5.2988	0.0213402	0.423947
ENSMUSG00000060675	Pla2g16	-0.608711	1.13106	5.28648	0.0214916	0.425576
ENSMUSG00000092549	Gm20491	1.0506	-0.571976	5.28617	0.0214955	0.425576
ENSMUSG00000000308	Ckmt1	0.44356	3.78132	5.28615	0.0214957	0.425576
ENSMUSG00000109121	Gm44644	0.781189	-0.144719	5.28312	0.0215331	0.42583
ENSMUSG00000066043	Phactr4	-0.470388	3.53311	5.27423	0.0216433	0.427246
ENSMUSG00000032899	Styk1	0.551209	1.36924	5.27238	0.0216663	0.427246
ENSMUSG00000039982	Dtx4	0.70272	6.95144	5.27141	0.0216785	0.427246
ENSMUSG00000047370	Gm7367	1.27452	-1.40233	5.26587	0.0217476	0.427866
ENSMUSG00000001300	Efnb2	-0.603234	7.25303	5.26494	0.0217592	0.427866
ENSMUSG00000018012	Rac3	0.489303	5.80509	5.26161	0.0218008	0.428198
ENSMUSG00000043463	Rab9b	0.435338	4.61794	5.25852	0.0218396	0.428476
ENSMUSG00000071757	Zhx2	-0.428171	4.94078	5.25647	0.0218654	0.428497
ENSMUSG00000058159	T2	-1.83091	-2.10159	5.25177	0.0219245	0.429171
ENSMUSG00000026669	Mcm10	-0.448281	3.48047	5.24775	0.0219751	0.429447
ENSMUSG00000070643	Sox13	-0.536465	2.4165	5.24673	0.021988	0.429447
ENSMUSG00000113750	Gm5628	-0.746842	-0.0223607	5.23984	0.0220753	0.430667
ENSMUSG00000099696	2900052N01Rik	0.940849	-0.676907	5.23426	0.0221462	0.431564
ENSMUSG00000097736	9530059O14Rik	0.571935	1.22521	5.2298	0.0222031	0.432189
ENSMUSG00000102411	Gm36936	0.523407	3.12777	5.22262	0.0222949	0.432971
ENSMUSG00000069267	Hist1h3b	-0.369356	6.98638	5.21849	0.022348	0.432971
ENSMUSG00000097791	Gm17315	0.994315	-0.923893	5.21788	0.0223558	0.432971
ENSMUSG00000037411	Serpine1	-0.820672	0.116902	5.2176	0.0223595	0.432971
ENSMUSG00000026399	Cd55	0.70906	0.884897	5.21693	0.022368	0.432971
ENSMUSG00000094594	Tpd52-ps	-2.10466	-2.53643	5.20963	0.0224621	0.434132
ENSMUSG00000029309	Sparcl1	0.375013	7.38315	5.2084	0.022478	0.434132
ENSMUSG00000073755	5730409E04Rik	0.571239	3.87991	5.20302	0.0225477	0.434996
ENSMUSG00000061576	Dpp6	0.399283	5.64002	5.20099	0.022574	0.435019
ENSMUSG00000036578	Fxyd7	0.673374	0.247415	5.19649	0.0226325	0.435248
ENSMUSG00000031548	Sfrp1	-0.411417	6.91574	5.19416	0.0226629	0.435248
ENSMUSG00000020102	Slc16a7	0.431398	5.51834	5.19309	0.0226769	0.435248
ENSMUSG00000115471	AC151831.1	0.590254	1.88416	5.19238	0.0226861	0.435248
ENSMUSG00000073433	Arhgdig	0.516369	3.19952	5.18696	0.022757	0.436126
ENSMUSG00000003779	Kif20a	-0.45133	4.76595	5.18347	0.0228027	0.436519
ENSMUSG00000069910	Spdl1	-0.468475	2.8364	5.18106	0.0228343	0.436644
ENSMUSG00000115505	AC123061.1	1.15204	-1.08345	5.17726	0.0228844	0.43675
ENSMUSG00000081872	Gm15572	2.67405	-2.64689	5.17682	0.0228902	0.43675
ENSMUSG00000033192	Lpcat2	0.662116	0.722649	5.17474	0.0229176	0.436792
ENSMUSG00000097554	Gm26825	1.29662	3.30658	5.16844	0.0230008	0.437563
ENSMUSG00000021848	Otx2	-1.66972	-0.743785	5.16687	0.0230216	0.437563
ENSMUSG00000021725	Parp8	0.426447	5.21997	5.16494	0.0230472	0.437563
ENSMUSG00000037960	Card19	-0.59803	1.24223	5.1638	0.0230624	0.437563
ENSMUSG00000022860	Chodl	0.564448	3.24556	5.16197	0.0230866	0.437563
ENSMUSG00000081603	Gm14681	-0.581223	1.31551	5.16028	0.0231092	0.437563
ENSMUSG00000001313	Rnd2	-0.426308	6.18228	5.15708	0.0231518	0.437893
ENSMUSG00000007908	Hmgcll1	0.443709	3.46353	5.15354	0.023199	0.438116
ENSMUSG00000046410	Kcnk6	-0.813825	-0.255176	5.15241	0.0232141	0.438116
ENSMUSG00000040093	Bmf	-0.451006	4.01365	5.14341	0.0233347	0.439914
ENSMUSG00000115591	AC132833.3	1.28713	-1.76229	5.1381	0.0234062	0.440628
ENSMUSG00000029313	Aff1	-0.505548	2.89544	5.13527	0.0234445	0.440628
ENSMUSG00000112309	AC166359.1	0.99746	-0.780301	5.13495	0.0234487	0.440628
ENSMUSG00000071671	Gm10343	-2.58441	-2.86704	5.133	0.0234751	0.440648
ENSMUSG00000056220	Pla2g4a	-0.912079	-0.641274	5.12309	0.0236095	0.442417
ENSMUSG00000045273	Cenph	-0.493923	2.21088	5.12229	0.0236204	0.442417
ENSMUSG00000027313	Chac1	0.665635	0.681508	5.11826	0.0236753	0.442772
ENSMUSG00000032300	1700017B05Rik	-0.568728	2.74989	5.11716	0.0236903	0.442772
ENSMUSG00000020935	Dcakd	-0.605978	5.48782	5.11431	0.0237294	0.443025
ENSMUSG00000074506	Gm10705	-0.668483	0.562492	5.10543	0.023851	0.443509
ENSMUSG00000027577	Chrna4	0.538341	2.45793	5.10378	0.0238737	0.443509
ENSMUSG00000089536	Scarna3a	0.945422	-0.465904	5.10345	0.0238783	0.443509
ENSMUSG00000035357	Pdzrn3	-0.368131	6.27001	5.10336	0.0238796	0.443509
ENSMUSG00000028438	Kif24	-0.493777	2.43936	5.10311	0.023883	0.443509
ENSMUSG00000083465	Gm11652	0.88375	-0.349977	5.09732	0.0239628	0.443891
ENSMUSG00000026765	Lypd6b	0.515017	2.65749	5.09663	0.0239723	0.443891
ENSMUSG00000039166	Akap7	0.577475	5.51867	5.09606	0.0239803	0.443891
ENSMUSG00000104156	Gm38102	1.15919	-1.34605	5.09369	0.024013	0.444023
ENSMUSG00000010086	Rnf112	0.403368	5.81347	5.08756	0.0240981	0.445123
ENSMUSG00000114251	AC134860.1	1.2816	-1.52665	5.08564	0.0241248	0.445143
ENSMUSG00000105962	Gm42432	1.22609	-1.3486	5.08303	0.0241611	0.445339
ENSMUSG00000070407	Hs3st3b1	-0.55358	2.94818	5.08115	0.0241873	0.445349
ENSMUSG00000085795	Zfp703	-0.762298	2.48846	5.07547	0.0242667	0.446337
ENSMUSG00000102523	Gm37783	0.664242	2.04364	5.07053	0.0243359	0.447136
ENSMUSG00000113662	Gm35558	0.587197	1.21093	5.06803	0.0243711	0.44731
ENSMUSG00000030510	Cers3	0.792102	-0.136971	5.05633	0.0245361	0.449863
ENSMUSG00000066362	Rps13-ps1	0.662974	0.613695	5.04782	0.0246569	0.450825
ENSMUSG00000032714	Syde1	-0.472669	2.39619	5.04726	0.024665	0.450825
ENSMUSG00000031079	Zfp300	0.500939	2.21068	5.04715	0.0246665	0.450825
ENSMUSG00000035683	Melk	-0.431738	4.06532	5.04211	0.0247383	0.451663
ENSMUSG00000002771	Grin2d	0.538267	1.35853	5.03558	0.0248318	0.452121
ENSMUSG00000109708	Gm45809	0.660808	0.57602	5.03335	0.0248637	0.452121
ENSMUSG00000030203	Dusp16	-0.441748	3.95478	5.03331	0.0248643	0.452121
ENSMUSG00000094777	Hist1h2ap	-0.362474	7.02993	5.03309	0.0248676	0.452121
ENSMUSG00000109765	Gm18227	1.59307	-2.02433	5.01934	0.0250657	0.454086
ENSMUSG00000106332	Gm43506	1.47628	-1.51766	5.01478	0.0251319	0.454086
ENSMUSG00000028637	Ccdc30	0.462394	2.47231	5.01304	0.0251571	0.454086
ENSMUSG00000063954	Hist2h2aa2	-0.359915	7.7842	5.01279	0.0251607	0.454086
ENSMUSG00000050963	Kcns2	0.470863	2.11251	5.01254	0.0251643	0.454086
ENSMUSG00000085787	Gm13092	-0.704974	0.642744	5.00988	0.0252031	0.454086
ENSMUSG00000023882	Zfp54	0.518632	1.83635	5.00787	0.0252324	0.454086
ENSMUSG00000102349	Gm37376	1.91045	1.95256	5.00775	0.0252341	0.454086
ENSMUSG00000102820	Gm38353	1.77797	-2.70283	5.00588	0.0252613	0.454086
ENSMUSG00000100594	2810414N06Rik	-1.02454	-0.884216	5.0033	0.025299	0.454086
ENSMUSG00000029504	Ddx51	0.394916	4.02235	5.00276	0.0253069	0.454086
ENSMUSG00000052957	Gas1	-0.399785	5.13859	5.00044	0.0253409	0.454086
ENSMUSG00000041189	Chrnb1	-1.18043	-1.43764	4.9998	0.0253503	0.454086
ENSMUSG00000039452	Snx22	0.562538	1.30947	4.99936	0.0253567	0.454086
ENSMUSG00000048540	Nhlh2	-0.415651	4.52981	4.99859	0.0253679	0.454086
ENSMUSG00000071553	Cpa2	0.827092	-0.542227	4.98384	0.0255852	0.457503
ENSMUSG00000102494	Gm36988	0.791832	0.180784	4.98051	0.0256344	0.457911
ENSMUSG00000090389	Cdv3-ps	1.5156	-1.90539	4.9749	0.0257177	0.458928
ENSMUSG00000104994	Gm42989	0.611722	1.16752	4.9715	0.0257683	0.459359
ENSMUSG00000011751	Sptbn4	0.390768	4.89701	4.9652	0.0258624	0.459728
ENSMUSG00000072893	4933439C10Rik	0.385442	4.9954	4.96318	0.0258926	0.459728
ENSMUSG00000104284	Gm10862	0.617594	1.09411	4.96179	0.0259134	0.459728
ENSMUSG00000072720	Myo18b	0.535115	1.36214	4.96124	0.0259216	0.459728
ENSMUSG00000104044	Gm37566	0.757897	0.0804031	4.95982	0.025943	0.459728
ENSMUSG00000020228	Helb	-0.482411	3.08843	4.95949	0.0259479	0.459728
ENSMUSG00000039055	Eme1	-0.535176	2.48744	4.95646	0.0259934	0.460064
ENSMUSG00000047407	Tgif1	-0.544726	1.75134	4.95431	0.0260258	0.460168
ENSMUSG00000024660	Incenp	-0.430679	5.15972	4.94817	0.0261182	0.461101
ENSMUSG00000089837	Npcd	-0.984929	-0.796373	4.94729	0.0261316	0.461101
ENSMUSG00000029343	Crybb1	0.770864	-0.241468	4.94217	0.0262091	0.461859
ENSMUSG00000057572	Zbtb8os	-0.434031	2.81412	4.94012	0.0262402	0.461859
ENSMUSG00000023805	Synj2	0.563886	1.03071	4.93919	0.0262544	0.461859
ENSMUSG00000054057	A930004D18Rik	-0.448472	3.60824	4.93716	0.0262851	0.461932
ENSMUSG00000075031	Hist1h2bb	-0.356959	7.3084	4.93082	0.0263817	0.463161
ENSMUSG00000114133	Gm20075	-0.448986	3.02166	4.92802	0.0264246	0.463444
ENSMUSG00000097699	5430400D12Rik	0.932867	-0.733721	4.92365	0.0264915	0.463941
ENSMUSG00000030849	Fgfr2	-0.418714	6.17147	4.91975	0.0265514	0.463941
ENSMUSG00000020930	Ccdc103	0.757527	-0.0992188	4.91955	0.0265545	0.463941
ENSMUSG00000010358	Ifi35	1.23095	-1.59237	4.91825	0.0265745	0.463941
ENSMUSG00000051378	Kif18b	-0.503211	3.91195	4.91723	0.0265902	0.463941
ENSMUSG00000103076	Gm37902	0.576628	1.07454	4.91523	0.0266209	0.463941
ENSMUSG00000113847	CT009754.3	1.07858	-1.06286	4.913	0.0266553	0.463941
ENSMUSG00000107698	Gm44430	0.909052	-0.57815	4.91024	0.0266979	0.463941
ENSMUSG00000031298	Adgrg2	0.737892	-0.0960477	4.90963	0.0267074	0.463941
ENSMUSG00000020167	Tcf3	-0.37796	6.38049	4.90881	0.0267201	0.463941
ENSMUSG00000096780	Tmem181b-ps	0.360116	6.27542	4.90499	0.0267793	0.464093
ENSMUSG00000040296	Ddx58	0.563779	1.39186	4.90279	0.0268134	0.464093
ENSMUSG00000017146	Brca1	-0.464883	4.61675	4.90244	0.0268188	0.464093
ENSMUSG00000085601	Gm4969	0.488126	2.07275	4.90135	0.0268357	0.464093
ENSMUSG00000041064	Pif1	-0.447621	3.27945	4.89391	0.0269516	0.465623
ENSMUSG00000094388	Gm8783	1.96976	0.399055	4.89067	0.0270022	0.465623
ENSMUSG00000090264	Eif4ebp3	-0.714967	0.053119	4.89051	0.0270047	0.465623
ENSMUSG00000100183	Gm28512	0.522734	1.49845	4.88558	0.0270819	0.466492
ENSMUSG00000069274	Hist1h4f	-0.363582	6.77421	4.88268	0.0271275	0.466813
ENSMUSG00000034009	Rxfp1	0.709234	0.257165	4.87752	0.0272088	0.467748
ENSMUSG00000075318	Scn2a	0.40098	7.25597	4.87316	0.0272776	0.468467
ENSMUSG00000079481	Nhsl2	-0.449589	2.3712	4.87063	0.0273176	0.468691
ENSMUSG00000027220	Syt13	0.456571	2.21597	4.86696	0.0273756	0.469223
ENSMUSG00000080888	Gm14387	0.829831	-0.172134	4.86019	0.0274834	0.470216
ENSMUSG00000102018	K230010J24Rik	0.755333	-0.0555644	4.85892	0.0275036	0.470216
ENSMUSG00000115771	AC122035.2	1.71551	-2.17722	4.8564	0.0275438	0.470216
ENSMUSG00000027676	Ccdc39	0.386993	4.03548	4.85604	0.0275495	0.470216
ENSMUSG00000063873	Slc24a3	0.458909	2.37557	4.85482	0.027569	0.470216
ENSMUSG00000093909	Gm3883	0.44662	2.42652	4.84974	0.0276503	0.470706
ENSMUSG00000028364	Tnc	0.393086	8.45129	4.8483	0.0276734	0.470706
ENSMUSG00000059540	Tcea2	0.388825	4.44009	4.84277	0.0277623	0.470706
ENSMUSG00000000394	Gcg	-1.3074	-1.45797	4.84164	0.0277804	0.470706
ENSMUSG00000102747	Gm37602	0.588023	1.25356	4.83954	0.0278143	0.470706
ENSMUSG00000074800	Gm4149	-0.716605	0.185212	4.83777	0.0278428	0.470706
ENSMUSG00000006345	Ggt1	0.869103	-0.525674	4.83654	0.0278627	0.470706
ENSMUSG00000113698	AC124586.1	0.79003	0.189775	4.83631	0.0278664	0.470706
ENSMUSG00000020812	1810032O08Rik	0.404893	3.48461	4.83544	0.0278805	0.470706
ENSMUSG00000021998	Lcp1	-0.489261	3.25086	4.83348	0.0279122	0.470706
ENSMUSG00000040490	Lrfn2	0.525049	3.29573	4.83298	0.0279204	0.470706
ENSMUSG00000090053	Palm2	0.530068	2.11512	4.83281	0.027923	0.470706
ENSMUSG00000109370	Gm44675	0.888249	-0.249004	4.82965	0.0279743	0.471055
ENSMUSG00000020330	Hmmr	-0.437004	4.51329	4.82819	0.0279979	0.471055
ENSMUSG00000105939	Gm43322	0.790279	-0.00586328	4.82367	0.0280716	0.471836
ENSMUSG00000093559	Gm20705	1.35006	-1.30681	4.8185	0.0281559	0.472009
ENSMUSG00000056043	Rgs9bp	0.454809	2.3433	4.81771	0.0281688	0.472009
ENSMUSG00000007653	Gabrb2	0.392619	5.9699	4.81647	0.0281891	0.472009
ENSMUSG00000109536	9330162G02Rik	0.392939	3.95105	4.81637	0.0281906	0.472009
ENSMUSG00000103967	Gm38214	1.20672	-1.44258	4.80341	0.0284035	0.474373
ENSMUSG00000022382	Wnt7b	-0.352766	7.39062	4.80166	0.0284323	0.474373
ENSMUSG00000016194	Hsd11b1	1.02795	-1.11722	4.79782	0.0284958	0.474373
ENSMUSG00000097933	1700039M10Rik	1.76927	-2.53883	4.79746	0.0285017	0.474373
ENSMUSG00000113315	Gm8227	-2.13727	-2.59007	4.79733	0.0285039	0.474373
ENSMUSG00000039450	Dcxr	-0.589385	1.0396	4.79307	0.0285745	0.474373
ENSMUSG00000026527	Rgs7	0.419125	3.75005	4.79113	0.0286067	0.474373
ENSMUSG00000022369	Mtbp	-0.417658	3.41018	4.78951	0.0286336	0.474373
ENSMUSG00000026888	Grb14	0.400906	3.4771	4.78867	0.0286475	0.474373
ENSMUSG00000025911	Adhfe1	0.660979	0.139677	4.78652	0.0286833	0.474373
ENSMUSG00000074264	Amy1	0.410711	3.27937	4.78522	0.0287049	0.474373
ENSMUSG00000094826	Gm23804	0.995512	2.85485	4.78452	0.0287166	0.474373
ENSMUSG00000095969	Rnu1a1	0.995512	2.85485	4.78452	0.0287166	0.474373
ENSMUSG00000096214	Gm22634	0.995512	2.85485	4.78452	0.0287166	0.474373
ENSMUSG00000051359	Ncald	0.358888	5.82888	4.78168	0.028764	0.474373
ENSMUSG00000033063	Cntnap3	0.490768	3.83224	4.7798	0.0287955	0.474373
ENSMUSG00000092072	Gm4540	1.00154	-0.680727	4.77975	0.0287962	0.474373
ENSMUSG00000062480	Acat3	0.939659	-0.395364	4.77704	0.0288417	0.474672
ENSMUSG00000030413	Pglyrp1	0.613938	0.530813	4.7752	0.0288725	0.474728
ENSMUSG00000112741	AC162467.3	0.709564	0.704702	4.77269	0.0289146	0.474972
ENSMUSG00000044434	Gm9791	1.86399	-2.64316	4.77088	0.028945	0.47502
ENSMUSG00000106883	Gm34091	-2.22976	-2.77547	4.7674	0.0290037	0.475324
ENSMUSG00000060093	Hist1h4a	-0.375917	6.84567	4.76337	0.0290716	0.475324
ENSMUSG00000063875	Rps6-ps1	-1.02777	-1.09691	4.76199	0.0290949	0.475324
ENSMUSG00000107804	Gm44439	0.497926	1.93991	4.76102	0.0291113	0.475324
ENSMUSG00000061718	Ppp1r1b	-0.47393	3.93285	4.76022	0.0291248	0.475324
ENSMUSG00000045838	A430105I19Rik	-0.491015	2.07994	4.75851	0.0291538	0.475324
ENSMUSG00000034706	Dnaic2	-0.779641	-0.14156	4.75649	0.0291881	0.475324
ENSMUSG00000107595	Gm44441	0.497339	1.93928	4.75532	0.0292079	0.475324
ENSMUSG00000100600	A230077H06Rik	0.474966	1.87662	4.7552	0.0292099	0.475324
ENSMUSG00000047155	Cyp4x1	0.464241	2.46864	4.7515	0.0292728	0.475579
ENSMUSG00000114099	AC112146.1	-1.06597	-1.34395	4.75036	0.0292921	0.475579
ENSMUSG00000031016	Wee1	-0.491575	4.00457	4.74945	0.0293077	0.475579
ENSMUSG00000112955	AC124446.1	0.707112	0.415829	4.74698	0.0293498	0.475618
ENSMUSG00000029007	Agtrap	-0.484415	2.04791	4.74609	0.0293649	0.475618
ENSMUSG00000031209	Heph	-0.583147	1.26692	4.74354	0.0294085	0.475881
ENSMUSG00000091754	Gm3636	0.419913	2.92082	4.73674	0.029525	0.477064
ENSMUSG00000026466	Tor1aip1	-0.397256	3.80897	4.73606	0.0295366	0.477064
ENSMUSG00000025997	Ikzf2	0.377886	4.19285	4.72879	0.0296618	0.478641
ENSMUSG00000035021	Baz1a	-0.439507	4.72301	4.72556	0.0297176	0.479096
ENSMUSG00000052229	Gpr17	0.476758	2.00495	4.7207	0.0298015	0.479689
ENSMUSG00000017756	Slc12a7	-0.38577	4.4915	4.72024	0.0298096	0.479689
ENSMUSG00000020838	Slc6a4	0.63425	0.352198	4.71747	0.0298576	0.480017
ENSMUSG00000024246	Thumpd2	-0.470981	2.55095	4.71424	0.0299138	0.480475
ENSMUSG00000048015	Neurod4	-0.467013	2.97337	4.71136	0.029964	0.480836
ENSMUSG00000068101	Cenpm	-0.460721	2.37843	4.70529	0.0300699	0.482091
ENSMUSG00000039470	Zdhhc2	0.429166	5.04234	4.70128	0.0301402	0.482354
ENSMUSG00000107083	Gm43313	0.61119	0.83358	4.70089	0.030147	0.482354
ENSMUSG00000024998	Plce1	-0.378718	5.40585	4.6996	0.0301697	0.482354
ENSMUSG00000027469	Tpx2	-0.414652	5.89643	4.69284	0.0302885	0.483421
ENSMUSG00000037239	Spred3	0.375272	4.80873	4.69264	0.0302921	0.483421
ENSMUSG00000109139	Gm44798	0.817604	-0.0356688	4.68881	0.0303597	0.484054
ENSMUSG00000078875	Gm14419	1.00593	1.05448	4.68558	0.0304168	0.48452
ENSMUSG00000020649	Rrm2	-0.370947	5.85868	4.67642	0.0305795	0.486665
ENSMUSG00000025239	Limd1	-0.393326	5.12677	4.67296	0.0306411	0.48695
ENSMUSG00000055540	Epha6	0.679815	3.69061	4.67226	0.0306535	0.48695
ENSMUSG00000070327	Rnf213	0.396493	3.38548	4.66474	0.030788	0.48864
ENSMUSG00000112142	AC115891.3	0.886659	-0.707767	4.65931	0.0308857	0.489743
ENSMUSG00000000555	Itga5	-0.534263	1.61893	4.65517	0.0309601	0.490142
ENSMUSG00000103734	Gm37651	1.03819	-0.955351	4.65465	0.0309695	0.490142
ENSMUSG00000025081	Tdrd1	0.510254	1.42497	4.65321	0.0309956	0.490142
ENSMUSG00000113106	AC125409.2	0.997404	-0.872473	4.65039	0.0310465	0.49022
ENSMUSG00000026959	Grin1	0.397528	4.96222	4.6495	0.0310625	0.49022
ENSMUSG00000002055	Spag5	-0.420341	4.97901	4.64825	0.0310852	0.49022
ENSMUSG00000106528	Gm42841	0.843021	-0.257227	4.64603	0.0311254	0.490409
ENSMUSG00000069763	Tmem100	0.647955	0.457301	4.64294	0.0311815	0.490846
ENSMUSG00000060257	Scrt2	-0.480561	3.91024	4.63806	0.0312704	0.4918
ENSMUSG00000019864	Rtn4ip1	-0.409564	3.03086	4.63268	0.0313686	0.492704
ENSMUSG00000000957	Mmp14	-0.359132	5.70403	4.6318	0.0313846	0.492704
ENSMUSG00000097636	Mirt1	0.569658	0.878434	4.62685	0.0314754	0.493683
ENSMUSG00000040078	Ptges3-ps	-0.415584	3.03543	4.61833	0.031632	0.495007
ENSMUSG00000073102	Drc1	0.544046	1.49134	4.61773	0.0316431	0.495007
ENSMUSG00000027699	Ect2	-0.41101	5.05477	4.61728	0.0316513	0.495007
ENSMUSG00000035226	Rims4	0.396485	5.30857	4.61607	0.0316738	0.495007
ENSMUSG00000024781	Lipa	0.424745	3.24049	4.61146	0.031759	0.495892
ENSMUSG00000020151	Ptprr	0.498496	3.32077	4.60534	0.0318724	0.496888
ENSMUSG00000033491	Prss35	0.534044	1.16786	4.60494	0.03188	0.496888
ENSMUSG00000049630	C1ql3	0.473672	1.77641	4.59952	0.0319809	0.497487
ENSMUSG00000104569	Gm43054	0.848766	-0.359441	4.59798	0.0320097	0.497487
ENSMUSG00000015880	Ncapg	-0.427118	4.81586	4.59435	0.0320774	0.497487
ENSMUSG00000103808	Gm37060	0.792633	-0.0946592	4.59332	0.0320967	0.497487
ENSMUSG00000073079	Srp54a	0.382745	6.75822	4.59211	0.0321195	0.497487
ENSMUSG00000020331	Hcn2	0.419496	2.92393	4.59046	0.0321505	0.497487
ENSMUSG00000103343	Gm37052	0.841268	0.609687	4.58762	0.0322037	0.497487
ENSMUSG00000064655	Gm25788	0.652495	0.538873	4.58698	0.0322157	0.497487
ENSMUSG00000078640	Gm11627	-0.581339	1.10203	4.5859	0.0322361	0.497487
ENSMUSG00000031283	Chrdl1	0.557633	0.877488	4.58493	0.0322543	0.497487
ENSMUSG00000033863	Klf9	0.508667	1.92829	4.58446	0.0322631	0.497487
ENSMUSG00000022687	Boc	-0.402119	5.41117	4.58205	0.0323086	0.497487
ENSMUSG00000020672	Sntg2	0.749522	-0.209926	4.58003	0.0323466	0.497487
ENSMUSG00000043753	Dmrta1	-0.749566	0.281584	4.57771	0.0323905	0.497487
ENSMUSG00000039480	Nt5dc1	-0.679406	0.566818	4.57647	0.0324139	0.497487
ENSMUSG00000046186	Cd109	-0.496324	1.80288	4.57612	0.0324206	0.497487
ENSMUSG00000075596	B130006D01Rik	0.641287	0.649868	4.57525	0.0324371	0.497487
ENSMUSG00000043673	Kcns3	0.592847	1.00124	4.5738	0.0324644	0.497487
ENSMUSG00000035355	Kcnh4	0.605999	1.45236	4.57374	0.0324656	0.497487
ENSMUSG00000064427	Gm22748	1.19753	-1.39413	4.57237	0.0324915	0.497487
ENSMUSG00000022177	Haus4	-0.391571	3.54535	4.56676	0.0325982	0.498681
ENSMUSG00000050640	Tmem150c	0.378062	4.88936	4.56514	0.032629	0.498713
ENSMUSG00000093668	Pou5f2	1.35872	-1.88784	4.56229	0.0326833	0.499102
ENSMUSG00000064215	Ifi27	0.873054	-0.76213	4.5548	0.0328266	0.500851
ENSMUSG00000027347	Rasgrp1	0.538181	1.28728	4.55131	0.0328935	0.501431
ENSMUSG00000028333	Anp32b	-0.597176	4.25116	4.54302	0.0330533	0.503425
ENSMUSG00000011148	Adssl1	-0.919254	-0.234039	4.53927	0.0331256	0.503721
ENSMUSG00000053025	Sv2b	0.417176	5.46478	4.53901	0.0331307	0.503721
ENSMUSG00000055980	Irs1	-0.452996	6.50894	4.5325	0.033257	0.504608
ENSMUSG00000022203	Efs	-0.390921	5.30287	4.53067	0.0332925	0.504608
ENSMUSG00000054910	4931415C17Rik	1.07129	-1.21728	4.53057	0.0332944	0.504608
ENSMUSG00000038233	Fam198a	0.635907	0.489143	4.53002	0.0333053	0.504608
ENSMUSG00000021822	Plau	-0.883335	-0.743165	4.51987	0.0335034	0.507165
ENSMUSG00000044933	Sstr3	-0.630927	2.36954	4.51398	0.033619	0.508472
ENSMUSG00000020423	Btg2	-0.369438	5.17722	4.51198	0.0336583	0.508624
ENSMUSG00000047446	Arl4a	0.389063	4.77021	4.5087	0.0337229	0.5087
ENSMUSG00000060882	Kcnd2	0.374681	5.02998	4.50447	0.0338064	0.5087
ENSMUSG00000021278	Amn	0.833981	-0.663643	4.50425	0.0338108	0.5087
ENSMUSG00000061517	Sox21	-0.472869	4.63493	4.50318	0.0338319	0.5087
ENSMUSG00000039617	Gm7488	0.407266	3.19533	4.50138	0.0338675	0.5087
ENSMUSG00000044122	Proca1	1.51323	-2.0615	4.5013	0.0338691	0.5087
ENSMUSG00000040204	Pclaf	-0.390456	5.3129	4.5001	0.0338928	0.5087
ENSMUSG00000073460	Pnldc1	1.20509	-1.48914	4.49798	0.0339349	0.5087
ENSMUSG00000110537	Gm4316	-0.580581	2.39702	4.49627	0.0339689	0.5087
ENSMUSG00000041552	Ptchd1	0.489299	1.55036	4.4947	0.0340001	0.5087
ENSMUSG00000032113	Chek1	-0.401278	3.41187	4.4929	0.0340358	0.5087
ENSMUSG00000048583	Igf2	-0.400961	4.03503	4.49101	0.0340735	0.5087
ENSMUSG00000056394	Lig1	-0.388611	5.03952	4.49087	0.0340764	0.5087
ENSMUSG00000037466	Tedc1	-0.407745	3.45836	4.48746	0.0341445	0.5087
ENSMUSG00000026834	Acvr1c	-0.42554	3.25234	4.48499	0.0341937	0.5087
ENSMUSG00000097277	2900076A07Rik	0.437314	2.99601	4.48414	0.0342107	0.5087
ENSMUSG00000038119	Cdon	-0.470178	7.06306	4.48376	0.0342183	0.5087
ENSMUSG00000072082	Ccnf	-0.377513	4.34666	4.47891	0.0343155	0.5087
ENSMUSG00000031576	Kcnu1	0.457051	2.10763	4.47851	0.0343237	0.5087
ENSMUSG00000097731	2700016F22Rik	0.87989	-0.402324	4.47827	0.0343285	0.5087
ENSMUSG00000027883	Gpsm2	-0.412049	5.04226	4.47772	0.0343396	0.5087
ENSMUSG00000032649	Colgalt2	0.456477	2.26231	4.47641	0.0343659	0.5087
ENSMUSG00000102517	Gm38085	0.590292	1.1049	4.47556	0.034383	0.5087
ENSMUSG00000094935	Gm9726	1.22831	-2.17721	4.47444	0.0344054	0.5087
ENSMUSG00000024593	Megf10	-0.439664	4.70082	4.47357	0.034423	0.5087
ENSMUSG00000045968	Teddm2	0.540893	1.15644	4.47347	0.0344251	0.5087
ENSMUSG00000037815	Ctnna1	-0.365758	6.44757	4.46904	0.0345143	0.509137
ENSMUSG00000093355	Snora26	0.784584	0.210231	4.4686	0.0345233	0.509137
ENSMUSG00000110246	C130073E24Rik	0.500863	1.96369	4.466	0.0345759	0.509137
ENSMUSG00000040759	Cmtm5	0.918336	-0.957615	4.46519	0.0345922	0.509137
ENSMUSG00000113349	AC132336.1	-0.846822	-0.42933	4.46475	0.0346012	0.509137
ENSMUSG00000032878	Ccdc85a	0.546625	3.64168	4.46001	0.0346973	0.509727
ENSMUSG00000054871	Tmem158	0.438783	4.09816	4.45978	0.0347019	0.509727
ENSMUSG00000068263	Efcc1	0.854674	-0.924817	4.45748	0.0347487	0.509727
ENSMUSG00000033805	Ephx4	0.448116	2.47098	4.45698	0.0347588	0.509727
ENSMUSG00000029394	Cdk2ap1	-0.360398	7.64464	4.45437	0.034812	0.510077
ENSMUSG00000040287	Stac3	0.719363	0.132159	4.45118	0.0348772	0.510602
ENSMUSG00000063739	Gm4963	-3.7317	-3.1974	4.44674	0.034968	0.511498
ENSMUSG00000019988	Nedd1	-0.373108	4.21677	4.43483	0.0352127	0.514645
ENSMUSG00000022622	Acr	0.918837	-0.858049	4.43135	0.0352847	0.515035
ENSMUSG00000033952	Aspm	-0.451098	5.99218	4.43067	0.0352987	0.515035
ENSMUSG00000093930	Hmgcs1	0.450901	9.46268	4.4219	0.0354805	0.517253
ENSMUSG00000052560	Cpne8	0.531759	1.02009	4.41544	0.0356151	0.518779
ENSMUSG00000104037	Gm37776	0.704596	0.180098	4.40753	0.0357807	0.520755
ENSMUSG00000028099	Polr3c	-0.414773	3.61338	4.40481	0.0358377	0.521148
ENSMUSG00000103821	D430013B06Rik	0.803751	-0.294328	4.40201	0.0358965	0.5213
ENSMUSG00000032348	Gsta4	-0.633015	0.600402	4.40146	0.0359083	0.5213
ENSMUSG00000108737	BC060293	0.790589	-0.374464	4.40001	0.0359387	0.521307
ENSMUSG00000028763	Hspg2	-0.436915	4.51959	4.39297	0.0360875	0.522734
ENSMUSG00000063605	Ccdc102a	-0.459865	2.1532	4.3913	0.0361229	0.522734
ENSMUSG00000111094	Gm34425	-0.484923	2.02725	4.39108	0.0361274	0.522734
ENSMUSG00000114970	AC164978.1	0.60761	0.99066	4.38397	0.0362783	0.523944
ENSMUSG00000087413	Gm11266	-0.36942	4.19452	4.38339	0.0362908	0.523944
ENSMUSG00000027715	Ccna2	-0.382798	6.30356	4.38157	0.0363295	0.523944
ENSMUSG00000033316	Galnt9	0.37938	4.55945	4.38147	0.0363317	0.523944
ENSMUSG00000102317	Gm37628	0.602494	1.49734	4.37594	0.0364497	0.524597
ENSMUSG00000033715	Akr1c14	1.14315	-1.41536	4.37477	0.0364748	0.524597
ENSMUSG00000046844	Vat1l	0.472337	5.00653	4.37402	0.0364908	0.524597
ENSMUSG00000022523	Fgf12	0.38172	4.12882	4.37369	0.0364979	0.524597
ENSMUSG00000105848	Gm42683	0.632983	0.528561	4.36598	0.0366634	0.52654
ENSMUSG00000098066	Gm26944	1.36759	-1.73359	4.3643	0.0366995	0.526623
ENSMUSG00000054708	Ankrd24	0.360462	4.41364	4.35911	0.0368115	0.52736
ENSMUSG00000022114	Spry2	0.360955	4.35932	4.35625	0.0368733	0.52736
ENSMUSG00000104597	B230334C09Rik	0.346886	5.47196	4.35598	0.0368793	0.52736
ENSMUSG00000037544	Dlgap5	-0.457272	4.04733	4.35301	0.0369436	0.52736
ENSMUSG00000033377	Palmd	-0.367871	4.72424	4.35288	0.0369465	0.52736
ENSMUSG00000034613	Ppm1h	0.38849	3.90843	4.35283	0.0369474	0.52736
ENSMUSG00000089475	Gm25363	4.16793	-3.43879	4.35209	0.0369635	0.52736
ENSMUSG00000083619	Gm14414	-1.05836	-1.43031	4.34615	0.0370927	0.528769
ENSMUSG00000029591	Ung	-0.417292	3.20298	4.34251	0.0371722	0.529146
ENSMUSG00000041670	Rims1	0.388495	5.31612	4.33929	0.0372425	0.529146
ENSMUSG00000040658	Dnph1	-0.417194	2.79841	4.33919	0.0372447	0.529146
ENSMUSG00000032400	Zwilch	-0.487077	2.9986	4.33885	0.037252	0.529146
ENSMUSG00000051920	Rspo2	0.540523	3.16179	4.33796	0.0372716	0.529146
ENSMUSG00000113864	AC160340.1	0.80086	-0.235433	4.33445	0.0373484	0.52964
ENSMUSG00000110195	Pde2a	0.389088	6.29087	4.33359	0.0373673	0.52964
ENSMUSG00000026547	Tagln2	-0.465952	3.38816	4.33179	0.0374069	0.529643
ENSMUSG00000072421	Gm10357	-0.950809	-0.911029	4.33081	0.0374285	0.529643
ENSMUSG00000027199	Gatm	0.394426	3.07031	4.323	0.0376006	0.531227
ENSMUSG00000073565	Prr16	0.606263	0.34718	4.32295	0.0376017	0.531227
ENSMUSG00000051375	Pcdh1	0.348501	5.10184	4.31798	0.0377117	0.531566
ENSMUSG00000002835	Chaf1a	-0.434045	4.65135	4.31656	0.0377432	0.531566
ENSMUSG00000048327	Ckap2l	-0.415466	4.45477	4.31532	0.0377706	0.531566
ENSMUSG00000103103	4833445I07Rik	0.516931	1.30283	4.31514	0.0377747	0.531566
ENSMUSG00000037846	Rtkn2	-0.450911	2.77804	4.31254	0.0378324	0.531566
ENSMUSG00000089809	Rasgef1b	-0.335937	6.93224	4.31231	0.0378375	0.531566
ENSMUSG00000115637	AC124709.2	1.91412	-2.65554	4.3122	0.03784	0.531566
ENSMUSG00000030494	Rhpn2	0.799759	-0.28911	4.3054	0.0379916	0.533264
ENSMUSG00000029231	Pdgfra	0.41192	4.23774	4.29807	0.0381557	0.535135
ENSMUSG00000005470	Asf1b	-0.532947	2.11567	4.29433	0.0382397	0.535881
ENSMUSG00000068154	Insm1	-0.382982	6.46879	4.29122	0.0383096	0.535963
ENSMUSG00000072812	Ahnak2	0.51653	1.06043	4.29012	0.0383344	0.535963
ENSMUSG00000097145	9230114K14Rik	0.850833	-0.44673	4.28871	0.0383663	0.535963
ENSMUSG00000057766	Ankrd29	0.481543	1.56987	4.28859	0.0383691	0.535963
ENSMUSG00000055409	Nell1	0.503955	2.51645	4.28253	0.038506	0.53679
ENSMUSG00000003436	Dll3	-0.46116	2.3298	4.28153	0.0385286	0.53679
ENSMUSG00000106714	Gm42546	0.616686	0.727166	4.28058	0.0385501	0.53679
ENSMUSG00000103159	F830112A20Rik	0.638851	0.620565	4.2805	0.0385519	0.53679
ENSMUSG00000038034	Igsf8	-0.359017	6.72366	4.27746	0.0386209	0.53732
ENSMUSG00000046109	AB041806	0.850013	-0.94046	4.27427	0.0386937	0.537901
ENSMUSG00000005233	Spc25	-0.410119	4.2188	4.26128	0.0389906	0.541047
ENSMUSG00000110523	C230057M02Rik	0.465796	3.73922	4.26062	0.0390056	0.541047
ENSMUSG00000024056	Ndc80	-0.409801	3.53966	4.26028	0.0390135	0.541047
ENSMUSG00000097339	Gm26671	-1.64511	-2.21525	4.25477	0.0391402	0.541596
ENSMUSG00000097537	2610020C07Rik	0.530322	1.29005	4.25299	0.0391813	0.541596
ENSMUSG00000073077	Gm7173	0.472711	1.7399	4.25195	0.0392054	0.541596
ENSMUSG00000045083	Lingo2	0.481229	3.5225	4.24726	0.0393138	0.541596
ENSMUSG00000000805	Car4	1.00626	-1.28244	4.24663	0.0393282	0.541596
ENSMUSG00000015981	Stk32c	0.466615	2.73702	4.24589	0.0393454	0.541596
ENSMUSG00000029503	P2rx2	0.454908	2.26992	4.24581	0.0393474	0.541596
ENSMUSG00000029413	Naaa	0.435842	2.03648	4.24558	0.0393525	0.541596
ENSMUSG00000022987	Zfp641	0.402881	2.92095	4.24553	0.0393538	0.541596
ENSMUSG00000045534	Kcna5	0.697018	-0.168419	4.24412	0.0393864	0.541596
ENSMUSG00000104383	Gm37553	0.876313	-0.386233	4.2437	0.0393962	0.541596
ENSMUSG00000004891	Nes	-0.434251	8.19006	4.23727	0.0395457	0.542226
ENSMUSG00000030555	Ttc23	-0.437218	3.14342	4.23695	0.0395531	0.542226
ENSMUSG00000042807	Hecw2	0.416193	5.25587	4.23691	0.0395541	0.542226
ENSMUSG00000056004	9330182L06Rik	0.37398	4.09165	4.23636	0.0395669	0.542226
ENSMUSG00000009628	Tex15	0.449127	2.21087	4.23202	0.0396683	0.543186
ENSMUSG00000030209	Grin2b	0.342418	8.34309	4.22701	0.0397855	0.543273
ENSMUSG00000043388	Tmem130	0.341171	5.31211	4.22465	0.0398409	0.543273
ENSMUSG00000044576	Garem2	-0.428441	4.28958	4.22317	0.0398755	0.543273
ENSMUSG00000086606	Gm13205	1.10076	-1.41478	4.22223	0.0398977	0.543273
ENSMUSG00000029177	Cenpa	-0.366589	4.66122	4.22187	0.0399062	0.543273
ENSMUSG00000106951	5930430L01Rik	-0.719521	0.0806349	4.2211	0.0399243	0.543273
ENSMUSG00000102737	1700016A09Rik	-1.16239	-1.53633	4.22081	0.0399311	0.543273
ENSMUSG00000028005	Gucy1b3	0.380035	6.11163	4.21979	0.0399551	0.543273
ENSMUSG00000108753	Gm45094	0.822296	-0.542909	4.21974	0.0399562	0.543273
ENSMUSG00000093834	Rnu1b2	-1.12152	0.918635	4.2173	0.0400139	0.543631
ENSMUSG00000032890	Rims3	0.357384	5.3206	4.21446	0.0400809	0.543937
ENSMUSG00000062151	Unc13c	0.719626	1.90047	4.21369	0.0400991	0.543937
ENSMUSG00000114279	Hist1h2bm	-0.34	6.72034	4.20777	0.0402392	0.545081
ENSMUSG00000106281	Gm44346	-2.02118	-2.48434	4.20748	0.0402461	0.545081
ENSMUSG00000061859	Patj	-0.444064	3.89316	4.19762	0.0404806	0.547715
ENSMUSG00000044934	Zfp367	-0.37843	3.89164	4.1956	0.0405291	0.547715
ENSMUSG00000105571	Gm43662	1.00642	-1.15902	4.19534	0.0405353	0.547715
ENSMUSG00000090370	Gm21989	0.571956	0.752435	4.19289	0.0405938	0.547885
ENSMUSG00000110611	Gm20163	0.567225	0.846845	4.19217	0.040611	0.547885
ENSMUSG00000017713	Tha1	0.489468	1.5568	4.17941	0.040918	0.549827
ENSMUSG00000082208	Gm15379	1.16744	-1.53959	4.17861	0.0409371	0.549827
ENSMUSG00000062353	Gm15772	-0.418006	2.6126	4.17843	0.0409415	0.549827
ENSMUSG00000090919	Pabpc4l	-0.556105	1.05495	4.17794	0.0409534	0.549827
ENSMUSG00000000197	Nalcn	0.361265	4.35122	4.17744	0.0409657	0.549827
ENSMUSG00000074403	Hist2h3b	-0.337214	6.06095	4.17712	0.0409733	0.549827
ENSMUSG00000032254	Kif23	-0.399023	4.49679	4.17698	0.0409765	0.549827
ENSMUSG00000092252	Gm20499	1.40031	-2.13984	4.17517	0.0410204	0.54999
ENSMUSG00000102548	Gm16701	0.589608	0.511247	4.16921	0.0411651	0.551303
ENSMUSG00000023336	Wfdc1	0.718542	-0.3731	4.16693	0.0412204	0.551303
ENSMUSG00000086600	C030005K06Rik	0.596564	0.462598	4.16633	0.0412351	0.551303
ENSMUSG00000112948	AC124579.1	0.825591	-0.410777	4.16433	0.0412837	0.551303
ENSMUSG00000111997	Gm5176	0.660345	0.263508	4.16411	0.0412891	0.551303
ENSMUSG00000029095	Ablim2	0.453442	1.82568	4.1633	0.0413089	0.551303
ENSMUSG00000103657	Gm37204	0.815278	-0.34072	4.16165	0.0413491	0.551417
ENSMUSG00000042073	Abhd14b	0.461841	1.87268	4.15869	0.0414215	0.551892
ENSMUSG00000100768	Gm29055	1.0944	-1.34946	4.15759	0.0414483	0.551892
ENSMUSG00000083268	Gm11511	-2.03024	-2.64347	4.15006	0.0416329	0.553807
ENSMUSG00000102432	Gm29856	0.535629	1.14643	4.14913	0.041656	0.553807
ENSMUSG00000028266	Lmo4	0.51801	7.08887	4.14752	0.0416955	0.553908
ENSMUSG00000099150	Gm27243	-0.988035	-1.13462	4.14187	0.0418349	0.555335
ENSMUSG00000085615	A330035P11Rik	-0.597542	0.732013	4.14004	0.0418802	0.555513
ENSMUSG00000063021	Hist1h2ak	-0.3436	5.28705	4.13868	0.0419137	0.555533
ENSMUSG00000035873	Pawr	-0.587914	1.18335	4.13566	0.0419887	0.555589
ENSMUSG00000074872	Ctxn2	0.884587	-0.993126	4.13437	0.0420208	0.555589
ENSMUSG00000105031	Gm3511	-3.97804	-3.52661	4.13265	0.0420634	0.555589
ENSMUSG00000000628	Hk2	-0.455143	3.79333	4.13098	0.0421049	0.555589
ENSMUSG00000007039	Ddah2	-0.331831	7.63845	4.12874	0.0421608	0.555589
ENSMUSG00000031604	Msmo1	0.455581	6.30996	4.12871	0.0421614	0.555589
ENSMUSG00000027935	Rab13	-0.453713	2.30676	4.12819	0.0421745	0.555589
ENSMUSG00000094800	Gm9780	-1.03672	-1.07884	4.12727	0.0421974	0.555589
ENSMUSG00000087694	A530058N18Rik	0.69606	-0.0468499	4.12484	0.0422579	0.555589
ENSMUSG00000114624	AC156025.2	0.796538	-0.543766	4.12471	0.0422612	0.555589
ENSMUSG00000023015	Racgap1	-0.367724	6.25674	4.12403	0.0422782	0.555589
ENSMUSG00000078453	Abracl	-0.34627	5.76982	4.12308	0.0423019	0.555589
ENSMUSG00000033149	Phldb2	-0.373677	3.45601	4.11372	0.0425368	0.558251
ENSMUSG00000036180	Gatad2a	-0.330472	6.10472	4.11205	0.0425787	0.558379
ENSMUSG00000059791	Nrm	-0.422676	2.7363	4.1107	0.0426127	0.558403
ENSMUSG00000022385	Gtse1	-0.43198	3.3086	4.10776	0.0426869	0.558954
ENSMUSG00000027984	Hadh	-0.431305	3.47846	4.10408	0.0427798	0.559406
ENSMUSG00000021224	Numb	-0.395411	3.76355	4.10247	0.0428207	0.559406
ENSMUSG00000026659	Dusp12	0.352598	4.21792	4.10173	0.0428394	0.559406
ENSMUSG00000081487	Gm13689	0.812147	-0.374631	4.1013	0.0428503	0.559406
ENSMUSG00000059022	Kcp	0.38292	3.80734	4.09973	0.04289	0.559421
ENSMUSG00000107576	Gm44093	1.06347	-1.17947	4.09861	0.0429186	0.559421
ENSMUSG00000036437	Npy1r	0.403896	3.49094	4.09744	0.0429481	0.559421
ENSMUSG00000024084	Qpct	0.449505	2.47373	4.09484	0.0430143	0.559551
ENSMUSG00000083097	Gm14494	1.19659	-1.61984	4.09395	0.043037	0.559551
ENSMUSG00000105726	Gm42443	0.854463	-0.568884	4.0925	0.0430739	0.559551
ENSMUSG00000038199	4931409K22Rik	0.866681	-0.67663	4.09199	0.043087	0.559551
ENSMUSG00000113308	CT030166.3	-3.97105	-3.52047	4.08826	0.0431821	0.560367
ENSMUSG00000031207	Msn	-0.362842	4.41072	4.0868	0.0432195	0.560433
ENSMUSG00000110289	4930412F12Rik	1.009	-1.17553	4.08415	0.0432873	0.560894
ENSMUSG00000102189	Gm37194	-0.757511	-0.276696	4.08162	0.0433521	0.56107
ENSMUSG00000035671	Zswim4	-0.377695	6.37218	4.0811	0.0433655	0.56107
ENSMUSG00000020953	Coch	0.497158	2.03629	4.07976	0.0433999	0.561096
ENSMUSG00000109727	Gm45464	0.48532	1.46184	4.0752	0.0435171	0.562193
ENSMUSG00000000031	H19	-0.342142	4.81901	4.07244	0.0435883	0.562694
ENSMUSG00000050556	Kcnb1	0.349566	5.01577	4.06956	0.0436627	0.563236
ENSMUSG00000030525	Chrna7	-0.368701	4.52238	4.06346	0.0438206	0.564595
ENSMUSG00000020472	Zkscan17	-0.38226	5.04613	4.06259	0.0438433	0.564595
ENSMUSG00000024500	Ppp2r2b	-0.363693	7.85203	4.06114	0.0438809	0.564595
ENSMUSG00000060791	Gmfg	-1.04949	-1.27523	4.06048	0.0438981	0.564595
ENSMUSG00000025889	Snca	0.451179	5.37741	4.05271	0.0441005	0.566463
ENSMUSG00000108443	Gm44510	0.4477	1.9735	4.0524	0.0441086	0.566463
ENSMUSG00000024952	Rps6ka4	0.412606	2.54295	4.04782	0.0442285	0.567583
ENSMUSG00000054252	Fgfr3	-0.331354	6.02176	4.04645	0.0442643	0.567622
ENSMUSG00000046959	Slc26a1	0.479706	1.39869	4.04181	0.0443861	0.568765
ENSMUSG00000034329	Brip1	-0.392582	3.01919	4.03886	0.0444639	0.568928
ENSMUSG00000049502	Dtx3l	-0.424369	2.28182	4.03811	0.0444835	0.568928
ENSMUSG00000097039	Pvt1	0.511967	1.41234	4.03624	0.044533	0.568928
ENSMUSG00000036815	Dpp10	0.349027	4.91099	4.03609	0.0445369	0.568928
ENSMUSG00000113424	AL607131.1	0.778961	-0.369271	4.03406	0.0445905	0.568928
ENSMUSG00000020634	Ubxn2a	-0.33594	5.20573	4.03345	0.0446066	0.568928
ENSMUSG00000085929	Gm13421	0.596277	0.52512	4.03263	0.0446282	0.568928
ENSMUSG00000050777	Tmem37	-1.08547	-1.5354	4.02993	0.0446997	0.569421
ENSMUSG00000014778	Fhod1	-0.589183	0.739446	4.02539	0.0448202	0.57032
ENSMUSG00000039410	Prdm16	-0.598947	4.7299	4.0248	0.0448359	0.57032
ENSMUSG00000091530	Cldn20	0.779764	-0.406507	4.01941	0.0449795	0.571726
ENSMUSG00000022070	Bora	-0.447478	3.25647	4.0128	0.0451561	0.573552
ENSMUSG00000078867	Gm14418	0.539118	1.50102	4.00832	0.0452761	0.574656
ENSMUSG00000020359	Phykpl	0.480346	1.95108	3.99935	0.0455178	0.576973
ENSMUSG00000106379	Lhfpl3	0.414627	2.29231	3.99842	0.0455429	0.576973
ENSMUSG00000021587	Pcsk1	0.511979	1.15465	3.99388	0.0456659	0.576973
ENSMUSG00000059743	Fdps	0.435568	7.29121	3.99384	0.045667	0.576973
ENSMUSG00000060519	Tor3a	0.520507	1.10722	3.99316	0.0456854	0.576973
ENSMUSG00000033855	Ston1	-0.561814	0.974665	3.99243	0.0457052	0.576973
ENSMUSG00000113076	AC120347.1	1.03328	-1.00829	3.99117	0.0457392	0.576973
ENSMUSG00000110316	Gm45311	0.606596	0.234285	3.99052	0.0457568	0.576973
ENSMUSG00000031488	Rab11fip1	-0.483467	1.52018	3.99049	0.0457577	0.576973
ENSMUSG00000054099	Slc25a40	0.377025	3.30865	3.98689	0.0458556	0.577788
ENSMUSG00000050234	Gja4	-0.471501	1.49078	3.98498	0.0459076	0.578023
ENSMUSG00000007080	Pole	-0.401036	5.21103	3.98276	0.0459681	0.578366
ENSMUSG00000020914	Top2a	-0.40862	7.88198	3.97865	0.0460806	0.579057
ENSMUSG00000070713	Gm10282	-0.428204	2.3106	3.97831	0.0460897	0.579057
ENSMUSG00000099519	Gm29253	0.632905	0.859833	3.97415	0.0462038	0.579779
ENSMUSG00000031665	Sall1	-0.554609	4.51862	3.97378	0.0462141	0.579779
ENSMUSG00000074151	Nlrc5	0.959985	-1.3029	3.96987	0.0463214	0.580706
ENSMUSG00000022309	Angpt1	0.372594	3.09637	3.96808	0.0463707	0.580904
ENSMUSG00000039114	Nrn1	-0.393988	5.33886	3.96373	0.0464905	0.581158
ENSMUSG00000028709	Mob3c	0.443958	1.94234	3.96369	0.0464916	0.581158
ENSMUSG00000112196	Gm8274	1.24105	-1.4682	3.96274	0.0465178	0.581158
ENSMUSG00000097461	Gm26735	0.70493	4.29057	3.96249	0.0465247	0.581158
ENSMUSG00000037014	Sstr4	0.82422	-0.907817	3.95927	0.046614	0.581854
ENSMUSG00000079391	Gm2974	0.411061	2.27646	3.95581	0.0467099	0.582633
ENSMUSG00000093594	Gm20707	0.683599	0.0609144	3.95379	0.046766	0.582913
ENSMUSG00000031245	Hmgn5	-0.487984	3.40558	3.95038	0.0468609	0.583239
ENSMUSG00000020627	Klhl29	-0.361598	5.10943	3.94938	0.0468885	0.583239
ENSMUSG00000044252	Osbpl1a	0.488893	5.68424	3.94923	0.0468929	0.583239
ENSMUSG00000038295	Atg9b	0.620461	0.244691	3.94717	0.0469503	0.583535
ENSMUSG00000041078	Grid1	0.41703	4.04198	3.93977	0.0471573	0.585688
ENSMUSG00000060985	Tdrd5	0.768878	-0.422226	3.93792	0.0472091	0.585784
ENSMUSG00000074782	4833422C13Rik	0.84183	-0.885829	3.93709	0.0472325	0.585784
ENSMUSG00000049295	Zfp219	-0.377756	5.7354	3.93108	0.0474015	0.58746
ENSMUSG00000050567	Maml1	-0.428834	4.11121	3.92462	0.047584	0.589301
ENSMUSG00000073198	Bnip3l-ps	-0.776566	-0.361294	3.92053	0.0476998	0.590315
ENSMUSG00000033061	Resp18	0.566363	0.448958	3.91851	0.0477572	0.590604
ENSMUSG00000106110	Gm43571	0.585955	1.20731	3.91293	0.0479159	0.591483
ENSMUSG00000043091	Tuba1c	-0.336807	4.78186	3.91181	0.0479479	0.591483
ENSMUSG00000067276	Capn6	0.641713	0.142839	3.9113	0.0479624	0.591483
ENSMUSG00000103132	Gm37978	1.21009	-1.49194	3.90982	0.0480049	0.591483
ENSMUSG00000003974	Grm3	0.383954	5.45493	3.90759	0.0480684	0.591483
ENSMUSG00000030739	Myh14	-0.554418	0.770892	3.9072	0.0480796	0.591483
ENSMUSG00000037843	Vstm2l	0.446689	2.25271	3.90374	0.0481788	0.591483
ENSMUSG00000111425	AC107638.1	0.868711	-0.840293	3.90334	0.0481901	0.591483
ENSMUSG00000039661	Dusp26	0.34197	4.2017	3.90252	0.0482138	0.591483
ENSMUSG00000040420	Cdh18	0.419432	2.57356	3.90231	0.0482199	0.591483
ENSMUSG00000100454	Gm28901	0.758593	-0.167166	3.90187	0.0482323	0.591483
ENSMUSG00000039994	Timeless	-0.360782	4.74433	3.89991	0.0482887	0.591483
ENSMUSG00000101964	Gm28693	0.714464	-0.0209525	3.89962	0.0482971	0.591483
ENSMUSG00000034701	Neurod1	-0.41633	5.45135	3.89608	0.0483989	0.591483
ENSMUSG00000062209	Erbb4	0.321481	6.77053	3.89498	0.0484306	0.591483
ENSMUSG00000089998	Phtf1os	0.432865	2.1312	3.89338	0.0484767	0.591483
ENSMUSG00000080981	Gm12161	-1.88338	-2.37688	3.89227	0.0485089	0.591483
ENSMUSG00000063564	Col23a1	0.408357	2.16652	3.89082	0.0485508	0.591483
ENSMUSG00000090564	A430057M04Rik	0.850249	-0.567466	3.89023	0.0485678	0.591483
ENSMUSG00000073530	Pappa2	-0.346297	4.16726	3.88958	0.0485865	0.591483
ENSMUSG00000042606	Hirip3	-0.351322	4.32454	3.88822	0.0486259	0.591483
ENSMUSG00000108143	Gm44414	-0.902564	-0.98605	3.88682	0.0486665	0.591483
ENSMUSG00000022367	Has2	0.768337	1.31874	3.88539	0.048708	0.591483
ENSMUSG00000045328	Cenpe	-0.416701	5.55345	3.88505	0.0487177	0.591483
ENSMUSG00000109975	Gm19196	0.912028	-1.2611	3.88297	0.0487783	0.591483
ENSMUSG00000002799	Jag2	0.329929	5.46129	3.88268	0.0487867	0.591483
ENSMUSG00000112879	AC158802.1	-2.05267	-2.88546	3.88256	0.04879	0.591483
ENSMUSG00000031821	Gins2	-0.388425	2.927	3.88175	0.0488135	0.591483
ENSMUSG00000024338	Psmb8	0.916113	-1.1177	3.87967	0.0488741	0.591483
ENSMUSG00000102662	Gm38377	0.629835	0.280684	3.87949	0.0488795	0.591483
ENSMUSG00000037747	Phyhipl	0.401053	4.04214	3.87932	0.0488843	0.591483
ENSMUSG00000038128	Camk4	0.330439	6.11042	3.87493	0.0490125	0.592615
ENSMUSG00000038020	Rapgefl1	0.343738	4.63426	3.87377	0.0490462	0.592615
ENSMUSG00000115190	AC121960.2	0.741328	-0.306116	3.86963	0.0491673	0.593667
ENSMUSG00000076441	Ass1	0.515135	1.08012	3.86543	0.0492904	0.594717
ENSMUSG00000101939	Gm28438	-0.351876	7.50802	3.86322	0.0493556	0.594717
ENSMUSG00000084099	Gm12929	-3.07146	-3.33595	3.86317	0.0493571	0.594717
ENSMUSG00000008318	Relt	-0.422334	1.99992	3.85945	0.0494665	0.595622
ENSMUSG00000104262	Gm37747	0.720008	-0.133191	3.85753	0.0495232	0.595891
ENSMUSG00000070366	Plpp4	1.05793	-1.67547	3.85339	0.0496454	0.595926
ENSMUSG00000039774	Galnt12	0.992053	-1.30444	3.85326	0.0496493	0.595926
ENSMUSG00000102760	Gm37258	0.842068	-0.373418	3.85321	0.0496509	0.595926
ENSMUSG00000029723	Tsc22d4	-0.340744	4.43195	3.85279	0.0496634	0.595926
ENSMUSG00000090084	Srpx	0.633544	0.163759	3.84681	0.0498407	0.597641
ENSMUSG00000104315	Gm37906	0.52405	1.34955	3.84268	0.0499635	0.5987
ENSMUSG00000020439	Smtn	-0.382797	3.16341	3.83827	0.0500951	0.599863
ENSMUSG00000071722	Spin4	-0.400009	2.5873	3.83656	0.0501463	0.600062
ENSMUSG00000000794	Kcnn3	-0.424405	4.70151	3.8334	0.050241	0.600684
ENSMUSG00000035168	Tanc1	-0.383984	4.47506	3.83252	0.0502674	0.600684
ENSMUSG00000029446	Psph	-0.360377	3.87447	3.82902	0.0503723	0.600912
ENSMUSG00000032221	Mns1	-0.495198	3.54774	3.82758	0.0504157	0.600912
ENSMUSG00000102635	Gm36638	-2.11298	-2.88551	3.82715	0.0504286	0.600912
ENSMUSG00000024261	Syt4	0.429251	8.31202	3.82671	0.0504418	0.600912
ENSMUSG00000083152	Apc-ps1	-1.70465	-2.48707	3.8252	0.0504873	0.600912
ENSMUSG00000022863	Btg3	-0.418567	2.47964	3.82456	0.0505067	0.600912
ENSMUSG00000017830	Dhx58	0.929503	-1.04424	3.82382	0.0505288	0.600912
ENSMUSG00000021719	Rgs7bp	0.340759	4.34423	3.81982	0.0506495	0.601902
ENSMUSG00000081692	Gm15971	4.28404	-3.5376	3.81877	0.0506815	0.601902
ENSMUSG00000109321	A330076H08Rik	0.378047	3.02874	3.8169	0.050738	0.601902
ENSMUSG00000047307	Pcdhb13	0.519961	0.924363	3.81648	0.0507507	0.601902
ENSMUSG00000109095	Gm44799	1.24524	-0.945086	3.81416	0.050821	0.602324
ENSMUSG00000086386	Gm12108	-0.484371	1.21345	3.81122	0.0509102	0.602577
ENSMUSG00000066113	Adamtsl1	0.369067	3.14076	3.81117	0.0509117	0.602577
ENSMUSG00000070692	Rps12-ps10	-1.84028	-2.65125	3.80807	0.0510062	0.60278
ENSMUSG00000080152	Gm12260	2.00586	-2.95339	3.80601	0.0510691	0.60278
ENSMUSG00000026614	Slc30a10	-0.379683	5.46059	3.80321	0.0511543	0.60278
ENSMUSG00000082419	Gm11425	-1.33398	-2.21152	3.80238	0.0511798	0.60278
ENSMUSG00000020044	Timp3	0.451952	4.32875	3.80229	0.0511824	0.60278
ENSMUSG00000103047	Gm37310	0.560896	0.640859	3.80191	0.0511942	0.60278
ENSMUSG00000113555	Gm10095	0.406646	2.9621	3.80157	0.0512046	0.60278
ENSMUSG00000096014	Sox1	-0.371785	5.34238	3.801	0.0512221	0.60278
ENSMUSG00000003411	Rab3b	0.344711	3.95291	3.80006	0.0512508	0.60278
ENSMUSG00000079553	Kifc1	-0.387136	4.07708	3.79923	0.0512761	0.60278
ENSMUSG00000096696	Zfp960	0.447312	2.34314	3.79476	0.0514134	0.603985
ENSMUSG00000020892	Aloxe3	0.649239	-0.124839	3.79361	0.0514485	0.603989
ENSMUSG00000044258	Ctla2a	0.582074	1.17927	3.79008	0.0515573	0.604453
ENSMUSG00000049044	Rapgef4	0.408937	4.40202	3.79007	0.0515576	0.604453
ENSMUSG00000105572	Gm43300	0.40124	2.78652	3.78721	0.0516457	0.605077
ENSMUSG00000062846	Gm14176	0.794481	-0.310485	3.78106	0.0518359	0.606626
ENSMUSG00000019848	Popdc3	0.922096	-1.19596	3.77976	0.0518761	0.606626
ENSMUSG00000048004	Tmem196	0.444985	1.61934	3.77859	0.0519123	0.606626
ENSMUSG00000001761	Smo	-0.356469	5.81219	3.77842	0.0519176	0.606626
ENSMUSG00000034171	Faah	0.400775	3.21034	3.77568	0.0520028	0.606812
ENSMUSG00000113113	Gm2614	1.4429	-1.91232	3.77566	0.0520035	0.606812
ENSMUSG00000030839	Sergef	0.392605	3.56056	3.77232	0.0521074	0.607616
ENSMUSG00000100104	Gm5644	-1.63836	-2.41198	3.76282	0.052404	0.610665
ENSMUSG00000041959	S100a10	0.441864	4.04296	3.76011	0.052489	0.611245
ENSMUSG00000025855	Prkar1b	0.329797	7.02861	3.7562	0.0526121	0.611941
ENSMUSG00000084477	Gm25780	3.01311	-3.024	3.75597	0.0526192	0.611941
ENSMUSG00000106374	Gm27680	-1.14637	-1.8525	3.75023	0.0528003	0.613635
ENSMUSG00000057455	Rit2	0.466771	2.38316	3.74741	0.0528893	0.614186
ENSMUSG00000102697	Pcdhac2	0.38573	4.62061	3.74649	0.0529184	0.614186
ENSMUSG00000036067	Slc2a6	0.415341	2.18113	3.73852	0.0531715	0.61603
ENSMUSG00000037991	Rmi2	-0.497547	1.32535	3.7376	0.0532008	0.61603
ENSMUSG00000021534	1700001L19Rik	0.720047	-0.541677	3.73702	0.0532194	0.61603
ENSMUSG00000058922	Gm10052	-0.336905	4.15586	3.736	0.0532519	0.61603
ENSMUSG00000024640	Psat1	-0.318594	6.50243	3.73591	0.0532547	0.61603
ENSMUSG00000032515	Csrnp1	-0.503927	1.20677	3.73276	0.0533553	0.616783
ENSMUSG00000103049	Gm37311	0.460498	2.16739	3.72983	0.053449	0.617211
ENSMUSG00000074903	Gm2058	1.30717	-1.90922	3.72881	0.0534816	0.617211
ENSMUSG00000098050	Gm5345	0.806866	-0.823459	3.72815	0.0535027	0.617211
ENSMUSG00000109394	A230057D06Rik	0.370242	3.30205	3.72524	0.0535959	0.617211
ENSMUSG00000063704	Mapk15	0.673544	-0.255391	3.72517	0.0535981	0.617211
ENSMUSG00000106032	Gm42463	0.526794	1.09643	3.72347	0.0536529	0.617211
ENSMUSG00000039640	Mrpl12	-0.395168	3.65131	3.72328	0.0536588	0.617211
ENSMUSG00000001403	Ube2c	-0.445677	4.47596	3.72225	0.0536919	0.617211
ENSMUSG00000040276	Pacsin1	0.358848	3.4839	3.72162	0.0537123	0.617211
ENSMUSG00000115276	AC149588.1	0.486202	1.34801	3.71835	0.0538175	0.618011
ENSMUSG00000034109	Golim4	-0.319026	5.48642	3.71563	0.0539053	0.618559
ENSMUSG00000097814	Panct2	0.488724	0.962969	3.71467	0.0539364	0.618559
ENSMUSG00000029910	Mad2l1	-0.338614	4.47893	3.71306	0.0539883	0.618745
ENSMUSG00000090135	Gm15809	2.81147	-3.17556	3.71193	0.054025	0.618757
ENSMUSG00000020806	Rhbdf2	-0.619698	0.275171	3.70931	0.0541099	0.618956
ENSMUSG00000040612	Ildr2	0.353222	4.01648	3.70919	0.0541136	0.618956
ENSMUSG00000069713	4933406P04Rik	0.546661	0.72941	3.70599	0.0542175	0.619439
ENSMUSG00000087153	Gm6483	0.519681	0.782574	3.70569	0.0542272	0.619439
ENSMUSG00000029602	Rasal1	0.609828	0.177048	3.70053	0.0543953	0.620325
ENSMUSG00000074269	Rec114	-1.22284	-1.91759	3.70007	0.0544102	0.620325
ENSMUSG00000033852	Gm28042	0.379607	4.14808	3.70001	0.054412	0.620325
ENSMUSG00000082515	Gm12902	1.85313	-2.64658	3.69789	0.0544814	0.62055
ENSMUSG00000051910	Sox6	-0.370825	6.05217	3.6956	0.0545563	0.62055
ENSMUSG00000043843	Tmem145	0.377002	3.59238	3.69558	0.0545569	0.62055
ENSMUSG00000053560	Ier2	-0.378543	2.92655	3.69452	0.0545914	0.62055
ENSMUSG00000041126	H2afv	-0.313334	6.15098	3.69394	0.0546104	0.62055
ENSMUSG00000054675	Tmem119	-0.624256	0.111303	3.69136	0.054695	0.620969
ENSMUSG00000090077	Lime1	0.325678	4.90286	3.69028	0.0547306	0.620969
ENSMUSG00000034349	Smc4	-0.320372	6.63313	3.68955	0.0547545	0.620969
ENSMUSG00000014599	Csf1	-0.477709	3.15517	3.68692	0.0548408	0.621541
ENSMUSG00000010751	Tnfrsf22	0.643854	0.0416036	3.68233	0.054992	0.622848
ENSMUSG00000033350	Chst2	0.319949	6.48358	3.67995	0.0550704	0.62333
ENSMUSG00000109118	Gm32031	-0.649187	-0.0193322	3.67732	0.0551576	0.623528
ENSMUSG00000113073	AC126673.1	0.761952	-0.0923942	3.67657	0.0551822	0.623528
ENSMUSG00000111605	4632418H02Rik	0.610121	0.451742	3.67591	0.0552042	0.623528
ENSMUSG00000047773	Ankfn1	-0.786212	0.559076	3.67508	0.0552316	0.623528
ENSMUSG00000074024	4632427E13Rik	0.346733	5.84163	3.67112	0.0553631	0.624607
ENSMUSG00000113244	Gm31218	0.889587	-1.0466	3.66759	0.0554802	0.624871
ENSMUSG00000103285	Gm37274	0.487884	1.53553	3.66705	0.0554984	0.624871
ENSMUSG00000020211	Sf3a2	-0.365037	4.22154	3.666	0.0555333	0.624871
ENSMUSG00000032327	Stra6	-0.670468	-0.00919555	3.66409	0.0555971	0.624871
ENSMUSG00000028581	Laptm5	-0.479263	2.04338	3.66326	0.0556247	0.624871
ENSMUSG00000022464	Slc38a4	0.623096	-0.00764513	3.66169	0.0556771	0.624871
ENSMUSG00000078377	Gm4294	-0.790293	3.45104	3.66152	0.0556828	0.624871
ENSMUSG00000034227	Foxj1	-0.423739	2.16199	3.66105	0.0556987	0.624871
ENSMUSG00000021125	Arg2	0.4124	1.99246	3.66064	0.0557123	0.624871
ENSMUSG00000022941	Ripply3	1.3545	-1.45661	3.65962	0.0557464	0.624871
ENSMUSG00000024816	Frmd8	-0.355885	3.93314	3.6581	0.0557971	0.625035
ENSMUSG00000041718	Alg13	-0.356636	3.75659	3.65508	0.0558986	0.625769
ENSMUSG00000090330	9130221H12Rik	-0.373253	2.87235	3.65133	0.0560245	0.626201
ENSMUSG00000070822	Zscan18	0.33124	4.62344	3.64922	0.0560956	0.626201
ENSMUSG00000006715	Gmnn	-0.386566	2.84393	3.64882	0.0561089	0.626201
ENSMUSG00000041609	Bicdl1	0.350182	4.72983	3.64867	0.056114	0.626201
ENSMUSG00000108766	Gm44760	0.968565	-1.46619	3.64856	0.0561176	0.626201
ENSMUSG00000030978	Rrm1	-0.363185	6.73669	3.64466	0.0562495	0.627253
ENSMUSG00000060727	Gm12571	-3.22563	-3.47001	3.64344	0.0562906	0.627253
ENSMUSG00000048174	Tmem81	0.522663	0.893935	3.64256	0.0563202	0.627253
ENSMUSG00000114653	AC154729.1	1.00778	-1.01229	3.64114	0.0563683	0.627387
ENSMUSG00000072844	G530011O06Rik	0.558901	0.47974	3.63968	0.0564179	0.627536
ENSMUSG00000045180	Shroom2	0.312041	5.89124	3.63698	0.0565093	0.628151
ENSMUSG00000042129	Rassf4	-0.409745	2.7052	3.63575	0.056551	0.628212
ENSMUSG00000107116	Gm43274	0.545208	0.88713	3.63465	0.0565884	0.628225
ENSMUSG00000058385	Hist1h2bg	-0.324724	7.29052	3.63271	0.0566546	0.62828
ENSMUSG00000049929	Lpar4	-0.375642	2.75821	3.63095	0.0567143	0.62828
ENSMUSG00000094841	Gm10610	0.671866	-0.0556624	3.63056	0.0567278	0.62828
ENSMUSG00000021215	Net1	-0.352467	3.45783	3.62926	0.056772	0.62828
ENSMUSG00000017412	Cacnb4	0.340007	5.70586	3.62859	0.0567949	0.62828
ENSMUSG00000022360	Atad2	-0.327374	5.62968	3.62693	0.0568515	0.62828
ENSMUSG00000002043	Trappc6a	-0.412926	2.4781	3.62531	0.0569071	0.62828
ENSMUSG00000024136	Dnase1l2	0.408234	2.22307	3.62499	0.0569178	0.62828
ENSMUSG00000064080	Fbln2	0.3936	4.25591	3.62278	0.0569934	0.62828
ENSMUSG00000055612	Cdca7	-0.364021	5.43258	3.62236	0.0570078	0.62828
ENSMUSG00000019852	Arfgef3	0.314395	6.76111	3.61952	0.0571054	0.62828
ENSMUSG00000039621	Prex1	-0.367661	6.58764	3.61951	0.0571057	0.62828
ENSMUSG00000115289	AC131029.2	0.608793	1.56321	3.61947	0.0571072	0.62828
ENSMUSG00000049122	Frmd3	0.34718	4.86272	3.61906	0.0571212	0.62828
ENSMUSG00000085762	Lrrc75aos2	0.608903	0.218852	3.61862	0.0571361	0.62828
ENSMUSG00000025592	Dach2	0.492921	1.2801	3.61698	0.0571925	0.628502
ENSMUSG00000037242	Clic4	-0.318133	7.07798	3.61571	0.0572361	0.628584
ENSMUSG00000052133	Sema5b	-0.356264	5.30252	3.61017	0.0574272	0.629531
ENSMUSG00000026196	Bard1	-0.384558	2.79617	3.60975	0.0574418	0.629531
ENSMUSG00000031111	Igsf1	0.622882	0.0521494	3.60939	0.0574541	0.629531
ENSMUSG00000085030	2810455O05Rik	0.575341	0.495656	3.60819	0.0574956	0.629531
ENSMUSG00000022231	Sema5a	-0.459464	6.18239	3.60796	0.0575037	0.629531
ENSMUSG00000084845	Tmem240	0.335069	4.18407	3.60142	0.0577303	0.631461
ENSMUSG00000029826	Zc3hav1	0.505756	0.831529	3.60077	0.0577527	0.631461
ENSMUSG00000050896	Rtn4rl2	-0.381749	3.06126	3.59708	0.0578813	0.632469
ENSMUSG00000006576	Slc4a3	0.312607	6.18091	3.59409	0.0579854	0.633208
ENSMUSG00000031374	Zfp92	0.566955	0.431021	3.5917	0.0580688	0.63372
ENSMUSG00000093553	Gm20633	0.610665	0.803407	3.59064	0.0581059	0.633726
ENSMUSG00000054453	Sytl5	-0.636507	0.209453	3.58392	0.0583413	0.634887
ENSMUSG00000070610	Gm13127	0.508323	1.39881	3.58323	0.0583657	0.634887
ENSMUSG00000112959	Gm32834	-0.740952	-0.419484	3.58273	0.0583831	0.634887
ENSMUSG00000069008	Gm5537	-1.63851	2.63125	3.58257	0.0583888	0.634887
ENSMUSG00000008575	Nfib	-0.358309	10.2005	3.58239	0.0583951	0.634887
ENSMUSG00000034485	Uaca	-0.364034	4.23597	3.57829	0.0585393	0.63596
ENSMUSG00000038400	Pmepa1	-0.354619	4.93992	3.57751	0.058567	0.63596
ENSMUSG00000065694	Gm25411	-3.99567	-3.75965	3.57481	0.058662	0.636593
ENSMUSG00000020534	Shmt1	-0.371758	3.5313	3.57135	0.0587845	0.637524
ENSMUSG00000109428	Gm45698	-1.31592	-1.73286	3.5679	0.0589069	0.638203
ENSMUSG00000104253	Gm37174	0.401846	2.22857	3.56751	0.0589207	0.638203
ENSMUSG00000045817	Zfp36l2	-0.353636	3.28531	3.56357	0.0590605	0.639319
ENSMUSG00000028971	Cort	0.805208	-0.874893	3.56197	0.0591176	0.639538
ENSMUSG00000019889	Ptprk	0.319946	6.92021	3.55903	0.0592222	0.639585
ENSMUSG00000025189	Cnnm1	0.415074	1.8647	3.55753	0.0592757	0.639585
ENSMUSG00000017718	Afmid	0.603505	0.718129	3.55679	0.0593024	0.639585
ENSMUSG00000014633	Cmc2	-0.402679	2.27605	3.55655	0.059311	0.639585
ENSMUSG00000030956	Fam53b	-0.383834	5.2962	3.55543	0.0593509	0.639585
ENSMUSG00000090523	Gypc	-0.446154	1.67442	3.55463	0.0593795	0.639585
ENSMUSG00000070425	Xntrpc	0.516773	2.22768	3.55414	0.0593971	0.639585
ENSMUSG00000078903	Gm14391	0.361222	4.80757	3.55298	0.0594387	0.639585
ENSMUSG00000036353	P2ry12	-0.459976	2.11178	3.55168	0.0594854	0.639585
ENSMUSG00000090952	Gm17251	-0.501765	1.08749	3.54807	0.0596147	0.639585
ENSMUSG00000065041	Gm24044	-3.23909	-3.59238	3.54804	0.0596157	0.639585
ENSMUSG00000056553	Ptprn2	0.368177	5.52289	3.54698	0.0596539	0.639585
ENSMUSG00000109942	Gm45262	0.539489	0.799948	3.54569	0.0597004	0.639585
ENSMUSG00000108873	Gm44609	-1.14914	-1.72992	3.54539	0.059711	0.639585
ENSMUSG00000021062	Rab15	0.373529	5.00374	3.5451	0.0597214	0.639585
ENSMUSG00000105879	Gm6204	0.853895	-0.879612	3.54509	0.0597221	0.639585
ENSMUSG00000078816	Prkcg	0.394753	2.19781	3.54436	0.0597481	0.639585
ENSMUSG00000036356	Csgalnact1	0.376399	2.51806	3.5431	0.0597936	0.639678
ENSMUSG00000045625	Pigz	-0.858604	-1.17406	3.54197	0.0598343	0.639719
ENSMUSG00000048022	Tmem229a	0.377275	2.52821	3.53807	0.0599751	0.640751
ENSMUSG00000105431	Gm42640	1.09324	-1.49001	3.53726	0.0600046	0.640751
ENSMUSG00000021902	Phf7	-0.375781	2.69011	3.53591	0.0600534	0.640877
ENSMUSG00000026980	Ly75	0.463682	1.82391	3.53413	0.0601178	0.641171
ENSMUSG00000038766	Gabpb2	-0.352409	5.16465	3.5325	0.0601769	0.641342
ENSMUSG00000028175	Depdc1a	-0.361706	3.3762	3.53142	0.0602164	0.641342
ENSMUSG00000097413	A830052D11Rik	0.834775	-0.807548	3.53063	0.0602447	0.641342
ENSMUSG00000033762	Recql4	-0.422267	2.63346	3.52958	0.060283	0.641357
ENSMUSG00000029070	Mxra8	-0.44421	1.60693	3.52748	0.0603593	0.641523
ENSMUSG00000105445	Gm42972	0.50332	1.18103	3.5262	0.0604061	0.641523
ENSMUSG00000087360	Gm15104	0.996503	-1.41507	3.52605	0.0604117	0.641523
ENSMUSG00000047910	Pcdhb16	0.328459	4.09193	3.52509	0.0604464	0.641523
ENSMUSG00000111594	Gm3365	0.477799	1.0827	3.52099	0.0605962	0.642719
ENSMUSG00000112926	Gm7172	-1.16988	-1.91906	3.51826	0.0606963	0.643388
ENSMUSG00000040268	Plekha1	0.307129	6.95973	3.51655	0.0607587	0.643656
ENSMUSG00000105556	Gm43080	0.521991	0.893828	3.5122	0.0609184	0.644541
ENSMUSG00000058881	Zfp516	-0.323374	5.35682	3.51144	0.0609466	0.644541
ENSMUSG00000030068	Gm20696	0.521767	0.924238	3.51125	0.0609535	0.644541
ENSMUSG00000035198	Tubg1	-0.317811	4.98714	3.50875	0.0610454	0.644824
ENSMUSG00000037126	Psd	0.304794	7.18871	3.5085	0.0610545	0.644824
ENSMUSG00000035509	Fbxl21	-0.481307	1.13353	3.50747	0.0610926	0.644834
ENSMUSG00000026675	Hsd17b7	0.331969	4.51546	3.50489	0.061188	0.645448
ENSMUSG00000061080	Lsamp	0.341228	6.55447	3.49575	0.0615267	0.648626
ENSMUSG00000110234	Gm45799	0.471036	1.16593	3.49026	0.0617307	0.650256
ENSMUSG00000028461	Ccdc107	0.341657	3.51065	3.48825	0.0618058	0.650256
ENSMUSG00000080877	Rpl22-ps1	1.58848	-2.39324	3.48772	0.0618256	0.650256
ENSMUSG00000075266	Cenpw	-0.365745	2.90879	3.48474	0.0619372	0.650256
ENSMUSG00000026042	Col5a2	-0.552163	4.31234	3.48473	0.0619373	0.650256
ENSMUSG00000024043	Arhgap28	0.329076	4.20982	3.48405	0.0619629	0.650256
ENSMUSG00000097806	Gm6556	-0.77493	-0.505536	3.48403	0.0619637	0.650256
ENSMUSG00000034471	Caskin2	-0.421986	3.9989	3.48238	0.0620254	0.650256
ENSMUSG00000024063	Lbh	-0.350951	5.76397	3.48198	0.0620403	0.650256
ENSMUSG00000023224	Serping1	-0.521378	2.28955	3.48049	0.0620964	0.650256
ENSMUSG00000107364	Gm43051	0.551685	0.791399	3.48028	0.0621043	0.650256
ENSMUSG00000018362	Kpna2	-0.30942	6.84736	3.47958	0.0621307	0.650256
ENSMUSG00000028413	B4galt1	-0.397949	2.54526	3.47832	0.0621778	0.650358
ENSMUSG00000083405	Gm15725	-0.611186	0.451378	3.47715	0.0622219	0.650395
ENSMUSG00000074829	2010315B03Rik	0.430817	2.98468	3.47623	0.0622563	0.650395
ENSMUSG00000024245	Tmem178	-0.317518	5.12043	3.47296	0.0623797	0.651036
ENSMUSG00000078889	Gm14288	0.430083	3.8394	3.47207	0.0624133	0.651036
ENSMUSG00000039997	Ifi203	-0.528124	1.3858	3.47098	0.0624545	0.651036
ENSMUSG00000101609	Kcnq1ot1	0.306304	6.04152	3.47063	0.0624677	0.651036
ENSMUSG00000054162	Spock3	0.470234	2.52051	3.46813	0.0625622	0.65163
ENSMUSG00000025790	Slco3a1	0.316232	4.83995	3.4663	0.0626314	0.651817
ENSMUSG00000017861	Mybl2	-0.41612	3.32154	3.46567	0.0626552	0.651817
ENSMUSG00000096141	Dnah7a	0.589234	0.336251	3.4633	0.0627451	0.652361
ENSMUSG00000021747	4930452B06Rik	-0.384992	2.41508	3.45535	0.0630475	0.655113
ENSMUSG00000075254	Heg1	-0.342041	6.28402	3.45072	0.0632241	0.656378
ENSMUSG00000086938	4930481A15Rik	0.730306	-0.438862	3.45018	0.0632448	0.656378
ENSMUSG00000094002	Gm9866	0.696751	1.78792	3.44741	0.0633512	0.656803
ENSMUSG00000050321	Neto1	0.35614	3.753	3.44637	0.0633908	0.656803
ENSMUSG00000067038	Rps12-ps3	0.368043	3.59613	3.44615	0.0633993	0.656803
ENSMUSG00000059173	Pde1a	0.440628	4.75515	3.44409	0.0634784	0.657016
ENSMUSG00000025498	Irf7	1.12175	-1.79316	3.44364	0.0634955	0.657016
ENSMUSG00000112280	AC153962.3	0.313134	5.32972	3.43767	0.0637255	0.658468
ENSMUSG00000049100	Pcdh10	0.300008	6.56303	3.43661	0.0637662	0.658468
ENSMUSG00000036368	Rmdn2	0.449274	1.34153	3.43544	0.0638115	0.658468
ENSMUSG00000032611	1700102P08Rik	0.607509	-0.029697	3.43516	0.0638226	0.658468
ENSMUSG00000113123	AC166358.2	0.899221	-1.13166	3.43508	0.0638255	0.658468
ENSMUSG00000058492	Scp2-ps2	-0.672912	-0.157867	3.43366	0.0638804	0.658643
ENSMUSG00000046449	Nexmif	0.311815	7.81762	3.43202	0.0639437	0.658905
ENSMUSG00000097675	1700101I11Rik	0.805956	-0.836905	3.4287	0.0640725	0.659841
ENSMUSG00000091955	Gm9844	-0.59422	0.313706	3.4274	0.0641228	0.659967
ENSMUSG00000099397	Gm7809	1.21813	-1.82096	3.42578	0.0641858	0.660224
ENSMUSG00000044349	Snhg11	0.340406	3.80381	3.42261	0.0643091	0.6611
ENSMUSG00000045648	Vwc2l	0.588542	1.78776	3.42013	0.0644059	0.661106
ENSMUSG00000070461	9230112E08Rik	0.362209	3.06461	3.41944	0.0644328	0.661106
ENSMUSG00000039954	Stk32a	0.676719	-0.34622	3.41747	0.06451	0.661106
ENSMUSG00000100210	Hist1h3f	-0.298396	6.95602	3.41666	0.0645415	0.661106
ENSMUSG00000027641	Rbl1	-0.350312	4.25746	3.4162	0.0645594	0.661106
ENSMUSG00000084113	Gm14277	2.19561	-3.02276	3.41582	0.0645742	0.661106
ENSMUSG00000032737	Inppl1	-0.381338	5.26769	3.41577	0.0645761	0.661106
ENSMUSG00000115543	AC130671.2	0.914543	-1.14159	3.41312	0.06468	0.661116
ENSMUSG00000091993	B930036N10Rik	0.605198	0.119867	3.41296	0.0646865	0.661116
ENSMUSG00000108878	AC154141.1	0.435571	1.58343	3.41283	0.0646914	0.661116
ENSMUSG00000104027	Gm37211	0.667503	0.0602459	3.40872	0.0648526	0.662165
ENSMUSG00000028189	Ctbs	0.429361	1.73049	3.40827	0.0648702	0.662165
ENSMUSG00000113168	Gm7614	-1.30902	-1.94597	3.4068	0.0649282	0.662366
ENSMUSG00000014075	Tctex1d2	0.358421	2.85676	3.40516	0.0649927	0.662636
ENSMUSG00000017009	Sdc4	-0.493002	1.1623	3.40361	0.0650537	0.662869
ENSMUSG00000110615	Gm45890	1.71005	-2.43808	3.39943	0.0652191	0.663904
ENSMUSG00000097674	Gm26610	0.75045	-0.474423	3.39911	0.0652318	0.663904
ENSMUSG00000050558	Prokr2	0.326522	3.8061	3.39739	0.0652995	0.663979
ENSMUSG00000032174	Icam5	0.474699	1.00713	3.39699	0.0653156	0.663979
ENSMUSG00000051113	Fam71e1	-0.421614	1.98014	3.39527	0.0653835	0.664013
ENSMUSG00000037341	Slc9a7	0.427385	2.97633	3.39497	0.0653955	0.664013
ENSMUSG00000070427	Il18bp	0.389335	2.57408	3.39066	0.0655666	0.665104
ENSMUSG00000030729	Pgm2l1	0.350315	6.94616	3.39034	0.0655795	0.665104
ENSMUSG00000096006	Gm21596	0.508007	0.881057	3.38784	0.0656788	0.665722
ENSMUSG00000090223	Pcp4	-0.3331	3.86331	3.38359	0.0658485	0.666705
ENSMUSG00000075268	Gm10819	0.707069	-0.378247	3.38274	0.0658823	0.666705
ENSMUSG00000035455	Fignl1	-0.391691	4.33997	3.38075	0.065962	0.666705
ENSMUSG00000026749	Nek6	-0.305378	5.39836	3.38055	0.0659701	0.666705
ENSMUSG00000099843	Gm7160	1.09223	-1.85421	3.38033	0.065979	0.666705
ENSMUSG00000104699	Rps4x-ps	-0.851789	-0.980128	3.37851	0.0660518	0.666705
ENSMUSG00000055809	Dnaaf3	-0.656239	-0.320238	3.37798	0.0660729	0.666705
ENSMUSG00000058258	Idi1	0.374431	6.42974	3.37773	0.066083	0.666705
ENSMUSG00000071753	C230004F18Rik	0.386667	2.30206	3.37636	0.0661379	0.666836
ENSMUSG00000071497	Nutf2-ps1	-0.406416	3.10502	3.37449	0.0662133	0.666836
ENSMUSG00000073910	Mob3b	-0.536147	0.570337	3.37357	0.0662501	0.666836
ENSMUSG00000103495	Gm37409	-1.08997	-1.44036	3.3723	0.0663013	0.666836
ENSMUSG00000043398	Gpr135	0.408022	2.59103	3.37178	0.0663222	0.666836
ENSMUSG00000104454	Gm37827	0.808348	-0.483613	3.37152	0.0663324	0.666836
ENSMUSG00000091462	Gm17084	-0.806141	-0.932989	3.37072	0.0663648	0.666836
ENSMUSG00000044816	D630023F18Rik	0.707882	-0.570761	3.36879	0.0664423	0.666905
ENSMUSG00000028222	Calb1	0.408324	3.03713	3.36708	0.0665115	0.666905
ENSMUSG00000066026	Dhrs3	-0.368699	2.52428	3.36668	0.0665277	0.666905
ENSMUSG00000070473	Cldn3	-0.401288	2.23867	3.3664	0.0665391	0.666905
ENSMUSG00000035364	4930524J08Rik	0.700427	-0.488622	3.36554	0.0665737	0.666905
ENSMUSG00000026622	Nek2	-0.35355	4.03954	3.36484	0.0666021	0.666905
ENSMUSG00000031618	Nr3c2	0.363518	3.76559	3.35883	0.0668455	0.668955
ENSMUSG00000024940	Ltbp3	-0.487057	4.20404	3.35604	0.0669588	0.66949
ENSMUSG00000023011	Faim2	0.357616	3.01302	3.35523	0.066992	0.66949
ENSMUSG00000000567	Sox9	-0.362625	4.08028	3.35467	0.0670146	0.66949
ENSMUSG00000050382	Kif7	-0.334408	3.83491	3.34547	0.0673901	0.671741
ENSMUSG00000025241	Fyco1	0.329068	3.71022	3.34526	0.0673989	0.671741
ENSMUSG00000041439	Mfsd6	0.322303	5.55779	3.34486	0.0674151	0.671741
ENSMUSG00000035934	Pknox2	0.313636	4.38805	3.34471	0.0674215	0.671741
ENSMUSG00000050619	Zscan29	-0.335362	4.51665	3.34417	0.0674436	0.671741
ENSMUSG00000106047	Gm42942	1.21903	-1.8544	3.34348	0.067472	0.671741
ENSMUSG00000081642	Gm13532	-1.88491	-2.69918	3.33505	0.0678185	0.673942
ENSMUSG00000109231	Gm45737	0.658404	-0.20928	3.33379	0.0678703	0.673942
ENSMUSG00000031785	Adgrg1	-0.408249	6.58591	3.33358	0.067879	0.673942
ENSMUSG00000001029	Icam2	0.519842	0.643034	3.33345	0.0678844	0.673942
ENSMUSG00000059552	Trp53	-0.531864	4.39623	3.33338	0.0678872	0.673942
ENSMUSG00000081137	BC022960	0.421839	1.6598	3.33163	0.0679596	0.674276
ENSMUSG00000109574	B230206I08Rik	0.437061	1.58951	3.32753	0.068129	0.675571
ENSMUSG00000031004	Mki67	-0.386345	7.51767	3.32619	0.0681845	0.675735
ENSMUSG00000026355	Mcm6	-0.309438	6.52532	3.32523	0.0682244	0.675745
ENSMUSG00000028565	Nfia	-0.413983	7.12447	3.32402	0.0682746	0.675857
ENSMUSG00000025154	Arhgap19	-0.355323	4.3222	3.32278	0.068326	0.67598
ENSMUSG00000045967	Gpr158	0.395597	2.08822	3.32144	0.0683819	0.676147
ENSMUSG00000080937	Gm13510	2.25272	-2.88714	3.31624	0.0685985	0.677618
ENSMUSG00000024833	Pola2	-0.351321	4.10673	3.316	0.0686086	0.677618
ENSMUSG00000103882	Gm37452	0.73338	-0.43482	3.31286	0.0687397	0.678526
ENSMUSG00000066278	Vps37b	-0.305207	6.05646	3.30926	0.0688907	0.679614
ENSMUSG00000062312	Erbb2	-0.369977	2.96807	3.30836	0.0689282	0.679614
ENSMUSG00000027506	Tpd52	0.429498	4.25908	3.30688	0.0689903	0.679841
ENSMUSG00000020354	Sgcd	0.435584	1.42207	3.30164	0.0692108	0.681626
ENSMUSG00000046470	Sox18	-0.46033	1.12021	3.29719	0.0693987	0.682599
ENSMUSG00000044708	Kcnj10	-0.367687	2.62106	3.29698	0.0694074	0.682599
ENSMUSG00000090300	Gm17119	2.19541	-2.96139	3.29552	0.0694692	0.682599
ENSMUSG00000100832	Gm29260	-0.334937	4.87093	3.29421	0.0695246	0.682599
ENSMUSG00000086468	Etaa1os	-1.32428	-2.29993	3.29377	0.069543	0.682599
ENSMUSG00000002324	Rec8	-0.48057	2.51273	3.29326	0.0695649	0.682599
ENSMUSG00000105293	Gm42843	0.475245	1.14383	3.29016	0.0696964	0.682599
ENSMUSG00000048163	Selplg	-0.792128	-0.950646	3.28808	0.0697846	0.682599
ENSMUSG00000069308	Hist1h2bp	-0.326136	3.88152	3.28792	0.0697912	0.682599
ENSMUSG00000034037	Fgd5	-0.381769	2.61703	3.28774	0.0697992	0.682599
ENSMUSG00000029875	Ccdc184	0.331171	3.46086	3.28764	0.0698032	0.682599
ENSMUSG00000097055	Gm4419	0.496508	1.53573	3.28735	0.0698154	0.682599
ENSMUSG00000058873	Gm5582	1.79229	-2.73185	3.28723	0.0698206	0.682599
ENSMUSG00000024013	Fgd2	0.533652	0.702437	3.28583	0.0698803	0.682798
ENSMUSG00000022762	Ncam2	0.363894	4.78862	3.28339	0.0699842	0.682856
ENSMUSG00000027495	Fam210b	-0.325377	6.61959	3.28323	0.0699909	0.682856
ENSMUSG00000029545	Acads	-0.342246	3.39789	3.28292	0.0700042	0.682856
ENSMUSG00000046711	Hmga1	-0.340096	5.61754	3.28107	0.0700831	0.683242
ENSMUSG00000095217	Hist1h2bn	-0.341761	5.71075	3.27644	0.0702812	0.683289
ENSMUSG00000022673	Mcm4	-0.31415	5.64466	3.27614	0.0702942	0.683289
ENSMUSG00000000560	Gabra2	0.450131	7.02777	3.27583	0.0703075	0.683289
ENSMUSG00000110471	Gm45823	-1.54237	-2.39141	3.27556	0.0703189	0.683289
ENSMUSG00000060181	Slc35e3	-0.369557	4.88591	3.27516	0.0703359	0.683289
ENSMUSG00000091534	Gm17195	1.10923	-1.61894	3.2728	0.0704375	0.683289
ENSMUSG00000020023	Tmcc3	0.449035	1.28889	3.27205	0.0704697	0.683289
ENSMUSG00000094392	Gm3788	-3.2183	-3.53641	3.27113	0.0705089	0.683289
ENSMUSG00000026814	Eng	-0.357359	3.06369	3.2709	0.0705188	0.683289
ENSMUSG00000057963	Itpk1	-0.295669	6.42651	3.27059	0.0705321	0.683289
ENSMUSG00000042671	Rgs8	-0.538078	3.72007	3.26846	0.0706237	0.683289
ENSMUSG00000020990	Cdkl1	0.419694	2.03059	3.26836	0.0706282	0.683289
ENSMUSG00000054383	Pnma1	0.403626	2.30007	3.26723	0.0706771	0.683289
ENSMUSG00000047246	Hist1h2be	-0.293559	6.97215	3.2663	0.0707171	0.683289
ENSMUSG00000111686	Rab7-ps1	1.43994	-2.05588	3.26571	0.0707424	0.683289
ENSMUSG00000084771	A230072E10Rik	0.810231	-0.686182	3.26442	0.0707981	0.683289
ENSMUSG00000106636	Gm43813	0.550619	0.50203	3.2635	0.0708379	0.683289
ENSMUSG00000028937	Acot7	0.360183	6.02429	3.2628	0.0708682	0.683289
ENSMUSG00000022246	Rai14	-0.295906	6.49214	3.26274	0.0708708	0.683289
ENSMUSG00000012114	Med15	-0.373183	4.31776	3.26264	0.070875	0.683289
ENSMUSG00000041351	Rap1gap	0.324376	4.83006	3.26167	0.0709169	0.683314
ENSMUSG00000028766	Alpl	-0.457719	1.33231	3.25707	0.0711161	0.684844
ENSMUSG00000024867	Pip5k1b	0.542252	0.316682	3.2553	0.0711928	0.684844
ENSMUSG00000107215	Gm43197	0.540688	0.542262	3.25527	0.0711941	0.684844
ENSMUSG00000005580	Adcy9	0.326146	4.01698	3.25304	0.0712912	0.685398
ENSMUSG00000046110	Serinc4	0.468611	1.22698	3.25203	0.0713349	0.685439
ENSMUSG00000045284	Dcaf12l1	0.321143	3.9241	3.24937	0.071451	0.685894
ENSMUSG00000035000	Dpp4	0.574489	0.107863	3.24913	0.0714613	0.685894
ENSMUSG00000021676	Iqgap2	-0.33147	4.45359	3.24776	0.0715209	0.686087
ENSMUSG00000112964	E430024I08Rik	0.346969	3.48648	3.24492	0.0716454	0.686902
ENSMUSG00000030680	Pagr1a	-1.57619	2.52251	3.24318	0.0717215	0.687252
ENSMUSG00000078896	Zfp965	0.390169	2.30151	3.2401	0.0718564	0.687841
ENSMUSG00000031714	Gab1	-0.339606	5.43968	3.23976	0.0718714	0.687841
ENSMUSG00000061013	Mkx	0.397584	1.7107	3.23906	0.0719019	0.687841
ENSMUSG00000022351	Sqle	0.34487	7.42781	3.23438	0.0721074	0.689428
ENSMUSG00000089281	Scarna6	0.508766	4.27976	3.22706	0.0724305	0.692136
ENSMUSG00000064325	Hhip	0.460446	1.04015	3.22606	0.0724749	0.692179
ENSMUSG00000107586	Gm44283	0.71243	-0.595382	3.22337	0.0725939	0.692934
ENSMUSG00000032373	Car12	0.394931	1.96334	3.21966	0.0727589	0.69299
ENSMUSG00000022362	Gm29394	-0.700224	-0.546984	3.21863	0.0728047	0.69299
ENSMUSG00000027115	Kif18a	-0.313865	4.30632	3.21842	0.0728138	0.69299
ENSMUSG00000091478	Gm10039	-0.883311	-1.22589	3.21783	0.0728402	0.69299
ENSMUSG00000038047	Haus6	-0.300324	5.15193	3.21721	0.0728677	0.69299
ENSMUSG00000110400	Gm45416	0.914482	-1.1993	3.21467	0.0729811	0.69299
ENSMUSG00000042608	Stk40	-0.340858	4.67325	3.21417	0.0730033	0.69299
ENSMUSG00000027671	Actl6a	-0.310103	5.52701	3.21387	0.0730167	0.69299
ENSMUSG00000092730	Snora24	-2.8111	-3.36473	3.21341	0.0730372	0.69299
ENSMUSG00000045733	Sprn	0.354746	4.58265	3.21305	0.0730534	0.69299
ENSMUSG00000047832	Cdca4	-0.307136	5.42048	3.21253	0.0730765	0.69299
ENSMUSG00000114354	AC125350.2	-1.42476	-2.29936	3.21248	0.0730787	0.69299
ENSMUSG00000041734	Kirrel	-0.397759	3.59955	3.21102	0.0731438	0.693229
ENSMUSG00000065778	Gm22154	0.427452	1.52958	3.20704	0.0733221	0.69454
ENSMUSG00000097494	4933406C10Rik	-0.759739	-0.836006	3.20366	0.0734736	0.695595
ENSMUSG00000024076	Vit	-0.353463	3.60203	3.19827	0.0737161	0.697181
ENSMUSG00000102780	Gm38253	0.437576	1.41948	3.19816	0.0737213	0.697181
ENSMUSG00000038644	Pold1	-0.32455	5.04084	3.19672	0.0737859	0.697412
ENSMUSG00000053550	Shisa7	0.310161	4.98179	3.18855	0.0741559	0.700243
ENSMUSG00000085415	Selenok-ps1	-1.3878	-2.13567	3.18696	0.0742277	0.700243
ENSMUSG00000074340	Ovgp1	0.374577	2.34055	3.18537	0.0743001	0.700243
ENSMUSG00000022091	Sorbs3	-0.461389	1.76006	3.18526	0.0743052	0.700243
ENSMUSG00000063684	Gm13910	0.761339	-0.622984	3.18453	0.0743384	0.700243
ENSMUSG00000049336	Tenm2	0.311885	8.12404	3.18425	0.0743511	0.700243
ENSMUSG00000058056	Palld	-0.336199	3.39172	3.18297	0.0744094	0.700243
ENSMUSG00000045053	Kcng3	0.494699	1.29476	3.1815	0.0744765	0.700243
ENSMUSG00000069305	Hist1h4n	-0.285415	8.02311	3.18092	0.0745027	0.700243
ENSMUSG00000031955	Bcar1	-0.332354	5.96325	3.18026	0.0745331	0.700243
ENSMUSG00000101841	Gm11993	1.48308	-2.36613	3.17843	0.0746165	0.700243
ENSMUSG00000092274	Neat1	0.439136	2.4597	3.17782	0.0746442	0.700243
ENSMUSG00000059974	Ntm	0.323027	6.2435	3.17759	0.0746549	0.700243
ENSMUSG00000045613	Chrm2	0.497917	1.43755	3.17749	0.0746595	0.700243
ENSMUSG00000096210	H1f0	-0.284454	8.22312	3.17605	0.074725	0.700243
ENSMUSG00000027996	Sfrp2	-0.325055	3.62855	3.17409	0.0748151	0.700243
ENSMUSG00000033981	Gria2	0.293365	9.3678	3.17396	0.0748207	0.700243
ENSMUSG00000026103	Gls	0.29372	7.71351	3.17338	0.0748472	0.700243
ENSMUSG00000024382	Ercc3	-0.304099	4.48778	3.17329	0.0748518	0.700243
ENSMUSG00000033526	Ppip5k1	0.320682	3.87378	3.17233	0.0748954	0.700274
ENSMUSG00000030905	Crym	0.543979	5.94865	3.16999	0.0750027	0.700307
ENSMUSG00000015396	Cd83	0.431943	1.22114	3.16917	0.0750407	0.700307
ENSMUSG00000031451	Gas6	0.409061	3.80756	3.16713	0.0751343	0.700307
ENSMUSG00000048376	F2r	-0.295645	6.55481	3.16683	0.0751481	0.700307
ENSMUSG00000102415	A430110C17Rik	0.615205	0.082547	3.16678	0.0751503	0.700307
ENSMUSG00000024791	Cdca5	-0.382679	3.04897	3.16508	0.0752286	0.700307
ENSMUSG00000006342	Susd2	-0.780323	-0.804584	3.16276	0.0753357	0.700307
ENSMUSG00000039782	Cpeb2	0.330655	4.41865	3.16232	0.0753558	0.700307
ENSMUSG00000071181	3830408C21Rik	0.416587	1.54222	3.16129	0.0754037	0.700307
ENSMUSG00000102874	Gm37137	0.838146	-0.795692	3.16078	0.0754271	0.700307
ENSMUSG00000101797	Gm29266	-1.6176	-2.70099	3.15923	0.0754986	0.700307
ENSMUSG00000061615	Hist1h2ab	-0.288763	6.72041	3.15907	0.0755063	0.700307
ENSMUSG00000033589	Reep4	-0.411105	2.26992	3.1589	0.0755141	0.700307
ENSMUSG00000022768	Ccdc116	0.421894	1.43878	3.1588	0.0755187	0.700307
ENSMUSG00000028792	Ak2	-0.312175	5.26127	3.15856	0.0755296	0.700307
ENSMUSG00000082029	H3f3c	-0.410951	1.67428	3.15825	0.0755443	0.700307
ENSMUSG00000106691	2700029L08Rik	0.439562	1.33938	3.15614	0.0756418	0.70059
ENSMUSG00000061482	Hist1h4d	-0.289694	7.64736	3.15584	0.0756555	0.70059
ENSMUSG00000091511	Vmn2r87	0.722223	-0.655516	3.1541	0.0757365	0.700886
ENSMUSG00000093656	Gm20628	0.702166	1.52854	3.15342	0.0757682	0.700886
ENSMUSG00000022425	Enpp2	0.364879	2.42126	3.15171	0.0758474	0.700982
ENSMUSG00000038967	Pdk2	-0.372272	2.87297	3.15146	0.0758593	0.700982
ENSMUSG00000028661	Epha8	0.462822	2.60515	3.1491	0.0759687	0.701506
ENSMUSG00000031312	Itgb1bp2	0.636042	0.0741584	3.1485	0.0759968	0.701506
ENSMUSG00000039611	Tmem246	0.330875	4.99984	3.14521	0.0761501	0.702542
ENSMUSG00000057337	Chst3	-0.409087	2.50281	3.14436	0.07619	0.702542
ENSMUSG00000097162	2310010J17Rik	-0.696417	-0.423487	3.14209	0.076296	0.703146
ENSMUSG00000020363	Gfpt2	0.361643	3.17935	3.1392	0.0764311	0.703991
ENSMUSG00000073889	Il11ra1	-0.371409	2.23289	3.13799	0.0764881	0.703991
ENSMUSG00000010175	Prox1	0.328053	3.2393	3.13754	0.0765093	0.703991
ENSMUSG00000051067	Lingo3	0.378971	2.60826	3.13515	0.0766212	0.704647
ENSMUSG00000107706	Gm44022	0.539601	0.482811	3.13217	0.0767615	0.705149
ENSMUSG00000090273	Prr22	0.86533	-1.23932	3.13189	0.0767746	0.705149
ENSMUSG00000053198	Prx	-0.414032	1.73196	3.13092	0.0768204	0.705149
ENSMUSG00000021596	Mctp1	0.48316	4.42991	3.12968	0.0768787	0.705149
ENSMUSG00000065820	Gm26316	-0.441273	3.47981	3.12822	0.0769477	0.705149
ENSMUSG00000021732	Fgf10	0.495612	0.465796	3.12812	0.0769523	0.705149
ENSMUSG00000040797	Iqsec3	0.305751	4.19526	3.12796	0.0769601	0.705149
ENSMUSG00000050248	Evc2	-0.361622	3.30416	3.12484	0.0771077	0.705806
ENSMUSG00000025370	Cdh9	0.537526	2.61588	3.12361	0.0771657	0.705806
ENSMUSG00000030770	Parva	-0.357587	4.22956	3.1223	0.0772278	0.705806
ENSMUSG00000075324	Fign	0.520987	0.637955	3.12163	0.0772595	0.705806
ENSMUSG00000101355	Hist1h3h	-0.291855	5.84766	3.12034	0.0773206	0.705806
ENSMUSG00000049932	H2afx	-0.297444	6.11556	3.11659	0.0774988	0.705806
ENSMUSG00000052301	Doc2a	0.346579	2.70305	3.11632	0.0775117	0.705806
ENSMUSG00000027900	Dram2	0.358428	4.5257	3.11627	0.077514	0.705806
ENSMUSG00000085311	Gm15445	0.927287	-1.32411	3.11609	0.0775228	0.705806
ENSMUSG00000109460	Gm45591	0.47816	0.886056	3.11599	0.0775274	0.705806
ENSMUSG00000025024	Smndc1	-0.312419	4.13566	3.11525	0.0775625	0.705806
ENSMUSG00000026605	Cenpf	-0.378742	6.43477	3.1151	0.0775699	0.705806
ENSMUSG00000033083	Tbc1d4	-0.374599	4.37779	3.11481	0.0775835	0.705806
ENSMUSG00000041736	Tspo	-0.614916	0.148423	3.11349	0.0776465	0.705806
ENSMUSG00000020232	Hmg20b	-0.329511	3.6742	3.11212	0.077712	0.705806
ENSMUSG00000033318	Gstt2	0.690207	-0.501956	3.11197	0.0777188	0.705806
ENSMUSG00000088442	Gm23553	2.04252	-3.09825	3.11104	0.0777633	0.705806
ENSMUSG00000106184	Gm43463	0.709387	-0.51591	3.11104	0.0777635	0.705806
ENSMUSG00000037679	Inf2	-0.588024	2.28394	3.10885	0.0778681	0.706373
ENSMUSG00000016150	Tenm1	0.370426	5.85535	3.10713	0.07795	0.706373
ENSMUSG00000019295	Tmem129	-0.340769	3.88274	3.10613	0.0779983	0.706373
ENSMUSG00000108802	Gm44769	0.563193	0.46381	3.10589	0.0780095	0.706373
ENSMUSG00000038807	Rap1gap2	0.346243	5.71591	3.10548	0.0780293	0.706373
ENSMUSG00000083650	Gm13357	-1.42066	-2.39115	3.10428	0.078087	0.706526
ENSMUSG00000091864	Gm17102	0.702813	-0.553251	3.10314	0.0781414	0.706651
ENSMUSG00000104814	Gm42979	0.415102	2.2043	3.10157	0.0782167	0.706963
ENSMUSG00000097536	2610037D02Rik	0.425385	3.0985	3.09894	0.0783432	0.707651
ENSMUSG00000023903	Mmp25	-0.591171	-0.0197317	3.09691	0.078441	0.707651
ENSMUSG00000035429	Ptprh	0.556114	0.165695	3.09614	0.078478	0.707651
ENSMUSG00000062284	Gm6030	1.13356	-1.7883	3.09594	0.0784878	0.707651
ENSMUSG00000085511	Gm11738	-0.546072	0.380996	3.09576	0.0784965	0.707651
ENSMUSG00000103763	Gm37860	0.946204	-1.34705	3.09158	0.0786983	0.708238
ENSMUSG00000080850	Gm12439	1.41569	-2.3464	3.09135	0.0787097	0.708238
ENSMUSG00000062526	Mppe1	-0.491007	0.71377	3.09046	0.0787525	0.708238
ENSMUSG00000040183	Ankrd6	-0.31142	6.4872	3.0901	0.0787699	0.708238
ENSMUSG00000045349	Sh2d5	0.340081	2.87135	3.08993	0.0787782	0.708238
ENSMUSG00000071369	Map3k5	0.376545	2.23478	3.08782	0.0788805	0.708238
ENSMUSG00000097961	Gm27000	0.44354	1.14068	3.08777	0.0788826	0.708238
ENSMUSG00000059060	Rad51b	-0.596063	0.238286	3.08682	0.0789287	0.708238
ENSMUSG00000109640	Gm45413	0.546333	0.606949	3.08494	0.0790201	0.708238
ENSMUSG00000030075	Cntn3	0.338815	3.08156	3.08477	0.0790287	0.708238
ENSMUSG00000096243	Gm24265	0.417613	4.73637	3.08398	0.0790668	0.708238
ENSMUSG00000078879	Zfp973	0.324727	3.61102	3.08353	0.0790888	0.708238
ENSMUSG00000006517	Mvd	0.397163	5.14524	3.08346	0.0790919	0.708238
ENSMUSG00000000202	Btbd17	-0.344711	3.4679	3.08144	0.0791904	0.708364
ENSMUSG00000000247	Lhx2	-0.284171	7.13361	3.08091	0.0792163	0.708364
ENSMUSG00000045954	Cavin2	0.495323	1.02415	3.07951	0.0792842	0.708364
ENSMUSG00000098206	A430106G13Rik	0.437622	2.83821	3.07916	0.0793016	0.708364
ENSMUSG00000036894	Rap2b	-0.318251	4.86341	3.07763	0.079376	0.708364
ENSMUSG00000046152	Fut10	-0.322556	3.60901	3.07757	0.0793792	0.708364
ENSMUSG00000035769	Xylb	-0.444162	1.20964	3.07731	0.0793916	0.708364
ENSMUSG00000021703	Serinc5	-0.301032	6.41449	3.07617	0.0794475	0.708499
ENSMUSG00000087344	Gm15627	1.33746	-2.34547	3.07233	0.0796351	0.709807
ENSMUSG00000073535	Gm5532	-0.742087	-0.409407	3.06977	0.0797607	0.710097
ENSMUSG00000024664	Fads3	0.352821	3.82878	3.06877	0.0798096	0.710097
ENSMUSG00000108597	Gm44708	0.654108	-0.0788139	3.06806	0.0798449	0.710097
ENSMUSG00000028399	Ptprd	0.29007	8.27849	3.06643	0.079925	0.710097
ENSMUSG00000061724	Gm2423	0.359878	2.75491	3.06596	0.0799477	0.710097
ENSMUSG00000025468	Caly	0.348386	4.03222	3.06503	0.0799934	0.710097
ENSMUSG00000097777	Gm16794	0.819717	-1.02615	3.06447	0.0800212	0.710097
ENSMUSG00000055254	Ntrk2	0.33676	7.89552	3.06388	0.0800503	0.710097
ENSMUSG00000063796	Slc22a8	0.38971	1.74707	3.06302	0.0800925	0.710097
ENSMUSG00000115232	AC174678.2	0.631847	1.16641	3.06264	0.0801112	0.710097
ENSMUSG00000039131	Gipc2	1.01093	-1.82419	3.06252	0.0801175	0.710097
ENSMUSG00000028339	Col15a1	0.353173	2.43561	3.06049	0.0802175	0.710365
ENSMUSG00000042507	Elmsan1	-0.298463	4.65941	3.05855	0.0803134	0.710365
ENSMUSG00000071073	Lrrc73	0.331147	3.23899	3.05828	0.0803268	0.710365
ENSMUSG00000102428	Pcdhga12	-0.301957	4.199	3.05823	0.0803293	0.710365
ENSMUSG00000062510	Nsl1	-0.40352	3.02728	3.05606	0.0804365	0.710365
ENSMUSG00000022034	Esco2	-0.338851	3.88149	3.05414	0.0805318	0.710365
ENSMUSG00000033542	Arhgef5	-0.386776	1.93104	3.05368	0.0805544	0.710365
ENSMUSG00000036854	Hspb6	-0.533114	0.561716	3.05246	0.080615	0.710365
ENSMUSG00000034334	Fam151b	0.399092	1.69281	3.05166	0.0806549	0.710365
ENSMUSG00000022901	Cd86	0.763915	-0.989218	3.05108	0.0806837	0.710365
ENSMUSG00000115138	AC130671.1	0.93808	-1.41837	3.05054	0.0807103	0.710365
ENSMUSG00000042104	Uggt2	0.296342	4.76614	3.05033	0.0807209	0.710365
ENSMUSG00000033910	Gucy1a3	0.316983	7.2447	3.04946	0.0807638	0.710365
ENSMUSG00000073174	Gm29254	0.955546	-1.51163	3.04888	0.080793	0.710365
ENSMUSG00000026239	Pde6d	0.329119	4.28054	3.04838	0.0808177	0.710365
ENSMUSG00000005354	Txn2	-0.347715	4.67802	3.04829	0.0808221	0.710365
ENSMUSG00000037419	Endod1	0.371361	3.31988	3.04726	0.0808735	0.710365
ENSMUSG00000081810	Gm11878	1.63354	-2.34706	3.04704	0.0808842	0.710365
ENSMUSG00000110556	Gm45762	0.668739	0.0580167	3.04389	0.0810414	0.711386
ENSMUSG00000013523	Bcas1	0.701455	-0.761985	3.04219	0.0811266	0.711583
ENSMUSG00000106815	Gm43658	0.516256	0.870251	3.04154	0.0811589	0.711583
ENSMUSG00000037172	E330009J07Rik	-0.291136	7.84288	3.04098	0.0811867	0.711583
ENSMUSG00000083889	E530001F21Rik	-1.31166	-2.17544	3.03704	0.081384	0.712952
ENSMUSG00000028799	Zfp362	-0.394774	4.43747	3.03144	0.0816654	0.714004
ENSMUSG00000051951	Xkr4	0.307605	6.09367	3.03077	0.0816993	0.714004
ENSMUSG00000070436	Serpinh1	-0.286558	6.09651	3.03023	0.0817262	0.714004
ENSMUSG00000039910	Cited2	-0.293957	4.95527	3.02998	0.0817389	0.714004
ENSMUSG00000054850	Smim10l2a	0.409823	3.68933	3.02984	0.0817462	0.714004
ENSMUSG00000056481	Cd248	-0.404494	1.58528	3.02975	0.0817508	0.714004
ENSMUSG00000079444	Gm21981	-0.394626	2.01785	3.02675	0.0819018	0.714087
ENSMUSG00000041703	Zic5	-0.536905	2.48127	3.02652	0.0819134	0.714087
ENSMUSG00000033102	Cdc14b	-0.37932	2.05814	3.02551	0.0819647	0.714087
ENSMUSG00000027330	Cdc25b	-0.294983	4.79396	3.02379	0.0820514	0.714087
ENSMUSG00000032289	Thsd4	-0.644277	3.80276	3.02362	0.0820599	0.714087
ENSMUSG00000086754	Gm16098	0.66198	-0.475971	3.0233	0.0820764	0.714087
ENSMUSG00000051341	Zfp52	0.387136	1.83273	3.02298	0.0820926	0.714087
ENSMUSG00000022641	Bbx	-0.346354	5.71037	3.02225	0.0821295	0.714087
ENSMUSG00000021556	Golm1	-0.340501	5.85186	3.02223	0.0821305	0.714087
ENSMUSG00000038456	Dennd2a	-0.310047	5.0636	3.01713	0.0823891	0.715977
ENSMUSG00000035365	Parpbp	-0.361065	2.74794	3.01471	0.0825122	0.716688
[truncated: 15,364 more rows]

## Sheet: E17.5_CX_Male-GO
query.number	significant	p.value	term.size	query.size	overlap.size	precision	recall	term.id	domain	subgraph.number	term.name	relative.depth	intersection
1	TRUE	0.000307	4	97	3	0.031	0.75	GO:0031720	MF	17	haptoglobin binding	1	HBA-A2,HBA-A1,HBB-BT
1	TRUE	0.000918	15	121	4	0.033	0.267	GO:0030903	BP	13	notochord development	2	COBL,COL2A1,CRB2,GLI2
1	TRUE	0.00254	8	97	3	0.031	0.375	GO:0019825	MF	11	oxygen binding	1	HBA-A2,HBA-A1,HBB-BT
1	TRUE	0.0161	12	119	3	0.025	0.25	GO:0004890	MF	1	GABA-A receptor activity	2	GABRA1,GABRG3,GABRA5
1	TRUE	0.018	3	101	2	0.02	0.667	GO:0033504	BP	9	floor plate development	1	COBL,GLI2
1	TRUE	0.018	14	119	3	0.025	0.214	GO:0016917	MF	1	GABA receptor activity	1	GABRA1,GABRG3,GABRA5
1	TRUE	0.018	10	26	2	0.077	0.2	GO:0050136	MF	7	NADH dehydrogenase (quinone) activity	2	MT-ND3,MT-ND4L
1	TRUE	0.018	10	26	2	0.077	0.2	GO:0008137	MF	7	NADH dehydrogenase (ubiquinone) activity	3	MT-ND3,MT-ND4L
1	TRUE	0.0347	282	121	8	0.066	0.028	GO:0048568	BP	13	embryonic organ development	1	EGFR,COBL,COL2A1,LEF1,CYR61,CRB2,MICAL2,GLI2
1	TRUE	0.0347	16	26	2	0.077	0.125	GO:0016655	MF	7	oxidoreductase activity, acting on NAD(P)H, quinone or similar compound as acceptor	1	MT-ND3,MT-ND4L
1	TRUE	0.0347	16	26	2	0.077	0.125	GO:0003954	MF	7	NADH dehydrogenase activity	1	MT-ND3,MT-ND4L
1	TRUE	0.0347	27	97	3	0.031	0.111	GO:0016684	MF	3	oxidoreductase activity, acting on peroxide as acceptor	1	HBA-A2,HBA-A1,HBB-BT
1	TRUE	0.0347	25	97	3	0.031	0.12	GO:0004601	MF	3	peroxidase activity	2	HBA-A2,HBA-A1,HBB-BT
1	TRUE	0.0347	105	112	5	0.045	0.048	GO:0043177	MF	12	organic acid binding	1	PTGDS,GRIN3A,STX3,HBA-A2,HBA-A1
1	TRUE	0.0395	72	101	4	0.04	0.056	GO:0048565	BP	6	digestive tract development	1	KLF5,EGFR,COBL,GLI2
1	TRUE	0.0448	476	121	10	0.083	0.021	GO:0043009	BP	2	chordate embryonic development	2	EGFR,COBL,COL2A1,LEF1,CYR61,CRB2,GLI2,DSC3,HBA-A2,HBA-A1
1	TRUE	0.0448	108	121	5	0.041	0.046	GO:0071772	BP	10	response to BMP	1	COL2A1,LEF1,CYR61,CRB2,LEFTY2
1	TRUE	0.0448	108	121	5	0.041	0.046	GO:0071773	BP	10	cellular response to BMP stimulus	1	COL2A1,LEF1,CYR61,CRB2,LEFTY2
1	TRUE	0.0459	430	66	7	0.106	0.016	GO:0015318	MF	8	inorganic molecular entity transmembrane transporter activity	1	SLC6A11,SLC7A3,KCNK9,GRIN3A,SLC16A11,GABRG3,TRPC2
1	TRUE	0.0496	487	121	10	0.083	0.021	GO:0009792	BP	2	embryo development ending in birth or egg hatching	1	EGFR,COBL,COL2A1,LEF1,CYR61,CRB2,GLI2,DSC3,HBA-A2,HBA-A1

## Sheet: E17.5_CB_Female-DE
Ensembl_ID	Gene_name	logFC	logCPM	LR	PValue	FDR
ENSMUSG00000019929	Dcn	-3.08478	2.34648	310.087	2.09049e-69	3.90001e-65
ENSMUSG00000030108	Slc6a13	-2.43122	1.60416	183.058	1.04198e-41	9.71961e-38
ENSMUSG00000036446	Lum	-2.85788	0.886238	144.245	3.14042e-33	1.95292e-29
ENSMUSG00000094103	1700047I17Rik2	-4.52067	3.47112	141.434	1.29332e-32	6.03207e-29
ENSMUSG00000004364	Cul3	0.835047	7.44414	106.723	5.11827e-25	1.90973e-21
ENSMUSG00000108815	AC149222.1	8.64654	-0.963598	99.2682	2.20523e-23	6.85678e-20
ENSMUSG00000035202	Lars2	2.10813	6.66784	87.5146	8.36584e-21	2.22962e-17
ENSMUSG00000001119	Col6a1	-1.15927	3.7355	80.417	3.03181e-19	7.07018e-16
ENSMUSG00000048126	Col6a3	-1.28864	3.91449	79.1169	5.85425e-19	1.21352e-15
ENSMUSG00000098178	Gm42418	1.58068	9.86657	71.1821	3.25723e-17	6.0767e-14
ENSMUSG00000048424	Ranbp3l	-2.14535	0.0967855	70.5367	4.51773e-17	7.66206e-14
ENSMUSG00000021390	Ogn	-2.12444	0.0169015	69.3462	8.26103e-17	1.28432e-13
ENSMUSG00000037625	Cldn11	-1.55725	1.28479	57.207	3.92267e-14	5.62933e-11
ENSMUSG00000013584	Aldh1a2	-1.52753	0.773542	51.5994	6.80637e-13	9.06997e-10
ENSMUSG00000098395	Gm27998	5.00644	-1.27348	46.8019	7.85392e-12	9.76818e-09
ENSMUSG00000095595	Fam177a	0.623984	5.6827	44.3931	2.68636e-11	3.13229e-08
ENSMUSG00000095969	Rnu1a1	2.12125	3.89977	43.7124	3.80357e-11	4.17408e-08
ENSMUSG00000081604	Gm11518	1.08535	3.03422	41.886	9.67531e-11	1.00279e-07
ENSMUSG00000020000	Moxd1	-1.01013	1.84314	41.6519	1.09059e-10	1.07085e-07
ENSMUSG00000040055	Gjb6	-1.7949	-0.232779	41.3389	1.27999e-10	1.11915e-07
ENSMUSG00000036814	Slc6a20a	-1.21078	1.19191	41.2169	1.36238e-10	1.11915e-07
ENSMUSG00000015090	Ptgds	-1.22859	2.68069	41.211	1.36651e-10	1.11915e-07
ENSMUSG00000106106	CT010467.1	1.125	4.37511	41.1922	1.37974e-10	1.11915e-07
ENSMUSG00000041559	Fmod	-1.93036	-0.434692	40.6631	1.80874e-10	1.40599e-07
ENSMUSG00000107905	Gm44230	-1.28084	0.37516	39.1874	3.85009e-10	2.87309e-07
ENSMUSG00000030237	Slco1a4	-0.953003	1.51184	37.7529	8.02974e-10	5.76165e-07
ENSMUSG00000029373	Pf4	-2.06825	-0.989891	37.1784	1.07799e-09	7.44853e-07
ENSMUSG00000032419	Tbx18	-1.67834	1.11139	34.9619	3.36212e-09	2.24014e-06
ENSMUSG00000037206	Islr	-0.658816	3.56944	34.7619	3.72597e-09	2.39696e-06
ENSMUSG00000109162	2900027M19Rik	-0.874174	1.88773	33.1839	8.38437e-09	5.13619e-06
ENSMUSG00000109385	Gm44518	-1.14195	0.467794	33.1493	8.53462e-09	5.13619e-06
ENSMUSG00000061353	Cxcl12	-0.630758	4.46522	33.0773	8.85649e-09	5.16334e-06
ENSMUSG00000052187	Hbb-y	1.93806	-0.211175	31.8521	1.66366e-08	9.40521e-06
ENSMUSG00000020473	Aebp1	-0.975926	1.07146	31.278	2.23599e-08	1.2269e-05
ENSMUSG00000065870	Rnu3a	1.01594	3.96305	30.9471	2.65164e-08	1.4134e-05
ENSMUSG00000036103	Colec12	-1.14707	2.72889	30.4451	3.43454e-08	1.77986e-05
ENSMUSG00000026043	Col3a1	-2.08836	5.5643	30.1746	3.94856e-08	1.99093e-05
ENSMUSG00000105202	C230031I18Rik	-0.968673	0.944918	30.117	4.06749e-08	1.99692e-05
ENSMUSG00000109239	Gm45176	-1.42274	-0.499059	29.5534	5.43966e-08	2.60199e-05
ENSMUSG00000039109	F13a1	-1.87126	1.32131	29.5044	5.57888e-08	2.60199e-05
ENSMUSG00000105637	Gm42480	-1.18798	0.00689506	28.2086	1.0892e-07	4.95613e-05
ENSMUSG00000046229	Scand1	0.645282	3.3521	27.5619	1.52147e-07	6.75822e-05
ENSMUSG00000028763	Hspg2	-0.488609	5.06248	27.3711	1.67918e-07	7.28531e-05
ENSMUSG00000000753	Serpinf1	-1.10156	0.909951	27.049	1.98359e-07	8.27873e-05
ENSMUSG00000059049	Frem1	-0.691184	3.64073	27.0361	1.99691e-07	8.27873e-05
ENSMUSG00000020241	Col6a2	-0.926935	2.91502	26.4964	2.6403e-07	0.000106495
ENSMUSG00000109523	Gdf1	0.700325	2.16113	26.4655	2.68291e-07	0.000106495
ENSMUSG00000025780	Itih5	-0.704917	3.89879	26.2037	3.07231e-07	0.000118523
ENSMUSG00000001506	Col1a1	-1.35947	3.02655	26.1783	3.11302e-07	0.000118523
ENSMUSG00000029661	Col1a2	-1.30469	4.55738	26.0829	3.27068e-07	0.000122036
ENSMUSG00000057722	Lepr	-0.954072	0.926707	25.7095	3.9686e-07	0.000145173
ENSMUSG00000054555	Adam12	-0.567513	3.26208	25.3812	4.7049e-07	0.000168797
ENSMUSG00000105624	Gm43187	-0.811712	1.42466	25.044	5.60355e-07	0.000195505
ENSMUSG00000103161	Gm38148	-1.05753	0.36501	25.0251	5.65893e-07	0.000195505
ENSMUSG00000040310	Alx4	-1.20842	0.582044	24.8217	6.28852e-07	0.000210439
ENSMUSG00000084399	Gm15666	-1.05451	0.262125	24.8131	6.31678e-07	0.000210439
ENSMUSG00000032812	Arap1	-0.512905	4.09796	24.7536	6.51462e-07	0.000213222
ENSMUSG00000098641	Rnu3b4	6.08896	3.86857	24.4339	7.69028e-07	0.000247362
ENSMUSG00000106384	Gm43188	-0.709042	1.9044	24.3282	8.12395e-07	0.000256882
ENSMUSG00000095648	Gm2004	-2.28025	0.472898	24.0449	9.41174e-07	0.000292642
ENSMUSG00000107512	Gm44433	-0.631954	2.23342	23.7712	1.08496e-06	0.000331821
ENSMUSG00000032564	Cpne4	0.890693	2.05354	23.697	1.12755e-06	0.000339285
ENSMUSG00000048583	Igf2	-0.883455	4.86575	23.0277	1.59687e-06	0.000472877
ENSMUSG00000109874	Gm9911	-1.10176	-0.00149835	22.9522	1.66079e-06	0.000484121
ENSMUSG00000026365	Cfh	-1.52251	2.76582	22.8872	1.71796e-06	0.000493082
ENSMUSG00000080078	Gm15583	-1.22278	-0.435534	22.787	1.80986e-06	0.000505488
ENSMUSG00000029718	Pcolce	-1.15224	0.526093	22.7778	1.81857e-06	0.000505488
ENSMUSG00000109725	Gm45265	-0.879162	0.707581	22.7527	1.84247e-06	0.000505488
ENSMUSG00000028369	Svep1	-0.513204	4.52345	22.7109	1.88293e-06	0.000507002
ENSMUSG00000030711	Sult1a1	-1.44164	-0.560209	22.6912	1.90235e-06	0.000507002
ENSMUSG00000014030	Pax5	0.671627	2.39634	22.609	1.98554e-06	0.000517255
ENSMUSG00000106320	Gm42992	-0.543887	2.98851	22.5986	1.99627e-06	0.000517255
ENSMUSG00000039278	Pcsk1n	0.384686	5.60584	21.8985	2.87461e-06	0.000734641
ENSMUSG00000026837	Col5a1	-0.473812	4.92296	21.5651	3.42022e-06	0.000855981
ENSMUSG00000102317	Gm37628	-0.62837	1.98332	21.5506	3.44618e-06	0.000855981
ENSMUSG00000114970	AC164978.1	-0.889452	0.623635	21.5173	3.50654e-06	0.000855981
ENSMUSG00000084890	A830036E02Rik	-1.11171	0.0974608	21.5029	3.53294e-06	0.000855981
ENSMUSG00000029231	Pdgfra	-0.522721	6.41008	21.3979	3.73182e-06	0.000892576
ENSMUSG00000072675	Duxbl2	0.976152	1.17614	21.0991	4.36124e-06	0.00102991
ENSMUSG00000103924	Gm37895	-0.615439	2.58124	21.0168	4.5528e-06	0.00106171
ENSMUSG00000106049	Gm43019	-0.577679	2.36134	20.9546	4.70298e-06	0.00107936
ENSMUSG00000022949	Clic6	-1.03405	0.0833032	20.9379	4.74419e-06	0.00107936
ENSMUSG00000096764	Gm21985	0.966933	2.51446	20.8629	4.93354e-06	0.00109955
ENSMUSG00000009246	Trpm5	-1.15324	-0.258392	20.8562	4.95079e-06	0.00109955
ENSMUSG00000109529	Gm44801	-0.738986	1.22905	20.8207	5.04348e-06	0.00110695
ENSMUSG00000104221	Gm37051	-0.947486	0.287024	20.6607	5.48309e-06	0.00118945
ENSMUSG00000112478	AC153370.2	-0.677509	4.12554	20.6138	5.619e-06	0.00120492
ENSMUSG00000019899	Lama2	-0.573259	3.31721	20.3541	6.43539e-06	0.0013643
ENSMUSG00000030022	Adamts9	-0.488862	3.19107	20.3271	6.52707e-06	0.00136819
ENSMUSG00000026586	Prrx1	-0.764629	1.32421	20.2254	6.88344e-06	0.00142686
ENSMUSG00000104994	Gm42989	-0.728666	1.36543	20.1024	7.34056e-06	0.0015049
ENSMUSG00000105445	Gm42972	-0.864238	0.531176	20.0594	7.50755e-06	0.0015224
ENSMUSG00000048015	Neurod4	-0.71383	3.20629	19.8817	8.23868e-06	0.0016527
ENSMUSG00000009376	Met	0.657818	1.81821	19.6496	9.30214e-06	0.00184618
ENSMUSG00000104132	Gm36952	-0.560555	2.5035	19.5149	9.98168e-06	0.00196019
ENSMUSG00000061833	Gm6311	4.3692	-2.32518	19.4533	1.03091e-05	0.00200341
ENSMUSG00000109536	9330162G02Rik	-0.422452	4.64864	19.3839	1.06906e-05	0.00205612
ENSMUSG00000050295	Foxc1	-0.79118	2.16426	19.3212	1.10473e-05	0.00210305
ENSMUSG00000107858	Gm43879	-0.757873	1.05113	19.2256	1.16142e-05	0.00218864
ENSMUSG00000080076	Hist1h2aj	5.79781	-2.99458	18.8851	1.38831e-05	0.00259003
ENSMUSG00000106408	Gm43321	-1.55967	-1.26107	18.8327	1.42696e-05	0.00263578
ENSMUSG00000007655	Cav1	-0.432225	3.87484	18.7253	1.50967e-05	0.00276121
ENSMUSG00000030102	Itpr1	-0.775366	7.22686	18.5403	1.6635e-05	0.00298429
ENSMUSG00000105663	Gm43606	-0.761091	0.828425	18.5401	1.66363e-05	0.00298429
ENSMUSG00000106337	Gm42478	-0.943054	0.10683	18.4809	1.71618e-05	0.00304924
ENSMUSG00000012819	Cdh23	-0.479546	3.55077	18.4414	1.75209e-05	0.00308368
ENSMUSG00000027737	Slc7a11	-0.641016	3.56337	18.3183	1.869e-05	0.0032587
ENSMUSG00000105733	Gm42973	-0.721301	1.02448	18.2971	1.88998e-05	0.00326476
ENSMUSG00000015647	Lama5	-0.640342	3.86319	18.2596	1.92755e-05	0.00328431
ENSMUSG00000103098	Gm37559	-2.30811	-2.04617	18.2507	1.9365e-05	0.00328431
ENSMUSG00000109574	B230206I08Rik	-0.686042	1.30616	18.2227	1.96519e-05	0.00330293
ENSMUSG00000062980	Cped1	-1.16425	1.1241	18.1389	2.05364e-05	0.00342078
ENSMUSG00000103377	Gm37180	-0.857609	0.509202	18.0824	2.11553e-05	0.00349268
ENSMUSG00000109362	Gm44562	-1.01676	-0.208539	17.878	2.35526e-05	0.00385436
ENSMUSG00000032194	Kank2	-0.426252	3.46425	17.3604	3.09194e-05	0.00501593
ENSMUSG00000109139	Gm44798	-0.762786	0.784461	17.2645	3.25204e-05	0.00523018
ENSMUSG00000032332	Col12a1	-0.442121	4.2229	17.1914	3.37963e-05	0.00538892
ENSMUSG00000108880	Gm44560	-0.584888	1.69706	16.7729	4.21318e-05	0.0066611
ENSMUSG00000026674	Ddr2	-0.483851	3.25011	16.6391	4.52096e-05	0.00708765
ENSMUSG00000058099	Nfam1	-1.00911	-0.289924	16.5798	4.66459e-05	0.00725189
ENSMUSG00000110246	C130073E24Rik	-0.526151	2.44172	16.5371	4.77084e-05	0.00735577
ENSMUSG00000032318	Isl2	1.21246	-0.220936	16.3603	5.23708e-05	0.00800844
ENSMUSG00000053830	Gm9923	-1.74838	-0.145263	16.298	5.41202e-05	0.00820867
ENSMUSG00000106147	Rnu3a	-0.37604	5.08139	16.2505	5.54938e-05	0.00828596
ENSMUSG00000028197	Col24a1	-0.512922	3.14529	16.2497	5.55181e-05	0.00828596
ENSMUSG00000104240	Gm36858	-0.84038	0.341635	16.1805	5.7585e-05	0.00852623
ENSMUSG00000064080	Fbln2	-0.343326	5.07166	16.0173	6.2767e-05	0.00922032
ENSMUSG00000107779	Gm43874	-0.875562	0.15329	15.9533	6.49246e-05	0.00939974
ENSMUSG00000111904	AC165349.1	-1.53912	-0.261218	15.9512	6.49961e-05	0.00939974
ENSMUSG00000115497	AC131033.1	0.711268	1.32508	15.9335	6.56078e-05	0.00941523
ENSMUSG00000044339	Alkbh2	-0.610914	1.51903	15.8117	6.99673e-05	0.00996419
ENSMUSG00000104936	2610011E03Rik	-0.677236	1.27275	15.729	7.30946e-05	0.0103307
ENSMUSG00000042514	Klhl14	0.627992	1.79145	15.6702	7.54014e-05	0.0105766
ENSMUSG00000106386	Gm42991	-0.473244	2.58481	15.6197	7.74454e-05	0.0107822
ENSMUSG00000098488	Pla2g4b	-0.485551	3.40855	15.5964	7.84036e-05	0.0108348
ENSMUSG00000020182	Ddc	1.06302	0.677375	15.5489	8.03986e-05	0.0109222
ENSMUSG00000084932	Gm15156	5.4203	-3.15843	15.5468	8.04863e-05	0.0109222
ENSMUSG00000114153	AC115744.1	-0.706253	1.13362	15.5397	8.07926e-05	0.0109222
ENSMUSG00000109359	Gm44797	-0.733335	0.732104	15.4379	8.52593e-05	0.0114432
ENSMUSG00000107169	Gm43796	-1.21037	-0.770794	15.4112	8.6474e-05	0.0115233
ENSMUSG00000102594	Gm38381	-0.69265	0.881705	15.3757	8.81127e-05	0.0116211
ENSMUSG00000110631	Gm42047	-0.584053	7.74008	15.3684	8.84541e-05	0.0116211
ENSMUSG00000104100	Gm37880	-0.812474	0.323253	15.338	8.98877e-05	0.0117269
ENSMUSG00000104339	C130089K02Rik	-0.620575	1.37554	15.2837	9.25123e-05	0.0119855
ENSMUSG00000103642	Gm37769	-0.785705	0.404329	15.2409	9.4632e-05	0.0120877
ENSMUSG00000055452	Gm7353	-0.740609	0.743072	15.2178	9.57951e-05	0.0120877
ENSMUSG00000107414	6330419E04Rik	-1.06084	-0.621151	15.2165	9.58638e-05	0.0120877
ENSMUSG00000110238	Gm19269	-2.0982	-2.18679	15.2159	9.58932e-05	0.0120877
ENSMUSG00000105584	Gm42588	-1.00026	-0.0104973	15.192	9.71119e-05	0.0121592
ENSMUSG00000033774	Npbwr1	-0.700609	1.08134	15.1695	9.82797e-05	0.0122234
ENSMUSG00000109122	A230103L15Rik	-0.58143	1.85966	15.0287	0.000105888	0.0130333
ENSMUSG00000106826	Gm42583	-0.550962	2.55454	15.0234	0.000106189	0.0130333
ENSMUSG00000023064	Sncg	1.08139	2.26185	14.9699	0.000109239	0.0133201
ENSMUSG00000108890	Gm44847	-1.22765	-0.928843	14.9552	0.000110095	0.0133373
ENSMUSG00000110068	Gm45294	-1.25729	-0.994217	14.8932	0.000113774	0.013694
ENSMUSG00000093575	Gm20695	1.84249	-1.47702	14.8669	0.000115368	0.0137528
ENSMUSG00000092252	Gm20499	1.86491	-1.4852	14.8407	0.000116983	0.0137528
ENSMUSG00000109648	Svet1	-0.836655	0.216949	14.8378	0.000117163	0.0137528
ENSMUSG00000025650	Col7a1	-0.564425	1.64931	14.8308	0.000117601	0.0137528
ENSMUSG00000050860	Phospho1	3.37311	-2.57575	14.8252	0.000117948	0.0137528
ENSMUSG00000032373	Car12	-0.768668	0.630771	14.7848	0.000120505	0.0139636
ENSMUSG00000099913	Gm28551	0.964709	0.922962	14.6915	0.000126616	0.0145812
ENSMUSG00000033060	Lmo7	-0.568041	2.95754	14.6519	0.000129304	0.0147389
ENSMUSG00000028487	Bnc2	0.729403	2.41268	14.6481	0.000129566	0.0147389
ENSMUSG00000054509	Parp4	-0.783572	0.417228	14.5288	0.000138033	0.0156006
ENSMUSG00000028364	Tnc	-0.301053	8.95637	14.5162	0.000138957	0.0156006
ENSMUSG00000102642	A130048G24Rik	-0.852568	0.0812149	14.5069	0.00013965	0.0156006
ENSMUSG00000094832	Gm21846	-1.23934	-1.01934	14.43	0.000145466	0.0160982
ENSMUSG00000065944	Rnu2-10	-1.75716	5.7809	14.4253	0.000145829	0.0160982
ENSMUSG00000025407	Gli1	-0.503396	4.45884	14.3575	0.000151174	0.01659
ENSMUSG00000114501	AC154176.2	-0.574318	1.55577	14.2576	0.000159419	0.0173925
ENSMUSG00000057123	Gja5	-0.848983	0.373852	14.2077	0.000163697	0.0177554
ENSMUSG00000000247	Lhx2	1.35746	0.443043	14.1848	0.000165701	0.0178689
ENSMUSG00000030111	A2m	-0.764681	1.86119	14.1651	0.000167445	0.0179532
ENSMUSG00000112596	AC153494.1	-0.506207	1.95637	14.0043	0.00018239	0.0194438
ENSMUSG00000039831	Arhgap29	-0.371936	4.86179	13.9499	0.000187743	0.0199008
ENSMUSG00000105495	Gm42995	-0.748752	0.561641	13.8397	0.000199082	0.0208966
ENSMUSG00000105720	Gm42440	-0.777186	0.296524	13.827	0.000200436	0.0208966
ENSMUSG00000104149	Gm37138	-1.04989	-0.582177	13.8264	0.000200498	0.0208966
ENSMUSG00000078746	Fam205a4	-0.60964	1.40479	13.7936	0.000204031	0.0211203
ENSMUSG00000097995	Gm24362	-2.77179	-2.6312	13.7773	0.000205804	0.0211203
ENSMUSG00000114310	CT009480.2	-0.721193	0.469208	13.7752	0.000206041	0.0211203
ENSMUSG00000071516	Hist1h2ai	0.828174	4.37554	13.7397	0.000209973	0.0214057
ENSMUSG00000097072	Foxl2os	-1.05736	-0.630148	13.7106	0.000213252	0.0216219
ENSMUSG00000078965	Gm12033	1.31019	-0.742953	13.6951	0.00021501	0.0216824
ENSMUSG00000094122	Rpl31-ps9	-2.04777	-1.80278	13.5754	0.000229174	0.0228881
ENSMUSG00000010825	Grid2ip	-0.563887	2.14641	13.5701	0.000229813	0.0228881
ENSMUSG00000068220	Lgals1	-0.623063	2.69531	13.5468	0.000232684	0.0228881
ENSMUSG00000102357	Gm38348	-1.24901	-1.20146	13.5455	0.000232854	0.0228881
ENSMUSG00000029675	Eln	-0.374019	4.76614	13.5435	0.000233102	0.0228881
ENSMUSG00000024087	Cyp1b1	-1.1461	1.45609	13.4276	0.000247955	0.0242191
ENSMUSG00000074243	Gm10651	1.90061	-1.78501	13.372	0.000255404	0.0248167
ENSMUSG00000032243	Itga11	-0.722487	0.682957	13.3416	0.000259576	0.0250915
ENSMUSG00000048763	Hoxb3	3.62381	0.752351	13.2957	0.000266012	0.0255388
ENSMUSG00000105071	Gm43336	-0.55575	1.50377	13.2892	0.000266941	0.0255388
ENSMUSG00000033453	Adamts15	-0.352036	4.26675	13.2772	0.000268657	0.0255718
ENSMUSG00000113810	AC126673.2	-1.48449	-1.6719	13.2651	0.000270398	0.0256069
ENSMUSG00000002900	Lamb1	-0.391123	5.72004	13.1995	0.000280018	0.0263839
ENSMUSG00000046618	Olfml2a	-0.559979	2.17341	13.1206	0.000292072	0.0273754
ENSMUSG00000030680	Pagr1a	3.81577	2.45653	13.1104	0.00029366	0.0273754
ENSMUSG00000108070	Gm43872	-0.847421	-0.0523552	13.101	0.000295132	0.0273754
ENSMUSG00000109418	Gm44800	-0.696295	0.540607	13.0929	0.00029641	0.0273754
ENSMUSG00000014198	Zfp385c	-0.573984	2.83406	13.0813	0.00029826	0.0274105
ENSMUSG00000110373	Gm42303	0.811929	0.382187	12.9794	0.000314936	0.0286026
ENSMUSG00000106071	Gm43826	-0.53682	1.61127	12.9725	0.000316092	0.0286026
ENSMUSG00000105184	Gm42537	-1.16127	-0.955534	12.9682	0.000316832	0.0286026
ENSMUSG00000107109	Gm42571	-1.16777	-1.04564	12.9485	0.000320171	0.0286026
ENSMUSG00000032420	Nt5e	-0.71189	0.948311	12.9462	0.000320577	0.0286026
ENSMUSG00000112243	AC162467.1	-1.42588	-1.61165	12.9343	0.000322622	0.0286026
ENSMUSG00000108460	Gm39041	-0.762813	0.346538	12.9268	0.000323904	0.0286026
ENSMUSG00000054150	Syne3	-0.591159	1.63848	12.9223	0.000324689	0.0286026
ENSMUSG00000108918	Gm44802	-0.812937	-0.013088	12.9203	0.00032503	0.0286026
ENSMUSG00000094050	Gm23472	0.765849	4.31321	12.8723	0.000333475	0.029208
ENSMUSG00000033871	Ppargc1b	-0.591431	1.24203	12.8443	0.000338514	0.0295108
ENSMUSG00000030341	Tnfrsf1a	-0.476768	2.02147	12.812	0.000344403	0.0298846
ENSMUSG00000113775	CT025604.1	-0.609916	1.08197	12.7629	0.000353572	0.0303057
ENSMUSG00000021464	Ror2	-0.45551	2.57282	12.7612	0.000353893	0.0303057
ENSMUSG00000028172	Tacr3	0.873077	2.40831	12.7599	0.000354129	0.0303057
ENSMUSG00000104027	Gm37211	-0.681966	0.523692	12.7308	0.000359688	0.0306408
ENSMUSG00000105700	Gm42772	-0.878725	-0.214019	12.6969	0.000366269	0.0310596
ENSMUSG00000056966	Gjc3	-0.599219	2.13548	12.6573	0.000374106	0.031525
ENSMUSG00000107148	Gm42888	-0.691005	0.732028	12.6521	0.000375137	0.031525
ENSMUSG00000102232	Gm19035	-0.890496	-0.367379	12.641	0.00037738	0.0315713
ENSMUSG00000033114	Slc35d2	-0.647853	0.847312	12.6303	0.000379547	0.0316109
ENSMUSG00000027296	Itpka	-1.03821	1.30331	12.5773	0.000390458	0.0323465
ENSMUSG00000014329	Bicc1	-0.560032	2.43207	12.5672	0.000392581	0.0323465
ENSMUSG00000102481	Gm37925	-0.661581	0.692173	12.5624	0.000393581	0.0323465
ENSMUSG00000031465	Angpt2	-0.653146	0.894562	12.5417	0.000397981	0.0325646
ENSMUSG00000040312	Cchcr1	-0.361916	3.5598	12.5099	0.0004048	0.0329756
ENSMUSG00000045886	Gm9803	1.17681	-0.789143	12.5019	0.000406538	0.0329756
ENSMUSG00000103780	Gm37524	-0.728546	0.424293	12.4838	0.000410487	0.0331517
ENSMUSG00000113456	Gm30738	-1.87508	-2.27788	12.4508	0.000417808	0.0335975
ENSMUSG00000106528	Gm42841	-1.02551	-0.757393	12.4104	0.000426942	0.0339578
ENSMUSG00000037820	Tgm2	-0.878915	1.7429	12.4076	0.000427585	0.0339578
ENSMUSG00000109575	Gm44831	-0.624276	0.876274	12.4069	0.000427748	0.0339578
ENSMUSG00000083833	Gm13841	-1.93944	-2.06748	12.3676	0.000436851	0.0345334
ENSMUSG00000032232	Cgnl1	-0.406564	3.52145	12.3541	0.000440021	0.0346373
ENSMUSG00000088529	Gm26083	-0.536675	1.61089	12.2726	0.000459654	0.0358923
ENSMUSG00000051486	Pcdhb11	-0.37874	3.38413	12.272	0.000459813	0.0358923
ENSMUSG00000099136	Gm27608	5.19046	-3.18588	12.2599	0.000462794	0.0359745
ENSMUSG00000100768	Gm29055	-1.36407	-1.5334	12.2029	0.00047716	0.0369373
ENSMUSG00000040146	Rgl3	-0.555781	1.69599	12.1653	0.000486859	0.0375288
ENSMUSG00000078897	Gm4724	-0.66726	3.16954	12.1578	0.000488824	0.0375288
ENSMUSG00000107498	Gm44240	-0.923648	-0.516495	12.1471	0.000491647	0.0375909
ENSMUSG00000032291	Crabp1	2.09465	1.54585	12.1054	0.000502763	0.0382838
ENSMUSG00000109243	Gm45867	-1.07609	-0.720602	12.0973	0.000504959	0.0382887
ENSMUSG00000024659	Anxa1	-1.31488	-1.01907	12.09	0.000506931	0.0382887
ENSMUSG00000030093	Wnt7a	0.494918	2.5479	12.0361	0.000521798	0.0392527
ENSMUSG00000061808	Ttr	-2.77611	4.42025	12.0129	0.000528333	0.0394562
ENSMUSG00000054716	Zfp771	0.344926	3.73733	12.0115	0.000528734	0.0394562
ENSMUSG00000108088	Gm44229	-1.11467	-1.0601	11.9824	0.000537065	0.0399182
ENSMUSG00000027750	Postn	-1.16546	2.90997	11.9686	0.000541045	0.0399568
ENSMUSG00000034687	Fras1	-0.325714	5.21768	11.9648	0.000542162	0.0399568
ENSMUSG00000004105	Angptl2	-0.456649	2.91176	11.9584	0.000544008	0.0399568
ENSMUSG00000105822	Gm42969	-0.913128	-0.506732	11.9067	0.000559331	0.0409211
ENSMUSG00000089907	Gm16169	-0.569053	1.92409	11.8708	0.000570197	0.0415531
ENSMUSG00000091705	H2-Q2	1.1064	-0.518609	11.8552	0.000574996	0.0415862
ENSMUSG00000041075	Fzd7	-0.352704	4.46574	11.8496	0.000576742	0.0415862
ENSMUSG00000109868	Gm39244	0.717879	1.57252	11.8477	0.000577339	0.0415862
ENSMUSG00000011034	Slc5a1	-0.540516	2.45753	11.7739	0.000600669	0.0431003
ENSMUSG00000112142	AC115891.3	-0.829049	-0.208214	11.7426	0.000610845	0.0435857
ENSMUSG00000113065	AC131743.1	-0.509545	1.57625	11.7388	0.000612107	0.0435857
ENSMUSG00000082823	Gm15828	-1.74104	-2.18734	11.7031	0.000623953	0.0442604
ENSMUSG00000031486	Adgra2	-0.531089	3.35862	11.6619	0.000637919	0.0450796
ENSMUSG00000012017	Scarf2	-0.526128	1.43886	11.652	0.000641322	0.0451491
ENSMUSG00000102747	Gm37602	-0.485482	1.79312	11.6154	0.000654065	0.0458731
ENSMUSG00000084904	Gm14827	-0.468586	2.01921	11.5841	0.000665175	0.0464775
ENSMUSG00000070327	Rnf213	-0.540615	3.56859	11.5457	0.000679054	0.0472703
ENSMUSG00000107826	Gm44242	-1.01723	-0.857308	11.5245	0.000686832	0.0475359
ENSMUSG00000112287	AC162467.2	-0.646983	0.707357	11.5181	0.000689227	0.0475359
ENSMUSG00000102995	A330074H02Rik	-0.473459	2.04778	11.5146	0.000690514	0.0475359
ENSMUSG00000115471	AC151831.1	-0.514738	1.87952	11.4869	0.000700889	0.0480527
ENSMUSG00000089736	Tgfbr3l	-0.49439	1.62235	11.4806	0.000703265	0.0480527
ENSMUSG00000021732	Fgf10	-0.607559	1.66882	11.474	0.000705748	0.0480527
ENSMUSG00000026712	Mrc1	-1.18301	1.98966	11.4019	0.000733671	0.0497722
ENSMUSG00000000253	Gmpr	0.37915	3.1923	11.379	0.000742787	0.050132
ENSMUSG00000105293	Gm42843	-0.631326	0.608115	11.3751	0.000744348	0.050132
ENSMUSG00000105985	Gm42993	-0.397169	3.80711	11.2525	0.000795143	0.0533604
ENSMUSG00000114329	AC104200.1	-1.26132	-1.37458	11.243	0.000799255	0.0534441
ENSMUSG00000102937	Gm38116	-1.42765	-1.71343	11.2237	0.000807603	0.0538095
ENSMUSG00000041798	Gck	-0.418683	2.44213	11.2101	0.000813536	0.0540118
ENSMUSG00000005716	Pvalb	0.607275	2.46657	11.175	0.000829088	0.0548492
ENSMUSG00000032911	Cspg4	-0.366017	4.34747	11.1653	0.000833418	0.0549408
ENSMUSG00000103255	Pcdhac1	-0.498472	1.62293	11.1226	0.000852821	0.0558985
ENSMUSG00000097122	Gm26624	-0.844011	-0.283815	11.1192	0.000854385	0.0558985
ENSMUSG00000104313	Gm37911	-0.874202	-0.443519	11.1137	0.000856935	0.0558985
ENSMUSG00000022132	Cldn10	1.07423	-0.631753	11.1052	0.000860842	0.055916
ENSMUSG00000001930	Vwf	-0.475148	4.04643	11.1002	0.000863197	0.055916
ENSMUSG00000096233	Gm13238	1.45506	-1.46696	11.0546	0.000884655	0.0571077
ENSMUSG00000003420	Fcgrt	-0.569603	2.11778	11.0457	0.000888915	0.0571848
ENSMUSG00000039004	Bmp6	-0.337951	3.69647	11.0212	0.000900779	0.0574316
ENSMUSG00000031627	Irf2	-0.568355	1.19912	11.0195	0.000901567	0.0574316
ENSMUSG00000102875	Gm37139	-0.578436	1.01092	11.0187	0.000901986	0.0574316
ENSMUSG00000107947	Gm44438	-0.472868	1.91226	10.9906	0.000915737	0.0581088
ENSMUSG00000102465	Gm38198	-0.55436	1.13218	10.9767	0.00092267	0.0581799
ENSMUSG00000102136	Gm37107	-0.866756	-0.487812	10.9758	0.000923095	0.0581799
ENSMUSG00000032548	Slco2a1	-0.486147	2.03503	10.9298	0.000946283	0.0594406
ENSMUSG00000104170	Gm37702	-1.06855	-1.06036	10.9086	0.000957178	0.0599232
ENSMUSG00000016493	Cd46	-0.486793	1.63746	10.8971	0.000963146	0.0600952
ENSMUSG00000105942	Gm43175	-0.564602	1.09626	10.8884	0.000967698	0.0601779
ENSMUSG00000103630	Gm37242	-1.02317	-0.836673	10.8697	0.000977502	0.0604803
ENSMUSG00000084817	Gm5526	0.926641	-0.434224	10.8668	0.000979044	0.0604803
ENSMUSG00000102133	Gm37106	-1.03989	-0.954561	10.8508	0.00098752	0.0605468
ENSMUSG00000027868	Tbx15	-0.852871	-0.340023	10.848	0.000989018	0.0605468
ENSMUSG00000113055	AC115910.1	-0.700752	0.200097	10.8464	0.000989856	0.0605468
ENSMUSG00000029999	Tgfa	0.410097	3.91321	10.8239	0.00100199	0.0610887
ENSMUSG00000030717	Nupr1	-0.994092	-0.776151	10.8143	0.00100717	0.0612046
ENSMUSG00000053007	Creb5	-0.485965	1.96201	10.7691	0.0010321	0.0625158
ENSMUSG00000027270	Lamp5	0.88751	1.96246	10.7592	0.00103765	0.0626486
ENSMUSG00000027490	E2f1	-0.299727	4.70895	10.7516	0.00104191	0.0627028
ENSMUSG00000060735	Rxfp3	0.550882	3.31934	10.743	0.00104672	0.0627897
ENSMUSG00000069008	Gm5537	0.372927	3.47259	10.7129	0.0010639	0.063616
ENSMUSG00000087035	Tmem74bos	-0.679523	1.87964	10.7057	0.00106809	0.063662
ENSMUSG00000103889	Gm37011	-0.897937	-0.487518	10.688	0.00107833	0.064068
ENSMUSG00000085811	Cep112it	-0.804664	-0.134413	10.6607	0.00109438	0.0648087
ENSMUSG00000034997	Htr2a	0.463617	2.69649	10.655	0.00109775	0.0648087
ENSMUSG00000093909	Gm3883	0.366773	3.28629	10.6399	0.00110673	0.0651327
ENSMUSG00000107062	Gm43580	0.565547	1.77375	10.6283	0.00111369	0.0653366
ENSMUSG00000107226	Gm43594	-0.704649	0.123763	10.5972	0.00113258	0.0662364
ENSMUSG00000020467	Efemp1	-0.584516	1.00138	10.5187	0.00118174	0.0686981
ENSMUSG00000108005	Gm44435	-0.459594	1.77301	10.5182	0.00118204	0.0686981
ENSMUSG00000001025	S100a6	-0.693213	0.557677	10.4953	0.00119678	0.069339
ENSMUSG00000113250	AC123705.2	-0.866043	-0.434408	10.4659	0.00121598	0.0702334
ENSMUSG00000078967	Gm3272	1.27054	-1.23681	10.4598	0.00121998	0.0702466
ENSMUSG00000108264	Gm20371	-1.05837	-1.04669	10.4481	0.00122774	0.0704762
ENSMUSG00000105572	Gm43300	-0.47235	2.26416	10.4077	0.00125492	0.0717324
ENSMUSG00000026315	Serpinb8	-0.516382	1.59362	10.3999	0.00126024	0.0717324
ENSMUSG00000108057	Gm44234	-1.23751	-1.42585	10.3985	0.00126116	0.0717324
ENSMUSG00000028214	Gem	-0.697969	0.348495	10.3809	0.00127325	0.0719874
ENSMUSG00000112448	AC130661.1	-1.02044	-0.880257	10.3807	0.00127336	0.0719874
ENSMUSG00000036502	Tmem255a	0.346643	4.88359	10.3723	0.0012792	0.0720039
ENSMUSG00000020096	Tbata	-0.741163	1.10797	10.3692	0.00128137	0.0720039
ENSMUSG00000098202	B830012L14Rik	-0.566735	1.05642	10.3446	0.00129856	0.0727507
ENSMUSG00000097288	Gm2155	1.28192	-1.24842	10.3349	0.00130535	0.0729122
ENSMUSG00000109498	Gm45222	-0.604119	0.676353	10.3293	0.00130936	0.0729175
ENSMUSG00000102287	Gm37003	-0.841612	-0.323843	10.3154	0.00131928	0.0732514
ENSMUSG00000109394	A230057D06Rik	-0.360536	2.98649	10.2992	0.00133086	0.0736351
ENSMUSG00000064264	Zfp428	0.292731	5.73805	10.2948	0.00133408	0.0736351
ENSMUSG00000024552	Slc14a2	0.609214	0.895477	10.2858	0.00134054	0.0737735
ENSMUSG00000068262	Gm5879	1.23285	-1.221	10.2757	0.00134796	0.0738142
ENSMUSG00000041660	Bbox1	-1.04358	-0.496976	10.274	0.0013492	0.0738142
ENSMUSG00000109744	Gm45461	-0.541445	1.1424	10.2539	0.00136398	0.0741086
ENSMUSG00000034485	Uaca	-0.370037	4.52424	10.2516	0.00136567	0.0741086
ENSMUSG00000044390	Tigd3	0.34226	3.37751	10.2505	0.0013665	0.0741086
ENSMUSG00000003657	Calb2	0.373724	5.13004	10.2439	0.00137134	0.0741556
ENSMUSG00000083708	Gm13123	2.19941	-2.4543	10.2286	0.00138277	0.0745577
ENSMUSG00000105289	Gm43483	-0.772355	-0.194593	10.2208	0.00138867	0.0746602
ENSMUSG00000097328	Tnfsf12	-0.851989	-0.450215	10.2084	0.00139804	0.0749306
ENSMUSG00000083011	Gm12816	2.48933	-2.32793	10.2023	0.00140264	0.0749306
ENSMUSG00000109539	Gm44667	-0.528953	1.14339	10.1969	0.00140679	0.0749306
ENSMUSG00000064215	Ifi27	-0.730747	0.242323	10.193	0.00140977	0.0749306
ENSMUSG00000092274	Neat1	-0.396756	2.79081	10.1831	0.00141736	0.0751202
ENSMUSG00000015476	Prrt1	-0.466318	1.84756	10.1659	0.00143065	0.0756013
ENSMUSG00000106057	Gm43560	-2.37041	-2.55402	10.1608	0.00143454	0.0756013
ENSMUSG00000062960	Kdr	-0.30682	5.69781	10.1479	0.00144464	0.0759187
ENSMUSG00000108008	Gm43869	-1.00071	-0.919267	10.137	0.00145324	0.0761565
ENSMUSG00000053420	Gm4792	-0.916423	-0.418088	10.1183	0.00146806	0.0765248
ENSMUSG00000022443	Myh9	-0.286639	6.83945	10.1159	0.00146996	0.0765248
ENSMUSG00000115624	AC154640.4	-0.353902	3.23137	10.1126	0.00147258	0.0765248
ENSMUSG00000029819	Npy	0.592777	1.11689	10.0942	0.0014874	0.076904
ENSMUSG00000045991	Onecut2	0.55708	2.92844	10.0933	0.00148812	0.076904
ENSMUSG00000107643	Gm43885	-0.701064	0.148542	10.0777	0.00150072	0.0771092
ENSMUSG00000037370	Enpp1	-0.492379	2.34523	10.0733	0.0015043	0.0771092
ENSMUSG00000111918	AC155830.1	-0.453387	1.81938	10.0731	0.00150449	0.0771092
ENSMUSG00000004655	Aqp1	-0.716121	0.2118	10.0601	0.00151519	0.0772767
ENSMUSG00000115373	AC154575.1	-0.807388	-0.383242	10.059	0.00151604	0.0772767
ENSMUSG00000106265	Gm42490	-1.15716	-1.30859	10.0366	0.00153461	0.0780099
ENSMUSG00000106262	Gm43375	-0.605494	0.697663	10.0278	0.00154197	0.0781709
ENSMUSG00000084898	Gm12371	0.630531	0.76737	10.0147	0.00155292	0.0785128
ENSMUSG00000103443	Gm37132	-1.14352	-1.39239	9.99582	0.00156896	0.0791097
ENSMUSG00000042625	Safb2	-0.302194	5.32192	9.98769	0.0015759	0.0791099
ENSMUSG00000107433	Gm43882	-0.95377	-0.790424	9.98588	0.00157745	0.0791099
ENSMUSG00000102250	Gm38260	-0.489503	1.39594	9.96852	0.0015924	0.079492
ENSMUSG00000061462	Obscn	-0.429962	2.96886	9.96714	0.00159359	0.079492
ENSMUSG00000073102	Drc1	0.500858	1.65616	9.94799	0.00161025	0.080109
ENSMUSG00000042286	Stab1	-0.612779	3.91349	9.93906	0.00161808	0.0802256
ENSMUSG00000025127	Gcgr	-0.576091	1.01664	9.93552	0.0016212	0.0802256
ENSMUSG00000094935	Gm9726	-1.16816	-1.28499	9.92683	0.00162887	0.0803919
ENSMUSG00000027210	Meis2	0.566315	6.07589	9.91882	0.00163597	0.0805295
ENSMUSG00000024677	Ms4a6b	-1.1602	-1.35682	9.90318	0.00164993	0.081003
ENSMUSG00000006958	Chrd	-0.30131	4.43523	9.89793	0.00165465	0.0810215
ENSMUSG00000109708	Gm45809	-0.580111	0.770079	9.87898	0.00167178	0.0814454
ENSMUSG00000097559	D430018E03Rik	-0.801531	-0.324845	9.87593	0.00167455	0.0814454
ENSMUSG00000022112	Gpc5	0.469957	2.07198	9.87363	0.00167665	0.0814454
ENSMUSG00000032179	Bmp5	-0.570228	1.2299	9.86911	0.00168077	0.0814454
ENSMUSG00000037016	Frem2	-0.400767	5.41813	9.85511	0.00169361	0.0818548
ENSMUSG00000097187	Gm19426	-0.48832	1.67941	9.84186	0.00170585	0.0822333
ENSMUSG00000065087	Snord22	-0.492903	1.39715	9.835	0.00171222	0.0823279
ENSMUSG00000029070	Mxra8	-0.429575	2.68427	9.8088	0.00173679	0.0831803
ENSMUSG00000097859	Gm26601	-0.668987	0.215279	9.8066	0.00173887	0.0831803
ENSMUSG00000032648	Pygm	-0.570489	1.17547	9.79572	0.00174919	0.0834599
ENSMUSG00000114503	CT025681.1	-0.992869	-1.01884	9.77469	0.0017693	0.0842044
ENSMUSG00000091228	Gm20390	0.259986	5.93495	9.75186	0.00179141	0.0850396
ENSMUSG00000025492	Ifitm3	-0.601102	0.770529	9.74414	0.00179895	0.0851809
ENSMUSG00000042606	Hirip3	-0.28363	4.63729	9.70603	0.00183664	0.0866194
ENSMUSG00000042453	Reln	-0.294108	9.4837	9.70405	0.00183862	0.0866194
ENSMUSG00000090061	Nwd2	0.323504	4.44437	9.6952	0.0018475	0.0866582
ENSMUSG00000103722	2700078F05Rik	-0.516392	1.19185	9.69204	0.00185068	0.0866582
ENSMUSG00000030681	Mvp	-0.351003	2.9523	9.68509	0.00185769	0.0866582
ENSMUSG00000104325	Gm37321	-1.20077	-1.51657	9.68476	0.00185802	0.0866582
ENSMUSG00000106515	Gm30382	-0.517403	1.37239	9.67842	0.00186445	0.0867411
ENSMUSG00000112365	AC117232.3	-2.64132	-2.80159	9.66852	0.00187452	0.0869015
ENSMUSG00000040794	C1qtnf4	0.293225	5.02721	9.66217	0.00188101	0.0869015
ENSMUSG00000104903	Gm43707	-0.939537	-0.89476	9.66133	0.00188187	0.0869015
ENSMUSG00000102494	Gm36988	-0.922557	-0.801102	9.60364	0.00194192	0.0892407
ENSMUSG00000015829	Tnr	0.38433	4.80739	9.60347	0.0019421	0.0892407
ENSMUSG00000112905	AC117199.1	-0.777933	-0.240209	9.59367	0.00195249	0.089498
ENSMUSG00000099471	Gm8451	1.39402	-1.45484	9.57854	0.00196865	0.0900175
ENSMUSG00000033278	Ptprm	-0.325325	6.066	9.56647	0.00198164	0.0902813
ENSMUSG00000105050	Gm42482	-0.916102	-0.871544	9.56258	0.00198584	0.0902813
ENSMUSG00000078496	Zfp982	-0.412288	2.22733	9.55972	0.00198894	0.0902813
ENSMUSG00000065353	Snora73b	-0.490604	5.56397	9.54843	0.0020012	0.0904559
ENSMUSG00000066443	Gm10163	2.27778	0.982436	9.54726	0.00200248	0.0904559
ENSMUSG00000093956	Gm24497	-0.718243	5.11533	9.51826	0.00203437	0.0916744
ENSMUSG00000081642	Gm13532	2.91874	-2.94385	9.50841	0.00204532	0.0919352
ENSMUSG00000097884	Gm26543	-1.0386	-1.10066	9.50421	0.00205001	0.0919352
ENSMUSG00000112741	AC162467.3	-0.595615	0.603019	9.49222	0.00206345	0.092316
ENSMUSG00000030157	Clec2d	-0.554845	1.21974	9.46515	0.00209412	0.0934638
ENSMUSG00000015484	Fam163a	0.637367	0.789013	9.45824	0.00210202	0.0935927
ENSMUSG00000104871	Gm42639	-0.716208	-0.114434	9.40949	0.00215865	0.0958852
ENSMUSG00000102241	Gm37716	-1.32574	-1.55309	9.39302	0.00217813	0.0963652
ENSMUSG00000103047	Gm37310	-0.52851	1.00661	9.39163	0.00217979	0.0963652
ENSMUSG00000020359	Phykpl	-0.407303	2.35649	9.36629	0.00221013	0.0973721
ENSMUSG00000048677	Tpcn2	-0.447046	1.68622	9.36073	0.00221683	0.0973721
ENSMUSG00000091756	Gm3095	-0.76573	-0.346783	9.35959	0.00221822	0.0973721
ENSMUSG00000112153	AC132465.2	-0.783851	-0.333934	9.3512	0.00222839	0.0975889
ENSMUSG00000004366	Sst	0.361984	4.91102	9.34005	0.002242	0.0979548
ENSMUSG00000113073	AC126673.1	-0.579153	0.625977	9.30366	0.00228696	0.099686
ENSMUSG00000026478	Lamc1	-0.271969	5.92475	9.2941	0.00229893	0.0999739
ENSMUSG00000037379	Spon2	-0.524177	1.18891	9.26948	0.00233003	0.101091
ENSMUSG00000001517	Foxm1	-0.288578	4.86288	9.2181	0.00239634	0.103727
ENSMUSG00000022836	Mylk	-0.485866	2.98525	9.20555	0.00241282	0.104198
ENSMUSG00000040690	Col16a1	-0.361848	3.91079	9.16893	0.00246158	0.105664
ENSMUSG00000067786	Nnat	0.245492	10.5301	9.16852	0.00246213	0.105664
ENSMUSG00000032596	Uba7	-0.690257	0.0833778	9.16732	0.00246375	0.105664
ENSMUSG00000047878	A4galt	-0.740294	-0.184451	9.15952	0.00247427	0.105872
ENSMUSG00000043913	Ccdc60	0.59206	0.780776	9.14331	0.0024963	0.10657
ENSMUSG00000028465	Tln1	-0.244866	5.91447	9.11759	0.00253163	0.107831
ENSMUSG00000031004	Mki67	-0.278866	8.07323	9.0978	0.00255918	0.108756
ENSMUSG00000001435	Col18a1	-0.408183	5.64912	9.08368	0.00257901	0.10935
ENSMUSG00000104017	Gm37363	-0.814811	-0.562658	9.0469	0.0026314	0.111318
ENSMUSG00000104687	Gm42899	-0.893787	-0.734856	9.00243	0.0026962	0.113617
ENSMUSG00000008999	Bmp7	-0.483218	3.07857	9.00127	0.00269792	0.113617
ENSMUSG00000020486	4-Sep	-0.320972	4.55669	8.99298	0.00271019	0.113877
ENSMUSG00000028804	Csmd2	-0.269798	6.3319	8.97808	0.00273238	0.114551
ENSMUSG00000113255	AC123954.1	-0.870345	-0.750621	8.97003	0.00274444	0.114599
ENSMUSG00000102623	Gm37673	-0.710754	-0.0997339	8.96436	0.00275297	0.114599
ENSMUSG00000066477	Gm16551	1.22023	-0.129797	8.96304	0.00275496	0.114599
ENSMUSG00000115276	AC149588.1	-0.495119	1.31754	8.96096	0.0027581	0.114599
ENSMUSG00000025094	Slc18a2	1.04713	1.84146	8.95566	0.00276611	0.114677
ENSMUSG00000091243	Vgll3	0.569295	0.801961	8.91901	0.00282218	0.116742
ENSMUSG00000050315	Synpo2	-0.617334	0.547962	8.90318	0.00284674	0.117497
ENSMUSG00000112483	AC156636.2	-0.402207	2.39487	8.89567	0.00285848	0.117721
ENSMUSG00000062319	Gm10115	-1.24443	-1.6711	8.87655	0.00288857	0.118313
ENSMUSG00000005148	Klf5	-0.810332	-0.409598	8.87142	0.00289669	0.118313
ENSMUSG00000103346	C230057A21Rik	-0.652659	0.414428	8.87123	0.00289699	0.118313
ENSMUSG00000075027	4631405J19Rik	-0.796943	0.00832473	8.86864	0.00290112	0.118313
ENSMUSG00000097246	Gm26890	-0.394833	2.2408	8.8632	0.00290978	0.118313
ENSMUSG00000033960	Jcad	-0.299619	4.744	8.85881	0.00291677	0.118313
ENSMUSG00000106767	Gm42727	-0.78615	-0.433916	8.85852	0.00291724	0.118313
ENSMUSG00000031385	Plxnb3	-0.476041	1.83154	8.83806	0.00295012	0.119387
ENSMUSG00000070858	Gm1673	0.280738	5.19851	8.80772	0.00299959	0.120667
ENSMUSG00000071424	Grid2	-0.297516	6.5921	8.80282	0.00300765	0.120667
ENSMUSG00000033585	Ndn	0.314787	8.44552	8.80039	0.00301165	0.120667
ENSMUSG00000022763	Aifm3	-0.3384	3.15197	8.79098	0.00302724	0.120667
ENSMUSG00000111264	E030022I16Rik	-0.453509	1.6031	8.79058	0.0030279	0.120667
ENSMUSG00000022665	Ccdc80	-0.42633	2.03799	8.78838	0.00303156	0.120667
ENSMUSG00000108594	Gm44770	-0.783279	-0.356003	8.78803	0.00303214	0.120667
ENSMUSG00000087479	Gm16835	-0.521547	0.978646	8.78722	0.00303349	0.120667
ENSMUSG00000107722	2900060B14Rik	-0.694015	0.180713	8.7488	0.00309806	0.122973
ENSMUSG00000031595	Pdgfrl	-1.10146	-1.47893	8.73432	0.00312276	0.123513
ENSMUSG00000110263	Gm45652	-0.635964	0.249703	8.73306	0.00312491	0.123513
ENSMUSG00000033306	Lpp	-0.286047	4.34109	8.72512	0.00313856	0.123555
ENSMUSG00000031328	Flna	-0.22764	9.13395	8.72475	0.0031392	0.123555
ENSMUSG00000031937	Vstm5	0.392753	2.61965	8.66572	0.00324251	0.127158
ENSMUSG00000055235	Wdr86	-0.476183	1.31132	8.66467	0.00324439	0.127158
ENSMUSG00000054690	Emcn	-0.447438	1.82326	8.65943	0.00325373	0.127256
ENSMUSG00000000530	Acvrl1	-0.362007	2.8595	8.65563	0.00326052	0.127256
ENSMUSG00000073002	Vamp5	-0.936595	-0.954451	8.63275	0.00330172	0.128595
ENSMUSG00000031503	Col4a2	-0.37632	6.59858	8.61924	0.00332631	0.129046
ENSMUSG00000114709	AC157650.3	-0.529351	1.02109	8.61879	0.00332713	0.129046
ENSMUSG00000039021	Ttc16	-0.832365	-0.629222	8.60392	0.0033544	0.129833
ENSMUSG00000085743	8430419K02Rik	-0.547558	0.980202	8.59352	0.00337361	0.130307
ENSMUSG00000031375	Bgn	-0.6679	2.84536	8.58916	0.0033817	0.130349
ENSMUSG00000019935	Slc17a8	-0.485846	3.86294	8.57668	0.00340495	0.13035
ENSMUSG00000043773	1700048O20Rik	0.704717	3.04687	8.57385	0.00341026	0.13035
ENSMUSG00000098925	Rnu3b2	2.8241	1.59346	8.57323	0.00341141	0.13035
ENSMUSG00000054944	5330416C01Rik	0.781712	-0.0888874	8.57171	0.00341427	0.13035
ENSMUSG00000106385	Gm42943	-0.952177	-1.12938	8.57044	0.00341665	0.13035
ENSMUSG00000058498	Rnf207	-0.847432	-0.600561	8.55552	0.00344476	0.131154
ENSMUSG00000093769	Hist2h3c1	-2.10731	-0.667814	8.52815	0.00349696	0.132827
ENSMUSG00000085711	Gm15163	-1.52379	-2.0397	8.52194	0.00350891	0.132827
ENSMUSG00000102410	Gm36935	-2.38355	-3.04713	8.52133	0.00351007	0.132827
ENSMUSG00000101994	Gm18875	-1.21592	-1.71366	8.51544	0.00352145	0.132988
ENSMUSG00000105936	Gm43544	-0.877433	-0.722719	8.51152	0.00352905	0.133006
ENSMUSG00000005232	G6pc2	-0.633034	0.285863	8.50738	0.00353709	0.13304
ENSMUSG00000041534	Rbp3	-0.797552	1.51345	8.49797	0.00355543	0.133461
ENSMUSG00000055333	Fat2	-0.479235	6.60266	8.48889	0.00357322	0.133859
ENSMUSG00000022246	Rai14	-0.259968	4.86358	8.48361	0.00358361	0.13398
ENSMUSG00000104391	Gm37960	-1.08641	-1.42583	8.47109	0.00360835	0.134635
ENSMUSG00000078889	Gm14288	-0.665773	4.07136	8.4623	0.00362582	0.135017
ENSMUSG00000019832	Rab32	-0.64424	0.287847	8.45141	0.00364761	0.135364
ENSMUSG00000026980	Ly75	-0.35635	2.79253	8.45039	0.00364965	0.135364
ENSMUSG00000086417	Gm12996	-1.53552	-2.07324	8.43949	0.00367159	0.135907
ENSMUSG00000039781	Cep131	-0.257587	5.08783	8.43331	0.00368409	0.135985
ENSMUSG00000115087	AC126251.1	-0.684989	-0.0597938	8.42824	0.00369438	0.135985
ENSMUSG00000113905	AC133934.2	-0.754734	-0.291987	8.42181	0.00370746	0.135985
ENSMUSG00000114282	AC170188.1	-0.363042	2.49299	8.42122	0.00370868	0.135985
ENSMUSG00000104973	A530041M06Rik	-0.627931	0.262214	8.4205	0.00371014	0.135985
ENSMUSG00000110504	Gm45797	-0.816165	-0.562066	8.41115	0.00372926	0.136171
ENSMUSG00000082062	Ftl2-ps	-1.05094	-1.42831	8.41088	0.00372982	0.136171
ENSMUSG00000028024	Enpep	-0.703385	-0.0113967	8.40117	0.00374979	0.136618
ENSMUSG00000106535	Gm43031	-0.639496	0.135429	8.39783	0.0037567	0.136618
ENSMUSG00000105382	Gm43339	-0.76447	-0.417568	8.37582	0.00380247	0.138013
ENSMUSG00000106010	Gm42616	-0.620674	0.337289	8.36809	0.00381867	0.138332
ENSMUSG00000105568	Gm42971	-0.745995	-0.453495	8.35419	0.00384798	0.138559
ENSMUSG00000026840	Lamc3	-0.744492	2.55687	8.35235	0.00385188	0.138559
ENSMUSG00000020680	Taf15	-0.292381	4.31292	8.35165	0.00385338	0.138559
ENSMUSG00000068859	Sp9	0.506914	1.16608	8.3509	0.00385495	0.138559
ENSMUSG00000041828	Abca8a	-0.52168	1.49679	8.34664	0.00386402	0.138559
ENSMUSG00000029843	Slc13a4	-0.891054	-0.800303	8.34154	0.00387488	0.138559
ENSMUSG00000102503	Gm37370	-0.660736	0.000629396	8.34058	0.00387693	0.138559
ENSMUSG00000048731	Ggnbp1	-0.297529	3.44426	8.32123	0.00391844	0.139775
ENSMUSG00000107116	Gm43274	-0.656461	0.0321663	8.3132	0.0039358	0.140126
ENSMUSG00000040249	Lrp1	-0.23717	8.57338	8.30173	0.00396072	0.140745
ENSMUSG00000022696	Sidt1	-0.444617	2.51108	8.29609	0.00397304	0.140827
ENSMUSG00000045930	Clec14a	-0.57939	2.5786	8.29377	0.00397813	0.140827
ENSMUSG00000113702	Gm35558	-3.11451	-3.15736	8.28881	0.00398902	0.140945
ENSMUSG00000113698	AC124586.1	-0.695916	-0.207198	8.28112	0.00400595	0.140973
ENSMUSG00000027931	Npr1	-0.474518	1.20087	8.27928	0.00401	0.140973
ENSMUSG00000022906	Parp9	-0.479795	1.27455	8.27263	0.00402472	0.140973
ENSMUSG00000106048	Gm42444	-0.703561	-0.178136	8.27218	0.00402571	0.140973
ENSMUSG00000080440	Gm25848	-0.646332	0.270711	8.2706	0.00402923	0.140973
ENSMUSG00000106570	C230071H17Rik	-0.486289	1.14271	8.26539	0.0040408	0.140973
ENSMUSG00000021186	Fbln5	-0.383587	2.07796	8.26453	0.00404271	0.140973
ENSMUSG00000023885	Thbs2	-0.566273	3.55372	8.24698	0.004082	0.141896
ENSMUSG00000036570	Fxyd1	-0.712874	-0.129012	8.24592	0.00408437	0.141896
ENSMUSG00000102416	4933424G06Rik	1.90391	-2.27848	8.22613	0.00412914	0.143185
ENSMUSG00000027456	Sdcbp2	-1.15467	-1.55373	8.22107	0.00414069	0.143318
ENSMUSG00000109927	Gm45264	-0.55359	0.883944	8.19219	0.0042071	0.145348
ENSMUSG00000031962	Cdh15	-0.660971	0.40271	8.17873	0.00423844	0.14616
ENSMUSG00000110308	Gm45516	-0.589762	0.33332	8.17299	0.00425187	0.146222
ENSMUSG00000032014	Oaf	-0.513914	0.925347	8.17127	0.00425591	0.146222
ENSMUSG00000103991	Gm38031	-0.568137	0.615155	8.16685	0.0042663	0.146309
ENSMUSG00000097059	Fam120aos	0.436899	1.81017	8.16267	0.00427613	0.146377
ENSMUSG00000021779	Thrb	-0.331102	2.95868	8.15206	0.00430123	0.146966
ENSMUSG00000065649	Snora74a	-0.425973	4.24715	8.14178	0.00432569	0.147532
ENSMUSG00000011305	Plin5	1.17805	-1.23254	8.13167	0.00434986	0.148017
ENSMUSG00000015337	Endog	0.446218	2.35847	8.12921	0.00435577	0.148017
ENSMUSG00000110442	Gm45804	-0.49513	1.15483	8.12503	0.00436583	0.148089
ENSMUSG00000004952	Rasa4	-0.293696	4.25732	8.11339	0.00439395	0.148772
ENSMUSG00000100162	Gm20687	-0.415062	1.77886	8.10161	0.00442259	0.149426
ENSMUSG00000055976	Cldn23	0.588304	0.55326	8.0957	0.00443705	0.149426
ENSMUSG00000109640	Gm45413	-0.633181	0.199941	8.0956	0.00443729	0.149426
ENSMUSG00000071076	Jund	0.252541	6.2371	8.08684	0.00445879	0.14988
ENSMUSG00000079511	Gm42688	-0.310875	3.11961	8.08105	0.00447305	0.150089
ENSMUSG00000081453	Gm6767	1.12621	-1.21103	8.0711	0.00449767	0.150644
ENSMUSG00000064345	mt-Nd2	-0.267332	6.00192	8.05939	0.00452685	0.151349
ENSMUSG00000097156	Gm3764	-0.273186	6.60995	8.04635	0.00455953	0.152169
ENSMUSG00000072940	Gm10443	-0.342181	2.588	8.03775	0.00458123	0.15262
ENSMUSG00000003309	Ap1m2	-0.400295	1.93858	8.02022	0.00462581	0.153831
ENSMUSG00000034384	Barhl2	-0.506013	3.11092	8.0078	0.00465764	0.154614
ENSMUSG00000102681	Gm37221	-0.880561	-0.905169	8.00121	0.00467461	0.154902
ENSMUSG00000074274	D930028M14Rik	1.00414	0.694058	7.99776	0.00468353	0.154922
ENSMUSG00000104852	Gm43201	-0.551923	0.561865	7.98496	0.00471675	0.155399
ENSMUSG00000092281	Hmgb1-ps7	2.05587	-2.32452	7.98442	0.00471815	0.155399
ENSMUSG00000015522	Arnt	-0.246302	4.75504	7.98258	0.00472295	0.155399
ENSMUSG00000102466	Gm38200	-0.664039	0.000672502	7.97629	0.0047394	0.155666
ENSMUSG00000025795	Rassf3	-0.364972	4.28111	7.96531	0.00476824	0.156333
ENSMUSG00000108077	6330415B21Rik	-0.555071	0.503561	7.96218	0.00477648	0.156333
ENSMUSG00000018340	Anxa6	-0.263427	5.40664	7.92921	0.0048643	0.158929
ENSMUSG00000078816	Prkcg	-0.52653	1.29155	7.92547	0.00487436	0.158979
ENSMUSG00000043789	Vwce	-0.778608	-0.63136	7.91955	0.00489035	0.159222
ENSMUSG00000103146	Gm37745	-0.479658	1.10343	7.91177	0.00491143	0.159539
ENSMUSG00000049233	Apoo-ps	-0.520949	0.781493	7.90965	0.00491718	0.159539
ENSMUSG00000075334	Rprm	0.389697	4.52886	7.8926	0.00496374	0.16077
ENSMUSG00000106516	Gm42441	-0.818994	-0.746095	7.87398	0.00501511	0.16215
ENSMUSG00000028125	Abca4	-0.387496	4.23343	7.87087	0.00502374	0.16215
ENSMUSG00000029878	Dbpht2	-0.308146	5.86984	7.86083	0.00505171	0.162772
ENSMUSG00000027800	Tm4sf1	-0.489472	1.17639	7.84367	0.0050999	0.164041
ENSMUSG00000112876	Gm32443	2.28953	-2.80253	7.83485	0.00512484	0.164559
ENSMUSG00000021806	Nid2	-0.506521	4.72205	7.81713	0.00517532	0.165679
ENSMUSG00000028780	Sema3c	0.576408	3.34366	7.81279	0.00518776	0.165679
ENSMUSG00000106491	Gm42446	-0.562393	0.452947	7.80803	0.00520146	0.165679
ENSMUSG00000103133	Gm37303	-0.583332	0.332052	7.80728	0.00520361	0.165679
ENSMUSG00000102204	Gm36958	-1.00992	-1.26657	7.80704	0.00520432	0.165679
ENSMUSG00000069014	Gm5641	-0.378802	2.2484	7.80276	0.00521664	0.165679
ENSMUSG00000054426	A930005H10Rik	-0.484302	1.04938	7.80095	0.00522188	0.165679
ENSMUSG00000102205	9430092D12Rik	-1.03595	-1.42643	7.78825	0.0052587	0.166564
ENSMUSG00000026768	Itga8	-0.972593	1.39082	7.78206	0.00527675	0.166604
ENSMUSG00000090389	Cdv3-ps	-1.21063	-1.77279	7.7817	0.0052778	0.166604
ENSMUSG00000041797	Abca9	-0.701996	2.78066	7.77756	0.00528993	0.166639
ENSMUSG00000082396	Zfp389	-0.879882	-0.870646	7.77521	0.0052968	0.166639
ENSMUSG00000047370	Gm7367	1.60695	-1.67238	7.7705	0.00531062	0.166793
ENSMUSG00000059187	Fam19a1	0.629131	2.67294	7.75265	0.00536339	0.168119
ENSMUSG00000105890	Gm42780	-1.44953	-2.24773	7.75013	0.00537088	0.168119
ENSMUSG00000037428	Vgf	-0.430781	3.97404	7.73137	0.00542694	0.16959
ENSMUSG00000020812	1810032O08Rik	-0.313365	3.21323	7.72627	0.0054423	0.169785
ENSMUSG00000102940	Gm37551	-0.861561	-0.943944	7.71832	0.00546634	0.17025
ENSMUSG00000103938	Gm36960	-0.590773	0.749556	7.69004	0.00555264	0.17265
ENSMUSG00000086749	Gm12037	3.72304	-3.40986	7.67745	0.00559152	0.173452
ENSMUSG00000038816	Ctnnal1	-0.253529	4.51671	7.67568	0.00559701	0.173452
ENSMUSG00000078903	Gm14391	-0.256712	4.74354	7.66894	0.00561795	0.173812
ENSMUSG00000103805	Gm37063	-0.741664	-0.489454	7.66421	0.00563269	0.173979
ENSMUSG00000083087	Gm11249	1.22131	-1.26129	7.66081	0.00564333	0.17402
ENSMUSG00000112103	AC153801.1	-1.0249	-1.20045	7.65369	0.00566563	0.174419
ENSMUSG00000038729	Akap2	-0.247787	5.44572	7.64521	0.00569233	0.174724
ENSMUSG00000040723	Rcsd1	-0.55216	2.07115	7.64459	0.00569428	0.174724
ENSMUSG00000103209	Gm37331	-0.513502	0.769297	7.64139	0.00570439	0.174747
ENSMUSG00000062866	Phactr2	-0.266096	4.00004	7.63019	0.00573993	0.175256
ENSMUSG00000105655	Gm42659	-0.68739	-0.183571	7.62799	0.00574695	0.175256
ENSMUSG00000109059	Gm9354	1.71779	-2.21843	7.62617	0.00575273	0.175256
ENSMUSG00000052563	D930048N14Rik	-0.541209	0.649593	7.62435	0.00575856	0.175256
ENSMUSG00000036091	Hyal3	0.81999	-0.544503	7.619	0.00577564	0.175489
ENSMUSG00000098739	Gm27151	2.02311	-2.27829	7.5996	0.00583813	0.177099
ENSMUSG00000107370	Gm43588	-0.772697	-0.590345	7.58109	0.00589839	0.178637
ENSMUSG00000091562	Crybg3	-0.322229	3.03226	7.57605	0.00591491	0.178847
ENSMUSG00000000889	Dbh	1.19995	1.31903	7.56947	0.00593651	0.17921
ENSMUSG00000103049	Gm37311	-0.506993	0.782661	7.56248	0.0059596	0.179616
ENSMUSG00000085247	4930545L23Rik	-0.864298	-0.756012	7.55644	0.00597959	0.179928
ENSMUSG00000103569	Gm38067	-0.452205	1.25188	7.53559	0.00604919	0.181729
ENSMUSG00000030769	Slc5a11	-0.856511	-0.906365	7.52268	0.00609268	0.182741
ENSMUSG00000104525	Gm37334	-0.678292	-0.26887	7.51423	0.00612135	0.183061
ENSMUSG00000054641	Mmrn1	-0.677605	1.03738	7.51362	0.00612341	0.183061
ENSMUSG00000043013	Onecut1	0.596328	0.622886	7.51087	0.00613278	0.183061
ENSMUSG00000050211	Pla2g4e	-0.314713	2.88425	7.50731	0.0061449	0.18313
ENSMUSG00000017765	Slc12a4	-0.352063	3.9913	7.47731	0.00624812	0.185909
ENSMUSG00000028264	Spaca1	-1.3587	-1.7157	7.47195	0.00626677	0.186167
ENSMUSG00000102407	Gm37862	-0.59218	0.403811	7.46284	0.00629856	0.186814
ENSMUSG00000113557	AC153143.2	-0.726428	-0.450772	7.45624	0.00632169	0.187202
ENSMUSG00000107583	Gm44104	-0.478394	0.989843	7.45246	0.00633497	0.187298
ENSMUSG00000029633	Gm5578	-0.838902	-0.708821	7.44753	0.00635236	0.187515
ENSMUSG00000115095	AC122263.1	-0.855767	-0.967442	7.44166	0.00637309	0.18783
ENSMUSG00000104125	Gm37488	-0.529391	0.724831	7.43841	0.00638463	0.187873
ENSMUSG00000024236	Svil	-0.347308	4.2249	7.43548	0.00639504	0.187883
ENSMUSG00000020251	Glt8d2	-0.673105	-0.238424	7.42812	0.00642124	0.188356
ENSMUSG00000018169	Mfng	-0.275376	3.90631	7.41134	0.00648139	0.189822
ENSMUSG00000082651	Gm14001	4.07557	-3.40977	7.40724	0.00649618	0.189957
ENSMUSG00000103732	Gm38315	-0.793625	-0.621356	7.40181	0.00651584	0.190234
ENSMUSG00000102277	A130050O07Rik	-0.552213	0.444185	7.39802	0.00652955	0.190337
ENSMUSG00000036986	Pml	-0.29145	3.79969	7.3903	0.00655766	0.190637
ENSMUSG00000063564	Col23a1	-0.266195	5.20552	7.38958	0.0065603	0.190637
ENSMUSG00000084362	2610024D14Rik	-1.45779	-2.07245	7.3689	0.00663616	0.192541
ENSMUSG00000032815	Fanca	-0.267992	3.85504	7.35767	0.00667773	0.193375
ENSMUSG00000027966	Col11a1	-0.292021	4.93238	7.35555	0.00668562	0.193375
ENSMUSG00000110187	Gm45496	-0.577666	0.362241	7.34217	0.00673556	0.194518
ENSMUSG00000091329	1700112D23Rik	4.02921	-3.10169	7.31535	0.00683682	0.197137
ENSMUSG00000022861	Dgkg	-0.632819	2.3119	7.30518	0.00687561	0.19795
ENSMUSG00000042644	Itpr3	-0.34973	2.25648	7.30003	0.00689536	0.198077
ENSMUSG00000103422	Gm37536	-0.844065	-0.906085	7.29844	0.00690146	0.198077
ENSMUSG00000105447	Gm43653	1.33697	-1.77963	7.29573	0.00691188	0.198077
ENSMUSG00000111722	AC114645.2	0.634204	0.0848571	7.29075	0.00693106	0.198322
ENSMUSG00000059434	Gckr	-0.731065	-0.117483	7.2854	0.00695172	0.198608
ENSMUSG00000032525	Nktr	-0.209365	7.22318	7.28253	0.00696286	0.198622
ENSMUSG00000065105	Gm26130	-1.14	-1.59455	7.26516	0.0070305	0.200246
ENSMUSG00000099519	Gm29253	0.720728	0.87303	7.25752	0.00706049	0.200793
ENSMUSG00000023964	Calcr	1.34072	1.09706	7.25131	0.00708494	0.200968
ENSMUSG00000045813	Gm9801	-0.29601	4.23443	7.25049	0.00708818	0.200968
ENSMUSG00000085470	1700012C14Rik	-2.61988	-2.99437	7.24512	0.00710941	0.201264
ENSMUSG00000114880	AC163638.2	-1.24988	-1.9658	7.22869	0.00717474	0.202806
ENSMUSG00000084033	Gm7645	-1.04268	-1.47179	7.22377	0.00719446	0.203056
ENSMUSG00000049090	Zadh2	-0.381921	3.45642	7.21804	0.00721745	0.203249
ENSMUSG00000046999	1110032F04Rik	0.302121	3.23926	7.21664	0.00722309	0.203249
ENSMUSG00000022311	Csmd3	-0.239034	6.2994	7.21243	0.00724005	0.203419
ENSMUSG00000074802	Gas2l3	-0.269499	5.29018	7.20557	0.00726775	0.20389
ENSMUSG00000044071	Fam19a2	0.312001	6.53875	7.19944	0.00729265	0.204282
ENSMUSG00000005107	Slc2a9	-0.718076	-0.426237	7.19103	0.00732689	0.204751
ENSMUSG00000038608	Dock10	-0.232836	5.14455	7.18759	0.00734095	0.204751
ENSMUSG00000014704	Hoxa2	1.96083	0.694508	7.18726	0.00734232	0.204751
ENSMUSG00000029671	Wnt16	-0.790175	-0.497135	7.18237	0.00736235	0.205003
ENSMUSG00000050410	Tcf19	-0.249372	4.31744	7.17932	0.00737486	0.205045
ENSMUSG00000021388	Aspn	-0.683638	-0.155321	7.17149	0.00740714	0.205636
ENSMUSG00000054808	Actn4	-0.216191	6.1648	7.15932	0.00745754	0.206728
ENSMUSG00000090086	AI480526	-0.260692	4.23656	7.15295	0.00748409	0.207156
ENSMUSG00000034911	Ushbp1	-0.354461	2.36519	7.14635	0.00751168	0.207389
ENSMUSG00000103739	Gm37653	-0.428931	1.39175	7.14562	0.00751475	0.207389
ENSMUSG00000097040	2610316D01Rik	0.41055	1.66731	7.13785	0.00754736	0.207982
ENSMUSG00000083596	Rpl21-ps15	0.959596	-0.336596	7.13497	0.0075595	0.208009
ENSMUSG00000032446	Eomes	-0.505651	5.81966	7.12239	0.00761272	0.209165
ENSMUSG00000107483	Gm44288	-0.901763	-1.17178	7.11974	0.00762398	0.209166
ENSMUSG00000104184	Gm37818	-0.386487	1.73917	7.117	0.00763565	0.209179
ENSMUSG00000035545	Leng8	-0.238688	6.80715	7.11115	0.00766058	0.209554
ENSMUSG00000073876	Gm13305	1.77651	-2.43879	7.10406	0.00769095	0.210077
ENSMUSG00000044177	Wfikkn2	-0.427808	1.55439	7.09651	0.0077234	0.210313
ENSMUSG00000080316	Spaca6	-0.275696	5.09562	7.09574	0.00772673	0.210313
ENSMUSG00000052613	Pcdh15	-0.274315	5.33804	7.09419	0.00773341	0.210313
ENSMUSG00000114535	AC134869.1	-0.471363	1.05038	7.08988	0.00775204	0.210512
ENSMUSG00000109429	Gm45223	-0.377106	2.07533	7.08541	0.00777141	0.210542
ENSMUSG00000079487	Med12	-0.225372	5.72608	7.08442	0.0077757	0.210542
ENSMUSG00000108500	Gm45033	-0.793933	-0.7128	7.07934	0.00779776	0.210833
ENSMUSG00000059540	Tcea2	-0.277585	3.6565	7.06452	0.00786254	0.212277
ENSMUSG00000108878	AC154141.1	-0.394706	1.67916	7.04922	0.00792998	0.213789
ENSMUSG00000104856	Rnu3b3	-1.61728	3.63178	7.04513	0.00794811	0.213968
ENSMUSG00000037405	Icam1	-0.498769	0.782795	7.0417	0.00796333	0.214069
ENSMUSG00000110358	A730009L09Rik	-0.632066	1.74985	7.03767	0.00798126	0.214242
ENSMUSG00000027570	Col9a3	-0.246166	6.16993	7.0275	0.00802675	0.215015
ENSMUSG00000052353	Cemip	-0.352214	5.1521	7.02608	0.00803311	0.215015
ENSMUSG00000102415	A430110C17Rik	-0.609686	-0.0246197	7.01362	0.00808918	0.216206
ENSMUSG00000000031	H19	-0.790396	5.80783	7.00564	0.00812535	0.216681
ENSMUSG00000033966	Cdkl4	0.473225	1.30822	7.00457	0.00813018	0.216681
ENSMUSG00000109095	Gm44799	-0.660651	-0.246163	6.99297	0.00818303	0.217743
ENSMUSG00000104369	Gm38082	-0.561283	0.221772	6.99071	0.00819338	0.217743
ENSMUSG00000026626	Ppp2r5a	-0.240708	4.50884	6.98634	0.00821342	0.217965
ENSMUSG00000097892	Gm26801	-0.660495	-0.155883	6.9815	0.00823568	0.218245
ENSMUSG00000085396	Firre	-0.243012	5.30256	6.97812	0.00825124	0.218348
ENSMUSG00000105081	Gm43110	-1.49184	-2.1323	6.95918	0.00833904	0.220003
ENSMUSG00000106612	Gm43750	-0.662827	-0.374251	6.95802	0.00834444	0.220003
ENSMUSG00000045854	Lyrm2	0.268896	3.67346	6.957	0.00834918	0.220003
ENSMUSG00000105470	Gm42589	-0.541943	0.466921	6.95074	0.00837846	0.220402
ENSMUSG00000102801	Gm37478	-0.423065	1.4118	6.94055	0.00842633	0.220402
ENSMUSG00000095990	Zfp97	-0.367833	1.95416	6.94039	0.00842707	0.220402
ENSMUSG00000041203	Trir	0.217126	5.93477	6.93995	0.00842916	0.220402
ENSMUSG00000022150	Dab2	-0.58853	2.42863	6.93935	0.00843199	0.220402
ENSMUSG00000028042	Zbtb7b	-0.409664	1.46248	6.93856	0.00843571	0.220402
ENSMUSG00000104696	Gm42946	-0.603514	-0.0322199	6.93616	0.00844701	0.220402
ENSMUSG00000022139	Mbnl2	-0.26738	5.54078	6.93177	0.0084678	0.220636
ENSMUSG00000062296	Trank1	-0.253624	6.6609	6.92611	0.0084946	0.221026
ENSMUSG00000104498	Gm37110	-0.991242	-1.41645	6.9178	0.00853421	0.22144
ENSMUSG00000038648	Creb3l2	-0.36291	2.21739	6.91778	0.00853428	0.22144
ENSMUSG00000027245	Hypk	-0.32321	3.02926	6.91476	0.0085487	0.221506
ENSMUSG00000069011	Gm10254	-0.616449	0.147533	6.90297	0.00860529	0.222663
ENSMUSG00000025558	Dock9	-0.249547	6.58889	6.89835	0.00862751	0.222723
ENSMUSG00000027422	Rrbp1	-0.209963	6.07722	6.89731	0.00863254	0.222723
ENSMUSG00000027534	Snx16	0.242162	5.6343	6.89506	0.0086434	0.222723
ENSMUSG00000100599	1700120C14Rik	0.59932	0.286128	6.879	0.00872142	0.224423
ENSMUSG00000107050	C030017G13Rik	-0.796741	-0.86999	6.8728	0.00875175	0.224825
ENSMUSG00000045648	Vwc2l	0.450904	2.88366	6.87055	0.00876278	0.224825
ENSMUSG00000105434	Gm43359	-0.401049	1.54001	6.86843	0.00877318	0.224825
ENSMUSG00000001555	Fkbp10	-0.280998	4.10643	6.85883	0.00882042	0.225566
ENSMUSG00000055148	Klf2	-0.439577	1.23024	6.85764	0.0088263	0.225566
ENSMUSG00000026866	Kynu	0.864728	-0.90854	6.83873	0.00892023	0.227655
ENSMUSG00000027878	Notch2	-0.216417	6.27438	6.83379	0.00894493	0.227974
ENSMUSG00000085795	Zfp703	0.436055	1.53685	6.82638	0.00898211	0.228609
ENSMUSG00000019842	Traf3ip2	-0.834792	-0.812383	6.8206	0.00901122	0.229037
ENSMUSG00000033590	Myo5c	-0.827963	-0.871405	6.81273	0.00905102	0.229736
ENSMUSG00000027007	Ssfa2	-0.251804	3.90717	6.79808	0.00912558	0.231314
ENSMUSG00000035305	Ror1	-0.262705	3.95296	6.78121	0.00921225	0.233194
ENSMUSG00000032643	Fhl3	-0.507465	0.741015	6.7762	0.00923812	0.233532
ENSMUSG00000059336	Slc14a1	0.535354	0.738194	6.77015	0.00926949	0.234008
ENSMUSG00000050357	Carmil2	-0.301931	2.77972	6.76089	0.00931771	0.234739
ENSMUSG00000108102	Gm44437	-0.503881	1.32174	6.75742	0.00933586	0.234739
ENSMUSG00000053626	Tll1	0.253093	4.92542	6.75385	0.00935458	0.234739
ENSMUSG00000032193	Ldlr	-0.218922	5.51659	6.752	0.00936426	0.234739
ENSMUSG00000028339	Col15a1	-0.924011	2.49725	6.75058	0.0093717	0.234739
ENSMUSG00000030043	Tacr1	0.754727	0.400386	6.75015	0.00937398	0.234739
ENSMUSG00000107115	Gm43052	-0.772799	-0.790282	6.74307	0.00941127	0.235357
ENSMUSG00000048251	Bcl11b	0.300098	4.64757	6.73646	0.00944617	0.235727
ENSMUSG00000097042	Gm17491	-0.357603	2.17366	6.73446	0.00945677	0.235727
ENSMUSG00000034738	Nostrin	-0.584686	0.820157	6.73311	0.00946395	0.235727
ENSMUSG00000106047	Gm42942	-1.00479	-1.55289	6.72742	0.00949418	0.236164
ENSMUSG00000106450	Gm43018	-0.492911	0.828033	6.72369	0.00951405	0.236344
ENSMUSG00000086716	Gm11629	1.95525	-2.4801	6.70575	0.00961024	0.238416
ENSMUSG00000041064	Pif1	-0.277731	4.06424	6.70173	0.00963194	0.238637
ENSMUSG00000055737	Ghr	-0.267089	3.4377	6.69916	0.00964584	0.238664
ENSMUSG00000052981	Ube2ql1	0.210802	5.75251	6.67975	0.00975144	0.240656
ENSMUSG00000063535	Zfp773	0.293509	3.85946	6.67962	0.00975214	0.240656
ENSMUSG00000085457	1110046J04Rik	-0.604547	-0.0323053	6.6707	0.00980107	0.241544
ENSMUSG00000052769	Gm9889	-1.11758	-1.82379	6.66639	0.00982481	0.24181
ENSMUSG00000032245	Cln6	-0.311846	2.72192	6.64371	0.00995068	0.244585
ENSMUSG00000102267	9530003O04Rik	-0.572399	0.143069	6.63323	0.0100094	0.245704
ENSMUSG00000034686	Prr7	0.329538	3.56154	6.62514	0.0100549	0.246497
ENSMUSG00000047810	Ccdc88b	-0.417058	1.5504	6.62179	0.0100739	0.246638
ENSMUSG00000060470	Adgrg3	-0.771836	-0.787579	6.61865	0.0100916	0.246678
ENSMUSG00000104344	Gm38077	-0.334321	2.27203	6.61683	0.010102	0.246678
ENSMUSG00000020140	Lgr5	-0.367443	2.64034	6.61314	0.0101229	0.246794
ENSMUSG00000040253	Gbp7	-0.40858	1.49252	6.61134	0.0101331	0.246794
ENSMUSG00000064387	Snora73a	-0.341604	5.90188	6.59981	0.010199	0.248073
ENSMUSG00000092029	Gm9027	-0.541764	0.337686	6.59479	0.0102278	0.24819
ENSMUSG00000113288	AC164164.1	-0.549326	0.248654	6.59433	0.0102304	0.24819
ENSMUSG00000019158	Tmem160	0.294567	3.21879	6.59063	0.0102517	0.248245
ENSMUSG00000020788	Atp2a3	-0.520958	0.688747	6.58931	0.0102593	0.248245
ENSMUSG00000041134	Cyyr1	-0.366293	1.83602	6.57687	0.0103313	0.249663
ENSMUSG00000107877	Gm43951	-0.28025	3.18944	6.55657	0.0104498	0.2522
ENSMUSG00000024725	Ostf1	-0.244809	5.22303	6.5444	0.0105215	0.253312
ENSMUSG00000038418	Egr1	-0.560755	0.174585	6.54414	0.010523	0.253312
ENSMUSG00000105526	Gm43490	-0.568249	0.55595	6.5326	0.0105915	0.254633
ENSMUSG00000031502	Col4a1	-0.370466	7.6995	6.52827	0.0106173	0.254925
ENSMUSG00000106904	Gm43029	-0.582451	0.0945349	6.52382	0.0106439	0.254996
ENSMUSG00000082226	Gm715	0.650319	-0.0680075	6.5211	0.0106602	0.254996
ENSMUSG00000085169	Gm10785	-0.932149	-1.3095	6.52092	0.0106613	0.254996
ENSMUSG00000104868	Gm9954	0.374287	2.3439	6.50696	0.0107453	0.25636
ENSMUSG00000110980	AC122428.2	0.37259	2.31369	6.50688	0.0107458	0.25636
ENSMUSG00000015133	Lrrk1	-0.376078	1.63406	6.49063	0.0108445	0.257943
ENSMUSG00000097385	Gm26814	-0.667	-0.444594	6.49059	0.0108447	0.257943
ENSMUSG00000059901	Adamts14	-0.499903	1.02108	6.48912	0.0108536	0.257943
ENSMUSG00000101162	Gm26728	-0.668293	-0.398819	6.4819	0.0108978	0.258664
ENSMUSG00000081967	Gm14017	3.5934	-3.45241	6.47833	0.0109198	0.258856
ENSMUSG00000106099	Gm42664	-0.27662	3.42197	6.4754	0.0109378	0.258954
ENSMUSG00000035296	Sgcg	-0.655282	0.0138282	6.47253	0.0109554	0.259042
ENSMUSG00000109555	Gm44891	-0.507963	0.681651	6.46987	0.0109718	0.259102
ENSMUSG00000068964	Gm6361	0.626525	2.84558	6.46656	0.0109923	0.259258
ENSMUSG00000034656	Cacna1a	-0.227949	5.68329	6.46128	0.011025	0.2597
ENSMUSG00000104897	Gm43203	-1.10586	-1.77818	6.44441	0.0111302	0.260686
ENSMUSG00000093910	Zfp853	-0.44532	1.15918	6.4428	0.0111403	0.260686
ENSMUSG00000050541	Adra1b	0.427385	1.51812	6.44278	0.0111404	0.260686
ENSMUSG00000096054	Syne1	-0.299181	6.93804	6.4419	0.0111459	0.260686
ENSMUSG00000089704	Galnt2	0.252646	5.87296	6.44154	0.0111482	0.260686
ENSMUSG00000106772	Gm43794	1.45571	-1.94379	6.4406	0.0111541	0.260686
ENSMUSG00000030030	1700003E16Rik	0.407107	1.78481	6.43891	0.0111647	0.260686
ENSMUSG00000096954	Gdap10	-0.288014	2.93234	6.4365	0.0111799	0.260715
ENSMUSG00000086493	Gm12204	2.44491	-2.94408	6.42709	0.0112392	0.261772
ENSMUSG00000089967	Gm16550	-1.91579	-2.74851	6.42314	0.0112643	0.262028
ENSMUSG00000102733	Gm38262	-0.8052	-0.98052	6.42093	0.0112783	0.262028
ENSMUSG00000043279	Trim56	-0.271813	3.71124	6.41811	0.0112963	0.262118
ENSMUSG00000004347	Pde1c	-0.290439	8.48719	6.41252	0.0113318	0.262617
ENSMUSG00000001815	Evx2	0.348059	2.34927	6.40556	0.0113763	0.262731
ENSMUSG00000029917	C130060K24Rik	0.756423	-0.488443	6.40522	0.0113785	0.262731
ENSMUSG00000027070	Lrp2	-0.267987	5.16682	6.40316	0.0113918	0.262731
ENSMUSG00000028980	H6pd	-0.276658	3.29051	6.40295	0.0113931	0.262731
ENSMUSG00000045591	Olig3	0.65423	0.0416981	6.39711	0.0114306	0.263271
ENSMUSG00000104508	Gm37735	-0.858308	-1.03282	6.39124	0.0114685	0.263758
ENSMUSG00000109625	3110080E11Rik	-0.567876	0.0375713	6.38945	0.01148	0.263758
ENSMUSG00000107804	Gm44439	-0.422721	1.18557	6.37913	0.011547	0.264945
ENSMUSG00000030674	Qprt	-0.845651	-0.968219	6.37712	0.0115601	0.264945
ENSMUSG00000108037	Gm44597	-0.262382	3.43981	6.36274	0.0116541	0.266652
ENSMUSG00000030766	Arhgap17	-0.300453	3.15327	6.36137	0.0116632	0.266652
ENSMUSG00000101609	Kcnq1ot1	-0.27615	6.53185	6.3542	0.0117104	0.267102
ENSMUSG00000036211	Hist1h1t	-0.981768	-1.34329	6.35403	0.0117115	0.267102
ENSMUSG00000102625	Gm37672	-0.569017	0.0825991	6.34431	0.0117758	0.268203
ENSMUSG00000087898	Gm25271	-3.57481	-3.63182	6.34024	0.0118029	0.268203
ENSMUSG00000088546	Gm25981	-3.57481	-3.63182	6.34024	0.0118029	0.268203
ENSMUSG00000074364	Ehd2	-0.356958	2.05298	6.3375	0.0118212	0.268292
ENSMUSG00000047591	Mafa	0.734889	-0.518133	6.33121	0.0118631	0.268917
ENSMUSG00000114448	AC159195.3	-0.629121	-0.236671	6.3256	0.0119007	0.269425
ENSMUSG00000108152	Gm44152	-0.901098	-1.35841	6.32356	0.0119144	0.269425
ENSMUSG00000064796	Terc	0.32182	2.48221	6.31996	0.0119386	0.269645
ENSMUSG00000046991	Wdr27	0.709152	-0.392729	6.31119	0.0119978	0.270371
ENSMUSG00000085342	Gm12254	0.560221	0.409895	6.30788	0.0120202	0.270371
ENSMUSG00000028278	Rragd	0.201059	6.03742	6.30766	0.0120217	0.270371
ENSMUSG00000103800	Pcdha8	-0.375412	1.53955	6.30544	0.0120368	0.270371
ENSMUSG00000065820	Gm26316	-0.308678	2.90575	6.3045	0.0120432	0.270371
ENSMUSG00000086454	Platr14	0.857196	-0.919336	6.30212	0.0120594	0.270408
ENSMUSG00000050107	Haspin	-0.290204	2.83871	6.29467	0.0121101	0.27122
ENSMUSG00000038233	Fam198a	0.505574	1.2859	6.28642	0.0121667	0.271958
ENSMUSG00000019990	Pde7b	-0.386025	1.7389	6.28203	0.0121968	0.271958
ENSMUSG00000104821	Gm42481	-0.597697	-0.240818	6.28161	0.0121997	0.271958
ENSMUSG00000097787	2700046G09Rik	-0.400337	1.36496	6.28137	0.0122014	0.271958
ENSMUSG00000105449	Gm43379	-0.326229	2.22241	6.27902	0.0122176	0.271994
ENSMUSG00000028978	Nos3	-0.294778	3.11463	6.27575	0.0122402	0.272172
ENSMUSG00000067872	Ccdc87	0.797372	-0.769959	6.27344	0.0122561	0.272203
ENSMUSG00000107813	Gm44434	-0.697758	-0.534673	6.27122	0.0122715	0.272219
ENSMUSG00000001943	Vsig2	-0.792353	-0.834646	6.26729	0.0122987	0.2725
ENSMUSG00000039377	Hlx	-0.812123	-0.969619	6.25739	0.0123676	0.273702
ENSMUSG00000096904	Gm3591	-0.383723	1.4748	6.25387	0.0123922	0.273921
ENSMUSG00000006344	Ggt5	-0.52444	0.711056	6.23834	0.0125014	0.276007
ENSMUSG00000109715	Gm45606	0.701855	-0.410155	6.23527	0.0125231	0.276159
ENSMUSG00000075553	Gm5464	-0.462254	0.893039	6.22844	0.0125714	0.276758
ENSMUSG00000101599	Gm20342	-0.258292	3.43923	6.22596	0.012589	0.276758
ENSMUSG00000048616	Nog	0.323485	2.82791	6.22516	0.0125947	0.276758
ENSMUSG00000051041	Olfml1	-0.773612	-0.967854	6.22129	0.0126223	0.277038
ENSMUSG00000102662	Gm38377	-0.555852	0.0431592	6.20814	0.0127164	0.278775
ENSMUSG00000058152	Chsy3	0.262745	3.34766	6.20562	0.0127345	0.278845
ENSMUSG00000022994	Adcy6	-0.220657	5.94764	6.20033	0.0127727	0.279351
ENSMUSG00000028600	Podn	-0.491315	0.877725	6.19652	0.0128002	0.279626
ENSMUSG00000043079	Synpo	-0.48569	0.584476	6.19309	0.012825	0.27984
ENSMUSG00000024940	Ltbp3	-0.253077	4.59494	6.18634	0.012874	0.280582
ENSMUSG00000106211	Gm42842	-0.593988	-0.171312	6.17883	0.0129288	0.281446
ENSMUSG00000084910	C630043F03Rik	0.270642	3.6007	6.16888	0.0130017	0.282704
ENSMUSG00000024873	Cnih2	0.200085	6.46453	6.16596	0.0130232	0.282841
ENSMUSG00000020044	Timp3	-0.219447	5.6407	6.16021	0.0130656	0.283132
ENSMUSG00000002475	Abhd3	0.30208	2.66217	6.15978	0.0130687	0.283132
ENSMUSG00000086436	Gm13690	2.11882	-2.64276	6.15797	0.0130821	0.283132
ENSMUSG00000039629	Strip2	-0.514666	5.07297	6.15289	0.0131197	0.283618
ENSMUSG00000042622	Maff	0.398609	1.62525	6.14964	0.0131439	0.283811
ENSMUSG00000108943	Gm44559	-0.554821	0.0572824	6.14252	0.0131969	0.283819
ENSMUSG00000037415	Ranbp10	-0.211546	4.9653	6.14241	0.0131977	0.283819
ENSMUSG00000102627	Snurf	0.331143	2.21384	6.14207	0.0132003	0.283819
ENSMUSG00000020439	Smtn	-0.26869	3.40019	6.14142	0.0132051	0.283819
ENSMUSG00000020122	Egfr	-0.271333	6.32064	6.13677	0.0132399	0.284239
ENSMUSG00000019732	Calr3	-0.625991	-0.277848	6.12994	0.0132911	0.285011
ENSMUSG00000045573	Penk	0.363999	2.44684	6.12497	0.0133286	0.285486
ENSMUSG00000093445	Lrch4	-0.632771	1.9526	6.11954	0.0133695	0.286035
ENSMUSG00000041548	Hspb8	-0.541125	0.584707	6.11642	0.0133932	0.286212
ENSMUSG00000034023	Fancd2	-0.232699	4.14408	6.11284	0.0134203	0.286464
ENSMUSG00000023942	Slc29a1	-0.243239	5.46686	6.11052	0.013438	0.286513
ENSMUSG00000015202	Cnksr3	-0.255095	3.84109	6.10481	0.0134815	0.287108
ENSMUSG00000083534	H2-M6-ps	-0.944382	-1.40811	6.10282	0.0134967	0.287108
ENSMUSG00000021313	Ryr2	-0.314393	5.83127	6.09674	0.0135431	0.287206
ENSMUSG00000045052	Prlhr	-0.724285	-0.825274	6.09651	0.0135449	0.287206
ENSMUSG00000068151	A230006K03Rik	-0.676066	-0.543942	6.09618	0.0135475	0.287206
ENSMUSG00000100600	A230077H06Rik	0.409138	1.8113	6.09397	0.0135644	0.287238
ENSMUSG00000040740	Slc25a34	0.556227	0.404714	6.08335	0.0136462	0.288352
ENSMUSG00000028068	Iqgap3	-0.226973	4.4364	6.08313	0.0136479	0.288352
ENSMUSG00000017969	Ptgis	-0.566232	0.0398419	6.07246	0.0137305	0.289334
ENSMUSG00000047193	Dync2h1	-0.201163	6.32791	6.07209	0.0137335	0.289334
ENSMUSG00000067578	Cbln4	0.675564	2.44365	6.07113	0.0137409	0.289334
ENSMUSG00000101878	Gm8203	0.570851	0.159532	6.06203	0.0138119	0.290355
ENSMUSG00000104315	Gm37906	-0.404076	1.25864	6.06007	0.0138272	0.290355
ENSMUSG00000044646	Zbtb7c	0.314194	2.37459	6.05894	0.013836	0.290355
ENSMUSG00000095123	Gm21781	-0.235398	4.11889	6.04847	0.0139183	0.291738
ENSMUSG00000109923	Gm20039	-1.65218	-2.71376	6.04658	0.0139332	0.291738
ENSMUSG00000056481	Cd248	-0.50806	1.90361	6.04286	0.0139627	0.292026
ENSMUSG00000115564	AC154562.1	-1.14567	-1.99429	6.03556	0.0140205	0.292866
ENSMUSG00000105824	Gm43466	-0.533852	0.239796	6.03384	0.0140342	0.292866
ENSMUSG00000045455	Gm9797	-0.357728	1.75392	6.02367	0.0141152	0.294228
ENSMUSG00000012520	Phox2b	1.33767	1.60153	6.01971	0.014147	0.294488
ENSMUSG00000110914	AC156031.1	-0.766549	-0.894091	6.01755	0.0141643	0.294488
ENSMUSG00000048612	Myof	-0.500494	0.513773	6.01621	0.0141751	0.294488
ENSMUSG00000042249	Grk3	-0.217358	6.37871	6.00973	0.0142272	0.294931
ENSMUSG00000017754	Pltp	-0.252829	4.07949	6.00931	0.0142306	0.294931
ENSMUSG00000036699	Zcchc12	0.314336	6.62602	6.00767	0.0142438	0.294931
ENSMUSG00000017344	Vtn	-0.422037	4.20415	6.00186	0.0142908	0.295575
ENSMUSG00000042607	Asb4	0.606797	1.67162	5.99916	0.0143127	0.295645
ENSMUSG00000025366	Esyt1	-0.226857	4.81425	5.99754	0.0143259	0.295645
ENSMUSG00000056174	Col8a2	-0.569656	1.47108	5.98553	0.0144237	0.296897
ENSMUSG00000078747	Gm20878	-0.367418	1.61124	5.98454	0.0144318	0.296897
ENSMUSG00000036826	Igflr1	-0.548895	0.952355	5.98424	0.0144343	0.296897
ENSMUSG00000100153	Gm5601	-0.262101	4.03719	5.98201	0.0144525	0.296946
ENSMUSG00000104396	Gm37959	-0.467706	0.6935	5.97894	0.0144777	0.296959
ENSMUSG00000056486	Chn1	0.259181	6.20493	5.97805	0.014485	0.296959
ENSMUSG00000107742	9530085L11Rik	-0.35418	2.05671	5.96703	0.0145758	0.298237
ENSMUSG00000024795	Kif20b	-0.231226	4.7301	5.96657	0.0145797	0.298237
ENSMUSG00000044043	Pcdhb14	-0.266678	3.37339	5.96327	0.0146069	0.298237
ENSMUSG00000106596	Gm42822	-0.842332	-1.24716	5.9601	0.0146332	0.298237
ENSMUSG00000081094	Rpl19-ps11	-0.331014	2.12751	5.95969	0.0146366	0.298237
ENSMUSG00000073234	Gm8773	0.430676	1.17272	5.95889	0.0146433	0.298237
ENSMUSG00000014786	Slc9a5	-0.211462	4.97352	5.95099	0.014709	0.299249
ENSMUSG00000097636	Mirt1	-0.313772	2.33712	5.94865	0.0147286	0.29932
ENSMUSG00000102331	Gm19938	-0.428825	0.904159	5.9455	0.0147549	0.29953
ENSMUSG00000072437	Nanos1	0.205278	5.30773	5.93797	0.014818	0.300283
ENSMUSG00000091002	Tcerg1l	0.358173	3.0054	5.936	0.0148346	0.300283
ENSMUSG00000106175	Gm44313	-2.20046	-3.15779	5.93533	0.0148403	0.300283
ENSMUSG00000033029	1700088E04Rik	0.388192	1.40351	5.92966	0.0148881	0.300923
ENSMUSG00000033788	Dysf	-0.347992	1.90045	5.92712	0.0149096	0.301031
ENSMUSG00000113126	AC130827.1	-0.632632	-0.470581	5.92486	0.0149288	0.301093
ENSMUSG00000018920	Cxcl16	-0.749157	-0.800691	5.91963	0.0149731	0.301662
ENSMUSG00000047793	Sned1	-0.242956	5.70787	5.91399	0.0150211	0.302249
ENSMUSG00000105199	Gm43581	-0.659486	-0.323165	5.9124	0.0150347	0.302249
ENSMUSG00000046295	Ankle1	-0.248517	3.55746	5.90763	0.0150754	0.302741
ENSMUSG00000111699	C230099D08Rik	-0.843175	-1.15738	5.90544	0.0150942	0.302792
ENSMUSG00000109257	Gm45200	-1.13282	-1.94337	5.90142	0.0151287	0.303159
ENSMUSG00000108388	Gm44673	-0.621229	-0.206506	5.89425	0.0151904	0.303836
ENSMUSG00000067038	Rps12-ps3	-0.276353	3.30259	5.89371	0.0151951	0.303836
ENSMUSG00000107971	Gm44260	-0.570636	-0.0306205	5.89118	0.0152169	0.303948
ENSMUSG00000115650	AC117202.2	-0.546086	0.13564	5.88846	0.0152404	0.304091
ENSMUSG00000028976	Slc2a5	-0.491657	0.650136	5.88336	0.0152847	0.304648
ENSMUSG00000071562	Stfa1	2.09073	-2.84752	5.88065	0.0153081	0.304791
ENSMUSG00000048349	Pou4f1	0.697019	0.953173	5.87525	0.0153552	0.304894
ENSMUSG00000082938	Gm2810	-1.00464	-1.52282	5.87426	0.0153638	0.304894
ENSMUSG00000084950	Gm5577	-0.282696	2.76434	5.87416	0.0153647	0.304894
ENSMUSG00000020892	Aloxe3	-0.342887	2.20961	5.87256	0.0153787	0.304894
ENSMUSG00000115263	AC154683.1	-0.245559	4.52846	5.86661	0.0154307	0.3056
ENSMUSG00000048796	Cyb561d1	-0.267447	3.25224	5.86316	0.015461	0.305639
ENSMUSG00000022893	Adamts1	-0.305068	6.09916	5.86007	0.0154881	0.305639
ENSMUSG00000108776	Gm45169	0.6088	-0.0549721	5.8585	0.015502	0.305639
ENSMUSG00000024371	C2	-0.822953	-1.13129	5.8575	0.0155108	0.305639
ENSMUSG00000109005	Gm45221	-0.395477	1.16028	5.85648	0.0155198	0.305639
ENSMUSG00000038354	Ankrd35	0.54504	0.935543	5.85478	0.0155348	0.305639
ENSMUSG00000107068	Gm42742	-0.479882	5.05888	5.85336	0.0155474	0.305639
ENSMUSG00000097027	Gm26559	-0.603177	-0.316554	5.84595	0.015613	0.306299
ENSMUSG00000073207	Ccdc160	0.401085	1.44875	5.84514	0.0156202	0.306299
ENSMUSG00000032783	Troap	-0.304406	2.62557	5.84401	0.0156302	0.306299
ENSMUSG00000004880	Lbr	-0.21751	6.31372	5.83646	0.0156974	0.307294
ENSMUSG00000101823	Gm29438	-0.658902	-0.496753	5.82794	0.0157736	0.308461
ENSMUSG00000032796	Lama1	-0.467206	4.27562	5.81681	0.0158737	0.310029
ENSMUSG00000103976	Gm37677	-0.378239	1.41229	5.8144	0.0158955	0.310029
ENSMUSG00000031379	Pir	-0.520069	0.261041	5.8135	0.0159036	0.310029
ENSMUSG00000097183	Gm17501	-1.07925	-1.84671	5.80974	0.0159376	0.310266
ENSMUSG00000020914	Top2a	-0.186373	8.36166	5.80848	0.015949	0.310266
ENSMUSG00000079019	Insl3	-1.48852	-2.31916	5.80059	0.0160208	0.311338
ENSMUSG00000097177	9330159M07Rik	-0.357593	1.63265	5.79233	0.0160962	0.312167
ENSMUSG00000097589	Dleu2	-0.225243	4.78276	5.79131	0.0161056	0.312167
ENSMUSG00000078134	Gm12355	0.700815	-0.465918	5.79043	0.0161137	0.312167
ENSMUSG00000115505	AC123061.1	-0.730634	-0.889461	5.77448	0.0162605	0.314685
ENSMUSG00000001985	Grik3	-0.197923	7.4178	5.77237	0.0162801	0.314737
ENSMUSG00000087445	Gm14286	-1.24311	-2.1576	5.7642	0.016356	0.315877
ENSMUSG00000092702	Gm24514	0.742918	-0.694528	5.76204	0.0163761	0.315938
ENSMUSG00000106755	Tpi-rs11	2.43923	-2.94403	5.7533	0.0164577	0.317184
ENSMUSG00000032637	Atxn2l	-0.200226	5.73083	5.74763	0.0165109	0.317759
ENSMUSG00000103563	8030445P17Rik	-0.522463	0.527833	5.7465	0.0165216	0.317759
ENSMUSG00000108297	Gm44167	-0.58022	-0.0577007	5.74222	0.0165618	0.318205
ENSMUSG00000057530	Ece1	-0.218161	4.94828	5.73893	0.0165929	0.318475
ENSMUSG00000022475	Hdac7	-0.205079	4.98174	5.73458	0.016634	0.318752
ENSMUSG00000112909	Gm10120	1.73204	-2.6817	5.73379	0.0166415	0.318752
ENSMUSG00000062184	Hs6st2	0.339873	5.56194	5.72951	0.0166821	0.318974
ENSMUSG00000114624	AC156025.2	-0.726249	-0.905756	5.728	0.0166964	0.318974
ENSMUSG00000109286	Gm44541	-0.62597	-0.425417	5.72667	0.0167091	0.318974
ENSMUSG00000114431	CT009480.3	-0.56042	-0.0788757	5.72466	0.0167283	0.318974
ENSMUSG00000005640	Insrr	-0.625083	-0.390847	5.7222	0.0167517	0.318974
ENSMUSG00000024517	Grp	0.699792	-0.506767	5.72178	0.0167557	0.318974
ENSMUSG00000085024	C230035I16Rik	-0.62825	-0.31621	5.71796	0.0167922	0.319344
ENSMUSG00000059776	Rpl13-ps6	1.56775	-2.32588	5.71599	0.0168111	0.319377
ENSMUSG00000015980	Lrrc27	0.479066	0.837276	5.70944	0.0168739	0.320245
ENSMUSG00000023800	Tiam2	-0.293725	3.26015	5.70515	0.0169152	0.320701
ENSMUSG00000017713	Tha1	-0.370036	1.52014	5.69861	0.0169784	0.321107
ENSMUSG00000097536	2610037D02Rik	-0.2623	3.43039	5.6959	0.0170046	0.321107
ENSMUSG00000022272	Myo10	-0.18726	6.34485	5.69478	0.0170155	0.321107
ENSMUSG00000094724	Rnaset2b	-0.215771	4.63029	5.69465	0.0170167	0.321107
ENSMUSG00000083218	Gm16425	0.834005	-0.789196	5.69404	0.0170227	0.321107
ENSMUSG00000025701	Alox5	-1.15089	-1.94229	5.68974	0.0170644	0.321196
ENSMUSG00000025278	Flnb	-0.209574	6.55217	5.6897	0.0170648	0.321196
ENSMUSG00000097486	Gm17733	-0.833503	-1.17251	5.68824	0.017079	0.321196
ENSMUSG00000054702	Ap1s3	-0.507116	0.22607	5.68487	0.0171118	0.321489
ENSMUSG00000032254	Kif23	-0.23482	4.92493	5.67615	0.0171971	0.322727
ENSMUSG00000106688	Gm42851	-0.369452	1.64098	5.67284	0.0172295	0.322727
ENSMUSG00000016386	Mpped2	0.261657	4.6326	5.67283	0.0172296	0.322727
ENSMUSG00000019820	Utrn	-0.204255	6.23535	5.66193	0.017337	0.324317
ENSMUSG00000084846	A730011C13Rik	-0.472772	0.481119	5.66069	0.0173493	0.324317
ENSMUSG00000040562	Gstm2	-0.569919	-0.199328	5.65893	0.0173667	0.324317
ENSMUSG00000018672	Copz2	-0.444206	1.02051	5.65687	0.0173872	0.324375
ENSMUSG00000110331	Nudc-ps1	-1.20467	-1.92578	5.65258	0.0174297	0.324815
ENSMUSG00000102504	Gm21955	-0.254289	3.66892	5.65098	0.0174457	0.324815
ENSMUSG00000024909	Efemp2	-0.258518	3.58767	5.64832	0.0174721	0.324815
ENSMUSG00000042626	Shc1	-0.314767	3.89974	5.64613	0.0174939	0.324815
ENSMUSG00000063600	Egfem1	0.394152	1.3222	5.64574	0.0174978	0.324815
ENSMUSG00000037295	Ldlrap1	-0.344546	1.86401	5.62617	0.0176942	0.327795
ENSMUSG00000042938	Gm14117	-1.50725	-2.33189	5.62562	0.0176998	0.327795
ENSMUSG00000106753	Gm43230	-0.874151	-1.35847	5.62445	0.0177117	0.327795
ENSMUSG00000038384	Setd1b	-0.260777	3.51183	5.62028	0.0177538	0.327795
ENSMUSG00000112358	AC108802.1	-0.381841	1.38324	5.61895	0.0177672	0.327795
ENSMUSG00000027978	Prss12	0.329798	3.41733	5.61548	0.0178025	0.327795
ENSMUSG00000049916	2610318N02Rik	-0.377178	1.38926	5.61442	0.0178133	0.327795
ENSMUSG00000091472	Gm3739	-0.317331	2.07301	5.61344	0.0178233	0.327795
ENSMUSG00000021360	Gcnt2	0.256332	3.75823	5.61279	0.0178298	0.327795
ENSMUSG00000082769	Gm15793	-1.39661	-2.34112	5.61181	0.0178398	0.327795
ENSMUSG00000030795	Fus	-0.273412	5.56888	5.60949	0.0178635	0.327795
ENSMUSG00000019312	Grb7	-0.415214	1.19286	5.60893	0.0178692	0.327795
ENSMUSG00000100536	Gm28873	-1.11843	-2.00077	5.60378	0.0179217	0.328168
ENSMUSG00000010529	Gm266	-0.517082	0.232857	5.6035	0.0179247	0.328168
ENSMUSG00000062157	Ifnlr1	0.648472	-0.420007	5.59884	0.0179723	0.328718
ENSMUSG00000108122	Gm44116	-0.93219	-1.5532	5.59148	0.018048	0.329722
ENSMUSG00000058620	Adra2b	-0.39076	1.49361	5.58936	0.0180699	0.329722
ENSMUSG00000029414	Kntc1	-0.201954	5.27086	5.58836	0.0180802	0.329722
ENSMUSG00000040564	Apoc1	1.19628	-1.77954	5.57598	0.0182085	0.331456
ENSMUSG00000048960	Prex2	-0.195709	5.46054	5.57424	0.0182266	0.331456
ENSMUSG00000088185	Scarna2	0.196342	6.94878	5.57404	0.0182287	0.331456
ENSMUSG00000020275	Rel	-0.447722	0.810645	5.56295	0.0183444	0.333237
ENSMUSG00000089975	Gm7420	-1.06118	-1.77862	5.55941	0.0183816	0.333397
ENSMUSG00000006411	Nectin4	0.335557	1.93319	5.55871	0.018389	0.333397
ENSMUSG00000034226	Rhov	0.264385	3.42796	5.55369	0.0184418	0.333557
ENSMUSG00000058773	Hist1h1b	-0.214964	7.25889	5.55302	0.0184488	0.333557
ENSMUSG00000026421	Csrp1	-0.20973	4.70864	5.55277	0.0184515	0.333557
ENSMUSG00000004980	Hnrnpa2b1	-0.188585	9.1533	5.54711	0.0185112	0.334099
ENSMUSG00000030862	Cpxm2	-0.437588	1.73378	5.54505	0.0185331	0.334099
ENSMUSG00000114602	AC154335.1	-0.862212	-1.40964	5.54485	0.0185352	0.334099
ENSMUSG00000105388	Rpl36a-ps2	-0.304373	2.55877	5.54003	0.0185862	0.334696
ENSMUSG00000097750	Gm4673	-0.280641	2.61265	5.53195	0.0186723	0.335921
ENSMUSG00000102841	Gm38036	-0.627654	-0.488001	5.52243	0.0187741	0.337428
ENSMUSG00000046580	Gm7862	0.618472	-0.263883	5.51648	0.0188382	0.338253
ENSMUSG00000006154	Eps8l1	1.03949	1.33054	5.51367	0.0188684	0.338471
ENSMUSG00000028266	Lmo4	0.244476	6.34414	5.50513	0.0189607	0.339243
ENSMUSG00000073627	C130036L24Rik	-0.315294	2.15398	5.50373	0.0189759	0.339243
ENSMUSG00000050936	Gm42743	-0.201651	5.19721	5.50258	0.0189884	0.339243
ENSMUSG00000035441	Myo1d	-0.374971	1.43316	5.50138	0.0190015	0.339243
ENSMUSG00000030536	Iqgap1	-0.2252	5.84402	5.5013	0.0190024	0.339243
ENSMUSG00000039103	Nexn	-0.603298	0.67262	5.49633	0.0190564	0.339564
ENSMUSG00000055435	Maf	0.477764	3.55184	5.4963	0.0190568	0.339564
ENSMUSG00000041235	Chd7	-0.236016	8.33243	5.49213	0.0191023	0.34005
ENSMUSG00000088059	Mir1949	-0.607033	-0.27059	5.48938	0.0191323	0.340172
ENSMUSG00000065862	Gm24029	1.33501	-2.2416	5.48567	0.019173	0.340172
ENSMUSG00000058571	Gpc6	-0.2404	3.62278	5.48167	0.0192169	0.340172
ENSMUSG00000030125	Lrrc23	0.360285	1.62837	5.47515	0.0192887	0.340172
ENSMUSG00000019828	Grm1	-0.253849	6.12835	5.47453	0.0192955	0.340172
ENSMUSG00000112690	Gm2446	-1.88948	1.25285	5.47371	0.0193046	0.340172
ENSMUSG00000078606	Gm4070	1.23064	0.316414	5.47288	0.0193138	0.340172
ENSMUSG00000043770	Gm12481	0.445675	1.93626	5.47082	0.0193366	0.340172
ENSMUSG00000055494	Gm14168	0.414716	1.18886	5.4707	0.0193379	0.340172
ENSMUSG00000112601	AC151984.1	-0.447718	0.635588	5.47046	0.0193405	0.340172
ENSMUSG00000103983	Gm20045	-0.297661	2.50029	5.47003	0.0193453	0.340172
[truncated: 17,597 more rows]

## Sheet: E17.5_CB_Female-GO
query.number	significant	p.value	term.size	query.size	overlap.size	precision	recall	term.id	domain	subgraph.number	term.name	relative.depth	intersection
[truncated: 591 more rows]

[truncated: 30 more sheets: E17.5_CB_Male-DE, E17.5_CB_Male-GO, E17.5_HIP_Female-DE, E17.5_HIP_Female-GO, E17.5_HIP_Male-DE, E17.5_HIP_Male-GO, P7_CX_Female-DE, P7_CX_Female-GO, P7_CX_Male-DE, P7_CX_Male-GO, P7_CB_Female-DE, P7_CB_Female-GO, P7_CB_Male-DE, P7_CB_Male-GO, P7_HIP_Female-DE, P7_HIP_Female-GO, P7_HIP_Male-DE, P7_HIP_Male-GO, P35_CX_Female-DE, P35_CX_Female-GO …]
