# Supplementary material for: Autism-linked Cullin3 germline haploinsufficiency impacts cytoskeletal dynamics and cortical neurogenesis through RhoA signaling
Source: Mol Psychiatry. 2021 Mar 16;26(7):3586–613. doi: 10.1038/s41380-021-01052-x (PMC8443683; doi:10.1038/s41380-021-01052-x)
Supplement: Supplementary file 6 — Supplementary table S6 [file 41380_2021_1052_MOESM6_ESM.xlsx]

## Sheet: Readme_S6
Table S6. Differentially expressed genes (DEGs) clusters.
1. The spreadsheet is sorted by "Cluster_name", column A
2. "Test-Type" indicates whether the cluster is from region-wise or period-wise analysis.

## Sheet: 21_Clusters_Period_Region
Cluster_name	Test_Type	Ensembl_Gene_ID	E17.5_P_Val	P7_P_Val	P35_P_Val	P_COMBINE	FDR_COMBINE	E17.5_LFC	P7_LFC	P35_LFC	signsFC_E17.5	signsFC_P7	signsFC_P35	sumsigns	commonsignFC	external_gene_name
Cluster1	Region-wise	ENSMUSG00000065944	0.00592859	0.343747	1.38378e-05	4.77956e-06	0.000693174	0.308923	0.195674	0.949093	1	1	1	3	1	Rnu2-10
Cluster1	Region-wise	ENSMUSG00000094050	1.25636e-57	0.833409	1.61951e-16	0	0	1.18018	0.0472212	2.16438	1	1	1	3	1	Gm23472
Cluster1	Region-wise	ENSMUSG00000096349	6.03748e-06	0.247415	0.000295356	1.1231e-07	2.83007e-05	0.196474	0.101923	0.570826	1	1	1	3	1	Gm22513
Cluster1	Region-wise	ENSMUSG00000083626	0.882858	0.000133866	0.432954	0.00305432	0.0914889	0.0306431	0.63806	0.188039	1	1	1	3	1	Gm4459
Cluster1	Region-wise	ENSMUSG00000000686	0.215845	0.361421	0.000173888	0.00101762	0.0450864	0.303849	0.232932	0.667316	1	1	1	3	1	Abhd15
Cluster1	Region-wise	ENSMUSG00000008540	0.0206445	0.0689991	0.000632694	0.000100755	0.00871724	0.29201	0.220373	0.313325	1	1	1	3	1	Mgst1
Cluster1	Region-wise	ENSMUSG00000026177	0.0542751	0.865764	0.000716214	0.00216526	0.0723871	0.472415	0.0326932	0.449241	1	1	1	3	1	Slc11a1
Cluster1	Region-wise	ENSMUSG00000025902	0.106758	0.0524173	0.00200299	0.000867163	0.0403721	0.19233	0.261322	0.286869	1	1	1	3	1	Sox17
Cluster1	Region-wise	ENSMUSG00000091655	0.0179439	0.00245798	0.25855	0.000879805	0.0406789	1.41939	3.56694	0.654407	1	1	1	3	1	Gm8741
Cluster1	Region-wise	ENSMUSG00000102828	0.000258334	0.0427828	0.703512	0.000637324	0.0332845	0.827328	0.496089	0.0629022	1	1	1	3	1	Gm38182
Cluster1	Region-wise	ENSMUSG00000022508	0.777592	0.00298029	0.0130584	0.0019835	0.0684351	0.0182494	0.232457	0.124282	1	1	1	3	1	Bcl6
Cluster1	Region-wise	ENSMUSG00000080935	0.000326833	0.0247658	0.819931	0.00055749	0.0303808	1.02776	0.635964	0.0396783	1	1	1	3	1	Got2-ps1
Cluster1	Region-wise	ENSMUSG00000019122	0.00965472	0.20468	0.00734992	0.00107751	0.0470161	-0.677446	-0.295455	-0.388931	-1	-1	-1	-3	-1	Ccl9
Cluster1	Region-wise	ENSMUSG00000056366	0.00032529	0.154239	0.349735	0.00126179	0.0521237	4.36172	0.589671	0.249693	1	1	1	3	1	Fabp3-ps1
Cluster1	Region-wise	ENSMUSG00000034738	0.107595	0.0650565	0.00541064	0.00238639	0.0772188	0.21309	0.244894	0.322822	1	1	1	3	1	Nostrin
Cluster1	Region-wise	ENSMUSG00000078897	0.0636893	0.0152018	0.0191893	0.00132333	0.0537549	0.129398	0.172454	0.392046	1	1	1	3	1	Gm4724
Cluster1	Region-wise	ENSMUSG00000028085	0.853725	0.00233677	0.0266851	0.00315481	0.0933888	-0.0109613	-0.236549	-0.119349	-1	-1	-1	-3	-1	Gatb
Cluster1	Region-wise	ENSMUSG00000064358	0.032227	0.000457545	0.098213	0.000151815	0.0117394	-0.0762238	-0.166843	-0.112621	-1	-1	-1	-3	-1	mt-Co3
Cluster1	Region-wise	ENSMUSG00000001025	0.87115	0.00252711	0.0179014	0.00246573	0.0789808	-0.0341726	-0.283886	-0.148088	-1	-1	-1	-3	-1	S100a6
Cluster1	Region-wise	ENSMUSG00000021423	0.102342	0.0951758	0.0036046	0.00224216	0.0742117	-0.245373	-0.198943	-0.222733	-1	-1	-1	-3	-1	Ly86
Cluster1	Region-wise	ENSMUSG00000045954	0.74732	0.000794017	0.000858026	6.13403e-05	0.00591655	0.0430859	0.321235	0.269076	1	1	1	3	1	Cavin2
Cluster1	Region-wise	ENSMUSG00000017493	5.47841e-05	0.189392	0.0114771	1.71527e-05	0.00212136	0.241919	0.0788539	0.171334	1	1	1	3	1	Igfbp4
Cluster1	Region-wise	ENSMUSG00000037428	0.645385	0.200602	4.61047e-05	0.000509611	0.0286163	0.0334722	0.0887235	0.14259	1	1	1	3	1	Vgf
Cluster1	Region-wise	ENSMUSG00000022469	0.00686791	0.639757	0.00106129	0.000413261	0.0245027	0.216108	0.0341185	0.150198	1	1	1	3	1	Rapgef3
Cluster1	Region-wise	ENSMUSG00000063297	0.104275	0.000866705	0.537602	0.00292762	0.0890155	0.106851	0.17276	0.0232125	1	1	1	3	1	Luzp2
Cluster1	Region-wise	ENSMUSG00000109890	0.000531732	0.0982155	0.0604465	0.000296356	0.0196112	-0.944455	-0.302518	-0.244746	-1	-1	-1	-3	-1	AU023762
Cluster1	Region-wise	ENSMUSG00000038264	0.0155562	0.00147328	0.804438	0.00131488	0.0535488	-0.0974895	-0.172027	-0.0112396	-1	-1	-1	-3	-1	Sema7a
Cluster1	Region-wise	ENSMUSG00000057715	0.00777984	0.0886099	0.0117768	0.000660988	0.034056	-0.145749	-0.090493	-0.0968709	-1	-1	-1	-3	-1	A830018L16Rik
Cluster1	Region-wise	ENSMUSG00000085438	0.000362055	1.09039e-05	0.0123478	1.49478e-08	4.86022e-06	-0.135002	-0.215058	-0.0938806	-1	-1	-1	-3	-1	1700020I14Rik
Cluster1	Region-wise	ENSMUSG00000020932	0.22056	6.07423e-06	0.00436884	1.16843e-06	0.000201987	-0.121471	-0.241313	-0.162205	-1	-1	-1	-3	-1	Gfap
Cluster1	Region-wise	ENSMUSG00000026837	0.459253	0.606976	2.93989e-07	1.23289e-05	0.00161388	0.0449609	0.0527983	0.243433	1	1	1	3	1	Col5a1
Cluster1	Region-wise	ENSMUSG00000034177	0.000794991	0.177596	0.210125	0.00195122	0.0678372	-0.831441	-0.198242	-0.126651	-1	-1	-1	-3	-1	Rnf43
Cluster2	Region-wise	ENSMUSG00000060429	0.401405	1.09942e-07	0.857167	6.20859e-06	0.000430093	0.0703924	0.476605	0.0376174	1	1	1	3	1	Sntb1
Cluster2	Region-wise	ENSMUSG00000035403	0.812601	7.15182e-07	0.0615602	5.90803e-06	0.000420801	0.0235423	0.500925	0.255524	1	1	1	3	1	Crb2
Cluster2	Region-wise	ENSMUSG00000096753	0.0577906	5.44899e-05	0.0888254	3.63447e-05	0.00181871	0.191683	0.516319	0.348504	1	1	1	3	1	Fam181a
Cluster2	Region-wise	ENSMUSG00000031673	0.823111	2.02459e-06	0.0458474	1.15871e-05	0.00072341	0.0134919	0.236215	0.132854	1	1	1	3	1	Cdh11
Cluster2	Region-wise	ENSMUSG00000020176	0.45256	5.95341e-15	0.670694	1.10434e-12	3.7862e-10	0.0482644	0.323172	0.0295194	1	1	1	3	1	Grb10
Cluster2	Region-wise	ENSMUSG00000031561	0.158279	0.00105348	0.644459	0.00557647	0.0743465	0.0836502	0.137378	0.0281274	1	1	1	3	1	Tenm3
Cluster2	Region-wise	ENSMUSG00000078486	0.730936	0.00246576	0.0679604	0.00619474	0.0799985	0.0436625	0.468848	0.290984	1	1	1	3	1	Perm1
Cluster2	Region-wise	ENSMUSG00000075324	0.629724	1.49975e-05	0.249111	0.000230422	0.00745756	0.0375685	0.422738	0.143968	1	1	1	3	1	Fign
Cluster2	Region-wise	ENSMUSG00000018849	0.0994041	0.000189096	0.438423	0.000669384	0.0169555	0.0901095	0.197418	0.0523724	1	1	1	3	1	Wwc1
Cluster2	Region-wise	ENSMUSG00000039539	0.315355	0.0306695	0.00225623	0.00151284	0.0304494	0.11731	0.396626	0.598826	1	1	1	3	1	Sgcz
Cluster2	Region-wise	ENSMUSG00000039405	0.291293	0.00563456	0.0573183	0.00500968	0.068889	0.0781575	0.23145	0.175096	1	1	1	3	1	Prss23
Cluster2	Region-wise	ENSMUSG00000031853	0.453953	7.019e-06	0.272578	9.75759e-05	0.00387013	0.0747048	0.538082	0.15601	1	1	1	3	1	Map3k21
Cluster2	Region-wise	ENSMUSG00000074158	0.301034	3.38879e-05	0.0567359	6.85866e-05	0.00294728	0.100113	0.481604	0.266914	1	1	1	3	1	Zfp976
Cluster2	Region-wise	ENSMUSG00000052911	0.0127438	0.090486	0.0161489	0.00132588	0.0276494	0.144929	0.0820631	0.14804	1	1	1	3	1	Lamb2
Cluster2	Region-wise	ENSMUSG00000027962	0.414073	5.73529e-05	0.663956	0.00115408	0.0253197	0.0642844	0.218736	0.0287986	1	1	1	3	1	Vcam1
Cluster2	Region-wise	ENSMUSG00000030249	0.00877046	0.513072	0.0372919	0.00796657	0.093909	0.173665	0.0504014	0.170044	1	1	1	3	1	Abcc9
Cluster2	Region-wise	ENSMUSG00000025510	0.882766	0.00301269	0.00364391	0.000767332	0.0187913	0.0104494	0.1485	0.166641	1	1	1	3	1	Cd151
Cluster2	Region-wise	ENSMUSG00000020695	0.0916037	0.00147457	0.133695	0.0012924	0.0272603	0.146825	0.27796	0.124722	1	1	1	3	1	Mrc2
Cluster2	Region-wise	ENSMUSG00000026335	0.126866	0.00388765	0.082903	0.0025415	0.0435814	0.0795432	0.108752	0.0832714	1	1	1	3	1	Pam
Cluster2	Region-wise	ENSMUSG00000008540	0.234399	0.00368054	2.59754e-05	3.89332e-06	0.0003029	0.0806141	0.176598	0.324559	1	1	1	3	1	Mgst1
Cluster2	Region-wise	ENSMUSG00000031209	0.326594	4.75845e-11	0.0454531	2.96948e-10	6.67407e-08	0.091949	0.440269	0.240693	1	1	1	3	1	Heph
Cluster2	Region-wise	ENSMUSG00000095990	0.00293263	1.08671e-10	4.5999e-07	1.11022e-16	5.90989e-14	0.329689	0.728818	0.648797	1	1	1	3	1	Zfp97
Cluster2	Region-wise	ENSMUSG00000073877	0.158149	0.0551502	0.0114781	0.00526729	0.07146	0.304724	0.721191	1.74453	1	1	1	3	1	Gm13306
Cluster2	Region-wise	ENSMUSG00000113626	0.937433	0.00166713	0.0324119	0.00302919	0.0491375	0.00957461	0.48463	0.38551	1	1	1	3	1	Gm7240
Cluster2	Region-wise	ENSMUSG00000103828	0.608785	0.703234	9.20026e-06	0.000357955	0.010509	-0.0736222	-0.0595081	-1.016	-1	-1	-1	-3	-1	2610001A08Rik
Cluster2	Region-wise	ENSMUSG00000063245	0.419637	0.00067625	0.025351	0.000596835	0.0155577	0.104673	0.482546	0.393084	1	1	1	3	1	Zfp993
Cluster2	Region-wise	ENSMUSG00000084350	0.771376	3.23063e-05	0.730409	0.00130092	0.0272978	0.0229114	0.266659	0.0324773	1	1	1	3	1	Znf41-ps
Cluster2	Region-wise	ENSMUSG00000030790	0.218977	2.02089e-05	0.000302491	3.0809e-07	3.52093e-05	0.176733	0.652728	0.759911	1	1	1	3	1	Adm
Cluster2	Region-wise	ENSMUSG00000000296	0.194576	0.000526109	0.0270355	0.000264818	0.00835685	0.112673	0.269352	0.260153	1	1	1	3	1	Tpd52l1
Cluster2	Region-wise	ENSMUSG00000040998	0.00593588	1.06886e-06	0.135247	2.05758e-07	2.44828e-05	0.279232	0.314284	0.190846	1	1	1	3	1	Npnt
Cluster2	Region-wise	ENSMUSG00000041482	0.00616277	0.0719241	0.00345059	0.000159134	0.00554993	0.289672	0.207696	0.420383	1	1	1	3	1	Piezo2
Cluster2	Region-wise	ENSMUSG00000104282	0.0104477	0.0117858	0.890354	0.00566699	0.07507	0.322128	0.355457	0.0353748	1	1	1	3	1	Gm37460
Cluster2	Region-wise	ENSMUSG00000006800	0.639706	0.115683	0.00101653	0.00418052	0.0618205	0.0257762	0.0729154	0.272693	1	1	1	3	1	Sulf2
Cluster2	Region-wise	ENSMUSG00000025810	0.917019	2.69893e-07	0.261051	9.98779e-06	0.000637328	0.00913817	0.284513	0.118163	1	1	1	3	1	Nrp1
Cluster2	Region-wise	ENSMUSG00000047414	0.259489	8.71732e-05	0.622513	0.00104995	0.0236245	0.0817873	0.172965	0.0445228	1	1	1	3	1	Flrt2
Cluster2	Region-wise	ENSMUSG00000072774	0.00430372	0.000271739	0.0872192	1.49612e-05	0.000892728	0.388511	0.496151	0.343376	1	1	1	3	1	Zfp951
Cluster2	Region-wise	ENSMUSG00000102267	0.0161227	0.00508012	0.850275	0.00392677	0.0590686	0.405751	0.634827	0.0651168	1	1	1	3	1	9530003O04Rik
Cluster2	Region-wise	ENSMUSG00000026679	0.134635	5.84988e-05	0.998969	0.000643716	0.0164824	0.196199	0.621812	7.45423e-05	1	1	1	3	1	Enkur
Cluster2	Region-wise	ENSMUSG00000040189	0.00862922	0.00129293	0.115565	0.000137338	0.00497864	0.290525	0.398826	0.238521	1	1	1	3	1	Ccdc114
Cluster2	Region-wise	ENSMUSG00000000031	0.000498133	0.00415459	0.480064	0.00010963	0.00424827	0.555699	0.36945	0.0946138	1	1	1	3	1	H19
Cluster2	Region-wise	ENSMUSG00000070605	0.13811	5.77065e-08	0.370407	6.3033e-07	6.37516e-05	0.150959	0.455281	0.130117	1	1	1	3	1	Zfp992
Cluster2	Region-wise	ENSMUSG00000053070	0.6615	2.24335e-05	0.883289	0.000988813	0.022652	0.0423432	0.377872	0.0178258	1	1	1	3	1	9230110C19Rik
Cluster2	Region-wise	ENSMUSG00000028583	0.82561	7.89596e-05	0.438155	0.00189102	0.0360864	0.0195279	0.213456	0.063961	1	1	1	3	1	Pdpn
Cluster2	Region-wise	ENSMUSG00000036782	0.344735	2.06002e-05	0.0109579	1.17771e-05	0.000730756	0.0518504	0.1771	0.140231	1	1	1	3	1	Klhl13
Cluster2	Region-wise	ENSMUSG00000023348	0.0975296	0.0399277	0.00803453	0.00203884	0.037767	0.158407	0.146744	0.256189	1	1	1	3	1	Trip6
Cluster2	Region-wise	ENSMUSG00000021365	0.121923	0.000292861	0.00537029	2.60942e-05	0.00137182	0.102191	0.205492	0.218171	1	1	1	3	1	Nedd9
Cluster2	Region-wise	ENSMUSG00000027276	0.0292529	0.00930937	0.142356	0.00243263	0.0421897	0.140017	0.141397	0.127218	1	1	1	3	1	Jag1
Cluster2	Region-wise	ENSMUSG00000027967	0.563933	0.0026315	0.00311848	0.000410599	0.0116546	0.0610529	0.268819	0.791013	1	1	1	3	1	Neurog2
Cluster2	Region-wise	ENSMUSG00000020674	0.270832	0.000101629	0.000432757	2.21195e-06	0.00018643	0.0694909	0.156	0.321941	1	1	1	3	1	Pxdn
Cluster2	Region-wise	ENSMUSG00000051243	0.377307	0.000766703	0.407255	0.00600432	0.0781585	-0.0731092	-0.149602	-0.119215	-1	-1	-1	-3	-1	Islr2
Cluster2	Region-wise	ENSMUSG00000021278	0.00366374	0.394615	0.00256434	0.000339954	0.0101677	-0.318755	-0.103409	-0.793342	-1	-1	-1	-3	-1	Amn
Cluster2	Region-wise	ENSMUSG00000034686	0.000538262	0.0380475	0.613078	0.000953782	0.0221251	-0.387645	-0.193027	-0.0777627	-1	-1	-1	-3	-1	Prr7
Cluster2	Region-wise	ENSMUSG00000070858	0.00377706	0.00361821	0.849999	0.000893559	0.021165	-0.292447	-0.235806	-0.0187909	-1	-1	-1	-3	-1	Gm1673
Cluster2	Region-wise	ENSMUSG00000034685	0.00237574	0.0913993	0.412588	0.00481581	0.0672933	-0.201633	-0.0882955	-0.0773979	-1	-1	-1	-3	-1	Fam171a2
Cluster2	Region-wise	ENSMUSG00000054871	0.000816135	0.283157	0.65482	0.00733648	0.0892606	-0.235435	-0.0743959	-0.0390176	-1	-1	-1	-3	-1	Tmem158
Cluster2	Region-wise	ENSMUSG00000068122	0.962463	0.0586135	5.02271e-05	0.000270205	0.00847397	0.00496512	0.336758	0.70118	1	1	1	3	1	Agtr2
Cluster2	Region-wise	ENSMUSG00000052726	0.767357	0.467948	4.972e-05	0.00128014	0.0270864	0.0246747	0.0588524	0.774058	1	1	1	3	1	Kcnt2
Cluster2	Region-wise	ENSMUSG00000041117	0.0237565	0.0124555	0.0547869	0.00118113	0.0257734	0.204693	0.154713	0.257595	1	1	1	3	1	Ccdc8
Cluster2	Region-wise	ENSMUSG00000062300	0.950836	0.000265777	0.00459389	0.000125438	0.00463868	0.00351263	0.186066	0.250043	1	1	1	3	1	Nectin2
Cluster2	Region-wise	ENSMUSG00000004415	0.336499	1.95225e-05	0.0485757	4.07899e-05	0.00198341	0.0717125	0.285941	0.281552	1	1	1	3	1	Col26a1
Cluster2	Region-wise	ENSMUSG00000031273	0.0948982	0.00192791	6.75566e-05	2.28643e-06	0.000191908	0.197913	0.184539	0.452629	1	1	1	3	1	Col4a6
Cluster2	Region-wise	ENSMUSG00000030096	0.0337675	0.176122	0.0133825	0.00437599	0.063595	0.100597	0.0553668	0.131154	1	1	1	3	1	Slc6a6
Cluster2	Region-wise	ENSMUSG00000034168	0.176675	0.000769936	0.774879	0.0054905	0.0735996	-0.10718	-0.159057	-0.0182386	-1	-1	-1	-3	-1	Irf2bpl
Cluster2	Region-wise	ENSMUSG00000028465	0.0208967	0.184988	0.0478637	0.00860955	0.0992725	0.141972	0.0544547	0.0926818	1	1	1	3	1	Tln1
Cluster2	Region-wise	ENSMUSG00000090071	0.0129171	0.0041791	0.757747	0.00254232	0.0435814	-0.148977	-0.146819	-0.0249698	-1	-1	-1	-3	-1	Cdk5r2
Cluster2	Region-wise	ENSMUSG00000102440	0.0807095	0.0088231	0.112756	0.00440739	0.0638172	-0.155331	-0.199481	-0.142168	-1	-1	-1	-3	-1	Pcdhga9
Cluster2	Region-wise	ENSMUSG00000000693	0.0345687	0.00027472	0.050886	5.86125e-05	0.00263328	0.220869	0.299994	0.206941	1	1	1	3	1	Loxl3
Cluster2	Region-wise	ENSMUSG00000027695	0.11121	0.0467942	0.00335463	0.0012564	0.0268481	0.119666	0.124717	0.301631	1	1	1	3	1	Pld1
Cluster2	Region-wise	ENSMUSG00000069920	0.949692	0.195946	8.8115e-05	0.00119242	0.0259358	0.00677733	0.108594	0.471544	1	1	1	3	1	B3gnt9
Cluster2	Region-wise	ENSMUSG00000030268	0.946121	0.478287	6.83883e-05	0.0020205	0.0375649	0.00353031	0.0293689	0.162834	1	1	1	3	1	Bcat1
Cluster2	Region-wise	ENSMUSG00000060548	0.0972633	0.0113245	0.0779594	0.00465346	0.0657692	0.1081	0.139908	0.111677	1	1	1	3	1	Tnfrsf19
Cluster2	Region-wise	ENSMUSG00000022197	0.502302	7.68532e-05	0.267328	0.000809003	0.0195982	0.0532021	0.226887	0.0886856	1	1	1	3	1	Pdzd2
Cluster2	Region-wise	ENSMUSG00000030600	0.280407	0.000815947	0.785127	0.00840984	0.0975425	-0.0591911	-0.155117	-0.0157193	-1	-1	-1	-3	-1	Lrfn1
Cluster2	Region-wise	ENSMUSG00000013076	0.0646672	0.016457	0.0152214	0.00118038	0.0257734	0.111458	0.0935971	0.129058	1	1	1	3	1	Amotl1
Cluster2	Region-wise	ENSMUSG00000027111	0.0901272	0.00983196	0.102546	0.00487127	0.0678156	0.10101	0.11091	0.0978018	1	1	1	3	1	Itga6
Cluster2	Region-wise	ENSMUSG00000041144	0.0293783	0.00160866	0.815854	0.00242179	0.0420858	0.14151	0.22708	0.0166939	1	1	1	3	1	Dnah7b
Cluster2	Region-wise	ENSMUSG00000044447	0.244628	0.000145907	0.330895	0.000906087	0.0213617	0.0925202	0.384386	0.115895	1	1	1	3	1	Dock5
Cluster2	Region-wise	ENSMUSG00000062296	0.308804	0.00485186	0.0344016	0.00307258	0.0497218	0.0933681	0.228683	0.142148	1	1	1	3	1	Trank1
Cluster2	Region-wise	ENSMUSG00000104814	0.944673	0.792125	7.03188e-05	0.00312494	0.0500978	-0.00704228	-0.0371811	-0.50406	-1	-1	-1	-3	-1	Gm42979
Cluster2	Region-wise	ENSMUSG00000045064	0.00444797	0.055023	0.246688	0.00349598	0.0544394	0.360285	0.289279	0.166661	1	1	1	3	1	Zc2hc1c
Cluster2	Region-wise	ENSMUSG00000032609	0.44394	0.000976709	0.0543383	0.00161229	0.0319739	0.0659702	0.206289	0.120468	1	1	1	3	1	Klhdc8b
Cluster2	Region-wise	ENSMUSG00000103442	0.228443	0.00019362	0.0757674	0.000311883	0.00950116	0.148868	0.573252	0.354052	1	1	1	3	1	Pcdha1
Cluster2	Region-wise	ENSMUSG00000066196	0.924407	0.000250782	0.386369	0.00481495	0.0672933	0.0131264	0.579029	0.132388	1	1	1	3	1	Spag8
Cluster2	Region-wise	ENSMUSG00000096696	0.374412	1.23919e-05	0.00139001	1.27498e-06	0.000119955	0.109315	0.492723	0.505315	1	1	1	3	1	Zfp960
Cluster2	Region-wise	ENSMUSG00000034706	0.101056	1.84135e-05	0.0654198	1.7489e-05	0.000993731	0.194415	0.507913	0.224287	1	1	1	3	1	Dnaic2
Cluster2	Region-wise	ENSMUSG00000071398	0.0112951	1.37857e-06	0.0993847	3.51383e-07	3.92694e-05	0.361508	0.717039	0.290914	1	1	1	3	1	2410004P03Rik
Cluster2	Region-wise	ENSMUSG00000076441	0.0171195	0.00271705	0.0173017	9.13354e-05	0.00365021	0.224292	0.263774	0.225894	1	1	1	3	1	Ass1
Cluster2	Region-wise	ENSMUSG00000035984	0.94372	7.95036e-06	0.528394	0.000359943	0.0105368	0.00940417	0.671375	0.0931024	1	1	1	3	1	Nme5
Cluster2	Region-wise	ENSMUSG00000056598	0.748845	9.18314e-07	0.844016	6.87538e-05	0.00294728	0.0298208	0.552898	0.0225822	1	1	1	3	1	Drc3
Cluster2	Region-wise	ENSMUSG00000040978	0.80103	0.000237582	0.334294	0.00364829	0.0559497	0.0351311	0.493519	0.160328	1	1	1	3	1	Gm11992
Cluster2	Region-wise	ENSMUSG00000043621	0.531091	0.00120061	0.0452097	0.00190546	0.0361684	0.0925737	0.412076	0.309782	1	1	1	3	1	Ubxn10
Cluster2	Region-wise	ENSMUSG00000046818	0.864652	1.46449e-05	0.65218	0.000670574	0.0169555	0.0247224	0.642268	0.0802945	1	1	1	3	1	Ddit4l
Cluster2	Region-wise	ENSMUSG00000020014	0.0580721	1.55339e-06	0.825541	1.13273e-05	0.000709378	0.209316	0.934823	0.0376621	1	1	1	3	1	Cfap54
Cluster2	Region-wise	ENSMUSG00000047361	0.423916	8.57903e-10	0.0107888	1.46024e-09	2.73498e-07	0.0889007	0.804673	0.379547	1	1	1	3	1	Gm973
Cluster2	Region-wise	ENSMUSG00000030708	0.797238	0.000114524	0.595023	0.00320757	0.0511291	0.0487467	0.870372	0.147046	1	1	1	3	1	Dnajb13
Cluster2	Region-wise	ENSMUSG00000032489	0.78726	2.2803e-06	0.424819	8.71695e-05	0.00354782	0.0289794	0.593783	0.109118	1	1	1	3	1	Kif9
Cluster2	Region-wise	ENSMUSG00000034227	0.505511	1.85838e-07	0.0130438	2.84356e-07	3.28683e-05	0.0665818	0.663143	0.299066	1	1	1	3	1	Foxj1
Cluster3	Region-wise	ENSMUSG00000022425	0.51721	9.8579e-11	0.699652	1.12161e-08	1.75875e-06	0.05905	0.78629	0.126221	1	1	1	3	1	Enpp2
Cluster3	Region-wise	ENSMUSG00000041193	0.511833	3.53645e-05	0.00158553	4.85481e-06	0.000355809	0.176867	0.744093	0.522597	1	1	1	3	1	Pla2g5
Cluster3	Region-wise	ENSMUSG00000028776	0.0358208	6.37642e-07	0.252001	1.15096e-06	0.00011034	0.567708	0.609648	0.123468	1	1	1	3	1	Tinagl1
Cluster3	Region-wise	ENSMUSG00000064215	0.00183267	1.19683e-07	0.144491	1.00589e-08	1.63615e-06	0.534025	0.434483	0.193697	1	1	1	3	1	Ifi27
Cluster3	Region-wise	ENSMUSG00000022949	3.41629e-05	4.65716e-17	0.684409	0	0	1.33897	1.78122	0.0977903	1	1	1	3	1	Clic6
Cluster3	Region-wise	ENSMUSG00000110332	0.340081	1.52815e-07	0.636934	5.51307e-06	0.000396862	0.267728	0.716444	0.0521919	1	1	1	3	1	Gm19935
Cluster3	Region-wise	ENSMUSG00000026896	0.0150624	0.106818	0.0387013	0.00358504	0.0553152	0.399191	0.172943	0.200611	1	1	1	3	1	Ifih1
Cluster3	Region-wise	ENSMUSG00000056220	0.420063	0.08057	0.00533209	0.00844057	0.0977761	0.150929	0.165182	0.306997	1	1	1	3	1	Pla2g4a
Cluster3	Region-wise	ENSMUSG00000037370	0.208416	0.0195317	0.0378916	0.00744921	0.0900049	0.214051	0.13872	0.131237	1	1	1	3	1	Enpp1
Cluster3	Region-wise	ENSMUSG00000027931	0.00435279	0.00429082	0.0781701	0.000152882	0.00541594	0.370937	0.207845	0.154926	1	1	1	3	1	Npr1
Cluster3	Region-wise	ENSMUSG00000017754	0.262595	0.0623237	0.00943074	0.00745294	0.0900049	0.114533	0.100618	0.115567	1	1	1	3	1	Pltp
Cluster3	Region-wise	ENSMUSG00000025780	0.00712496	0.645621	0.00821173	0.00238127	0.0416574	0.394386	0.0201716	0.136335	1	1	1	3	1	Itih5
Cluster3	Region-wise	ENSMUSG00000060512	0.339031	0.00026977	0.0868126	0.000648689	0.0165294	-0.163767	-0.257229	-0.166504	-1	-1	-1	-3	-1	0610040J01Rik
Cluster3	Region-wise	ENSMUSG00000018593	0.0689691	0.00763093	0.240351	0.00635686	0.0811272	0.116347	0.125365	0.117214	1	1	1	3	1	Sparc
Cluster3	Region-wise	ENSMUSG00000032420	0.0258464	0.124769	0.0480622	0.00747799	0.0901459	0.326164	0.108822	0.147664	1	1	1	3	1	Nt5e
Cluster3	Region-wise	ENSMUSG00000003541	0.461901	0.0225341	0.0020449	0.00148181	0.0300342	0.078782	0.171303	0.28994	1	1	1	3	1	Ier3
Cluster3	Region-wise	ENSMUSG00000041559	7.92555e-08	0.0645433	0.628349	6.80677e-07	6.78262e-05	1.47156	0.417311	0.0554291	1	1	1	3	1	Fmod
Cluster3	Region-wise	ENSMUSG00000051041	0.390131	0.012643	0.0102243	0.00301824	0.0490386	0.210697	0.269902	0.237471	1	1	1	3	1	Olfml1
Cluster3	Region-wise	ENSMUSG00000032135	0.00694408	0.477465	0.000510782	0.000173728	0.00588637	0.192134	0.0398789	0.185506	1	1	1	3	1	Mcam
Cluster3	Region-wise	ENSMUSG00000024168	0.0235462	0.185672	1.04229e-07	1.15666e-07	1.4715e-05	0.270371	0.0945737	0.317192	1	1	1	3	1	Tmem204
Cluster3	Region-wise	ENSMUSG00000041845	0.0115561	0.00625137	0.0107838	8.87949e-05	0.00357798	0.441528	0.272558	0.214138	1	1	1	3	1	Rhod
Cluster3	Region-wise	ENSMUSG00000024197	0.125715	0.000235015	9.10776e-05	5.79713e-07	5.92244e-05	0.123548	0.21834	0.365487	1	1	1	3	1	Plin3
Cluster3	Region-wise	ENSMUSG00000027215	0.0883913	1.14171e-12	0.00221574	1.53433e-13	5.74748e-11	0.186581	0.508953	0.394163	1	1	1	3	1	Cd82
Cluster3	Region-wise	ENSMUSG00000021866	0.0055269	0.000709525	0.343405	0.00014259	0.00514137	0.66616	0.391681	0.103462	1	1	1	3	1	Anxa11
Cluster3	Region-wise	ENSMUSG00000039813	0.666178	2.37393e-08	0.820718	2.38886e-06	0.000198645	0.0815406	0.708482	0.0354863	1	1	1	3	1	Tbc1d2
Cluster3	Region-wise	ENSMUSG00000043631	0.049879	4.09804e-05	0.727584	0.000155338	0.00547088	0.180344	0.321406	0.0293998	1	1	1	3	1	Ecm2
Cluster3	Region-wise	ENSMUSG00000049791	0.0295758	0.000418377	0.365149	0.000402323	0.0114946	0.199134	0.29357	0.101294	1	1	1	3	1	Fzd4
Cluster3	Region-wise	ENSMUSG00000040296	0.00497993	0.0110241	0.0336822	0.000187374	0.00631702	0.328659	0.215684	0.255168	1	1	1	3	1	Ddx58
Cluster3	Region-wise	ENSMUSG00000010064	0.114686	0.636033	1.38289e-05	0.000111083	0.00428814	0.123284	0.0295232	0.214313	1	1	1	3	1	Slc38a3
Cluster3	Region-wise	ENSMUSG00000019899	0.00100427	0.00704525	0.31659	0.000220922	0.00723108	0.347451	0.120635	0.0682934	1	1	1	3	1	Lama2
Cluster3	Region-wise	ENSMUSG00000031521	0.0472788	0.117096	0.0164745	0.00488583	0.0679715	0.200614	0.114877	0.22287	1	1	1	3	1	Aga
Cluster3	Region-wise	ENSMUSG00000037966	0.25007	0.0729067	0.00284242	0.0030862	0.0497431	0.109906	0.120614	0.237731	1	1	1	3	1	Ninj1
Cluster3	Region-wise	ENSMUSG00000000530	0.00158856	0.401266	0.0482377	0.00200979	0.0374812	0.283819	0.0572618	0.184949	1	1	1	3	1	Acvrl1
Cluster3	Region-wise	ENSMUSG00000045377	0.0728676	0.00149126	0.501175	0.00321395	0.0511904	0.321201	0.338366	0.0833985	1	1	1	3	1	Tmem88
Cluster3	Region-wise	ENSMUSG00000070327	7.05271e-05	0.0631371	0.125904	6.67101e-05	0.00289573	0.467327	0.117278	0.14382	1	1	1	3	1	Rnf213
Cluster3	Region-wise	ENSMUSG00000003617	0.0029123	1.42148e-09	0.275192	4.63261e-10	9.4655e-08	0.491839	0.388848	0.080379	1	1	1	3	1	Cp
Cluster3	Region-wise	ENSMUSG00000020432	0.0794008	0.00378162	0.231996	0.00392759	0.0590686	0.147461	0.1714	0.109584	1	1	1	3	1	Tcn2
Cluster3	Region-wise	ENSMUSG00000021585	0.0469066	0.0079173	0.295984	0.00567896	0.0751301	0.170202	0.159696	0.0648709	1	1	1	3	1	Cast
Cluster3	Region-wise	ENSMUSG00000060096	0.47717	5.01197e-05	0.144247	0.00031969	0.00969519	0.227168	1.04067	0.233698	1	1	1	3	1	Amd-ps3
Cluster3	Region-wise	ENSMUSG00000033880	0.0312049	1.85264e-07	0.0460515	7.08372e-08	9.48937e-06	0.407636	0.468162	0.346413	1	1	1	3	1	Lgals3bp
Cluster3	Region-wise	ENSMUSG00000002980	0.0165746	2.6828e-12	0.00634855	1.91291e-13	7.03535e-11	0.254296	0.467985	0.239457	1	1	1	3	1	Bcam
Cluster3	Region-wise	ENSMUSG00000042613	0.18163	4.41675e-08	0.000451179	1.35499e-09	2.58572e-07	0.0916083	0.299119	0.228562	1	1	1	3	1	Pbxip1
Cluster3	Region-wise	ENSMUSG00000003849	0.59553	1.02605e-06	0.943361	6.8344e-05	0.00294728	0.0499437	0.340586	0.00714447	1	1	1	3	1	Nqo1
Cluster3	Region-wise	ENSMUSG00000035473	0.7392	0.0008836	0.201299	0.00655672	0.0827382	0.0470504	0.355134	0.148569	1	1	1	3	1	Galm
Cluster3	Region-wise	ENSMUSG00000019997	0.0066022	0.000578935	0.521253	0.000199783	0.00662494	0.318984	0.48046	0.0971533	1	1	1	3	1	Ctgf
Cluster3	Region-wise	ENSMUSG00000032085	0.46801	0.000416936	0.0370735	0.000599643	0.0155907	0.183357	0.476423	0.31369	1	1	1	3	1	Tagln
Cluster3	Region-wise	ENSMUSG00000043445	0.301081	0.000502758	0.986672	0.00726009	0.0886284	-0.138429	-0.198767	-0.00175224	-1	-1	-1	-3	-1	Pgp
Cluster3	Region-wise	ENSMUSG00000096883	0.0120195	1.02891e-05	0.146983	3.22926e-06	0.000257171	-0.369113	-0.341892	-0.14887	-1	-1	-1	-3	-1	Shisa8
Cluster3	Region-wise	ENSMUSG00000000088	0.000502875	0.524353	0.677694	0.00837495	0.0972494	-0.186945	-0.0328471	-0.0174978	-1	-1	-1	-3	-1	Cox5a
Cluster3	Region-wise	ENSMUSG00000022372	0.0399523	0.00126929	0.342629	0.00125147	0.0268481	-0.179916	-0.151651	-0.0683114	-1	-1	-1	-3	-1	Sla
Cluster3	Region-wise	ENSMUSG00000096847	0.180532	4.72232e-05	0.581156	0.000435111	0.0121903	-0.0843622	-0.159421	-0.0280154	-1	-1	-1	-3	-1	Tmem151b
Cluster3	Region-wise	ENSMUSG00000029843	3.2052e-08	3.28313e-09	0.893353	6.76126e-14	2.63013e-11	1.40484	0.603048	0.017418	1	1	1	3	1	Slc13a4
Cluster3	Region-wise	ENSMUSG00000027800	3.92239e-05	4.17414e-09	0.210923	1.7695e-11	4.70965e-09	0.553313	0.401984	0.0933977	1	1	1	3	1	Tm4sf1
Cluster3	Region-wise	ENSMUSG00000028024	1.68385e-05	5.01811e-08	0.888896	3.14411e-10	6.98891e-08	0.76899	0.529509	0.0153549	1	1	1	3	1	Enpep
Cluster3	Region-wise	ENSMUSG00000001025	0.000165805	0.948249	0.991265	0.00751098	0.0903283	0.642158	0.0042254	0.000972561	1	1	1	3	1	S100a6
Cluster3	Region-wise	ENSMUSG00000073002	0.000479948	0.0127957	0.116306	8.2349e-05	0.00340645	0.910996	0.335976	0.230257	1	1	1	3	1	Vamp5
Cluster3	Region-wise	ENSMUSG00000010358	0.00142361	0.0243946	0.118835	0.000372467	0.0108096	0.669194	0.292406	0.207427	1	1	1	3	1	Ifi35
Cluster3	Region-wise	ENSMUSG00000054675	0.0130724	0.0450228	1.33746e-06	1.90242e-07	2.30432e-05	0.420541	0.223108	0.438833	1	1	1	3	1	Tmem119
Cluster3	Region-wise	ENSMUSG00000003420	0.00183756	0.000921204	0.25087	5.23634e-05	0.00241277	0.401977	0.185327	0.0744907	1	1	1	3	1	Fcgrt
Cluster3	Region-wise	ENSMUSG00000017344	0.0066983	0.00436226	0.000377461	2.0645e-06	0.00017809	0.314127	0.212262	0.224369	1	1	1	3	1	Vtn
Cluster3	Region-wise	ENSMUSG00000030717	0.00167124	0.00676703	0.475726	0.000466648	0.0128078	0.72398	0.270308	0.0698765	1	1	1	3	1	Nupr1
Cluster3	Region-wise	ENSMUSG00000050666	0.00679436	0.0024773	0.113648	0.000192915	0.00647025	0.312461	0.240088	0.134126	1	1	1	3	1	Vstm4
Cluster3	Region-wise	ENSMUSG00000027896	0.000951254	0.000200495	0.0501324	1.81621e-06	0.000158354	0.583324	0.342951	0.230246	1	1	1	3	1	Slc16a4
Cluster3	Region-wise	ENSMUSG00000004902	0.190088	0.114333	0.00749976	0.00778407	0.0925811	0.178637	0.068782	0.172412	1	1	1	3	1	Slc25a18
Cluster3	Region-wise	ENSMUSG00000026471	0.0401807	8.59744e-05	0.00694494	4.13777e-06	0.000317041	0.282835	0.290698	0.238622	1	1	1	3	1	Mr1
Cluster3	Region-wise	ENSMUSG00000039007	0.393904	9.84428e-05	0.325342	0.000957614	0.0221886	0.0779297	0.278181	0.08073	1	1	1	3	1	Cpq
Cluster3	Region-wise	ENSMUSG00000025492	1.98582e-06	0.0103541	0.126764	5.63249e-07	5.81296e-05	0.722701	0.2177	0.18841	1	1	1	3	1	Ifitm3
Cluster3	Region-wise	ENSMUSG00000026365	6.32865e-07	0.000405066	0.897173	6.1973e-08	8.4702e-06	0.997012	0.232559	0.00982952	1	1	1	3	1	Cfh
Cluster3	Region-wise	ENSMUSG00000036103	6.90997e-13	3.80502e-05	0.0455676	1.11022e-15	5.47746e-13	0.948847	0.245314	0.140961	1	1	1	3	1	Colec12
Cluster3	Region-wise	ENSMUSG00000023885	0.369368	6.09837e-07	0.00256214	1.43442e-07	1.76924e-05	0.157045	0.358962	0.227269	1	1	1	3	1	Thbs2
Cluster3	Region-wise	ENSMUSG00000047735	0.00953682	0.000731118	0.864076	0.000513647	0.0137617	0.340797	0.245233	0.0146268	1	1	1	3	1	Samd9l
Cluster3	Region-wise	ENSMUSG00000036856	0.00776842	0.0284912	0.258282	0.00334373	0.0525811	0.432979	0.215818	0.153894	1	1	1	3	1	Wnt4
Cluster3	Region-wise	ENSMUSG00000040253	0.000391849	0.655289	0.193106	0.00297677	0.0485989	0.433396	0.0333306	0.119568	1	1	1	3	1	Gbp7
Cluster3	Region-wise	ENSMUSG00000051236	0.0303631	0.00279577	0.402329	0.00219165	0.0397603	0.204936	0.221097	0.0587305	1	1	1	3	1	Msrb3
Cluster3	Region-wise	ENSMUSG00000037820	0.00182633	0.00604214	0.0543897	7.07881e-05	0.00301899	0.548668	0.173536	0.21325	1	1	1	3	1	Tgm2
Cluster3	Region-wise	ENSMUSG00000067818	0.000652376	0.13725	0.0495179	0.000395911	0.0113595	0.32925	0.0976519	0.169043	1	1	1	3	1	Myl9
Cluster3	Region-wise	ENSMUSG00000062980	0.000120311	1.63034e-09	0.304472	2.95636e-11	7.56977e-09	0.816301	0.464185	0.118796	1	1	1	3	1	Cped1
Cluster3	Region-wise	ENSMUSG00000009378	0.0366266	5.67948e-07	0.110349	5.02124e-07	5.31779e-05	0.317383	0.458708	0.216549	1	1	1	3	1	Slc16a12
Cluster3	Region-wise	ENSMUSG00000054690	0.000192862	0.000406188	0.716006	8.81069e-06	0.000576772	0.412949	0.261832	0.0348959	1	1	1	3	1	Emcn
Cluster3	Region-wise	ENSMUSG00000045954	0.000365791	0.000546032	0.00772812	3.50566e-07	3.92694e-05	0.338513	0.220187	0.243025	1	1	1	3	1	Cavin2
Cluster3	Region-wise	ENSMUSG00000029718	3.04175e-05	1.9798e-07	0.803386	1.77301e-09	3.26041e-07	0.85398	0.335069	0.0349846	1	1	1	3	1	Pcolce
Cluster3	Region-wise	ENSMUSG00000032359	0.0505934	0.000142782	0.718825	0.000452808	0.0125409	0.239193	0.245316	0.0294501	1	1	1	3	1	Ctsh
Cluster3	Region-wise	ENSMUSG00000035493	0.00116738	1.26138e-13	0.0199951	2.55351e-15	1.20122e-12	0.743535	0.544449	0.263244	1	1	1	3	1	Tgfbi
Cluster3	Region-wise	ENSMUSG00000058586	0.18137	0.00014064	0.0193797	5.9783e-05	0.00267542	0.159587	0.296533	0.228911	1	1	1	3	1	Serhl
Cluster3	Region-wise	ENSMUSG00000030674	0.000849197	0.0251596	0.0511467	0.000119046	0.00449792	0.885402	0.3765	0.387175	1	1	1	3	1	Qprt
Cluster3	Region-wise	ENSMUSG00000009687	0.0225693	0.00247509	0.650549	0.00230664	0.0408928	0.320486	0.393333	0.0555149	1	1	1	3	1	Fxyd5
Cluster3	Region-wise	ENSMUSG00000040562	0.00217828	3.36292e-05	0.283918	3.64234e-06	0.000287449	0.584817	0.434954	0.171671	1	1	1	3	1	Gstm2
Cluster3	Region-wise	ENSMUSG00000056296	0.18841	0.00882001	0.0879875	0.00713805	0.0878276	-0.105624	-0.135097	-0.139202	-1	-1	-1	-3	-1	Synpr
Cluster3	Region-wise	ENSMUSG00000027489	0.883367	2.58074e-07	0.264234	9.38631e-06	0.000607669	-0.0123859	-0.247555	-0.0988234	-1	-1	-1	-3	-1	Necab3
Cluster3	Region-wise	ENSMUSG00000029700	0.0860219	0.00351632	0.0511809	0.00113653	0.0250157	-0.40179	-0.257783	-0.231497	-1	-1	-1	-3	-1	Slc13a1
Cluster3	Region-wise	ENSMUSG00000001493	0.357694	0.0185759	0.0204743	0.00673819	0.0844486	0.223629	0.244835	0.368657	1	1	1	3	1	Meox1
Cluster3	Region-wise	ENSMUSG00000022906	0.0637083	0.0137025	0.0834682	0.0040737	0.0609806	0.243635	0.189534	0.22657	1	1	1	3	1	Parp9
Cluster3	Region-wise	ENSMUSG00000041797	0.00421862	0.0188315	0.0241198	0.000193199	0.00647025	0.444732	0.172222	0.16331	1	1	1	3	1	Abca9
Cluster3	Region-wise	ENSMUSG00000030108	6.49943e-10	0.175923	0.464364	1.61692e-08	2.47781e-06	1.48769	0.12155	0.0911185	1	1	1	3	1	Slc6a13
Cluster3	Region-wise	ENSMUSG00000047878	0.0268855	0.0417038	0.119541	0.00665842	0.0837898	0.422932	0.188103	0.214144	1	1	1	3	1	A4galt
Cluster3	Region-wise	ENSMUSG00000000753	6.33375e-06	0.251634	0.0282247	7.24284e-06	0.000488361	0.78305	0.0852149	0.176189	1	1	1	3	1	Serpinf1
Cluster3	Region-wise	ENSMUSG00000029070	0.000440662	0.00021996	0.0839424	1.5712e-06	0.000142521	0.346712	0.223332	0.12448	1	1	1	3	1	Mxra8
Cluster3	Region-wise	ENSMUSG00000050737	0.0508709	0.00815924	0.0335947	0.00104137	0.0234864	0.209509	0.183278	0.199286	1	1	1	3	1	Ptges
Cluster3	Region-wise	ENSMUSG00000007944	0.00346538	0.000296971	0.517313	6.37724e-05	0.00281657	-0.191699	-0.148148	-0.0489504	-1	-1	-1	-3	-1	Ttc9b
Cluster3	Region-wise	ENSMUSG00000028691	0.154554	0.00359222	0.0102217	0.000488257	0.0132394	0.0727721	0.1104	0.100441	1	1	1	3	1	Prdx1
Cluster3	Region-wise	ENSMUSG00000021703	0.249637	0.0465036	0.0100226	0.00594453	0.0776782	0.0704881	0.0774778	0.164762	1	1	1	3	1	Serinc5
Cluster3	Region-wise	ENSMUSG00000040663	0.117674	0.00552755	0.0677195	0.0027016	0.0453134	0.376885	0.425242	0.340109	1	1	1	3	1	Clcf1
Cluster3	Region-wise	ENSMUSG00000002885	0.000896722	0.0902827	0.0134678	0.000118816	0.00449792	0.288723	0.109848	0.214913	1	1	1	3	1	Adgre5
Cluster3	Region-wise	ENSMUSG00000095440	0.012634	0.00890189	0.202134	0.00156514	0.031278	0.277145	0.241112	0.136038	1	1	1	3	1	Fignl2
Cluster3	Region-wise	ENSMUSG00000075593	0.10732	0.0925849	0.0149651	0.00723457	0.0884769	0.348855	0.245405	0.416216	1	1	1	3	1	Gal3st4
Cluster3	Region-wise	ENSMUSG00000110386	0.00998548	6.17978e-08	3.42907e-06	1.28153e-12	4.32047e-10	0.642372	0.774866	0.645467	1	1	1	3	1	Gm42031
Cluster3	Region-wise	ENSMUSG00000031379	0.0254579	0.000513683	0.00101411	2.43538e-06	0.000200255	0.376761	0.429462	0.491381	1	1	1	3	1	Pir
Cluster3	Region-wise	ENSMUSG00000039646	0.20264	0.000370767	0.0813715	0.000520055	0.0138782	0.138181	0.275024	0.181817	1	1	1	3	1	Vasn
Cluster3	Region-wise	ENSMUSG00000046402	0.142249	1.46822e-12	0.676094	6.61302e-11	1.57374e-08	0.162067	0.530275	0.0733586	1	1	1	3	1	Rbp1
Cluster3	Region-wise	ENSMUSG00000046794	0.00461547	1.03323e-12	0.927843	2.5675e-12	8.24372e-10	0.351541	0.729348	0.0160145	1	1	1	3	1	Ppp1r3b
Cluster3	Region-wise	ENSMUSG00000031504	0.25608	0.000157822	0.441081	0.00127851	0.0270803	0.250708	0.642853	0.194735	1	1	1	3	1	Rab20
Cluster3	Region-wise	ENSMUSG00000022324	0.0583928	4.28634e-08	0.311452	1.88564e-07	2.29775e-05	0.18928	0.476108	0.172195	1	1	1	3	1	Matn2
Cluster3	Region-wise	ENSMUSG00000044177	0.00886744	6.15783e-24	0.566327	0	0	0.377179	1.01225	0.122282	1	1	1	3	1	Wfikkn2
Cluster3	Region-wise	ENSMUSG00000045761	0.149159	0.00135975	0.403136	0.00447258	0.0643698	0.27962	0.625336	0.153285	1	1	1	3	1	Togaram2
Cluster3	Region-wise	ENSMUSG00000041380	0.15474	4.40612e-19	0.797242	1.11022e-16	5.90989e-14	0.231092	1.0149	0.100559	1	1	1	3	1	Htr2c
Cluster3	Region-wise	ENSMUSG00000032373	0.000897736	5.80672e-15	0.964619	4.21885e-15	1.89642e-12	0.598462	1.85443	0.0193104	1	1	1	3	1	Car12
Cluster3	Region-wise	ENSMUSG00000026051	0.0430252	5.94077e-19	0.891973	0	0	0.253665	1.74057	0.051326	1	1	1	3	1	1500015O10Rik
Cluster3	Region-wise	ENSMUSG00000068196	0.192918	8.75739e-13	0.788057	6.25927e-11	1.50729e-08	0.315304	1.50695	0.0667895	1	1	1	3	1	Col8a1
Cluster3	Region-wise	ENSMUSG00000073650	0.0448849	0.000141799	0.302752	0.000194131	0.00647999	0.415324	0.739038	0.195548	1	1	1	3	1	Catip
Cluster3	Region-wise	ENSMUSG00000037738	0.570314	5.51721e-07	0.538316	2.33974e-05	0.00126546	0.120183	1.02548	0.174059	1	1	1	3	1	Nek5
Cluster3	Region-wise	ENSMUSG00000010136	0.829069	2.13226e-09	0.658867	2.71558e-07	3.15694e-05	0.0512285	1.21197	0.102768	1	1	1	3	1	Pifo
Cluster3	Region-wise	ENSMUSG00000026649	0.0140078	8.12987e-11	0.934134	4.3467e-10	9.06443e-08	0.535162	0.955507	0.016428	1	1	1	3	1	Cfap126
Cluster4	Period-wise	ENSMUSG00000025407	0.0799226	0.0728516	7.54728e-07	9.02556e-07	0.00013347	0.22064	0.222368	0.505127	1	1	1	3	1	Gli1
Cluster4	Period-wise	ENSMUSG00000003541	9.25397e-05	0.461901	0.1421	0.000517194	0.0239972	0.588005	0.078782	0.253363	1	1	1	3	1	Ier3
Cluster4	Period-wise	ENSMUSG00000021278	0.331483	0.00366374	0.0113848	0.00103401	0.0386633	-0.229291	-0.318755	-0.711806	-1	-1	-1	-3	-1	Amn
Cluster4	Period-wise	ENSMUSG00000022055	0.000116443	8.72122e-07	3.48737e-07	2.67564e-14	1.46179e-11	-0.200332	-0.26087	-0.559307	-1	-1	-1	-3	-1	Nefl
Cluster4	Period-wise	ENSMUSG00000030088	1.38611e-05	0.753811	0.31637	0.000308252	0.0162976	0.211581	0.0213489	0.1257	1	1	1	3	1	Aldh1l1
Cluster4	Period-wise	ENSMUSG00000005397	0.164248	0.109623	3.51827e-05	7.41914e-05	0.00540443	0.0709368	0.0983843	0.291726	1	1	1	3	1	Nid1
Cluster4	Period-wise	ENSMUSG00000063804	7.22803e-05	0.772303	0.0305269	0.000174659	0.0107686	0.440187	0.0219342	0.369027	1	1	1	3	1	Lin28b
Cluster4	Period-wise	ENSMUSG00000041596	0.121245	0.0036206	0.084305	0.00234147	0.067558	0.0974788	0.273329	0.206645	1	1	1	3	1	Nlrp5-ps
Cluster4	Period-wise	ENSMUSG00000074227	0.2919	0.161085	0.000794545	0.00235978	0.0678539	-0.0898399	-0.136029	-0.471326	-1	-1	-1	-3	-1	Spint2
Cluster4	Period-wise	ENSMUSG00000085438	0.000362055	0.0375412	0.148441	0.000201956	0.0117523	-0.135002	-0.119213	-0.093656	-1	-1	-1	-3	-1	1700020I14Rik
Cluster4	Period-wise	ENSMUSG00000026220	0.425917	0.0924061	0.00025582	0.000792398	0.0321338	-0.0776411	-0.147387	-0.461974	-1	-1	-1	-3	-1	Slc16a14
Cluster4	Period-wise	ENSMUSG00000026787	1.17636e-05	0.958632	0.0611833	7.99094e-05	0.00573598	0.227451	0.00374866	0.162049	1	1	1	3	1	Gad2
Cluster4	Period-wise	ENSMUSG00000032625	1.93049e-05	0.733406	0.199681	0.000269689	0.0146526	0.248083	0.0289105	0.0994929	1	1	1	3	1	Thsd7a
Cluster4	Period-wise	ENSMUSG00000069008	0.131436	0.500523	0.000358074	0.00161203	0.052378	0.103963	0.0867089	1.72647	1	1	1	3	1	Gm5537
Cluster4	Period-wise	ENSMUSG00000072676	0.00132872	0.354079	0.0166188	0.00064032	0.0279242	-0.322061	-0.116104	-0.265235	-1	-1	-1	-3	-1	Tmem254a
Cluster4	Period-wise	ENSMUSG00000040181	0.83658	0.480578	2.44595e-05	0.000776833	0.0320309	0.0237076	0.0731859	0.437524	1	1	1	3	1	Fmo1
Cluster4	Period-wise	ENSMUSG00000019820	0.967742	0.0027096	0.00617062	0.00117925	0.0426352	0.00195304	0.166197	0.235694	1	1	1	3	1	Utrn
Cluster4	Period-wise	ENSMUSG00000041633	0.000465367	0.164643	0.346828	0.00178136	0.0557841	0.343633	0.103331	0.0922381	1	1	1	3	1	Kctd12b
Cluster4	Period-wise	ENSMUSG00000006154	4.28859e-05	0.00247273	1.78408e-07	1.0062e-11	3.4719e-09	-0.505503	-0.854804	-0.678827	-1	-1	-1	-3	-1	Eps8l1
Cluster4	Period-wise	ENSMUSG00000113424	0.00107389	0.0649785	0.00177263	1.77373e-05	0.00176358	-0.761316	-0.391959	-0.671405	-1	-1	-1	-3	-1	AL607131.1
Cluster4	Period-wise	ENSMUSG00000066487	0.116788	0.000193511	0.0227995	6.19828e-05	0.00475649	-0.537329	-1.27322	-0.847503	-1	-1	-1	-3	-1	Gm5786
Cluster4	Period-wise	ENSMUSG00000004364	5.6987e-100	9.0926e-61	2.68237e-36	0	0	-0.796649	-0.800654	-0.846643	-1	-1	-1	-3	-1	Cul3
Cluster4	Period-wise	ENSMUSG00000078901	0.145659	0.00011862	0.00199901	5.72579e-06	0.000686676	-0.105803	-2.18336	-2.19594	-1	-1	-1	-3	-1	Gm14440
Cluster4	Period-wise	ENSMUSG00000095595	0.000534831	9.5816e-06	0.131062	1.64668e-07	3.3048e-05	-0.274338	-0.9161	-0.567534	-1	-1	-1	-3	-1	Fam177a
Cluster4	Period-wise	ENSMUSG00000109523	0.00509845	0.00036077	0.778983	0.000150428	0.00963324	-0.237003	-0.726535	-0.175837	-1	-1	-1	-3	-1	Gdf1
Cluster4	Period-wise	ENSMUSG00000073125	7.62244e-10	0.026275	1.58265e-12	0	0	-0.550588	-0.870177	-1.00743	-1	-1	-1	-3	-1	Xlr3b
Cluster4	Period-wise	ENSMUSG00000078967	0.0362741	0.000265752	0.278594	0.000258091	0.0143394	-0.571383	-0.96485	-0.362164	-1	-1	-1	-3	-1	Gm3272
Cluster4	Period-wise	ENSMUSG00000041482	0.0544545	0.00616277	0.158078	0.00314579	0.0816981	0.227554	0.289672	0.182183	1	1	1	3	1	Piezo2
Cluster4	Period-wise	ENSMUSG00000044345	0.000140501	0.0754255	0.616261	0.000549944	0.0250377	0.300063	0.150865	0.0524537	1	1	1	3	1	Marveld1
Cluster4	Period-wise	ENSMUSG00000021728	0.20996	0.31729	4.57232e-05	0.000287445	0.0154889	-0.126033	-0.0712751	-0.452562	-1	-1	-1	-3	-1	Emb
Cluster4	Period-wise	ENSMUSG00000026399	0.868593	0.807455	2.45932e-05	0.00124385	0.0438424	-0.021042	-0.0206745	-0.669795	-1	-1	-1	-3	-1	Cd55
Cluster4	Period-wise	ENSMUSG00000041794	0.812785	0.896279	8.90915e-05	0.00370801	0.090821	-0.0240282	-0.0114649	-0.516421	-1	-1	-1	-3	-1	Myrip
Cluster4	Period-wise	ENSMUSG00000086296	0.0606375	0.0380565	0.000473212	0.000118974	0.00801362	0.238932	0.218984	0.575133	1	1	1	3	1	D030055H07Rik
Cluster4	Period-wise	ENSMUSG00000113536	0.00476965	0.0588589	0.0289225	0.000661057	0.0283512	0.281397	0.167243	0.283501	1	1	1	3	1	CT030170.4
Cluster4	Period-wise	ENSMUSG00000073716	0.655906	0.00720531	0.000135985	7.51261e-05	0.00545232	0.152834	0.677587	2.76196	1	1	1	3	1	Gm13241
Cluster4	Period-wise	ENSMUSG00000023484	0.0712555	0.000448801	0.529488	0.00122484	0.0435192	-0.313248	-0.525792	-0.124133	-1	-1	-1	-3	-1	Prph
Cluster4	Period-wise	ENSMUSG00000058897	0.0904826	0.0422002	0.0198316	0.00420296	0.0982924	0.17139	0.249543	0.25557	1	1	1	3	1	Col25a1
Cluster4	Period-wise	ENSMUSG00000019990	0.050777	0.00361428	0.349628	0.0036737	0.0905444	0.225179	0.374393	0.138337	1	1	1	3	1	Pde7b
Cluster4	Period-wise	ENSMUSG00000103377	0.143615	0.0477326	0.00647332	0.00271805	0.0742843	0.254708	0.327618	0.59414	1	1	1	3	1	Gm37180
Cluster4	Period-wise	ENSMUSG00000114102	0.783279	0.496843	4.22763e-10	4.562e-08	1.09421e-05	0.0622785	0.12542	1.66683	1	1	1	3	1	AC139568.1
Cluster4	Period-wise	ENSMUSG00000056854	1.64391e-07	0.0401938	0.00717422	1.45687e-08	3.97969e-06	0.335294	0.154573	0.322087	1	1	1	3	1	Pou3f4
Cluster4	Period-wise	ENSMUSG00000096904	0.0915805	0.000176004	0.101887	0.000169192	0.0105306	0.210947	0.479967	0.295547	1	1	1	3	1	Gm3591
Cluster4	Period-wise	ENSMUSG00000018459	0.117243	0.452344	1.53681e-05	9.23439e-05	0.0064405	0.205086	0.0864833	0.736757	1	1	1	3	1	Slc13a3
Cluster4	Period-wise	ENSMUSG00000106773	0.19284	0.513017	0.000628234	0.00357959	0.0888932	0.729857	0.334406	2.57089	1	1	1	3	1	Gm43799
Cluster4	Period-wise	ENSMUSG00000100862	0.000268947	0.128964	4.65804e-06	4.48674e-08	1.08945e-05	0.131169	0.107383	0.209685	1	1	1	3	1	Gm10925
Cluster4	Period-wise	ENSMUSG00000065251	7.25551e-11	0.0186623	0.000172327	1.59761e-13	7.3074e-11	0.576759	0.329654	0.43051	1	1	1	3	1	Gm23971
Cluster4	Period-wise	ENSMUSG00000089417	0.00512671	0.00556892	0.00158053	7.26292e-06	0.000830506	0.103732	0.190403	0.266449	1	1	1	3	1	Gm22009
Cluster4	Period-wise	ENSMUSG00000089967	0.767362	0.0103478	0.00735156	0.0034013	0.0862073	0.349245	1.649	2.73529	1	1	1	3	1	Gm16550
Cluster4	Period-wise	ENSMUSG00000065232	0.00347398	0.465842	0.00253458	0.000370532	0.0185605	0.374458	0.100626	0.509226	1	1	1	3	1	Gm22973
Cluster4	Period-wise	ENSMUSG00000071497	1.78406e-05	0.537586	0.00148221	2.59169e-06	0.000337572	0.478323	0.109921	0.587878	1	1	1	3	1	Nutf2-ps1
Cluster5	Region-wise	ENSMUSG00000104896	0.0401422	4.83404e-05	0.0722297	1.98037e-05	0.0015695	-0.624483	-0.876482	-0.447017	-1	-1	-1	-3	-1	Rnu3b4
Cluster5	Region-wise	ENSMUSG00000115232	0.00490451	0.00898547	0.521323	0.0015789	0.0436261	-0.441954	-1.26668	-0.11158	-1	-1	-1	-3	-1	AC174678.2
Cluster5	Region-wise	ENSMUSG00000015839	0.131249	0.0807347	0.0060226	0.00365752	0.0764724	-0.130286	-0.146914	-0.190876	-1	-1	-1	-3	-1	Nfe2l2
Cluster5	Region-wise	ENSMUSG00000042045	0.348145	0.946761	5.41416e-09	3.99807e-07	6.07313e-05	-0.195053	-0.0194695	-1.27155	-1	-1	-1	-3	-1	Sln
Cluster5	Region-wise	ENSMUSG00000030790	0.730612	0.11854	3.2655e-05	0.00026977	0.012101	0.0676567	0.29585	0.845883	1	1	1	3	1	Adm
Cluster5	Region-wise	ENSMUSG00000048489	0.417039	0.00212638	0.0223237	0.00139514	0.0406007	0.1425	0.72596	0.695164	1	1	1	3	1	8430408G22Rik
Cluster5	Region-wise	ENSMUSG00000033792	0.914804	0.339524	0.000329672	0.00536389	0.0997283	-0.00895845	-0.0688221	-0.253867	-1	-1	-1	-3	-1	Atp7a
Cluster5	Region-wise	ENSMUSG00000050271	0.131693	0.00404207	0.113853	0.00350687	0.0744561	0.124913	0.212647	0.0845303	1	1	1	3	1	Prag1
Cluster5	Region-wise	ENSMUSG00000030878	0.0919452	0.461465	8.92803e-07	6.2164e-06	0.000611005	-0.17219	-0.0836528	-0.424962	-1	-1	-1	-3	-1	Cdr2
Cluster5	Region-wise	ENSMUSG00000082029	0.0721393	0.000987675	0.0456631	0.000304096	0.0133132	-0.2594	-0.637098	-0.396856	-1	-1	-1	-3	-1	H3f3c
Cluster5	Region-wise	ENSMUSG00000063897	0.417621	0.174405	0.00012683	0.000737002	0.0256556	0.0823157	0.125022	0.365149	1	1	1	3	1	CAAA01118383.1
Cluster5	Region-wise	ENSMUSG00000019997	0.317806	0.628191	5.01991e-05	0.000789317	0.0267794	0.100718	0.0961632	0.395846	1	1	1	3	1	Ctgf
Cluster5	Region-wise	ENSMUSG00000000957	0.517625	0.0555524	0.000786868	0.00155903	0.043368	0.0493007	0.117982	0.263342	1	1	1	3	1	Mmp14
Cluster5	Region-wise	ENSMUSG00000021994	0.783955	0.325891	6.47066e-05	0.00120057	0.0363085	0.0199874	0.0625491	0.239672	1	1	1	3	1	Wnt5a
Cluster5	Region-wise	ENSMUSG00000063954	0.697439	2.33199e-05	0.138171	0.000221536	0.0103786	0.0826339	0.324563	0.121746	1	1	1	3	1	Hist2h2aa2
Cluster5	Region-wise	ENSMUSG00000052565	0.597144	0.000324082	0.0459037	0.00071312	0.0251739	0.0588094	0.299055	0.113198	1	1	1	3	1	Hist1h1d
Cluster5	Region-wise	ENSMUSG00000069274	0.180899	0.000577495	0.304334	0.002066	0.05146	0.131234	0.260166	0.0821415	1	1	1	3	1	Hist1h4f
Cluster5	Region-wise	ENSMUSG00000043091	0.723992	0.0679488	3.59248e-09	4.8707e-08	8.95985e-06	-0.0289833	-0.153315	-0.713551	-1	-1	-1	-3	-1	Tuba1c
Cluster5	Region-wise	ENSMUSG00000056895	0.491619	0.00403601	0.00086615	0.000175939	0.00879738	0.0855235	0.209887	0.211412	1	1	1	3	1	Hist3h2ba
Cluster5	Region-wise	ENSMUSG00000096010	0.0584094	0.00152195	0.832017	0.00412348	0.0834909	0.17769	0.23269	0.0139316	1	1	1	3	1	Hist4h4
Cluster5	Region-wise	ENSMUSG00000046618	0.031421	0.0656614	0.0074608	0.0011311	0.0347315	0.221298	0.206452	0.31821	1	1	1	3	1	Olfml2a
Cluster5	Region-wise	ENSMUSG00000059049	0.84737	0.963467	1.20655e-18	8.88178e-16	6.59588e-13	-0.0178657	-0.00340698	-0.659888	-1	-1	-1	-3	-1	Frem1
Cluster5	Region-wise	ENSMUSG00000039943	0.705273	0.290192	0.000262158	0.00317508	0.0696537	-0.0291874	-0.143285	-0.212366	-1	-1	-1	-3	-1	Plcb4
Cluster5	Region-wise	ENSMUSG00000031273	3.00429e-06	0.586061	0.484502	9.60692e-05	0.00532122	0.391998	0.0648673	0.0778623	1	1	1	3	1	Col4a6
Cluster5	Region-wise	ENSMUSG00000038146	0.920315	0.146514	0.000219239	0.00194551	0.0498387	0.00756276	0.100637	0.267616	1	1	1	3	1	Notch3
Cluster5	Region-wise	ENSMUSG00000004562	0.490915	0.0269345	0.00514471	0.00385257	0.0792285	0.0479747	0.125563	0.150089	1	1	1	3	1	Arhgef40
Cluster5	Region-wise	ENSMUSG00000041187	0.0178644	0.00990067	0.191161	0.00217353	0.0530833	0.240228	0.268514	0.150096	1	1	1	3	1	Prkd2
Cluster5	Region-wise	ENSMUSG00000048572	0.0101654	0.0242401	0.045106	0.000861044	0.0285841	0.399452	0.333062	0.497012	1	1	1	3	1	Tmem252
Cluster5	Region-wise	ENSMUSG00000071497	0.00148221	0.0418576	0.00509011	4.04195e-05	0.0027354	0.587878	0.346579	0.346676	1	1	1	3	1	Nutf2-ps1
Cluster5	Region-wise	ENSMUSG00000023951	0.0945344	0.304501	0.000216124	0.000527803	0.0198555	0.128675	0.0688841	0.166217	1	1	1	3	1	Vegfa
Cluster5	Region-wise	ENSMUSG00000032193	0.196876	0.0634525	7.02349e-05	9.844e-05	0.00540601	0.0949689	0.11857	0.393476	1	1	1	3	1	Ldlr
Cluster5	Region-wise	ENSMUSG00000092595	0.0124541	0.845114	0.000941317	0.00078173	0.0266573	0.260149	0.0330377	0.420386	1	1	1	3	1	Gm20427
Cluster5	Region-wise	ENSMUSG00000088088	0.0704342	1.74145e-07	0.189799	5.08559e-07	7.38921e-05	0.256414	0.330392	0.0852233	1	1	1	3	1	Rmrp
Cluster5	Region-wise	ENSMUSG00000023008	0.0247907	0.00454674	0.493948	0.00327245	0.0709849	0.181531	0.206048	0.0473999	1	1	1	3	1	Fmnl3
Cluster5	Region-wise	ENSMUSG00000062960	0.00176376	0.874032	0.0214101	0.00213076	0.0522937	0.224839	0.00955012	0.127774	1	1	1	3	1	Kdr
Cluster5	Region-wise	ENSMUSG00000001467	0.997048	0.138487	5.43195e-05	0.00061823	0.0225795	0.000267318	0.0743597	0.214086	1	1	1	3	1	Cyp51
Cluster5	Region-wise	ENSMUSG00000030811	0.88325	0.303323	0.000155314	0.00257828	0.0604645	0.0104306	0.0526722	0.160731	1	1	1	3	1	Fbxl19
Cluster5	Region-wise	ENSMUSG00000020092	0.15154	0.00409595	0.05088	0.00205462	0.0513681	0.106629	0.167526	0.103628	1	1	1	3	1	Pald1
Cluster5	Region-wise	ENSMUSG00000022309	0.10835	0.123529	0.00622913	0.00454371	0.0893928	0.127913	0.114389	0.171008	1	1	1	3	1	Angpt1
Cluster5	Region-wise	ENSMUSG00000029304	0.0144372	7.04676e-05	0.467803	5.78368e-05	0.00362402	-0.267557	-1.27627	-0.0931794	-1	-1	-1	-3	-1	Spp1
Cluster5	Region-wise	ENSMUSG00000074141	0.000557183	0.588112	0.246323	0.00442616	0.0880446	1.30565	0.176372	0.367406	1	1	1	3	1	Il4i1
Cluster5	Region-wise	ENSMUSG00000098943	0.000675975	0.530487	0.0677671	0.00165417	0.0447006	0.867596	0.283309	0.220177	1	1	1	3	1	Rnu3b1
Cluster5	Region-wise	ENSMUSG00000114102	4.22763e-10	0.850827	1	9.32283e-08	1.65427e-05	1.66683	0.0656295	2.14565	1	1	1	3	1	AC139568.1
Cluster5	Region-wise	ENSMUSG00000004364	2.68237e-36	6.65185e-60	2.09752e-184	0	0	-0.846643	-0.8687	-0.938715	-1	-1	-1	-3	-1	Cul3
Cluster5	Region-wise	ENSMUSG00000021908	0.029377	0.000211419	0.145361	0.000100908	0.00545363	-0.345688	-0.498928	-0.210513	-1	-1	-1	-3	-1	Gm6768
Cluster5	Region-wise	ENSMUSG00000043773	9.68439e-09	0.166679	0.515134	1.9996e-07	3.18207e-05	-0.862069	-0.275842	-0.124078	-1	-1	-1	-3	-1	1700048O20Rik
Cluster5	Region-wise	ENSMUSG00000097239	0.117388	0.00432811	0.0652639	0.00213892	0.0524297	-0.200276	-0.343264	-0.193143	-1	-1	-1	-3	-1	Gm27029
Cluster5	Region-wise	ENSMUSG00000043424	0.0223815	1.00083e-05	0.827396	2.5325e-05	0.00191619	-0.222805	-0.504521	-0.0198543	-1	-1	-1	-3	-1	Eif3j2
Cluster5	Region-wise	ENSMUSG00000079297	0.387594	0.0240734	8.97495e-05	9.45405e-05	0.00528031	-0.0770392	-0.191932	-0.31682	-1	-1	-1	-3	-1	Gm2223
Cluster5	Region-wise	ENSMUSG00000092267	5.40466e-05	0.18793	0.473289	0.000424092	0.0168427	4.94202	0.425512	0.339146	1	1	1	3	1	Gm20417
Cluster5	Region-wise	ENSMUSG00000094326	0.119932	0.0397563	0.00700984	0.00215299	0.05271	-1.71504	-2.43378	-2.42427	-1	-1	-1	-3	-1	Gm10045
Cluster5	Region-wise	ENSMUSG00000025494	0.0223017	0.0912491	0.000309046	7.3726e-05	0.0043388	0.480997	0.310011	0.658113	1	1	1	3	1	Sigirr
Cluster5	Region-wise	ENSMUSG00000114147	0.955369	0.000441745	0.0991039	0.00258919	0.0605785	-0.0146052	-0.665038	-0.238547	-1	-1	-1	-3	-1	AC134468.2
Cluster5	Region-wise	ENSMUSG00000087055	0.00374152	0.588543	0.0280459	0.00356114	0.0751625	1.25867	0.343393	1.19242	1	1	1	3	1	Gm11948
Cluster5	Region-wise	ENSMUSG00000103047	0.000140861	0.948879	0.205487	0.0018307	0.0479141	0.548445	0.00973199	0.215183	1	1	1	3	1	Gm37310
Cluster5	Region-wise	ENSMUSG00000109539	1.64042e-07	0.453052	0.0217748	3.65911e-07	5.62644e-05	0.740682	0.185485	0.37836	1	1	1	3	1	Gm44667
Cluster5	Region-wise	ENSMUSG00000106666	0.20115	0.000899193	0.00342428	7.27512e-05	0.00430305	0.522412	1.18919	1.40371	1	1	1	3	1	Gm43587
Cluster5	Region-wise	ENSMUSG00000106694	9.41783e-05	0.046036	0.138659	7.08888e-05	0.00424296	0.464485	0.221593	0.184925	1	1	1	3	1	Gm42894
Cluster5	Region-wise	ENSMUSG00000102049	0.984225	0.164212	0.000632423	0.00535621	0.0997189	-0.0023132	-0.260166	-0.291849	-1	-1	-1	-3	-1	Zbed6
Cluster5	Region-wise	ENSMUSG00000107000	6.27336e-05	0.523498	0.000496119	2.92819e-06	0.000343351	0.445291	0.11173	0.482053	1	1	1	3	1	Gm43481
Cluster5	Region-wise	ENSMUSG00000109429	0.000577678	0.215857	0.241916	0.00197829	0.0502435	0.396678	0.219084	0.158579	1	1	1	3	1	Gm45223
Cluster5	Region-wise	ENSMUSG00000040940	0.297246	0.0563653	0.00581824	0.0051554	0.0971532	0.07808	0.133056	0.163486	1	1	1	3	1	Arhgef1
Cluster5	Region-wise	ENSMUSG00000089922	0.00239397	0.034641	0.0917923	0.000626017	0.0227809	0.262611	0.209397	0.148995	1	1	1	3	1	Gm43517
Cluster5	Region-wise	ENSMUSG00000094410	0.0107771	0.362239	0.00196171	0.000629206	0.0227886	0.182465	0.110372	0.188751	1	1	1	3	1	Gm38394
Cluster5	Region-wise	ENSMUSG00000112621	0.448583	0.00231889	2.32441e-06	5.26279e-07	7.59167e-05	0.410833	1.39569	1.9283	1	1	1	3	1	Gm5173
Cluster5	Region-wise	ENSMUSG00000002346	0.294703	0.00572847	0.00707634	0.000914812	0.0297292	0.148271	0.298939	0.219342	1	1	1	3	1	Slc25a42
Cluster5	Region-wise	ENSMUSG00000041134	0.000668027	0.149346	0.668393	0.00379063	0.0784328	0.44373	0.18425	0.0464575	1	1	1	3	1	Cyyr1
Cluster6	Region-wise	ENSMUSG00000020120	0.0300418	0.00251637	0.00390954	3.81408e-05	0.00263711	-0.226156	-0.248717	-0.188	-1	-1	-1	-3	-1	Plek
Cluster6	Region-wise	ENSMUSG00000064341	0.374528	0.303457	0.000479204	0.00321411	0.0703559	-0.088761	-0.132789	-0.186375	-1	-1	-1	-3	-1	mt-Nd1
Cluster6	Region-wise	ENSMUSG00000064356	0.788653	0.238236	8.72119e-07	2.27244e-05	0.00174577	-0.0327101	-0.138433	-0.274449	-1	-1	-1	-3	-1	mt-Atp8
Cluster6	Region-wise	ENSMUSG00000057530	0.0886564	0.114831	0.00821174	0.00455371	0.0893928	0.139424	0.102225	0.118658	1	1	1	3	1	Ece1
Cluster6	Region-wise	ENSMUSG00000032085	0.00872241	0.000159769	0.0151047	3.68163e-06	0.000407535	0.663521	0.555538	0.272219	1	1	1	3	1	Tagln
Cluster6	Region-wise	ENSMUSG00000035783	0.0142281	7.79142e-05	4.0962e-06	1.67192e-09	4.039e-07	0.5294	0.651081	0.387437	1	1	1	3	1	Acta2
Cluster6	Region-wise	ENSMUSG00000059991	0.565688	7.54295e-07	0.9828	5.17916e-05	0.00333988	-0.068636	-0.305626	-0.00137785	-1	-1	-1	-3	-1	Nptx2
Cluster6	Region-wise	ENSMUSG00000064115	0.365527	3.20141e-06	0.769376	0.000100666	0.00545363	-0.129086	-0.235327	-0.0134927	-1	-1	-1	-3	-1	Cadm2
Cluster6	Region-wise	ENSMUSG00000085438	0.148441	1.36917e-07	3.09987e-05	2.66941e-10	8.23452e-08	-0.093656	-0.324342	-0.146549	-1	-1	-1	-3	-1	1700020I14Rik
Cluster6	Region-wise	ENSMUSG00000043458	0.00211431	0.33651	0.0940485	0.00380128	0.0784958	0.384042	0.127405	0.128087	1	1	1	3	1	Pcdhb12
Cluster6	Region-wise	ENSMUSG00000045201	0.000339561	0.524027	0.185263	0.00212865	0.0522937	-1.14978	-0.0685495	-0.124935	-1	-1	-1	-3	-1	Lrrc3b
Cluster6	Region-wise	ENSMUSG00000097452	0.0325467	0.00421033	0.110001	0.00111147	0.0343421	-0.426975	-0.275104	-0.127649	-1	-1	-1	-3	-1	Gm2824
Cluster6	Region-wise	ENSMUSG00000022055	3.48737e-07	0.00221856	0.768941	1.47462e-07	2.46396e-05	-0.559307	-0.189102	-0.00772383	-1	-1	-1	-3	-1	Nefl
Cluster6	Region-wise	ENSMUSG00000022324	0.00153575	0.0364558	0.780863	0.00268498	0.0620953	-0.412859	-0.185601	-0.0113645	-1	-1	-1	-3	-1	Matn2
Cluster6	Region-wise	ENSMUSG00000032265	0.000256972	0.656094	0.211336	0.00226949	0.054826	-0.51823	-0.0406376	-0.104161	-1	-1	-1	-3	-1	Fam46a
Cluster6	Region-wise	ENSMUSG00000006611	0.652265	0.215925	0.000176745	0.0016875	0.0454787	-0.0865912	-0.138722	-0.327192	-1	-1	-1	-3	-1	Hfe
Cluster6	Region-wise	ENSMUSG00000020000	0.00313287	0.0379798	0.0914939	0.000846178	0.0281839	-0.49956	-0.21906	-0.131874	-1	-1	-1	-3	-1	Moxd1
Cluster6	Region-wise	ENSMUSG00000007891	0.00101223	0.289091	0.0279597	0.000665323	0.0237141	-0.21846	-0.0573325	-0.0624912	-1	-1	-1	-3	-1	Ctsd
Cluster6	Region-wise	ENSMUSG00000036570	0.0439434	0.389946	8.71408e-05	0.000155876	0.00793266	-0.656528	-0.0878909	-0.240913	-1	-1	-1	-3	-1	Fxyd1
Cluster6	Region-wise	ENSMUSG00000027861	0.475704	0.00680813	0.00721283	0.00160086	0.0439108	0.258661	0.461033	0.35217	1	1	1	3	1	Casq2
Cluster6	Region-wise	ENSMUSG00000020788	0.518149	0.00248617	0.0165825	0.00148629	0.0422717	0.120326	0.294738	0.207837	1	1	1	3	1	Atp2a3
Cluster6	Region-wise	ENSMUSG00000047361	0.372025	7.30111e-05	0.506105	0.00102902	0.0324928	0.119976	0.399268	0.0516007	1	1	1	3	1	Gm973
Cluster7	Period-wise	ENSMUSG00000082705	0.00504208	0.0148929	0.123235	0.00073809	0.0307558	2.58514	2.20918	0.924045	1	1	1	3	1	Gm15616
Cluster7	Period-wise	ENSMUSG00000023008	0.110862	0.0037375	0.0247907	0.000805845	0.0324118	0.0952408	0.192271	0.181531	1	1	1	3	1	Fmnl3
Cluster7	Period-wise	ENSMUSG00000032198	0.147326	0.00966515	0.050097	0.00400412	0.0951124	0.098486	0.194196	0.171193	1	1	1	3	1	Dock6
Cluster7	Period-wise	ENSMUSG00000015133	0.171533	0.0147343	0.00311768	0.000644535	0.0280458	0.178985	0.267052	0.311107	1	1	1	3	1	Lrrk1
Cluster7	Period-wise	ENSMUSG00000044338	0.04637	0.111937	0.0142024	0.00411239	0.0970872	0.125683	0.23919	0.197588	1	1	1	3	1	Aplnr
Cluster7	Period-wise	ENSMUSG00000024451	0.00290367	0.010645	0.0422152	0.000138761	0.00902093	0.223087	0.201584	0.208794	1	1	1	3	1	Arap3
Cluster7	Period-wise	ENSMUSG00000062960	0.53866	1.79016e-07	0.00176376	4.70268e-08	1.11436e-05	0.0295169	0.301242	0.224839	1	1	1	3	1	Kdr
Cluster7	Period-wise	ENSMUSG00000031595	0.226785	1.95921e-05	0.876918	0.000354662	0.0179781	0.307316	1.31031	0.0258105	1	1	1	3	1	Pdgfrl
Cluster7	Period-wise	ENSMUSG00000032035	0.0281722	0.00943013	0.145335	0.00242456	0.0688113	0.108218	0.195389	0.103947	1	1	1	3	1	Ets1
Cluster7	Period-wise	ENSMUSG00000067586	0.00214852	0.0222481	0.433431	0.00144897	0.0485009	0.224747	0.199105	0.0650406	1	1	1	3	1	S1pr3
Cluster7	Period-wise	ENSMUSG00000032332	0.061103	0.0125605	0.0115754	0.000713152	0.0297798	0.0947432	0.258763	0.231597	1	1	1	3	1	Col12a1
Cluster7	Period-wise	ENSMUSG00000036412	0.0384028	0.543058	0.0029145	0.00351519	0.087515	0.455284	0.114052	0.30179	1	1	1	3	1	Arsi
Cluster7	Period-wise	ENSMUSG00000026173	5.63039e-07	0.818292	0.161332	1.13084e-05	0.00122205	0.482112	0.0271405	0.124128	1	1	1	3	1	Plcd4
Cluster7	Period-wise	ENSMUSG00000067818	0.738494	0.000652376	0.0514076	0.00168043	0.0538284	0.0248864	0.32925	0.17273	1	1	1	3	1	Myl9
Cluster7	Period-wise	ENSMUSG00000026586	0.138779	0.000215657	0.00657958	2.67108e-05	0.00240986	0.146887	0.637839	0.287791	1	1	1	3	1	Prrx1
Cluster7	Period-wise	ENSMUSG00000032135	0.00351129	0.00694408	0.560475	0.00102395	0.0385068	0.169149	0.192134	0.0561371	1	1	1	3	1	Mcam
Cluster7	Period-wise	ENSMUSG00000007655	0.0584291	5.49485e-06	0.21587	1.06288e-05	0.00116786	0.10203	0.447461	0.102635	1	1	1	3	1	Cav1
Cluster7	Period-wise	ENSMUSG00000026674	0.228504	3.02859e-06	0.00247594	3.85351e-07	6.62891e-05	0.132967	0.462847	0.371893	1	1	1	3	1	Ddr2
Cluster7	Period-wise	ENSMUSG00000015090	0.764988	0.0241015	0.00309394	0.00333792	0.0850023	0.0737871	1.47253	1.00541	1	1	1	3	1	Ptgds
Cluster7	Period-wise	ENSMUSG00000094076	5.97711e-06	0.0890598	0.0121737	1.28051e-06	0.00017736	0.868973	0.945296	0.506707	1	1	1	3	1	Gm4767
Cluster7	Period-wise	ENSMUSG00000046402	0.000839018	0.142249	0.542222	0.00369928	0.090821	0.272147	0.162067	0.0609071	1	1	1	3	1	Rbp1
Cluster7	Period-wise	ENSMUSG00000032014	0.465771	0.00489082	0.0146971	0.002156	0.0637658	0.103777	0.395197	0.353038	1	1	1	3	1	Oaf
Cluster7	Period-wise	ENSMUSG00000022090	0.246535	0.00136011	0.159149	0.00316109	0.0816981	0.239083	0.529701	0.207149	1	1	1	3	1	Pdlim2
Cluster7	Period-wise	ENSMUSG00000026051	0.000406294	0.0430252	0.760016	0.00100004	0.0378248	0.414072	0.253665	0.027219	1	1	1	3	1	1500015O10Rik
Cluster7	Period-wise	ENSMUSG00000054690	0.555124	0.000192862	0.730436	0.00431411	0.0998425	0.0617114	0.412949	0.0408955	1	1	1	3	1	Emcn
Cluster7	Period-wise	ENSMUSG00000021390	0.0486037	9.41288e-15	0.137349	4.61853e-14	2.39045e-11	0.291003	1.58578	0.210447	1	1	1	3	1	Ogn
Cluster7	Period-wise	ENSMUSG00000026768	0.722336	0.000147004	0.180972	0.00136105	0.0467177	0.0395136	0.867611	0.146813	1	1	1	3	1	Itga8
Cluster7	Period-wise	ENSMUSG00000052387	0.00252459	0.779025	2.09601e-06	8.52005e-07	0.000126949	-0.149832	-0.0233515	-0.36645	-1	-1	-1	-3	-1	Trpm3
Cluster7	Period-wise	ENSMUSG00000033966	0.14369	0.199254	0.000677443	0.00137161	0.0469161	-0.1748	-0.191668	-0.447966	-1	-1	-1	-3	-1	Cdkl4
Cluster7	Period-wise	ENSMUSG00000045284	0.272014	0.112757	0.00248955	0.00423147	0.0987241	-0.0615635	-0.106762	-0.245642	-1	-1	-1	-3	-1	Dcaf12l1
Cluster7	Period-wise	ENSMUSG00000038060	0.122266	0.677581	0.000393789	0.00211042	0.0627953	-0.452386	-0.0762254	-0.608969	-1	-1	-1	-3	-1	Dlec1
Cluster7	Period-wise	ENSMUSG00000029304	0.426502	1.37992e-05	0.0144372	1.27297e-05	0.00135334	-0.11872	-0.672451	-0.267557	-1	-1	-1	-3	-1	Spp1
Cluster7	Period-wise	ENSMUSG00000056752	0.00627573	0.857422	0.00186328	0.000789604	0.0321338	-0.249202	-0.015671	-0.285477	-1	-1	-1	-3	-1	Dnah9
Cluster7	Period-wise	ENSMUSG00000025650	0.695098	0.0373589	4.68257e-14	7.60059e-13	3.1806e-10	0.0453498	0.26168	0.890922	1	1	1	3	1	Col7a1
Cluster7	Period-wise	ENSMUSG00000031750	0.112094	0.235608	0.000290241	0.000629697	0.0275832	0.35397	0.252701	0.715427	1	1	1	3	1	Il34
Cluster7	Period-wise	ENSMUSG00000030717	0.0766022	0.00167124	0.000720384	1.36864e-05	0.00142467	0.698759	0.72398	0.895238	1	1	1	3	1	Nupr1
Cluster7	Period-wise	ENSMUSG00000048572	0.551467	3.4356e-05	0.0101654	2.61948e-05	0.00238519	0.0873494	0.603117	0.399452	1	1	1	3	1	Tmem252
Cluster7	Period-wise	ENSMUSG00000029070	0.0467898	0.000440662	0.314938	0.000547293	0.0250377	0.216387	0.346712	0.117697	1	1	1	3	1	Mxra8
Cluster7	Period-wise	ENSMUSG00000000031	0.00938876	0.000498133	0.000155711	1.77245e-07	3.45154e-05	0.172376	0.555699	0.377067	1	1	1	3	1	H19
Cluster7	Period-wise	ENSMUSG00000045930	0.528412	1.11679e-05	0.00229884	2.48537e-06	0.000325881	0.0603888	0.507044	0.338584	1	1	1	3	1	Clec14a
Cluster7	Period-wise	ENSMUSG00000047878	0.469599	0.0268855	0.00026641	0.000312857	0.0164526	0.187247	0.422932	0.808314	1	1	1	3	1	A4galt
Cluster7	Period-wise	ENSMUSG00000022836	0.500755	7.23407e-05	0.105568	0.00034906	0.0177858	0.0599747	0.399194	0.160714	1	1	1	3	1	Mylk
Cluster7	Period-wise	ENSMUSG00000037206	0.112585	0.236986	0.000274626	0.000606159	0.026671	0.235701	0.186003	0.35586	1	1	1	3	1	Islr
Cluster7	Period-wise	ENSMUSG00000054196	0.309367	0.534985	0.000190711	0.0020537	0.0616101	0.169059	0.0647215	0.444371	1	1	1	3	1	Cthrc1
Cluster7	Period-wise	ENSMUSG00000019846	0.345316	0.00278263	0.00149609	0.000150856	0.00963324	0.0478252	0.220921	0.240264	1	1	1	3	1	Lama4
Cluster7	Period-wise	ENSMUSG00000004665	0.0404307	0.0193326	0.00355715	0.000265866	0.0145363	0.175149	0.263606	0.277625	1	1	1	3	1	Cnn2
Cluster7	Period-wise	ENSMUSG00000020717	0.0399399	0.00173332	0.924153	0.00366501	0.0904435	0.143044	0.220105	0.00758127	1	1	1	3	1	Pecam1
Cluster7	Period-wise	ENSMUSG00000001930	0.0810569	0.00540247	6.84084e-06	6.38728e-07	0.0001005	0.0980775	0.395085	0.367505	1	1	1	3	1	Vwf
Cluster7	Period-wise	ENSMUSG00000029648	0.615685	0.00036435	0.00603626	0.000143268	0.00923868	0.026125	0.309939	0.219224	1	1	1	3	1	Flt1
Cluster7	Period-wise	ENSMUSG00000001946	0.409183	0.00187129	0.0355225	0.00181603	0.0564398	0.0539758	0.247819	0.195829	1	1	1	3	1	Esam
Cluster7	Period-wise	ENSMUSG00000034911	0.136187	0.00687693	0.012729	0.000913208	0.03508	0.133935	0.262546	0.264084	1	1	1	3	1	Ushbp1
Cluster7	Period-wise	ENSMUSG00000031303	0.759107	0.00926623	0.00164097	0.000888808	0.0343665	0.04106	0.333431	0.441177	1	1	1	3	1	Map3k15
Cluster7	Period-wise	ENSMUSG00000041134	0.90575	0.0112933	0.000668027	0.000571417	0.0256005	0.0163212	0.283719	0.44373	1	1	1	3	1	Cyyr1
Cluster7	Period-wise	ENSMUSG00000078889	0.213242	0.00205871	0.00534031	0.000229727	0.0129835	0.122142	0.531515	0.421573	1	1	1	3	1	Gm14288
Cluster7	Period-wise	ENSMUSG00000034255	0.166855	0.297271	0.00101875	0.00302319	0.0797052	0.147649	0.104808	0.395826	1	1	1	3	1	Arhgap27
Cluster7	Period-wise	ENSMUSG00000100005	0.0445592	0.647723	0.00216214	0.00359142	0.0890745	0.304127	0.059653	0.540255	1	1	1	3	1	B130024G19Rik
Cluster7	Period-wise	ENSMUSG00000020178	0.00157243	0.00441973	0.794978	0.000477276	0.022511	0.366454	0.338447	0.0337898	1	1	1	3	1	Adora2a
Cluster7	Period-wise	ENSMUSG00000073002	0.308535	0.000479948	0.214253	0.00206243	0.0616473	0.340356	0.910996	0.27427	1	1	1	3	1	Vamp5
Cluster7	Period-wise	ENSMUSG00000026840	0.338091	0.0124903	5.25314e-06	3.85824e-06	0.000483337	0.091316	0.456547	0.476972	1	1	1	3	1	Lamc3
Cluster7	Period-wise	ENSMUSG00000032243	0.746104	0.0267364	0.000434149	0.000698005	0.0292716	0.0632799	0.377285	0.507321	1	1	1	3	1	Itga11
Cluster7	Period-wise	ENSMUSG00000000753	0.667342	6.33375e-06	0.000742669	6.66287e-07	0.000103185	0.117493	0.78305	0.462956	1	1	1	3	1	Serpinf1
Cluster7	Period-wise	ENSMUSG00000017344	0.421008	0.0066983	1.54328e-08	1.34678e-08	3.73078e-06	0.0520133	0.314127	0.502057	1	1	1	3	1	Vtn
Cluster7	Period-wise	ENSMUSG00000003420	0.701158	0.00183756	0.00622396	0.000654143	0.0282142	0.0493647	0.401977	0.283301	1	1	1	3	1	Fcgrt
Cluster7	Period-wise	ENSMUSG00000030208	0.0880426	0.596591	0.000730231	0.00241138	0.0686354	0.192005	0.0509754	0.296526	1	1	1	3	1	Emp1
Cluster7	Period-wise	ENSMUSG00000024236	0.0825381	0.00308814	0.000344881	1.31182e-05	0.00138715	0.119697	0.268535	0.278826	1	1	1	3	1	Svil
Cluster7	Period-wise	ENSMUSG00000006386	0.0259338	0.00126802	0.00898378	3.81275e-05	0.00319103	0.141378	0.270803	0.219005	1	1	1	3	1	Tek
Cluster7	Period-wise	ENSMUSG00000027435	0.0019311	0.00171478	0.00973747	5.38584e-06	0.000653881	0.143203	0.268513	0.183028	1	1	1	3	1	Cd93
Cluster7	Period-wise	ENSMUSG00000024168	0.488514	0.0235462	0.000130075	0.000156146	0.00987485	0.0701698	0.270371	0.433665	1	1	1	3	1	Tmem204
Cluster7	Period-wise	ENSMUSG00000031502	0.116952	0.00385889	0.00172696	8.88288e-05	0.00623959	0.058698	0.262196	0.231161	1	1	1	3	1	Col4a1
Cluster7	Period-wise	ENSMUSG00000041797	0.826836	0.00421862	3.71959e-05	1.85002e-05	0.00181026	0.0195832	0.444732	0.385999	1	1	1	3	1	Abca9
Cluster7	Period-wise	ENSMUSG00000021806	0.472518	0.000118255	0.0319006	0.000181557	0.0111242	0.0399717	0.403288	0.162356	1	1	1	3	1	Nid2
Cluster7	Period-wise	ENSMUSG00000026921	0.0677249	0.0340961	0.00229786	0.000461192	0.021963	0.107348	0.21956	0.241415	1	1	1	3	1	Egfl7
Cluster7	Period-wise	ENSMUSG00000042284	0.731941	0.0011596	0.0117446	0.000785765	0.0321298	0.0198168	0.224551	0.205093	1	1	1	3	1	Itga1
Cluster7	Period-wise	ENSMUSG00000024620	0.186899	0.0011293	0.0157946	0.000310486	0.0163717	0.0677659	0.2879	0.180134	1	1	1	3	1	Pdgfrb
Cluster7	Period-wise	ENSMUSG00000031503	0.387733	0.000106774	2.27198e-06	2.73331e-08	6.93165e-06	0.0349065	0.289258	0.228453	1	1	1	3	1	Col4a2
Cluster7	Period-wise	ENSMUSG00000031871	0.79452	0.0035584	0.0227729	0.00368393	0.0905694	0.0172468	0.304117	0.208183	1	1	1	3	1	Cdh5
Cluster7	Period-wise	ENSMUSG00000021998	8.25631e-07	0.00823803	0.0454427	8.11791e-08	1.81435e-05	0.36328	0.281478	0.173421	1	1	1	3	1	Lcp1
Cluster7	Period-wise	ENSMUSG00000037405	0.0256723	2.44991e-06	0.0449724	6.06447e-07	9.69724e-05	0.355384	0.65876	0.271398	1	1	1	3	1	Icam1
Cluster7	Period-wise	ENSMUSG00000026814	0.000117617	0.00206858	0.320558	1.18002e-05	0.00126134	0.264347	0.27156	0.0863324	1	1	1	3	1	Eng
Cluster7	Period-wise	ENSMUSG00000000530	0.695364	0.00158856	0.0302932	0.00215508	0.0637658	0.030752	0.283819	0.205208	1	1	1	3	1	Acvrl1
Cluster7	Period-wise	ENSMUSG00000028978	0.542269	0.00147395	0.0757466	0.00350391	0.0874555	0.0470363	0.25972	0.170066	1	1	1	3	1	Nos3
Cluster7	Period-wise	ENSMUSG00000028073	0.404327	0.000479394	0.103783	0.00141389	0.0476987	0.09142	0.370534	0.186659	1	1	1	3	1	Pear1
Cluster7	Period-wise	ENSMUSG00000031486	0.527974	0.000530351	0.000326589	1.35846e-05	0.00142467	0.0484537	0.383976	0.313482	1	1	1	3	1	Adgra2
Cluster7	Period-wise	ENSMUSG00000048583	0.517929	1.73452e-06	0.00074338	1.63818e-07	3.3048e-05	0.0473304	0.642978	0.266881	1	1	1	3	1	Igf2
Cluster7	Period-wise	ENSMUSG00000029718	0.349178	3.04175e-05	0.000480338	1.03248e-06	0.000149314	0.180366	0.85398	0.547599	1	1	1	3	1	Pcolce
Cluster7	Period-wise	ENSMUSG00000036814	0.604403	2.98147e-12	4.12125e-06	6.10623e-15	3.75304e-12	0.103226	0.93147	0.648621	1	1	1	3	1	Slc6a20a
Cluster7	Period-wise	ENSMUSG00000027931	0.0741056	0.00435279	0.216365	0.00393364	0.0940058	0.399316	0.370937	0.16945	1	1	1	3	1	Npr1
Cluster7	Period-wise	ENSMUSG00000030341	0.198112	0.000165488	0.704108	0.00158517	0.0518755	0.132294	0.401268	0.041606	1	1	1	3	1	Tnfrsf1a
Cluster7	Period-wise	ENSMUSG00000031375	0.0849234	0.00184196	0.160229	0.00169712	0.0542506	0.152512	0.539166	0.137366	1	1	1	3	1	Bgn
Cluster8	Period-wise	ENSMUSG00000041596	7.58014e-05	0.849136	0.0960181	0.000524853	0.0168202	-0.559744	-0.0348657	-0.212541	-1	-1	-1	-3	-1	Nlrp5-ps
Cluster8	Period-wise	ENSMUSG00000074634	0.00283439	0.56082	1.39882e-05	3.86633e-06	0.000283088	0.280925	0.090941	0.390461	1	1	1	3	1	Tmem267
Cluster8	Period-wise	ENSMUSG00000109588	0.262652	0.605495	0.000613185	0.00515697	0.0908618	-0.430967	-0.189718	-1.24306	-1	-1	-1	-3	-1	Lnp1
Cluster8	Period-wise	ENSMUSG00000095648	0.235251	0.019208	1.5712e-58	0	0	-1.24303	-1.15744	-14.727	-1	-1	-1	-3	-1	Gm2004
Cluster8	Period-wise	ENSMUSG00000065947	7.4009e-12	0.0201545	0.657342	4.70203e-11	1.02403e-08	-0.920356	-0.578282	-0.0690824	-1	-1	-1	-3	-1	mt-Nd4l
Cluster8	Period-wise	ENSMUSG00000106106	1.17432e-09	0.691794	0.0214376	5.79316e-09	9.77789e-07	0.417516	0.0991745	0.24511	1	1	1	3	1	CT010467.1
Cluster8	Period-wise	ENSMUSG00000094935	0.0163583	7.52887e-07	0.897727	2.06905e-06	0.000166296	-2.01811	-1.71245	-0.0360802	-1	-1	-1	-3	-1	Gm9726
Cluster8	Period-wise	ENSMUSG00000014907	0.272469	0.0250479	0.0128298	0.00472745	0.0851867	0.0957526	0.150564	0.217363	1	1	1	3	1	Naf1
Cluster8	Period-wise	ENSMUSG00000027349	0.384148	0.00164748	0.081177	0.0030644	0.0618234	0.0771542	0.253862	0.152571	1	1	1	3	1	Fam98b
Cluster8	Period-wise	ENSMUSG00000041779	0.070185	0.0929247	0.00386822	0.00170633	0.0406109	0.312321	0.204846	0.437337	1	1	1	3	1	Tram2
Cluster8	Period-wise	ENSMUSG00000025646	0.165499	0.140187	0.0036188	0.00456956	0.0832595	0.147038	0.0931866	0.321035	1	1	1	3	1	Atrip
Cluster8	Period-wise	ENSMUSG00000105293	0.501774	0.000438563	0.513497	0.00580651	0.0992603	0.09536	0.47287	0.157405	1	1	1	3	1	Gm42843
Cluster8	Period-wise	ENSMUSG00000029361	0.351147	0.000761604	0.347091	0.00495575	0.0885911	-0.0539449	-0.171152	-0.0827336	-1	-1	-1	-3	-1	Nos1
Cluster8	Period-wise	ENSMUSG00000034275	0.00737697	0.0432726	0.000382069	1.75184e-05	0.000993885	-0.138661	-0.115128	-0.215324	-1	-1	-1	-3	-1	Igsf9b
Cluster8	Period-wise	ENSMUSG00000033788	0.288265	0.000247582	0.877695	0.00360251	0.0697565	0.119463	0.324103	0.0153086	1	1	1	3	1	Dysf
Cluster8	Period-wise	ENSMUSG00000097736	0.210437	0.815117	0.000145037	0.00168669	0.0403809	-0.127821	-0.0326409	-0.337837	-1	-1	-1	-3	-1	9530059O14Rik
Cluster8	Period-wise	ENSMUSG00000049184	0.0810248	0.0790387	0.00315851	0.00142037	0.0356483	-0.0999175	-0.10678	-0.189048	-1	-1	-1	-3	-1	Purg
Cluster8	Period-wise	ENSMUSG00000110249	0.193443	0.612754	1.68346e-05	0.00020005	0.00800754	-0.102685	-0.0554002	-0.389009	-1	-1	-1	-3	-1	9330121K16Rik
Cluster8	Period-wise	ENSMUSG00000025789	0.388213	0.00593412	0.0436548	0.00528661	0.0925454	0.0514202	0.218248	0.155111	1	1	1	3	1	St8sia2
Cluster8	Period-wise	ENSMUSG00000091890	0.0767989	0.00751563	0.0147423	0.000687708	0.0207893	0.220601	0.403166	0.398647	1	1	1	3	1	A830073O21Rik
Cluster8	Period-wise	ENSMUSG00000102222	0.009359	0.0785258	0.0545224	0.00249962	0.0535812	-0.190522	-0.0941007	-0.153984	-1	-1	-1	-3	-1	Pcdhga10
Cluster8	Period-wise	ENSMUSG00000103897	0.00118579	0.180649	0.225669	0.00291552	0.0595872	-0.224891	-0.0956967	-0.109455	-1	-1	-1	-3	-1	Pcdhga8
Cluster8	Period-wise	ENSMUSG00000022096	0.598962	0.00569819	0.0211481	0.00404253	0.0763071	-0.0342999	-0.208205	-0.168861	-1	-1	-1	-3	-1	Hr
Cluster8	Period-wise	ENSMUSG00000085438	1.09039e-05	9.00304e-05	1.36917e-07	9.4813e-14	3.1481e-11	-0.215058	-0.156528	-0.324342	-1	-1	-1	-3	-1	1700020I14Rik
Cluster8	Period-wise	ENSMUSG00000003344	0.00556195	0.0321601	0.167537	0.00196755	0.0454541	-0.156958	-0.103526	-0.0871195	-1	-1	-1	-3	-1	Btbd2
Cluster8	Period-wise	ENSMUSG00000038174	0.170597	0.00198234	0.00347581	0.000126794	0.00544084	-0.073693	-0.129388	-0.163234	-1	-1	-1	-3	-1	Fam126b
Cluster8	Period-wise	ENSMUSG00000040276	0.365163	0.000437764	0.497462	0.00437301	0.080813	-0.0502239	-0.148073	-0.0364418	-1	-1	-1	-3	-1	Pacsin1
Cluster8	Period-wise	ENSMUSG00000077709	0.278937	0.563928	0.000113674	0.00128177	0.0330713	-0.690671	-0.253968	-3.1927	-1	-1	-1	-3	-1	Snora64
Cluster8	Period-wise	ENSMUSG00000081221	1.92837e-09	0.00405687	2.07753e-06	1.27676e-14	4.45852e-12	3.24137	0.801052	4.33103	1	1	1	3	1	Gm14760
Cluster8	Period-wise	ENSMUSG00000099519	0.184581	0.0063446	2.10669e-05	4.24226e-06	0.000302545	0.269482	0.446291	0.645735	1	1	1	3	1	Gm29253
Cluster8	Period-wise	ENSMUSG00000040936	0.171403	0.0331297	4.01388e-06	3.95277e-06	0.000287983	0.126542	0.15595	0.360258	1	1	1	3	1	Ulk4
Cluster8	Period-wise	ENSMUSG00000097142	0.0839288	0.000928336	0.406805	0.00206077	0.0467925	0.530088	0.597431	0.129394	1	1	1	3	1	Gm26778
Cluster8	Period-wise	ENSMUSG00000097479	0.169185	0.000125283	0.430797	0.000729834	0.0217064	0.306021	0.659815	0.117265	1	1	1	3	1	Gm26582
Cluster8	Period-wise	ENSMUSG00000020176	0.183195	5.95341e-15	0.284564	2.09277e-13	6.42227e-11	0.0978636	0.323172	0.0761457	1	1	1	3	1	Grb10
Cluster8	Period-wise	ENSMUSG00000068196	0.322926	8.75739e-13	0.000695701	1.36002e-13	4.44289e-11	0.0728708	1.50695	0.778629	1	1	1	3	1	Col8a1
Cluster8	Period-wise	ENSMUSG00000019997	0.0225283	0.000578935	0.628191	0.000666102	0.0203181	0.147792	0.48046	0.0961632	1	1	1	3	1	Ctgf
Cluster8	Period-wise	ENSMUSG00000020963	3.28603e-05	0.401811	0.456893	0.000514213	0.0165578	0.41213	0.149965	0.143873	1	1	1	3	1	Tshr
Cluster8	Period-wise	ENSMUSG00000052942	0.502724	8.09456e-07	0.00264938	2.53163e-07	2.72743e-05	0.0657691	0.455282	0.29699	1	1	1	3	1	Glis3
Cluster8	Period-wise	ENSMUSG00000021098	4.61122e-05	0.258952	0.715258	0.000689862	0.0207924	0.45578	0.172073	0.0500278	1	1	1	3	1	4930447C04Rik
Cluster8	Period-wise	ENSMUSG00000040998	0.146199	1.06886e-06	0.265082	6.73083e-06	0.00043416	0.0910529	0.314284	0.0721181	1	1	1	3	1	Npnt
Cluster8	Period-wise	ENSMUSG00000047735	0.0393499	0.000731118	0.61351	0.00126797	0.0328961	0.188932	0.245233	0.0535516	1	1	1	3	1	Samd9l
Cluster8	Period-wise	ENSMUSG00000062300	0.330037	0.000265777	0.137026	0.000919504	0.026047	0.0621319	0.186066	0.109084	1	1	1	3	1	Nectin2
Cluster8	Period-wise	ENSMUSG00000022860	0.934008	0.707179	7.46506e-05	0.00296315	0.0601358	0.0178294	0.0364055	0.397647	1	1	1	3	1	Chodl
Cluster8	Period-wise	ENSMUSG00000053783	0.117934	4.44408e-06	0.706554	4.64595e-05	0.00227293	0.220521	1.20578	0.0527035	1	1	1	3	1	1700016K19Rik
Cluster8	Period-wise	ENSMUSG00000044006	0.00213996	0.793861	0.0012028	0.000204167	0.00811492	0.299008	0.025872	0.323306	1	1	1	3	1	Cilp2
Cluster8	Period-wise	ENSMUSG00000038677	0.172336	2.38839e-07	0.000736108	9.65078e-09	1.49211e-06	0.13309	0.528915	0.265355	1	1	1	3	1	Scube3
Cluster8	Period-wise	ENSMUSG00000040152	0.0303366	0.000246932	0.761587	0.00049045	0.0161764	0.150223	0.515101	0.0316073	1	1	1	3	1	Thbs1
Cluster8	Period-wise	ENSMUSG00000070605	0.0739403	5.77065e-08	3.49482e-06	8.04679e-12	2.03724e-09	0.175271	0.455281	0.42996	1	1	1	3	1	Zfp992
Cluster8	Period-wise	ENSMUSG00000084350	0.00026689	3.23063e-05	0.153641	3.05192e-07	3.21046e-05	0.281832	0.266659	0.114609	1	1	1	3	1	Znf41-ps
Cluster8	Period-wise	ENSMUSG00000039497	0.109277	0.000629242	0.00689648	5.76557e-05	0.00271897	0.122395	0.200085	0.214662	1	1	1	3	1	Dse
Cluster8	Period-wise	ENSMUSG00000008206	0.128302	4.83686e-05	0.272352	0.00017343	0.00708195	0.0843267	0.181843	0.0722854	1	1	1	3	1	Cers4
Cluster8	Period-wise	ENSMUSG00000038119	0.0723909	0.000182265	0.6395	0.000682841	0.020673	0.168846	0.285905	0.0354544	1	1	1	3	1	Cdon
Cluster8	Period-wise	ENSMUSG00000040473	0.457072	0.00287155	0.00443625	0.000498999	0.0162647	0.0606149	0.2693	0.265489	1	1	1	3	1	Cfap69
Cluster8	Period-wise	ENSMUSG00000009566	0.00439698	0.0299168	0.449343	0.0034361	0.067156	0.252245	0.150941	0.0618988	1	1	1	3	1	Fpgs
Cluster8	Period-wise	ENSMUSG00000032688	0.00123449	0.00866399	0.940236	0.000791603	0.0231025	0.300473	0.202388	0.00738859	1	1	1	3	1	Malt1
Cluster8	Period-wise	ENSMUSG00000031303	0.611818	0.000597218	0.163377	0.00346394	0.0673954	0.0773235	0.419252	0.182824	1	1	1	3	1	Map3k15
Cluster8	Period-wise	ENSMUSG00000095041	0.00736711	4.32441e-05	0.0520186	2.97305e-06	0.000229832	0.315778	0.397768	0.138072	1	1	1	3	1	AC149090.1
Cluster8	Period-wise	ENSMUSG00000070304	0.00647937	0.0273959	0.00901698	0.000165487	0.00679873	-0.152483	-0.129532	-0.168955	-1	-1	-1	-3	-1	Scn2b
Cluster8	Period-wise	ENSMUSG00000051146	0.000921845	0.0242303	0.151515	0.000314506	0.0115913	-0.195548	-0.110007	-0.0840488	-1	-1	-1	-3	-1	Camk2n2
Cluster8	Period-wise	ENSMUSG00000052293	0.0250821	0.0180267	0.165023	0.00415295	0.0777392	-0.231972	-0.213308	-0.134407	-1	-1	-1	-3	-1	Taf9
Cluster8	Period-wise	ENSMUSG00000093908	0.12076	0.0557642	0.00276784	0.00132689	0.0339757	0.248702	0.373985	0.459713	1	1	1	3	1	Gm5784
Cluster8	Period-wise	ENSMUSG00000007440	0.000229913	0.164484	0.444296	0.00121694	0.0319394	-0.270071	-0.116683	-0.0956931	-1	-1	-1	-3	-1	Pcdha11
Cluster8	Period-wise	ENSMUSG00000053310	0.280973	0.0111738	0.0154661	0.00292615	0.0596841	-0.0547257	-0.425191	-0.135365	-1	-1	-1	-3	-1	Nrgn
Cluster8	Period-wise	ENSMUSG00000031292	0.789069	0.0406965	0.000152736	0.000431391	0.0147342	-0.0132133	-0.0809535	-0.17823	-1	-1	-1	-3	-1	Cdkl5
Cluster8	Period-wise	ENSMUSG00000057715	0.0886099	1.45937e-05	0.153827	2.69494e-05	0.00142889	-0.090493	-0.244606	-0.113335	-1	-1	-1	-3	-1	A830018L16Rik
Cluster8	Period-wise	ENSMUSG00000104148	0.0192976	3.2442e-05	0.453136	3.67967e-05	0.00188202	0.200432	0.411025	0.0652216	1	1	1	3	1	Pcdha2
Cluster8	Period-wise	ENSMUSG00000104318	0.391012	0.00295578	0.0679786	0.00433037	0.080318	0.0592721	0.316455	0.141549	1	1	1	3	1	Pcdha7
Cluster8	Period-wise	ENSMUSG00000018707	0.544157	0.24351	0.000744935	0.00520774	0.0914017	-0.0303932	-0.0698026	-0.204989	-1	-1	-1	-3	-1	Dync1h1
Cluster8	Period-wise	ENSMUSG00000064115	0.44398	0.484758	3.20141e-06	7.98139e-05	0.00360837	-0.0370028	-0.0312141	-0.235327	-1	-1	-1	-3	-1	Cadm2
Cluster8	Period-wise	ENSMUSG00000102742	0.00316392	0.123504	0.110256	0.00265296	0.055682	-0.174305	-0.0801312	-0.11509	-1	-1	-1	-3	-1	Pcdhga11
Cluster9	Region-wise	ENSMUSG00000094826	0.0106707	0.000354063	0.14775	6.64596e-05	0.00289317	-2.102	-0.520788	-0.793889	-1	-1	-1	-3	-1	Gm23804
Cluster9	Region-wise	ENSMUSG00000035202	6.61851e-06	0.00943598	0.905621	8.87579e-06	0.000579159	-1.47429	-1.12814	-0.050547	-1	-1	-1	-3	-1	Lars2
Cluster9	Region-wise	ENSMUSG00000098178	3.96261e-13	0.0628899	0.84036	1.10687e-11	3.02564e-09	-1.03625	-0.781656	-0.0723642	-1	-1	-1	-3	-1	Gm42418
Cluster9	Region-wise	ENSMUSG00000032332	0.0125605	0.000733249	0.0805249	8.5082e-05	0.00347684	0.258763	0.276196	0.110072	1	1	1	3	1	Col12a1
Cluster9	Region-wise	ENSMUSG00000024620	0.0011293	0.00225154	0.066104	2.3239e-05	0.00126026	0.2879	0.135631	0.120204	1	1	1	3	1	Pdgfrb
Cluster9	Region-wise	ENSMUSG00000032198	0.00966515	0.000990119	0.141759	0.000143497	0.0051633	0.194196	0.179261	0.147732	1	1	1	3	1	Dock6
Cluster9	Region-wise	ENSMUSG00000020717	0.00173332	0.0110763	0.166275	0.000299201	0.00922551	0.220105	0.126707	0.0857859	1	1	1	3	1	Pecam1
Cluster9	Region-wise	ENSMUSG00000042284	0.0011596	0.0157669	0.328401	0.000512159	0.01374	0.224551	0.124616	0.0655451	1	1	1	3	1	Itga1
Cluster9	Region-wise	ENSMUSG00000041445	0.0862912	6.76367e-06	0.0878551	8.13607e-06	0.000539543	0.173499	0.324351	0.163924	1	1	1	3	1	Mmrn2
Cluster9	Region-wise	ENSMUSG00000115338	0.063017	0.0143948	0.0211472	0.00135906	0.0281672	0.149731	0.168816	0.202763	1	1	1	3	1	Pnp
Cluster9	Region-wise	ENSMUSG00000038132	0.000476587	0.179042	0.101812	0.000699841	0.0176074	0.325253	0.0944011	0.171752	1	1	1	3	1	Rbm24
Cluster9	Region-wise	ENSMUSG00000057715	0.349503	1.45937e-05	0.848506	0.000387847	0.0111758	-0.0726934	-0.244606	-0.0144654	-1	-1	-1	-3	-1	A830018L16Rik
Cluster9	Region-wise	ENSMUSG00000006344	0.000379263	0.00105806	0.350316	1.98553e-05	0.00110339	0.54076	0.326447	0.126853	1	1	1	3	1	Ggt5
Cluster9	Region-wise	ENSMUSG00000036446	2.26998e-20	0.00761591	0.462728	0	0	2.53485	0.195694	0.0862065	1	1	1	3	1	Lum
Cluster9	Region-wise	ENSMUSG00000039109	3.80692e-12	0.00423207	0.778991	6.84375e-12	1.93864e-09	1.44726	0.213695	0.0360602	1	1	1	3	1	F13a1
Cluster9	Region-wise	ENSMUSG00000018672	0.0017564	0.000600228	0.53683	6.72601e-05	0.00291336	0.439398	0.318125	0.0793715	1	1	1	3	1	Copz2
Cluster9	Region-wise	ENSMUSG00000028111	0.00151856	0.00487421	0.224631	0.000170999	0.005833	0.594307	0.343597	0.14679	1	1	1	3	1	Ctsk
Cluster9	Region-wise	ENSMUSG00000022220	0.0679312	6.8745e-05	0.42825	0.000200432	0.00663559	0.223619	0.362516	0.0953217	1	1	1	3	1	Adcy4
Cluster9	Region-wise	ENSMUSG00000002944	0.0425266	0.587161	0.00418506	0.00545253	0.0731877	0.513723	0.0559715	0.484744	1	1	1	3	1	Cd36
Cluster9	Region-wise	ENSMUSG00000047867	0.0794453	0.921815	0.00210629	0.00744944	0.0900049	0.191898	0.00779785	0.364612	1	1	1	3	1	Gimap6
Cluster9	Region-wise	ENSMUSG00000042286	0.00979682	0.369971	0.00061329	0.000219475	0.00719537	0.330993	0.041856	0.280375	1	1	1	3	1	Stab1
Cluster9	Region-wise	ENSMUSG00000044258	0.00578813	0.274112	0.0206146	0.00211487	0.0388552	0.37609	0.0831405	0.279004	1	1	1	3	1	Ctla2a
Cluster9	Region-wise	ENSMUSG00000026712	0.000196485	0.007013	0.115081	2.20783e-05	0.00121689	0.737016	0.193996	0.132685	1	1	1	3	1	Mrc1
Cluster9	Region-wise	ENSMUSG00000029661	0.00229127	0.00833803	0.0217702	5.14201e-05	0.00238471	0.646662	0.301974	0.185583	1	1	1	3	1	Col1a2
Cluster9	Region-wise	ENSMUSG00000048583	1.73452e-06	0.0043957	0.678835	1.04596e-06	0.000101719	0.642978	0.242751	0.042821	1	1	1	3	1	Igf2
Cluster9	Region-wise	ENSMUSG00000068220	0.0159865	0.0189114	0.355666	0.0055793	0.0743465	0.374014	0.146317	0.125615	1	1	1	3	1	Lgals1
Cluster9	Region-wise	ENSMUSG00000026177	0.135802	0.000256519	0.636052	0.00153214	0.0307461	0.394784	0.466028	0.0902109	1	1	1	3	1	Slc11a1
Cluster9	Region-wise	ENSMUSG00000025742	0.37072	1.18704e-07	0.354719	2.81808e-06	0.000229855	0.0694055	0.337447	0.0915635	1	1	1	3	1	Prps2
Cluster9	Region-wise	ENSMUSG00000020218	0.0260449	4.0605e-07	1.04131e-05	5.24152e-11	1.29299e-08	0.264581	0.358569	0.443694	1	1	1	3	1	Wif1
Cluster9	Region-wise	ENSMUSG00000030560	0.576668	0.000128415	0.0104271	8.81136e-05	0.00356794	0.0455068	0.241492	0.254761	1	1	1	3	1	Ctsc
Cluster9	Region-wise	ENSMUSG00000048572	3.4356e-05	0.897899	0.00315043	1.43352e-05	0.000860452	0.603117	0.0133037	0.874143	1	1	1	3	1	Tmem252
Cluster9	Region-wise	ENSMUSG00000016087	0.0246789	0.00578273	0.075381	0.000837764	0.0201262	0.296175	0.157227	0.214419	1	1	1	3	1	Fli1
Cluster9	Region-wise	ENSMUSG00000017493	0.0220744	4.45906e-05	0.807219	9.03277e-05	0.00361812	0.413332	0.22401	0.0447517	1	1	1	3	1	Igfbp4
Cluster9	Region-wise	ENSMUSG00000015568	0.538288	0.754412	0.000203822	0.00451712	0.064732	0.0697484	0.0264688	0.668308	1	1	1	3	1	Lpl
Cluster9	Region-wise	ENSMUSG00000026622	0.491955	0.67115	2.14504e-08	1.38702e-06	0.000128301	-0.0575722	-0.0228076	-0.40571	-1	-1	-1	-3	-1	Nek2
Cluster9	Region-wise	ENSMUSG00000029231	0.237916	0.000669642	0.35436	0.00330982	0.0522238	0.165037	0.133586	0.0682035	1	1	1	3	1	Pdgfra
Cluster9	Region-wise	ENSMUSG00000050234	0.213349	0.0829415	0.000863079	0.00112372	0.024788	0.141208	0.132538	0.441562	1	1	1	3	1	Gja4
Cluster9	Region-wise	ENSMUSG00000031871	0.0035584	2.36752e-06	0.842056	1.38906e-06	0.000128301	0.304117	0.214719	0.0151083	1	1	1	3	1	Cdh5
Cluster9	Region-wise	ENSMUSG00000033191	0.172578	0.0102733	0.0137219	0.0016557	0.0324846	0.144783	0.139623	0.186099	1	1	1	3	1	Tie1
Cluster9	Region-wise	ENSMUSG00000026921	0.0340961	0.00140854	0.26749	0.000972261	0.0223742	0.21956	0.166921	0.0979851	1	1	1	3	1	Egfl7
Cluster9	Region-wise	ENSMUSG00000030022	0.000484935	0.000768291	0.000294104	3.14401e-08	4.64212e-06	0.33887	0.190139	0.325941	1	1	1	3	1	Adamts9
Cluster9	Region-wise	ENSMUSG00000001555	0.00583883	0.00295973	0.0630095	0.00011868	0.00449792	0.207183	0.160286	0.142962	1	1	1	3	1	Fkbp10
Cluster9	Region-wise	ENSMUSG00000000555	0.00587636	0.120836	0.108752	0.00427024	0.0624725	0.270523	0.0984727	0.262448	1	1	1	3	1	Itga5
Cluster9	Region-wise	ENSMUSG00000027435	0.00171478	0.00120295	0.000786105	3.66584e-07	4.07431e-05	0.268513	0.1446	0.278621	1	1	1	3	1	Cd93
Cluster9	Region-wise	ENSMUSG00000032035	0.00943013	0.000514092	0.0639045	3.97473e-05	0.00193737	0.195389	0.139179	0.16352	1	1	1	3	1	Ets1
Cluster9	Region-wise	ENSMUSG00000034485	0.00318347	0.0252138	0.379672	0.00199503	0.0372971	0.247945	0.111384	0.072744	1	1	1	3	1	Uaca
Cluster9	Region-wise	ENSMUSG00000042626	0.0171937	0.000212447	0.00755111	4.68603e-06	0.000349775	0.217688	0.195087	0.221703	1	1	1	3	1	Shc1
Cluster9	Region-wise	ENSMUSG00000026768	0.000147004	0.00325598	0.0711593	5.655e-06	0.000405636	0.867611	0.19704	0.229883	1	1	1	3	1	Itga8
Cluster9	Region-wise	ENSMUSG00000028339	0.000201454	0.00245352	0.104113	8.16196e-06	0.000539543	0.768816	0.154811	0.179014	1	1	1	3	1	Col15a1
Cluster9	Region-wise	ENSMUSG00000022665	0.0459675	0.0349939	0.0978618	0.00757115	0.0908358	0.262553	0.106039	0.184101	1	1	1	3	1	Ccdc80
Cluster9	Region-wise	ENSMUSG00000026043	8.45183e-05	0.0389158	0.417223	0.000144929	0.00519303	1.17141	0.106901	0.076176	1	1	1	3	1	Col3a1
Cluster9	Region-wise	ENSMUSG00000004105	0.00015168	0.0393223	0.0609881	4.57403e-05	0.00217191	0.354253	0.120851	0.204891	1	1	1	3	1	Angptl2
Cluster9	Region-wise	ENSMUSG00000045930	1.11679e-05	1.48911e-05	0.00556108	3.81591e-10	8.2998e-08	0.507044	0.227369	0.261794	1	1	1	3	1	Clec14a
Cluster9	Region-wise	ENSMUSG00000001119	0.00163024	0.0480452	0.306561	0.00163781	0.0322901	0.586247	0.197002	0.0996594	1	1	1	3	1	Col6a1
Cluster9	Region-wise	ENSMUSG00000027750	0.000640029	2.21669e-09	0.421067	2.54039e-10	5.77381e-08	0.747308	0.323696	0.160791	1	1	1	3	1	Postn
Cluster9	Region-wise	ENSMUSG00000028073	0.000479394	0.0326788	0.42256	0.000556288	0.0146901	0.370534	0.152926	0.0867872	1	1	1	3	1	Pear1
Cluster9	Region-wise	ENSMUSG00000040723	0.000247763	0.0915832	0.0620948	0.000148266	0.00528015	0.432515	0.128502	0.196364	1	1	1	3	1	Rcsd1
Cluster9	Region-wise	ENSMUSG00000001946	0.00187129	0.0124671	0.162774	0.000346977	0.0103109	0.247819	0.133496	0.103485	1	1	1	3	1	Esam
Cluster9	Region-wise	ENSMUSG00000016494	0.00817943	0.0005318	0.12738	6.60308e-05	0.00288482	0.263838	0.163798	0.105548	1	1	1	3	1	Cd34
Cluster9	Region-wise	ENSMUSG00000004665	0.0193326	0.00161559	0.00159466	7.92871e-06	0.000528483	0.263606	0.185022	0.276073	1	1	1	3	1	Cnn2
Cluster9	Region-wise	ENSMUSG00000039831	3.74804e-05	0.0016795	0.17863	2.10059e-06	0.000180045	0.284764	0.136409	0.0857682	1	1	1	3	1	Arhgap29
Cluster9	Region-wise	ENSMUSG00000016487	0.0336755	0.0166851	0.0655375	0.00233189	0.0411601	0.137084	0.109831	0.108018	1	1	1	3	1	Ppfibp1
Cluster9	Region-wise	ENSMUSG00000028978	0.00147395	0.404308	0.105112	0.00360245	0.0555147	0.25972	0.0525502	0.137586	1	1	1	3	1	Nos3
Cluster9	Region-wise	ENSMUSG00000024986	7.53671e-06	0.805548	0.0990262	7.08928e-05	0.00301899	1.05098	0.0328732	0.348685	1	1	1	3	1	Hhex
Cluster9	Region-wise	ENSMUSG00000021998	0.00823803	0.00922651	0.0689907	0.000456596	0.0126003	0.281478	0.145602	0.131554	1	1	1	3	1	Lcp1
Cluster9	Region-wise	ENSMUSG00000000275	0.00109728	0.010311	0.558066	0.000534451	0.0142061	0.367638	0.18828	0.075492	1	1	1	3	1	Trim25
Cluster9	Region-wise	ENSMUSG00000026814	0.00206858	0.0668271	0.107323	0.00109681	0.0244073	0.27156	0.103944	0.128121	1	1	1	3	1	Eng
Cluster9	Region-wise	ENSMUSG00000043333	0.0211695	0.000765318	0.217436	0.000325455	0.0098266	0.620964	0.593626	0.314916	1	1	1	3	1	Rhbdl2
Cluster9	Region-wise	ENSMUSG00000022146	0.0163679	0.0332644	0.3267	0.00834441	0.0970619	0.278798	0.175875	0.108121	1	1	1	3	1	Osmr
Cluster9	Region-wise	ENSMUSG00000002900	0.00498176	0.00256344	0.914135	0.000897279	0.0211787	0.240966	0.151449	0.00827342	1	1	1	3	1	Lamb1
Cluster9	Region-wise	ENSMUSG00000022836	7.23407e-05	0.00311663	0.0103652	5.10316e-07	5.34853e-05	0.399194	0.198896	0.21325	1	1	1	3	1	Mylk
Cluster9	Region-wise	ENSMUSG00000038255	0.22635	1.95943e-05	0.920522	0.000369063	0.0107417	-0.0930021	-0.178548	-0.00564814	-1	-1	-1	-3	-1	Neurod2
Cluster9	Region-wise	ENSMUSG00000052981	0.000623897	0.000136152	0.975937	1.24552e-05	0.00077047	-0.228219	-0.197808	-0.00165677	-1	-1	-1	-3	-1	Ube2ql1
Cluster9	Region-wise	ENSMUSG00000032368	0.702979	0.00640856	0.0400807	0.00844448	0.0977761	-0.028409	-0.0996798	-0.102152	-1	-1	-1	-3	-1	Zic1
Cluster9	Region-wise	ENSMUSG00000061524	0.188569	0.000318543	0.223075	0.00100721	0.0229954	-0.108156	-0.157437	-0.0906412	-1	-1	-1	-3	-1	Zic2
Cluster9	Region-wise	ENSMUSG00000027887	0.12078	5.52378e-06	0.00889744	1.18333e-06	0.000112907	-0.225387	-0.315775	-0.35384	-1	-1	-1	-3	-1	Sypl2
Cluster9	Region-wise	ENSMUSG00000048483	0.117368	8.02988e-05	0.772697	0.000603013	0.0156582	-0.166183	-0.215081	-0.027563	-1	-1	-1	-3	-1	Zdhhc22
Cluster9	Region-wise	ENSMUSG00000006386	0.00126802	0.0680492	0.19606	0.00122392	0.0263939	0.270803	0.0862827	0.0992123	1	1	1	3	1	Tek
Cluster9	Region-wise	ENSMUSG00000021904	0.0953235	0.000163134	0.721353	0.000867731	0.0207046	0.193642	0.239285	0.0308767	1	1	1	3	1	Sema3g
Cluster9	Region-wise	ENSMUSG00000061353	0.0014131	0.0837459	0.0739904	0.000704497	0.0176587	0.467868	0.0835712	0.110689	1	1	1	3	1	Cxcl12
Cluster9	Region-wise	ENSMUSG00000026678	0.00746308	0.0148555	0.0335628	0.000341015	0.0101677	0.167599	0.0883709	0.115803	1	1	1	3	1	Rgs5
Cluster9	Region-wise	ENSMUSG00000032440	0.00132245	0.0550126	0.332571	0.00164819	0.0323968	0.256243	0.115035	0.080373	1	1	1	3	1	Tgfbr2
Cluster9	Region-wise	ENSMUSG00000004044	0.00649201	0.0197555	0.0129416	0.000170745	0.005833	0.251795	0.133768	0.193348	1	1	1	3	1	Cavin1
Cluster9	Region-wise	ENSMUSG00000026840	0.0124903	0.309987	0.0312792	0.00613878	0.0794801	0.456547	0.0539327	0.175998	1	1	1	3	1	Lamc3
Cluster9	Region-wise	ENSMUSG00000031486	0.000530351	0.0676866	0.155425	0.000481269	0.0131201	0.383976	0.114369	0.104575	1	1	1	3	1	Adgra2
Cluster9	Region-wise	ENSMUSG00000007655	5.49485e-06	0.0761841	0.0678984	4.81324e-06	0.000355337	0.447461	0.0910549	0.117164	1	1	1	3	1	Cav1
Cluster9	Region-wise	ENSMUSG00000029185	0.0346766	0.00218114	0.83168	0.00361483	0.0556051	0.308828	0.222609	0.0219321	1	1	1	3	1	Fam114a1
Cluster9	Region-wise	ENSMUSG00000052384	0.0107769	0.00237265	0.864098	0.00152855	0.0307045	0.380493	0.226322	0.0222433	1	1	1	3	1	Nrros
Cluster9	Region-wise	ENSMUSG00000024529	0.528384	6.02559e-05	0.569289	0.00129635	0.0272863	0.0830249	0.481669	0.0645305	1	1	1	3	1	Lox
Cluster9	Region-wise	ENSMUSG00000031465	0.0161958	0.00019007	0.834615	0.000248482	0.00794318	0.361617	0.354959	0.0271884	1	1	1	3	1	Angpt2
Cluster9	Region-wise	ENSMUSG00000017969	0.042434	5.32235e-10	0.619256	4.73164e-09	8.043e-07	0.368182	0.621993	0.0795379	1	1	1	3	1	Ptgis
Cluster9	Region-wise	ENSMUSG00000036256	0.18592	1.38049e-07	0.00202377	1.58462e-08	2.44684e-06	0.111855	0.292134	0.256314	1	1	1	3	1	Igfbp7
Cluster9	Region-wise	ENSMUSG00000014329	5.9902e-05	0.000213754	0.353147	9.2611e-07	9.115e-05	0.441461	0.251348	0.103553	1	1	1	3	1	Bicc1
Cluster9	Region-wise	ENSMUSG00000090958	0.11007	0.000105351	0.765751	0.000712861	0.0178242	0.244315	0.328858	0.0415908	1	1	1	3	1	Lrrc32
Cluster9	Region-wise	ENSMUSG00000041479	8.92486e-05	0.411105	0.482728	0.00127164	0.0269914	0.789987	0.0909208	0.117112	1	1	1	3	1	Syt15
Cluster9	Region-wise	ENSMUSG00000039349	0.00254914	0.00147178	0.0754615	3.67316e-05	0.00181871	0.444408	0.156453	0.12176	1	1	1	3	1	C130074G19Rik
Cluster9	Region-wise	ENSMUSG00000024087	0.00056881	0.275716	0.270686	0.002621	0.0444224	0.761893	0.065242	0.120124	1	1	1	3	1	Cyp1b1
Cluster9	Region-wise	ENSMUSG00000032419	2.01667e-05	0.138299	0.349484	0.000107833	0.00418665	1.0949	0.0916157	0.104407	1	1	1	3	1	Tbx18
Cluster9	Region-wise	ENSMUSG00000026674	3.02859e-06	0.498694	0.690332	0.000114306	0.00438745	0.462847	0.0490013	0.0282592	1	1	1	3	1	Ddr2
Cluster9	Region-wise	ENSMUSG00000030341	0.000165488	0.000952904	0.00249205	1.01065e-07	1.30213e-05	0.401268	0.212704	0.32975	1	1	1	3	1	Tnfrsf1a
Cluster9	Region-wise	ENSMUSG00000031375	0.00184196	0.0137509	0.00942673	3.16354e-05	0.00162417	0.539166	0.129386	0.24589	1	1	1	3	1	Bgn
Cluster9	Region-wise	ENSMUSG00000032596	4.32814e-05	0.0194397	0.0765965	9.96546e-06	0.000637328	0.722849	0.303522	0.242999	1	1	1	3	1	Uba7
Cluster9	Region-wise	ENSMUSG00000093956	0.000206334	0.375495	0.0456078	0.000326307	0.0098266	0.81367	0.253137	1.12834	1	1	1	3	1	Gm24497
Cluster9	Region-wise	ENSMUSG00000056412	0.474782	0.00173545	0.150058	0.00624159	0.0802983	0.660163	1.84649	1.12483	1	1	1	3	1	Gm12396
Cluster9	Region-wise	ENSMUSG00000104856	0.0115086	0.000262588	0.0367461	1.6127e-05	0.000940105	1.40793	1.01674	1.14602	1	1	1	3	1	Rnu3b3
Cluster10	Period-wise	ENSMUSG00000083061	0.000134061	0.148364	0.669625	0.00100212	0.0276544	5.03369	0.433211	0.179262	1	1	1	3	1	Gm12191
Cluster10	Period-wise	ENSMUSG00000106825	0.0987963	0.00053574	0.968759	0.00305954	0.0618234	-0.571906	-0.581469	-0.00884943	-1	-1	-1	-3	-1	2510016D11Rik
Cluster10	Period-wise	ENSMUSG00000100017	0.0454945	0.464501	0.00317514	0.00380977	0.0728641	0.266104	0.0698637	0.349128	1	1	1	3	1	2410022M11Rik
Cluster10	Period-wise	ENSMUSG00000030287	0.15436	0.264068	0.00277277	0.00580742	0.0992603	-0.0895227	-0.0652079	-0.178414	-1	-1	-1	-3	-1	Itpr2
Cluster10	Period-wise	ENSMUSG00000017167	0.174737	0.014317	0.00207575	0.000452829	0.0152564	-0.143132	-0.105278	-0.228908	-1	-1	-1	-3	-1	Cntnap1
Cluster10	Period-wise	ENSMUSG00000024960	0.367725	0.00111881	0.068093	0.00186092	0.0435735	0.0731241	0.168245	0.125427	1	1	1	3	1	Plcb3
Cluster10	Period-wise	ENSMUSG00000073418	0.0148244	0.0021184	0.000354096	2.07973e-06	0.000166493	-0.221062	-0.310844	-0.500275	-1	-1	-1	-3	-1	C4b
Cluster10	Period-wise	ENSMUSG00000026034	0.508403	0.351775	8.71671e-05	0.00114315	0.0306262	-0.0469268	-0.0682606	-0.219512	-1	-1	-1	-3	-1	Clk1
Cluster10	Period-wise	ENSMUSG00000108037	0.536977	0.000138094	0.0275821	0.000204335	0.00811492	-0.116728	-0.510268	-0.339027	-1	-1	-1	-3	-1	Gm44597
Cluster10	Period-wise	ENSMUSG00000040078	1.80865e-05	0.203714	0.650737	0.00023419	0.00905208	0.370889	0.0964943	0.0360504	1	1	1	3	1	Ptges3-ps
Cluster10	Period-wise	ENSMUSG00000052229	0.0339871	0.616412	0.000811717	0.00122922	0.0322079	-0.121341	-0.0221139	-0.345729	-1	-1	-1	-3	-1	Gpr17
Cluster10	Period-wise	ENSMUSG00000022847	0.0447192	0.0181937	0.056868	0.00281273	0.0580724	-0.757128	-0.384407	-0.523834	-1	-1	-1	-3	-1	Thpo
Cluster10	Period-wise	ENSMUSG00000048546	0.16597	0.000139267	0.722582	0.00121088	0.0319338	-0.0993584	-0.176887	-0.0239797	-1	-1	-1	-3	-1	Tob2
Cluster10	Period-wise	ENSMUSG00000037111	0.399349	0.00369815	0.00405342	0.000510864	0.0165025	-0.0670781	-0.126113	-0.181621	-1	-1	-1	-3	-1	Setd7
Cluster10	Period-wise	ENSMUSG00000097545	0.565265	0.491566	2.75853e-13	3.73441e-11	8.46283e-09	-0.0597956	-0.0790993	-0.484412	-1	-1	-1	-3	-1	Mir124a-1hg
Cluster10	Period-wise	ENSMUSG00000015023	0.0246632	0.00597566	0.272747	0.00250614	0.0536002	0.165524	0.138202	0.0797404	1	1	1	3	1	Ddx19a
Cluster10	Period-wise	ENSMUSG00000031902	0.503997	0.00137271	0.0801785	0.0032626	0.0646582	0.0507198	0.154889	0.129274	1	1	1	3	1	Nfatc3
Cluster10	Period-wise	ENSMUSG00000027887	0.1127	5.52378e-06	0.210044	1.86278e-05	0.00104945	-0.247751	-0.315775	-0.176885	-1	-1	-1	-3	-1	Sypl2
Cluster10	Period-wise	ENSMUSG00000053166	0.00536017	0.0679417	0.238922	0.00470343	0.0849048	-0.322148	-0.106805	-0.122406	-1	-1	-1	-3	-1	Cdh22
Cluster10	Period-wise	ENSMUSG00000063239	0.0213305	0.000755521	0.206758	0.000310353	0.0115337	-0.208038	-0.259669	-0.103712	-1	-1	-1	-3	-1	Grm4
Cluster10	Period-wise	ENSMUSG00000025576	0.0289902	1.12244e-07	0.0858774	7.40412e-08	9.03392e-06	-0.114593	-0.199241	-0.103085	-1	-1	-1	-3	-1	Rbfox3
Cluster10	Period-wise	ENSMUSG00000097604	0.0106484	0.0188743	0.00988546	0.000199304	0.00799349	-0.219882	-0.133368	-0.272876	-1	-1	-1	-3	-1	Gm17322
Cluster10	Period-wise	ENSMUSG00000092541	3.89228e-05	0.781485	0.096528	0.000278558	0.010526	2.58004	0.090676	0.73575	1	1	1	3	1	Gm20537
Cluster10	Period-wise	ENSMUSG00000106666	0.0386202	3.57593e-09	0.000899193	5.86468e-11	1.26365e-08	0.352418	2.46963	1.18919	1	1	1	3	1	Gm43587
Cluster10	Period-wise	ENSMUSG00000038415	0.0453108	0.302818	5.40973e-05	8.51449e-05	0.00378185	0.243511	0.0870278	0.411006	1	1	1	3	1	Foxq1
Cluster10	Period-wise	ENSMUSG00000110386	0.000634376	6.17978e-08	1.87484e-07	5.9952e-15	2.20776e-12	0.770071	0.774866	0.829227	1	1	1	3	1	Gm42031
Cluster10	Period-wise	ENSMUSG00000078867	0.0130337	0.0607789	0.102351	0.00444228	0.0817616	-0.345074	-0.198474	-0.176441	-1	-1	-1	-3	-1	Gm14418
Cluster10	Period-wise	ENSMUSG00000073435	0.0505197	0.000975581	0.514564	0.00171376	0.0407399	-0.171807	-0.201748	-0.0487266	-1	-1	-1	-3	-1	Nme3
Cluster10	Period-wise	ENSMUSG00000036887	0.000678676	0.0107485	0.0388021	3.67246e-05	0.00188202	-0.273128	-0.22411	-0.165039	-1	-1	-1	-3	-1	C1qa
Cluster10	Period-wise	ENSMUSG00000036896	0.0646667	0.0276565	0.0181389	0.00210065	0.0472814	-0.136126	-0.176908	-0.161468	-1	-1	-1	-3	-1	C1qc
Cluster10	Period-wise	ENSMUSG00000038642	0.166407	0.15412	0.000506328	0.000981084	0.0271734	-0.111756	-0.131828	-0.258232	-1	-1	-1	-3	-1	Ctss
Cluster10	Period-wise	ENSMUSG00000087150	0.00432267	0.570524	0.0384558	0.0050424	0.0895867	-0.643074	-0.0691582	-0.345152	-1	-1	-1	-3	-1	BC064078
Cluster10	Period-wise	ENSMUSG00000020932	6.07423e-06	9.09517e-07	0.0281752	7.24356e-11	1.52824e-08	-0.241313	-0.255764	-0.134476	-1	-1	-1	-3	-1	Gfap
Cluster10	Period-wise	ENSMUSG00000039114	0.000615302	0.113692	0.836999	0.00340973	0.0669842	-0.238276	-0.0609596	-0.0111766	-1	-1	-1	-3	-1	Nrn1
Cluster10	Period-wise	ENSMUSG00000020310	0.630498	0.00478142	0.00290287	0.000704163	0.0210978	0.20552	0.480017	0.761005	1	1	1	3	1	Madcam1
Cluster10	Period-wise	ENSMUSG00000030208	0.645586	1.04004e-05	0.0446107	3.85909e-05	0.0019395	0.0574236	0.286779	0.181946	1	1	1	3	1	Emp1
Cluster10	Period-wise	ENSMUSG00000089661	0.02253	0.00362399	3.84521e-06	8.23467e-08	9.85676e-06	0.659232	0.172906	0.416148	1	1	1	3	1	Mia
Cluster10	Period-wise	ENSMUSG00000008540	0.0689991	0.00368054	0.00987987	0.000243486	0.00937562	0.220373	0.176598	0.243149	1	1	1	3	1	Mgst1
Cluster10	Period-wise	ENSMUSG00000021760	0.112426	0.000978628	0.293676	0.00209373	0.0472814	0.217403	0.208223	0.0877406	1	1	1	3	1	Gpx8
Cluster10	Period-wise	ENSMUSG00000004891	0.133457	0.0401426	0.00822716	0.00270298	0.0563356	0.0982232	0.0902614	0.156799	1	1	1	3	1	Nes
Cluster10	Period-wise	ENSMUSG00000031273	0.0520967	0.00192791	0.586061	0.00342445	0.0671432	0.196143	0.184539	0.0648673	1	1	1	3	1	Col4a6
Cluster10	Period-wise	ENSMUSG00000032231	0.122979	9.24747e-07	0.00364584	1.06127e-07	1.23535e-05	0.166068	0.281948	0.206159	1	1	1	3	1	Anxa2
Cluster10	Period-wise	ENSMUSG00000024197	0.307313	0.000235015	0.265696	0.00135944	0.0346342	0.108418	0.21834	0.088644	1	1	1	3	1	Plin3
Cluster10	Period-wise	ENSMUSG00000028583	0.525588	7.89596e-05	0.0383623	0.000164726	0.00678122	0.0861768	0.213456	0.158213	1	1	1	3	1	Pdpn
Cluster10	Period-wise	ENSMUSG00000031209	0.19596	4.75845e-11	0.274792	9.83609e-10	1.77875e-07	0.169632	0.440269	0.107082	1	1	1	3	1	Heph
Cluster10	Period-wise	ENSMUSG00000043631	0.754325	4.09804e-05	0.634377	0.00138421	0.0350011	0.0483462	0.321406	0.0475094	1	1	1	3	1	Ecm2
Cluster10	Period-wise	ENSMUSG00000029070	0.096642	0.00021996	0.0314548	7.77596e-05	0.00352336	0.208621	0.223332	0.194344	1	1	1	3	1	Mxra8
Cluster10	Period-wise	ENSMUSG00000051043	0.0241118	2.1233e-05	0.135035	1.06052e-05	0.000634706	0.276585	0.339887	0.155184	1	1	1	3	1	Gprc5c
Cluster10	Period-wise	ENSMUSG00000026177	0.865764	0.000256519	0.278227	0.00356262	0.0690501	0.0326932	0.466028	0.176324	1	1	1	3	1	Slc11a1
Cluster10	Period-wise	ENSMUSG00000022074	0.843337	0.000839811	0.0206834	0.00108522	0.0293852	0.0557432	0.554625	0.521509	1	1	1	3	1	Tnfrsf10b
Cluster10	Period-wise	ENSMUSG00000033102	0.212915	9.65609e-06	0.585829	0.000129489	0.00552141	0.195127	0.400637	0.066444	1	1	1	3	1	Cdc14b
Cluster10	Period-wise	ENSMUSG00000027276	0.306221	0.00930937	0.00783735	0.00154274	0.0377376	0.0860221	0.141397	0.219963	1	1	1	3	1	Jag1
Cluster10	Period-wise	ENSMUSG00000032035	0.00226118	0.000514092	0.159121	2.5281e-05	0.00135103	0.181931	0.139179	0.0782274	1	1	1	3	1	Ets1
Cluster10	Period-wise	ENSMUSG00000031502	0.0679274	0.00704352	0.0975969	0.00283397	0.0583918	0.091492	0.107102	0.105873	1	1	1	3	1	Col4a1
Cluster10	Period-wise	ENSMUSG00000062960	0.154249	0.000109705	0.874032	0.00109398	0.0295826	0.0834492	0.169676	0.00955012	1	1	1	3	1	Kdr
Cluster10	Period-wise	ENSMUSG00000028339	0.0351193	0.00245352	0.0393532	0.000315028	0.0115913	0.220309	0.154811	0.172313	1	1	1	3	1	Col15a1
Cluster10	Period-wise	ENSMUSG00000031595	0.825097	9.61477e-05	0.573784	0.00277535	0.0575352	0.0484817	0.492221	0.0869095	1	1	1	3	1	Pdgfrl
Cluster10	Period-wise	ENSMUSG00000073599	0.16736	0.0187986	0.00261084	0.000667539	0.0203313	0.171107	0.18212	0.29441	1	1	1	3	1	Ecscr
Cluster10	Period-wise	ENSMUSG00000031480	0.0242537	0.00121923	0.118752	0.000324572	0.0118796	0.235241	0.219933	0.139901	1	1	1	3	1	Thsd1
Cluster10	Period-wise	ENSMUSG00000027435	0.00553039	0.00120295	0.00031422	4.61367e-07	4.60322e-05	0.160459	0.1446	0.22647	1	1	1	3	1	Cd93
Cluster10	Period-wise	ENSMUSG00000033191	0.148027	0.0102733	0.0113701	0.0012464	0.0325316	0.105599	0.139623	0.168427	1	1	1	3	1	Tie1
Cluster10	Period-wise	ENSMUSG00000024440	0.0162694	0.00152942	0.0132223	4.18952e-05	0.00208488	0.228042	0.186099	0.196082	1	1	1	3	1	Pcdh12
Cluster10	Period-wise	ENSMUSG00000041378	0.0430148	0.50526	0.00203827	0.00271422	0.0564412	0.114643	0.0330765	0.184449	1	1	1	3	1	Cldn5
Cluster10	Period-wise	ENSMUSG00000097891	6.71405e-06	0.735915	0.0351932	2.3944e-05	0.00129669	4.38901	0.0807534	0.555435	1	1	1	3	1	Gm3650
Cluster10	Period-wise	ENSMUSG00000030790	0.155722	2.02089e-05	0.11854	4.67588e-05	0.00227657	0.322073	0.652728	0.29585	1	1	1	3	1	Adm
Cluster10	Period-wise	ENSMUSG00000041361	0.0382695	0.000697907	0.133212	0.000328223	0.0119565	0.39374	0.409743	0.228229	1	1	1	3	1	Myzap
Cluster10	Period-wise	ENSMUSG00000029163	0.779997	0.000220628	0.0962552	0.00120257	0.0317974	0.0380498	0.26119	0.147732	1	1	1	3	1	Emilin1
Cluster10	Period-wise	ENSMUSG00000037820	0.0471916	0.00604214	0.0824778	0.00160982	0.0390482	0.182847	0.173536	0.171668	1	1	1	3	1	Tgm2
Cluster10	Period-wise	ENSMUSG00000024529	0.794889	6.02559e-05	0.426162	0.00143113	0.0358458	0.0487385	0.481669	0.148277	1	1	1	3	1	Lox
Cluster10	Period-wise	ENSMUSG00000040562	0.157913	3.36292e-05	0.639258	0.000315336	0.0115913	0.302657	0.434954	0.0807427	1	1	1	3	1	Gstm2
Cluster10	Period-wise	ENSMUSG00000095526	0.00445239	0.704959	0.00669371	0.00146591	0.0364302	-1.13391	-0.054669	-0.612464	-1	-1	-1	-3	-1	Gm10243
Cluster10	Period-wise	ENSMUSG00000043068	0.195675	0.0463335	0.0107385	0.0051502	0.0908618	-0.641661	-0.433109	-0.901308	-1	-1	-1	-3	-1	Fam89a
Cluster10	Period-wise	ENSMUSG00000090381	0.0020991	0.0395653	0.218958	0.0012999	0.0334964	-0.890101	-0.296788	-0.288413	-1	-1	-1	-3	-1	Gm6158
Cluster10	Period-wise	ENSMUSG00000029814	0.0717851	0.000327596	0.671637	0.00115571	0.0308811	0.24547	0.253479	0.0494281	1	1	1	3	1	Igf2bp3
Cluster10	Period-wise	ENSMUSG00000037379	0.00607802	0.00513528	0.529684	0.00120064	0.0317878	0.550186	0.258871	0.120024	1	1	1	3	1	Spon2
Cluster10	Period-wise	ENSMUSG00000017969	0.850907	5.32235e-10	0.013459	2.19584e-09	3.86735e-07	0.0311877	0.621993	0.353694	1	1	1	3	1	Ptgis
Cluster10	Period-wise	ENSMUSG00000027750	0.589428	2.21669e-09	0.0754186	2.85248e-08	4.02038e-06	0.047103	0.323696	0.173658	1	1	1	3	1	Postn
Cluster10	Period-wise	ENSMUSG00000028173	0.0486092	1.73773e-13	0.0337889	1.9329e-13	6.02291e-11	0.161714	0.322309	0.165753	1	1	1	3	1	Wls
Cluster10	Period-wise	ENSMUSG00000001665	0.0011334	0.000623576	0.728801	6.19643e-05	0.00287191	0.981849	0.465988	0.0991302	1	1	1	3	1	Gstt3
Cluster10	Period-wise	ENSMUSG00000045930	0.0492094	1.48911e-05	0.0299445	3.82087e-06	0.000281411	0.171824	0.227369	0.179537	1	1	1	3	1	Clec14a
Cluster10	Period-wise	ENSMUSG00000003849	0.0106422	1.02605e-06	0.0579816	1.56055e-07	1.74627e-05	0.354512	0.340586	0.241232	1	1	1	3	1	Nqo1
Cluster10	Period-wise	ENSMUSG00000045954	0.000794017	0.000546032	0.412747	2.45559e-05	0.00132275	0.321235	0.220187	0.0753689	1	1	1	3	1	Cavin2
Cluster10	Period-wise	ENSMUSG00000106037	0.00464314	0.416097	0.0226126	0.00268344	0.0560324	0.491277	0.0868846	0.334895	1	1	1	3	1	Gm4332
Cluster10	Period-wise	ENSMUSG00000051236	0.0061651	0.00279577	0.893665	0.00113175	0.030361	0.275942	0.221097	0.012704	1	1	1	3	1	Msrb3
Cluster10	Period-wise	ENSMUSG00000028413	0.96154	0.000262632	0.070643	0.0012793	0.0330497	0.00524303	0.220679	0.171252	1	1	1	3	1	B4galt1
Cluster10	Period-wise	ENSMUSG00000022893	0.707617	0.000182628	0.0755356	0.00077203	0.0226291	0.0352403	0.195023	0.11954	1	1	1	3	1	Adamts1
Cluster10	Period-wise	ENSMUSG00000042626	0.390112	0.000212447	0.343492	0.00188581	0.0440543	0.0833076	0.195087	0.0754344	1	1	1	3	1	Shc1
Cluster10	Period-wise	ENSMUSG00000036256	0.0191494	1.38049e-07	2.18495e-06	3.29936e-12	8.7928e-10	0.20721	0.292134	0.323967	1	1	1	3	1	Igfbp7
Cluster10	Period-wise	ENSMUSG00000045377	0.902457	0.00149126	0.0162768	0.00151765	0.0372587	0.0252993	0.338366	0.365038	1	1	1	3	1	Tmem88
Cluster10	Period-wise	ENSMUSG00000039349	0.674706	0.00147178	0.0981936	0.00515656	0.0908618	0.0330183	0.156453	0.152816	1	1	1	3	1	C130074G19Rik
Cluster10	Period-wise	ENSMUSG00000044338	0.0136267	0.20699	0.0141093	0.00248559	0.0534428	0.164605	0.064295	0.185274	1	1	1	3	1	Aplnr
Cluster10	Period-wise	ENSMUSG00000054641	0.267615	0.000136853	8.44897e-05	6.57701e-07	6.16717e-05	0.154042	0.289396	0.43321	1	1	1	3	1	Mmrn1
Cluster10	Period-wise	ENSMUSG00000042453	0.00172446	0.566437	0.01131	0.000856685	0.0246118	-0.161495	-0.0344412	-0.159635	-1	-1	-1	-3	-1	Reln
Cluster10	Period-wise	ENSMUSG00000001435	0.0467712	0.0200226	0.0422697	0.00247473	0.0533735	0.190633	0.110372	0.165632	1	1	1	3	1	Col18a1
Cluster10	Period-wise	ENSMUSG00000028698	0.00523511	0.225205	0.0388354	0.00278867	0.0576345	-0.162011	-0.049174	-0.128501	-1	-1	-1	-3	-1	Pik3r3
Cluster10	Period-wise	ENSMUSG00000053024	0.570685	3.37835e-05	0.605842	0.000897703	0.0255366	-0.0296314	-0.194601	-0.0441113	-1	-1	-1	-3	-1	Cntn2
Cluster10	Period-wise	ENSMUSG00000022309	0.170556	0.00145644	0.123529	0.00200638	0.045957	0.105724	0.146759	0.114389	1	1	1	3	1	Angpt1
Cluster10	Period-wise	ENSMUSG00000032352	0.118883	0.00243053	0.0566232	0.00119023	0.0316365	0.198894	0.164392	0.15569	1	1	1	3	1	Lrrc1
Cluster10	Period-wise	ENSMUSG00000029761	0.23239	0.00323019	0.0334486	0.00169962	0.0405929	0.104476	0.117499	0.141768	1	1	1	3	1	Cald1
Cluster10	Period-wise	ENSMUSG00000030541	0.0851788	0.044467	0.0213644	0.00443523	0.0817389	0.119941	0.0907028	0.132727	1	1	1	3	1	Idh2
Cluster10	Period-wise	ENSMUSG00000030555	0.0147606	0.00523423	0.248981	0.00136221	0.0346611	0.272076	0.195861	0.107103	1	1	1	3	1	Ttc23
Cluster10	Period-wise	ENSMUSG00000053965	0.00103703	0.0259912	0.0234308	7.39943e-05	0.00336782	0.23753	0.0887453	0.170787	1	1	1	3	1	Pde5a
Cluster10	Period-wise	ENSMUSG00000046636	0.656936	0.0745932	0.000864982	0.00261771	0.0551133	0.177021	0.308957	0.93804	1	1	1	3	1	Gm7729
Cluster10	Period-wise	ENSMUSG00000021388	0.000532231	0.637915	0.00434505	0.000154256	0.00642131	0.725938	0.047835	0.491272	1	1	1	3	1	Aspn
Cluster10	Period-wise	ENSMUSG00000024043	0.909623	0.000868449	0.0280752	0.00153334	0.037553	0.0104326	0.187478	0.214353	1	1	1	3	1	Arhgap28
Cluster10	Period-wise	ENSMUSG00000063297	0.000866705	0.0346741	0.693756	0.00145657	0.0362526	0.17276	0.0916582	0.0346403	1	1	1	3	1	Luzp2
Cluster10	Period-wise	ENSMUSG00000060989	0.173925	0.000134194	0.976068	0.00156786	0.0382596	-0.402524	-0.615082	-0.0955729	-1	-1	-1	-3	-1	Gm11847
Cluster10	Period-wise	ENSMUSG00000020251	0.237092	0.061108	0.00751565	0.00563604	0.0968698	-0.177872	-0.164145	-0.327566	-1	-1	-1	-3	-1	Glt8d2
Cluster10	Period-wise	ENSMUSG00000020108	0.0549185	2.56302e-05	0.665992	0.000104251	0.004573	-0.115311	-0.216839	-0.0307457	-1	-1	-1	-3	-1	Ddit4
Cluster10	Period-wise	ENSMUSG00000035237	0.0670453	6.01856e-05	0.965427	0.000354611	0.0126672	-0.204545	-0.209906	-0.00367765	-1	-1	-1	-3	-1	Lcat
Cluster10	Period-wise	ENSMUSG00000013523	0.929995	0.977721	1.28451e-10	3.33343e-08	4.53122e-06	-0.00639647	-0.00157413	-0.618626	-1	-1	-1	-3	-1	Bcas1
Cluster10	Period-wise	ENSMUSG00000056966	0.519084	0.777835	3.51568e-05	0.00105702	0.0288195	-0.0846706	-0.0192127	-0.51603	-1	-1	-1	-3	-1	Gjc3
Cluster10	Period-wise	ENSMUSG00000033579	0.264691	0.0989561	0.000147959	0.000353042	0.0126334	-0.287712	-0.125814	-0.808799	-1	-1	-1	-3	-1	Fa2h
Cluster10	Period-wise	ENSMUSG00000036634	0.916161	0.566697	2.6674e-07	1.95951e-05	0.00109033	-0.0136454	-0.0426337	-0.634616	-1	-1	-1	-3	-1	Mag
Cluster10	Period-wise	ENSMUSG00000031425	0.122799	0.0921416	1.18205e-05	1.90028e-05	0.00106616	-0.110381	-0.14982	-0.459881	-1	-1	-1	-3	-1	Plp1
Cluster10	Period-wise	ENSMUSG00000041607	0.172645	0.0146136	7.92275e-05	2.70646e-05	0.00143124	-0.0733833	-0.1643	-0.322464	-1	-1	-1	-3	-1	Mbp
Cluster10	Period-wise	ENSMUSG00000095865	0.34176	0.081382	0.00307439	0.00463766	0.0842095	-0.781086	-0.191707	-1.66961	-1	-1	-1	-3	-1	Gm13237
Cluster10	Period-wise	ENSMUSG00000040950	0.00572916	0.135555	0.0145412	0.000872635	0.0248935	-1.45435	-0.161721	-0.547647	-1	-1	-1	-3	-1	Mgl2
Cluster10	Period-wise	ENSMUSG00000042436	0.715293	3.58206e-06	0.471349	0.000129794	0.00552277	-0.0796083	-0.198241	-0.072729	-1	-1	-1	-3	-1	Mfap4
Cluster10	Period-wise	ENSMUSG00000081738	0.373443	0.317086	0.000548788	0.00371184	0.0715996	-0.227516	-0.127065	-0.776392	-1	-1	-1	-3	-1	Hmgb1-ps2
Cluster10	Period-wise	ENSMUSG00000023992	0.165767	0.00145832	0.00838422	0.000202747	0.00808356	-0.171495	-0.302435	-0.279929	-1	-1	-1	-3	-1	Trem2
Cluster10	Period-wise	ENSMUSG00000031775	0.0288117	0.000613122	0.00106411	3.32762e-06	0.000252425	-0.185934	-0.194314	-0.269171	-1	-1	-1	-3	-1	Pllp
Cluster10	Period-wise	ENSMUSG00000078377	0.0328031	0.00187371	0.199217	0.000933933	0.0262356	-0.484531	-0.265588	-0.113027	-1	-1	-1	-3	-1	Gm4294
Cluster10	Period-wise	ENSMUSG00000032725	0.000155616	0.0110194	0.00149556	5.55065e-07	5.37908e-05	-1.09954	-0.352066	-0.904336	-1	-1	-1	-3	-1	Folr2
Cluster10	Period-wise	ENSMUSG00000029816	2.08061e-08	8.52606e-08	0.000174487	3.33067e-16	1.4991e-13	-1.04489	-0.669434	-0.777815	-1	-1	-1	-3	-1	Gpnmb
Cluster10	Period-wise	ENSMUSG00000079293	0.000426262	1.02595e-06	0.0161936	2.52282e-09	4.40492e-07	-1.02423	-0.6608	-0.632299	-1	-1	-1	-3	-1	Clec7a
Cluster10	Period-wise	ENSMUSG00000029304	0.000414088	0.108594	7.04676e-05	6.71969e-07	6.24314e-05	-0.611714	-0.276443	-1.27627	-1	-1	-1	-3	-1	Spp1
Cluster10	Period-wise	ENSMUSG00000030579	0.0795133	0.00896157	0.124722	0.00478462	0.0861402	-0.169044	-0.21436	-0.144396	-1	-1	-1	-3	-1	Tyrobp
Cluster11	Period-wise	ENSMUSG00000034917	0.754128	1.85055e-05	0.103384	0.000151327	0.00631956	0.0561925	0.726479	0.201514	1	1	1	3	1	Tjp3
Cluster11	Period-wise	ENSMUSG00000060429	0.355633	1.09942e-07	0.560499	3.81652e-06	0.000281411	0.0985199	0.476605	0.0513532	1	1	1	3	1	Sntb1
Cluster11	Period-wise	ENSMUSG00000024552	0.473815	0.00428101	0.0233867	0.00287083	0.0589117	0.138992	0.808138	0.355928	1	1	1	3	1	Slc14a2
Cluster11	Period-wise	ENSMUSG00000028441	0.135088	0.00356753	0.0135184	0.000548819	0.0174502	0.252591	0.615976	0.324576	1	1	1	3	1	1110017D15Rik
Cluster11	Period-wise	ENSMUSG00000007888	0.048659	0.00803093	0.239586	0.00499022	0.0891286	0.209472	0.384576	0.0954724	1	1	1	3	1	Crlf1
Cluster11	Period-wise	ENSMUSG00000095990	0.108431	1.08671e-10	0.0162291	8.7794e-11	1.81447e-08	0.193075	0.728818	0.236698	1	1	1	3	1	Zfp97
Cluster11	Period-wise	ENSMUSG00000030889	0.42598	9.91322e-07	0.0554977	4.05214e-06	0.000294165	0.103239	0.757714	0.176329	1	1	1	3	1	Vwa3a
Cluster11	Period-wise	ENSMUSG00000034151	0.338034	0.0013609	0.0242832	0.000864716	0.0247372	0.187486	0.648076	0.334542	1	1	1	3	1	Zbbx
Cluster11	Period-wise	ENSMUSG00000020961	0.777409	0.00583364	0.00172491	0.000640596	0.0196585	0.0223506	0.216972	0.184753	1	1	1	3	1	Ston2
Cluster11	Period-wise	ENSMUSG00000027962	0.694994	5.73529e-05	0.149684	0.000509423	0.0164822	0.023505	0.218736	0.0837514	1	1	1	3	1	Vcam1
Cluster11	Period-wise	ENSMUSG00000042581	0.838221	7.94132e-06	0.247103	0.000169422	0.00694629	0.0127322	0.368103	0.0753526	1	1	1	3	1	Thsd7b
Cluster11	Period-wise	ENSMUSG00000085069	0.011462	1.58819e-30	0.527986	0	0	0.302388	2.03928	0.0670217	1	1	1	3	1	Gm13111
Cluster11	Period-wise	ENSMUSG00000033965	0.946646	2.69703e-05	0.657615	0.0012162	0.0319394	0.00511186	0.358893	0.0305542	1	1	1	3	1	Slc16a2
Cluster11	Period-wise	ENSMUSG00000035403	0.237714	7.15182e-07	0.189275	5.37597e-06	0.000364164	0.0909094	0.500925	0.0969276	1	1	1	3	1	Crb2
Cluster11	Period-wise	ENSMUSG00000025885	0.12765	4.31229e-09	0.801162	1.12268e-07	1.29197e-05	0.0831004	0.875725	0.0156497	1	1	1	3	1	Myo5b
Cluster11	Period-wise	ENSMUSG00000033966	0.795285	3.38014e-05	0.974394	0.00176023	0.0417457	0.0216429	0.497885	0.00354885	1	1	1	3	1	Cdkl4
Cluster11	Period-wise	ENSMUSG00000022206	5.067e-05	1.93863e-23	0.916931	0	0	0.25738	0.954563	0.0066907	1	1	1	3	1	Npr3
Cluster11	Period-wise	ENSMUSG00000049420	0.555902	2.17025e-05	0.184647	0.000219879	0.00858078	0.0515886	0.37592	0.0773771	1	1	1	3	1	Tmem200a
Cluster11	Period-wise	ENSMUSG00000031853	0.990247	7.019e-06	0.0862722	7.07319e-05	0.00322659	0.00144866	0.538082	0.151367	1	1	1	3	1	Map3k21
Cluster11	Period-wise	ENSMUSG00000025867	0.545983	7.24995e-06	0.8883	0.000324938	0.0118796	-0.0378798	-0.178948	-0.00765455	-1	-1	-1	-3	-1	Cplx2
Cluster11	Period-wise	ENSMUSG00000028833	0.0598565	0.00634458	0.0181509	0.00057565	0.0181608	-0.0906228	-0.0994852	-0.133137	-1	-1	-1	-3	-1	Ncdn
Cluster11	Period-wise	ENSMUSG00000030376	0.753312	0.000330952	0.041986	0.000818729	0.0236218	-0.0177879	-0.167865	-0.104555	-1	-1	-1	-3	-1	Slc8a2
Cluster11	Period-wise	ENSMUSG00000031673	0.0237226	2.02459e-06	0.844464	6.60574e-06	0.000428823	0.125098	0.236215	0.00917454	1	1	1	3	1	Cdh11
Cluster11	Period-wise	ENSMUSG00000070498	0.979134	8.77022e-06	0.270637	0.000228013	0.00884706	0.00134748	0.267835	0.0636503	1	1	1	3	1	Tmem132b
Cluster12	Region-wise	ENSMUSG00000081485	0.436997	0.925644	8.47359e-08	5.68695e-06	0.000570145	0.11763	0.0105932	0.557411	1	1	1	3	1	Gm12338
Cluster12	Region-wise	ENSMUSG00000041842	0.000251152	0.783081	0.119491	0.00160886	0.0439533	-0.514098	-0.0322917	-0.156247	-1	-1	-1	-3	-1	Fhdc1
Cluster12	Region-wise	ENSMUSG00000064345	0.5681	0.498148	0.000208922	0.00343687	0.0737034	-0.0726321	-0.0808301	-0.235598	-1	-1	-1	-3	-1	mt-Nd2
Cluster12	Region-wise	ENSMUSG00000064363	0.325888	0.545674	3.09554e-05	0.000475801	0.0183821	-0.13451	-0.0664537	-0.155082	-1	-1	-1	-3	-1	mt-Nd4
Cluster12	Region-wise	ENSMUSG00000021217	0.00239069	0.292812	0.104113	0.00407448	0.0828575	-0.348463	-0.342054	-0.154229	-1	-1	-1	-3	-1	Tshz3
Cluster12	Region-wise	ENSMUSG00000038331	0.00149913	0.0307169	0.088906	0.000369934	0.0151892	-0.497833	-0.407357	-0.180162	-1	-1	-1	-3	-1	Satb2
Cluster12	Region-wise	ENSMUSG00000038264	0.213491	0.00110782	0.12808	0.00198513	0.0503209	-0.108241	-0.266517	-0.0603525	-1	-1	-1	-3	-1	Sema7a
Cluster12	Region-wise	ENSMUSG00000039313	0.0224811	0.659318	0.00324622	0.00290441	0.0651291	-0.283454	-0.0433307	-0.322748	-1	-1	-1	-3	-1	AF529169
Cluster12	Region-wise	ENSMUSG00000049420	0.754272	0.184647	1.82675e-08	5.51072e-07	7.89253e-05	0.0255232	0.0773771	0.253014	1	1	1	3	1	Tmem200a
Cluster12	Region-wise	ENSMUSG00000083626	0.00895831	0.0821754	0.0841941	0.00357153	0.0753026	-0.471148	-0.261374	-0.392282	-1	-1	-1	-3	-1	Gm4459
Cluster12	Region-wise	ENSMUSG00000094437	7.28466e-05	0.138932	0.00115254	2.17081e-06	0.00026064	-2.3268	-0.46467	-0.775269	-1	-1	-1	-3	-1	Gm9830
Cluster12	Region-wise	ENSMUSG00000017344	1.54328e-08	0.927291	0.00208675	9.52291e-09	1.90944e-06	0.502057	0.0121373	0.124507	1	1	1	3	1	Vtn
Cluster12	Region-wise	ENSMUSG00000037820	1.44549e-06	0.0824778	0.113581	2.48128e-06	0.000294392	0.521122	0.171668	0.139534	1	1	1	3	1	Tgm2
Cluster12	Region-wise	ENSMUSG00000025780	1.31749e-06	0.570921	0.345206	3.40505e-05	0.00242971	0.746438	0.0459147	0.042266	1	1	1	3	1	Itih5
Cluster12	Region-wise	ENSMUSG00000061353	1.60009e-05	0.650918	0.238139	0.000241095	0.0111644	0.439912	0.032052	0.0657058	1	1	1	3	1	Cxcl12
Cluster12	Region-wise	ENSMUSG00000024168	0.000130075	0.156424	0.57331	0.000896709	0.0292832	0.433665	0.128393	0.0440471	1	1	1	3	1	Tmem204
Cluster12	Region-wise	ENSMUSG00000052384	0.0704508	0.0712845	0.00407525	0.0014343	0.0414128	0.21084	0.174851	0.227623	1	1	1	3	1	Nrros
Cluster12	Region-wise	ENSMUSG00000028064	0.666001	0.0136622	0.000181484	0.000169995	0.00854277	0.041031	0.175209	0.213189	1	1	1	3	1	Sema4a
Cluster12	Region-wise	ENSMUSG00000040488	0.458927	0.052762	2.83382e-06	1.05351e-05	0.000968985	0.0598586	0.144129	0.241786	1	1	1	3	1	Ltbp4
Cluster12	Region-wise	ENSMUSG00000065767	0.0435881	0.000103724	0.355854	0.000166223	0.00837424	0.840016	0.414194	0.246841	1	1	1	3	1	Gm23849
Cluster12	Region-wise	ENSMUSG00000046610	0.0196934	0.213138	0.00622192	0.00175592	0.0468192	0.58971	0.221848	0.62259	1	1	1	3	1	Oacyl
Cluster12	Region-wise	ENSMUSG00000093392	0.00244817	0.0989316	0.0103982	0.00024427	0.0112336	0.801061	0.248781	0.547911	1	1	1	3	1	Gm6061
Cluster12	Region-wise	ENSMUSG00000093815	0.000353491	0.0496168	0.120808	0.000210629	0.0100079	1.02734	0.62861	0.55813	1	1	1	3	1	Gm26444
Cluster12	Region-wise	ENSMUSG00000096214	0.000353491	0.0682741	0.245156	0.000505823	0.0192819	1.02734	0.465283	0.14175	1	1	1	3	1	Gm22634
Cluster12	Region-wise	ENSMUSG00000063160	0.755087	0.801654	5.80746e-07	4.43938e-05	0.00293775	0.0220211	0.0156976	0.177937	1	1	1	3	1	Numbl
Cluster12	Region-wise	ENSMUSG00000018500	0.285809	0.522025	0.000158684	0.00161879	0.044161	-0.246433	-0.0672002	-0.388036	-1	-1	-1	-3	-1	Adora2b
Cluster12	Region-wise	ENSMUSG00000026399	2.45932e-05	0.949915	0.196995	0.000408658	0.0164209	-0.669795	-0.00535745	-0.0913832	-1	-1	-1	-3	-1	Cd55
Cluster12	Region-wise	ENSMUSG00000033007	0.468874	0.00893911	0.00315127	0.00099514	0.0317732	0.126703	0.183295	0.22363	1	1	1	3	1	Asic4
Cluster12	Region-wise	ENSMUSG00000031538	0.104532	0.16893	0.00100356	0.00127223	0.0377361	0.131209	0.0953584	0.13135	1	1	1	3	1	Plat
Cluster12	Region-wise	ENSMUSG00000032595	0.0753601	0.0176791	0.000424637	6.72391e-05	0.00408549	0.662682	0.29831	0.500926	1	1	1	3	1	Cdhr4
Cluster13	Period-wise	ENSMUSG00000059991	0.915343	0.602612	7.54295e-07	5.14367e-05	0.00246872	-0.0106258	-0.050781	-0.305626	-1	-1	-1	-3	-1	Nptx2
Cluster13	Period-wise	ENSMUSG00000059003	0.960862	0.00313597	0.0337474	0.00533406	0.0930841	-0.00272738	-0.202077	-0.15085	-1	-1	-1	-3	-1	Grin2a
Cluster13	Period-wise	ENSMUSG00000070570	0.0550476	0.00793137	0.20997	0.00490608	0.0878584	-0.0931703	-0.247573	-0.0575131	-1	-1	-1	-3	-1	Slc17a7
Cluster13	Period-wise	ENSMUSG00000031786	0.169275	1.50128e-09	0.000250676	3.14057e-11	7.31138e-09	0.29619	1.42572	0.391103	1	1	1	3	1	Drc7
Cluster13	Period-wise	ENSMUSG00000040219	0.98771	0.000612932	0.129489	0.00432262	0.0802478	0.00219915	0.382686	0.146875	1	1	1	3	1	Ttc12
Cluster13	Period-wise	ENSMUSG00000035578	0.935714	4.45811e-06	0.0131228	8.62245e-06	0.000535703	0.00894695	0.435623	0.27196	1	1	1	3	1	Iqcg
Cluster13	Period-wise	ENSMUSG00000026679	0.162373	5.84988e-05	6.77673e-05	1.58425e-07	1.76304e-05	0.203122	0.621812	0.429057	1	1	1	3	1	Enkur
Cluster13	Period-wise	ENSMUSG00000056598	0.073475	9.18314e-07	0.000285457	6.35698e-09	1.03702e-06	0.183509	0.552898	0.350529	1	1	1	3	1	Drc3
Cluster13	Period-wise	ENSMUSG00000033029	0.893532	6.68589e-05	0.00520146	3.98519e-05	0.00199792	0.0207089	0.460754	0.353714	1	1	1	3	1	1700088E04Rik
Cluster13	Period-wise	ENSMUSG00000045761	0.182116	0.00135975	1.69903e-05	8.67846e-07	7.77759e-05	0.276688	0.625336	0.505478	1	1	1	3	1	Togaram2
Cluster13	Period-wise	ENSMUSG00000000693	0.19084	0.00027472	0.110557	0.000497084	0.0162647	0.152449	0.299994	0.141866	1	1	1	3	1	Loxl3
Cluster13	Period-wise	ENSMUSG00000026611	0.146721	0.000446351	0.00333897	2.92855e-05	0.00153953	0.782625	1.01439	0.679541	1	1	1	3	1	Spata17
Cluster13	Period-wise	ENSMUSG00000035126	0.810016	0.000150528	0.000520899	9.83743e-06	0.000601955	0.0269114	0.382591	0.285936	1	1	1	3	1	Wdr78
Cluster13	Period-wise	ENSMUSG00000071398	0.348787	1.37857e-06	0.000140573	2.01833e-08	2.91995e-06	0.178136	0.717039	0.448702	1	1	1	3	1	2410004P03Rik
Cluster13	Period-wise	ENSMUSG00000037627	0.352081	0.00187615	0.15327	0.00531522	0.0928857	0.225221	0.48499	0.183013	1	1	1	3	1	Rgs22
Cluster13	Period-wise	ENSMUSG00000039963	0.0879225	0.0605556	9.45888e-05	6.07594e-05	0.00282252	0.219821	0.148015	0.440642	1	1	1	3	1	Ccdc40
Cluster13	Period-wise	ENSMUSG00000038011	0.25153	4.5504e-05	0.323267	0.00033937	0.0122832	0.180941	0.536037	0.13022	1	1	1	3	1	Dnah10
Cluster13	Period-wise	ENSMUSG00000038060	0.812892	0.0062712	0.000967454	0.000433421	0.0147787	0.0634115	0.515915	0.384592	1	1	1	3	1	Dlec1
Cluster13	Period-wise	ENSMUSG00000034472	0.000711897	0.353595	0.365097	0.00491602	0.0879586	-0.34581	-0.0960274	-0.0625632	-1	-1	-1	-3	-1	Rasd2
Cluster13	Period-wise	ENSMUSG00000026354	0.815336	0.0481425	0.00176146	0.00390382	0.0741726	-0.0365422	-0.329039	-0.301243	-1	-1	-1	-3	-1	Lct
Cluster13	Period-wise	ENSMUSG00000036907	0.00159768	0.12045	0.218092	0.00259657	0.0547822	-0.845424	-0.339435	-0.114869	-1	-1	-1	-3	-1	C1ql2
Cluster13	Period-wise	ENSMUSG00000090291	0.0992915	2.15654e-05	0.916921	0.000197282	0.00792809	0.180258	0.756741	0.00716948	1	1	1	3	1	Lrrc10b
Cluster13	Period-wise	ENSMUSG00000022899	0.533332	0.00104242	0.147513	0.00448352	0.0821804	0.0447218	0.236193	0.0970429	1	1	1	3	1	Slc15a2
Cluster13	Period-wise	ENSMUSG00000017493	0.189392	4.45906e-05	0.108743	0.00010241	0.00450916	0.0788539	0.22401	0.123678	1	1	1	3	1	Igfbp4
Cluster13	Period-wise	ENSMUSG00000021365	0.278803	0.000292861	0.0660122	0.000467367	0.0155967	0.069682	0.205492	0.112208	1	1	1	3	1	Nedd9
Cluster13	Period-wise	ENSMUSG00000027562	0.910245	5.11757e-07	0.148882	1.0635e-05	0.000634706	0.00839708	0.292386	0.089823	1	1	1	3	1	Car2
Cluster13	Period-wise	ENSMUSG00000074158	0.00211991	3.38879e-05	0.0929657	1.3157e-06	0.000111967	0.40198	0.481604	0.179178	1	1	1	3	1	Zfp976
Cluster13	Period-wise	ENSMUSG00000020427	0.0120096	0.181502	0.0322864	0.00396041	0.0751774	0.175136	0.109373	0.179122	1	1	1	3	1	Igfbp3
Cluster13	Period-wise	ENSMUSG00000025810	0.00763706	2.69893e-07	0.0912106	5.15413e-08	6.52448e-06	0.162324	0.284513	0.0990005	1	1	1	3	1	Nrp1
Cluster13	Period-wise	ENSMUSG00000060268	0.0781651	0.000733596	0.0213479	0.000131317	0.00557586	0.42917	0.843331	0.298646	1	1	1	3	1	Gm1661
Cluster13	Period-wise	ENSMUSG00000035783	0.720021	0.0925576	7.79142e-05	0.000452794	0.0152564	0.0678891	0.183275	0.651081	1	1	1	3	1	Acta2
Cluster13	Period-wise	ENSMUSG00000027171	0.798791	0.0126407	0.000380757	0.000350646	0.0125699	0.0766763	0.280472	0.438117	1	1	1	3	1	Prrg4
Cluster13	Period-wise	ENSMUSG00000026471	0.922328	8.59744e-05	5.97429e-05	9.65814e-07	8.54218e-05	0.0141342	0.290698	0.384635	1	1	1	3	1	Mr1
Cluster13	Period-wise	ENSMUSG00000044948	0.384523	0.594937	1.3774e-05	0.000295895	0.0110369	0.102737	0.046539	0.352427	1	1	1	3	1	Cfap43
Cluster13	Period-wise	ENSMUSG00000032348	0.142653	1.63314e-09	0.439909	2.95706e-08	4.10221e-06	0.127761	0.338228	0.0569319	1	1	1	3	1	Gsta4
Cluster13	Period-wise	ENSMUSG00000025812	0.023169	0.0963049	0.023543	0.00312066	0.0623332	0.147343	0.0803693	0.13012	1	1	1	3	1	Pard3
Cluster13	Period-wise	ENSMUSG00000058135	0.209009	0.0077311	0.000536163	9.73669e-05	0.00429645	0.113079	0.121288	0.264322	1	1	1	3	1	Gstm1
Cluster13	Period-wise	ENSMUSG00000032595	0.0233116	8.86092e-05	0.0176791	6.01697e-06	0.000398261	0.895811	0.716947	0.29831	1	1	1	3	1	Cdhr4
Cluster13	Period-wise	ENSMUSG00000033731	0.00357788	0.162153	0.0529456	0.00200809	0.045957	6.23528	0.623905	0.484724	1	1	1	3	1	3300002A11Rik
Cluster13	Period-wise	ENSMUSG00000039021	0.497126	0.159012	8.66634e-07	1.05199e-05	0.000633848	0.242387	0.296471	0.68687	1	1	1	3	1	Ttc16
Cluster13	Period-wise	ENSMUSG00000048442	0.0372008	0.0181086	0.0244172	0.00119554	0.0316945	1.25895	0.609383	0.408587	1	1	1	3	1	Smim5
Cluster13	Period-wise	ENSMUSG00000047361	0.0054058	8.57903e-10	7.30111e-05	2.27263e-13	6.87012e-11	0.454785	0.804673	0.399268	1	1	1	3	1	Gm973
Cluster13	Period-wise	ENSMUSG00000108841	0.0776258	0.0395035	0.00310106	0.000755209	0.0222326	0.365733	0.349783	0.391873	1	1	1	3	1	Frmpd2
Cluster13	Period-wise	ENSMUSG00000047021	0.496804	5.80095e-06	0.000109497	8.27317e-08	9.85676e-06	0.140411	0.67456	0.387484	1	1	1	3	1	Cfap65
Cluster13	Period-wise	ENSMUSG00000053161	0.0940402	0.00389851	0.114184	0.00259107	0.0547804	1.04754	0.900563	0.280286	1	1	1	3	1	Daw1
Cluster13	Period-wise	ENSMUSG00000050625	0.00478827	0.0134892	4.25191e-05	5.90494e-07	5.64145e-05	1.15881	0.739439	0.766783	1	1	1	3	1	Ccdc121
Cluster13	Period-wise	ENSMUSG00000039543	0.439637	1.17731e-05	0.000256619	3.05924e-07	3.21046e-05	0.184392	0.777751	0.442289	1	1	1	3	1	Cfap70
Cluster13	Period-wise	ENSMUSG00000043621	0.962625	0.00120061	7.9069e-05	1.3576e-05	0.000785621	0.00792696	0.412076	0.425753	1	1	1	3	1	Ubxn10
Cluster13	Period-wise	ENSMUSG00000039720	0.0689919	0.270729	2.36994e-06	7.13998e-06	0.000456193	0.657535	0.251047	0.63046	1	1	1	3	1	Got1l1
Cluster13	Period-wise	ENSMUSG00000032680	0.15555	0.00105983	0.0402039	0.000556859	0.0176228	0.300854	0.471266	0.259458	1	1	1	3	1	6820408C15Rik
Cluster13	Period-wise	ENSMUSG00000057816	0.0845458	0.217984	0.000509466	0.00074717	0.02206	0.549076	0.256588	0.551133	1	1	1	3	1	1700007G11Rik
Cluster13	Period-wise	ENSMUSG00000060962	0.79727	5.64878e-06	0.00482209	3.7857e-06	0.000281411	0.0758326	0.950596	0.450266	1	1	1	3	1	Dmkn
Cluster13	Period-wise	ENSMUSG00000028730	0.7321	0.0296866	0.000154891	0.000313079	0.0115913	0.0751442	0.368789	0.444507	1	1	1	3	1	Cfap57
Cluster13	Period-wise	ENSMUSG00000039552	0.165377	7.05898e-07	0.203204	4.09627e-06	0.000296306	0.170908	1.02508	0.1786	1	1	1	3	1	Rsph4a
Cluster13	Period-wise	ENSMUSG00000022805	0.0216802	4.61087e-05	0.0263182	4.49259e-06	0.000315947	0.428988	0.736179	0.248804	1	1	1	3	1	Maats1
Cluster13	Period-wise	ENSMUSG00000066196	0.520119	0.000250782	0.0238948	0.000293142	0.0109544	0.137959	0.579029	0.267382	1	1	1	3	1	Spag8
Cluster13	Period-wise	ENSMUSG00000028167	0.21421	2.14498e-05	0.1596	8.4254e-05	0.00376835	0.359275	0.662536	0.211587	1	1	1	3	1	Bdh2
Cluster13	Period-wise	ENSMUSG00000037101	0.849064	0.000122873	0.00143691	2.10121e-05	0.00115333	0.113948	1.00245	0.498855	1	1	1	3	1	Ttc29
Cluster13	Period-wise	ENSMUSG00000040978	0.00402563	0.000237582	0.00520069	1.00917e-06	8.88684e-05	1.09493	0.493519	0.327508	1	1	1	3	1	Gm11992
Cluster13	Period-wise	ENSMUSG00000021950	0.152992	0.0194192	5.86471e-12	9.31344e-12	2.32882e-09	0.598402	0.510411	1.14431	1	1	1	3	1	Anxa8
Cluster13	Period-wise	ENSMUSG00000052221	0.271651	4.88951e-07	0.0108013	3.28074e-07	3.4076e-05	0.489224	1.09818	0.357738	1	1	1	3	1	Ppp1r36
Cluster13	Period-wise	ENSMUSG00000032514	0.483649	0.000240115	6.76384e-05	1.52228e-06	0.000126882	0.171841	0.723331	0.501122	1	1	1	3	1	Ttc21a
Cluster13	Period-wise	ENSMUSG00000047394	0.0731582	0.0917448	0.000685203	0.000408427	0.0141892	0.686823	0.32754	0.430787	1	1	1	3	1	Odf3b
Cluster13	Period-wise	ENSMUSG00000047671	0.284411	7.03937e-07	9.44768e-05	6.2517e-09	1.02945e-06	0.5428	1.15898	0.613573	1	1	1	3	1	Tctex1d4
Cluster13	Period-wise	ENSMUSG00000039391	0.329621	0.00762708	0.00111576	0.000267885	0.0101988	0.257974	0.512028	0.498592	1	1	1	3	1	Ccdc81
Cluster13	Period-wise	ENSMUSG00000073650	0.389596	0.000141799	0.0198119	0.000119208	0.00514806	0.278813	0.739038	0.380819	1	1	1	3	1	Catip
Cluster13	Period-wise	ENSMUSG00000022759	0.0193817	0.000541351	0.00689305	1.10376e-05	0.000653672	1.22703	0.963977	0.412714	1	1	1	3	1	Lrrc74b
Cluster13	Period-wise	ENSMUSG00000041323	8.03589e-05	1.58401e-06	0.00345547	1.90989e-10	3.68409e-08	1.12734	0.611331	0.461978	1	1	1	3	1	Ak7
Cluster13	Period-wise	ENSMUSG00000070306	0.0190025	5.54191e-05	0.0027904	6.27723e-07	5.96897e-05	0.694691	0.650508	0.439598	1	1	1	3	1	Ccdc153
Cluster13	Period-wise	ENSMUSG00000042707	0.0785224	0.00535817	8.95015e-05	6.18359e-06	0.000404008	0.783909	0.602138	0.486949	1	1	1	3	1	Dnali1
Cluster13	Period-wise	ENSMUSG00000043164	3.9086e-05	0.000862345	0.00221258	2.20903e-08	3.15083e-06	2.02626	0.716923	0.424594	1	1	1	3	1	Tmem212
Cluster13	Period-wise	ENSMUSG00000045655	0.0168402	8.77936e-05	0.000116322	4.75075e-08	6.12877e-06	0.935238	0.509471	0.440334	1	1	1	3	1	Fam216b
Cluster13	Period-wise	ENSMUSG00000020904	0.199663	2.42607e-07	0.00136824	1.98226e-08	2.88839e-06	0.281042	1.00552	0.363007	1	1	1	3	1	Cfap52
Cluster13	Period-wise	ENSMUSG00000034227	0.107926	1.85838e-07	0.000688827	4.67846e-09	8.09893e-07	0.191642	0.663143	0.453768	1	1	1	3	1	Foxj1
Cluster13	Period-wise	ENSMUSG00000027360	0.135623	0.0531889	0.000612775	0.000394891	0.0138376	0.398534	0.188102	0.382239	1	1	1	3	1	Hdc
Cluster13	Period-wise	ENSMUSG00000052861	0.0959723	0.0107789	0.00839759	0.000699813	0.0209985	0.284961	0.345892	0.313811	1	1	1	3	1	Dnah6
Cluster13	Period-wise	ENSMUSG00000075225	0.530436	0.00326324	0.00331351	0.000492663	0.016197	0.202888	0.325099	0.322053	1	1	1	3	1	Ccdc162
Cluster13	Period-wise	ENSMUSG00000026649	0.487409	8.12987e-11	0.000161455	3.63243e-12	9.5547e-10	0.330007	0.955507	0.543585	1	1	1	3	1	Cfap126
Cluster13	Period-wise	ENSMUSG00000041577	0.984506	2.80664e-07	1.41248e-05	1.45308e-09	2.58164e-07	0.00328181	0.549152	0.440241	1	1	1	3	1	Prelp
Cluster13	Period-wise	ENSMUSG00000053153	0.375136	5.48955e-06	5.36687e-05	3.16889e-08	4.33667e-06	0.232868	0.791177	0.510789	1	1	1	3	1	Spag16
Cluster13	Period-wise	ENSMUSG00000027800	0.0266549	4.17414e-09	4.32365e-07	3.58602e-14	1.21052e-11	0.244764	0.401984	0.388443	1	1	1	3	1	Tm4sf1
Cluster13	Period-wise	ENSMUSG00000041809	0.451724	8.43449e-06	0.00564959	3.75587e-06	0.000280706	0.17253	0.53327	0.329553	1	1	1	3	1	Efhc1
Cluster13	Period-wise	ENSMUSG00000030125	0.243035	9.08296e-09	0.000975794	8.3726e-10	1.54162e-07	0.287563	0.743148	0.383811	1	1	1	3	1	Lrrc23
Cluster13	Period-wise	ENSMUSG00000020799	0.337042	7.74219e-07	0.00930981	5.28532e-07	5.14658e-05	0.232978	0.581671	0.27744	1	1	1	3	1	Tekt1
Cluster13	Period-wise	ENSMUSG00000110332	0.0527853	1.52815e-07	0.00015515	5.05569e-10	9.48129e-08	0.616674	0.716444	0.442314	1	1	1	3	1	Gm19935
Cluster13	Period-wise	ENSMUSG00000017737	0.329326	2.122e-05	0.0387278	3.53098e-05	0.00182907	0.148528	0.562005	0.219386	1	1	1	3	1	Mmp9
Cluster13	Period-wise	ENSMUSG00000051435	0.44462	6.41452e-15	0.000103094	3.33067e-16	1.4991e-13	0.175652	1.22726	0.503217	1	1	1	3	1	Fhad1
Cluster13	Period-wise	ENSMUSG00000010136	0.917507	2.13226e-09	0.000148336	1.2959e-10	2.57325e-08	0.0338133	1.21197	0.592833	1	1	1	3	1	Pifo
Cluster13	Period-wise	ENSMUSG00000057068	0.388151	0.000603809	0.210354	0.00296279	0.0601358	0.565837	1.25572	0.321583	1	1	1	3	1	Fam47e
Cluster13	Period-wise	ENSMUSG00000032373	0.0494379	5.80672e-15	0.948652	1.84963e-13	5.85351e-11	0.281719	1.85443	0.00522919	1	1	1	3	1	Car12
Cluster13	Period-wise	ENSMUSG00000032648	0.216472	5.50026e-09	0.192537	6.17889e-08	7.72513e-06	0.136252	0.650764	0.116685	1	1	1	3	1	Pygm
Cluster13	Period-wise	ENSMUSG00000049811	0.403758	3.13554e-07	0.0248827	6.68406e-07	6.23866e-05	0.129977	0.568518	0.233838	1	1	1	3	1	Fam161a
Cluster13	Period-wise	ENSMUSG00000032332	0.0127999	0.000733249	0.231513	0.000215229	0.00843183	0.304129	0.276196	0.121386	1	1	1	3	1	Col12a1
Cluster13	Period-wise	ENSMUSG00000063558	0.0253271	2.16692e-05	0.353616	2.63712e-05	0.0014019	0.387282	0.528124	0.121066	1	1	1	3	1	Aox1
Cluster13	Period-wise	ENSMUSG00000064080	0.153076	0.0149543	0.00661959	0.00111637	0.0301078	0.121997	0.167842	0.214402	1	1	1	3	1	Fbln2
Cluster13	Period-wise	ENSMUSG00000029781	0.407466	0.000515132	0.215532	0.00276139	0.0573044	0.0489643	0.153518	0.0910651	1	1	1	3	1	Fkbp9
Cluster13	Period-wise	ENSMUSG00000021638	0.771426	0.000245835	0.00526008	0.000110015	0.00480224	0.0268851	0.268988	0.206234	1	1	1	3	1	Ocln
Cluster13	Period-wise	ENSMUSG00000030022	0.309693	0.000768291	0.415599	0.00521521	0.0914536	0.107471	0.190139	0.0645767	1	1	1	3	1	Adamts9
Cluster13	Period-wise	ENSMUSG00000038094	0.0335185	0.00576704	0.12333	0.00162811	0.0393506	0.256025	0.227144	0.155133	1	1	1	3	1	Atp13a4
Cluster13	Period-wise	ENSMUSG00000056665	0.896812	0.000260094	0.051507	0.00091918	0.026047	-0.0149917	-0.290433	-0.181987	-1	-1	-1	-3	-1	Them6
Cluster13	Period-wise	ENSMUSG00000078899	0.00693299	0.0447947	0.210009	0.00372284	0.0717434	-0.162262	-0.0929605	-0.0772813	-1	-1	-1	-3	-1	Gm4631
Cluster13	Period-wise	ENSMUSG00000033721	0.000236459	0.10563	0.673001	0.0012174	0.0319394	0.337018	0.116448	0.0369102	1	1	1	3	1	Vav3
Cluster13	Period-wise	ENSMUSG00000069727	0.0103467	0.00329882	0.237169	0.000659367	0.0201734	0.27165	0.249069	0.145075	1	1	1	3	1	Zfp975
Cluster13	Period-wise	ENSMUSG00000029381	0.0693227	0.0166926	0.00598107	0.000577633	0.018195	0.208051	0.190484	0.24553	1	1	1	3	1	Shroom3
Cluster13	Period-wise	ENSMUSG00000032198	0.399924	0.000990119	0.139349	0.00324853	0.0644425	0.0616017	0.179261	0.110709	1	1	1	3	1	Dock6
Cluster13	Period-wise	ENSMUSG00000031379	0.537994	0.000513683	0.210328	0.00338946	0.0667803	0.106744	0.429462	0.159246	1	1	1	3	1	Pir
Cluster13	Period-wise	ENSMUSG00000026072	0.252207	0.000607203	0.0477193	0.000604795	0.0188454	0.176827	0.369839	0.22767	1	1	1	3	1	Il1r1
Cluster13	Period-wise	ENSMUSG00000024900	0.817271	6.47112e-05	0.410226	0.00150556	0.0371039	0.0144038	0.196964	0.0498118	1	1	1	3	1	Cpt1a
Cluster13	Period-wise	ENSMUSG00000027803	0.0869665	0.0948473	0.00198913	0.00119304	0.0316695	0.108233	0.0816707	0.199161	1	1	1	3	1	Wwtr1
Cluster13	Period-wise	ENSMUSG00000054966	0.24	0.00114566	0.147404	0.00252318	0.053791	0.312294	0.631761	0.308966	1	1	1	3	1	Lmntd1
Cluster13	Period-wise	ENSMUSG00000082920	0.0149254	0.0894095	0.00528345	0.000586755	0.0183965	2.7703	0.477526	1.19904	1	1	1	3	1	Gm13864
Cluster14	Period-wise	ENSMUSG00000073274	0.00434197	0.000485397	0.0550378	1.67598e-05	0.00118916	-0.258531	-0.573279	-0.196166	-1	-1	-1	-3	-1	Gm14636
Cluster14	Period-wise	ENSMUSG00000040690	0.00775348	0.0225376	0.0943729	0.00119812	0.0291102	0.149325	0.189343	0.114134	1	1	1	3	1	Col16a1
Cluster14	Period-wise	ENSMUSG00000103593	0.0251179	0.881262	0.000743174	0.00119565	0.0291102	0.245025	0.026878	0.424211	1	1	1	3	1	Gm37352
Cluster14	Period-wise	ENSMUSG00000089762	0.000597092	0.444208	0.311138	0.00450624	0.0705975	0.226708	0.104474	0.0813357	1	1	1	3	1	Ier5l
Cluster14	Period-wise	ENSMUSG00000061702	0.334305	0.0595747	0.0044075	0.00473705	0.0730228	0.0689051	0.293491	0.311379	1	1	1	3	1	Tmem91
Cluster14	Period-wise	ENSMUSG00000027577	0.957499	5.66792e-06	0.926917	0.000440764	0.0140578	0.00222111	0.568485	0.00768479	1	1	1	3	1	Chrna4
Cluster14	Period-wise	ENSMUSG00000075334	0.281069	0.0478123	0.00154917	0.00145481	0.0327843	0.0477086	0.2868	0.279995	1	1	1	3	1	Rprm
Cluster14	Period-wise	ENSMUSG00000055692	0.0507215	0.834275	0.00116528	0.00296324	0.0537893	0.0877738	0.0180853	0.148833	1	1	1	3	1	Tmem191c
Cluster14	Period-wise	ENSMUSG00000073433	0.369584	6.82558e-05	0.512529	0.00097751	0.0256971	0.0367417	0.48273	0.0290027	1	1	1	3	1	Arhgdig
Cluster14	Period-wise	ENSMUSG00000000489	1.78773e-05	0.00680562	0.0373494	9.30237e-07	0.000116775	0.204567	0.247537	0.114904	1	1	1	3	1	Pdgfb
Cluster14	Period-wise	ENSMUSG00000037428	4.61047e-05	0.491886	3.55981e-12	5.85088e-14	5.45608e-11	0.14259	0.0761015	0.243995	1	1	1	3	1	Vgf
Cluster14	Period-wise	ENSMUSG00000044566	0.000162445	0.70182	0.00112576	1.83243e-05	0.00128618	-0.300332	-0.0655946	-0.307759	-1	-1	-1	-3	-1	Cage1
Cluster14	Period-wise	ENSMUSG00000110249	0.270503	0.000949249	0.252697	0.0037073	0.0626193	-0.0661873	-0.360141	-0.0754759	-1	-1	-1	-3	-1	9330121K16Rik
Cluster14	Period-wise	ENSMUSG00000051359	0.0497162	0.404915	0.00644852	0.0064901	0.0897568	-0.0706003	-0.050143	-0.0959903	-1	-1	-1	-3	-1	Ncald
Cluster14	Period-wise	ENSMUSG00000078307	0.00447307	0.0345023	0.570972	0.00475181	0.073035	-0.0945914	-0.146178	-0.0288248	-1	-1	-1	-3	-1	AI593442
Cluster14	Period-wise	ENSMUSG00000003863	0.162314	0.251242	0.000671385	0.00182594	0.0386566	0.044395	0.0530646	0.129898	1	1	1	3	1	Ppfia3
Cluster14	Period-wise	ENSMUSG00000030811	0.641962	0.562339	0.000155314	0.00329126	0.0575985	0.0172163	0.0413168	0.160731	1	1	1	3	1	Fbxl19
Cluster14	Period-wise	ENSMUSG00000035835	0.128038	0.112998	0.00352034	0.0030428	0.0547676	0.0692084	0.109218	0.13323	1	1	1	3	1	Plppr3
Cluster14	Period-wise	ENSMUSG00000027358	0.885653	0.000153338	0.0214609	0.000276798	0.0100487	0.0123194	0.550735	0.25603	1	1	1	3	1	Bmp2
Cluster14	Period-wise	ENSMUSG00000029581	0.604581	0.00161052	0.00773464	0.000620374	0.0184519	0.0223417	0.213709	0.126026	1	1	1	3	1	Fscn1
Cluster14	Period-wise	ENSMUSG00000061451	0.854291	0.000639554	0.00247813	0.000143258	0.00620666	0.0065361	0.235213	0.114296	1	1	1	3	1	Tmem151a
Cluster14	Period-wise	ENSMUSG00000023832	0.665075	0.0228685	0.00318416	0.00291985	0.0532894	0.0187324	0.127949	0.125941	1	1	1	3	1	Acat2
Cluster14	Period-wise	ENSMUSG00000034926	0.174408	5.07484e-06	0.00321288	6.09385e-07	8.11808e-05	0.0696348	0.244104	0.129996	1	1	1	3	1	Dhcr24
Cluster14	Period-wise	ENSMUSG00000021670	0.0126623	0.0461568	5.57276e-09	1.22873e-09	4.45596e-07	0.182265	0.125993	0.1879	1	1	1	3	1	Hmgcr
Cluster14	Period-wise	ENSMUSG00000028064	0.2631	0.294343	0.000181484	0.00104826	0.0266252	0.0497973	0.0858924	0.213189	1	1	1	3	1	Sema4a
Cluster14	Period-wise	ENSMUSG00000017400	0.000843779	0.843498	0.0172187	0.000934601	0.0247999	-0.163633	-0.0166826	-0.137373	-1	-1	-1	-3	-1	Stac2
Cluster14	Period-wise	ENSMUSG00000022044	0.811096	0.000645954	0.277956	0.00711519	0.0953708	0.0136971	0.228501	0.0415952	1	1	1	3	1	Stmn4
Cluster14	Period-wise	ENSMUSG00000049649	1.08488e-05	0.0332065	0.111275	6.5374e-06	0.000577245	0.35467	0.276567	0.167264	1	1	1	3	1	Gpr3
Cluster14	Period-wise	ENSMUSG00000029135	0.00026423	0.0618599	0.196649	0.000300962	0.0107159	0.373227	0.263728	0.101506	1	1	1	3	1	Fosl2
Cluster14	Period-wise	ENSMUSG00000036052	0.000379947	0.421531	0.00113977	2.49893e-05	0.00166451	0.24005	0.0444635	0.12226	1	1	1	3	1	Dnajb5
Cluster14	Period-wise	ENSMUSG00000021957	0.286105	7.75251e-06	0.0486602	1.57266e-05	0.00113643	0.0418596	0.186028	0.0661203	1	1	1	3	1	Tkt
Cluster14	Period-wise	ENSMUSG00000059743	0.436993	0.0211145	0.000296742	0.000262395	0.00973195	0.0410526	0.134811	0.164749	1	1	1	3	1	Fdps
Cluster14	Period-wise	ENSMUSG00000029482	0.00777662	0.0701098	9.86914e-07	1.34577e-07	2.2525e-05	0.160484	0.11804	0.21295	1	1	1	3	1	Aacs
Cluster14	Period-wise	ENSMUSG00000022351	0.0234944	0.0194572	1.00536e-06	1.16569e-07	2.10363e-05	0.109996	0.158288	0.192781	1	1	1	3	1	Sqle
Cluster14	Period-wise	ENSMUSG00000026675	0.0426248	0.0900828	0.019292	0.00412862	0.0672635	0.117495	0.106597	0.119775	1	1	1	3	1	Hsd17b7
Cluster14	Period-wise	ENSMUSG00000031015	0.0225008	0.108683	0.0466043	0.00584649	0.0831458	0.12047	0.107631	0.113023	1	1	1	3	1	Swap70
Cluster14	Period-wise	ENSMUSG00000067870	0.0117812	0.517245	0.0138645	0.0045928	0.0715192	0.163993	0.0502607	0.191529	1	1	1	3	1	Rpl31-ps8
Cluster14	Period-wise	ENSMUSG00000026826	4.45778e-05	0.0425117	0.101125	2.60805e-05	0.00171387	0.272675	0.60486	0.143523	1	1	1	3	1	Nr4a2
Cluster14	Period-wise	ENSMUSG00000052160	0.482616	0.00169483	0.115094	0.00501244	0.0752751	0.0567765	0.458553	0.132562	1	1	1	3	1	Pld4
Cluster14	Period-wise	ENSMUSG00000022469	0.00106129	1.78669e-07	0.0185462	1.31931e-09	4.69747e-07	0.150198	0.346724	0.123382	1	1	1	3	1	Rapgef3
Cluster14	Period-wise	ENSMUSG00000024176	0.00244376	0.000194888	0.00621325	6.31686e-07	8.30222e-05	0.149594	0.277144	0.133373	1	1	1	3	1	Sox8
Cluster14	Period-wise	ENSMUSG00000038034	0.170763	0.107863	0.000859899	0.0011584	0.0285345	0.0500716	0.0835378	0.132351	1	1	1	3	1	Igsf8
Cluster14	Period-wise	ENSMUSG00000031805	0.00741852	0.0500675	0.232865	0.00468077	0.0725185	0.241369	0.250684	0.110617	1	1	1	3	1	Jak3
Cluster14	Period-wise	ENSMUSG00000041556	0.0607047	0.000158112	0.18986	0.000185035	0.00750216	0.0935187	0.208846	0.0640843	1	1	1	3	1	Fbxo2
Cluster14	Period-wise	ENSMUSG00000052934	0.17924	0.483613	0.000342808	0.00195386	0.0406615	0.050299	0.0320558	0.127189	1	1	1	3	1	Fbxo31
Cluster14	Period-wise	ENSMUSG00000063146	0.243503	0.00120732	0.000416562	1.75816e-05	0.00124296	0.0508618	0.135238	0.116314	1	1	1	3	1	Clip2
Cluster14	Period-wise	ENSMUSG00000013787	0.645081	0.0325565	0.00303212	0.00365108	0.0619577	0.0185994	0.0975301	0.0933211	1	1	1	3	1	Ehmt2
Cluster14	Period-wise	ENSMUSG00000040811	0.0100397	3.38988e-05	0.000998898	8.8549e-08	1.66736e-05	0.0963294	0.248882	0.130878	1	1	1	3	1	Eml2
Cluster14	Period-wise	ENSMUSG00000031604	0.0556039	0.00237194	8.53219e-07	3.22164e-08	6.92332e-06	0.137885	0.18337	0.171081	1	1	1	3	1	Msmo1
Cluster14	Period-wise	ENSMUSG00000031379	0.337379	0.00101411	0.326289	0.00575011	0.0824337	0.0896834	0.491381	0.105643	1	1	1	3	1	Pir
Cluster14	Period-wise	ENSMUSG00000021273	0.0230776	0.0128718	0.000705572	2.82153e-05	0.00181756	0.11458	0.156265	0.152561	1	1	1	3	1	Fdft1
Cluster14	Period-wise	ENSMUSG00000093930	0.166815	0.000283378	0.000941142	7.17197e-06	0.000621455	0.103335	0.207194	0.156481	1	1	1	3	1	Hmgcs1
Cluster14	Period-wise	ENSMUSG00000022371	0.00276258	0.0394396	0.874363	0.00506072	0.0757676	0.358831	0.357438	0.0225463	1	1	1	3	1	Col14a1
Cluster14	Period-wise	ENSMUSG00000030790	0.174293	0.000302491	3.2655e-05	3.87016e-07	5.61403e-05	0.19417	0.759911	0.845883	1	1	1	3	1	Adm
Cluster14	Period-wise	ENSMUSG00000019997	0.743507	0.521253	5.01991e-05	0.00137509	0.0316359	0.0199347	0.0971533	0.395846	1	1	1	3	1	Ctgf
Cluster14	Period-wise	ENSMUSG00000056211	0.559585	9.25315e-05	0.601814	0.00203206	0.041495	-0.0205467	-0.268825	-0.0229887	-1	-1	-1	-3	-1	R3hdm1
Cluster14	Period-wise	ENSMUSG00000109536	0.000261148	0.000534597	0.077542	2.03027e-06	0.00021608	-0.229843	-0.357802	-0.101167	-1	-1	-1	-3	-1	9330162G02Rik
Cluster14	Period-wise	ENSMUSG00000054708	0.000115892	0.366229	0.775141	0.00212512	0.0426833	0.206521	0.0656366	0.0173566	1	1	1	3	1	Ankrd24
Cluster14	Period-wise	ENSMUSG00000024042	0.00226975	0.0012283	0.0198348	8.70014e-06	0.000715267	0.385391	0.476641	0.209843	1	1	1	3	1	Sik1
Cluster14	Period-wise	ENSMUSG00000035621	1.03981e-05	0.443153	0.00450872	3.63888e-06	0.000354528	0.270544	0.0702827	0.157467	1	1	1	3	1	Midn
Cluster14	Period-wise	ENSMUSG00000028680	0.00522051	0.00750231	0.00526043	2.77938e-05	0.00180826	0.209	0.2973	0.209446	1	1	1	3	1	Plk3
Cluster14	Period-wise	ENSMUSG00000030103	0.000530946	0.0563548	0.00694891	2.80178e-05	0.0018108	0.28775	0.154732	0.192023	1	1	1	3	1	Bhlhe40
Cluster14	Period-wise	ENSMUSG00000102206	0.00266958	0.190531	0.124596	0.00363684	0.0619307	-0.223003	-0.193546	-0.165903	-1	-1	-1	-3	-1	Pcdha11
Cluster14	Period-wise	ENSMUSG00000034987	0.0221212	0.0563868	0.087501	0.00564667	0.0813078	-0.137258	-0.225516	-0.159156	-1	-1	-1	-3	-1	Hrh2
Cluster14	Period-wise	ENSMUSG00000102504	1.15428e-05	0.00522543	0.242514	2.6588e-06	0.000274126	-0.225452	-0.259893	-0.0737469	-1	-1	-1	-3	-1	Gm21955
Cluster14	Period-wise	ENSMUSG00000026893	0.000561836	0.674584	0.00179767	7.90396e-05	0.00404134	-0.226903	-0.0415776	-0.236277	-1	-1	-1	-3	-1	Gca
Cluster14	Period-wise	ENSMUSG00000035847	0.208925	0.00753556	0.0868838	0.0067677	0.0923567	-0.0439291	-0.139197	-0.0502534	-1	-1	-1	-3	-1	Ids
Cluster14	Period-wise	ENSMUSG00000020766	0.390876	0.0105512	0.0211369	0.00471052	0.0728067	0.057771	0.23133	0.172882	1	1	1	3	1	Galk1
Cluster14	Period-wise	ENSMUSG00000032220	0.0442338	0.000726945	0.963091	0.00202167	0.0414125	0.112904	0.219981	0.00346315	1	1	1	3	1	Myo1e
Cluster14	Period-wise	ENSMUSG00000028063	0.0275643	0.00188849	0.208438	0.00084381	0.0230531	0.112892	0.162773	0.0603783	1	1	1	3	1	Lmna
Cluster14	Period-wise	ENSMUSG00000062380	0.156532	8.3741e-05	0.369235	0.000426549	0.0137387	0.0569079	0.147657	0.0433117	1	1	1	3	1	Tubb3
Cluster14	Period-wise	ENSMUSG00000003346	0.652079	0.0194709	0.00159216	0.00141964	0.0321114	0.016863	0.130057	0.144861	1	1	1	3	1	Abhd17a
Cluster14	Period-wise	ENSMUSG00000033316	0.00767644	0.0744998	0.0476408	0.00181856	0.038542	0.11117	0.0934586	0.153424	1	1	1	3	1	Galnt9
Cluster14	Period-wise	ENSMUSG00000006179	0.017449	0.0676145	0.00331259	0.000355585	0.0120474	-0.402808	-0.408033	-0.690575	-1	-1	-1	-3	-1	Prss16
Cluster14	Period-wise	ENSMUSG00000066878	0.000272611	0.863947	0.0753529	0.00127377	0.0303712	-0.552082	-0.0321323	-0.315238	-1	-1	-1	-3	-1	Gm10184
Cluster14	Period-wise	ENSMUSG00000108168	0.0116461	5.15646e-06	0.844404	8.05605e-06	0.000677515	-0.35874	-0.894236	-0.0299415	-1	-1	-1	-3	-1	Gm43864
Cluster14	Period-wise	ENSMUSG00000102331	0.0122229	0.000615218	0.0565331	5.24117e-05	0.00297501	-0.343645	-0.703794	-0.366874	-1	-1	-1	-3	-1	Gm19938
Cluster14	Period-wise	ENSMUSG00000108918	0.0012801	0.0332574	0.470626	0.00140917	0.0319766	-0.482623	-0.46613	-0.161184	-1	-1	-1	-3	-1	Gm44802
Cluster14	Period-wise	ENSMUSG00000109385	9.74738e-05	0.573706	0.528398	0.00194479	0.0406017	-0.478708	-0.108461	-0.120227	-1	-1	-1	-3	-1	Gm44518
Cluster14	Period-wise	ENSMUSG00000107917	3.36934e-05	0.0946757	0.524132	0.000171821	0.00712875	-0.580843	-0.345911	-0.14334	-1	-1	-1	-3	-1	Gm44235
Cluster14	Period-wise	ENSMUSG00000109139	0.00124182	0.0334874	0.434084	0.00129196	0.0306848	-0.376884	-0.462706	-0.13435	-1	-1	-1	-3	-1	Gm44798
Cluster14	Period-wise	ENSMUSG00000112905	9.67864e-05	2.68524e-05	0.367122	2.26578e-07	3.49377e-05	-0.529744	-0.897262	-0.207711	-1	-1	-1	-3	-1	AC117199.1
Cluster14	Period-wise	ENSMUSG00000113984	0.0263005	0.0013148	0.307947	0.000830625	0.0228542	-0.450151	-1.00399	-0.298779	-1	-1	-1	-3	-1	AC131743.5
Cluster14	Period-wise	ENSMUSG00000109362	2.38852e-06	0.00453494	0.365852	8.22233e-07	0.000103883	-0.702673	-0.586065	-0.22319	-1	-1	-1	-3	-1	Gm44562
Cluster14	Period-wise	ENSMUSG00000107512	0.223562	3.46274e-06	0.0871862	1.0382e-05	0.000816511	-0.133066	-0.722947	-0.271568	-1	-1	-1	-3	-1	Gm44433
Cluster14	Period-wise	ENSMUSG00000105663	0.00149797	0.00712602	0.114478	0.00013112	0.00583573	-0.35094	-0.624911	-0.305827	-1	-1	-1	-3	-1	Gm43606
Cluster14	Period-wise	ENSMUSG00000105942	0.0373254	0.0136515	0.180709	0.00492364	0.0746861	-0.233407	-0.417631	-0.225067	-1	-1	-1	-3	-1	Gm43175
Cluster14	Period-wise	ENSMUSG00000106010	1.78365e-05	5.14282e-06	0.0800469	2.60866e-09	8.20207e-07	-0.509071	-1.0326	-0.359015	-1	-1	-1	-3	-1	Gm42616
Cluster14	Period-wise	ENSMUSG00000108005	0.000381776	2.53971e-06	0.314403	8.01628e-08	1.53565e-05	-0.421408	-0.812281	-0.195107	-1	-1	-1	-3	-1	Gm44435
Cluster14	Period-wise	ENSMUSG00000109095	0.000817097	0.0036737	0.554365	0.000171124	0.00712875	-0.505738	-0.706899	-0.149128	-1	-1	-1	-3	-1	Gm44799
Cluster14	Period-wise	ENSMUSG00000109162	1.61382e-05	7.55e-06	0.202781	7.99755e-09	2.17522e-06	-0.405086	-0.841791	-0.160821	-1	-1	-1	-3	-1	2900027M19Rik
Cluster14	Period-wise	ENSMUSG00000109359	0.149712	0.00385194	0.133148	0.0042506	0.0682851	-0.166031	-0.505148	-0.23751	-1	-1	-1	-3	-1	Gm44797
Cluster14	Period-wise	ENSMUSG00000109418	0.21529	5.75149e-05	0.358312	0.000396137	0.0130379	-0.152545	-0.747145	-0.159264	-1	-1	-1	-3	-1	Gm44800
Cluster14	Period-wise	ENSMUSG00000102517	0.00735808	0.00385311	0.796846	0.00155704	0.0341834	-0.380766	-0.722733	-0.0527899	-1	-1	-1	-3	-1	Gm38085
Cluster14	Period-wise	ENSMUSG00000109125	0.0106801	0.0120303	0.000262343	5.60283e-06	0.000505623	-0.19386	-0.325838	-0.230487	-1	-1	-1	-3	-1	Gm45159
Cluster14	Period-wise	ENSMUSG00000114624	0.0410836	0.000696304	0.696253	0.00140224	0.0319675	-0.311586	-1.22375	-0.103785	-1	-1	-1	-3	-1	AC156025.2
Cluster14	Period-wise	ENSMUSG00000106446	0.00591548	0.00740325	0.332195	0.00107897	0.0269854	-0.512445	-0.860069	-0.316001	-1	-1	-1	-3	-1	Gm42970
Cluster14	Period-wise	ENSMUSG00000114169	1.53984e-08	0.0228777	0.211608	2.20819e-08	4.91398e-06	-1.0469	-0.505405	-0.254307	-1	-1	-1	-3	-1	AC120347.2
Cluster14	Period-wise	ENSMUSG00000114448	6.66153e-12	0.046927	0.52077	7.55351e-11	3.69801e-08	-0.970947	-0.38759	-0.120729	-1	-1	-1	-3	-1	AC159195.3
Cluster14	Period-wise	ENSMUSG00000013766	0.0188926	0.504594	0.00332102	0.00205883	0.0418711	0.292425	0.116955	0.433499	1	1	1	3	1	Ly6g6e
Cluster14	Period-wise	ENSMUSG00000086539	0.242985	0.00588119	0.0761419	0.00563277	0.0812159	-0.248218	-0.784696	-0.44779	-1	-1	-1	-3	-1	Gm16759
Cluster15	Period-wise	ENSMUSG00000093815	2.21019e-05	0.00107377	0.120808	6.13907e-07	8.12307e-05	1.00931	1.80829	0.55813	1	1	1	3	1	Gm26444
Cluster15	Period-wise	ENSMUSG00000033006	0.407291	0.00844076	0.0362392	0.00627973	0.0879268	0.0565682	0.334853	0.125051	1	1	1	3	1	Sox10
Cluster15	Period-wise	ENSMUSG00000037280	0.61227	5.06328e-05	0.137374	0.00038257	0.0127099	0.0333495	0.530653	0.094594	1	1	1	3	1	Galnt6
Cluster15	Period-wise	ENSMUSG00000028753	0.474839	0.859459	2.55183e-05	0.000815214	0.0226147	-0.0774537	-0.0252898	-0.457151	-1	-1	-1	-3	-1	Vwa5b1
Cluster15	Period-wise	ENSMUSG00000015850	0.0870934	1.61163e-05	0.29643	5.14376e-05	0.00293674	0.187393	0.406717	0.134116	1	1	1	3	1	Adamtsl4
Cluster15	Period-wise	ENSMUSG00000075289	0.0623101	0.00212158	0.418234	0.00325385	0.0572853	0.152462	0.398988	0.0659918	1	1	1	3	1	Carns1
Cluster15	Period-wise	ENSMUSG00000060716	0.623452	0.000174171	0.384802	0.00258715	0.0491885	0.0279479	0.415604	0.0582559	1	1	1	3	1	Plekhh1
Cluster15	Period-wise	ENSMUSG00000031385	0.067893	0.0194617	0.00528117	0.000581648	0.0175778	0.0891206	0.224494	0.146335	1	1	1	3	1	Plxnb3
Cluster15	Period-wise	ENSMUSG00000048537	0.3072	0.00123611	0.0215166	0.000664556	0.0194433	0.052306	0.220896	0.125655	1	1	1	3	1	Phldb1
Cluster15	Period-wise	ENSMUSG00000097617	0.112329	0.0030216	0.0385129	0.000986539	0.0258686	0.22396	0.392229	0.244263	1	1	1	3	1	Gm10687
Cluster15	Period-wise	ENSMUSG00000020411	0.611595	0.000775132	0.0604355	0.00189579	0.0399197	0.0425886	0.468506	0.153653	1	1	1	3	1	Nipal4
Cluster15	Period-wise	ENSMUSG00000043448	0.72106	0.00382289	0.00376218	0.000812349	0.0225969	0.0223254	0.462523	0.188284	1	1	1	3	1	Gjc2
Cluster15	Period-wise	ENSMUSG00000025176	0.822582	0.0117727	0.00571353	0.00325581	0.0572853	0.0550193	0.495612	0.546655	1	1	1	3	1	Hoga1
Cluster15	Period-wise	ENSMUSG00000020108	0.0334505	0.0169903	0.0727701	0.00256543	0.0490614	0.139526	0.252705	0.175886	1	1	1	3	1	Ddit4
Cluster15	Period-wise	ENSMUSG00000034227	0.00581851	0.0130438	0.855496	0.00370926	0.0626193	0.256079	0.299066	0.0175045	1	1	1	3	1	Foxj1
Cluster15	Period-wise	ENSMUSG00000039316	0.374459	0.00177784	0.0231811	0.00113353	0.0280277	0.0652083	0.384409	0.136374	1	1	1	3	1	Rftn1
Cluster15	Period-wise	ENSMUSG00000074892	0.165133	6.78107e-07	0.845849	1.40128e-05	0.00103163	0.0781998	0.288293	0.00749263	1	1	1	3	1	B3galt5
Cluster15	Period-wise	ENSMUSG00000029675	0.112108	0.673854	0.000841608	0.00364638	0.0619393	0.108944	0.0828054	0.333073	1	1	1	3	1	Eln
Cluster15	Period-wise	ENSMUSG00000035783	0.0939626	0.417704	4.0962e-06	2.2347e-05	0.00151952	0.139503	0.161896	0.387437	1	1	1	3	1	Acta2
Cluster15	Period-wise	ENSMUSG00000058135	0.0213545	0.0300051	0.0281924	0.0012927	0.0306848	0.117267	0.181691	0.106298	1	1	1	3	1	Gstm1
Cluster15	Period-wise	ENSMUSG00000020857	0.418726	0.369738	0.000331036	0.00305832	0.0549071	0.0381103	0.0462871	0.16854	1	1	1	3	1	Nme2
Cluster15	Period-wise	ENSMUSG00000027350	6.0642e-05	0.547603	0.294601	0.000773459	0.0217624	0.14431	0.0357093	0.029477	1	1	1	3	1	Chgb
Cluster15	Period-wise	ENSMUSG00000068240	0.269458	0.713551	0.000221837	0.0026312	0.0498243	0.0956847	0.0449073	0.258839	1	1	1	3	1	Gm11808	*
Cluster15	Period-wise	ENSMUSG00000064330	0.721767	0.0456425	0.000968327	0.00207171	0.0419194	0.0880032	1.04486	0.837592	1	1	1	3	1	Pde6h	*
Cluster15	Period-wise	ENSMUSG00000026177	0.000716214	0.636052	0.00418977	0.000192548	0.00777458	0.449241	0.0902109	0.417781	1	1	1	3	1	Slc11a1	*
Cluster15	Period-wise	ENSMUSG00000109523	5.64623e-12	0.764117	0.107895	2.01353e-10	8.57196e-08	0.696241	0.0551552	0.626722	1	1	1	3	1	Gdf1	*
Cluster15	Period-wise	ENSMUSG00000064655	0.0800991	0.000120713	0.261132	0.000244805	0.0093633	0.240668	0.741522	0.144754	1	1	1	3	1	Gm25788	*
Cluster15	Period-wise	ENSMUSG00000092819	0.100241	0.000427061	0.666545	0.00188943	0.0398319	0.380958	1.18641	0.109716	1	1	1	3	1	Gm23639	*
Cluster15	Period-wise	ENSMUSG00000005233	0.0017576	0.404759	0.0333448	0.0016214	0.0351627	-0.71533	-0.279057	-0.447703	-1	-1	-1	-3	-1	Spc25	*
Cluster15	Period-wise	ENSMUSG00000104222	0.0896167	0.185024	0.0054594	0.00485632	0.0740088	-0.187463	-0.235506	-0.328869	-1	-1	-1	-3	-1	Gm7292	*
Cluster15	Period-wise	ENSMUSG00000019699	0.0174882	0.0261936	0.0641187	0.00193515	0.0405304	-0.0747187	-0.0918573	-0.0627076	-1	-1	-1	-3	-1	Akt3	*
Cluster15	Period-wise	ENSMUSG00000022901	0.00765911	0.0013803	0.326642	0.000319964	0.0111918	-0.330523	-0.657504	-0.128768	-1	-1	-1	-3	-1	Cd86	*
Cluster15	Period-wise	ENSMUSG00000084416	0.0874983	0.0655027	0.00393987	0.00155642	0.0341834	0.155493	0.179877	0.202702	1	1	1	3	1	Rpl10a-ps1	*
Cluster15	Period-wise	ENSMUSG00000100755	0.0350366	1.31655e-05	0.486278	2.99478e-05	0.00190412	0.215749	0.378589	0.0497271	1	1	1	3	1	Rps23-ps1	*
Cluster15	Period-wise	ENSMUSG00000002983	0.00631909	0.572941	0.000672596	0.000237326	0.00914873	0.229119	0.0724233	0.272706	1	1	1	3	1	Relb	*
Cluster15	Period-wise	ENSMUSG00000063160	0.000558784	0.401552	5.80746e-07	3.68506e-08	7.73559e-06	0.144222	0.0428611	0.177937	1	1	1	3	1	Numbl	*
Cluster15	Period-wise	ENSMUSG00000018143	0.0695146	0.00724524	0.00197372	0.000109683	0.0051344	0.131583	0.248696	0.183583	1	1	1	3	1	Mafk	*
Cluster15	Period-wise	ENSMUSG00000052135	5.02689e-05	0.394153	0.0117917	3.10383e-05	0.00195441	0.27081	0.166177	0.191487	1	1	1	3	1	Foxo6	*
Cluster15	Period-wise	ENSMUSG00000032174	0.0227454	0.0765828	0.000945234	0.000169568	0.00709539	0.0773892	0.346366	0.176502	1	1	1	3	1	Icam5	*
Cluster15	Period-wise	ENSMUSG00000036422	0.0124928	0.0713222	0.0119607	0.000831173	0.0228542	0.104854	0.241658	0.148413	1	1	1	3	1	Pcdh8	*
Cluster15	Period-wise	ENSMUSG00000053080	0.142023	0.0875893	0.000948751	0.000905543	0.0241927	0.0646932	0.121721	0.129901	1	1	1	3	1	2700081O15Rik	*
Cluster15	Period-wise	ENSMUSG00000003585	0.105562	0.0150501	0.0325343	0.00307965	0.0551269	0.0782037	0.163606	0.0821958	1	1	1	3	1	Sec14l2	*
Cluster15	Period-wise	ENSMUSG00000020277	0.243891	0.238046	0.000513527	0.0019592	0.0406808	0.0486747	0.0560848	0.112999	1	1	1	3	1	Pfkl	*
Cluster15	Period-wise	ENSMUSG00000040860	0.000802517	0.611635	0.00290249	0.000149689	0.00644254	0.151729	0.0385197	0.178721	1	1	1	3	1	Crocc	*
Cluster15	Period-wise	ENSMUSG00000097767	0.000365176	0.0160324	0.00770101	7.25749e-06	0.000626095	0.220165	0.301035	0.0928225	1	1	1	3	1	Miat	*
Cluster15	Period-wise	ENSMUSG00000014776	0.27232	0.00073723	0.339102	0.00385499	0.0644131	0.0647849	0.389032	0.0594316	1	1	1	3	1	Nol3	*
Cluster15	Period-wise	ENSMUSG00000006800	0.198256	0.00101653	0.148308	0.00196327	0.0406808	0.0500859	0.272693	0.0542074	1	1	1	3	1	Sulf2	*
Cluster15	Period-wise	ENSMUSG00000054013	0.523756	0.00701037	0.0226266	0.00453074	0.0708104	0.0213656	0.238499	0.0969361	1	1	1	3	1	Tmem179	*
Cluster15	Period-wise	ENSMUSG00000037813	0.809719	0.000108592	0.0390418	0.000318356	0.0111918	0.017852	0.4737	0.157283	1	1	1	3	1	D630003M21Rik	*
Cluster15	Period-wise	ENSMUSG00000051062	0.35252	0.978471	0.000460571	0.00762654	0.0994416	0.0476791	0.00196794	0.177717	1	1	1	3	1	Fbll1	*
Cluster15	Period-wise	ENSMUSG00000017692	0.00148456	0.223232	1.82165e-05	1.20142e-06	0.000143604	0.166487	0.100844	0.199216	1	1	1	3	1	Rhbdl3	*
Cluster15	Period-wise	ENSMUSG00000031833	0.245182	0.00615981	0.00274492	0.000373901	0.0124951	0.0412382	0.178798	0.0894619	1	1	1	3	1	Mast3	*
Cluster15	Period-wise	ENSMUSG00000058672	0.172287	0.144385	3.74742e-05	0.000103746	0.00489557	0.0471521	0.0627919	0.111382	1	1	1	3	1	Tubb2a	*
Cluster15	Period-wise	ENSMUSG00000090125	0.587155	0.0765194	1.36844e-05	7.22873e-05	0.00380538	0.0405112	0.321003	0.239333	1	1	1	3	1	Pou3f1	*
Cluster15	Period-wise	ENSMUSG00000020674	0.0410331	0.000432757	0.819123	0.00107881	0.0269854	0.0790316	0.321941	0.00926884	1	1	1	3	1	Pxdn	*
Cluster15	Period-wise	ENSMUSG00000018474	0.0468449	0.0541987	0.0288455	0.00409059	0.0670343	0.0730629	0.0957809	0.0655103	1	1	1	3	1	Chd3	*
Cluster15	Period-wise	ENSMUSG00000034675	0.037244	0.114752	0.00344438	0.00108967	0.0272181	0.06869	0.0944153	0.0947394	1	1	1	3	1	Dbn1	*
Cluster15	Period-wise	ENSMUSG00000043460	0.0655572	0.215275	0.00673432	0.00505103	0.0757383	0.09755	0.093326	0.113474	1	1	1	3	1	Elfn2	*
Cluster15	Period-wise	ENSMUSG00000035561	0.124815	0.23237	2.65646e-05	8.79457e-05	0.00431639	0.113972	0.238733	0.250043	1	1	1	3	1	Aldh1b1	*
Cluster15	Period-wise	ENSMUSG00000049420	0.0446653	0.431936	1.82675e-08	9.15073e-08	1.70665e-05	0.107476	0.082339	0.253014	1	1	1	3	1	Tmem200a	*
Cluster15	Period-wise	ENSMUSG00000062480	0.0020048	0.00263181	0.569168	0.00028398	0.0102227	0.260017	0.436378	0.048735	1	1	1	3	1	Acat3	*
Cluster15	Period-wise	ENSMUSG00000021182	0.00183502	0.0222438	0.000211263	1.65541e-06	0.000185245	0.140897	0.162285	0.175179	1	1	1	3	1	Ccdc88c	*
Cluster15	Period-wise	ENSMUSG00000027253	0.0112414	0.0997002	0.0536037	0.00348195	0.0602141	0.139481	0.103219	0.0832646	1	1	1	3	1	Lrp4	*
Cluster15	Period-wise	ENSMUSG00000030554	0.0734712	0.00147569	0.700067	0.00421095	0.0679247	0.0952128	0.227398	0.0141042	1	1	1	3	1	Synm	*
Cluster16	Region-wise	ENSMUSG00000028167	0.773412	2.14498e-05	0.186233	0.000290952	0.00906837	0.0518214	0.662536	0.209946	1	1	1	3	1	Bdh2
Cluster16	Region-wise	ENSMUSG00000062480	0.261791	0.145668	0.00263181	0.00527796	0.071538	0.226176	0.240773	0.436378	1	1	1	3	1	Acat3
Cluster16	Region-wise	ENSMUSG00000025498	0.00916444	0.0312271	0.0492984	0.00105161	0.0236355	0.657476	0.399783	0.445852	1	1	1	3	1	Irf7
Cluster16	Region-wise	ENSMUSG00000032679	0.639799	7.42216e-05	0.0240725	0.000123774	0.00460347	0.062047	0.390924	0.179179	1	1	1	3	1	Cd59a
Cluster16	Region-wise	ENSMUSG00000036528	0.269561	3.88261e-07	0.283317	4.99821e-06	0.000362379	0.159228	0.519492	0.116231	1	1	1	3	1	Ppfibp2
Cluster16	Region-wise	ENSMUSG00000038526	0.681169	1.57742e-17	0.0611599	5.55112e-16	2.8072e-13	0.0608387	0.890343	0.339078	1	1	1	3	1	Car14
Cluster16	Region-wise	ENSMUSG00000040055	1.50737e-10	0.338819	0.821801	1.30262e-08	2.02687e-06	1.40443	0.149595	0.0215593	1	1	1	3	1	Gjb6
Cluster16	Region-wise	ENSMUSG00000053475	0.818853	0.257015	3.42841e-06	8.30764e-05	0.00342254	0.0265212	0.116926	0.463964	1	1	1	3	1	Tnfaip6
Cluster16	Region-wise	ENSMUSG00000078350	0.542884	0.000447997	0.00179096	5.35362e-05	0.00245847	0.0851745	0.353503	0.294441	1	1	1	3	1	Smim1
Cluster16	Region-wise	ENSMUSG00000041660	0.00774038	0.00759065	0.101021	0.000507185	0.0136246	0.673792	0.273582	0.136166	1	1	1	3	1	Bbox1
Cluster16	Region-wise	ENSMUSG00000032348	0.0957161	1.63314e-09	0.0136765	8.31429e-10	1.63283e-07	0.155676	0.338228	0.157643	1	1	1	3	1	Gsta4
Cluster16	Region-wise	ENSMUSG00000027712	0.0603085	0.00338263	0.0231476	0.000417706	0.0117679	0.190929	0.152246	0.111375	1	1	1	3	1	Anxa5
Cluster16	Region-wise	ENSMUSG00000036949	0.899436	0.00964494	0.00686951	0.00345906	0.0539394	0.0296649	0.175764	0.151289	1	1	1	3	1	Slc39a12
Cluster16	Region-wise	ENSMUSG00000036570	8.4754e-06	4.06525e-07	0.0700511	1.09112e-10	2.5081e-08	0.856263	0.495064	0.116441	1	1	1	3	1	Fxyd1
Cluster16	Region-wise	ENSMUSG00000041548	0.133061	5.81488e-16	0.156277	9.65894e-15	4.07044e-12	0.226109	0.599214	0.101646	1	1	1	3	1	Hspb8
Cluster16	Region-wise	ENSMUSG00000059555	0.810806	0.000573335	7.93202e-05	6.06897e-06	0.000424492	0.0374767	0.381535	0.366988	1	1	1	3	1	Tor4a
Cluster16	Region-wise	ENSMUSG00000061232	0.162744	0.213166	0.00331698	0.00589187	0.0772397	0.125925	0.0829972	0.219592	1	1	1	3	1	H2-K1
Cluster16	Region-wise	ENSMUSG00000063727	0.163144	0.268064	1.62671e-05	8.20625e-05	0.00340156	0.219254	0.140018	0.383593	1	1	1	3	1	Tnfrsf11b
Cluster16	Region-wise	ENSMUSG00000029054	0.385461	0.000675441	0.330349	0.00465957	0.0657692	-0.253238	-0.2508	-0.0472572	-1	-1	-1	-3	-1	Gabrd
Cluster16	Region-wise	ENSMUSG00000038174	0.564733	0.00198234	0.143783	0.00770675	0.0919717	-0.0302571	-0.129388	-0.0822777	-1	-1	-1	-3	-1	Fam126b
Cluster16	Region-wise	ENSMUSG00000044288	0.588774	0.124511	0.00122309	0.004819	0.0672933	-0.0319899	-0.0587716	-0.118664	-1	-1	-1	-3	-1	Cnr1
Cluster16	Region-wise	ENSMUSG00000016382	0.309491	0.000312965	0.234228	0.0015625	0.0312624	0.0863141	0.164004	0.0572591	1	1	1	3	1	Pls3
Cluster16	Region-wise	ENSMUSG00000085438	0.0375412	9.00304e-05	0.000146087	1.2444e-07	1.55381e-05	-0.119213	-0.156528	-0.135907	-1	-1	-1	-3	-1	1700020I14Rik
Cluster16	Region-wise	ENSMUSG00000027843	0.17917	0.33716	0.000788685	0.00288104	0.0473417	-0.337419	-0.146368	-0.320098	-1	-1	-1	-3	-1	Ptpn22
Cluster16	Region-wise	ENSMUSG00000033102	0.615267	9.65609e-06	0.866679	0.000449574	0.0125175	0.0446251	0.400637	0.0106474	1	1	1	3	1	Cdc14b
Cluster16	Region-wise	ENSMUSG00000051043	0.022556	2.1233e-05	0.595206	3.69532e-05	0.00181871	0.223704	0.339887	0.0383208	1	1	1	3	1	Gprc5c
Cluster16	Region-wise	ENSMUSG00000032194	0.0481982	0.00233542	0.29237	0.00212569	0.0389127	0.178657	0.190357	0.0662059	1	1	1	3	1	Kank2
Cluster16	Region-wise	ENSMUSG00000032648	0.0425868	5.50026e-09	0.00410459	3.95632e-10	8.42405e-08	0.322409	0.650764	0.172603	1	1	1	3	1	Pygm
Cluster16	Region-wise	ENSMUSG00000035237	0.454087	6.01856e-05	0.748145	0.00143315	0.029253	-0.0827653	-0.209906	-0.0184083	-1	-1	-1	-3	-1	Lcat
Cluster16	Region-wise	ENSMUSG00000001741	0.459833	6.88986e-08	0.400024	2.33837e-06	0.000195457	-0.10165	-0.355951	-0.0481018	-1	-1	-1	-3	-1	Il16
Cluster16	Region-wise	ENSMUSG00000019876	0.684513	0.000712371	0.0688472	0.00216087	0.0394495	-0.0437024	-0.198823	-0.0959014	-1	-1	-1	-3	-1	Pkib
Cluster16	Region-wise	ENSMUSG00000053214	0.489878	0.000992556	0.0552333	0.00179703	0.0346523	-0.0794963	-0.235346	-0.132088	-1	-1	-1	-3	-1	Gm9899
Cluster16	Region-wise	ENSMUSG00000017412	0.90907	0.410397	0.000299427	0.00575318	0.0757159	-0.00651273	-0.0427012	-0.129053	-1	-1	-1	-3	-1	Cacnb4
Cluster16	Region-wise	ENSMUSG00000056665	0.662709	0.000260094	0.777942	0.00666076	0.0837898	-0.0582165	-0.290433	-0.0198404	-1	-1	-1	-3	-1	Them6
Cluster16	Region-wise	ENSMUSG00000070570	0.0418173	0.00793137	0.365914	0.00614911	0.0795295	-0.284758	-0.247573	-0.0398399	-1	-1	-1	-3	-1	Slc17a7
Cluster16	Region-wise	ENSMUSG00000038094	0.103243	0.00576704	0.00468703	0.000266711	0.00840347	0.298088	0.227144	0.203521	1	1	1	3	1	Atp13a4
Cluster16	Region-wise	ENSMUSG00000092274	0.00511333	0.0213619	0.323187	0.00225222	0.0402455	0.265048	0.23254	0.104671	1	1	1	3	1	Neat1
Cluster16	Region-wise	ENSMUSG00000031355	0.00487271	0.0148891	0.538656	0.00244874	0.0423655	0.465063	0.315564	0.0689046	1	1	1	3	1	Arhgap6
Cluster16	Region-wise	ENSMUSG00000113029	0.0594734	0.039087	0.00534231	0.000945074	0.0220417	0.703543	0.592013	0.390021	1	1	1	3	1	Gm40578
Cluster16	Region-wise	ENSMUSG00000025584	0.0143897	0.413847	0.00307477	0.00130739	0.0274051	0.267435	0.0729815	0.351791	1	1	1	3	1	Pde8a
Cluster16	Region-wise	ENSMUSG00000005125	0.664303	0.00039751	0.0147955	0.00035549	0.0104768	0.0386104	0.24211	0.295727	1	1	1	3	1	Ndrg1
Cluster16	Region-wise	ENSMUSG00000044734	0.300696	0.0234013	0.00340314	0.00163415	0.032254	0.203564	0.354636	0.424298	1	1	1	3	1	Serpinb1a
Cluster16	Region-wise	ENSMUSG00000022090	0.00136011	0.224274	0.00842637	0.000248576	0.00794318	0.529701	0.108629	0.321583	1	1	1	3	1	Pdlim2
Cluster16	Region-wise	ENSMUSG00000030849	0.588006	4.52315e-05	0.005051	1.90767e-05	0.00106598	0.0467957	0.202984	0.152263	1	1	1	3	1	Fgfr2
Cluster16	Region-wise	ENSMUSG00000020604	0.426534	4.38186e-08	0.000445032	2.9275e-09	5.14934e-07	0.089858	0.390407	0.378526	1	1	1	3	1	Arsg
Cluster16	Region-wise	ENSMUSG00000032060	0.0641909	0.0016361	0.00881244	0.000103101	0.00404958	0.422999	0.261003	0.242069	1	1	1	3	1	Cryab
Cluster16	Region-wise	ENSMUSG00000019796	0.00202485	0.0830229	0.195247	0.00212104	0.0389127	-0.168604	-0.0727161	-0.0464712	-1	-1	-1	-3	-1	Lrp11
Cluster16	Region-wise	ENSMUSG00000029419	0.752618	1.12346e-05	0.193608	0.000168726	0.00580838	-0.0243999	-0.214773	-0.070004	-1	-1	-1	-3	-1	Gm996
Cluster16	Region-wise	ENSMUSG00000020821	0.0899528	0.0146334	0.015067	0.00139729	0.0286366	0.107122	0.091792	0.12977	1	1	1	3	1	Kif1c
Cluster16	Region-wise	ENSMUSG00000029648	0.00036435	0.0222976	0.228191	0.000187786	0.00632036	0.309939	0.103953	0.0702815	1	1	1	3	1	Flt1
Cluster16	Region-wise	ENSMUSG00000105265	0.0544485	0.341027	0.00522264	0.00513387	0.0701675	0.241733	0.0906177	0.31335	1	1	1	3	1	Sox2ot
Cluster16	Region-wise	ENSMUSG00000035441	0.925098	0.0328513	0.00575008	0.00822753	0.0958571	0.0109789	0.205642	0.269625	1	1	1	3	1	Myo1d
Cluster16	Region-wise	ENSMUSG00000030376	0.278138	0.000330952	0.116623	0.000836287	0.0201146	-0.0737991	-0.167865	-0.0944966	-1	-1	-1	-3	-1	Slc8a2
Cluster16	Region-wise	ENSMUSG00000058975	0.782849	0.00132899	0.0399303	0.00257488	0.0438792	-0.0199848	-0.137562	-0.0981779	-1	-1	-1	-3	-1	Kcnc1
Cluster16	Region-wise	ENSMUSG00000005338	0.145993	0.00271575	0.359296	0.00699098	0.086438	-0.0761722	-0.136137	-0.036824	-1	-1	-1	-3	-1	Cadm3
Cluster16	Region-wise	ENSMUSG00000097929	0.270647	0.00270334	0.189007	0.006827	0.0850349	-0.0794111	-0.174784	-0.0743769	-1	-1	-1	-3	-1	Tunar
Cluster16	Region-wise	ENSMUSG00000024960	0.0745707	0.00111881	0.0106386	9.943e-05	0.00393595	0.112553	0.168245	0.150494	1	1	1	3	1	Plcb3
Cluster16	Region-wise	ENSMUSG00000064225	0.385845	0.0196129	0.0230499	0.00821562	0.0958571	-0.0520533	-0.13122	-0.116526	-1	-1	-1	-3	-1	Paqr9
Cluster16	Region-wise	ENSMUSG00000041828	2.71196e-07	0.238264	0.549621	5.86954e-06	0.000419537	0.623541	0.114641	0.0740099	1	1	1	3	1	Abca8a
Cluster16	Region-wise	ENSMUSG00000005611	0.00235946	0.00789888	0.0414741	8.81931e-05	0.00356794	0.510202	0.312124	0.270249	1	1	1	3	1	Mrvi1
Cluster16	Region-wise	ENSMUSG00000004892	0.454721	0.328747	1.10149e-05	0.000169576	0.00582374	0.0936721	0.0601074	0.195515	1	1	1	3	1	Bcan
Cluster16	Region-wise	ENSMUSG00000022091	0.932571	0.0200568	0.000332142	0.000527172	0.0140496	0.00814603	0.166536	0.268013	1	1	1	3	1	Sorbs3
Cluster16	Region-wise	ENSMUSG00000074364	0.000396063	0.0055846	0.289265	7.48361e-05	0.00314716	0.360122	0.202987	0.0800269	1	1	1	3	1	Ehd2
Cluster16	Region-wise	ENSMUSG00000038387	0.0020031	0.2401	0.251946	0.00614135	0.0794801	0.435048	0.132067	0.143756	1	1	1	3	1	Rras
Cluster16	Region-wise	ENSMUSG00000044786	0.0489299	0.00516854	0.021343	0.00046793	0.0128256	0.285733	0.343589	0.295074	1	1	1	3	1	Zfp36
Cluster16	Region-wise	ENSMUSG00000066258	0.000690884	0.897559	0.264187	0.00781563	0.0926698	0.55523	0.018148	0.164017	1	1	1	3	1	Trim12a
Cluster16	Region-wise	ENSMUSG00000019820	0.0027096	0.0152459	0.33045	0.00102302	0.023286	0.166197	0.0986984	0.0462295	1	1	1	3	1	Utrn
Cluster16	Region-wise	ENSMUSG00000028962	0.0285808	6.3703e-08	0.205305	9.65554e-08	1.26008e-05	0.136626	0.331293	0.1343	1	1	1	3	1	Slc4a2
Cluster16	Region-wise	ENSMUSG00000040848	0.219393	3.36453e-05	0.00674624	7.92741e-06	0.000528483	0.0774115	0.198951	0.173212	1	1	1	3	1	Sft2d2
Cluster16	Region-wise	ENSMUSG00000048038	0.464683	0.00131744	0.168439	0.00539431	0.0725506	0.0956295	0.356892	0.167646	1	1	1	3	1	Ccdc187
Cluster16	Region-wise	ENSMUSG00000075585	0.506866	0.000684913	0.346199	0.00610126	0.0790623	0.0742134	0.30547	0.0872154	1	1	1	3	1	6330403L08Rik
Cluster16	Region-wise	ENSMUSG00000037872	0.175173	0.041033	0.0150162	0.00559629	0.0744813	-0.12183	-0.142433	-0.156097	-1	-1	-1	-3	-1	Ackr1
Cluster16	Region-wise	ENSMUSG00000029608	0.5946	0.00203466	0.0358165	0.00266548	0.0449216	-0.0705213	-0.180232	-0.11193	-1	-1	-1	-3	-1	Rph3a
Cluster16	Region-wise	ENSMUSG00000062785	0.165265	0.000569621	0.105914	0.000785917	0.0191537	-0.112493	-0.154612	-0.0975438	-1	-1	-1	-3	-1	Kcnc3
Cluster16	Region-wise	ENSMUSG00000025867	0.9777	7.24995e-06	0.457696	0.000303359	0.00931161	-0.00263361	-0.178948	-0.0498602	-1	-1	-1	-3	-1	Cplx2
Cluster16	Region-wise	ENSMUSG00000003575	0.706168	0.0351814	0.00715933	0.00834399	0.0970619	-0.0267399	-0.100298	-0.142318	-1	-1	-1	-3	-1	Crtc1
Cluster16	Region-wise	ENSMUSG00000033768	0.242754	0.00185461	0.237522	0.00555458	0.0742127	-0.0717987	-0.130229	-0.0614521	-1	-1	-1	-3	-1	Nrxn2
Cluster17	Region-wise	ENSMUSG00000056836	0.254375	5.04289e-05	0.453198	0.000498343	0.0134406	-0.340499	-1.0027	-0.241377	-1	-1	-1	-3	-1	Gm6851
Cluster17	Region-wise	ENSMUSG00000078249	0.000165556	0.370027	0.963071	0.00343086	0.0536732	0.615338	0.1352	0.0097656	1	1	1	3	1	Hmga1b
Cluster17	Region-wise	ENSMUSG00000084353	0.687491	0.043722	0.00102071	0.00200615	0.0374704	-0.125774	-0.657079	-3.30794	-1	-1	-1	-3	-1	Gm15452
Cluster17	Region-wise	ENSMUSG00000096768	0.102593	0.00046559	0.0107507	6.17996e-05	0.00274141	-0.297612	-0.31757	-0.72141	-1	-1	-1	-3	-1	Erdr1
Cluster17	Region-wise	ENSMUSG00000097919	0.00459731	7.29042e-05	0.694016	3.09184e-05	0.00159545	-0.925841	-1.03872	-0.195159	-1	-1	-1	-3	-1	Gm27021
Cluster17	Region-wise	ENSMUSG00000063689	0.0101735	0.0094844	0.940361	0.0048655	0.0678156	-0.39218	-0.212416	-0.0114413	-1	-1	-1	-3	-1	Hist2h2ab
Cluster17	Region-wise	ENSMUSG00000064220	0.0037282	0.0341928	0.222891	0.00188283	0.035964	-0.802169	-0.535299	-0.219567	-1	-1	-1	-3	-1	Hist2h2aa1
Cluster17	Region-wise	ENSMUSG00000071516	4.06188e-05	0.000508218	0.278176	1.14853e-06	0.00011034	-1.37431	-0.85609	-0.273474	-1	-1	-1	-3	-1	Hist1h2ai
Cluster17	Region-wise	ENSMUSG00000029546	0.0112657	0.000695178	0.532984	0.000376094	0.0108836	-0.328382	-0.212254	-0.0889488	-1	-1	-1	-3	-1	Uncx
Cluster17	Region-wise	ENSMUSG00000041203	0.00090622	0.0709805	0.771711	0.00297946	0.0486036	-0.17578	-0.114197	-0.0208647	-1	-1	-1	-3	-1	Trir
Cluster17	Region-wise	ENSMUSG00000049932	0.00165988	0.0213794	0.455668	0.00117863	0.0257734	-0.425412	-0.233329	-0.0684299	-1	-1	-1	-3	-1	H2afx
Cluster17	Region-wise	ENSMUSG00000068855	0.0024096	0.0378529	0.878968	0.00440191	0.0638172	-0.329252	-0.23616	-0.0149366	-1	-1	-1	-3	-1	Hist2h2ac
Cluster17	Region-wise	ENSMUSG00000063021	4.11304e-05	0.010322	0.617108	3.43187e-05	0.00174422	-0.550998	-0.380817	-0.0746942	-1	-1	-1	-3	-1	Hist1h2ak
Cluster17	Region-wise	ENSMUSG00000069301	5.61397e-05	0.00570724	0.503293	2.24065e-05	0.00122829	-0.568456	-0.361128	-0.153132	-1	-1	-1	-3	-1	Hist1h2ag
Cluster17	Region-wise	ENSMUSG00000061991	0.000193265	0.00220309	0.0310813	2.43077e-06	0.000200255	-0.47923	-0.400833	-1.22676	-1	-1	-1	-3	-1	Hist1h2af
Cluster17	Region-wise	ENSMUSG00000074403	0.000727103	0.037284	0.877778	0.00162561	0.0321436	-0.370635	-0.259591	-0.0203863	-1	-1	-1	-3	-1	Hist2h3b
Cluster17	Region-wise	ENSMUSG00000081058	0.00375628	0.0373747	0.263097	0.00233772	0.041207	-0.333346	-0.253551	-0.174617	-1	-1	-1	-3	-1	Hist2h3c2
Cluster17	Region-wise	ENSMUSG00000037347	0.0333498	0.00943769	0.252024	0.00436416	0.0635096	-0.202003	-0.194303	-0.140667	-1	-1	-1	-3	-1	Chst7
Cluster17	Region-wise	ENSMUSG00000101972	0.00292885	0.0188656	0.749511	0.00256828	0.0438777	-0.312766	-0.231168	-0.0454772	-1	-1	-1	-3	-1	Hist1h3i
Cluster17	Region-wise	ENSMUSG00000099517	0.00540813	0.0737641	0.30797	0.00620981	0.0801097	-0.227677	-0.163504	-0.28533	-1	-1	-1	-3	-1	Hist1h3g
Cluster17	Region-wise	ENSMUSG00000114456	0.00981763	0.000554366	0.658133	0.000330112	0.00992201	-0.166401	-0.234431	-0.082546	-1	-1	-1	-3	-1	Hist1h2bh
Cluster17	Region-wise	ENSMUSG00000044927	0.00250258	0.0242968	0.971479	0.00343431	0.0536856	-0.36496	-0.187778	-0.0041887	-1	-1	-1	-3	-1	H1fx
Cluster17	Region-wise	ENSMUSG00000061615	0.000983321	0.00876785	0.874888	0.000621197	0.0160275	-0.449384	-0.32827	-0.0271814	-1	-1	-1	-3	-1	Hist1h2ab
Cluster17	Region-wise	ENSMUSG00000069270	0.00146567	0.00110096	0.66593	0.00011733	0.00446958	-0.545962	-0.366946	-0.0515737	-1	-1	-1	-3	-1	Hist1h2ac
Cluster17	Region-wise	ENSMUSG00000055093	0.774246	6.184e-05	0.413992	0.00139662	0.0286366	-0.0418368	-0.435307	-0.147634	-1	-1	-1	-3	-1	Gm8430
Cluster17	Region-wise	ENSMUSG00000047044	0.0466511	0.0310235	0.055432	0.00440434	0.0638172	-0.148318	-0.0957525	-0.121809	-1	-1	-1	-3	-1	D030056L22Rik
Cluster17	Region-wise	ENSMUSG00000057886	0.81219	0.0494399	0.000768945	0.00201671	0.0375289	-0.0342435	-0.178258	-0.424595	-1	-1	-1	-3	-1	Cbx3-ps6
Cluster17	Region-wise	ENSMUSG00000033788	0.119501	0.000247582	0.0111276	4.19192e-05	0.00202655	0.161437	0.324103	0.353393	1	1	1	3	1	Dysf
Cluster17	Region-wise	ENSMUSG00000067916	0.942185	1.65286e-05	0.251385	0.000356098	0.0104768	0.00632402	0.283952	0.11619	1	1	1	3	1	Zfp991
Cluster17	Region-wise	ENSMUSG00000021957	0.557589	0.225127	7.75251e-06	0.000107683	0.00418665	0.0285387	0.0455193	0.186028	1	1	1	3	1	Tkt
Cluster17	Region-wise	ENSMUSG00000031837	0.243978	0.297213	3.23518e-05	0.000229856	0.00745116	0.0911599	0.0557564	0.514004	1	1	1	3	1	Necab2
Cluster17	Region-wise	ENSMUSG00000029710	0.179379	0.00289723	0.000116139	9.40282e-06	0.000607669	0.0974892	0.149368	0.307372	1	1	1	3	1	Ephb4
Cluster17	Region-wise	ENSMUSG00000060591	0.157795	0.00223549	0.0558986	0.00139056	0.0286366	0.120376	0.151388	0.173871	1	1	1	3	1	Ifitm2
Cluster17	Region-wise	ENSMUSG00000032231	0.00743399	9.24747e-07	0.199672	3.15189e-07	3.56181e-05	0.219684	0.281948	0.117768	1	1	1	3	1	Anxa2
Cluster17	Region-wise	ENSMUSG00000021760	0.183126	0.000978628	0.175137	0.00204417	0.0378312	0.103104	0.208223	0.149697	1	1	1	3	1	Gpx8
Cluster17	Region-wise	ENSMUSG00000026042	0.0577455	1.85205e-05	0.107459	1.6623e-05	0.000960717	0.193448	0.212944	0.123016	1	1	1	3	1	Col5a2
Cluster17	Region-wise	ENSMUSG00000030208	0.596591	1.04004e-05	0.738472	0.000407148	0.0115997	0.0509754	0.286779	0.0439687	1	1	1	3	1	Emp1
Cluster17	Region-wise	ENSMUSG00000032796	0.00970937	0.000621228	0.16019	0.000107018	0.00417103	0.338646	0.178394	0.108462	1	1	1	3	1	Lama1
Cluster17	Region-wise	ENSMUSG00000019846	0.00278263	0.0123029	0.153427	0.000457232	0.0126007	0.220921	0.109688	0.100618	1	1	1	3	1	Lama4
Cluster17	Region-wise	ENSMUSG00000031503	0.000106774	0.00447	0.0753691	5.9368e-06	0.000421367	0.289258	0.117719	0.138011	1	1	1	3	1	Col4a2
Cluster17	Region-wise	ENSMUSG00000062960	1.79016e-07	0.000109705	0.190881	1.3998e-09	2.64627e-07	0.301242	0.169676	0.0918313	1	1	1	3	1	Kdr
Cluster17	Region-wise	ENSMUSG00000024440	0.0176975	0.00152942	0.0849609	0.000225959	0.00735957	0.220514	0.186099	0.232465	1	1	1	3	1	Pcdh12
Cluster17	Region-wise	ENSMUSG00000031502	0.00385889	0.00704352	0.0616149	0.000172064	0.00585945	0.262196	0.107102	0.129394	1	1	1	3	1	Col4a1
Cluster17	Region-wise	ENSMUSG00000033722	0.206694	0.0374209	0.00508469	0.00246154	0.0424847	0.077471	0.134495	0.218967	1	1	1	3	1	BC034090
Cluster17	Region-wise	ENSMUSG00000039031	0.0842062	0.000313414	0.454074	0.000917212	0.0215486	0.116462	0.200952	0.0832051	1	1	1	3	1	Arhgap18
Cluster17	Region-wise	ENSMUSG00000022816	0.219773	0.00713286	0.0185705	0.00192096	0.0363492	0.100787	0.131282	0.160928	1	1	1	3	1	Fstl1
Cluster17	Region-wise	ENSMUSG00000024043	0.434921	0.000868449	0.367082	0.00684128	0.0850777	0.0585359	0.187478	0.178547	1	1	1	3	1	Arhgap28
Cluster17	Region-wise	ENSMUSG00000020914	0.94392	0.657803	6.39441e-05	0.00248084	0.0426721	0.00512516	0.0233597	0.71517	1	1	1	3	1	Top2a
Cluster17	Region-wise	ENSMUSG00000037813	0.200616	0.574081	0.000108592	0.000950655	0.0220779	0.107972	0.0377782	0.4737	1	1	1	3	1	D630003M21Rik
Cluster17	Region-wise	ENSMUSG00000040181	0.480578	0.000129402	0.215881	0.00100883	0.0230062	0.0731859	0.250419	0.151906	1	1	1	3	1	Fmo1
Cluster17	Region-wise	ENSMUSG00000020538	0.168824	0.232796	0.00105668	0.00257415	0.0438792	0.0715906	0.0481154	0.229653	1	1	1	3	1	Srebf1
Cluster17	Region-wise	ENSMUSG00000025239	0.739035	0.0286361	0.00396944	0.00457161	0.0651688	0.0192244	0.0931984	0.233482	1	1	1	3	1	Limd1
Cluster17	Region-wise	ENSMUSG00000032492	0.289025	0.00919069	0.0167072	0.00271829	0.0455178	0.0776246	0.15158	0.206962	1	1	1	3	1	Pth1r
Cluster17	Region-wise	ENSMUSG00000114470	0.680327	0.546552	4.10073e-05	0.0011222	0.0247815	0.0816422	0.0887056	0.894295	1	1	1	3	1	AC175538.2
Cluster17	Region-wise	ENSMUSG00000048126	0.000396759	0.874608	0.0410726	0.00106061	0.0237061	0.711596	0.0103316	0.22419	1	1	1	3	1	Col6a3
Cluster17	Region-wise	ENSMUSG00000032431	0.473588	0.00350147	0.028342	0.00284903	0.0469097	0.0662939	0.191888	0.241364	1	1	1	3	1	Crtap
Cluster17	Region-wise	ENSMUSG00000021806	0.000118255	0.00123778	0.0358903	1.06009e-06	0.0001026	0.403288	0.172332	0.317004	1	1	1	3	1	Nid2
Cluster17	Region-wise	ENSMUSG00000073599	0.0456484	0.0187986	0.00411374	0.000326034	0.0098266	0.22192	0.18212	0.50013	1	1	1	3	1	Ecscr
Cluster17	Region-wise	ENSMUSG00000027082	0.106701	0.0073371	0.0936846	0.00409542	0.0611236	0.157737	0.188423	0.166987	1	1	1	3	1	Tfpi
Cluster17	Region-wise	ENSMUSG00000029163	0.00311047	0.000220628	0.677109	5.66427e-05	0.00257476	0.379793	0.26119	0.0460155	1	1	1	3	1	Emilin1
Cluster17	Region-wise	ENSMUSG00000031740	0.483907	0.000263488	0.0100172	0.000136222	0.00494702	0.104249	0.273696	0.325877	1	1	1	3	1	Mmp2
Cluster17	Region-wise	ENSMUSG00000027204	0.000275418	0.0424014	0.751644	0.000705965	0.0176736	0.263278	0.18006	0.0395081	1	1	1	3	1	Fbn1
Cluster17	Region-wise	ENSMUSG00000039497	0.0467087	0.000629242	0.0020747	9.48843e-06	0.000611248	0.169264	0.200085	0.274982	1	1	1	3	1	Dse
Cluster17	Region-wise	ENSMUSG00000028763	0.0183402	0.0121869	0.0623955	0.00104149	0.0234864	0.231336	0.183769	0.169739	1	1	1	3	1	Hspg2
Cluster17	Region-wise	ENSMUSG00000015846	0.752924	0.00548714	0.0215887	0.0047985	0.0672389	0.0196892	0.131954	0.153105	1	1	1	3	1	Rxra
Cluster17	Region-wise	ENSMUSG00000029781	0.397278	0.000515132	0.148305	0.00198829	0.0372745	0.0490781	0.153518	0.100872	1	1	1	3	1	Fkbp9
Cluster17	Region-wise	ENSMUSG00000020178	0.00441973	0.0506838	0.756478	0.00802878	0.0943125	0.338447	0.180238	0.0463953	1	1	1	3	1	Adora2a
Cluster17	Region-wise	ENSMUSG00000008398	0.0291982	0.0193509	0.00685935	0.000353055	0.0104502	0.160356	0.144124	0.21898	1	1	1	3	1	Elk3
Cluster17	Region-wise	ENSMUSG00000024451	0.010645	0.00259373	0.0196027	6.46956e-05	0.00284282	0.201584	0.190206	0.216383	1	1	1	3	1	Arap3
Cluster17	Region-wise	ENSMUSG00000031480	0.0603745	0.00121923	0.0440471	0.000303202	0.00931161	0.181683	0.219933	0.205643	1	1	1	3	1	Thsd1
Cluster18	Period-wise	ENSMUSG00000026683	0.000638723	0.0688612	0.213545	0.000747382	0.0212394	-0.659442	-0.30475	-0.186144	-1	-1	-1	-3	-1	Nuf2
Cluster18	Period-wise	ENSMUSG00000039087	0.0618581	0.0164358	0.0388851	0.00247212	0.0476022	-0.154506	-0.210284	-0.106926	-1	-1	-1	-3	-1	Rreb1
Cluster18	Period-wise	ENSMUSG00000111212	0.598603	8.45969e-08	0.345624	3.12186e-06	0.000316763	-0.0851817	-0.821196	-0.110051	-1	-1	-1	-3	-1	CAAA01194877.1
Cluster18	Period-wise	ENSMUSG00000027875	0.000186224	0.237054	0.603613	0.00178541	0.0380868	-0.312531	-0.160714	-0.0450101	-1	-1	-1	-3	-1	Hmgcs2
Cluster18	Period-wise	ENSMUSG00000063362	0.000301645	0.68595	0.498763	0.00539786	0.078963	-0.146877	-0.0202753	-0.027107	-1	-1	-1	-3	-1	Alg11
Cluster18	Period-wise	ENSMUSG00000097312	5.01821e-09	0.0175579	0.53126	1.44006e-08	3.4391e-06	-1.77038	-0.948027	-0.138449	-1	-1	-1	-3	-1	Gm26870
Cluster18	Period-wise	ENSMUSG00000020538	0.243063	0.00105668	0.00982223	0.000244625	0.0093633	0.0675371	0.229653	0.143861	1	1	1	3	1	Srebf1
Cluster18	Period-wise	ENSMUSG00000073700	0.143071	0.527311	0.000218558	0.00119797	0.0291102	0.0732169	0.0452308	0.195478	1	1	1	3	1	Klhl21
Cluster18	Period-wise	ENSMUSG00000026821	0.250963	0.0572083	0.00621221	0.00479842	0.0732404	0.0427362	0.121611	0.0912128	1	1	1	3	1	Ralgds
Cluster18	Period-wise	ENSMUSG00000038156	0.00564759	0.0438661	0.032849	0.000662314	0.0194433	0.108293	0.0821921	0.104091	1	1	1	3	1	Spon1
Cluster18	Period-wise	ENSMUSG00000067719	0.000194119	0.810684	3.81384e-05	1.19512e-06	0.000143604	0.497313	0.0371427	0.481837	1	1	1	3	1	Gm10221
Cluster18	Period-wise	ENSMUSG00000083380	0.00368322	0.0922104	0.135632	0.00280258	0.0517764	0.17192	0.0994286	0.0980693	1	1	1	3	1	Gm3244
Cluster18	Period-wise	ENSMUSG00000000686	0.000173888	0.479629	0.106714	0.000714247	0.0205019	0.667316	0.110939	0.2593	1	1	1	3	1	Abhd15
Cluster18	Period-wise	ENSMUSG00000052911	7.72439e-06	0.0161489	0.0263346	6.94187e-07	9.00282e-05	0.244724	0.14804	0.114451	1	1	1	3	1	Lamb2
Cluster18	Period-wise	ENSMUSG00000001930	0.0155663	0.00641421	0.0497754	0.000436255	0.0139595	0.185819	0.229322	0.131561	1	1	1	3	1	Vwf
Cluster18	Period-wise	ENSMUSG00000027435	0.0658803	0.000786105	0.223979	0.000892484	0.0239418	0.142118	0.278621	0.0885349	1	1	1	3	1	Cd93
Cluster18	Period-wise	ENSMUSG00000063558	3.71307e-05	0.647496	0.786795	0.0013433	0.0314565	0.356205	0.036629	0.0246263	1	1	1	3	1	Aox1
Cluster18	Period-wise	ENSMUSG00000025203	0.0568162	0.000793069	0.0616979	0.00026584	0.00979463	0.0589007	0.12858	0.0668731	1	1	1	3	1	Scd2
Cluster18	Period-wise	ENSMUSG00000037003	0.0006695	0.677062	0.177404	0.00441281	0.0699159	0.31677	0.0338425	0.116095	1	1	1	3	1	Tns2
Cluster18	Period-wise	ENSMUSG00000038146	0.453958	0.194967	0.000219239	0.0013721	0.0316359	0.0524599	0.100779	0.267616	1	1	1	3	1	Notch3
Cluster18	Period-wise	ENSMUSG00000026840	0.0103219	0.0312792	0.118319	0.00240335	0.0467377	0.213548	0.175998	0.124419	1	1	1	3	1	Lamc3
Cluster18	Period-wise	ENSMUSG00000028763	8.58725e-05	0.0623955	0.128004	7.94955e-05	0.00405407	0.27963	0.169739	0.1291	1	1	1	3	1	Hspg2
Cluster18	Period-wise	ENSMUSG00000058603	0.00108882	0.088807	0.350908	0.00217991	0.0435603	0.647704	0.382343	0.173674	1	1	1	3	1	Rpl28-ps1
Cluster18	Period-wise	ENSMUSG00000037552	0.00309412	0.0812142	0.0199892	0.000440215	0.0140578	0.296637	0.188821	0.239464	1	1	1	3	1	Plekhg2
Cluster18	Period-wise	ENSMUSG00000097891	0.000105658	0.000209254	0.28371	1.24354e-06	0.00014759	1.09568	0.78308	0.261237	1	1	1	3	1	Gm3650
Cluster18	Period-wise	ENSMUSG00000092595	0.803579	0.00350927	0.000941317	0.000255528	0.00960461	0.0347138	0.348042	0.420386	1	1	1	3	1	Gm20427
Cluster18	Period-wise	ENSMUSG00000100147	0.169375	0.129507	0.000138226	0.000286318	0.010288	0.112162	0.147891	0.251162	1	1	1	3	1	1700047M11Rik
Cluster18	Period-wise	ENSMUSG00000018830	0.00252107	0.0282734	0.000296449	3.69432e-06	0.000356383	0.262599	0.295286	0.319355	1	1	1	3	1	Myh11
Cluster18	Period-wise	ENSMUSG00000068699	0.00423622	0.150969	0.0451916	0.00190953	0.0401226	0.308247	0.151685	0.199863	1	1	1	3	1	Flnc
Cluster18	Period-wise	ENSMUSG00000030048	0.717568	0.0287867	0.00626723	0.00647585	0.0897499	0.0447787	0.294823	0.398176	1	1	1	3	1	Gkn3
Cluster18	Period-wise	ENSMUSG00000023972	0.225161	0.256177	0.000946485	0.00322043	0.0567648	0.0668098	0.097648	0.215218	1	1	1	3	1	Ptk7
Cluster18	Period-wise	ENSMUSG00000032193	0.00124629	0.066771	7.02349e-05	1.16693e-06	0.000141937	0.294826	0.181638	0.393476	1	1	1	3	1	Ldlr
Cluster18	Period-wise	ENSMUSG00000038094	0.0349806	0.00468703	0.435428	0.00400668	0.0660239	0.149206	0.203521	0.0471522	1	1	1	3	1	Atp13a4
Cluster18	Period-wise	ENSMUSG00000047415	0.000777627	0.908914	0.145433	0.00538059	0.078963	0.211789	0.00618756	0.0876294	1	1	1	3	1	Gpr68
Cluster18	Period-wise	ENSMUSG00000054958	0.0643874	0.0826606	0.027208	0.00708316	0.0950065	0.209583	0.138932	0.199016	1	1	1	3	1	Nt5c1a
Cluster18	Period-wise	ENSMUSG00000038517	0.23776	0.319952	0.00022755	0.00124756	0.0300135	0.0695419	0.0540027	0.152715	1	1	1	3	1	Tbkbp1
Cluster18	Period-wise	ENSMUSG00000042826	0.0708084	0.422806	0.00427235	0.00641358	0.0891369	0.111428	0.0524425	0.143089	1	1	1	3	1	Fgf11
Cluster18	Period-wise	ENSMUSG00000062866	0.743593	0.432859	1.11475e-05	0.000330593	0.011418	-0.0194481	-0.0565547	-0.25224	-1	-1	-1	-3	-1	Phactr2
Cluster18	Period-wise	ENSMUSG00000039908	0.0218481	0.35099	0.0162531	0.00628181	0.0879268	0.221182	0.0727916	0.216877	1	1	1	3	1	Slc26a11
Cluster18	Period-wise	ENSMUSG00000020536	0.244325	0.00341965	0.076097	0.00364642	0.0619393	0.04591	0.124792	0.0768805	1	1	1	3	1	Llgl1
Cluster18	Period-wise	ENSMUSG00000025780	0.0023227	0.00821173	0.345206	0.000553757	0.0169177	0.151757	0.136335	0.042266	1	1	1	3	1	Itih5
Cluster18	Period-wise	ENSMUSG00000000957	0.0890335	0.141166	0.000786868	0.000780554	0.021889	0.119555	0.176147	0.263342	1	1	1	3	1	Mmp14
Cluster18	Period-wise	ENSMUSG00000004562	0.213963	0.0189667	0.00514471	0.00145827	0.0328071	0.0665561	0.131727	0.150089	1	1	1	3	1	Arhgef40
Cluster18	Period-wise	ENSMUSG00000067017	0.228354	0.810489	0.00024177	0.00273667	0.0509916	0.214224	0.0373139	0.638343	1	1	1	3	1	Gm3608
Cluster18	Period-wise	ENSMUSG00000024053	0.000670537	0.000701464	0.500843	3.12641e-05	0.00196232	0.32206	0.513127	0.0610693	1	1	1	3	1	Emilin2
Cluster18	Period-wise	ENSMUSG00000006390	0.262959	0.00498203	0.0975379	0.00640856	0.0891327	0.073377	0.293407	0.108393	1	1	1	3	1	Elovl1
Cluster18	Period-wise	ENSMUSG00000006403	0.160294	1.1659e-06	0.330916	9.60782e-06	0.000767959	0.103922	0.266001	0.0626039	1	1	1	3	1	Adamts4
Cluster18	Period-wise	ENSMUSG00000003534	0.875571	0.00218538	0.0229783	0.00269757	0.050629	0.00766105	0.173082	0.0984136	1	1	1	3	1	Ddr1
Cluster18	Period-wise	ENSMUSG00000032733	0.336774	8.43888e-05	0.786944	0.00154405	0.0340891	0.0689413	0.289072	0.0193815	1	1	1	3	1	Snx33
Cluster18	Period-wise	ENSMUSG00000081309	0.00252874	0.0569391	0.000218691	5.27308e-06	0.000484802	0.989273	0.375696	0.98433	1	1	1	3	1	Gm12397
Cluster18	Period-wise	ENSMUSG00000030680	9.61744e-06	0.602186	5.21077e-09	1.55936e-11	8.25325e-09	1.83739	0.132597	3.99007	1	1	1	3	1	Pagr1a
Cluster18	Period-wise	ENSMUSG00000025137	0.144148	0.171455	0.00440587	0.00563613	0.0812159	0.0649736	0.069182	0.122554	1	1	1	3	1	Pcyt2
Cluster18	Period-wise	ENSMUSG00000029603	0.335362	0.339665	0.00042931	0.00294324	0.0536163	0.037641	0.0477531	0.132832	1	1	1	3	1	Dtx1
Cluster18	Period-wise	ENSMUSG00000058301	0.000885877	0.608555	0.082801	0.00273125	0.0509689	0.125892	0.0218947	0.076569	1	1	1	3	1	Upf1
Cluster18	Period-wise	ENSMUSG00000007029	0.00418973	0.868263	0.00385402	0.00104612	0.0266053	0.135535	0.00797301	0.139797	1	1	1	3	1	Vars
Cluster18	Period-wise	ENSMUSG00000022443	0.000648171	0.537221	0.056308	0.00138403	0.0316629	0.226159	0.0320758	0.0961714	1	1	1	3	1	Myh9
Cluster18	Period-wise	ENSMUSG00000021904	0.000420715	0.721353	0.0191493	0.000498193	0.01556	0.270536	0.0308767	0.194199	1	1	1	3	1	Sema3g
Cluster18	Period-wise	ENSMUSG00000023951	0.00108024	0.104932	0.000216124	4.21566e-06	0.000398818	0.192637	0.0893215	0.166217	1	1	1	3	1	Vegfa
Cluster18	Period-wise	ENSMUSG00000110010	0.135937	0.000250453	0.274952	0.000745275	0.021215	-0.207287	-0.400399	-0.146143	-1	-1	-1	-3	-1	Gm45629
Cluster18	Period-wise	ENSMUSG00000037286	0.176163	0.0764701	0.00304417	0.00254763	0.0487685	-0.0576523	-0.0713946	-0.113851	-1	-1	-1	-3	-1	Stag1
Cluster18	Period-wise	ENSMUSG00000036478	0.0233883	0.260224	4.95033e-08	7.93081e-08	1.53565e-05	-0.0999663	-0.054885	-0.236353	-1	-1	-1	-3	-1	Btg1
Cluster18	Period-wise	ENSMUSG00000032238	0.452378	0.00310432	0.00204286	0.000273088	0.00995881	-0.0321911	-0.159403	-0.118382	-1	-1	-1	-3	-1	Rora
Cluster18	Period-wise	ENSMUSG00000034584	0.0045116	0.0202321	0.0373293	0.000316335	0.011159	-0.156104	-0.102018	-0.167309	-1	-1	-1	-3	-1	Exph5
Cluster18	Period-wise	ENSMUSG00000073664	0.243747	0.0114827	0.0349316	0.00516769	0.0771332	-0.0512124	-0.166239	-0.0961241	-1	-1	-1	-3	-1	Nbeal1
Cluster18	Period-wise	ENSMUSG00000029705	0.148153	0.570654	4.58054e-05	0.00035282	0.0120024	-0.0561813	-0.0218281	-0.172225	-1	-1	-1	-3	-1	Cux1
Cluster18	Period-wise	ENSMUSG00000085438	0.0123478	0.000146087	3.09987e-05	1.69572e-08	3.90673e-06	-0.0938806	-0.135907	-0.146549	-1	-1	-1	-3	-1	1700020I14Rik
Cluster18	Period-wise	ENSMUSG00000102758	0.113532	0.48363	0.00140509	0.00426701	0.0684364	-0.131569	-0.0637225	-0.345576	-1	-1	-1	-3	-1	Naaladl2
Cluster18	Period-wise	ENSMUSG00000030055	0.0979154	0.773734	7.97744e-08	1.20263e-06	0.000143604	0.0884547	0.0183809	0.3103	1	1	1	3	1	Rab43
Cluster18	Period-wise	ENSMUSG00000048832	0.566413	0.0778928	0.000164498	0.000601283	0.0180321	0.0308763	0.108211	0.219376	1	1	1	3	1	Vps37c
Cluster18	Period-wise	ENSMUSG00000086291	0.097489	0.00128151	0.152468	0.00135111	0.0314986	-0.206477	-0.299793	-0.266887	-1	-1	-1	-3	-1	Gm15513
Cluster18	Period-wise	ENSMUSG00000102553	0.0550882	0.00123097	0.0502783	0.000316501	0.011159	-0.299802	-0.387536	-0.34465	-1	-1	-1	-3	-1	D930036K23Rik
Cluster18	Period-wise	ENSMUSG00000034610	0.074273	0.00256239	0.152317	0.00191426	0.0401789	-0.0816835	-0.191207	-0.0692893	-1	-1	-1	-3	-1	Zcchc11
Cluster18	Period-wise	ENSMUSG00000035067	0.690512	2.05471e-06	0.152804	2.90656e-05	0.0018662	-0.0300233	-0.405104	-0.133829	-1	-1	-1	-3	-1	Xkr6
Cluster18	Period-wise	ENSMUSG00000026638	0.962448	7.45321e-05	0.00156906	1.632e-05	0.00117038	0.00681339	0.458251	0.646864	1	1	1	3	1	Irf6
Cluster18	Period-wise	ENSMUSG00000042793	0.0266244	0.0284856	0.0921776	0.00393899	0.0654421	0.198411	0.280824	0.189369	1	1	1	3	1	Lgr6
Cluster18	Period-wise	ENSMUSG00000020396	1.72918e-08	0.000298544	0.309428	6.34267e-10	2.48417e-07	0.252419	0.265837	0.0569271	1	1	1	3	1	Nefh
Cluster18	Period-wise	ENSMUSG00000032648	0.233655	0.00410459	0.0169733	0.0011852	0.0289528	0.0893321	0.172603	0.124961	1	1	1	3	1	Pygm
Cluster18	Period-wise	ENSMUSG00000024851	0.481396	0.295175	0.000784178	0.00574152	0.0823708	0.0263076	0.0461782	0.114656	1	1	1	3	1	Pitpnm1
Cluster18	Period-wise	ENSMUSG00000038545	0.346165	0.00416662	0.0682524	0.0051964	0.0774652	0.0447384	0.159757	0.0987282	1	1	1	3	1	Cul7
Cluster18	Period-wise	ENSMUSG00000030630	0.430788	0.000385134	0.913482	0.00734545	0.0969312	0.0502345	0.277451	0.00760688	1	1	1	3	1	Fah
Cluster18	Period-wise	ENSMUSG00000004044	0.139329	0.0129416	0.0431869	0.00429936	0.0687449	0.085161	0.193348	0.121145	1	1	1	3	1	Cavin1
Cluster18	Period-wise	ENSMUSG00000017344	0.617914	0.000377461	0.00208675	5.89783e-05	0.00326071	0.0241195	0.224369	0.124507	1	1	1	3	1	Vtn
Cluster18	Period-wise	ENSMUSG00000033938	0.322238	0.00209317	0.186137	0.00631868	0.0882587	0.0443934	0.138552	0.059356	1	1	1	3	1	Ndufb7
Cluster18	Period-wise	ENSMUSG00000066150	0.784591	0.791376	1.37129e-09	2.04309e-07	3.17538e-05	-0.0178779	-0.0301879	-0.384506	-1	-1	-1	-3	-1	Slc31a1
Cluster18	Period-wise	ENSMUSG00000074227	0.303074	0.377139	5.79579e-05	0.00055663	0.0169789	-0.0699042	-0.0933965	-0.310238	-1	-1	-1	-3	-1	Spint2
Cluster18	Period-wise	ENSMUSG00000050931	0.628203	0.859928	3.09112e-06	0.000171635	0.00712875	-0.0489734	-0.0257905	-0.458893	-1	-1	-1	-3	-1	Sgms2
Cluster18	Period-wise	ENSMUSG00000098188	0.285191	0.701225	7.31697e-08	2.65965e-06	0.000274126	-0.0584262	-0.0446512	-0.337606	-1	-1	-1	-3	-1	Sowahc
Cluster18	Period-wise	ENSMUSG00000056174	0.270015	0.762733	2.79655e-05	0.00049441	0.0154912	-0.126377	-0.0770301	-0.641115	-1	-1	-1	-3	-1	Col8a2
Cluster18	Period-wise	ENSMUSG00000021981	0.362166	0.75457	3.9652e-18	9.99201e-16	1.30449e-12	-0.0458718	-0.0487205	-0.450688	-1	-1	-1	-3	-1	Cab39l
Cluster18	Period-wise	ENSMUSG00000014158	0.544927	0.753138	6.28901e-08	4.41659e-06	0.000415818	-0.124997	-0.0814293	-1.00066	-1	-1	-1	-3	-1	Trpv4
Cluster18	Period-wise	ENSMUSG00000079436	0.608957	0.62488	1.21957e-09	1.17607e-07	2.10363e-05	-0.0795113	-0.176635	-2.28916	-1	-1	-1	-3	-1	Kcnj13
Cluster18	Period-wise	ENSMUSG00000105843	0.100411	0.00196631	0.0227759	0.000400701	0.0131439	0.21715	0.569018	0.259767	1	1	1	3	1	Gm19439
Cluster18	Period-wise	ENSMUSG00000023153	0.0383966	0.00664129	0.00404666	0.000113288	0.00522005	0.736349	0.468043	0.685795	1	1	1	3	1	Tmem52
Cluster18	Period-wise	ENSMUSG00000024197	0.000498867	9.10776e-05	0.71457	5.41887e-06	0.000491286	0.239411	0.365487	0.0237206	1	1	1	3	1	Plin3
Cluster18	Period-wise	ENSMUSG00000031538	6.72649e-07	0.0732325	0.00100356	1.51417e-08	3.57254e-06	0.213385	0.143291	0.13135	1	1	1	3	1	Plat
Cluster18	Period-wise	ENSMUSG00000031367	0.00445578	0.152533	0.000136654	1.37721e-05	0.00102607	-0.150832	-0.0820875	-0.171221	-1	-1	-1	-3	-1	Ap1s2
Cluster18	Period-wise	ENSMUSG00000046192	0.126365	0.323129	2.60561e-07	1.99891e-06	0.000213905	-0.222191	-0.0995502	-0.528223	-1	-1	-1	-3	-1	Iqub
Cluster18	Period-wise	ENSMUSG00000029229	0.000932643	0.00628983	0.404495	0.000232114	0.00901881	-0.176239	-0.148575	-0.0637828	-1	-1	-1	-3	-1	Chic2
Cluster18	Period-wise	ENSMUSG00000031434	0.224637	0.133334	0.00477099	0.00700841	0.0945218	-0.122529	-0.141198	-0.27419	-1	-1	-1	-3	-1	Morc4
Cluster18	Period-wise	ENSMUSG00000045954	0.000858026	0.00772812	0.0449972	3.846e-05	0.00232458	0.269076	0.243025	0.182986	1	1	1	3	1	Cavin2
Cluster18	Period-wise	ENSMUSG00000090381	0.547704	0.68435	2.88323e-05	0.000840984	0.0230335	0.141514	0.105734	1.00908	1	1	1	3	1	Gm6158
Cluster18	Period-wise	ENSMUSG00000073002	0.000166896	0.116306	0.7028	0.00102245	0.0263267	0.612037	0.230257	0.0602363	1	1	1	3	1	Vamp5
Cluster18	Period-wise	ENSMUSG00000001473	0.0104156	0.0435803	0.181807	0.0045063	0.0705975	0.446717	0.319902	0.24491	1	1	1	3	1	Tubb6
Cluster18	Period-wise	ENSMUSG00000061232	0.00433631	0.00331698	0.782928	0.000870575	0.0234208	0.159424	0.219592	0.0151565	1	1	1	3	1	H2-K1
Cluster18	Period-wise	ENSMUSG00000031465	0.0591627	0.834615	0.00291212	0.00704348	0.0947375	0.265259	0.0271884	0.479854	1	1	1	3	1	Angpt2
Cluster18	Period-wise	ENSMUSG00000041378	0.792612	0.283778	0.000353989	0.00437744	0.069707	0.0240581	0.0781811	0.179335	1	1	1	3	1	Cldn5
Cluster18	Period-wise	ENSMUSG00000056019	0.0203831	0.00482523	0.039656	0.00035497	0.0120474	-0.130447	-0.142327	-0.109246	-1	-1	-1	-3	-1	Zfp709
Cluster18	Period-wise	ENSMUSG00000071266	0.034765	0.16469	0.0170402	0.00515891	0.0771197	-0.130901	-0.081667	-0.152205	-1	-1	-1	-3	-1	Zfp946
Cluster18	Period-wise	ENSMUSG00000026950	0.364347	0.0130751	0.000211517	0.000110978	0.00513778	-0.0865222	-0.145931	-0.337513	-1	-1	-1	-3	-1	Neb
Cluster18	Period-wise	ENSMUSG00000027716	0.102693	0.0285322	0.00453165	0.000999554	0.0260296	-0.0867953	-0.112261	-0.220212	-1	-1	-1	-3	-1	Trpc3
Cluster18	Period-wise	ENSMUSG00000026622	0.326809	2.14504e-08	0.0883312	1.52932e-07	2.4751e-05	-0.157533	-0.40571	-0.248172	-1	-1	-1	-3	-1	Nek2
Cluster18	Period-wise	ENSMUSG00000039943	0.0409576	0.0214949	0.000262158	3.0707e-05	0.00193979	-0.0919359	-0.0917575	-0.212366	-1	-1	-1	-3	-1	Plcb4
Cluster18	Period-wise	ENSMUSG00000055214	0.117525	0.0998632	6.9775e-06	1.23209e-05	0.000946196	-0.20088	-0.0822238	-0.616715	-1	-1	-1	-3	-1	Pld5
Cluster18	Period-wise	ENSMUSG00000094622	0.638968	0.00832574	0.0081719	0.00267266	0.0503257	-0.0369318	-0.154614	-0.167961	-1	-1	-1	-3	-1	Gm3055
Cluster18	Period-wise	ENSMUSG00000028212	0.00702924	0.159638	0.0674634	0.004202	0.0678943	-0.205201	-0.0883389	-0.158256	-1	-1	-1	-3	-1	Ccne2
Cluster18	Period-wise	ENSMUSG00000090223	0.951541	0.860792	0.00017304	0.00696269	0.0940348	-0.00410085	-0.00893865	-0.154763	-1	-1	-1	-3	-1	Pcp4
Cluster18	Period-wise	ENSMUSG00000051029	0.361769	0.892388	0.00032368	0.00545235	0.0793663	-0.269567	-0.0177818	-0.729229	-1	-1	-1	-3	-1	Serpinb1b
Cluster18	Period-wise	ENSMUSG00000041423	0.105507	0.00490956	0.11759	0.00352129	0.060503	0.170293	0.18708	0.135731	1	1	1	3	1	Paqr6
Cluster18	Period-wise	ENSMUSG00000063428	0.226651	0.0582674	0.00850419	0.00577798	0.0827122	-0.0977614	-0.108831	-0.189853	-1	-1	-1	-3	-1	Ddo
Cluster18	Period-wise	ENSMUSG00000003657	0.42169	0.957945	1.16632e-09	1.19238e-07	2.10363e-05	-0.0719189	-0.00351113	-0.421028	-1	-1	-1	-3	-1	Calb2
Cluster18	Period-wise	ENSMUSG00000032368	0.476906	0.0400807	0.00150397	0.00190112	0.039989	-0.0503102	-0.102152	-0.408383	-1	-1	-1	-3	-1	Zic1
Cluster18	Period-wise	ENSMUSG00000042834	0.911041	0.239098	1.17479e-05	0.000247637	0.00943366	-0.0063506	-0.0491231	-0.189962	-1	-1	-1	-3	-1	Nrep
Cluster18	Period-wise	ENSMUSG00000032135	0.775854	0.000510782	0.0652882	0.00174239	0.0372096	0.0165645	0.185506	0.121259	1	1	1	3	1	Mcam
Cluster18	Period-wise	ENSMUSG00000024960	0.0544606	0.0106386	0.00232349	0.000142548	0.00618961	0.111551	0.150494	0.170797	1	1	1	3	1	Plcb3
Cluster18	Period-wise	ENSMUSG00000074170	0.0936763	0.0349551	0.0459798	0.00730683	0.0966822	0.203065	0.223182	0.210886	1	1	1	3	1	Plekhf1
Cluster18	Period-wise	ENSMUSG00000067860	0.446254	0.567677	0.000237818	0.00348991	0.0602141	-0.0976788	-0.0436921	-0.448129	-1	-1	-1	-3	-1	Zic3
Cluster18	Period-wise	ENSMUSG00000039629	0.439557	0.000516227	0.000653822	2.08208e-05	0.00142564	-0.0383172	-0.200857	-0.185644	-1	-1	-1	-3	-1	Strip2
Cluster18	Period-wise	ENSMUSG00000041741	0.426398	0.00143032	0.160276	0.00516687	0.0771332	-0.0667674	-0.187488	-0.0889419	-1	-1	-1	-3	-1	Pde3a
Cluster18	Period-wise	ENSMUSG00000057234	0.161822	0.409689	0.00110847	0.00410197	0.0671294	-0.139986	-0.0736028	-0.298731	-1	-1	-1	-3	-1	Mettl15
Cluster18	Period-wise	ENSMUSG00000016194	0.0641344	0.221692	1.00127e-05	2.00774e-05	0.00138951	-0.17767	-0.0694527	-0.195304	-1	-1	-1	-3	-1	Hsd11b1
Cluster18	Period-wise	ENSMUSG00000059049	0.888247	0.861548	1.20655e-18	8.88178e-16	1.24237e-12	-0.0124348	-0.0183497	-0.659888	-1	-1	-1	-3	-1	Frem1
Cluster18	Period-wise	ENSMUSG00000008540	0.000632694	2.59754e-05	0.436816	1.40399e-06	0.000160785	0.313325	0.324559	0.0606855	1	1	1	3	1	Mgst1
Cluster18	Period-wise	ENSMUSG00000056895	0.0794841	0.553371	0.00086615	0.00239799	0.0467263	0.101193	0.0417599	0.211412	1	1	1	3	1	Hist3h2ba
Cluster18	Period-wise	ENSMUSG00000063954	1.01717e-06	0.151254	0.138171	3.71416e-06	0.000356541	0.228502	0.122003	0.121746	1	1	1	3	1	Hist2h2aa2
Cluster18	Period-wise	ENSMUSG00000037254	0.000110294	0.40555	0.982596	0.00269673	0.050629	0.379983	0.079047	0.0024644	1	1	1	3	1	Itih2
Cluster18	Period-wise	ENSMUSG00000025887	0.204591	0.0141388	0.0264177	0.00423414	0.0681221	0.224581	0.237974	0.475095	1	1	1	3	1	Casp12
Cluster18	Period-wise	ENSMUSG00000017390	0.110049	0.0654903	0.00613592	0.00271037	0.0506946	0.0969894	0.123409	0.110125	1	1	1	3	1	Aldoc
Cluster18	Period-wise	ENSMUSG00000024168	0.52688	1.04229e-07	0.57331	5.2725e-06	0.000484802	0.0485997	0.317192	0.0440471	1	1	1	3	1	Tmem204
Cluster18	Period-wise	ENSMUSG00000067818	0.554323	0.0495179	4.19054e-05	0.000124441	0.00561504	0.0436794	0.169043	0.301069	1	1	1	3	1	Myl9
Cluster18	Period-wise	ENSMUSG00000074466	0.33548	0.0579966	0.00331755	0.00369159	0.062531	0.12722	0.193789	0.3652	1	1	1	3	1	Gm15417
Cluster18	Period-wise	ENSMUSG00000025402	2.32826e-06	0.679248	0.169493	3.50131e-05	0.00214941	0.357315	0.0321025	0.066748	1	1	1	3	1	Nab2
Cluster18	Period-wise	ENSMUSG00000032796	0.00997838	0.16019	0.00509065	0.000662257	0.0194433	0.209966	0.108462	0.238905	1	1	1	3	1	Lama1
Cluster18	Period-wise	ENSMUSG00000004665	0.0600578	0.00159466	0.000498843	7.64075e-06	0.000656267	0.162382	0.276073	0.383587	1	1	1	3	1	Cnn2
Cluster18	Period-wise	ENSMUSG00000031273	0.048321	6.75566e-05	0.484502	0.000163796	0.00692788	0.223833	0.452629	0.0778623	1	1	1	3	1	Col4a6
Cluster19	Region-wise	ENSMUSG00000089536	7.49077e-07	0.231219	0.743257	1.83731e-05	0.00149149	2.43072	0.311401	0.057591	1	1	1	3	1	Scarna3a
Cluster19	Region-wise	ENSMUSG00000011751	0.842887	0.677799	1.07324e-05	0.000521344	0.0197608	0.015876	0.0242815	0.183665	1	1	1	3	1	Sptbn4
Cluster19	Region-wise	ENSMUSG00000038418	0.0388993	0.119775	0.00930436	0.00266646	0.0618094	0.356831	0.117442	0.201661	1	1	1	3	1	Egr1
Cluster19	Region-wise	ENSMUSG00000019590	0.00751497	0.0927325	0.0526848	0.0023262	0.0557925	-0.262287	-0.168892	-0.111175	-1	-1	-1	-3	-1	Cyb561
Cluster19	Region-wise	ENSMUSG00000030306	5.51225e-08	0.0793977	0.99105	8.92003e-07	0.000120037	-0.562334	-0.136151	-0.000652613	-1	-1	-1	-3	-1	Tmtc1
Cluster19	Region-wise	ENSMUSG00000000792	0.489619	0.0849637	0.00192217	0.00439261	0.087464	0.140267	0.1549	0.217126	1	1	1	3	1	Slc5a5
Cluster19	Region-wise	ENSMUSG00000058135	0.0106068	0.000536163	0.0281924	2.2293e-05	0.00172332	0.248375	0.264322	0.106298	1	1	1	3	1	Gstm1
Cluster19	Region-wise	ENSMUSG00000104103	0.771277	2.49216e-05	0.470129	0.000723461	0.0254048	-0.117876	-1.09323	-0.0919584	-1	-1	-1	-3	-1	Gm9517
Cluster19	Region-wise	ENSMUSG00000041607	0.0141619	7.92275e-05	0.392585	5.40618e-05	0.00344125	-0.215112	-0.322464	-0.0448566	-1	-1	-1	-3	-1	Mbp
Cluster19	Region-wise	ENSMUSG00000013523	0.18889	1.28451e-10	0.00355875	4.17482e-11	1.52199e-08	-0.218917	-0.618626	-0.135764	-1	-1	-1	-3	-1	Bcas1
Cluster19	Region-wise	ENSMUSG00000031775	0.0744957	0.00106411	0.951859	0.00419085	0.0844529	-0.682339	-0.269171	-0.00301208	-1	-1	-1	-3	-1	Pllp
Cluster19	Region-wise	ENSMUSG00000049493	0.0897621	0.0346948	0.00443411	0.00103292	0.0325646	-0.287874	-0.250362	-0.178619	-1	-1	-1	-3	-1	Pls1
Cluster19	Region-wise	ENSMUSG00000060675	0.012425	0.172162	0.0112344	0.00163895	0.0444691	-0.527771	-0.126843	-0.150796	-1	-1	-1	-3	-1	Pla2g16
Cluster19	Region-wise	ENSMUSG00000039529	0.0165674	0.00687861	0.278462	0.00206281	0.0514445	0.453675	0.39564	0.118692	1	1	1	3	1	Atp8b1
Cluster19	Region-wise	ENSMUSG00000069892	4.78497e-07	0.686179	0.306879	1.48e-05	0.00123279	1.06986	0.0546748	0.0966879	1	1	1	3	1	9930111J21Rik2
Cluster19	Region-wise	ENSMUSG00000038517	0.666721	0.198992	0.00022755	0.00197957	0.0502435	0.0366194	0.0787587	0.152715	1	1	1	3	1	Tbkbp1
Cluster19	Region-wise	ENSMUSG00000046230	0.773907	0.00191452	0.0305882	0.00276546	0.0630598	-0.0218625	-0.176648	-0.072056	-1	-1	-1	-3	-1	Vps13a
Cluster19	Region-wise	ENSMUSG00000064351	0.155635	0.0659704	0.00607879	0.00359183	0.0755717	-0.132999	-0.233055	-0.128869	-1	-1	-1	-3	-1	mt-Co1
Cluster19	Region-wise	ENSMUSG00000039629	0.0145918	0.0520736	0.000653822	6.00433e-05	0.00371583	-0.256803	-0.145832	-0.185644	-1	-1	-1	-3	-1	Strip2
Cluster19	Region-wise	ENSMUSG00000054889	0.00347704	0.000376356	0.808507	0.000115764	0.00610836	-0.380744	-0.295995	-0.0141837	-1	-1	-1	-3	-1	Dsp
Cluster19	Region-wise	ENSMUSG00000030102	0.0441277	0.000515237	0.965151	0.00151987	0.042862	-0.157784	-0.210006	-0.00251131	-1	-1	-1	-3	-1	Itpr1
Cluster19	Region-wise	ENSMUSG00000038642	0.0837685	0.000506328	0.00548592	3.09268e-05	0.00227983	-0.175963	-0.258232	-0.115005	-1	-1	-1	-3	-1	Ctss
Cluster20	Region-wise	ENSMUSG00000081752	0.204247	0.011315	0.0263217	0.0035175	0.0744767	-0.161819	-0.235442	-0.191574	-1	-1	-1	-3	-1	Sms-ps
Cluster20	Region-wise	ENSMUSG00000094257	0.66258	0.74367	3.65539e-05	0.00128957	0.0379695	-0.16039	-0.10084	-2.41593	-1	-1	-1	-3	-1	Ap3s1-ps2
Cluster20	Region-wise	ENSMUSG00000029675	0.129108	0.0204022	0.000841608	0.000218965	0.0102821	0.130877	0.551358	0.333073	1	1	1	3	1	Eln
Cluster20	Region-wise	ENSMUSG00000025176	0.0239317	0.0230155	0.00571353	0.000295572	0.0129968	0.453716	0.344981	0.546655	1	1	1	3	1	Hoga1
Cluster20	Region-wise	ENSMUSG00000026387	0.386595	0.0612267	0.000942076	0.00154026	0.0431941	0.172093	0.303606	0.643156	1	1	1	3	1	Sctr
Cluster20	Region-wise	ENSMUSG00000003657	0.809656	0.656378	1.16632e-09	1.5307e-07	2.51575e-05	-0.0180214	-0.0396864	-0.421028	-1	-1	-1	-3	-1	Calb2
Cluster20	Region-wise	ENSMUSG00000040181	2.44595e-05	0.329093	0.640991	0.000450362	0.0176371	0.437524	0.074848	0.0405711	1	1	1	3	1	Fmo1
Cluster20	Region-wise	ENSMUSG00000001930	6.84084e-06	0.263714	0.0497754	1.33673e-05	0.00115529	0.367505	0.0942557	0.131561	1	1	1	3	1	Vwf
Cluster20	Region-wise	ENSMUSG00000026814	0.320558	0.0744537	0.00356254	0.00461648	0.0900439	0.0863324	0.145521	0.216792	1	1	1	3	1	Eng
Cluster20	Region-wise	ENSMUSG00000004665	0.00355715	0.738547	0.000498843	0.000139282	0.00727275	0.277625	0.0252955	0.383587	1	1	1	3	1	Cnn2
Cluster20	Region-wise	ENSMUSG00000042284	0.0117446	0.730955	0.00514571	0.00270797	0.0624249	0.205093	0.0227483	0.181262	1	1	1	3	1	Itga1
Cluster20	Region-wise	ENSMUSG00000033191	0.00389579	0.0113701	0.386694	0.00123665	0.037009	0.251155	0.168427	0.0611476	1	1	1	3	1	Tie1
Cluster20	Region-wise	ENSMUSG00000041378	0.100989	0.00203827	0.000353989	1.11109e-05	0.00101266	0.121841	0.184449	0.179335	1	1	1	3	1	Cldn5
Cluster20	Region-wise	ENSMUSG00000092837	0.388003	1.91735e-06	0.91428	7.89224e-05	0.00458688	0.0808209	0.315949	0.00823666	1	1	1	3	1	Rpph1
Cluster20	Region-wise	ENSMUSG00000005397	3.51827e-05	0.476523	0.117023	0.000197158	0.00957196	0.291726	0.0517016	0.110994	1	1	1	3	1	Nid1
Cluster20	Region-wise	ENSMUSG00000020357	0.000640721	0.00987574	0.0994885	7.37884e-05	0.0043388	0.382502	0.244752	0.200434	1	1	1	3	1	Flt4
Cluster20	Region-wise	ENSMUSG00000024960	0.0997116	0.068093	0.00232349	0.00115456	0.0351826	0.141492	0.125427	0.170797	1	1	1	3	1	Plcb3
Cluster20	Region-wise	ENSMUSG00000027435	0.00973747	0.00031422	0.223979	7.94408e-05	0.00460366	0.183028	0.22647	0.0885349	1	1	1	3	1	Cd93
Cluster20	Region-wise	ENSMUSG00000031502	0.00172696	0.0975969	0.0500545	0.000682751	0.024187	0.231161	0.105873	0.0915697	1	1	1	3	1	Col4a1
Cluster20	Region-wise	ENSMUSG00000031503	2.27198e-06	0.410151	0.00200499	4.1677e-07	6.2832e-05	0.228453	0.0518678	0.148581	1	1	1	3	1	Col4a2
Cluster20	Region-wise	ENSMUSG00000029482	0.974596	0.616615	9.86914e-07	7.00589e-05	0.00421847	0.00224707	0.0252575	0.21295	1	1	1	3	1	Aacs
Cluster20	Region-wise	ENSMUSG00000042834	0.493914	0.0997382	1.17479e-05	6.85803e-05	0.00415439	-0.0487142	-0.123886	-0.189962	-1	-1	-1	-3	-1	Nrep
Cluster20	Region-wise	ENSMUSG00000017724	0.529658	0.0876213	0.000454002	0.0014694	0.0420297	0.0645709	0.119197	0.270236	1	1	1	3	1	Etv4
Cluster20	Region-wise	ENSMUSG00000067818	0.0514076	0.147108	4.19054e-05	4.05437e-05	0.0027354	0.17273	0.115166	0.301069	1	1	1	3	1	Myl9
Cluster20	Region-wise	ENSMUSG00000020241	3.12604e-07	0.666225	0.149793	5.22958e-06	0.000543307	0.551071	0.0493657	0.120005	1	1	1	3	1	Col6a2
Cluster20	Region-wise	ENSMUSG00000024659	0.0439071	0.000199203	0.307586	0.000258475	0.0116204	0.36882	0.539551	0.165866	1	1	1	3	1	Anxa1
Cluster20	Region-wise	ENSMUSG00000040723	0.00190706	0.337992	0.132345	0.00462877	0.0901959	0.342104	0.095602	0.150653	1	1	1	3	1	Rcsd1
Cluster20	Region-wise	ENSMUSG00000032419	2.58715e-12	0.453457	0.015157	9.49285e-12	4.2223e-09	0.890165	0.0907421	0.278295	1	1	1	3	1	Tbx18
Cluster20	Region-wise	ENSMUSG00000004044	0.0215809	0.0267618	0.0431869	0.00169028	0.0454925	0.207439	0.193111	0.121145	1	1	1	3	1	Cavin1
Cluster20	Region-wise	ENSMUSG00000026043	3.93609e-14	0.780264	0.591577	9.68658e-12	4.2223e-09	1.01623	0.034177	0.0407203	1	1	1	3	1	Col3a1
Cluster20	Region-wise	ENSMUSG00000039831	0.000970029	0.141225	0.230365	0.00205339	0.0513681	0.274207	0.0910176	0.0663863	1	1	1	3	1	Arhgap29
Cluster20	Region-wise	ENSMUSG00000026840	5.25314e-06	0.451803	0.118319	3.64704e-05	0.00256585	0.476972	0.101836	0.124419	1	1	1	3	1	Lamc3
Cluster20	Region-wise	ENSMUSG00000031486	0.000326589	0.73176	0.0656899	0.00114987	0.0350928	0.313482	0.0280116	0.126343	1	1	1	3	1	Adgra2
Cluster20	Region-wise	ENSMUSG00000032198	0.050097	0.139349	0.0140728	0.00518782	0.0975862	0.171193	0.110709	0.162513	1	1	1	3	1	Dock6
Cluster20	Region-wise	ENSMUSG00000043541	0.936765	0.000134785	0.295962	0.00236023	0.0564737	0.0115025	0.446993	0.139885	1	1	1	3	1	Casc1
Cluster20	Region-wise	ENSMUSG00000084349	0.781711	0.968933	5.32733e-06	0.000365393	0.0151374	0.0252063	0.00283088	0.287999	1	1	1	3	1	Rpl3-ps1
Cluster20	Region-wise	ENSMUSG00000031604	0.942911	0.293351	8.53219e-07	3.1314e-05	0.00229437	0.00496482	0.0603206	0.171081	1	1	1	3	1	Msmo1
Cluster20	Region-wise	ENSMUSG00000038607	0.546042	0.998123	0.000112298	0.0035351	0.0747703	0.0485576	0.00016105	0.189119	1	1	1	3	1	Gng10
Cluster20	Region-wise	ENSMUSG00000046844	1.69481e-19	0.283595	2.15453e-07	0	0	-0.663874	-0.116175	-0.389567	-1	-1	-1	-3	-1	Vat1l
Cluster20	Region-wise	ENSMUSG00000019894	7.16963e-09	0.851098	0.53922	6.9521e-07	9.61355e-05	-0.525488	-0.0113007	-0.0338251	-1	-1	-1	-3	-1	Slc6a15
Cluster20	Region-wise	ENSMUSG00000025038	0.045425	0.00647101	0.00604653	0.000181102	0.0089913	-0.379427	-0.333009	-0.394786	-1	-1	-1	-3	-1	Efhc2
Cluster20	Region-wise	ENSMUSG00000030055	0.000269695	0.570468	7.97744e-08	4.19409e-09	9.2413e-07	0.369928	0.0410078	0.3103	1	1	1	3	1	Rab43
Cluster20	Region-wise	ENSMUSG00000087484	0.623894	0.0554649	0.00213534	0.00412026	0.0834909	0.153689	0.450772	1.05674	1	1	1	3	1	2900089D17Rik
Cluster20	Region-wise	ENSMUSG00000039720	0.293683	2.36994e-06	0.1905	1.88578e-05	0.00150046	0.233419	0.63046	0.270836	1	1	1	3	1	Got1l1
Cluster20	Region-wise	ENSMUSG00000028610	0.0179341	0.0422196	0.0296851	0.00155045	0.0433652	-0.538717	-0.299516	-0.642772	-1	-1	-1	-3	-1	Dmrtb1
Cluster20	Region-wise	ENSMUSG00000062184	0.000177303	0.0705525	0.905178	0.000874588	0.0287954	-0.324625	-0.11721	-0.00613994	-1	-1	-1	-3	-1	Hs6st2
Cluster21	Period-wise	ENSMUSG00000042286	0.000516359	0.00061329	0.0840783	4.54082e-06	0.000425468	0.235749	0.280375	0.121808	1	1	1	3	1	Stab1
Cluster21	Period-wise	ENSMUSG00000021365	0.0198383	0.00537029	0.377371	0.0025065	0.0480752	0.142564	0.218171	0.0794466	1	1	1	3	1	Nedd9
Cluster21	Period-wise	ENSMUSG00000081406	0.00319149	8.04374e-07	0.828688	4.68736e-07	6.46427e-05	0.237817	0.522088	0.0247917	1	1	1	3	1	Rps6-ps4
Cluster21	Period-wise	ENSMUSG00000025429	0.00089347	0.218443	0.00013769	4.57844e-06	0.000426951	0.343215	0.151093	0.373637	1	1	1	3	1	Pstpip2
Cluster21	Period-wise	ENSMUSG00000041117	0.0841123	0.0547869	0.00131138	0.000514972	0.0159568	0.180857	0.257595	0.305222	1	1	1	3	1	Ccdc8
Cluster21	Period-wise	ENSMUSG00000019359	0.0576896	0.00929036	0.143944	0.00426692	0.0684364	0.19733	0.383104	0.12005	1	1	1	3	1	Gdpd2
Cluster21	Period-wise	ENSMUSG00000024330	0.000183466	0.00162861	7.76324e-07	1.05141e-10	4.99673e-08	0.214325	0.332516	0.234128	1	1	1	3	1	Col11a2
Cluster21	Period-wise	ENSMUSG00000040488	5.47379e-05	0.0394485	2.83382e-06	2.20378e-09	7.07486e-07	0.204279	0.181783	0.241786	1	1	1	3	1	Ltbp4
Cluster21	Period-wise	ENSMUSG00000030499	0.413457	0.00705102	0.0216474	0.00362441	0.0618804	0.0557046	0.237607	0.147332	1	1	1	3	1	Kctd15
Cluster21	Period-wise	ENSMUSG00000042613	0.000207093	0.000451179	0.190952	3.17593e-06	0.000319737	0.186243	0.228562	0.0586498	1	1	1	3	1	Pbxip1
Cluster21	Period-wise	ENSMUSG00000004892	0.038575	1.10149e-05	0.00110602	1.18963e-07	2.10363e-05	0.0895462	0.195515	0.116848	1	1	1	3	1	Bcan
Cluster21	Period-wise	ENSMUSG00000031503	0.00118511	0.0753691	0.00200499	2.45725e-05	0.00164233	0.141265	0.138011	0.148581	1	1	1	3	1	Col4a2
Cluster21	Period-wise	ENSMUSG00000025579	0.000132049	0.131077	0.00513201	1.32397e-05	0.000997207	0.149404	0.0604526	0.124889	1	1	1	3	1	Gaa
Cluster21	Period-wise	ENSMUSG00000032911	9.0444e-05	0.0323686	3.10534e-05	2.64926e-08	5.76449e-06	0.23498	0.152175	0.24883	1	1	1	3	1	Cspg4
Cluster21	Period-wise	ENSMUSG00000021994	0.0128114	0.805279	6.47066e-05	7.76499e-05	0.00398068	0.161499	0.0214747	0.239672	1	1	1	3	1	Wnt5a
Cluster21	Period-wise	ENSMUSG00000028341	0.00016017	0.0153389	0.148156	4.5766e-05	0.00268206	0.488221	0.660589	0.0552427	1	1	1	3	1	Nr4a3
Cluster21	Period-wise	ENSMUSG00000079470	0.00830129	0.340658	0.0365724	0.00540721	0.078963	0.180244	0.0711911	0.0947943	1	1	1	3	1	Utp14b
Cluster21	Period-wise	ENSMUSG00000081752	0.000157379	0.36176	0.0263217	0.00015636	0.00668558	-0.403365	-0.137884	-0.191574	-1	-1	-1	-3	-1	Sms-ps
Cluster21	Period-wise	ENSMUSG00000063171	0.293731	0.219694	5.75678e-05	0.000340535	0.0117074	0.141223	0.126819	0.238158	1	1	1	3	1	Rps4l
Cluster21	Period-wise	ENSMUSG00000081058	0.000114113	0.263097	0.205764	0.00052466	0.0162057	-0.549414	-0.174617	-0.1441	-1	-1	-1	-3	-1	Hist2h3c2
Cluster21	Period-wise	ENSMUSG00000029797	0.0202346	0.0399583	0.000176807	2.01512e-05	0.00138951	0.253681	0.296928	0.368785	1	1	1	3	1	Sspo
Cluster21	Period-wise	ENSMUSG00000071984	0.00632794	0.0379497	0.0344019	0.000670781	0.0195475	0.334819	0.479376	0.193411	1	1	1	3	1	Fndc1
Cluster21	Period-wise	ENSMUSG00000038607	0.0146497	0.0521462	0.000112298	1.28382e-05	0.000974456	0.150837	0.141005	0.189119	1	1	1	3	1	Gng10
Cluster21	Period-wise	ENSMUSG00000053395	0.156541	0.79755	6.75569e-05	0.000682611	0.0198345	0.0944584	0.0241126	0.182874	1	1	1	3	1	Cacng8
Cluster21	Period-wise	ENSMUSG00000021662	0.250865	0.00902791	0.0359004	0.00445235	0.0702015	0.051512	0.231344	0.0810865	1	1	1	3	1	Arhgef28
Cluster21	Period-wise	ENSMUSG00000025020	0.000889008	0.00998747	0.0272165	3.19707e-05	0.00198229	0.133863	0.52134	0.0878795	1	1	1	3	1	Slit1
Cluster21	Period-wise	ENSMUSG00000024112	0.00247132	0.000466071	0.0159935	3.26802e-06	0.000324861	0.131338	0.387791	0.0979004	1	1	1	3	1	Cacna1h
Cluster21	Period-wise	ENSMUSG00000056306	0.969797	0.000128031	0.812341	0.00529915	0.0782604	0.00190968	0.811623	0.0105857	1	1	1	3	1	Sertm1
Cluster21	Period-wise	ENSMUSG00000068617	0.0374071	0.353054	0.00190212	0.0017003	0.0365098	-0.174038	-0.2668	-0.218263	-1	-1	-1	-3	-1	Efcab1
Cluster21	Period-wise	ENSMUSG00000038463	0.00170826	0.273175	0.0650159	0.00198771	0.0410173	0.208386	0.151151	0.119571	1	1	1	3	1	Olfml2b
Cluster21	Period-wise	ENSMUSG00000018334	0.0837093	0.0625175	0.0270024	0.00694612	0.0940348	0.0869197	0.123281	0.107625	1	1	1	3	1	Ksr1
Cluster21	Period-wise	ENSMUSG00000028833	0.21623	0.235421	0.00310795	0.00760148	0.0993061	0.0514817	0.0533757	0.0916471	1	1	1	3	1	Ncdn
Cluster21	Period-wise	ENSMUSG00000028931	0.860244	0.000813715	0.156303	0.00565778	0.081408	0.00596019	0.1436	0.0462819	1	1	1	3	1	Kcnab2
Cluster21	Period-wise	ENSMUSG00000086587	0.0172094	0.446306	0.0133529	0.0053708	0.078963	0.623732	0.224042	0.510467	1	1	1	3	1	Gm11837
Cluster21	Period-wise	ENSMUSG00000095990	0.119527	4.5999e-07	0.278961	2.77407e-06	0.000284422	0.173311	0.648797	0.102282	1	1	1	3	1	Zfp97
Cluster21	Period-wise	ENSMUSG00000034220	0.145897	0.00881217	0.12425	0.00766015	0.0996736	0.0574724	0.133771	0.069738	1	1	1	3	1	Gpc1
Cluster21	Period-wise	ENSMUSG00000009075	0.506427	2.86508e-10	0.0328281	1.7476e-09	6.00407e-07	0.0487205	0.297851	0.0699123	1	1	1	3	1	Cabp7
Cluster21	Period-wise	ENSMUSG00000056296	0.00548452	0.0879875	0.161682	0.0043061	0.0687817	-0.12623	-0.139202	-0.0651801	-1	-1	-1	-3	-1	Synpr
