# Supplementary material for: Autism-linked Cullin3 germline haploinsufficiency impacts cytoskeletal dynamics and cortical neurogenesis through RhoA signaling
Source: Mol Psychiatry. 2021 Mar 16;26(7):3586–613. doi: 10.1038/s41380-021-01052-x (PMC8443683; doi:10.1038/s41380-021-01052-x)
Supplement: Supplementary file 7 — Supplementary table S7 [file 41380_2021_1052_MOESM7_ESM.xlsx]

## Sheet: Readme_S7
Table S7. Gene Ontology enrichment analysis of DEG clusters
1. gProfiler R package was used for annotations. Background was restricted to the expressed set of genes by datasets. An ordered query was used, ranking genes by FDR-corrected p-value

## Sheet: Cluster1
query.number	significant	p.value	term.size	query.size	overlap.size	precision	recall	term.id	domain	subgraph.number	term.name	relative.depth	intersection	bg_size	fold_enrichment	log2_fold_enrichment
1	TRUE	0.0227	106	27	3	0.111	0.028	GO:0002440	BP	3	production of molecular mediator of immune response	1	BCL6,SLC11A1,SEMA7A	17335	18.1709	4.18355
1	TRUE	0.0227	119	11	2	0.182	0.017	GO:0002449	BP	3	lymphocyte mediated immunity	3	BCL6,SLC11A1	17335	26.4859	4.72715
1	TRUE	0.0227	467	13	3	0.231	0.006	GO:0034097	BP	3	response to cytokine	3	CCL9,SOX17,SLC11A1	17335	8.56613	3.09864
1	TRUE	0.0227	1117	27	7	0.259	0.006	GO:0009605	BP	3	response to external stimulus	1	MGST1,CCL9,LY86,BCL6,SLC11A1,VGF,SEMA7A	17335	4.02351	2.00845
1	TRUE	0.0227	997	11	4	0.364	0.004	GO:0051704	BP	3	multi-organism process	1	MGST1,BCL6,SOX17,SLC11A1	17335	6.3226	2.66052
1	TRUE	0.0227	285	13	3	0.231	0.011	GO:0006954	BP	3	inflammatory response	3	CCL9,BCL6,SLC11A1	17335	14.0364	3.8111
1	TRUE	0.0227	253	7	2	0.286	0.008	GO:0009617	BP	3	response to bacterium	4	MGST1,SLC11A1	17335	19.5765	4.29105
1	TRUE	0.0227	156	20	3	0.15	0.019	GO:0002237	BP	3	response to molecule of bacterial origin	3	MGST1,LY86,SLC11A1	17335	16.6683	4.05903
1	TRUE	0.0227	146	20	3	0.15	0.021	GO:0032496	BP	3	response to lipopolysaccharide	4	MGST1,LY86,SLC11A1	17335	17.8099	4.15461
1	TRUE	0.0227	130	11	2	0.182	0.015	GO:0001818	BP	3	negative regulation of cytokine production	2	BCL6,SLC11A1	17335	24.2448	4.5996
1	TRUE	0.0227	678	31	6	0.194	0.009	GO:0051093	BP	3	negative regulation of developmental process	1	CCL9,GFAP,RAPGEF3,BCL6,SOX17,COL5A1	17335	4.94862	2.30702
1	TRUE	0.0227	129	11	2	0.182	0.016	GO:0002460	BP	3	adaptive immune response based on somatic recombination of immune receptors built from immunoglobulin superfamily domains	3	BCL6,SLC11A1	17335	24.4327	4.61074
1	TRUE	0.0227	66	13	2	0.154	0.03	GO:0034341	BP	3	response to interferon-gamma	3	CCL9,SLC11A1	17335	40.4079	5.33657
1	TRUE	0.0227	141	11	2	0.182	0.014	GO:0002263	BP	3	cell activation involved in immune response	2	BCL6,SLC11A1	17335	22.3533	4.48242
1	TRUE	0.0227	137	11	2	0.182	0.015	GO:0002366	BP	3	leukocyte activation involved in immune response	3	BCL6,SLC11A1	17335	23.006	4.52394
1	TRUE	0.0227	99	11	2	0.182	0.02	GO:0002285	BP	3	lymphocyte activation involved in immune response	4	BCL6,SLC11A1	17335	31.8365	4.99261
1	TRUE	0.0227	45	11	2	0.182	0.044	GO:0002286	BP	3	T cell activation involved in immune response	5	BCL6,SLC11A1	17335	70.0404	6.13012
1	TRUE	0.0227	49	27	3	0.111	0.061	GO:0002367	BP	3	cytokine production involved in immune response	2	BCL6,SLC11A1,SEMA7A	17335	39.3084	5.29677
1	TRUE	0.0227	18	27	2	0.074	0.111	GO:0061082	BP	3	myeloid leukocyte cytokine production	3	BCL6,SEMA7A	17335	71.3374	6.15659
1	TRUE	0.0227	963	15	4	0.267	0.004	GO:0045934	BP	3	negative regulation of nucleobase-containing compound metabolic process	3	BCL6,SOX17,SLC11A1,NOSTRIN	17335	4.80028	2.26312
1	TRUE	0.0227	867	15	4	0.267	0.005	GO:0051253	BP	3	negative regulation of RNA metabolic process	4	BCL6,SOX17,SLC11A1,NOSTRIN	17335	5.3318	2.41462
1	TRUE	0.0227	297	27	4	0.148	0.013	GO:0001558	BP	3	regulation of cell growth	2	IGFBP4,BCL6,SOX17,SEMA7A	17335	8.64696	3.11219
1	TRUE	0.0227	129	11	2	0.182	0.016	GO:0030308	BP	3	negative regulation of cell growth	3	BCL6,SOX17	17335	24.4327	4.61074
1	TRUE	0.0227	93	11	2	0.182	0.022	GO:0002819	BP	3	regulation of adaptive immune response	2	BCL6,SLC11A1	17335	33.8905	5.08281
1	TRUE	0.0227	84	11	2	0.182	0.024	GO:0002822	BP	3	regulation of adaptive immune response based on somatic recombination of immune receptors built from immunoglobulin superfamily domains	3	BCL6,SLC11A1	17335	37.5216	5.22965
1	TRUE	0.0227	26	31	2	0.065	0.077	GO:0001706	BP	3	endoderm formation	2	SOX17,COL5A1	17335	43.0149	5.42676
1	TRUE	0.0227	20	31	2	0.065	0.1	GO:0045992	BP	3	negative regulation of embryonic development	2	SOX17,COL5A1	17335	55.9194	5.80528
1	TRUE	0.0227	25	31	2	0.065	0.08	GO:0010470	BP	3	regulation of gastrulation	2	SOX17,COL5A1	17335	44.7355	5.48335
1	TRUE	0.0227	5	31	2	0.065	0.4	GO:2000542	BP	3	negative regulation of gastrulation	3	SOX17,COL5A1	17335	223.677	7.80528
1	TRUE	0.0227	1087	27	7	0.259	0.006	GO:0051247	BP	3	positive regulation of protein metabolic process	2	IGFBP4,CCL9,RAPGEF3,BCL6,SOX17,SLC11A1,SEMA7A	17335	4.13455	2.04773
1	TRUE	0.0227	18	31	2	0.065	0.111	GO:0035987	BP	3	endodermal cell differentiation	1	SOX17,COL5A1	17335	62.1326	5.95728
1	TRUE	0.0227	788	27	6	0.222	0.008	GO:0031401	BP	3	positive regulation of protein modification process	2	IGFBP4,CCL9,RAPGEF3,BCL6,SLC11A1,SEMA7A	17335	4.88861	2.28942
1	TRUE	0.0227	847	8	3	0.375	0.004	GO:0046983	MF	14	protein dimerization activity	1	MGST1,SOX17,SLC11A1	17335	7.67488	2.94014
1	TRUE	0.023	157	11	2	0.182	0.013	GO:0002443	BP	3	leukocyte mediated immunity	2	BCL6,SLC11A1	17335	20.0753	4.32735
1	TRUE	0.023	158	11	2	0.182	0.013	GO:0070661	BP	3	leukocyte proliferation	2	BCL6,SLC11A1	17335	19.9482	4.31819
1	TRUE	0.023	152	11	2	0.182	0.013	GO:0032943	BP	3	mononuclear cell proliferation	3	BCL6,SLC11A1	17335	20.7356	4.37404
1	TRUE	0.023	33	31	2	0.065	0.061	GO:0032964	BP	3	collagen biosynthetic process	3	RAPGEF3,COL5A1	17335	33.8905	5.08281
1	TRUE	0.023	150	11	2	0.182	0.013	GO:0046651	BP	3	lymphocyte proliferation	3	BCL6,SLC11A1	17335	21.0121	4.39315
1	TRUE	0.023	357	27	4	0.148	0.011	GO:0016049	BP	3	cell growth	1	IGFBP4,BCL6,SOX17,SEMA7A	17335	7.19369	2.84673
1	TRUE	0.023	146	11	2	0.182	0.014	GO:0002250	BP	3	adaptive immune response	2	BCL6,SLC11A1	17335	21.5878	4.43214
1	TRUE	0.023	39	27	2	0.074	0.051	GO:0002718	BP	3	regulation of cytokine production involved in immune response	2	BCL6,SEMA7A	17335	32.925	5.04111
1	TRUE	0.023	512	13	3	0.231	0.006	GO:0045596	BP	3	negative regulation of cell differentiation	1	CCL9,BCL6,SOX17	17335	7.81325	2.96592
1	TRUE	0.023	57	21	2	0.095	0.035	GO:0072341	MF	11	modified amino acid binding	1	MGST1,CAVIN2	17335	28.9641	4.85619
1	TRUE	0.0233	619	27	5	0.185	0.008	GO:0001934	BP	3	positive regulation of protein phosphorylation	2	IGFBP4,CCL9,RAPGEF3,SLC11A1,SEMA7A	17335	5.18608	2.37465
1	TRUE	0.0246	576	13	3	0.231	0.005	GO:0006955	BP	3	immune response	1	CCL9,BCL6,SLC11A1	17335	6.94511	2.796
1	TRUE	0.0246	6029	17	9	0.529	0.001	GO:0044237	BP	3	cellular metabolic process	1	ABHD15,MGST1,CCL9,BCL6,SOX17,SLC11A1,GATB,NOSTRIN,GM4724	17335	1.5222	0.606159
1	TRUE	0.0248	197	24	3	0.125	0.015	GO:0043087	BP	26	regulation of GTPase activity	1	CCL9,RAPGEF3,BCL6	17335	10.9994	3.45935
1	TRUE	0.0248	6085	17	9	0.529	0.001	GO:0071704	BP	3	organic substance metabolic process	2	ABHD15,MGST1,CCL9,BCL6,SOX17,SLC11A1,GATB,NOSTRIN,GM4724	17335	1.50819	0.592821
1	TRUE	0.0248	175	11	2	0.182	0.011	GO:0045926	BP	3	negative regulation of growth	1	BCL6,SOX17	17335	18.0104	4.17076
1	TRUE	0.0252	651	27	5	0.185	0.008	GO:0042327	BP	3	positive regulation of phosphorylation	2	IGFBP4,CCL9,RAPGEF3,SLC11A1,SEMA7A	17335	4.93116	2.30193
1	TRUE	0.0254	1142	15	4	0.267	0.004	GO:0010629	BP	3	negative regulation of gene expression	4	BCL6,SOX17,SLC11A1,NOSTRIN	17335	4.04787	2.01716
1	TRUE	0.0256	787	11	3	0.273	0.004	GO:0051241	BP	3	negative regulation of multicellular organismal process	1	BCL6,SOX17,SLC11A1	17335	6.00728	2.58671
1	TRUE	0.0261	634	13	3	0.231	0.005	GO:0006952	BP	3	defense response	2	CCL9,BCL6,SLC11A1	17335	6.30975	2.65758
1	TRUE	0.0269	45	31	2	0.065	0.044	GO:0007492	BP	3	endoderm development	1	SOX17,COL5A1	17335	24.853	4.63535
1	TRUE	0.0269	1022	27	6	0.222	0.006	GO:0032270	BP	3	positive regulation of cellular protein metabolic process	1	IGFBP4,CCL9,RAPGEF3,BCL6,SLC11A1,SEMA7A	17335	3.7693	1.9143
1	TRUE	0.0272	6294	17	9	0.529	0.001	GO:0008152	BP	3	metabolic process	1	ABHD15,MGST1,CCL9,BCL6,SOX17,SLC11A1,GATB,NOSTRIN,GM4724	17335	1.45811	0.544101
1	TRUE	0.0273	380	7	2	0.286	0.005	GO:0043207	BP	3	response to external biotic stimulus	2	MGST1,SLC11A1	17335	13.0338	3.70419
1	TRUE	0.0273	379	7	2	0.286	0.005	GO:0051707	BP	3	response to other organism	3	MGST1,SLC11A1	17335	13.0682	3.70799
1	TRUE	0.0273	698	27	5	0.185	0.007	GO:0010562	BP	3	positive regulation of phosphorus metabolic process	4	IGFBP4,CCL9,RAPGEF3,SLC11A1,SEMA7A	17335	4.59912	2.20136
1	TRUE	0.0273	698	27	5	0.185	0.007	GO:0045937	BP	3	positive regulation of phosphate metabolic process	5	IGFBP4,CCL9,RAPGEF3,SLC11A1,SEMA7A	17335	4.59912	2.20136
1	TRUE	0.029	399	7	2	0.286	0.005	GO:0033993	BP	3	response to lipid	3	MGST1,SLC11A1	17335	12.4132	3.6338
1	TRUE	0.029	403	7	2	0.286	0.005	GO:0009607	BP	3	response to biotic stimulus	1	MGST1,SLC11A1	17335	12.29	3.61941
1	TRUE	0.0292	226	11	2	0.182	0.009	GO:0007283	BP	3	spermatogenesis	4	BCL6,SOX17	17335	13.9461	3.80179
1	TRUE	0.0294	1666	24	7	0.292	0.004	GO:0010033	BP	3	response to organic substance	2	MGST1,CCL9,LY86,RAPGEF3,SOX17,SLC11A1,VGF	17335	3.03484	1.60162
1	TRUE	0.0304	842	24	5	0.208	0.006	GO:1901700	BP	3	response to oxygen-containing compound	2	MGST1,LY86,RAPGEF3,SLC11A1,VGF	17335	4.28914	2.10069
1	TRUE	0.0304	1924	16	5	0.312	0.003	GO:2001141	BP	3	regulation of RNA biosynthetic process	5	BCL6,SOX17,SLC11A1,NOSTRIN,GM4724	17335	2.81559	1.49344
1	TRUE	0.0304	1920	16	5	0.312	0.003	GO:1903506	BP	3	regulation of nucleic acid-templated transcription	6	BCL6,SOX17,SLC11A1,NOSTRIN,GM4724	17335	2.82145	1.49644
1	TRUE	0.0304	237	11	2	0.182	0.008	GO:0048232	BP	3	male gamete generation	3	BCL6,SOX17	17335	13.2988	3.73323
1	TRUE	0.0304	1914	16	5	0.312	0.003	GO:0006355	BP	3	regulation of transcription, DNA-templated	3	BCL6,SOX17,SLC11A1,NOSTRIN,GM4724	17335	2.8303	1.50095
1	TRUE	0.0307	449	27	4	0.148	0.009	GO:0040008	BP	3	regulation of growth	2	IGFBP4,BCL6,SOX17,SEMA7A	17335	5.71971	2.51594
1	TRUE	0.0314	54	31	2	0.065	0.037	GO:0007009	BP	3	plasma membrane organization	1	COL5A1,CAVIN2	17335	20.7109	4.37232
1	TRUE	0.0322	55	31	2	0.065	0.036	GO:0032963	BP	3	collagen metabolic process	2	RAPGEF3,COL5A1	17335	20.3343	4.34584
1	TRUE	0.0322	73	24	2	0.083	0.027	GO:0045446	BP	31	endothelial cell differentiation	1	RAPGEF3,SOX17	17335	19.7888	4.30661
1	TRUE	0.0326	1980	16	5	0.312	0.003	GO:0006351	BP	3	transcription, DNA-templated	2	BCL6,SOX17,SLC11A1,NOSTRIN,GM4724	17335	2.73595	1.45204
1	TRUE	0.0329	1986	16	5	0.312	0.003	GO:0097659	BP	3	nucleic acid-templated transcription	6	BCL6,SOX17,SLC11A1,NOSTRIN,GM4724	17335	2.72769	1.44768
1	TRUE	0.0332	1992	16	5	0.312	0.003	GO:0032774	BP	3	RNA biosynthetic process	5	BCL6,SOX17,SLC11A1,NOSTRIN,GM4724	17335	2.71947	1.44333
1	TRUE	0.0335	1738	30	8	0.267	0.005	GO:0051246	BP	3	regulation of protein metabolic process	1	IGFBP4,CCL9,GFAP,RAPGEF3,BCL6,SOX17,SLC11A1,SEMA7A	17335	2.65976	1.4113
1	TRUE	0.0336	2603	17	6	0.353	0.002	GO:0016070	BP	3	RNA metabolic process	2	BCL6,SOX17,SLC11A1,GATB,NOSTRIN,GM4724	17335	2.35046	1.23294
1	TRUE	0.0339	485	7	2	0.286	0.004	GO:0042493	BP	3	response to drug	2	MGST1,SLC11A1	17335	10.2121	3.3522
1	TRUE	0.0339	266	11	2	0.182	0.008	GO:0042110	BP	3	T cell activation	3	BCL6,SLC11A1	17335	11.8489	3.56669
1	TRUE	0.0339	1981	27	8	0.296	0.004	GO:0051173	BP	3	positive regulation of nitrogen compound metabolic process	3	IGFBP4,CCL9,RAPGEF3,BCL6,SOX17,SLC11A1,SEMA7A,CAVIN2	17335	2.59278	1.3745
1	TRUE	0.0341	80	24	2	0.083	0.025	GO:0003158	BP	31	endothelium development	1	RAPGEF3,SOX17	17335	18.0573	4.17451
1	TRUE	0.0352	1972	32	9	0.281	0.005	GO:0010646	BP	49	regulation of cell communication	1	IGFBP4,CCL9,GFAP,LY86,BCL6,SOX17,RNF43,VGF,SEMA7A	17335	2.47235	1.30588
1	TRUE	0.0352	74	27	2	0.074	0.027	GO:0002700	BP	3	regulation of production of molecular mediator of immune response	2	BCL6,SEMA7A	17335	17.3524	4.11706
1	TRUE	0.0352	3769	17	7	0.412	0.002	GO:0034641	BP	3	cellular nitrogen compound metabolic process	2	MGST1,BCL6,SOX17,SLC11A1,GATB,NOSTRIN,GM4724	17335	1.89386	0.921326
1	TRUE	0.0352	2088	16	5	0.312	0.002	GO:0051252	BP	3	regulation of RNA metabolic process	4	BCL6,SOX17,SLC11A1,NOSTRIN,GM4724	17335	2.59444	1.37542
1	TRUE	0.0352	496	27	4	0.148	0.008	GO:0000165	BP	3	MAPK cascade	1	IGFBP4,CCL9,SLC11A1,SEMA7A	17335	5.17772	2.37232
1	TRUE	0.0355	2702	17	6	0.353	0.002	GO:0044271	BP	3	cellular nitrogen compound biosynthetic process	3	BCL6,SOX17,SLC11A1,GATB,NOSTRIN,GM4724	17335	2.26434	1.17909
1	TRUE	0.0357	1992	32	9	0.281	0.005	GO:0023051	BP	17	regulation of signaling	2	IGFBP4,CCL9,GFAP,LY86,BCL6,SOX17,RNF43,VGF,SEMA7A	17335	2.44752	1.29132
1	TRUE	0.0357	65	31	2	0.065	0.031	GO:0001704	BP	3	formation of primary germ layer	1	SOX17,COL5A1	17335	17.206	4.10484
1	TRUE	0.0362	1186	27	6	0.222	0.005	GO:0031399	BP	3	regulation of protein modification process	1	IGFBP4,CCL9,RAPGEF3,BCL6,SLC11A1,SEMA7A	17335	3.24808	1.69959
1	TRUE	0.0364	507	27	4	0.148	0.008	GO:0023014	BP	3	signal transduction by protein phosphorylation	1	IGFBP4,CCL9,SLC11A1,SEMA7A	17335	5.06538	2.34067
1	TRUE	0.0365	2737	17	6	0.353	0.002	GO:0034645	BP	3	cellular macromolecule biosynthetic process	1	BCL6,SOX17,SLC11A1,GATB,NOSTRIN,GM4724	17335	2.23538	1.16052
1	TRUE	0.0375	2070	27	8	0.296	0.004	GO:0031325	BP	3	positive regulation of cellular metabolic process	3	IGFBP4,CCL9,RAPGEF3,BCL6,SOX17,SLC11A1,SEMA7A,CAVIN2	17335	2.4813	1.3111
1	TRUE	0.0377	2074	27	8	0.296	0.004	GO:0010604	BP	3	positive regulation of macromolecule metabolic process	3	IGFBP4,CCL9,RAPGEF3,BCL6,SOX17,SLC11A1,SEMA7A,CAVIN2	17335	2.47652	1.30831
1	TRUE	0.038	408	8	2	0.25	0.005	GO:0016071	BP	3	mRNA metabolic process	3	SOX17,SLC11A1	17335	10.6219	3.40897
1	TRUE	0.038	2796	17	6	0.353	0.002	GO:0009059	BP	3	macromolecule biosynthetic process	1	BCL6,SOX17,SLC11A1,GATB,NOSTRIN,GM4724	17335	2.18821	1.12975
1	TRUE	0.038	1525	15	4	0.267	0.003	GO:0051172	BP	3	negative regulation of nitrogen compound metabolic process	3	BCL6,SOX17,SLC11A1,NOSTRIN	17335	3.03126	1.59992
1	TRUE	0.0385	325	11	2	0.182	0.006	GO:0001817	BP	3	regulation of cytokine production	2	BCL6,SLC11A1	17335	9.6979	3.27767
1	TRUE	0.0385	1765	31	8	0.258	0.005	GO:0051128	BP	3	regulation of cellular component organization	1	IGFBP4,GFAP,RAPGEF3,BCL6,SOX17,SLC11A1,COL5A1,SEMA7A	17335	2.53459	1.34175
1	TRUE	0.0385	2207	16	5	0.312	0.002	GO:2000112	BP	3	regulation of cellular macromolecule biosynthetic process	2	BCL6,SOX17,SLC11A1,NOSTRIN,GM4724	17335	2.45455	1.29546
1	TRUE	0.0385	1119	11	3	0.273	0.003	GO:0051240	BP	40	positive regulation of multicellular organismal process	1	BCL6,SOX17,SLC11A1	17335	4.22496	2.07894
1	TRUE	0.0392	335	11	2	0.182	0.006	GO:0007276	BP	3	gamete generation	2	BCL6,SOX17	17335	9.40841	3.23395
1	TRUE	0.0392	78	30	2	0.067	0.026	GO:0005178	MF	71	integrin binding	1	GFAP,SEMA7A	17335	14.8162	3.88911
1	TRUE	0.0394	339	11	2	0.182	0.006	GO:0002252	BP	3	immune effector process	1	BCL6,SLC11A1	17335	9.2974	3.21683
1	TRUE	0.0399	2256	16	5	0.312	0.002	GO:0010556	BP	3	regulation of macromolecule biosynthetic process	3	BCL6,SOX17,SLC11A1,NOSTRIN,GM4724	17335	2.40124	1.26378
1	TRUE	0.0403	287	13	2	0.154	0.007	GO:0045087	BP	3	innate immune response	2	CCL9,SLC11A1	17335	9.29241	3.21605
1	TRUE	0.0403	2271	16	5	0.312	0.002	GO:0034654	BP	3	nucleobase-containing compound biosynthetic process	4	BCL6,SOX17,SLC11A1,NOSTRIN,GM4724	17335	2.38538	1.25422
1	TRUE	0.0403	3392	16	6	0.375	0.002	GO:0051171	BP	3	regulation of nitrogen compound metabolic process	2	CCL9,BCL6,SOX17,SLC11A1,NOSTRIN,GM4724	17335	1.91646	0.938442
1	TRUE	0.0403	624	7	2	0.286	0.003	GO:0042803	MF	14	protein homodimerization activity	2	MGST1,SLC11A1	17335	7.93727	2.98864
1	TRUE	0.0409	2943	17	6	0.353	0.002	GO:0090304	BP	3	nucleic acid metabolic process	1	BCL6,SOX17,SLC11A1,GATB,NOSTRIN,GM4724	17335	2.07891	1.05583
1	TRUE	0.0409	1988	13	4	0.308	0.002	GO:0006950	BP	3	response to stress	1	MGST1,CCL9,BCL6,SLC11A1	17335	2.68302	1.42386
1	TRUE	0.0409	364	11	2	0.182	0.005	GO:0001816	BP	3	cytokine production	1	BCL6,SLC11A1	17335	8.65884	3.11417
1	TRUE	0.0409	2311	16	5	0.312	0.002	GO:0018130	BP	3	heterocycle biosynthetic process	3	BCL6,SOX17,SLC11A1,NOSTRIN,GM4724	17335	2.34409	1.22903
1	TRUE	0.0409	2307	16	5	0.312	0.002	GO:0019438	BP	3	aromatic compound biosynthetic process	3	BCL6,SOX17,SLC11A1,NOSTRIN,GM4724	17335	2.34815	1.23153
1	TRUE	0.0409	2308	16	5	0.312	0.002	GO:0019219	BP	3	regulation of nucleobase-containing compound metabolic process	3	BCL6,SOX17,SLC11A1,NOSTRIN,GM4724	17335	2.34713	1.2309
1	TRUE	0.0409	1650	15	4	0.267	0.002	GO:0031324	BP	3	negative regulation of cellular metabolic process	2	BCL6,SOX17,SLC11A1,NOSTRIN	17335	2.80162	1.48626
1	TRUE	0.0409	802	15	3	0.2	0.004	GO:1902679	BP	3	negative regulation of RNA biosynthetic process	5	BCL6,SOX17,NOSTRIN	17335	4.32294	2.11201
1	TRUE	0.0409	802	15	3	0.2	0.004	GO:1903507	BP	3	negative regulation of nucleic acid-templated transcription	6	BCL6,SOX17,NOSTRIN	17335	4.32294	2.11201
1	TRUE	0.0409	363	11	2	0.182	0.006	GO:0050776	BP	3	regulation of immune response	1	BCL6,SLC11A1	17335	8.68269	3.11814
1	TRUE	0.0409	799	15	3	0.2	0.004	GO:0045892	BP	3	negative regulation of transcription, DNA-templated	3	BCL6,SOX17,NOSTRIN	17335	4.33917	2.11742
1	TRUE	0.0409	81	31	2	0.065	0.025	GO:0019838	MF	4	growth factor binding	1	IGFBP4,COL5A1	17335	13.8072	3.78735
1	TRUE	0.0409	691	16	3	0.188	0.004	GO:0003700	MF	38	DNA-binding transcription factor activity	1	BCL6,SOX17,GM4724	17335	4.70378	2.23382
1	TRUE	0.0416	2337	16	5	0.312	0.002	GO:0031326	BP	3	regulation of cellular biosynthetic process	3	BCL6,SOX17,SLC11A1,NOSTRIN,GM4724	17335	2.31801	1.21289
1	TRUE	0.0418	3485	16	6	0.375	0.002	GO:0080090	BP	3	regulation of primary metabolic process	2	CCL9,BCL6,SOX17,SLC11A1,NOSTRIN,GM4724	17335	1.86532	0.89942
1	TRUE	0.0418	1673	15	4	0.267	0.002	GO:0010605	BP	3	negative regulation of macromolecule metabolic process	3	BCL6,SOX17,SLC11A1,NOSTRIN	17335	2.7631	1.46629
1	TRUE	0.0418	83	31	2	0.065	0.024	GO:0045995	BP	3	regulation of embryonic development	1	SOX17,COL5A1	17335	13.4745	3.75216
1	TRUE	0.0419	118	23	2	0.087	0.017	GO:0048018	MF	13	receptor ligand activity	1	CCL9,VGF	17335	12.7745	3.6752
1	TRUE	0.0423	1260	11	3	0.273	0.002	GO:0008283	BP	3	cell proliferation	1	BCL6,SOX17,SLC11A1	17335	3.75216	1.90772
1	TRUE	0.0423	2216	27	8	0.296	0.004	GO:0042221	BP	3	response to chemical	1	MGST1,CCL9,LY86,RAPGEF3,SOX17,SLC11A1,VGF,SEMA7A	17335	2.31782	1.21277
1	TRUE	0.0423	390	11	2	0.182	0.005	GO:0046649	BP	3	lymphocyte activation	2	BCL6,SLC11A1	17335	8.08159	3.01464
1	TRUE	0.0423	2358	16	5	0.312	0.002	GO:1901362	BP	3	organic cyclic compound biosynthetic process	1	BCL6,SOX17,SLC11A1,NOSTRIN,GM4724	17335	2.29737	1.19998
1	TRUE	0.0423	3543	16	6	0.375	0.002	GO:0060255	BP	3	regulation of macromolecule metabolic process	2	CCL9,BCL6,SOX17,SLC11A1,NOSTRIN,GM4724	17335	1.83478	0.875607
1	TRUE	0.0423	2384	16	5	0.312	0.002	GO:0009889	BP	3	regulation of biosynthetic process	2	BCL6,SOX17,SLC11A1,NOSTRIN,GM4724	17335	2.27231	1.18416
1	TRUE	0.0423	2217	27	8	0.296	0.004	GO:0009893	BP	3	positive regulation of metabolic process	2	IGFBP4,CCL9,RAPGEF3,BCL6,SOX17,SLC11A1,SEMA7A,CAVIN2	17335	2.31678	1.21212
1	TRUE	0.0423	1401	32	7	0.219	0.005	GO:0007166	BP	3	cell surface receptor signaling pathway	1	IGFBP4,CCL9,LY86,BCL6,SOX17,RNF43,SEMA7A	17335	2.70666	1.43651
1	TRUE	0.0423	921	27	5	0.185	0.005	GO:0001932	BP	3	regulation of protein phosphorylation	1	IGFBP4,CCL9,RAPGEF3,SLC11A1,SEMA7A	17335	3.48554	1.80138
1	TRUE	0.0423	301	27	3	0.111	0.01	GO:0043410	BP	3	positive regulation of MAPK cascade	3	IGFBP4,CCL9,SEMA7A	17335	6.39904	2.67786
1	TRUE	0.0433	264	31	3	0.097	0.011	GO:0009611	BP	3	response to wounding	2	GFAP,SLC11A1,COL5A1	17335	6.35447	2.66777
1	TRUE	0.0434	1294	11	3	0.273	0.002	GO:0006357	BP	3	regulation of transcription by RNA polymerase II	4	BCL6,SOX17,SLC11A1	17335	3.65358	1.86931
1	TRUE	0.0437	408	11	2	0.182	0.005	GO:0048609	BP	3	multicellular organismal reproductive process	2	BCL6,SOX17	17335	7.72504	2.94954
1	TRUE	0.0437	3586	16	6	0.375	0.002	GO:0031323	BP	3	regulation of cellular metabolic process	2	CCL9,BCL6,SOX17,SLC11A1,NOSTRIN,GM4724	17335	1.81278	0.858203
1	TRUE	0.044	412	11	2	0.182	0.005	GO:0032504	BP	3	multicellular organism reproduction	1	BCL6,SOX17	17335	7.65004	2.93547
1	TRUE	0.0445	3646	13	5	0.385	0.001	GO:0051716	BP	57	cellular response to stimulus	1	MGST1,CCL9,BCL6,SOX17,SLC11A1	17335	1.82866	0.87079
1	TRUE	0.0445	416	11	2	0.182	0.005	GO:0019953	BP	3	sexual reproduction	1	BCL6,SOX17	17335	7.57649	2.92153
1	TRUE	0.0445	1326	11	3	0.273	0.002	GO:0042802	MF	14	identical protein binding	1	MGST1,BCL6,SLC11A1	17335	3.56541	1.83407
1	TRUE	0.0448	5609	17	8	0.471	0.001	GO:0006807	BP	3	nitrogen compound metabolic process	2	MGST1,CCL9,BCL6,SOX17,SLC11A1,GATB,NOSTRIN,GM4724	17335	1.45439	0.54041
1	TRUE	0.0453	1340	11	3	0.273	0.002	GO:0006366	BP	3	transcription by RNA polymerase II	3	BCL6,SOX17,SLC11A1	17335	3.52815	1.81891
1	TRUE	0.0454	3085	32	11	0.344	0.004	GO:0023052	BP	17	signaling	1	IGFBP4,CCL9,GFAP,LY86,RAPGEF3,BCL6,SOX17,SLC11A1,RNF43,VGF,SEMA7A	17335	1.93157	0.949777
1	TRUE	0.0474	3148	17	6	0.353	0.002	GO:0010467	BP	3	gene expression	1	BCL6,SOX17,SLC11A1,GATB,NOSTRIN,GM4724	17335	1.94353	0.95868
1	TRUE	0.0474	2515	16	5	0.312	0.002	GO:0010468	BP	3	regulation of gene expression	3	BCL6,SOX17,SLC11A1,NOSTRIN,GM4724	17335	2.15395	1.10699
1	TRUE	0.0474	1828	15	4	0.267	0.002	GO:0009892	BP	3	negative regulation of metabolic process	2	BCL6,SOX17,SLC11A1,NOSTRIN	17335	2.52881	1.33846
1	TRUE	0.0474	114	27	2	0.074	0.018	GO:0070374	BP	3	positive regulation of ERK1 and ERK2 cascade	4	CCL9,SEMA7A	17335	11.2638	3.49362
1	TRUE	0.0474	138	23	2	0.087	0.014	GO:0030545	MF	13	receptor regulator activity	1	CCL9,VGF	17335	10.9231	3.44931
1	TRUE	0.0477	3117	32	11	0.344	0.004	GO:0007154	BP	49	cell communication	1	IGFBP4,CCL9,GFAP,LY86,RAPGEF3,BCL6,SOX17,SLC11A1,RNF43,VGF,SEMA7A	17335	1.91174	0.934889
1	TRUE	0.0479	933	15	3	0.2	0.003	GO:2000113	BP	3	negative regulation of cellular macromolecule biosynthetic process	2	BCL6,SOX17,NOSTRIN	17335	3.71597	1.89374
1	TRUE	0.048	453	11	2	0.182	0.004	GO:0045321	BP	3	leukocyte activation	1	BCL6,SLC11A1	17335	6.95766	2.7986
1	TRUE	0.048	2246	13	4	0.308	0.002	GO:0048583	BP	3	regulation of response to stimulus	1	CCL9,BCL6,SOX17,SLC11A1	17335	2.37482	1.24782
1	TRUE	0.048	584	8	2	0.25	0.003	GO:0009894	BP	3	regulation of catabolic process	2	SOX17,SLC11A1	17335	7.4208	2.89158
1	TRUE	0.048	996	27	5	0.185	0.005	GO:0042325	BP	3	regulation of phosphorylation	1	IGFBP4,CCL9,RAPGEF3,SLC11A1,SEMA7A	17335	3.22308	1.68844
1	TRUE	0.0482	97	32	2	0.062	0.021	GO:0072089	BP	3	stem cell proliferation	2	SOX17,RNF43	17335	11.1695	3.48149
1	TRUE	0.0484	461	11	2	0.182	0.004	GO:0002684	BP	30	positive regulation of immune system process	1	BCL6,SLC11A1	17335	6.83692	2.77335
1	TRUE	0.0484	3799	13	5	0.385	0.001	GO:1901564	BP	3	organonitrogen compound metabolic process	3	MGST1,CCL9,BCL6,SOX17,SLC11A1	17335	1.75502	0.811485
1	TRUE	0.0484	955	15	3	0.2	0.003	GO:0010558	BP	3	negative regulation of macromolecule biosynthetic process	1	BCL6,SOX17,NOSTRIN	17335	3.63037	1.86012
1	TRUE	0.0485	466	11	2	0.182	0.004	GO:0000981	MF	38	DNA-binding transcription factor activity, RNA polymerase II-specific	2	BCL6,SOX17	17335	6.76356	2.75778
1	TRUE	0.0486	1156	13	3	0.231	0.003	GO:0050790	BP	56	regulation of catalytic activity	1	CCL9,BCL6,SLC11A1	17335	3.46054	1.791
1	TRUE	0.0486	470	11	2	0.182	0.004	GO:0044703	BP	3	multi-organism reproductive process	1	BCL6,SOX17	17335	6.706	2.74545
1	TRUE	0.0488	141	24	2	0.083	0.014	GO:0043547	BP	26	positive regulation of GTPase activity	1	CCL9,RAPGEF3	17335	10.2453	3.35689
1	TRUE	0.0488	661	27	4	0.148	0.006	GO:0040007	BP	3	growth	1	IGFBP4,BCL6,SOX17,SEMA7A	17335	3.88525	1.95801
1	TRUE	0.0488	3260	17	6	0.353	0.002	GO:0044249	BP	3	cellular biosynthetic process	2	BCL6,SOX17,SLC11A1,GATB,NOSTRIN,GM4724	17335	1.87676	0.908244
1	TRUE	0.0488	3818	16	6	0.375	0.002	GO:0019222	BP	3	regulation of metabolic process	1	CCL9,BCL6,SOX17,SLC11A1,NOSTRIN,GM4724	17335	1.70263	0.767761
1	TRUE	0.0488	3100	15	5	0.333	0.002	GO:0048523	BP	3	negative regulation of cellular process	1	CCL9,BCL6,SOX17,SLC11A1,NOSTRIN	17335	1.86398	0.898385
1	TRUE	0.0488	988	15	3	0.2	0.003	GO:0031327	BP	3	negative regulation of cellular biosynthetic process	3	BCL6,SOX17,NOSTRIN	17335	3.50911	1.8111
1	TRUE	0.0488	752	24	4	0.167	0.005	GO:0045944	BP	3	positive regulation of transcription by RNA polymerase II	5	RAPGEF3,SOX17,SLC11A1,CAVIN2	17335	3.84198	1.94185
1	TRUE	0.0488	103	32	2	0.062	0.019	GO:0030178	BP	3	negative regulation of Wnt signaling pathway	1	SOX17,RNF43	17335	10.5188	3.3949
1	TRUE	0.0488	980	15	3	0.2	0.003	GO:0003677	MF	55	DNA binding	1	BCL6,SOX17,NOSTRIN	17335	3.53776	1.82283
1	TRUE	0.0491	5835	17	8	0.471	0.001	GO:0044238	BP	3	primary metabolic process	2	ABHD15,CCL9,BCL6,SOX17,SLC11A1,GATB,NOSTRIN,GM4724	17335	1.39805	0.48342

## Sheet: Cluster2
query.number	significant	p.value	term.size	query.size	overlap.size	precision	recall	term.id	domain	subgraph.number	term.name	relative.depth	intersection	bg_size	fold_enrichment	log2_fold_enrichment
1	TRUE	0.0025	82	72	6	0.083	0.073	GO:0005178	MF	2	integrin binding	2	CD151,ITGA6,VCAM1,TLN1,NPNT,LAMB2	18628	18.9309	4.24267
1	TRUE	0.00259	142	72	7	0.097	0.049	GO:0050839	MF	2	cell adhesion molecule binding	1	CD151,ITGA6,VCAM1,TLN1,NPNT,LAMB2,NECTIN2	18628	12.7539	3.67287
1	TRUE	0.00422	51	90	5	0.056	0.098	GO:0003341	BP	23	cilium movement	3	CFAP54,DNAIC2,NME5,CCDC114,DNAH7B	18628	20.2919	4.34283
1	TRUE	0.00422	24	34	3	0.088	0.125	GO:0060384	BP	44	innervation	1	SULF2,NRP1,VCAM1	18628	68.4853	6.09772
1	TRUE	0.00422	46	54	4	0.074	0.087	GO:0032835	BP	13	glomerulus development	1	SULF2,JAG1,LAMB2,AGTR2	18628	29.9968	4.90674
1	TRUE	0.00585	106	54	5	0.093	0.047	GO:0072006	BP	13	nephron development	1	SULF2,JAG1,NPNT,LAMB2,AGTR2	18628	16.2718	4.02431
1	TRUE	0.00659	260	94	9	0.096	0.035	GO:0044782	BP	5	cilium organization	1	CFAP54,DNAJB13,FOXJ1,DNAIC2,NME5,CCDC114,DNAH7B,UBXN10,NECTIN2	18628	6.85974	2.77815
1	TRUE	0.00659	152	64	6	0.094	0.039	GO:0030198	BP	13	extracellular matrix organization	2	LOXL3,SULF2,PXDN,NPNT,FLRT2,LAMB2	18628	11.4893	3.52222
1	TRUE	0.00774	1311	94	21	0.223	0.016	GO:0006928	BP	23	movement of cell or subcellular component	1	AMOTL1,WWC1,CFAP54,TRIP6,CD151,NRP1,ITGA6,JAG1,VCAM1,KIF9,FOXJ1,DNAIC2,CRB2,NME5,CCDC114,DNAH7B,DOCK5,FLRT2,LAMB2,GM13306,CDK5R2	18628	3.17435	1.66646
1	TRUE	0.00774	6	33	2	0.061	0.333	GO:0032836	BP	13	glomerular basement membrane development	2	SULF2,LAMB2	18628	188.162	7.55583
1	TRUE	0.00811	205	54	6	0.111	0.029	GO:0001822	BP	13	kidney development	1	SULF2,NRP1,JAG1,NPNT,LAMB2,AGTR2	18628	10.0965	3.33578
1	TRUE	0.00897	221	72	7	0.097	0.032	GO:0072001	BP	13	renal system development	1	SULF2,NRP1,ITGA6,JAG1,NPNT,LAMB2,AGTR2	18628	8.19482	3.03471
1	TRUE	0.00897	960	61	13	0.213	0.014	GO:0005102	MF	2	signaling receptor binding	1	GRB10,AMN,TRIP6,CD151,JAG1,VCAM1,TLN1,ADM,NPNT,FLRT2,LAMB2,NECTIN2,GM13306	18628	4.13531	2.048
1	TRUE	0.00916	987	68	14	0.206	0.014	GO:0009967	BP	23	positive regulation of signal transduction	1	TPD52L1,LOXL3,SULF2,WWC1,GRB10,TRIP6,NRP1,JAG1,MAP3K21,CRB2,NPNT,TNFRSF19,NECTIN2,AGTR2	18628	3.88569	1.95817
1	TRUE	0.00947	94	74	5	0.068	0.053	GO:0010811	BP	48	positive regulation of cell-substrate adhesion	3	COL26A1,NRP1,ITGA6,NPNT,DOCK5	18628	13.3899	3.74307
1	TRUE	0.00972	153	74	6	0.081	0.039	GO:0010810	BP	48	regulation of cell-substrate adhesion	2	COL26A1,NRP1,ITGA6,JAG1,NPNT,DOCK5	18628	9.87175	3.30331
1	TRUE	0.0104	185	64	6	0.094	0.032	GO:0043062	BP	13	extracellular structure organization	1	LOXL3,SULF2,PXDN,NPNT,FLRT2,LAMB2	18628	9.43986	3.23877
1	TRUE	0.0109	232	74	7	0.095	0.03	GO:0031589	BP	48	cell-substrate adhesion	3	COL26A1,NRP1,ITGA6,JAG1,VCAM1,NPNT,DOCK5	18628	7.59529	2.92511
1	TRUE	0.0117	4640	35	21	0.6	0.005	GO:0050896	BP	23	response to stimulus	1	TPD52L1,SULF2,MGST1,WWC1,GRB10,CD151,NRP1,PAM,VCAM1,ABCC9,ADM,MAP3K21,CRB2,NPNT,PIEZO2,FLRT2,LAMB2,GM13306,ZFP976,FIGN,PERM1	18628	2.40879	1.26831
1	TRUE	0.0118	244	94	8	0.085	0.033	GO:0060271	BP	5	cilium assembly	1	CFAP54,DNAJB13,FOXJ1,DNAIC2,NME5,CCDC114,DNAH7B,UBXN10	18628	6.49738	2.69986
1	TRUE	0.0118	81	54	4	0.074	0.049	GO:0072009	BP	13	nephron epithelium development	2	JAG1,NPNT,LAMB2,AGTR2	18628	17.0352	4.09045
1	TRUE	0.013	252	72	7	0.097	0.028	GO:0001655	BP	13	urogenital system development	1	SULF2,NRP1,ITGA6,JAG1,NPNT,LAMB2,AGTR2	18628	7.18673	2.84534
1	TRUE	0.0133	394	94	10	0.106	0.025	GO:0120031	BP	5	plasma membrane bounded cell projection assembly	3	CFAP54,NRP1,ITGA6,DNAJB13,FOXJ1,DNAIC2,NME5,CCDC114,DNAH7B,UBXN10	18628	5.0297	2.33047
1	TRUE	0.0135	397	94	10	0.106	0.025	GO:0030031	BP	5	cell projection assembly	2	CFAP54,NRP1,ITGA6,DNAJB13,FOXJ1,DNAIC2,NME5,CCDC114,DNAH7B,UBXN10	18628	4.99169	2.31953
1	TRUE	0.0138	55	34	3	0.088	0.055	GO:0021675	BP	44	nerve development	1	SULF2,NRP1,VCAM1	18628	29.8845	4.90133
1	TRUE	0.0138	744	84	13	0.155	0.017	GO:0007155	BP	48	cell adhesion	2	LOXL3,COL26A1,NRP1,ITGA6,JAG1,VCAM1,NPNT,DOCK5,FLRT2,NECTIN2,ASS1,PCDHGA9,PCDHA1	18628	3.87487	1.95415
1	TRUE	0.0138	7	54	2	0.037	0.286	GO:0072224	BP	13	metanephric glomerulus development	2	LAMB2,AGTR2	18628	98.5608	6.62294
1	TRUE	0.0142	51	92	4	0.043	0.078	GO:0035082	BP	5	axoneme assembly	2	DNAJB13,DNAIC2,CCDC114,DNAH7B	18628	15.8806	3.9892
1	TRUE	0.0142	24	82	3	0.037	0.125	GO:0070286	BP	5	axonemal dynein complex assembly	1	DNAIC2,CCDC114,DNAH7B	18628	28.3963	4.82763
1	TRUE	0.0142	1219	35	10	0.286	0.008	GO:0009605	BP	23	response to external stimulus	2	MGST1,NRP1,VCAM1,ABCC9,ADM,NPNT,PIEZO2,FLRT2,LAMB2,GM13306	18628	4.36611	2.12635
1	TRUE	0.0142	750	84	13	0.155	0.017	GO:0022610	BP	48	biological adhesion	1	LOXL3,COL26A1,NRP1,ITGA6,JAG1,VCAM1,NPNT,DOCK5,FLRT2,NECTIN2,ASS1,PCDHGA9,PCDHA1	18628	3.84387	1.94256
1	TRUE	0.0142	9	45	2	0.044	0.222	GO:0072310	BP	13	glomerular epithelial cell development	4	JAG1,LAMB2	18628	91.9901	6.52341
1	TRUE	0.0142	9	45	2	0.044	0.222	GO:0072015	BP	13	glomerular visceral epithelial cell development	5	JAG1,LAMB2	18628	91.9901	6.52341
1	TRUE	0.0167	1123	68	14	0.206	0.012	GO:0010647	BP	23	positive regulation of cell communication	1	TPD52L1,LOXL3,SULF2,WWC1,GRB10,TRIP6,NRP1,JAG1,MAP3K21,CRB2,NPNT,TNFRSF19,NECTIN2,AGTR2	18628	3.41512	1.77194
1	TRUE	0.0171	1129	68	14	0.206	0.012	GO:0023056	BP	23	positive regulation of signaling	1	TPD52L1,LOXL3,SULF2,WWC1,GRB10,TRIP6,NRP1,JAG1,MAP3K21,CRB2,NPNT,TNFRSF19,NECTIN2,AGTR2	18628	3.39697	1.76425
1	TRUE	0.0174	429	35	6	0.171	0.014	GO:0071363	BP	19	cellular response to growth factor stimulus	1	SULF2,GRB10,NRP1,CRB2,NPNT,FLRT2	18628	7.44376	2.89603
1	TRUE	0.0175	741	68	11	0.162	0.015	GO:0060429	BP	13	epithelium development	2	LOXL3,CD151,NRP1,JAG1,VCAM1,ADM,CRB2,NPNT,LAMB2,TNFRSF19,AGTR2	18628	4.0666	2.02382
1	TRUE	0.0179	438	35	6	0.171	0.014	GO:0070848	BP	19	response to growth factor	1	SULF2,GRB10,NRP1,CRB2,NPNT,FLRT2	18628	7.2908	2.86608
1	TRUE	0.0181	18	28	2	0.071	0.111	GO:0060713	BP	30	labyrinthine layer morphogenesis	1	VCAM1,ADM	18628	73.9206	6.20791
1	TRUE	0.0181	8	64	2	0.031	0.25	GO:0016641	MF	28	oxidoreductase activity, acting on the CH-NH2 group of donors, oxygen as acceptor	3	LOXL3,VCAM1	18628	72.7656	6.18519
1	TRUE	0.0185	32	74	3	0.041	0.094	GO:1903523	BP	40	negative regulation of blood circulation	1	ADM,DOCK5,AGTR2	18628	23.5997	4.56069
1	TRUE	0.0185	441	94	10	0.106	0.023	GO:0030155	BP	48	regulation of cell adhesion	1	LOXL3,COL26A1,NRP1,ITGA6,JAG1,VCAM1,FOXJ1,NPNT,DOCK5,ASS1	18628	4.49366	2.16789
1	TRUE	0.0185	107	54	4	0.074	0.037	GO:0072073	BP	13	kidney epithelium development	2	JAG1,NPNT,LAMB2,AGTR2	18628	12.8958	3.68883
1	TRUE	0.0187	139	72	5	0.069	0.036	GO:0007160	BP	48	cell-matrix adhesion	4	NRP1,ITGA6,JAG1,VCAM1,NPNT	18628	9.30655	3.21825
1	TRUE	0.0195	16	34	2	0.059	0.125	GO:2000251	BP	29	positive regulation of actin cytoskeleton reorganization	1	NRP1,GM13306	18628	68.4853	6.09772
1	TRUE	0.0205	939	74	13	0.176	0.014	GO:0016477	BP	23	cell migration	3	AMOTL1,WWC1,TRIP6,CD151,NRP1,ITGA6,JAG1,VCAM1,CRB2,DOCK5,FLRT2,GM13306,CDK5R2	18628	3.48508	1.80119
1	TRUE	0.0205	201	54	5	0.093	0.025	GO:0090287	BP	19	regulation of cellular response to growth factor stimulus	2	SULF2,GRB10,CRB2,NPNT,AGTR2	18628	8.58117	3.10117
1	TRUE	0.0205	13	45	2	0.044	0.154	GO:0061318	BP	13	renal filtration cell differentiation	2	JAG1,LAMB2	18628	63.6855	5.99289
1	TRUE	0.0205	13	45	2	0.044	0.154	GO:0072311	BP	13	glomerular epithelial cell differentiation	3	JAG1,LAMB2	18628	63.6855	5.99289
1	TRUE	0.0205	13	45	2	0.044	0.154	GO:0072112	BP	13	glomerular visceral epithelial cell differentiation	4	JAG1,LAMB2	18628	63.6855	5.99289
1	TRUE	0.0211	1342	68	15	0.221	0.011	GO:0048584	BP	23	positive regulation of response to stimulus	2	TPD52L1,LOXL3,SULF2,WWC1,GRB10,TRIP6,NRP1,JAG1,MAP3K21,CRB2,NPNT,TNFRSF19,NECTIN2,AGTR2,GM13306	18628	3.06194	1.61444
1	TRUE	0.0212	3890	35	18	0.514	0.005	GO:0051716	BP	23	cellular response to stimulus	2	TPD52L1,SULF2,MGST1,WWC1,GRB10,CD151,NRP1,VCAM1,ADM,MAP3K21,CRB2,NPNT,PIEZO2,FLRT2,LAMB2,GM13306,ZFP976,FIGN	18628	2.46275	1.30027
1	TRUE	0.0222	14	45	2	0.044	0.143	GO:0072010	BP	13	glomerular epithelium development	2	JAG1,LAMB2	18628	59.1365	5.88598
1	TRUE	0.0223	329	34	5	0.147	0.015	GO:0043410	BP	47	positive regulation of MAPK cascade	1	TPD52L1,WWC1,NRP1,MAP3K21,NPNT	18628	8.32648	3.05771
1	TRUE	0.0236	23	28	2	0.071	0.087	GO:0060669	BP	30	embryonic placenta morphogenesis	1	VCAM1,ADM	18628	57.8509	5.85427
1	TRUE	0.0236	445	54	7	0.13	0.016	GO:0007507	BP	39	heart development	1	NRP1,JAG1,VCAM1,ADM,SGCZ,FLRT2,AGTR2	18628	5.42638	2.43999
1	TRUE	0.0254	335	35	5	0.143	0.015	GO:0042330	BP	23	taxis	3	NRP1,VCAM1,FLRT2,LAMB2,GM13306	18628	7.94371	2.98981
1	TRUE	0.0254	333	35	5	0.143	0.015	GO:0006935	BP	23	chemotaxis	4	NRP1,VCAM1,FLRT2,LAMB2,GM13306	18628	7.99142	2.99845
1	TRUE	0.0254	452	54	7	0.13	0.015	GO:0048729	BP	13	tissue morphogenesis	2	CD151,NRP1,JAG1,ADM,CRB2,NPNT,AGTR2	18628	5.34235	2.41747
1	TRUE	0.0254	11	64	2	0.031	0.182	GO:0016638	MF	28	oxidoreductase activity, acting on the CH-NH2 group of donors	2	LOXL3,VCAM1	18628	52.9205	5.72575
1	TRUE	0.0261	1160	94	17	0.181	0.015	GO:0120036	BP	5	plasma membrane bounded cell projection organization	2	CFAP54,NRP1,ITGA6,LRFN1,DNAJB13,ADM,CDH11,FOXJ1,DNAIC2,NME5,CCDC114,DNAH7B,UBXN10,FLRT2,ISLR2,LAMB2,NECTIN2	18628	2.90422	1.53815
1	TRUE	0.0266	1222	34	9	0.265	0.007	GO:0009888	BP	13	tissue development	1	SULF2,CD151,NRP1,VCAM1,ADM,CRB2,SGCZ,NPNT,LAMB2	18628	4.03514	2.01262
1	TRUE	0.0267	95	33	3	0.091	0.032	GO:0031099	BP	4	regeneration	1	SULF2,ADM,LAMB2	18628	17.8258	4.1559
1	TRUE	0.0267	82	9	2	0.222	0.024	GO:0030674	MF	49	protein binding, bridging	1	WWC1,GRB10	18628	50.4824	5.65771
1	TRUE	0.0271	1170	94	17	0.181	0.015	GO:0030030	BP	5	cell projection organization	1	CFAP54,NRP1,ITGA6,LRFN1,DNAJB13,ADM,CDH11,FOXJ1,DNAIC2,NME5,CCDC114,DNAH7B,UBXN10,FLRT2,ISLR2,LAMB2,NECTIN2	18628	2.8794	1.52577
1	TRUE	0.0298	11	74	2	0.027	0.182	GO:0045906	BP	40	negative regulation of vasoconstriction	2	ADM,DOCK5	18628	45.769	5.5163
1	TRUE	0.0299	76	92	4	0.043	0.053	GO:0001578	BP	5	microtubule bundle formation	1	DNAJB13,DNAIC2,CCDC114,DNAH7B	18628	10.6568	3.4137
1	TRUE	0.0299	36	21	2	0.095	0.056	GO:0005507	MF	53	copper ion binding	1	PAM,HEPH	18628	49.2804	5.62294
1	TRUE	0.03	1026	74	13	0.176	0.013	GO:0051674	BP	23	localization of cell	1	AMOTL1,WWC1,TRIP6,CD151,NRP1,ITGA6,JAG1,VCAM1,CRB2,DOCK5,FLRT2,GM13306,CDK5R2	18628	3.18956	1.67336
1	TRUE	0.03	1026	74	13	0.176	0.013	GO:0048870	BP	23	cell motility	2	AMOTL1,WWC1,TRIP6,CD151,NRP1,ITGA6,JAG1,VCAM1,CRB2,DOCK5,FLRT2,GM13306,CDK5R2	18628	3.18956	1.67336
1	TRUE	0.0301	2373	35	13	0.371	0.005	GO:0042221	BP	23	response to chemical	2	SULF2,MGST1,GRB10,NRP1,PAM,VCAM1,ABCC9,ADM,CRB2,NPNT,FLRT2,LAMB2,GM13306	18628	2.91571	1.54385
1	TRUE	0.0302	1167	74	14	0.189	0.012	GO:0040011	BP	23	locomotion	1	AMOTL1,WWC1,TRIP6,CD151,NRP1,ITGA6,JAG1,VCAM1,CRB2,DOCK5,FLRT2,LAMB2,GM13306,CDK5R2	18628	3.01989	1.5945
1	TRUE	0.0302	53	64	3	0.047	0.057	GO:0007229	BP	8	integrin-mediated signaling pathway	1	LOXL3,NRP1,TLN1	18628	16.4752	4.04223
1	TRUE	0.0302	96	9	2	0.222	0.021	GO:0060090	MF	49	molecular adaptor activity	1	WWC1,GRB10	18628	43.1204	5.4303
1	TRUE	0.031	11	82	2	0.024	0.182	GO:0036158	BP	5	outer dynein arm assembly	2	DNAIC2,CCDC114	18628	41.3038	5.3682
1	TRUE	0.0315	347	74	7	0.095	0.02	GO:0030335	BP	23	positive regulation of cell migration	3	AMOTL1,TRIP6,CD151,NRP1,ITGA6,DOCK5,GM13306	18628	5.07812	2.34429
1	TRUE	0.0317	146	54	4	0.074	0.027	GO:0061138	BP	13	morphogenesis of a branching epithelium	4	NRP1,ADM,NPNT,AGTR2	18628	9.45104	3.24047
1	TRUE	0.032	68	54	3	0.056	0.044	GO:0003014	BP	33	renal system process	1	SULF2,ADM,AGTR2	18628	15.219	3.9278
1	TRUE	0.0331	69	54	3	0.056	0.043	GO:0072080	BP	13	nephron tubule development	3	JAG1,NPNT,AGTR2	18628	14.9984	3.90674
1	TRUE	0.0337	261	74	6	0.081	0.023	GO:0045785	BP	48	positive regulation of cell adhesion	2	COL26A1,NRP1,ITGA6,VCAM1,NPNT,DOCK5	18628	5.78689	2.53279
1	TRUE	0.0344	29	34	2	0.059	0.069	GO:2000249	BP	29	regulation of actin cytoskeleton reorganization	1	NRP1,GM13306	18628	37.785	5.23974
1	TRUE	0.0344	357	74	7	0.095	0.02	GO:2000147	BP	23	positive regulation of cell motility	2	AMOTL1,TRIP6,CD151,NRP1,ITGA6,DOCK5,GM13306	18628	4.93588	2.30331
1	TRUE	0.0349	205	93	6	0.065	0.029	GO:0007018	BP	23	microtubule-based movement	2	CFAP54,KIF9,DNAIC2,NME5,CCDC114,DNAH7B	18628	5.86247	2.55151
1	TRUE	0.0358	52	74	3	0.041	0.058	GO:0097755	BP	40	positive regulation of blood vessel diameter	1	ADM,DOCK5,AGTR2	18628	14.5229	3.86025
1	TRUE	0.0358	581	74	9	0.122	0.015	GO:0030334	BP	23	regulation of cell migration	2	AMOTL1,TRIP6,CD151,NRP1,ITGA6,JAG1,DOCK5,FLRT2,GM13306	18628	3.89943	1.96326
1	TRUE	0.0358	158	54	4	0.074	0.025	GO:0001763	BP	13	morphogenesis of a branching structure	2	NRP1,ADM,NPNT,AGTR2	18628	8.73324	3.12652
1	TRUE	0.0358	383	54	6	0.111	0.016	GO:0002009	BP	13	morphogenesis of an epithelium	3	CD151,NRP1,JAG1,ADM,NPNT,AGTR2	18628	5.40412	2.43406
1	TRUE	0.0358	73	54	3	0.056	0.041	GO:0061326	BP	13	renal tubule development	2	JAG1,NPNT,AGTR2	18628	14.1766	3.82544
1	TRUE	0.0379	371	74	7	0.095	0.019	GO:0051272	BP	23	positive regulation of cellular component movement	2	AMOTL1,TRIP6,CD151,NRP1,ITGA6,DOCK5,GM13306	18628	4.74962	2.24781
1	TRUE	0.0389	40	28	2	0.071	0.05	GO:0060711	BP	30	labyrinthine layer development	1	VCAM1,ADM	18628	33.2643	5.0559
1	TRUE	0.0401	616	35	6	0.171	0.01	GO:0007167	BP	12	enzyme linked receptor protein signaling pathway	1	SULF2,GRB10,NRP1,CRB2,NPNT,FLRT2	18628	5.18404	2.37408
1	TRUE	0.0408	1819	74	18	0.243	0.01	GO:0009653	BP	13	anatomical structure morphogenesis	1	SULF2,CD151,NRP1,ITGA6,JAG1,VCAM1,LRFN1,ADM,CDH11,CRB2,NPNT,DOCK5,FLRT2,ISLR2,LAMB2,NECTIN2,AGTR2,CDK5R2	18628	2.491	1.31673
1	TRUE	0.0417	26	47	2	0.043	0.077	GO:0004601	MF	28	peroxidase activity	1	MGST1,PXDN	18628	30.4877	4.93016
1	TRUE	0.042	382	74	7	0.095	0.018	GO:0040017	BP	23	positive regulation of locomotion	2	AMOTL1,TRIP6,CD151,NRP1,ITGA6,DOCK5,GM13306	18628	4.61285	2.20566
1	TRUE	0.043	749	72	10	0.139	0.013	GO:0010562	BP	7	positive regulation of phosphorus metabolic process	1	TPD52L1,WWC1,GRB10,NRP1,ITGA6,MAP3K21,NPNT,TNFRSF19,AGTR2,CDK5R2	18628	3.45424	1.78837
1	TRUE	0.043	749	72	10	0.139	0.013	GO:0045937	BP	7	positive regulation of phosphate metabolic process	2	TPD52L1,WWC1,GRB10,NRP1,ITGA6,MAP3K21,NPNT,TNFRSF19,AGTR2,CDK5R2	18628	3.45424	1.78837
1	TRUE	0.0444	28	45	2	0.044	0.071	GO:0035850	BP	13	epithelial cell differentiation involved in kidney development	1	JAG1,LAMB2	18628	29.5683	4.88598
1	TRUE	0.0449	45	28	2	0.071	0.044	GO:0031102	BP	4	neuron projection regeneration	2	ADM,LAMB2	18628	29.5683	4.88598
1	TRUE	0.0449	611	74	9	0.122	0.015	GO:2000145	BP	23	regulation of cell motility	1	AMOTL1,TRIP6,CD151,NRP1,ITGA6,JAG1,DOCK5,FLRT2,GM13306	18628	3.70797	1.89063
1	TRUE	0.0449	24	54	2	0.037	0.083	GO:0072210	BP	13	metanephric nephron development	1	LAMB2,AGTR2	18628	28.7469	4.84534
1	TRUE	0.0453	287	33	4	0.121	0.014	GO:0009611	BP	45	response to wounding	1	SULF2,CD151,ADM,LAMB2	18628	7.86738	2.97588
1	TRUE	0.0453	38	34	2	0.059	0.053	GO:0048010	BP	46	vascular endothelial growth factor receptor signaling pathway	1	GRB10,NRP1	18628	28.8359	4.84979
1	TRUE	0.0453	408	21	4	0.19	0.01	GO:0016491	MF	28	oxidoreductase activity	1	MGST1,PAM,VCAM1,HEPH	18628	8.69655	3.12044
1	TRUE	0.0453	28	47	2	0.043	0.071	GO:0016684	MF	28	oxidoreductase activity, acting on peroxide as acceptor	2	MGST1,PXDN	18628	28.31	4.82324
1	TRUE	0.0462	25	54	2	0.037	0.08	GO:0010922	BP	43	positive regulation of phosphatase activity	1	NPNT,AGTR2	18628	27.597	4.78644
1	TRUE	0.0462	821	18	5	0.278	0.006	GO:0044877	MF	2	protein-containing complex binding	1	GRB10,MRC2,CD151,VCAM1,LAMB2	18628	6.30261	2.65595

## Sheet: Cluster3
query.number	significant	p.value	term.size	query.size	overlap.size	precision	recall	term.id	domain	subgraph.number	term.name	relative.depth	intersection	bg_size	fold_enrichment	log2_fold_enrichment
1	TRUE	0.000125	232	71	10	0.141	0.043	GO:0031589	BP	8	cell-substrate adhesion	3	ACVRL1,BCAM,VTN,CTGF,ENPP2,WNT4,NINJ1,RHOD,ECM2,FZD4	18628	11.3089	3.49939
1	TRUE	0.000209	139	71	8	0.113	0.058	GO:0007160	BP	8	cell-matrix adhesion	4	ACVRL1,BCAM,VTN,CTGF,ENPP2,WNT4,NINJ1,RHOD	18628	15.1002	3.9165
1	TRUE	0.000346	750	82	17	0.207	0.023	GO:0022610	BP	8	biological adhesion	1	ACVRL1,BCAM,VTN,CTGF,ENPP2,TINAGL1,MCAM,NT5E,TGFBI,WNT4,TGM2,NINJ1,GBP7,RHOD,ECM2,FZD4,EMCN	18628	5.1492	2.36435
1	TRUE	0.000346	153	71	8	0.113	0.052	GO:0010810	BP	8	regulation of cell-substrate adhesion	4	ACVRL1,VTN,ENPP2,WNT4,NINJ1,RHOD,ECM2,FZD4	18628	13.7185	3.77805
1	TRUE	0.000775	618	55	12	0.218	0.019	GO:0043169	MF	63	cation binding	2	S100A6,CP,PLTP,SPARC,ANXA11,ENPP2,IFIH1,ENPEP,NT5E,DDX58,PGP,PLA2G4A	18628	6.57652	2.71732
1	TRUE	0.00107	744	82	16	0.195	0.022	GO:0007155	BP	8	cell adhesion	2	ACVRL1,BCAM,VTN,CTGF,ENPP2,TINAGL1,MCAM,NT5E,TGFBI,WNT4,TGM2,NINJ1,RHOD,ECM2,FZD4,EMCN	18628	4.88539	2.28847
1	TRUE	0.00121	1303	91	23	0.253	0.018	GO:0043167	MF	63	ion binding	1	ACVRL1,S100A6,CP,VTN,PLTP,SPARC,CTGF,ANXA11,ENPP2,PARP9,CFH,IFIH1,ENPEP,PCOLCE,NT5E,TGM2,DDX58,GSTM2,RHOD,PGP,ECM2,CAVIN2,PLA2G4A	18628	3.61334	1.85333
1	TRUE	0.00121	550	55	11	0.2	0.02	GO:0046872	MF	63	metal ion binding	3	S100A6,CP,SPARC,ANXA11,ENPP2,IFIH1,ENPEP,NT5E,DDX58,PGP,PLA2G4A	18628	6.77382	2.75997
1	TRUE	0.00121	45	82	5	0.061	0.111	GO:0050840	MF	37	extracellular matrix binding	1	BCAM,VTN,SPARC,TINAGL1,TGFBI	18628	25.2412	4.65771
1	TRUE	0.00141	48	82	5	0.061	0.104	GO:0005518	MF	39	collagen binding	2	VTN,SPARC,PCOLCE,TGFBI,ECM2	18628	23.6636	4.5646
1	TRUE	0.0018	701	113	18	0.159	0.026	GO:0006952	BP	5	defense response	2	SERPINF1,SERINC5,SLA,PARP9,IFITM3,CFH,MR1,IFIH1,PRDX1,NUPR1,RAB20,NT5E,COLEC12,TGM2,GBP7,DDX58,HTR2C,PLA2G4A	18628	4.23294	2.08166
1	TRUE	0.00218	396	81	11	0.136	0.028	GO:0048514	BP	43	blood vessel morphogenesis	3	ACVRL1,SPARC,CTGF,THBS2,ENPEP,MCAM,CTSH,WNT4,FZD4,EMCN,RNF213	18628	6.3882	2.67541
1	TRUE	0.00245	4	28	2	0.071	0.5	GO:0035546	BP	7	interferon-beta secretion	2	IFIH1,DDX58	18628	332.643	8.37783
1	TRUE	0.00245	4	28	2	0.071	0.5	GO:0035547	BP	7	regulation of interferon-beta secretion	3	IFIH1,DDX58	18628	332.643	8.37783
1	TRUE	0.00245	4	28	2	0.071	0.5	GO:0035549	BP	7	positive regulation of interferon-beta secretion	3	IFIH1,DDX58	18628	332.643	8.37783
1	TRUE	0.00283	496	81	12	0.148	0.024	GO:0001944	BP	43	vasculature development	1	ACVRL1,SPARC,CTGF,THBS2,TMEM204,ENPEP,MCAM,CTSH,WNT4,FZD4,EMCN,RNF213	18628	5.56392	2.4761
1	TRUE	0.00297	5	28	2	0.071	0.4	GO:0072641	BP	7	type I interferon secretion	1	IFIH1,DDX58	18628	266.114	8.0559
1	TRUE	0.00297	5	28	2	0.071	0.4	GO:0072642	BP	7	interferon-alpha secretion	2	IFIH1,DDX58	18628	266.114	8.0559
1	TRUE	0.00297	5	28	2	0.071	0.4	GO:1902739	BP	7	regulation of interferon-alpha secretion	3	IFIH1,DDX58	18628	266.114	8.0559
1	TRUE	0.00297	5	28	2	0.071	0.4	GO:1902741	BP	7	positive regulation of interferon-alpha secretion	1	IFIH1,DDX58	18628	266.114	8.0559
1	TRUE	0.00297	507	81	12	0.148	0.024	GO:0072358	BP	43	cardiovascular system development	1	ACVRL1,SPARC,CTGF,THBS2,TMEM204,ENPEP,MCAM,CTSH,WNT4,FZD4,EMCN,RNF213	18628	5.4432	2.44446
1	TRUE	0.00297	83	33	4	0.121	0.048	GO:0001952	BP	8	regulation of cell-matrix adhesion	5	ACVRL1,ENPP2,NINJ1,RHOD	18628	27.2041	4.76575
1	TRUE	0.00297	125	97	7	0.072	0.056	GO:1901681	MF	63	sulfur compound binding	1	VTN,CTGF,CFH,PCOLCE,GSTM2,ECM2,PTGES	18628	10.7543	3.42684
1	TRUE	0.0037	69	80	5	0.062	0.072	GO:0008201	MF	63	heparin binding	2	VTN,CTGF,CFH,PCOLCE,ECM2	18628	16.8732	4.07666
1	TRUE	0.00426	42	71	4	0.056	0.095	GO:0090109	BP	8	regulation of cell-substrate junction assembly	2	ACVRL1,ENPP2,WNT4,RHOD	18628	24.9873	4.64312
1	TRUE	0.00426	42	71	4	0.056	0.095	GO:0051893	BP	8	regulation of focal adhesion assembly	3	ACVRL1,ENPP2,WNT4,RHOD	18628	24.9873	4.64312
1	TRUE	0.00426	184	100	8	0.08	0.043	GO:0008509	MF	33	anion transmembrane transporter activity	4	SLC25A18,SLC16A12,SLC38A3,SERINC5,CLIC6,SLC16A4,SLC13A1,SLC6A13	18628	8.09913	3.01777
1	TRUE	0.00426	32	93	4	0.043	0.125	GO:0008028	MF	33	monocarboxylic acid transmembrane transporter activity	2	SLC16A12,SLC38A3,SLC16A4,SLC6A13	18628	25.0376	4.64603
1	TRUE	0.00426	57	100	5	0.05	0.088	GO:0015171	MF	33	amino acid transmembrane transporter activity	2	SLC25A18,SLC16A12,SLC38A3,SERINC5,SLC6A13	18628	16.3404	4.03037
1	TRUE	0.00432	318	95	10	0.105	0.031	GO:0001525	BP	43	angiogenesis	4	ACVRL1,SERPINF1,SPARC,CTGF,THBS2,ENPEP,MCAM,CTSH,EMCN,RNF213	18628	6.16617	2.62437
1	TRUE	0.00432	8	24	2	0.083	0.25	GO:0008429	MF	50	phosphatidylethanolamine binding	1	PLTP,ANXA11	18628	194.042	7.60022
1	TRUE	0.00432	95	100	6	0.06	0.063	GO:0046943	MF	33	carboxylic acid transmembrane transporter activity	1	SLC25A18,SLC16A12,SLC38A3,SERINC5,SLC16A4,SLC6A13	18628	11.7651	3.55644
1	TRUE	0.00444	96	100	6	0.06	0.062	GO:0005342	MF	33	organic acid transmembrane transporter activity	3	SLC25A18,SLC16A12,SLC38A3,SERINC5,SLC16A4,SLC6A13	18628	11.6425	3.54133
1	TRUE	0.00469	472	81	11	0.136	0.023	GO:0001568	BP	43	blood vessel development	2	ACVRL1,SPARC,CTGF,THBS2,ENPEP,MCAM,CTSH,WNT4,FZD4,EMCN,RNF213	18628	5.35959	2.42212
1	TRUE	0.00469	45	71	4	0.056	0.089	GO:1903391	BP	8	regulation of adherens junction organization	2	ACVRL1,ENPP2,WNT4,RHOD	18628	23.3214	4.54358
1	TRUE	0.00512	274	55	7	0.127	0.026	GO:0046914	MF	63	transition metal ion binding	4	S100A6,CP,ENPP2,IFIH1,ENPEP,NT5E,DDX58	18628	8.65269	3.11315
1	TRUE	0.00643	94	71	5	0.07	0.053	GO:0010811	BP	8	positive regulation of cell-substrate adhesion	4	VTN,ENPP2,WNT4,NINJ1,ECM2	18628	13.9556	3.80278
1	TRUE	0.00643	42	33	3	0.091	0.071	GO:0010812	BP	8	negative regulation of cell-substrate adhesion	1	ACVRL1,ENPP2,FZD4	18628	40.3203	5.33344
1	TRUE	0.00659	9	28	2	0.071	0.222	GO:1904469	BP	47	positive regulation of tumor necrosis factor secretion	1	IFIH1,DDX58	18628	147.841	7.20791
1	TRUE	0.00763	596	81	12	0.148	0.02	GO:0035239	BP	43	tube morphogenesis	2	ACVRL1,SPARC,CTGF,THBS2,ENPEP,MCAM,CTSH,WNT4,TGM2,FZD4,EMCN,RNF213	18628	4.63038	2.21113
1	TRUE	0.00776	441	78	10	0.128	0.023	GO:0030155	BP	8	regulation of cell adhesion	3	ACVRL1,VTN,ENPP2,WNT4,TGM2,NINJ1,RHOD,ECM2,FZD4,EMCN	18628	5.41543	2.43708
1	TRUE	0.0079	3	100	2	0.02	0.667	GO:0009597	BP	5	detection of virus	2	SERINC5,DDX58	18628	124.187	6.95637
1	TRUE	0.00802	313	109	10	0.092	0.032	GO:0045087	BP	5	innate immune response	2	SERINC5,SLA,PARP9,IFITM3,IFIH1,PRDX1,RAB20,COLEC12,GBP7,DDX58	18628	5.46003	2.44891
1	TRUE	0.00817	19	81	3	0.037	0.158	GO:0043171	BP	28	peptide catabolic process	1	ENPEP,CTSH,CPQ	18628	36.3119	5.18237
1	TRUE	0.00852	45	8	2	0.25	0.044	GO:0004620	MF	18	phospholipase activity	2	ENPP2,PLA2G4A	18628	103.489	6.69333
1	TRUE	0.00852	189	24	4	0.167	0.021	GO:0005509	MF	63	calcium ion binding	4	SPARC,ANXA11,ENPP2,PLA2G4A	18628	16.4268	4.03798
1	TRUE	0.00852	93	80	5	0.062	0.054	GO:0005539	MF	63	glycosaminoglycan binding	1	VTN,CTGF,CFH,PCOLCE,ECM2	18628	12.5188	3.64603
1	TRUE	0.00883	57	71	4	0.056	0.07	GO:1901888	BP	8	regulation of cell junction assembly	1	ACVRL1,ENPP2,WNT4,RHOD	18628	18.4117	4.20255
1	TRUE	0.00914	58	71	4	0.056	0.069	GO:0007045	BP	8	cell-substrate adherens junction assembly	3	ACVRL1,ENPP2,WNT4,RHOD	18628	18.0942	4.17746
1	TRUE	0.00914	58	71	4	0.056	0.069	GO:0048041	BP	8	focal adhesion assembly	4	ACVRL1,ENPP2,WNT4,RHOD	18628	18.0942	4.17746
1	TRUE	0.00949	12	28	2	0.071	0.167	GO:0071360	BP	4	cellular response to exogenous dsRNA	2	IFIH1,DDX58	18628	110.881	6.79287
1	TRUE	0.0103	16	111	3	0.027	0.188	GO:0050431	MF	15	transforming growth factor beta binding	1	ACVRL1,VASN,WFIKKN2	18628	31.4662	4.97573
1	TRUE	0.0103	53	8	2	0.25	0.038	GO:0016298	MF	18	lipase activity	1	ENPP2,PLA2G4A	18628	87.8679	6.45726
1	TRUE	0.0117	14	28	2	0.071	0.143	GO:0032727	BP	7	positive regulation of interferon-alpha production	2	IFIH1,DDX58	18628	95.0408	6.57048
1	TRUE	0.0117	14	28	2	0.071	0.143	GO:1990774	BP	47	tumor necrosis factor secretion	1	IFIH1,DDX58	18628	95.0408	6.57048
1	TRUE	0.0117	14	28	2	0.071	0.143	GO:1904467	BP	47	regulation of tumor necrosis factor secretion	1	IFIH1,DDX58	18628	95.0408	6.57048
1	TRUE	0.0124	66	71	4	0.056	0.061	GO:0034333	BP	8	adherens junction assembly	2	ACVRL1,ENPP2,WNT4,RHOD	18628	15.901	3.99104
1	TRUE	0.0124	1848	29	11	0.379	0.006	GO:0032879	BP	14	regulation of localization	1	SLC38A3,PLTP,SPARC,ENPP2,IFIH1,MCAM,TBC1D2,DDX58,RHOD,PLA2G4A,IFI27	18628	3.82348	1.93489
1	TRUE	0.0124	62	8	2	0.25	0.032	GO:0052689	MF	18	carboxylic ester hydrolase activity	1	ENPP2,PLA2G4A	18628	75.1129	6.23099
1	TRUE	0.013	67	71	4	0.056	0.06	GO:0007044	BP	8	cell-substrate junction assembly	2	ACVRL1,ENPP2,WNT4,RHOD	18628	15.6637	3.96935
1	TRUE	0.0134	48	99	4	0.04	0.083	GO:0042737	BP	17	drug catabolic process	1	PRDX1,QPRT,CTSH,NT5E	18628	15.6801	3.97087
1	TRUE	0.0136	16	28	2	0.071	0.125	GO:2000778	BP	25	positive regulation of interleukin-6 secretion	2	IFIH1,DDX58	18628	83.1607	6.37783
1	TRUE	0.0138	261	74	7	0.095	0.027	GO:0045785	BP	8	positive regulation of cell adhesion	3	VTN,ENPP2,WNT4,TGM2,NINJ1,RHOD,ECM2	18628	6.75137	2.75518
1	TRUE	0.0138	133	100	6	0.06	0.045	GO:0008514	MF	33	organic anion transmembrane transporter activity	5	SLC25A18,SLC16A12,SLC38A3,SERINC5,SLC16A4,SLC6A13	18628	8.40361	3.07101
1	TRUE	0.0145	17	28	2	0.071	0.118	GO:0032647	BP	7	regulation of interferon-alpha production	2	IFIH1,DDX58	18628	78.2689	6.29037
1	TRUE	0.0145	17	28	2	0.071	0.118	GO:0039528	BP	5	cytoplasmic pattern recognition receptor signaling pathway in response to virus	3	IFIH1,DDX58	18628	78.2689	6.29037
1	TRUE	0.0152	18	28	2	0.071	0.111	GO:0032607	BP	7	interferon-alpha production	1	IFIH1,DDX58	18628	73.9206	6.20791
1	TRUE	0.0152	742	95	14	0.147	0.019	GO:0048646	BP	43	anatomical structure formation involved in morphogenesis	1	ACVRL1,SERPINF1,MEOX1,VTN,SPARC,CTGF,THBS2,ENPEP,MCAM,CTSH,WNT4,TGM2,EMCN,RNF213	18628	3.6997	1.88741
1	TRUE	0.0152	170	55	5	0.091	0.029	GO:0008270	MF	63	zinc ion binding	5	S100A6,ENPP2,IFIH1,ENPEP,DDX58	18628	9.9615	3.31636
1	TRUE	0.0171	16	33	2	0.061	0.125	GO:0061298	BP	43	retina vasculature development in camera-type eye	1	ACVRL1,FZD4	18628	70.5606	6.14079
1	TRUE	0.0178	348	95	9	0.095	0.026	GO:0031347	BP	5	regulation of defense response	3	SERPINF1,PARP9,CFH,IFIH1,NT5E,COLEC12,TGM2,DDX58,PLA2G4A	18628	5.07114	2.34231
1	TRUE	0.0181	5	113	2	0.018	0.4	GO:0032224	BP	31	positive regulation of synaptic transmission, cholinergic	2	LAMA2,HTR2C	18628	65.9398	6.04308
1	TRUE	0.0181	78	71	4	0.056	0.051	GO:0034332	BP	8	adherens junction organization	1	ACVRL1,ENPP2,WNT4,RHOD	18628	13.4547	3.75004
1	TRUE	0.0182	301	11	3	0.273	0.01	GO:0006820	BP	66	anion transport	1	PLTP,CLIC6,PLA2G4A	18628	16.8783	4.0771
1	TRUE	0.019	205	100	7	0.07	0.034	GO:0098542	BP	5	defense response to other organism	3	SERINC5,PARP9,IFITM3,MR1,IFIH1,GBP7,DDX58	18628	6.36078	2.6692
1	TRUE	0.019	87	113	5	0.044	0.057	GO:0015718	BP	35	monocarboxylic acid transport	1	SLC16A12,SLC38A3,SLC16A4,HTR2C,PLA2G4A	18628	9.47411	3.24399
1	TRUE	0.019	80	71	4	0.056	0.05	GO:0008585	BP	59	female gonad development	3	NUPR1,WNT4,FZD4,PLA2G4A	18628	13.1183	3.71351
1	TRUE	0.0193	185	82	6	0.073	0.032	GO:0043062	BP	52	extracellular structure organization	1	VTN,PLTP,CTGF,TGFBI,FMOD,ECM2	18628	7.3677	2.88121
1	TRUE	0.0202	1167	33	9	0.273	0.008	GO:0040011	BP	14	locomotion	1	ACVRL1,PLTP,SPARC,LAMA2,ENPP2,MCAM,DDX58,RHOD,FZD4	18628	4.35335	2.12213
1	TRUE	0.0207	11	55	2	0.036	0.182	GO:0044548	MF	46	S100 protein binding	1	S100A6,ANXA11	18628	61.5802	5.94439
1	TRUE	0.0209	83	71	4	0.056	0.048	GO:0046545	BP	59	development of primary female sexual characteristics	2	NUPR1,WNT4,FZD4,PLA2G4A	18628	12.6442	3.6604
1	TRUE	0.021	23	28	2	0.071	0.087	GO:0072604	BP	25	interleukin-6 secretion	1	IFIH1,DDX58	18628	57.8509	5.85427
1	TRUE	0.0219	1406	29	9	0.31	0.006	GO:0071702	BP	35	organic substance transport	1	SLC38A3,PLTP,IFIH1,TBC1D2,DDX58,RHOD,FZD4,PLA2G4A,IFI27	18628	4.11174	2.03975
1	TRUE	0.0221	24	28	2	0.071	0.083	GO:0044764	BP	5	multi-organism cellular process	1	IFIH1,DDX58	18628	55.4405	5.79287
1	TRUE	0.0225	734	81	12	0.148	0.016	GO:0035295	BP	43	tube development	1	ACVRL1,SPARC,CTGF,THBS2,ENPEP,MCAM,CTSH,WNT4,TGM2,FZD4,EMCN,RNF213	18628	3.75981	1.91066
1	TRUE	0.0225	347	21	4	0.19	0.012	GO:0030335	BP	14	positive regulation of cell migration	1	SPARC,ENPP2,MCAM,RHOD	18628	10.2253	3.35408
1	TRUE	0.0229	26	27	2	0.074	0.077	GO:0030947	BP	32	regulation of vascular endothelial growth factor receptor signaling pathway	1	TMEM204,FZD4	18628	53.0712	5.72986
1	TRUE	0.0236	26	28	2	0.071	0.077	GO:0032728	BP	7	positive regulation of interferon-beta production	2	IFIH1,DDX58	18628	51.1758	5.67739
1	TRUE	0.0236	26	28	2	0.071	0.077	GO:0002753	BP	5	cytoplasmic pattern recognition receptor signaling pathway	1	IFIH1,DDX58	18628	51.1758	5.67739
1	TRUE	0.0236	106	100	5	0.05	0.047	GO:0051607	BP	5	defense response to virus	2	SERINC5,PARP9,IFITM3,IFIH1,DDX58	18628	8.78679	3.13534
1	TRUE	0.0236	26	28	2	0.071	0.077	GO:0043330	BP	4	response to exogenous dsRNA	1	IFIH1,DDX58	18628	51.1758	5.67739
1	TRUE	0.0236	357	21	4	0.19	0.011	GO:2000147	BP	14	positive regulation of cell motility	2	SPARC,ENPP2,MCAM,RHOD	18628	9.93891	3.31309
1	TRUE	0.0236	30	93	3	0.032	0.1	GO:0015370	MF	33	solute:sodium symporter activity	3	SLC25A18,SLC13A1,SLC6A13	18628	20.0301	4.3241
1	TRUE	0.0242	22	33	2	0.061	0.091	GO:0001945	BP	43	lymph vessel development	2	ACVRL1,TMEM204	18628	51.3168	5.68136
1	TRUE	0.0242	8	89	2	0.022	0.25	GO:0008272	BP	55	sulfate transport	1	SLC13A1,SLC13A4	18628	52.3258	5.70945
1	TRUE	0.0248	9	81	2	0.025	0.222	GO:0043129	BP	13	surfactant homeostasis	2	CTSH,PLA2G4A	18628	51.1056	5.67541
1	TRUE	0.0248	32	91	3	0.033	0.094	GO:0060760	BP	27	positive regulation of response to cytokine stimulus	1	PARP9,IFIH1,DDX58	18628	19.1909	4.26235
1	TRUE	0.0248	41	71	3	0.042	0.073	GO:0001954	BP	8	positive regulation of cell-matrix adhesion	5	ENPP2,WNT4,NINJ1	18628	19.1975	4.26285
1	TRUE	0.0255	632	109	13	0.119	0.021	GO:0006955	BP	5	immune response	1	SERINC5,SLA,PARP9,IFITM3,CFH,MR1,IFIH1,PRDX1,RAB20,CTSH,COLEC12,GBP7,DDX58	18628	3.51533	1.81366
1	TRUE	0.0255	371	21	4	0.19	0.011	GO:0051272	BP	14	positive regulation of cellular component movement	1	SPARC,ENPP2,MCAM,RHOD	18628	9.56386	3.25759
1	TRUE	0.0258	684	100	13	0.13	0.019	GO:0005215	MF	33	transporter activity	1	COX5A,S100A6,SLC25A18,SLC16A12,SLC38A3,PLTP,SERINC5,CLIC6,SLC16A4,SLC13A1,SLC13A4,SLC6A13,ABCA9	18628	3.54041	1.82392
1	TRUE	0.0259	94	71	4	0.056	0.043	GO:0046660	BP	59	female sex differentiation	1	NUPR1,WNT4,FZD4,PLA2G4A	18628	11.1645	3.48085
1	TRUE	0.0259	30	27	2	0.074	0.067	GO:0022602	BP	59	ovulation cycle process	1	FZD4,PLA2G4A	18628	45.9951	5.52341
1	TRUE	0.0259	60	111	4	0.036	0.067	GO:0019955	MF	15	cytokine binding	1	ACVRL1,VASN,WFIKKN2,FZD4	18628	11.188	3.48388
1	TRUE	0.0261	766	81	12	0.148	0.016	GO:0072359	BP	43	circulatory system development	1	ACVRL1,SPARC,CTGF,THBS2,TMEM204,ENPEP,MCAM,CTSH,WNT4,FZD4,EMCN,RNF213	18628	3.60275	1.8491
1	TRUE	0.0261	382	21	4	0.19	0.01	GO:0040017	BP	14	positive regulation of locomotion	1	SPARC,ENPP2,MCAM,RHOD	18628	9.28846	3.21544
1	TRUE	0.0261	35	24	2	0.083	0.057	GO:0005544	MF	67	calcium-dependent phospholipid binding	1	ANXA11,PLA2G4A	18628	44.3524	5.47094
1	TRUE	0.0261	898	97	15	0.155	0.017	GO:0043168	MF	63	anion binding	2	ACVRL1,VTN,PLTP,CTGF,ANXA11,PARP9,CFH,PCOLCE,TGM2,GSTM2,RHOD,ECM2,CAVIN2,PTGES,PLA2G4A	18628	3.20782	1.68159
1	TRUE	0.0267	25	33	2	0.061	0.08	GO:0001937	BP	69	negative regulation of endothelial cell proliferation	1	ACVRL1,SPARC	18628	45.1588	5.49693
1	TRUE	0.0267	2126	115	30	0.261	0.014	GO:0006950	BP	5	response to stress	1	ACVRL1,SERPINF1,NQO1,SLC38A3,CTGF,SERINC5,MATN2,SLA,PARP9,IFITM3,1500015O10RIK,CFH,MR1,IFIH1,PRDX1,NUPR1,RAB20,NT5E,COLEC12,WNT4,TGM2,CPQ,VASN,GBP7,DDX58,GSTM2,HTR2C,FZD4,PLA2G4A,FIGNL2	18628	2.28574	1.19266
1	TRUE	0.0267	25	33	2	0.061	0.08	GO:0001953	BP	8	negative regulation of cell-matrix adhesion	2	ACVRL1,ENPP2	18628	45.1588	5.49693
1	TRUE	0.0277	45	71	3	0.042	0.067	GO:0035567	BP	9	non-canonical Wnt signaling pathway	1	WNT4,FZD4,RNF213	18628	17.4911	4.12855
1	TRUE	0.0292	193	91	6	0.066	0.031	GO:0031349	BP	5	positive regulation of defense response	3	PARP9,IFIH1,COLEC12,TGM2,DDX58,PLA2G4A	18628	6.36383	2.6699
1	TRUE	0.0292	581	33	6	0.182	0.01	GO:0030334	BP	14	regulation of cell migration	3	ACVRL1,SPARC,ENPP2,MCAM,DDX58,RHOD	18628	5.82945	2.54336
1	TRUE	0.0295	33	28	2	0.071	0.061	GO:0098586	BP	5	cellular response to virus	2	IFIH1,DDX58	18628	40.3203	5.33344
1	TRUE	0.0295	118	10	2	0.2	0.017	GO:0097164	BP	22	ammonium ion metabolic process	1	ENPP2,NPR1	18628	31.5729	4.98061
1	TRUE	0.0299	11	81	2	0.025	0.182	GO:0048875	BP	13	chemical homeostasis within a tissue	1	CTSH,PLA2G4A	18628	41.8137	5.3859
1	TRUE	0.03	8	113	2	0.018	0.25	GO:0032222	BP	31	regulation of synaptic transmission, cholinergic	1	LAMA2,HTR2C	18628	41.2124	5.36501
1	TRUE	0.0303	152	82	5	0.061	0.033	GO:0030198	BP	52	extracellular matrix organization	2	VTN,CTGF,TGFBI,FMOD,ECM2	18628	7.47272	2.90163
1	TRUE	0.0303	76	95	4	0.042	0.053	GO:2000181	BP	43	negative regulation of blood vessel morphogenesis	3	SERPINF1,SPARC,THBS2,WNT4	18628	10.3202	3.3674
1	TRUE	0.0303	23	41	2	0.049	0.087	GO:0043236	MF	37	laminin binding	1	BCAM,TINAGL1	18628	39.508	5.30407
1	TRUE	0.0303	10	93	2	0.022	0.2	GO:0005328	MF	33	neurotransmitter:sodium symporter activity	1	SLC25A18,SLC6A13	18628	40.0602	5.3241
1	TRUE	0.0319	38	27	2	0.074	0.053	GO:0048010	BP	32	vascular endothelial growth factor receptor signaling pathway	1	TMEM204,FZD4	18628	36.3119	5.18237
1	TRUE	0.0319	38	27	2	0.074	0.053	GO:0042698	BP	59	ovulation cycle	1	FZD4,PLA2G4A	18628	36.3119	5.18237
1	TRUE	0.0322	611	33	6	0.182	0.01	GO:2000145	BP	14	regulation of cell motility	2	ACVRL1,SPARC,ENPP2,MCAM,DDX58,RHOD	18628	5.54322	2.47072
1	TRUE	0.0328	14	71	2	0.028	0.143	GO:1905939	BP	42	regulation of gonad development	1	NUPR1,WNT4	18628	37.4809	5.22808
1	TRUE	0.0331	38	28	2	0.071	0.053	GO:0032481	BP	7	positive regulation of type I interferon production	1	IFIH1,DDX58	18628	35.015	5.1299
1	TRUE	0.0341	11	93	2	0.022	0.182	GO:0005283	MF	33	amino acid:sodium symporter activity	1	SLC25A18,SLC6A13	18628	36.4184	5.18659
1	TRUE	0.0344	39	28	2	0.071	0.051	GO:0032648	BP	7	regulation of interferon-beta production	2	IFIH1,DDX58	18628	34.1172	5.09243
1	TRUE	0.0346	82	95	4	0.042	0.049	GO:1901343	BP	43	negative regulation of vasculature development	2	SERPINF1,SPARC,THBS2,WNT4	18628	9.56508	3.25778
1	TRUE	0.0351	40	28	2	0.071	0.05	GO:0032608	BP	7	interferon-beta production	1	IFIH1,DDX58	18628	33.2643	5.0559
1	TRUE	0.0352	46	25	2	0.08	0.043	GO:0031338	BP	44	regulation of vesicle fusion	1	TBC1D2,PLA2G4A	18628	32.3965	5.01777
1	TRUE	0.0369	1025	29	7	0.241	0.007	GO:0042886	BP	35	amide transport	1	SLC38A3,PLTP,IFIH1,TBC1D2,DDX58,RHOD,IFI27	18628	4.38675	2.13315
1	TRUE	0.0369	821	82	12	0.146	0.015	GO:0044877	MF	39	protein-containing complex binding	1	ACVRL1,FCGRT,VTN,SPARC,CTGF,IFIH1,PCOLCE,CTSH,TGFBI,COLEC12,ECM2,FZD4	18628	3.3204	1.73136
1	TRUE	0.0372	75	109	4	0.037	0.053	GO:0034341	BP	5	response to interferon-gamma	3	PARP9,IFITM3,RAB20,GBP7	18628	9.11462	3.18818
1	TRUE	0.0383	833	102	14	0.137	0.017	GO:0080134	BP	5	regulation of response to stress	2	SERPINF1,CTGF,PARP9,CFH,IFIH1,PRDX1,NT5E,COLEC12,WNT4,TGM2,DDX58,FZD4,PLA2G4A,FIGNL2	18628	3.06937	1.61794
1	TRUE	0.0384	575	100	11	0.11	0.019	GO:0022857	MF	33	transmembrane transporter activity	2	COX5A,S100A6,SLC25A18,SLC16A12,SLC38A3,SERINC5,CLIC6,SLC16A4,SLC13A1,SLC6A13,ABCA9	18628	3.56362	1.83334
1	TRUE	0.039	163	27	3	0.111	0.018	GO:0006869	BP	35	lipid transport	2	PLTP,FZD4,PLA2G4A	18628	12.698	3.66653
1	TRUE	0.0391	87	95	4	0.042	0.046	GO:0061134	MF	51	peptidase regulator activity	1	SERPINF1,CAST,PCOLCE,CTSH	18628	9.01537	3.17239
1	TRUE	0.0395	494	100	10	0.1	0.02	GO:0015075	MF	33	ion transmembrane transporter activity	3	COX5A,S100A6,SLC25A18,SLC16A12,SLC38A3,SERINC5,CLIC6,SLC16A4,SLC13A1,SLC6A13	18628	3.77085	1.91489
1	TRUE	0.0407	138	100	5	0.05	0.036	GO:0009615	BP	5	response to virus	1	SERINC5,PARP9,IFITM3,IFIH1,DDX58	18628	6.74928	2.75473
1	TRUE	0.0407	1026	59	11	0.186	0.011	GO:0051674	BP	14	localization of cell	1	ACVRL1,VTN,PLTP,SPARC,CTGF,SLA,ENPP2,ENPEP,MCAM,DDX58,RHOD	18628	3.38501	1.75916
1	TRUE	0.0407	1026	59	11	0.186	0.011	GO:0048870	BP	14	cell motility	2	ACVRL1,VTN,PLTP,SPARC,CTGF,SLA,ENPP2,ENPEP,MCAM,DDX58,RHOD	18628	3.38501	1.75916
1	TRUE	0.0407	666	33	6	0.182	0.009	GO:0040012	BP	14	regulation of locomotion	1	ACVRL1,SPARC,ENPP2,MCAM,DDX58,RHOD	18628	5.08545	2.34638
1	TRUE	0.0409	13	93	2	0.022	0.154	GO:0005416	MF	33	amino acid:cation symporter activity	3	SLC25A18,SLC6A13	18628	30.8156	4.94559
1	TRUE	0.0412	134	33	3	0.091	0.022	GO:0034329	BP	8	cell junction assembly	1	ACVRL1,ENPP2,RHOD	18628	12.6377	3.65966
1	TRUE	0.0419	67	21	2	0.095	0.03	GO:0097581	BP	12	lamellipodium organization	1	ENPP2,RHOD	18628	26.479	4.72678
1	TRUE	0.0419	47	28	2	0.071	0.043	GO:0032755	BP	25	positive regulation of interleukin-6 production	1	IFIH1,DDX58	18628	28.31	4.82324
1	TRUE	0.0419	105	14	2	0.143	0.019	GO:0010634	BP	14	positive regulation of epithelial cell migration	1	SPARC,ENPP2	18628	25.3442	4.66358
1	TRUE	0.0421	53	81	3	0.037	0.057	GO:0008238	MF	11	exopeptidase activity	1	ENPEP,CTSH,CPQ	18628	13.0175	3.70238
1	TRUE	0.0427	679	33	6	0.182	0.009	GO:0051270	BP	14	regulation of cellular component movement	1	ACVRL1,SPARC,ENPP2,MCAM,DDX58,RHOD	18628	4.98808	2.31849
1	TRUE	0.0433	49	28	2	0.071	0.041	GO:0071359	BP	4	cellular response to dsRNA	1	IFIH1,DDX58	18628	27.1545	4.76312
1	TRUE	0.0433	43	100	3	0.03	0.07	GO:0015179	MF	33	L-amino acid transmembrane transporter activity	3	SLC25A18,SLC38A3,SERINC5	18628	12.9963	3.70003
1	TRUE	0.0453	1219	113	19	0.168	0.016	GO:0009605	BP	73	response to external stimulus	1	SERPINF1,SLC38A3,LAMA2,SERINC5,MATN2,ENPP2,PARP9,IFITM3,CFH,MR1,IFIH1,NT5E,WNT4,TGM2,GBP7,DDX58,HTR2C,RBP1,PLA2G4A	18628	2.56944	1.36145
1	TRUE	0.0459	221	95	6	0.063	0.027	GO:1901342	BP	43	regulation of vasculature development	1	ACVRL1,SERPINF1,SPARC,THBS2,CTSH,WNT4	18628	5.32355	2.41239
1	TRUE	0.0459	19	71	2	0.028	0.105	GO:0032967	BP	49	positive regulation of collagen biosynthetic process	1	CTGF,WNT4	18628	27.6175	4.78751
1	TRUE	0.0459	59	77	3	0.039	0.051	GO:0015238	MF	33	drug transmembrane transporter activity	3	SLC25A18,SLC16A12,SLC38A3	18628	12.3011	3.62072
1	TRUE	0.0459	48	93	3	0.032	0.062	GO:0015294	MF	33	solute:cation symporter activity	2	SLC25A18,SLC13A1,SLC6A13	18628	12.5188	3.64603
1	TRUE	0.0463	52	28	2	0.071	0.038	GO:0032760	BP	47	positive regulation of tumor necrosis factor production	1	IFIH1,DDX58	18628	25.5879	4.67739
1	TRUE	0.0463	14	97	2	0.021	0.143	GO:1900750	MF	63	oligopeptide binding	1	GSTM2,PTGES	18628	27.4345	4.77792
1	TRUE	0.0463	14	97	2	0.021	0.143	GO:0043295	MF	63	glutathione binding	1	GSTM2,PTGES	18628	27.4345	4.77792
1	TRUE	0.047	53	28	2	0.071	0.038	GO:1903557	BP	47	positive regulation of tumor necrosis factor superfamily cytokine production	1	IFIH1,DDX58	18628	25.1051	4.64991
1	TRUE	0.047	1236	11	4	0.364	0.003	GO:0051049	BP	14	regulation of transport	2	PLTP,IFIH1,PLA2G4A,IFI27	18628	5.48044	2.45429
1	TRUE	0.0485	20	71	2	0.028	0.1	GO:0010714	BP	49	positive regulation of collagen metabolic process	1	CTGF,WNT4	18628	26.2366	4.71351
1	TRUE	0.0485	50	93	3	0.032	0.06	GO:0015293	MF	33	symporter activity	1	SLC25A18,SLC13A1,SLC6A13	18628	12.0181	3.58713
1	TRUE	0.0492	255	113	7	0.062	0.027	GO:1901615	BP	10	organic hydroxy compound metabolic process	1	PLTP,NPR1,WNT4,CPQ,HTR2C,PGP,RBP1	18628	4.52528	2.17801
1	TRUE	0.0492	192	27	3	0.111	0.016	GO:0010876	BP	35	lipid localization	1	PLTP,FZD4,PLA2G4A	18628	10.7801	3.4303

## Sheet: Cluster4
query.number	significant	p.value	term.size	query.size	overlap.size	precision	recall	term.id	domain	subgraph.number	term.name	relative.depth	intersection	bg_size	fold_enrichment	log2_fold_enrichment
1	TRUE	0.0384	84	9	2	0.222	0.024	GO:2000177	BP	8	regulation of neural precursor cell proliferation	1	GLI1,SPINT2	18628	49.2804	5.62294
1	TRUE	0.0384	95	4	2	0.5	0.021	GO:0031099	BP	9	regeneration	1	NEFL,GLI1	18628	98.0421	6.61533
1	TRUE	0.0395	287	4	2	0.5	0.007	GO:0009611	BP	29	response to wounding	1	NEFL,GLI1	18628	32.453	5.02028
1	TRUE	0.045	138	9	2	0.222	0.014	GO:0061351	BP	8	neural precursor cell proliferation	1	GLI1,SPINT2	18628	29.9968	4.90674
1	TRUE	0.0481	152	9	2	0.222	0.013	GO:0030198	BP	6	extracellular matrix organization	1	NID1,SPINT2	18628	27.2339	4.76733
1	TRUE	0.0499	94	17	2	0.118	0.021	GO:0010811	BP	40	positive regulation of cell-substrate adhesion	1	NID1,UTRN	18628	23.3141	4.54313

## Sheet: Cluster5
query.number	significant	p.value	term.size	query.size	overlap.size	precision	recall	term.id	domain	subgraph.number	term.name	relative.depth	intersection	bg_size	fold_enrichment	log2_fold_enrichment
1	TRUE	0.000109	93	18	5	0.278	0.054	GO:0031497	BP	1	chromatin assembly	5	HIST1H1D,HIST3H2BA,HIST2H2AA2,HIST1H4F,HIST4H4	18311	54.6924	5.77327
1	TRUE	0.000109	101	18	5	0.278	0.05	GO:0034728	BP	1	nucleosome organization	4	HIST1H1D,HIST3H2BA,HIST2H2AA2,HIST1H4F,HIST4H4	18311	50.3603	5.65421
1	TRUE	0.000119	118	18	5	0.278	0.042	GO:0006323	BP	1	DNA packaging	6	HIST1H1D,HIST3H2BA,HIST2H2AA2,HIST1H4F,HIST4H4	18311	43.105	5.42978
1	TRUE	0.000119	113	18	5	0.278	0.044	GO:0006333	BP	1	chromatin assembly or disassembly	4	HIST1H1D,HIST3H2BA,HIST2H2AA2,HIST1H4F,HIST4H4	18311	45.0123	5.49225
1	TRUE	0.000172	310	36	8	0.222	0.026	GO:0001525	BP	1	angiogenesis	3	NFE2L2,CTGF,WNT5A,ANGPT1,VEGFA,ADM,NOTCH3,PRKD2	18311	13.1262	3.71437
1	TRUE	0.00019	149	18	5	0.278	0.034	GO:0071103	BP	1	DNA conformation change	5	HIST1H1D,HIST3H2BA,HIST2H2AA2,HIST1H4F,HIST4H4	18311	34.1368	5.09326
1	TRUE	0.00019	461	36	9	0.25	0.02	GO:0001568	BP	1	blood vessel development	3	NFE2L2,CTGF,WNT5A,ANGPT1,VEGFA,ADM,ATP7A,NOTCH3,PRKD2	18311	9.93004	3.3118
1	TRUE	0.00019	70	36	5	0.139	0.071	GO:0010595	BP	1	positive regulation of endothelial cell migration	7	NFE2L2,WNT5A,ANGPT1,VEGFA,PRKD2	18311	36.3313	5.18314
1	TRUE	0.000193	153	18	5	0.278	0.033	GO:0071824	BP	1	protein-DNA complex subunit organization	4	HIST1H1D,HIST3H2BA,HIST2H2AA2,HIST1H4F,HIST4H4	18311	33.2444	5.05504
1	TRUE	0.000222	485	36	9	0.25	0.019	GO:0001944	BP	1	vasculature development	4	NFE2L2,CTGF,WNT5A,ANGPT1,VEGFA,ADM,ATP7A,NOTCH3,PRKD2	18311	9.43866	3.23858
1	TRUE	0.000243	496	36	9	0.25	0.018	GO:0072358	BP	1	cardiovascular system development	4	NFE2L2,CTGF,WNT5A,ANGPT1,VEGFA,ADM,ATP7A,NOTCH3,PRKD2	18311	9.22933	3.20623
1	TRUE	0.000277	138	12	4	0.333	0.029	GO:0030323	BP	1	respiratory tube development	4	MMP14,CTGF,WNT5A,ATP7A	18311	44.2295	5.46694
1	TRUE	0.000277	135	12	4	0.333	0.03	GO:0030324	BP	1	lung development	4	MMP14,CTGF,WNT5A,ATP7A	18311	45.2123	5.49864
1	TRUE	0.000277	385	36	8	0.222	0.021	GO:0048514	BP	1	blood vessel morphogenesis	4	NFE2L2,CTGF,WNT5A,ANGPT1,VEGFA,ADM,NOTCH3,PRKD2	18311	10.5691	3.40178
1	TRUE	0.000277	110	27	5	0.185	0.045	GO:0045766	BP	1	positive regulation of angiogenesis	4	NFE2L2,WNT5A,VEGFA,ADM,PRKD2	18311	30.8266	4.9461
1	TRUE	0.000277	75	18	4	0.222	0.053	GO:0006334	BP	1	nucleosome assembly	3	HIST3H2BA,HIST2H2AA2,HIST1H4F,HIST4H4	18311	54.2548	5.76168
1	TRUE	0.000321	705	36	10	0.278	0.014	GO:0035295	BP	1	tube development	3	MMP14,NFE2L2,CTGF,WNT5A,ANGPT1,VEGFA,ADM,ATP7A,NOTCH3,PRKD2	18311	7.21474	2.85095
1	TRUE	0.000342	42	36	4	0.111	0.095	GO:0043536	BP	1	positive regulation of blood vessel endothelial cell migration	8	NFE2L2,ANGPT1,VEGFA,PRKD2	18311	48.4418	5.59818
1	TRUE	0.000378	157	12	4	0.333	0.025	GO:0060541	BP	1	respiratory system development	4	MMP14,CTGF,WNT5A,ATP7A	18311	38.8769	5.28084
1	TRUE	0.000379	832	47	11	0.234	0.013	GO:0051241	BP	1	negative regulation of multicellular organismal process	4	NFE2L2,WNT5A,ANGPT1,VEGFA,SIGIRR,ADM,LDLR,NOTCH3,HIST1H4F,NUTF2-PS1,HIST4H4	18311	5.15091	2.36483
1	TRUE	0.000379	575	36	9	0.25	0.016	GO:0035239	BP	1	tube morphogenesis	3	MMP14,NFE2L2,CTGF,WNT5A,ANGPT1,VEGFA,ADM,NOTCH3,PRKD2	18311	7.9613	2.993
1	TRUE	0.000379	125	27	5	0.185	0.04	GO:1904018	BP	1	positive regulation of vasculature development	3	NFE2L2,WNT5A,VEGFA,ADM,PRKD2	18311	27.1274	4.76168
1	TRUE	0.000379	103	36	5	0.139	0.049	GO:0010634	BP	1	positive regulation of epithelial cell migration	6	NFE2L2,WNT5A,ANGPT1,VEGFA,PRKD2	18311	24.6912	4.62593
1	TRUE	0.000379	13	36	3	0.083	0.231	GO:0030949	BP	1	positive regulation of vascular endothelial growth factor receptor signaling pathway	4	ANGPT1,VEGFA,PRKD2	18311	117.378	6.87502
1	TRUE	0.000622	116	36	5	0.139	0.043	GO:0010594	BP	1	regulation of endothelial cell migration	6	NFE2L2,WNT5A,ANGPT1,VEGFA,PRKD2	18311	21.9241	4.45445
1	TRUE	0.000774	2021	47	16	0.34	0.008	GO:0051239	BP	1	regulation of multicellular organismal process	3	MMP14,NFE2L2,CTGF,WNT5A,ANGPT1,VEGFA,SIGIRR,SPP1,ADM,LDLR,NOTCH3,PRKD2,SLN,HIST1H4F,NUTF2-PS1,HIST4H4	18311	3.08438	1.62498
1	TRUE	0.000907	344	36	7	0.194	0.02	GO:0030335	BP	1	positive regulation of cell migration	5	MMP14,NFE2L2,WNT5A,ANGPT1,VEGFA,ATP7A,PRKD2	18311	10.3502	3.37159
1	TRUE	0.00096	228	37	6	0.162	0.026	GO:0031589	BP	1	cell-substrate adhesion	3	MMP14,CTGF,ANGPT1,VEGFA,SPP1,FREM1	18311	13.0235	3.70304
1	TRUE	0.00096	20	36	3	0.083	0.15	GO:0043114	BP	1	regulation of vascular permeability	3	ANGPT1,VEGFA,ADM	18311	76.2958	6.25353
1	TRUE	0.00096	16	5	2	0.4	0.125	GO:1904738	BP	1	vascular associated smooth muscle cell migration	6	NFE2L2,ATP7A	18311	457.775	8.83849
1	TRUE	0.00096	136	36	5	0.139	0.037	GO:0061138	BP	1	morphogenesis of a branching epithelium	5	MMP14,WNT5A,ANGPT1,VEGFA,ADM	18311	18.7	4.22496
1	TRUE	0.00096	16	5	2	0.4	0.125	GO:0098869	BP	1	cellular oxidant detoxification	5	NFE2L2,ATP7A	18311	457.775	8.83849
1	TRUE	0.00096	15	5	2	0.4	0.133	GO:0071450	BP	1	cellular response to oxygen radical	5	NFE2L2,ATP7A	18311	488.293	8.9316
1	TRUE	0.00096	15	5	2	0.4	0.133	GO:0071451	BP	1	cellular response to superoxide	6	NFE2L2,ATP7A	18311	488.293	8.9316
1	TRUE	0.00096	14	5	2	0.4	0.143	GO:0019430	BP	1	removal of superoxide radicals	4	NFE2L2,ATP7A	18311	523.171	9.03114
1	TRUE	0.00096	368	36	7	0.194	0.019	GO:0051272	BP	1	positive regulation of cellular component movement	3	MMP14,NFE2L2,WNT5A,ANGPT1,VEGFA,ATP7A,PRKD2	18311	9.6752	3.27429
1	TRUE	0.00096	16	5	2	0.4	0.125	GO:1904752	BP	1	regulation of vascular associated smooth muscle cell migration	6	NFE2L2,ATP7A	18311	457.775	8.83849
1	TRUE	0.00096	354	36	7	0.194	0.02	GO:2000147	BP	1	positive regulation of cell motility	4	MMP14,NFE2L2,WNT5A,ANGPT1,VEGFA,ATP7A,PRKD2	18311	10.0578	3.33025
1	TRUE	0.00096	125	18	4	0.222	0.032	GO:0065004	BP	1	protein-DNA complex assembly	2	HIST3H2BA,HIST2H2AA2,HIST1H4F,HIST4H4	18311	32.5529	5.02471
1	TRUE	0.000964	67	36	4	0.111	0.06	GO:0033138	BP	1	positive regulation of peptidyl-serine phosphorylation	2	WNT5A,ANGPT1,VEGFA,PRKD2	18311	30.3665	4.92441
1	TRUE	0.00103	376	36	7	0.194	0.019	GO:0040017	BP	1	positive regulation of locomotion	2	MMP14,NFE2L2,WNT5A,ANGPT1,VEGFA,ATP7A,PRKD2	18311	9.46934	3.24326
1	TRUE	0.00103	17	5	2	0.4	0.118	GO:0000303	BP	1	response to superoxide	5	NFE2L2,ATP7A	18311	430.847	8.75103
1	TRUE	0.00104	149	36	5	0.139	0.034	GO:0043542	BP	1	endothelial cell migration	6	NFE2L2,WNT5A,ANGPT1,VEGFA,PRKD2	18311	17.0684	4.09326
1	TRUE	0.00104	11	11	2	0.182	0.182	GO:0035988	BP	1	chondrocyte proliferation	2	MMP14,CTGF	18311	302.661	8.24156
1	TRUE	0.00104	149	36	5	0.139	0.034	GO:0001763	BP	1	morphogenesis of a branching structure	3	MMP14,WNT5A,ANGPT1,VEGFA,ADM	18311	17.0684	4.09326
1	TRUE	0.00104	18	5	2	0.4	0.111	GO:0000305	BP	1	response to oxygen radical	4	NFE2L2,ATP7A	18311	406.911	8.66857
1	TRUE	0.00104	70	36	4	0.111	0.057	GO:0043535	BP	1	regulation of blood vessel endothelial cell migration	7	NFE2L2,ANGPT1,VEGFA,PRKD2	18311	29.0651	4.86121
1	TRUE	0.00104	4	27	2	0.074	0.5	GO:0089700	BP	1	protein kinase D signaling	4	VEGFA,PRKD2	18311	339.093	8.40554
1	TRUE	0.00104	4	27	2	0.074	0.5	GO:0038033	BP	1	positive regulation of endothelial cell chemotaxis by VEGF-activated vascular endothelial growth factor receptor signaling pathway	8	VEGFA,PRKD2	18311	339.093	8.40554
1	TRUE	0.0011	723	36	9	0.25	0.012	GO:0048646	BP	1	anatomical structure formation involved in morphogenesis	2	NFE2L2,CTGF,WNT5A,ANGPT1,VEGFA,ADM,ATP7A,NOTCH3,PRKD2	18311	6.3316	2.66257
1	TRUE	0.00115	20	5	2	0.4	0.1	GO:1990748	BP	1	cellular detoxification	4	NFE2L2,ATP7A	18311	366.22	8.51657
1	TRUE	0.00124	744	36	9	0.25	0.012	GO:0072359	BP	1	circulatory system development	4	NFE2L2,CTGF,WNT5A,ANGPT1,VEGFA,ADM,ATP7A,NOTCH3,PRKD2	18311	6.15289	2.62126
1	TRUE	0.00124	328	27	6	0.222	0.018	GO:0001501	BP	1	skeletal system development	4	MMP14,CTGF,WNT5A,VEGFA,ATP7A,FREM1	18311	12.4058	3.63295
1	TRUE	0.00124	194	27	5	0.185	0.026	GO:0045765	BP	1	regulation of angiogenesis	5	NFE2L2,WNT5A,VEGFA,ADM,PRKD2	18311	17.479	4.12755
1	TRUE	0.00124	281	12	4	0.333	0.014	GO:0009611	BP	1	response to wounding	2	NFE2L2,WNT5A,ADM,ATP7A	18311	21.7212	4.44103
1	TRUE	0.00124	26	36	3	0.083	0.115	GO:0030947	BP	1	regulation of vascular endothelial growth factor receptor signaling pathway	3	ANGPT1,VEGFA,PRKD2	18311	58.6891	5.87502
1	TRUE	0.00127	27	36	3	0.083	0.111	GO:0050918	BP	1	positive chemotaxis	4	WNT5A,ANGPT1,VEGFA	18311	56.5154	5.82057
1	TRUE	0.00127	506	27	7	0.259	0.014	GO:0006325	BP	1	chromatin organization	3	VEGFA,PRKD2,HIST1H1D,HIST3H2BA,HIST2H2AA2,HIST1H4F,HIST4H4	18311	9.38201	3.2299
1	TRUE	0.00127	918	37	10	0.27	0.011	GO:0016477	BP	1	cell migration	3	MMP14,NFE2L2,CTGF,WNT5A,ANGPT1,FMNL3,VEGFA,SPP1,ATP7A,PRKD2	18311	5.39098	2.43055
1	TRUE	0.00127	162	36	5	0.139	0.031	GO:0010632	BP	1	regulation of epithelial cell migration	5	NFE2L2,WNT5A,ANGPT1,VEGFA,PRKD2	18311	15.6987	3.97258
1	TRUE	0.00136	584	18	6	0.333	0.01	GO:0030097	BP	1	hemopoiesis	5	MMP14,NFE2L2,WNT5A,ATP7A,HIST1H4F,HIST4H4	18311	10.4515	3.38564
1	TRUE	0.00144	768	36	9	0.25	0.012	GO:0002682	BP	1	regulation of immune system process	3	MMP14,NFE2L2,WNT5A,ANGPT1,VEGFA,LDLR,PRKD2,HIST1H4F,HIST4H4	18311	5.96061	2.57546
1	TRUE	0.0016	26	5	2	0.4	0.077	GO:0098754	BP	1	detoxification	3	NFE2L2,ATP7A	18311	281.708	8.13806
1	TRUE	0.0016	86	36	4	0.111	0.047	GO:0043534	BP	1	blood vessel endothelial cell migration	7	NFE2L2,ANGPT1,VEGFA,PRKD2	18311	23.6576	4.56423
1	TRUE	0.0016	1447	28	11	0.393	0.008	GO:2000026	BP	1	regulation of multicellular organismal development	3	MMP14,NFE2L2,CTGF,WNT5A,VEGFA,ADM,LDLR,NOTCH3,PRKD2,HIST1H4F,HIST4H4	18311	4.97139	2.31365
1	TRUE	0.00162	612	18	6	0.333	0.01	GO:0048534	BP	1	hematopoietic or lymphoid organ development	4	MMP14,NFE2L2,WNT5A,ATP7A,HIST1H4F,HIST4H4	18311	9.97331	3.31807
1	TRUE	0.00162	214	27	5	0.185	0.023	GO:1901342	BP	1	regulation of vasculature development	4	NFE2L2,WNT5A,VEGFA,ADM,PRKD2	18311	15.8454	3.986
1	TRUE	0.00182	6	27	2	0.074	0.333	GO:0038089	BP	1	positive regulation of cell migration by vascular endothelial growth factor signaling pathway	7	VEGFA,PRKD2	18311	226.062	7.82057
1	TRUE	0.00182	44	24	3	0.125	0.068	GO:0008543	BP	1	fibroblast growth factor receptor signaling pathway	6	CTGF,WNT5A,PRKD2	18311	52.0199	5.70099
1	TRUE	0.00182	6	27	2	0.074	0.333	GO:1901727	BP	1	positive regulation of histone deacetylase activity	3	VEGFA,PRKD2	18311	226.062	7.82057
1	TRUE	0.00182	6	27	2	0.074	0.333	GO:0061419	BP	1	positive regulation of transcription from RNA polymerase II promoter in response to hypoxia	3	NFE2L2,VEGFA	18311	226.062	7.82057
1	TRUE	0.00212	650	18	6	0.333	0.009	GO:0002520	BP	1	immune system development	4	MMP14,NFE2L2,WNT5A,ATP7A,HIST1H4F,HIST4H4	18311	9.39026	3.23116
1	TRUE	0.00216	3502	58	21	0.362	0.006	GO:0048519	BP	1	negative regulation of biological process	3	MMP14,NFE2L2,CTGF,WNT5A,ANGPT1,VEGFA,SIGIRR,SPP1,ADM,LDLR,ATP7A,NOTCH3,PLCB4,ARHGEF1,HIST1H1D,HIST2H2AA2,HIST1H4F,NUTF2-PS1,GM38394,HIST4H4,ZBED6	18311	1.89316	0.920796
1	TRUE	0.00216	543	28	7	0.25	0.013	GO:0045596	BP	1	negative regulation of cell differentiation	3	NFE2L2,WNT5A,VEGFA,LDLR,NOTCH3,HIST1H4F,HIST4H4	18311	8.43048	3.07561
1	TRUE	0.00221	1005	37	10	0.27	0.01	GO:0051674	BP	1	localization of cell	2	MMP14,NFE2L2,CTGF,WNT5A,ANGPT1,FMNL3,VEGFA,SPP1,ATP7A,PRKD2	18311	4.9243	2.29992
1	TRUE	0.00221	1005	37	10	0.27	0.01	GO:0048870	BP	1	cell motility	2	MMP14,NFE2L2,CTGF,WNT5A,ANGPT1,FMNL3,VEGFA,SPP1,ATP7A,PRKD2	18311	4.9243	2.29992
1	TRUE	0.00224	121	12	3	0.25	0.025	GO:0051216	BP	1	cartilage development	4	CTGF,WNT5A,ATP7A	18311	37.8326	5.24156
1	TRUE	0.00224	98	36	4	0.111	0.041	GO:0033135	BP	1	regulation of peptidyl-serine phosphorylation	2	WNT5A,ANGPT1,VEGFA,PRKD2	18311	20.7608	4.37579
1	TRUE	0.00225	7	27	2	0.074	0.286	GO:1901725	BP	1	regulation of histone deacetylase activity	4	VEGFA,PRKD2	18311	193.767	7.59818
1	TRUE	0.00225	7	27	2	0.074	0.286	GO:0090037	BP	1	positive regulation of protein kinase C signaling	2	WNT5A,VEGFA	18311	193.767	7.59818
1	TRUE	0.00234	367	12	4	0.333	0.011	GO:0002009	BP	1	morphogenesis of an epithelium	4	MMP14,WNT5A,ADM,ATP7A	18311	16.6312	4.05582
1	TRUE	0.00234	1015	18	7	0.389	0.007	GO:0003677	MF	37	DNA binding	4	NFE2L2,WNT5A,HIST1H1D,HIST3H2BA,HIST2H2AA2,HIST1H4F,HIST4H4	18311	7.01571	2.81059
1	TRUE	0.00238	205	36	5	0.139	0.024	GO:0090132	BP	1	epithelium migration	3	NFE2L2,WNT5A,ANGPT1,VEGFA,PRKD2	18311	12.4058	3.63295
1	TRUE	0.00238	205	36	5	0.139	0.024	GO:0010631	BP	1	epithelial cell migration	5	NFE2L2,WNT5A,ANGPT1,VEGFA,PRKD2	18311	12.4058	3.63295
1	TRUE	0.00238	27	10	2	0.2	0.074	GO:0045823	BP	1	positive regulation of heart contraction	4	CTGF,ADM	18311	135.637	7.08361
1	TRUE	0.00238	37	5	2	0.4	0.054	GO:1903036	BP	1	positive regulation of response to wounding	3	NFE2L2,ATP7A	18311	197.957	7.62904
1	TRUE	0.00238	21	12	2	0.167	0.095	GO:0046189	BP	1	phenol-containing compound biosynthetic process	2	WNT5A,ATP7A	18311	145.325	7.18314
1	TRUE	0.00238	54	24	3	0.125	0.056	GO:0044344	BP	1	cellular response to fibroblast growth factor stimulus	5	CTGF,WNT5A,PRKD2	18311	42.3866	5.40554
1	TRUE	0.00238	177	10	3	0.3	0.017	GO:0072593	BP	1	reactive oxygen species metabolic process	2	NFE2L2,CTGF,ATP7A	18311	31.0356	4.95585
1	TRUE	0.00238	39	5	2	0.4	0.051	GO:0006801	BP	1	superoxide metabolic process	3	NFE2L2,ATP7A	18311	187.805	7.55309
1	TRUE	0.00238	129	27	4	0.148	0.031	GO:0050679	BP	1	positive regulation of epithelial cell proliferation	4	WNT5A,VEGFA,ATP7A,PRKD2	18311	21.029	4.39431
1	TRUE	0.00238	775	12	5	0.417	0.006	GO:0045597	BP	1	positive regulation of cell differentiation	3	MMP14,NFE2L2,CTGF,WNT5A,ADM	18311	9.84462	3.29934
1	TRUE	0.00238	38	36	3	0.083	0.079	GO:0048010	BP	1	vascular endothelial growth factor receptor signaling pathway	6	ANGPT1,VEGFA,PRKD2	18311	40.1557	5.32753
1	TRUE	0.00238	6	47	2	0.043	0.333	GO:0050755	BP	1	chemokine metabolic process	2	WNT5A,SIGIRR	18311	129.865	7.02087
1	TRUE	0.00238	6	47	2	0.043	0.333	GO:0042033	BP	1	chemokine biosynthetic process	3	WNT5A,SIGIRR	18311	129.865	7.02087
1	TRUE	0.00238	6	47	2	0.043	0.333	GO:0045073	BP	1	regulation of chemokine biosynthetic process	4	WNT5A,SIGIRR	18311	129.865	7.02087
1	TRUE	0.00241	8	27	2	0.074	0.25	GO:0090045	BP	1	positive regulation of deacetylase activity	6	VEGFA,PRKD2	18311	169.546	7.40554
1	TRUE	0.00252	209	36	5	0.139	0.024	GO:0090130	BP	1	tissue migration	2	NFE2L2,WNT5A,ANGPT1,VEGFA,PRKD2	18311	12.1684	3.60507
1	TRUE	0.00255	56	24	3	0.125	0.054	GO:0071774	BP	1	response to fibroblast growth factor	4	CTGF,WNT5A,PRKD2	18311	40.8728	5.35307
1	TRUE	0.00263	1826	31	12	0.387	0.007	GO:0050793	BP	1	regulation of developmental process	2	MMP14,NFE2L2,CTGF,WNT5A,FMNL3,VEGFA,ADM,LDLR,NOTCH3,PRKD2,HIST1H4F,HIST4H4	18311	3.88178	1.95672
1	TRUE	0.00264	12	20	2	0.1	0.167	GO:0097094	BP	1	craniofacial suture morphogenesis	3	MMP14,FREM1	18311	152.592	7.25353
1	TRUE	0.00264	621	27	7	0.259	0.011	GO:0008284	BP	1	positive regulation of cell proliferation	3	CTGF,WNT5A,VEGFA,ADM,ATP7A,NOTCH3,PRKD2	18311	7.6446	2.93444
1	TRUE	0.00264	1317	28	10	0.357	0.008	GO:0045595	BP	1	regulation of cell differentiation	2	MMP14,NFE2L2,CTGF,WNT5A,VEGFA,ADM,LDLR,NOTCH3,HIST1H4F,HIST4H4	18311	4.96556	2.31196
1	TRUE	0.00275	112	36	4	0.111	0.036	GO:0048754	BP	1	branching morphogenesis of an epithelial tube	4	MMP14,WNT5A,ANGPT1,VEGFA	18311	18.1657	4.18314
1	TRUE	0.00277	137	27	4	0.148	0.029	GO:0007160	BP	1	cell-matrix adhesion	4	MMP14,CTGF,VEGFA,FREM1	18311	19.801	4.3075
1	TRUE	0.0028	1310	37	11	0.297	0.008	GO:0002376	BP	1	immune system process	1	MMP14,NFE2L2,WNT5A,ANGPT1,VEGFA,SPP1,LDLR,ATP7A,PRKD2,HIST1H4F,HIST4H4	18311	4.15558	2.05505
1	TRUE	0.0028	9	27	2	0.074	0.222	GO:0150065	BP	1	regulation of deacetylase activity	5	VEGFA,PRKD2	18311	150.708	7.23561
1	TRUE	0.0028	2000	18	9	0.5	0.004	GO:0022607	BP	1	cellular component assembly	3	MMP14,CTGF,WNT5A,ATP7A,HIST1H1D,HIST3H2BA,HIST2H2AA2,HIST1H4F,HIST4H4	18311	4.57775	2.19464
1	TRUE	0.00302	116	36	4	0.111	0.034	GO:0045807	BP	1	positive regulation of endocytosis	3	WNT5A,ANGPT1,VEGFA,LDLR	18311	17.5393	4.13252
1	TRUE	0.0032	320	5	3	0.6	0.009	GO:0034762	BP	1	regulation of transmembrane transport	5	NFE2L2,ATP7A,SLN	18311	34.3331	5.10153
1	TRUE	0.0032	430	12	4	0.333	0.009	GO:0048729	BP	1	tissue morphogenesis	3	MMP14,WNT5A,ADM,ATP7A	18311	14.1946	3.82727
1	TRUE	0.0032	278	27	5	0.185	0.018	GO:1903706	BP	1	regulation of hemopoiesis	4	MMP14,NFE2L2,VEGFA,HIST1H4F,HIST4H4	18311	12.1976	3.60852
1	TRUE	0.0032	10	27	2	0.074	0.2	GO:2001028	BP	1	positive regulation of endothelial cell chemotaxis	8	VEGFA,PRKD2	18311	135.637	7.08361
1	TRUE	0.0032	118	36	4	0.111	0.034	GO:0070374	BP	1	positive regulation of ERK1 and ERK2 cascade	3	CTGF,ANGPT1,VEGFA,PRKD2	18311	17.242	4.10785
1	TRUE	0.0032	44	37	3	0.081	0.068	GO:0050840	MF	37	extracellular matrix binding	2	VEGFA,SPP1,OLFML2A	18311	33.7426	5.0765
1	TRUE	0.0034	119	37	4	0.108	0.034	GO:0048771	BP	1	tissue remodeling	2	MMP14,VEGFA,SPP1,ATP7A	18311	16.635	4.05615
1	TRUE	0.00352	17	18	2	0.111	0.118	GO:0045653	BP	1	negative regulation of megakaryocyte differentiation	5	HIST1H4F,HIST4H4	18311	119.68	6.90304
1	TRUE	0.00358	29	12	2	0.167	0.069	GO:0021884	BP	1	forebrain neuron development	5	WNT5A,ATP7A	18311	105.236	6.71748
1	TRUE	0.00359	168	12	3	0.25	0.018	GO:0061448	BP	1	connective tissue development	4	CTGF,WNT5A,ATP7A	18311	27.2485	4.76811
1	TRUE	0.00363	11	27	2	0.074	0.182	GO:2001026	BP	1	regulation of endothelial cell chemotaxis	7	VEGFA,PRKD2	18311	123.306	6.9461
1	TRUE	0.00363	122	37	4	0.108	0.033	GO:0048018	MF	37	receptor ligand activity	4	CTGF,WNT5A,VEGFA,SPP1	18311	16.226	4.02023
1	TRUE	0.00368	60	27	3	0.111	0.05	GO:0001938	BP	1	positive regulation of endothelial cell proliferation	5	WNT5A,VEGFA,PRKD2	18311	33.9093	5.08361
1	TRUE	0.00372	1143	37	10	0.27	0.009	GO:0040011	BP	1	locomotion	1	MMP14,NFE2L2,CTGF,WNT5A,ANGPT1,FMNL3,VEGFA,SPP1,ATP7A,PRKD2	18311	4.32976	2.11429
1	TRUE	0.00372	156	27	4	0.148	0.026	GO:0048705	BP	1	skeletal system morphogenesis	4	MMP14,CTGF,VEGFA,FREM1	18311	17.3894	4.12013
1	TRUE	0.00383	234	37	5	0.135	0.021	GO:0001503	BP	1	ossification	2	MMP14,CTGF,WNT5A,VEGFA,SPP1	18311	10.5746	3.40253
1	TRUE	0.004	153	28	4	0.143	0.026	GO:0032103	BP	1	positive regulation of response to external stimulus	3	WNT5A,VEGFA,LDLR,PRKD2	18311	17.0971	4.09568
1	TRUE	0.00407	10	36	2	0.056	0.2	GO:0002374	BP	1	cytokine secretion involved in immune response	3	WNT5A,ANGPT1	18311	101.728	6.66857
1	TRUE	0.00407	128	37	4	0.108	0.031	GO:0008202	BP	1	steroid metabolic process	1	CYP51,SPP1,ADM,LDLR	18311	15.4654	3.95097
1	TRUE	0.00407	10	36	2	0.056	0.2	GO:0002739	BP	1	regulation of cytokine secretion involved in immune response	2	WNT5A,ANGPT1	18311	101.728	6.66857
1	TRUE	0.00407	12	27	2	0.074	0.167	GO:0032793	BP	1	positive regulation of CREB transcription factor activity	4	VEGFA,PRKD2	18311	113.031	6.82057
1	TRUE	0.00412	250	36	5	0.139	0.02	GO:0060562	BP	1	epithelial tube morphogenesis	4	MMP14,WNT5A,ANGPT1,VEGFA,ADM	18311	10.1728	3.34664
1	TRUE	0.00412	51	37	3	0.081	0.059	GO:0005125	MF	37	cytokine activity	5	WNT5A,VEGFA,SPP1	18311	29.1113	4.86351
1	TRUE	0.00418	2177	18	9	0.5	0.004	GO:0044085	BP	1	cellular component biogenesis	2	MMP14,CTGF,WNT5A,ATP7A,HIST1H1D,HIST3H2BA,HIST2H2AA2,HIST1H4F,HIST4H4	18311	4.20556	2.0723
1	TRUE	0.00418	3207	58	19	0.328	0.006	GO:0048523	BP	1	negative regulation of cellular process	2	MMP14,NFE2L2,CTGF,WNT5A,ANGPT1,VEGFA,SIGIRR,SPP1,ADM,LDLR,ATP7A,NOTCH3,ARHGEF1,HIST1H1D,HIST2H2AA2,HIST1H4F,GM38394,HIST4H4,ZBED6	18311	1.87042	0.903361
1	TRUE	0.00423	741	37	8	0.216	0.011	GO:0007155	BP	1	cell adhesion	2	MMP14,CTGF,WNT5A,ANGPT1,VEGFA,SPP1,PRKD2,FREM1	18311	5.34296	2.41764
1	TRUE	0.00423	64	5	2	0.4	0.031	GO:0014910	BP	1	regulation of smooth muscle cell migration	5	NFE2L2,ATP7A	18311	114.444	6.83849
1	TRUE	0.00427	575	36	7	0.194	0.012	GO:0030334	BP	1	regulation of cell migration	4	MMP14,NFE2L2,WNT5A,ANGPT1,VEGFA,ATP7A,PRKD2	18311	6.19213	2.63043
1	TRUE	0.00439	748	37	8	0.216	0.011	GO:0022610	BP	1	biological adhesion	1	MMP14,CTGF,WNT5A,ANGPT1,VEGFA,SPP1,PRKD2,FREM1	18311	5.29296	2.40408
1	TRUE	0.00439	13	27	2	0.074	0.154	GO:0090036	BP	1	regulation of protein kinase C signaling	1	WNT5A,VEGFA	18311	104.336	6.7051
1	TRUE	0.00439	13	27	2	0.074	0.154	GO:0061418	BP	1	regulation of transcription from RNA polymerase II promoter in response to hypoxia	4	NFE2L2,VEGFA	18311	104.336	6.7051
1	TRUE	0.00442	139	36	4	0.111	0.029	GO:0006898	BP	1	receptor-mediated endocytosis	2	ANGPT1,VEGFA,ADM,LDLR	18311	14.6371	3.87156
1	TRUE	0.00444	11	36	2	0.056	0.182	GO:0043116	BP	1	negative regulation of vascular permeability	4	ANGPT1,ADM	18311	92.4798	6.53107
1	TRUE	0.00444	1190	37	10	0.27	0.008	GO:0051240	BP	1	positive regulation of multicellular organismal process	2	MMP14,NFE2L2,CTGF,WNT5A,ANGPT1,VEGFA,SPP1,ADM,LDLR,PRKD2	18311	4.15876	2.05615
1	TRUE	0.00444	11	36	2	0.056	0.182	GO:0005172	MF	37	vascular endothelial growth factor receptor binding	5	ANGPT1,VEGFA	18311	92.4798	6.53107
1	TRUE	0.00445	68	27	3	0.111	0.044	GO:0002687	BP	1	positive regulation of leukocyte migration	6	MMP14,WNT5A,VEGFA	18311	29.9199	4.90304
1	TRUE	0.00446	36	12	2	0.167	0.056	GO:0019748	BP	1	secondary metabolic process	1	NFE2L2,WNT5A	18311	84.7731	6.40554
1	TRUE	0.00446	1196	37	10	0.27	0.008	GO:0051049	BP	1	regulation of transport	4	NFE2L2,WNT5A,ANGPT1,VEGFA,SPP1,LDLR,ATP7A,PLCB4,SLN,NUTF2-PS1	18311	4.13789	2.0489
1	TRUE	0.00446	1773	36	12	0.333	0.007	GO:0009653	BP	1	anatomical structure morphogenesis	2	MMP14,NFE2L2,CTGF,WNT5A,ANGPT1,FMNL3,VEGFA,ADM,ATP7A,NOTCH3,PRKD2,FREM1	18311	3.44256	1.78348
1	TRUE	0.00446	195	12	3	0.25	0.015	GO:0050867	BP	1	positive regulation of cell activation	3	MMP14,CTGF,WNT5A	18311	23.4756	4.55309
1	TRUE	0.00456	11	37	2	0.054	0.182	GO:0008209	BP	1	androgen metabolic process	2	SPP1,ADM	18311	89.9803	6.49154
1	TRUE	0.00469	71	5	2	0.4	0.028	GO:0014909	BP	1	smooth muscle cell migration	5	NFE2L2,ATP7A	18311	103.161	6.68875
1	TRUE	0.00469	49	10	2	0.2	0.041	GO:1903524	BP	1	positive regulation of blood circulation	3	CTGF,ADM	18311	74.7388	6.22379
1	TRUE	0.00489	117	18	3	0.167	0.026	GO:1903707	BP	1	negative regulation of hemopoiesis	5	NFE2L2,HIST1H4F,HIST4H4	18311	26.084	4.7051
1	TRUE	0.005	423	36	6	0.167	0.014	GO:0071363	BP	1	cellular response to growth factor stimulus	4	CTGF,WNT5A,ANGPT1,VEGFA,ATP7A,PRKD2	18311	7.21474	2.85095
1	TRUE	0.005	142	37	4	0.108	0.028	GO:0060326	BP	1	cell chemotaxis	3	WNT5A,VEGFA,SPP1,PRKD2	18311	13.9406	3.80122
1	TRUE	0.00506	73	27	3	0.111	0.041	GO:0050921	BP	1	positive regulation of chemotaxis	4	WNT5A,VEGFA,PRKD2	18311	27.8706	4.80067
1	TRUE	0.00506	143	37	4	0.108	0.028	GO:0030545	MF	37	receptor regulator activity	2	CTGF,WNT5A,VEGFA,SPP1	18311	13.8431	3.7911
1	TRUE	0.00507	605	36	7	0.194	0.012	GO:2000145	BP	1	regulation of cell motility	3	MMP14,NFE2L2,WNT5A,ANGPT1,VEGFA,ATP7A,PRKD2	18311	5.88508	2.55706
1	TRUE	0.0051	715	28	7	0.25	0.01	GO:0051093	BP	1	negative regulation of developmental process	3	NFE2L2,WNT5A,VEGFA,LDLR,NOTCH3,HIST1H4F,HIST4H4	18311	6.40245	2.67862
1	TRUE	0.0051	1037	12	5	0.417	0.005	GO:0051094	BP	1	positive regulation of developmental process	2	MMP14,NFE2L2,CTGF,WNT5A,ADM	18311	7.35736	2.87919
1	TRUE	0.0051	12	37	2	0.054	0.167	GO:0071498	BP	1	cellular response to fluid shear stress	3	NFE2L2,SPP1	18311	82.482	6.36601
1	TRUE	0.00511	264	37	5	0.135	0.019	GO:0045785	BP	1	positive regulation of cell adhesion	2	WNT5A,ANGPT1,VEGFA,SPP1,PRKD2	18311	9.37295	3.2285
1	TRUE	0.00531	1744	12	6	0.5	0.003	GO:0010033	BP	1	response to organic substance	2	MMP14,NFE2L2,CTGF,WNT5A,ADM,ATP7A	18311	5.24971	2.39224
1	TRUE	0.00531	432	36	6	0.167	0.014	GO:0070848	BP	1	response to growth factor	3	CTGF,WNT5A,ANGPT1,VEGFA,ATP7A,PRKD2	18311	7.06443	2.82057
1	TRUE	0.00531	25	18	2	0.111	0.08	GO:0034724	BP	1	DNA replication-independent nucleosome organization	5	HIST1H4F,HIST4H4	18311	81.3822	6.34664
1	TRUE	0.00531	80	5	2	0.4	0.025	GO:0014812	BP	1	muscle cell migration	4	NFE2L2,ATP7A	18311	91.555	6.51657
1	TRUE	0.00531	2126	22	10	0.455	0.005	GO:0048513	BP	1	animal organ development	3	MMP14,NFE2L2,CTGF,WNT5A,ADM,ATP7A,NOTCH3,FREM1,HIST1H4F,HIST4H4	18311	3.91495	1.96899
1	TRUE	0.00531	25	18	2	0.111	0.08	GO:0006336	BP	1	DNA replication-independent nucleosome assembly	4	HIST1H4F,HIST4H4	18311	81.3822	6.34664
1	TRUE	0.00532	559	12	4	0.333	0.007	GO:0001775	BP	1	cell activation	1	MMP14,CTGF,WNT5A,ATP7A	18311	10.9189	3.44876
1	TRUE	0.00533	281	36	5	0.139	0.018	GO:0001667	BP	1	ameboidal-type cell migration	4	NFE2L2,WNT5A,ANGPT1,VEGFA,PRKD2	18311	9.05051	3.178
1	TRUE	0.00537	16	27	2	0.074	0.125	GO:0042056	MF	37	chemoattractant activity	5	WNT5A,VEGFA	18311	84.7731	6.40554
1	TRUE	0.00572	775	27	7	0.259	0.009	GO:0051276	BP	1	chromosome organization	4	VEGFA,PRKD2,HIST1H1D,HIST3H2BA,HIST2H2AA2,HIST1H4F,HIST4H4	18311	6.12554	2.61484
1	TRUE	0.00572	1086	12	5	0.417	0.005	GO:0042981	BP	1	regulation of apoptotic process	4	NFE2L2,CTGF,WNT5A,ADM,ATP7A	18311	7.0254	2.81258
1	TRUE	0.00594	81	27	3	0.111	0.037	GO:0001936	BP	1	regulation of endothelial cell proliferation	4	WNT5A,VEGFA,PRKD2	18311	25.118	4.65065
1	TRUE	0.00594	1100	12	5	0.417	0.005	GO:0043067	BP	1	regulation of programmed cell death	3	NFE2L2,CTGF,WNT5A,ADM,ATP7A	18311	6.93598	2.7941
1	TRUE	0.00594	17	27	2	0.074	0.118	GO:0048841	BP	1	regulation of axon extension involved in axon guidance	3	WNT5A,VEGFA	18311	79.7865	6.31807
1	TRUE	0.00594	17	27	2	0.074	0.118	GO:0031065	BP	1	positive regulation of histone deacetylation	2	VEGFA,PRKD2	18311	79.7865	6.31807
1	TRUE	0.00594	18	26	2	0.077	0.111	GO:0140104	MF	51	molecular carrier activity	1	ATP7A,NUTF2-PS1	18311	78.2521	6.29006
1	TRUE	0.00596	161	3	2	0.667	0.012	GO:0050878	BP	1	regulation of body fluid levels	3	NFE2L2,ADM	18311	75.8219	6.24454
1	TRUE	0.00612	1805	37	12	0.324	0.007	GO:0032879	BP	1	regulation of localization	3	MMP14,NFE2L2,WNT5A,ANGPT1,VEGFA,SPP1,LDLR,ATP7A,PLCB4,PRKD2,SLN,NUTF2-PS1	18311	3.29014	1.71815
1	TRUE	0.00626	441	37	6	0.162	0.014	GO:0030155	BP	1	regulation of cell adhesion	3	MMP14,WNT5A,ANGPT1,VEGFA,SPP1,PRKD2	18311	6.73322	2.7513
1	TRUE	0.00633	49	12	2	0.167	0.041	GO:0018958	BP	1	phenol-containing compound metabolic process	2	WNT5A,ATP7A	18311	62.2823	5.96075
1	TRUE	0.00633	1288	37	10	0.27	0.008	GO:0006928	BP	1	movement of cell or subcellular component	1	MMP14,NFE2L2,CTGF,WNT5A,ANGPT1,FMNL3,VEGFA,SPP1,ATP7A,PRKD2	18311	3.84233	1.94198
1	TRUE	0.00633	18	27	2	0.074	0.111	GO:0035767	BP	1	endothelial cell chemotaxis	4	VEGFA,PRKD2	18311	75.3539	6.23561
1	TRUE	0.00633	29	18	2	0.111	0.069	GO:0045652	BP	1	regulation of megakaryocyte differentiation	4	HIST1H4F,HIST4H4	18311	70.1571	6.13252
1	TRUE	0.00652	50	12	2	0.167	0.04	GO:0021879	BP	1	forebrain neuron differentiation	5	WNT5A,ATP7A	18311	61.0367	5.9316
1	TRUE	0.00659	95	5	2	0.4	0.021	GO:1903034	BP	1	regulation of response to wounding	3	NFE2L2,ATP7A	18311	77.0989	6.26864
1	TRUE	0.00669	51	12	2	0.167	0.039	GO:0061035	BP	1	regulation of cartilage development	4	CTGF,WNT5A	18311	59.8399	5.90304
1	TRUE	0.0067	659	36	7	0.194	0.011	GO:0040012	BP	1	regulation of locomotion	3	MMP14,NFE2L2,WNT5A,ANGPT1,VEGFA,ATP7A,PRKD2	18311	5.40284	2.43372
1	TRUE	0.0067	304	36	5	0.139	0.016	GO:0002683	BP	1	negative regulation of immune system process	4	NFE2L2,ANGPT1,LDLR,HIST1H4F,HIST4H4	18311	8.36577	3.0645
1	TRUE	0.0067	164	37	4	0.108	0.024	GO:0050900	BP	1	leukocyte migration	4	MMP14,WNT5A,VEGFA,SPP1	18311	12.0705	3.59342
1	TRUE	0.0067	58	11	2	0.182	0.034	GO:0032963	BP	1	collagen metabolic process	1	MMP14,CTGF	18311	57.4013	5.84301
1	TRUE	0.0067	65	47	3	0.064	0.046	GO:0001959	BP	1	regulation of cytokine-mediated signaling pathway	4	WNT5A,ANGPT1,SIGIRR	18311	17.9813	4.16843
1	TRUE	0.0067	72	36	3	0.083	0.042	GO:0031623	BP	1	receptor internalization	3	ANGPT1,VEGFA,ADM	18311	21.1933	4.40554
1	TRUE	0.0067	19	27	2	0.074	0.105	GO:0036003	BP	1	positive regulation of transcription from RNA polymerase II promoter in response to stress	2	NFE2L2,VEGFA	18311	71.3879	6.15761
1	TRUE	0.00678	22	24	2	0.083	0.091	GO:0032757	BP	1	positive regulation of interleukin-8 production	6	WNT5A,PRKD2	18311	69.3598	6.11603
1	TRUE	0.00678	22	24	2	0.083	0.091	GO:0040036	BP	1	regulation of fibroblast growth factor receptor signaling pathway	3	WNT5A,PRKD2	18311	69.3598	6.11603
1	TRUE	0.00696	32	18	2	0.111	0.062	GO:0034723	BP	1	DNA replication-dependent nucleosome organization	5	HIST1H4F,HIST4H4	18311	63.5799	5.9905
1	TRUE	0.00696	1171	12	5	0.417	0.004	GO:0009888	BP	1	tissue development	3	MMP14,CTGF,WNT5A,ADM,ATP7A	18311	6.51544	2.70386
1	TRUE	0.00696	16	37	2	0.054	0.125	GO:0034405	BP	1	response to fluid shear stress	2	NFE2L2,SPP1	18311	61.8615	5.95097
1	TRUE	0.00696	741	56	8	0.143	0.011	GO:0060548	BP	1	negative regulation of cell death	3	NFE2L2,CTGF,WNT5A,ANGPT1,VEGFA,SPP1,ATP7A,ARHGEF1	18311	3.53017	1.81974
1	TRUE	0.00696	670	36	7	0.194	0.01	GO:0051270	BP	1	regulation of cellular component movement	2	MMP14,NFE2L2,WNT5A,ANGPT1,VEGFA,ATP7A,PRKD2	18311	5.31414	2.40984
1	TRUE	0.00696	32	18	2	0.111	0.062	GO:0006335	BP	1	DNA replication-dependent nucleosome assembly	4	HIST1H4F,HIST4H4	18311	63.5799	5.9905
1	TRUE	0.00696	20	27	2	0.074	0.1	GO:1901522	BP	1	positive regulation of transcription from RNA polymerase II promoter involved in cellular response to chemical stimulus	2	NFE2L2,VEGFA	18311	67.8185	6.08361
1	TRUE	0.00708	4148	19	12	0.632	0.003	GO:0016043	BP	1	cellular component organization	2	MMP14,NFE2L2,CTGF,WNT5A,ADM,ATP7A,OLFML2A,HIST1H1D,HIST3H2BA,HIST2H2AA2,HIST1H4F,HIST4H4	18311	2.78805	1.47926
1	TRUE	0.00708	17	36	2	0.056	0.118	GO:0072012	BP	1	glomerulus vasculature development	4	ANGPT1,NOTCH3	18311	59.8399	5.90304
1	TRUE	0.00708	21	27	2	0.074	0.095	GO:1901532	BP	1	regulation of hematopoietic progenitor cell differentiation	3	NFE2L2,VEGFA	18311	64.5891	6.01322
1	TRUE	0.00708	21	27	2	0.074	0.095	GO:0031063	BP	1	regulation of histone deacetylation	3	VEGFA,PRKD2	18311	64.5891	6.01322
1	TRUE	0.00708	313	36	5	0.139	0.016	GO:0043410	BP	1	positive regulation of MAPK cascade	2	CTGF,WNT5A,ANGPT1,VEGFA,PRKD2	18311	8.12522	3.02241
1	TRUE	0.00708	21	27	2	0.074	0.095	GO:0001968	MF	37	fibronectin binding	3	CTGF,VEGFA	18311	64.5891	6.01322
1	TRUE	0.00713	362	10	3	0.3	0.008	GO:0044057	BP	1	regulation of system process	4	CTGF,ADM,SLN	18311	15.1749	3.92361
1	TRUE	0.00713	94	27	3	0.111	0.032	GO:0001935	BP	1	endothelial cell proliferation	3	WNT5A,VEGFA,PRKD2	18311	21.6442	4.43591
1	TRUE	0.00713	18	36	2	0.056	0.111	GO:0061437	BP	1	renal system vasculature development	5	ANGPT1,NOTCH3	18311	56.5154	5.82057
1	TRUE	0.00713	18	36	2	0.056	0.111	GO:0061440	BP	1	kidney vasculature development	5	ANGPT1,NOTCH3	18311	56.5154	5.82057
1	TRUE	0.00713	59	12	2	0.167	0.034	GO:0021872	BP	1	forebrain generation of neurons	5	WNT5A,ATP7A	18311	51.726	5.69282
1	TRUE	0.00713	22	27	2	0.074	0.091	GO:0071542	BP	1	dopaminergic neuron differentiation	4	WNT5A,VEGFA	18311	61.6532	5.9461
1	TRUE	0.00713	22	27	2	0.074	0.091	GO:1902284	BP	1	neuron projection extension involved in neuron projection guidance	1	WNT5A,VEGFA	18311	61.6532	5.9461
1	TRUE	0.00713	110	5	2	0.4	0.018	GO:0097237	BP	1	cellular response to toxic substance	3	NFE2L2,ATP7A	18311	66.5855	6.05714
1	TRUE	0.00713	225	27	4	0.148	0.018	GO:0050678	BP	1	regulation of epithelial cell proliferation	3	WNT5A,VEGFA,ATP7A,PRKD2	18311	12.0566	3.59175
1	TRUE	0.00713	1211	12	5	0.417	0.004	GO:0010941	BP	1	regulation of cell death	2	NFE2L2,CTGF,WNT5A,ADM,ATP7A	18311	6.30023	2.65541
1	TRUE	0.00713	22	27	2	0.074	0.091	GO:1902667	BP	1	regulation of axon guidance	3	WNT5A,VEGFA	18311	61.6532	5.9461
1	TRUE	0.00713	22	27	2	0.074	0.091	GO:0070528	BP	1	protein kinase C signaling	4	WNT5A,VEGFA	18311	61.6532	5.9461
1	TRUE	0.00713	540	5	3	0.6	0.006	GO:0019725	BP	1	cellular homeostasis	1	NFE2L2,ADM,ATP7A	18311	20.3456	4.34664
1	TRUE	0.00713	184	36	4	0.111	0.022	GO:0030100	BP	1	regulation of endocytosis	2	WNT5A,ANGPT1,VEGFA,LDLR	18311	11.0574	3.46694
1	TRUE	0.00713	22	27	2	0.074	0.091	GO:0048846	BP	1	axon extension involved in axon guidance	2	WNT5A,VEGFA	18311	61.6532	5.9461
1	TRUE	0.00713	22	27	2	0.074	0.091	GO:0090312	BP	1	positive regulation of protein deacetylation	1	VEGFA,PRKD2	18311	61.6532	5.9461
1	TRUE	0.00713	183	36	4	0.111	0.022	GO:0070372	BP	1	regulation of ERK1 and ERK2 cascade	2	CTGF,ANGPT1,VEGFA,PRKD2	18311	11.1178	3.4748
1	TRUE	0.0072	1236	12	5	0.417	0.004	GO:0006915	BP	1	apoptotic process	3	NFE2L2,CTGF,WNT5A,ADM,ATP7A	18311	6.1728	2.62593
1	TRUE	0.00722	115	5	2	0.4	0.017	GO:0034614	BP	1	cellular response to reactive oxygen species	4	NFE2L2,ATP7A	18311	63.6904	5.993
1	TRUE	0.0074	318	37	5	0.135	0.016	GO:0006935	BP	1	chemotaxis	3	WNT5A,ANGPT1,VEGFA,SPP1,PRKD2	18311	7.78132	2.96001
1	TRUE	0.0074	1246	12	5	0.417	0.004	GO:0033554	BP	1	cellular response to stress	2	NFE2L2,CTGF,WNT5A,ADM,ATP7A	18311	6.12326	2.6143
1	TRUE	0.00745	320	37	5	0.135	0.016	GO:0042330	BP	1	taxis	2	WNT5A,ANGPT1,VEGFA,SPP1,PRKD2	18311	7.73269	2.95097
1	TRUE	0.00745	683	12	4	0.333	0.006	GO:0044087	BP	1	regulation of cellular component biogenesis	3	MMP14,CTGF,WNT5A,ATP7A	18311	8.93655	3.15972
1	TRUE	0.00745	152	19	3	0.158	0.02	GO:0030198	BP	1	extracellular matrix organization	4	CTGF,ATP7A,OLFML2A	18311	19.0211	4.24953
1	TRUE	0.00745	678	37	7	0.189	0.01	GO:0051050	BP	1	positive regulation of transport	2	NFE2L2,WNT5A,ANGPT1,VEGFA,SPP1,LDLR,NUTF2-PS1	18311	5.1095	2.35318
1	TRUE	0.00745	23	27	2	0.074	0.087	GO:0002053	BP	1	positive regulation of mesenchymal cell proliferation	4	WNT5A,VEGFA	18311	58.9726	5.88197
1	TRUE	0.00745	19	36	2	0.056	0.105	GO:2000352	BP	1	negative regulation of endothelial cell apoptotic process	7	NFE2L2,ANGPT1	18311	53.5409	5.74257
1	TRUE	0.00745	22	28	2	0.071	0.091	GO:0043030	BP	1	regulation of macrophage activation	4	WNT5A,LDLR	18311	59.4513	5.89364
1	TRUE	0.00748	100	27	3	0.111	0.03	GO:0002685	BP	1	regulation of leukocyte migration	5	MMP14,WNT5A,VEGFA	18311	20.3456	4.34664
1	TRUE	0.00754	927	36	8	0.222	0.009	GO:0051130	BP	1	positive regulation of cellular component organization	3	NFE2L2,CTGF,WNT5A,ANGPT1,VEGFA,LDLR,ATP7A,PRKD2	18311	4.38955	2.13407
1	TRUE	0.00758	75	47	3	0.064	0.04	GO:0060759	BP	1	regulation of response to cytokine stimulus	2	WNT5A,ANGPT1,SIGIRR	18311	15.5838	3.96198
1	TRUE	0.00762	1264	12	5	0.417	0.004	GO:0012501	BP	1	programmed cell death	2	NFE2L2,CTGF,WNT5A,ADM,ATP7A	18311	6.03606	2.59361
1	TRUE	0.00781	65	12	2	0.167	0.031	GO:0001942	BP	1	hair follicle development	3	WNT5A,ATP7A	18311	46.9513	5.55309
1	TRUE	0.0079	24	27	2	0.074	0.083	GO:0038084	BP	1	vascular endothelial growth factor signaling pathway	6	VEGFA,PRKD2	18311	56.5154	5.82057
1	TRUE	0.00794	4288	19	12	0.632	0.003	GO:0071840	BP	1	cellular component organization or biogenesis	1	MMP14,NFE2L2,CTGF,WNT5A,ADM,ATP7A,OLFML2A,HIST1H1D,HIST3H2BA,HIST2H2AA2,HIST1H4F,HIST4H4	18311	2.69702	1.43137
1	TRUE	0.00794	66	12	2	0.167	0.03	GO:0098773	BP	1	skin epidermis development	5	WNT5A,ATP7A	18311	46.2399	5.53107
1	TRUE	0.00805	195	36	4	0.111	0.021	GO:0070371	BP	1	ERK1 and ERK2 cascade	3	CTGF,ANGPT1,VEGFA,PRKD2	18311	10.4336	3.38317
1	TRUE	0.00806	67	12	2	0.167	0.03	GO:0022404	BP	1	molting cycle process	2	WNT5A,ATP7A	18311	45.5498	5.50937
1	TRUE	0.00806	67	12	2	0.167	0.03	GO:0022405	BP	1	hair cycle process	3	WNT5A,ATP7A	18311	45.5498	5.50937
1	TRUE	0.00815	709	12	4	0.333	0.006	GO:0060429	BP	1	epithelium development	4	MMP14,WNT5A,ADM,ATP7A	18311	8.60884	3.10582
1	TRUE	0.00823	68	12	2	0.167	0.029	GO:0021954	BP	1	central nervous system neuron development	4	WNT5A,ATP7A	18311	44.8799	5.488
1	TRUE	0.00823	197	36	4	0.111	0.02	GO:0090287	BP	1	regulation of cellular response to growth factor stimulus	2	WNT5A,ANGPT1,VEGFA,PRKD2	18311	10.3277	3.36845
1	TRUE	0.00849	21	36	2	0.056	0.095	GO:0060977	BP	1	coronary vasculature morphogenesis	5	ANGPT1,VEGFA	18311	48.4418	5.59818
1	TRUE	0.00853	107	27	3	0.111	0.028	GO:0050920	BP	1	regulation of chemotaxis	3	WNT5A,VEGFA,PRKD2	18311	19.0145	4.24903
1	TRUE	0.00859	306	12	3	0.25	0.01	GO:0048568	BP	1	embryonic organ development	4	MMP14,WNT5A,ADM	18311	14.96	3.90304
1	TRUE	0.0087	89	36	3	0.083	0.034	GO:0046660	BP	1	female sex differentiation	4	WNT5A,ANGPT1,VEGFA	18311	17.1451	4.09973
1	TRUE	0.0087	108	27	3	0.111	0.028	GO:0032874	BP	1	positive regulation of stress-activated MAPK cascade	3	CTGF,WNT5A,VEGFA	18311	18.8385	4.23561
1	TRUE	0.00886	109	27	3	0.111	0.028	GO:0070304	BP	1	positive regulation of stress-activated protein kinase signaling cascade	4	CTGF,WNT5A,VEGFA	18311	18.6656	4.22231
1	TRUE	0.00886	81	11	2	0.182	0.025	GO:0005178	MF	37	integrin binding	4	MMP14,CTGF	18311	41.1021	5.36114
1	TRUE	0.00887	30	24	2	0.083	0.067	GO:0032677	BP	1	regulation of interleukin-8 production	5	WNT5A,PRKD2	18311	50.8639	5.66857
1	TRUE	0.00898	1332	12	5	0.417	0.004	GO:0008283	BP	1	cell proliferation	1	MMP14,CTGF,WNT5A,ADM,ATP7A	18311	5.72792	2.51801
1	TRUE	0.00902	22	36	2	0.056	0.091	GO:0002092	BP	1	positive regulation of receptor internalization	5	ANGPT1,VEGFA	18311	46.2399	5.53107
1	TRUE	0.00906	1565	18	7	0.389	0.004	GO:0003676	MF	37	nucleic acid binding	3	NFE2L2,WNT5A,HIST1H1D,HIST3H2BA,HIST2H2AA2,HIST1H4F,HIST4H4	18311	4.55012	2.18591
1	TRUE	0.00912	355	36	5	0.139	0.014	GO:0006897	BP	1	endocytosis	1	WNT5A,ANGPT1,VEGFA,ADM,LDLR	18311	7.16393	2.84075
1	TRUE	0.00947	646	5	3	0.6	0.005	GO:0055085	BP	1	transmembrane transport	4	NFE2L2,ATP7A,SLN	18311	17.0071	4.08807
1	TRUE	0.00956	76	12	2	0.167	0.026	GO:0042303	BP	1	molting cycle	2	WNT5A,ATP7A	18311	40.1557	5.32753
1	TRUE	0.00956	76	12	2	0.167	0.026	GO:0042633	BP	1	hair cycle	3	WNT5A,ATP7A	18311	40.1557	5.32753
1	TRUE	0.00958	424	28	5	0.179	0.012	GO:0032101	BP	1	regulation of response to external stimulus	2	NFE2L2,WNT5A,VEGFA,LDLR,PRKD2	18311	7.71184	2.94708
1	TRUE	0.00962	759	12	4	0.333	0.005	GO:0009790	BP	1	embryo development	4	MMP14,NFE2L2,WNT5A,ADM	18311	8.04172	3.0075
1	TRUE	0.00964	77	12	2	0.167	0.026	GO:0048706	BP	1	embryonic skeletal system development	5	MMP14,WNT5A	18311	39.6342	5.30867
1	TRUE	0.00985	212	36	4	0.111	0.019	GO:0072001	BP	1	renal system development	4	WNT5A,ANGPT1,VEGFA,NOTCH3	18311	9.59696	3.26258
1	TRUE	0.00985	111	28	3	0.107	0.027	GO:0071229	BP	1	cellular response to acid chemical	3	VEGFA,LDLR,ATP7A	18311	17.6747	4.14361
1	TRUE	0.00992	148	5	2	0.4	0.014	GO:0000302	BP	1	response to reactive oxygen species	3	NFE2L2,ATP7A	18311	49.4892	5.62904
1	TRUE	0.01	48	18	2	0.111	0.042	GO:0051290	BP	40	protein heterotetramerization	2	HIST1H4F,HIST4H4	18311	42.3866	5.40554
1	TRUE	0.01	34	24	2	0.083	0.059	GO:0032637	BP	1	interleukin-8 production	3	WNT5A,PRKD2	18311	44.8799	5.488
1	TRUE	0.01	94	37	3	0.081	0.032	GO:0097529	BP	1	myeloid leukocyte migration	5	MMP14,VEGFA,SPP1	18311	15.7944	3.98134
1	TRUE	0.01	97	36	3	0.083	0.031	GO:0072006	BP	1	nephron development	3	ANGPT1,VEGFA,NOTCH3	18311	15.7311	3.97555
1	TRUE	0.01	81	12	2	0.167	0.025	GO:0001843	BP	1	neural tube closure	8	WNT5A,ADM	18311	37.677	5.23561
1	TRUE	0.01	48	18	2	0.111	0.042	GO:0030219	BP	1	megakaryocyte differentiation	4	HIST1H4F,HIST4H4	18311	42.3866	5.40554
1	TRUE	0.01	1388	12	5	0.417	0.004	GO:0008219	BP	1	cell death	1	NFE2L2,CTGF,WNT5A,ADM,ATP7A	18311	5.49682	2.4586
1	TRUE	0.0101	183	19	3	0.158	0.016	GO:0043062	BP	1	extracellular structure organization	3	CTGF,ATP7A,OLFML2A	18311	15.799	3.98176
1	TRUE	0.0101	266	27	4	0.148	0.015	GO:0050673	BP	1	epithelial cell proliferation	2	WNT5A,VEGFA,ATP7A,PRKD2	18311	10.1983	3.35025
1	TRUE	0.0101	82	12	2	0.167	0.024	GO:0060606	BP	1	tube closure	4	WNT5A,ADM	18311	37.2175	5.21791
1	TRUE	0.0101	30	27	2	0.074	0.067	GO:0010464	BP	1	regulation of mesenchymal cell proliferation	3	WNT5A,VEGFA	18311	45.2123	5.49864
1	TRUE	0.0101	341	12	3	0.25	0.009	GO:0050865	BP	1	regulation of cell activation	2	MMP14,CTGF,WNT5A	18311	13.4245	3.7468
1	TRUE	0.0105	44	20	2	0.1	0.045	GO:1904888	BP	1	cranial skeletal system development	3	MMP14,FREM1	18311	41.6159	5.37906
1	TRUE	0.0105	800	12	4	0.333	0.005	GO:0031175	BP	1	neuron projection development	4	NFE2L2,WNT5A,ADM,ATP7A	18311	7.62958	2.9316
1	TRUE	0.0105	349	12	3	0.25	0.009	GO:0031346	BP	1	positive regulation of cell projection organization	4	NFE2L2,WNT5A,ATP7A	18311	13.1168	3.71334
1	TRUE	0.0105	378	36	5	0.139	0.013	GO:0007169	BP	1	transmembrane receptor protein tyrosine kinase signaling pathway	5	CTGF,WNT5A,ANGPT1,VEGFA,PRKD2	18311	6.72803	2.75018
1	TRUE	0.0106	86	12	2	0.167	0.023	GO:0014020	BP	1	primary neural tube formation	7	WNT5A,ADM	18311	35.4864	5.1492
1	TRUE	0.0107	1104	10	4	0.4	0.004	GO:0042592	BP	1	homeostatic process	3	NFE2L2,CTGF,ADM,ATP7A	18311	6.63442	2.72997
1	TRUE	0.0107	114	10	2	0.2	0.018	GO:0008016	BP	1	regulation of heart contraction	6	CTGF,ADM	18311	32.1246	5.0056
1	TRUE	0.0107	125	27	3	0.111	0.024	GO:0035148	BP	1	tube formation	3	WNT5A,VEGFA,ADM	18311	16.2764	4.02471
1	TRUE	0.0107	2677	37	14	0.378	0.005	GO:0048869	BP	1	cellular developmental process	1	MMP14,NFE2L2,CTGF,WNT5A,ANGPT1,FMNL3,VEGFA,SPP1,ADM,LDLR,ATP7A,NOTCH3,HIST1H4F,HIST4H4	18311	2.58815	1.37192
1	TRUE	0.0107	99	37	3	0.081	0.03	GO:0030595	BP	1	leukocyte chemotaxis	4	WNT5A,VEGFA,SPP1	18311	14.9967	3.90658
1	TRUE	0.0108	32	27	2	0.074	0.062	GO:0048286	BP	1	lung alveolus development	3	VEGFA,ATP7A	18311	42.3866	5.40554
1	TRUE	0.0111	247	33	4	0.121	0.016	GO:1901615	BP	1	organic hydroxy compound metabolic process	1	CYP51,WNT5A,LDLR,ATP7A	18311	8.98589	3.16766
1	TRUE	0.0111	113	33	3	0.091	0.027	GO:1901617	BP	1	organic hydroxy compound biosynthetic process	2	CYP51,WNT5A,ATP7A	18311	14.7313	3.88081
1	TRUE	0.0111	361	12	3	0.25	0.008	GO:0090066	BP	1	regulation of anatomical structure size	3	WNT5A,ADM,ATP7A	18311	12.6807	3.66457
1	TRUE	0.0111	27	36	2	0.056	0.074	GO:0001569	BP	1	branching involved in blood vessel morphogenesis	4	ANGPT1,VEGFA	18311	37.677	5.23561
1	TRUE	0.0111	90	12	2	0.167	0.022	GO:0045995	BP	1	regulation of embryonic development	4	NFE2L2,WNT5A	18311	33.9093	5.08361
1	TRUE	0.0111	821	12	4	0.333	0.005	GO:0080134	BP	1	regulation of response to stress	2	NFE2L2,CTGF,WNT5A,ATP7A	18311	7.43443	2.89422
1	TRUE	0.0111	33	27	2	0.074	0.061	GO:0008083	MF	37	growth factor activity	5	CTGF,VEGFA	18311	41.1021	5.36114
1	TRUE	0.0112	488	10	3	0.3	0.006	GO:0030001	BP	1	metal ion transport	6	CTGF,ATP7A,SLN	18311	11.2568	3.49272
1	TRUE	0.0113	172	5	2	0.4	0.012	GO:0032412	BP	1	regulation of ion transmembrane transporter activity	7	ATP7A,SLN	18311	42.5837	5.41223
1	TRUE	0.0116	1413	47	10	0.213	0.007	GO:0071310	BP	1	cellular response to organic substance	3	NFE2L2,CTGF,WNT5A,ANGPT1,VEGFA,SIGIRR,SPP1,LDLR,ATP7A,PRKD2	18311	2.75722	1.46322
1	TRUE	0.0116	233	36	4	0.111	0.017	GO:0018105	BP	1	peptidyl-serine phosphorylation	1	WNT5A,ANGPT1,VEGFA,PRKD2	18311	8.732	3.12631
1	TRUE	0.0116	93	12	2	0.167	0.022	GO:0046330	BP	1	positive regulation of JNK cascade	4	CTGF,WNT5A	18311	32.8154	5.0363
1	TRUE	0.0117	178	5	2	0.4	0.011	GO:0022898	BP	1	regulation of transmembrane transporter activity	6	ATP7A,SLN	18311	41.1483	5.36276
1	TRUE	0.0118	2322	12	6	0.5	0.003	GO:0042221	BP	1	response to chemical	1	MMP14,NFE2L2,CTGF,WNT5A,ADM,ATP7A	18311	3.94294	1.97927
1	TRUE	0.0118	28	37	2	0.054	0.071	GO:0045124	BP	1	regulation of bone resorption	6	VEGFA,SPP1	18311	35.3494	5.14361
1	TRUE	0.0118	361	47	5	0.106	0.014	GO:0001817	BP	1	regulation of cytokine production	4	WNT5A,ANGPT1,SIGIRR,PRKD2,NUTF2-PS1	18311	5.39606	2.43191
1	TRUE	0.0118	852	12	4	0.333	0.005	GO:0009968	BP	1	negative regulation of signal transduction	3	MMP14,NFE2L2,WNT5A,ADM	18311	7.16393	2.84075
1	TRUE	0.0121	239	36	4	0.111	0.017	GO:0001655	BP	1	urogenital system development	4	WNT5A,ANGPT1,VEGFA,NOTCH3	18311	8.51278	3.08963
1	TRUE	0.0122	872	12	4	0.333	0.005	GO:0009719	BP	1	response to endogenous stimulus	1	MMP14,CTGF,WNT5A,ATP7A	18311	6.99962	2.80728
1	TRUE	0.0122	36	27	2	0.074	0.056	GO:0090311	BP	1	regulation of protein deacetylation	4	VEGFA,PRKD2	18311	37.677	5.23561
1	TRUE	0.0122	36	27	2	0.074	0.056	GO:0001974	BP	1	blood vessel remodeling	3	VEGFA,ATP7A	18311	37.677	5.23561
1	TRUE	0.0122	187	5	2	0.4	0.011	GO:0032409	BP	1	regulation of transporter activity	3	ATP7A,SLN	18311	39.1679	5.2916
1	TRUE	0.0122	99	12	2	0.167	0.02	GO:0001841	BP	1	neural tube formation	6	WNT5A,ADM	18311	30.8266	4.9461
1	TRUE	0.0122	2353	12	6	0.5	0.003	GO:0048583	BP	1	regulation of response to stimulus	1	MMP14,NFE2L2,CTGF,WNT5A,ADM,ATP7A	18311	3.89099	1.96014
1	TRUE	0.0123	409	36	5	0.139	0.012	GO:0098657	BP	1	import into cell	4	WNT5A,ANGPT1,VEGFA,ADM,LDLR	18311	6.21808	2.63647
1	TRUE	0.0124	2584	58	15	0.259	0.006	GO:0010468	BP	1	regulation of gene expression	2	MMP14,NFE2L2,CTGF,WNT5A,VEGFA,SIGIRR,SPP1,LDLR,ATP7A,NOTCH3,PRKD2,HIST1H1D,HIST2H2AA2,GM38394,ZBED6	18311	1.83266	0.873942
1	TRUE	0.0125	880	12	4	0.333	0.005	GO:0048666	BP	1	neuron development	3	NFE2L2,WNT5A,ADM,ATP7A	18311	6.93598	2.7941
1	TRUE	0.0127	115	36	3	0.083	0.026	GO:0003018	BP	1	vascular process in circulatory system	4	ANGPT1,VEGFA,ADM	18311	13.2688	3.72997
1	TRUE	0.0127	31	36	2	0.056	0.065	GO:1904036	BP	1	negative regulation of epithelial cell apoptotic process	6	NFE2L2,ANGPT1	18311	32.8154	5.0363
1	TRUE	0.013	136	10	2	0.2	0.015	GO:0060047	BP	1	heart contraction	5	CTGF,ADM	18311	26.9279	4.75103
1	TRUE	0.0131	3048	28	13	0.464	0.004	GO:0048731	BP	1	system development	3	MMP14,NFE2L2,CTGF,WNT5A,VEGFA,ADM,LDLR,ATP7A,NOTCH3,PRKD2,FREM1,HIST1H4F,HIST4H4	18311	2.78922	1.47986
1	TRUE	0.0131	199	5	2	0.4	0.01	GO:0034599	BP	1	cellular response to oxidative stress	3	NFE2L2,ATP7A	18311	36.806	5.20187
1	TRUE	0.0134	39	27	2	0.074	0.051	GO:0010463	BP	1	mesenchymal cell proliferation	2	WNT5A,VEGFA	18311	34.7787	5.12013
1	TRUE	0.0134	39	27	2	0.074	0.051	GO:0035924	BP	1	cellular response to vascular endothelial growth factor stimulus	5	VEGFA,PRKD2	18311	34.7787	5.12013
1	TRUE	0.0134	251	36	4	0.111	0.016	GO:0018209	BP	1	peptidyl-serine modification	2	WNT5A,ANGPT1,VEGFA,PRKD2	18311	8.1058	3.01895
1	TRUE	0.0136	1305	37	9	0.243	0.007	GO:0010628	BP	1	positive regulation of gene expression	2	MMP14,NFE2L2,CTGF,WNT5A,VEGFA,SPP1,LDLR,NOTCH3,PRKD2	18311	3.41305	1.77106
1	TRUE	0.0138	144	10	2	0.2	0.014	GO:0003015	BP	1	heart process	4	CTGF,ADM	18311	25.4319	4.66857
1	TRUE	0.0138	147	27	3	0.111	0.02	GO:0008361	BP	1	regulation of cell size	4	WNT5A,VEGFA,ATP7A	18311	13.8405	3.79083
1	TRUE	0.0138	40	27	2	0.074	0.05	GO:0060688	BP	1	regulation of morphogenesis of a branching structure	4	WNT5A,VEGFA	18311	33.9093	5.08361
1	TRUE	0.0138	1097	36	8	0.222	0.007	GO:0042127	BP	1	regulation of cell proliferation	2	CTGF,WNT5A,ANGPT1,VEGFA,ADM,ATP7A,NOTCH3,PRKD2	18311	3.70931	1.89115
1	TRUE	0.0138	33	36	2	0.056	0.061	GO:2000351	BP	1	regulation of endothelial cell apoptotic process	6	NFE2L2,ANGPT1	18311	30.8266	4.9461
1	TRUE	0.0138	40	27	2	0.074	0.05	GO:0002690	BP	1	positive regulation of leukocyte chemotaxis	7	WNT5A,VEGFA	18311	33.9093	5.08361
1	TRUE	0.0139	145	10	2	0.2	0.014	GO:1903522	BP	1	regulation of blood circulation	5	CTGF,ADM	18311	25.2566	4.65859
1	TRUE	0.0139	111	12	2	0.167	0.018	GO:0001838	BP	1	embryonic epithelial tube formation	5	WNT5A,ADM	18311	27.494	4.78104
1	TRUE	0.014	421	12	3	0.25	0.007	GO:0048598	BP	1	embryonic morphogenesis	3	MMP14,WNT5A,ADM	18311	10.8735	3.44275
1	TRUE	0.014	41	27	2	0.074	0.049	GO:0045599	BP	1	negative regulation of fat cell differentiation	1	WNT5A,VEGFA	18311	33.0822	5.04798
1	TRUE	0.014	41	27	2	0.074	0.049	GO:0043618	BP	1	regulation of transcription from RNA polymerase II promoter in response to stress	3	NFE2L2,VEGFA	18311	33.0822	5.04798
1	TRUE	0.014	925	12	4	0.333	0.004	GO:0005102	MF	37	signaling receptor binding	3	MMP14,CTGF,WNT5A,ADM	18311	6.59856	2.72215
1	TRUE	0.0141	942	12	4	0.333	0.004	GO:0023057	BP	1	negative regulation of signaling	4	MMP14,NFE2L2,WNT5A,ADM	18311	6.47948	2.69588
1	TRUE	0.0141	114	12	2	0.167	0.018	GO:0072175	BP	1	epithelial tube formation	4	WNT5A,ADM	18311	26.7705	4.74257
1	TRUE	0.0141	40	28	2	0.071	0.05	GO:0042116	BP	1	macrophage activation	4	WNT5A,LDLR	18311	32.6982	5.03114
1	TRUE	0.0141	940	12	4	0.333	0.004	GO:0010648	BP	1	negative regulation of cell communication	3	MMP14,NFE2L2,WNT5A,ADM	18311	6.49326	2.69894
1	TRUE	0.0146	223	5	2	0.4	0.009	GO:0009636	BP	1	response to toxic substance	2	NFE2L2,ATP7A	18311	32.8448	5.03759
1	TRUE	0.0146	223	5	2	0.4	0.009	GO:1904062	BP	1	regulation of cation transmembrane transport	7	ATP7A,SLN	18311	32.8448	5.03759
1	TRUE	0.0146	155	27	3	0.111	0.019	GO:0070302	BP	1	regulation of stress-activated protein kinase signaling cascade	3	CTGF,WNT5A,VEGFA	18311	13.1262	3.71437
1	TRUE	0.0146	43	27	2	0.074	0.047	GO:0090109	BP	1	regulation of cell-substrate junction assembly	3	MMP14,VEGFA	18311	31.5435	4.97927
1	TRUE	0.0146	43	27	2	0.074	0.047	GO:0051893	BP	1	regulation of focal adhesion assembly	4	MMP14,VEGFA	18311	31.5435	4.97927
1	TRUE	0.0146	155	27	3	0.111	0.019	GO:0051091	BP	1	positive regulation of DNA-binding transcription factor activity	3	WNT5A,VEGFA,PRKD2	18311	13.1262	3.71437
1	TRUE	0.0146	154	27	3	0.111	0.019	GO:0032872	BP	1	regulation of stress-activated MAPK cascade	2	CTGF,WNT5A,VEGFA	18311	13.2114	3.72371
1	TRUE	0.0148	885	5	3	0.6	0.003	GO:1901700	BP	1	response to oxygen-containing compound	2	NFE2L2,ADM,ATP7A	18311	12.4142	3.63392
1	TRUE	0.0149	731	31	6	0.194	0.008	GO:0022603	BP	1	regulation of anatomical structure morphogenesis	3	NFE2L2,WNT5A,FMNL3,VEGFA,ADM,PRKD2	18311	4.84824	2.27746
1	TRUE	0.0149	2536	12	6	0.5	0.002	GO:0030154	BP	1	cell differentiation	2	MMP14,NFE2L2,CTGF,WNT5A,ADM,ATP7A	18311	3.61021	1.85208
1	TRUE	0.0149	44	27	2	0.074	0.045	GO:0043620	BP	1	regulation of DNA-templated transcription in response to stress	2	NFE2L2,VEGFA	18311	30.8266	4.9461
1	TRUE	0.015	447	12	3	0.25	0.007	GO:0061061	BP	1	muscle structure development	3	MMP14,WNT5A,ADM	18311	10.2411	3.35629
1	TRUE	0.0151	403	47	5	0.106	0.012	GO:0001816	BP	1	cytokine production	2	WNT5A,ANGPT1,SIGIRR,PRKD2,NUTF2-PS1	18311	4.83369	2.27313
1	TRUE	0.0152	161	10	2	0.2	0.012	GO:0090257	BP	1	regulation of muscle system process	5	CTGF,SLN	18311	22.7466	4.50758
1	TRUE	0.0152	36	37	2	0.054	0.056	GO:0046850	BP	1	regulation of bone remodeling	5	VEGFA,SPP1	18311	27.494	4.78104
1	TRUE	0.0152	655	36	6	0.167	0.009	GO:0009887	BP	1	animal organ morphogenesis	3	MMP14,CTGF,WNT5A,ANGPT1,VEGFA,FREM1	18311	4.65929	2.22011
1	TRUE	0.0152	453	12	3	0.25	0.007	GO:0043065	BP	1	positive regulation of apoptotic process	5	CTGF,WNT5A,ADM	18311	10.1054	3.33706
1	TRUE	0.0152	37	36	2	0.056	0.054	GO:0002090	BP	1	regulation of receptor internalization	4	ANGPT1,VEGFA	18311	27.494	4.78104
1	TRUE	0.0153	141	11	2	0.182	0.014	GO:0050839	MF	37	cell adhesion molecule binding	3	MMP14,CTGF	18311	23.6119	4.56144
1	TRUE	0.0154	3648	12	7	0.583	0.002	GO:0051179	BP	1	localization	1	MMP14,NFE2L2,CTGF,WNT5A,ADM,ATP7A,SLN	18311	2.92802	1.54993
1	TRUE	0.0154	274	36	4	0.111	0.015	GO:1901214	BP	1	regulation of neuron death	3	WNT5A,ANGPT1,VEGFA,ATP7A	18311	7.42539	2.89247
1	TRUE	0.0154	457	12	3	0.25	0.007	GO:0043068	BP	1	positive regulation of programmed cell death	4	CTGF,WNT5A,ADM	18311	10.017	3.32437
1	TRUE	0.0155	2577	12	6	0.5	0.002	GO:0006810	BP	1	transport	3	NFE2L2,CTGF,WNT5A,ADM,ATP7A,SLN	18311	3.55277	1.82895
1	TRUE	0.0155	46	27	2	0.074	0.043	GO:0048844	BP	1	artery morphogenesis	5	VEGFA,NOTCH3	18311	29.4863	4.88197
1	TRUE	0.0155	46	27	2	0.074	0.043	GO:1903391	BP	1	regulation of adherens junction organization	2	MMP14,VEGFA	18311	29.4863	4.88197
1	TRUE	0.0156	127	12	2	0.167	0.016	GO:0046328	BP	1	regulation of JNK cascade	3	CTGF,WNT5A	18311	24.0302	4.58678
1	TRUE	0.0158	67	20	2	0.1	0.03	GO:0060349	BP	1	bone morphogenesis	4	MMP14,FREM1	18311	27.3299	4.77241
1	TRUE	0.0158	644	37	6	0.162	0.009	GO:0043066	BP	1	negative regulation of apoptotic process	5	NFE2L2,WNT5A,ANGPT1,VEGFA,SPP1,ATP7A	18311	4.61079	2.20502
1	TRUE	0.0159	158	28	3	0.107	0.019	GO:0001101	BP	1	response to acid chemical	2	VEGFA,LDLR,ATP7A	18311	12.417	3.63425
1	TRUE	0.0159	1389	18	6	0.333	0.004	GO:0043933	BP	1	protein-containing complex subunit organization	3	ATP7A,HIST1H1D,HIST3H2BA,HIST2H2AA2,HIST1H4F,HIST4H4	18311	4.39429	2.13563
1	TRUE	0.0159	130	12	2	0.167	0.015	GO:0016331	BP	1	morphogenesis of embryonic epithelium	4	WNT5A,ADM	18311	23.4756	4.55309
1	TRUE	0.0159	136	36	3	0.083	0.022	GO:0043112	BP	1	receptor metabolic process	3	ANGPT1,VEGFA,ADM	18311	11.22	3.488
1	TRUE	0.0159	3701	14	8	0.571	0.002	GO:0031323	BP	1	regulation of cellular metabolic process	2	MMP14,NFE2L2,CTGF,WNT5A,ATP7A,8430408G22RIK,HIST1H1D,HIST2H2AA2	18311	2.82719	1.49937
1	TRUE	0.0162	632	10	3	0.3	0.005	GO:0006812	BP	1	cation transport	5	CTGF,ATP7A,SLN	18311	8.69193	3.11968
1	TRUE	0.0162	283	36	4	0.111	0.014	GO:0008015	BP	1	blood circulation	4	CTGF,ANGPT1,VEGFA,ADM	18311	7.18924	2.84584
1	TRUE	0.0162	344	27	4	0.148	0.012	GO:0051345	BP	1	positive regulation of hydrolase activity	5	CTGF,WNT5A,VEGFA,PRKD2	18311	7.88587	2.97927
1	TRUE	0.0162	249	5	2	0.4	0.008	GO:0034765	BP	1	regulation of ion transmembrane transport	6	ATP7A,SLN	18311	29.4153	4.87849
1	TRUE	0.0162	78	18	2	0.111	0.026	GO:0045638	BP	1	negative regulation of myeloid cell differentiation	4	HIST1H4F,HIST4H4	18311	26.084	4.7051
1	TRUE	0.0162	474	12	3	0.25	0.006	GO:0080135	BP	1	regulation of cellular response to stress	2	NFE2L2,CTGF,WNT5A	18311	9.6577	3.27168
1	TRUE	0.0162	40	36	2	0.056	0.05	GO:0002718	BP	1	regulation of cytokine production involved in immune response	1	WNT5A,ANGPT1	18311	25.4319	4.66857
1	TRUE	0.0165	139	36	3	0.083	0.022	GO:0008406	BP	1	gonad development	4	WNT5A,ANGPT1,VEGFA	18311	10.9778	3.45652
1	TRUE	0.0165	1176	58	9	0.155	0.008	GO:0010629	BP	1	negative regulation of gene expression	2	CTGF,WNT5A,VEGFA,LDLR,NOTCH3,HIST1H1D,HIST2H2AA2,GM38394,ZBED6	18311	2.41612	1.27269
1	TRUE	0.0167	6462	15	11	0.733	0.002	GO:0050789	BP	1	regulation of biological process	2	MMP14,NFE2L2,CTGF,WNT5A,ADM,ATP7A,SLN,8430408G22RIK,HIST1H1D,HIST2H2AA2,HIST1H4F	18311	2.078	1.0552
1	TRUE	0.0167	658	37	6	0.162	0.009	GO:0043069	BP	1	negative regulation of programmed cell death	4	NFE2L2,WNT5A,ANGPT1,VEGFA,SPP1,ATP7A	18311	4.51269	2.17399
1	TRUE	0.0167	137	12	2	0.167	0.015	GO:0007254	BP	1	JNK cascade	4	CTGF,WNT5A	18311	22.2762	4.47743
1	TRUE	0.0168	472	36	5	0.139	0.011	GO:0043408	BP	1	regulation of MAPK cascade	1	CTGF,WNT5A,ANGPT1,VEGFA,PRKD2	18311	5.38812	2.42978
1	TRUE	0.0169	289	36	4	0.111	0.014	GO:0048608	BP	1	reproductive structure development	3	WNT5A,ANGPT1,VEGFA,ADM	18311	7.03998	2.81557
1	TRUE	0.0169	172	27	3	0.111	0.017	GO:0051403	BP	1	stress-activated MAPK cascade	3	CTGF,WNT5A,VEGFA	18311	11.8288	3.56423
1	TRUE	0.0171	2689	12	6	0.5	0.002	GO:0051234	BP	1	establishment of localization	2	NFE2L2,CTGF,WNT5A,ADM,ATP7A,SLN	18311	3.4048	1.76757
1	TRUE	0.0171	292	36	4	0.111	0.014	GO:0003013	BP	1	circulatory system process	3	CTGF,ANGPT1,VEGFA,ADM	18311	6.96766	2.80067
1	TRUE	0.0171	267	5	2	0.4	0.007	GO:0010959	BP	1	regulation of metal ion transport	6	ATP7A,SLN	18311	27.4322	4.7778
1	TRUE	0.0171	494	12	3	0.25	0.006	GO:0060322	BP	1	head development	3	MMP14,WNT5A,ATP7A	18311	9.2667	3.21206
1	TRUE	0.0171	292	36	4	0.111	0.014	GO:0061458	BP	1	reproductive system development	4	WNT5A,ANGPT1,VEGFA,ADM	18311	6.96766	2.80067
1	TRUE	0.0171	143	36	3	0.083	0.021	GO:0045137	BP	1	development of primary sexual characteristics	3	WNT5A,ANGPT1,VEGFA	18311	10.6707	3.41559
1	TRUE	0.0171	492	12	3	0.25	0.006	GO:0045321	BP	1	leukocyte activation	2	MMP14,WNT5A,ATP7A	18311	9.30437	3.21791
1	TRUE	0.0171	497	12	3	0.25	0.006	GO:0010942	BP	1	positive regulation of cell death	3	CTGF,WNT5A,ADM	18311	9.21076	3.20332
1	TRUE	0.0171	263	47	4	0.085	0.015	GO:0051090	BP	1	regulation of DNA-binding transcription factor activity	2	WNT5A,VEGFA,SIGIRR,PRKD2	18311	5.92541	2.56692
1	TRUE	0.0172	52	27	2	0.074	0.038	GO:0016575	BP	1	histone deacetylation	6	VEGFA,PRKD2	18311	26.084	4.7051
1	TRUE	0.0172	499	12	3	0.25	0.006	GO:0043009	BP	1	chordate embryonic development	6	MMP14,WNT5A,ADM	18311	9.17385	3.19753
1	TRUE	0.0172	143	12	2	0.167	0.014	GO:0021915	BP	1	neural tube development	5	WNT5A,ADM	18311	21.3415	4.41559
1	TRUE	0.0172	43	36	2	0.056	0.047	GO:0055008	BP	1	cardiac muscle tissue morphogenesis	5	WNT5A,ANGPT1	18311	23.6576	4.56423
1	TRUE	0.0173	144	12	2	0.167	0.014	GO:0043588	BP	1	skin development	4	WNT5A,ATP7A	18311	21.1933	4.40554
1	TRUE	0.0173	1059	12	4	0.333	0.004	GO:0030182	BP	1	neuron differentiation	3	NFE2L2,WNT5A,ADM,ATP7A	18311	5.76361	2.52697
1	TRUE	0.0173	144	12	2	0.167	0.014	GO:0021953	BP	1	central nervous system neuron differentiation	4	WNT5A,ATP7A	18311	21.1933	4.40554
1	TRUE	0.0174	590	27	5	0.185	0.008	GO:0051336	BP	1	regulation of hydrolase activity	4	CTGF,WNT5A,VEGFA,PRKD2,SLN	18311	5.74733	2.52289
1	TRUE	0.0174	436	47	5	0.106	0.011	GO:0071345	BP	1	cellular response to cytokine stimulus	4	NFE2L2,WNT5A,ANGPT1,SIGIRR,SPP1	18311	4.46784	2.15958
1	TRUE	0.0175	3259	28	13	0.464	0.004	GO:0007275	BP	1	multicellular organism development	3	MMP14,NFE2L2,CTGF,WNT5A,VEGFA,ADM,LDLR,ATP7A,NOTCH3,PRKD2,FREM1,HIST1H4F,HIST4H4	18311	2.60863	1.38329
1	TRUE	0.0175	53	27	2	0.074	0.038	GO:0002688	BP	1	regulation of leukocyte chemotaxis	6	WNT5A,VEGFA	18311	25.5919	4.67762
1	TRUE	0.0176	44	36	2	0.056	0.045	GO:0048260	BP	1	positive regulation of receptor-mediated endocytosis	4	ANGPT1,VEGFA	18311	23.1199	4.53107
1	TRUE	0.0177	510	12	3	0.25	0.006	GO:0009792	BP	1	embryo development ending in birth or egg hatching	5	MMP14,WNT5A,ADM	18311	8.97598	3.16607
1	TRUE	0.0178	1814	12	5	0.417	0.003	GO:0009966	BP	1	regulation of signal transduction	3	MMP14,NFE2L2,CTGF,WNT5A,ADM	18311	4.20594	2.07243
1	TRUE	0.0179	4144	28	15	0.536	0.004	GO:0032501	BP	1	multicellular organismal process	1	MMP14,NFE2L2,CTGF,WNT5A,VEGFA,ADM,LDLR,ATP7A,NOTCH3,PRKD2,SLN,FREM1,HIST1H4F,NUTF2-PS1,HIST4H4	18311	2.36715	1.24315
1	TRUE	0.0179	301	36	4	0.111	0.013	GO:0070997	BP	1	neuron death	2	WNT5A,ANGPT1,VEGFA,ATP7A	18311	6.75932	2.75688
1	TRUE	0.0179	985	58	8	0.138	0.008	GO:0010558	BP	1	negative regulation of macromolecule biosynthetic process	3	WNT5A,VEGFA,SIGIRR,NOTCH3,HIST1H1D,HIST2H2AA2,GM38394,ZBED6	18311	2.56412	1.35846
1	TRUE	0.0179	1818	12	5	0.417	0.003	GO:0051128	BP	1	regulation of cellular component organization	2	MMP14,NFE2L2,CTGF,WNT5A,ATP7A	18311	4.19669	2.06925
1	TRUE	0.0183	46	36	2	0.056	0.043	GO:0032835	BP	1	glomerulus development	3	ANGPT1,NOTCH3	18311	22.1147	4.46694
1	TRUE	0.0183	46	36	2	0.056	0.043	GO:0001541	BP	1	ovarian follicle development	4	ANGPT1,VEGFA	18311	22.1147	4.46694
1	TRUE	0.0183	615	18	4	0.222	0.007	GO:0019904	MF	37	protein domain specific binding	3	NFE2L2,WNT5A,HIST1H4F,HIST4H4	18311	6.61644	2.72606
1	TRUE	0.0184	138	47	3	0.064	0.022	GO:0001818	BP	1	negative regulation of cytokine production	5	ANGPT1,SIGIRR,NUTF2-PS1	18311	8.46947	3.08227
1	TRUE	0.0185	1101	12	4	0.333	0.004	GO:0048585	BP	1	negative regulation of response to stimulus	1	MMP14,NFE2L2,WNT5A,ADM	18311	5.54375	2.47086
1	TRUE	0.0185	45	37	2	0.054	0.044	GO:0034754	BP	1	cellular hormone metabolic process	2	SPP1,ADM	18311	21.9952	4.45912
1	TRUE	0.0186	293	5	2	0.4	0.007	GO:0010035	BP	1	response to inorganic substance	2	NFE2L2,ATP7A	18311	24.998	4.64374
1	TRUE	0.0186	2604	18	8	0.444	0.003	GO:0006996	BP	1	organelle organization	3	CTGF,WNT5A,ATP7A,HIST1H1D,HIST3H2BA,HIST2H2AA2,HIST1H4F,HIST4H4	18311	3.12528	1.64398
1	TRUE	0.0186	294	5	2	0.4	0.007	GO:0006979	BP	1	response to oxidative stress	2	NFE2L2,ATP7A	18311	24.9129	4.63882
1	TRUE	0.0187	695	37	6	0.162	0.009	GO:0046903	BP	1	secretion	4	CTGF,WNT5A,ANGPT1,VEGFA,SPP1,ADM	18311	4.27245	2.09506
1	TRUE	0.0187	1719	58	11	0.19	0.006	GO:0010605	BP	1	negative regulation of macromolecule metabolic process	2	CTGF,WNT5A,ANGPT1,VEGFA,SIGIRR,LDLR,NOTCH3,HIST1H1D,HIST2H2AA2,GM38394,ZBED6	18311	2.02023	1.01452
1	TRUE	0.0188	46	37	2	0.054	0.043	GO:0045453	BP	1	bone resorption	6	VEGFA,SPP1	18311	21.517	4.42741
1	TRUE	0.0188	150	37	3	0.081	0.02	GO:0010810	BP	1	regulation of cell-substrate adhesion	4	MMP14,VEGFA,SPP1	18311	9.89784	3.30711
1	TRUE	0.0188	3570	31	14	0.452	0.004	GO:0048856	BP	1	anatomical structure development	2	MMP14,NFE2L2,CTGF,WNT5A,FMNL3,VEGFA,ADM,LDLR,ATP7A,NOTCH3,PRKD2,FREM1,HIST1H4F,HIST4H4	18311	2.31638	1.21187
1	TRUE	0.019	151	37	3	0.081	0.02	GO:0001894	BP	1	tissue homeostasis	5	CTGF,VEGFA,SPP1	18311	9.83229	3.29753
1	TRUE	0.019	48	36	2	0.056	0.042	GO:0060415	BP	1	muscle tissue morphogenesis	5	WNT5A,ANGPT1	18311	21.1933	4.40554
1	TRUE	0.019	159	12	2	0.167	0.013	GO:0001664	MF	37	G-protein coupled receptor binding	4	WNT5A,ADM	18311	19.1939	4.26258
1	TRUE	0.0192	1194	37	8	0.216	0.007	GO:0009605	BP	1	response to external stimulus	1	NFE2L2,WNT5A,ANGPT1,VEGFA,SPP1,ADM,LDLR,PRKD2	18311	3.31586	1.72938
1	TRUE	0.0192	3941	14	8	0.571	0.002	GO:0019222	BP	1	regulation of metabolic process	3	MMP14,NFE2L2,CTGF,WNT5A,ATP7A,8430408G22RIK,HIST1H1D,HIST2H2AA2	18311	2.65502	1.40872
1	TRUE	0.0192	163	12	2	0.167	0.012	GO:0008544	BP	1	epidermis development	4	WNT5A,ATP7A	18311	18.7229	4.22673
1	TRUE	0.0192	59	27	2	0.074	0.034	GO:0007045	BP	1	cell-substrate adherens junction assembly	3	MMP14,VEGFA	18311	22.9893	4.52289
1	TRUE	0.0192	59	27	2	0.074	0.034	GO:0048041	BP	1	focal adhesion assembly	4	MMP14,VEGFA	18311	22.9893	4.52289
1	TRUE	0.0192	59	27	2	0.074	0.034	GO:1901888	BP	1	regulation of cell junction assembly	2	MMP14,VEGFA	18311	22.9893	4.52289
1	TRUE	0.0192	59	27	2	0.074	0.034	GO:2000573	BP	1	positive regulation of DNA biosynthetic process	1	VEGFA,PRKD2	18311	22.9893	4.52289
1	TRUE	0.0193	513	36	5	0.139	0.01	GO:0000165	BP	1	MAPK cascade	2	CTGF,WNT5A,ANGPT1,VEGFA,PRKD2	18311	4.95749	2.30961
1	TRUE	0.0193	160	36	3	0.083	0.019	GO:0032147	BP	1	activation of protein kinase activity	1	WNT5A,ANGPT1,VEGFA	18311	9.53698	3.25353
1	TRUE	0.0195	1020	58	8	0.138	0.008	GO:0031327	BP	1	negative regulation of cellular biosynthetic process	4	WNT5A,VEGFA,SIGIRR,NOTCH3,HIST1H1D,HIST2H2AA2,GM38394,ZBED6	18311	2.47613	1.30809
1	TRUE	0.0196	2853	12	6	0.5	0.002	GO:0007165	BP	1	signal transduction	2	MMP14,NFE2L2,CTGF,WNT5A,ADM,ATP7A	18311	3.20908	1.68216
1	TRUE	0.0197	1151	12	4	0.333	0.003	GO:0120036	BP	1	plasma membrane bounded cell projection organization	4	NFE2L2,WNT5A,ADM,ATP7A	18311	5.30292	2.40679
1	TRUE	0.0198	49	37	2	0.054	0.041	GO:0034103	BP	1	regulation of tissue remodeling	4	VEGFA,SPP1	18311	20.1997	4.33626
1	TRUE	0.0199	744	36	6	0.167	0.008	GO:0043085	BP	1	positive regulation of catalytic activity	4	CTGF,WNT5A,ANGPT1,VEGFA,ATP7A,PRKD2	18311	4.10193	2.0363
1	TRUE	0.0199	51	36	2	0.056	0.039	GO:0002367	BP	1	cytokine production involved in immune response	2	WNT5A,ANGPT1	18311	19.9466	4.31807
1	TRUE	0.02	164	36	3	0.083	0.018	GO:0033002	BP	1	muscle cell proliferation	2	ANGPT1,VEGFA,NOTCH3	18311	9.30437	3.21791
1	TRUE	0.02	164	36	3	0.083	0.018	GO:0048738	BP	1	cardiac muscle tissue development	5	WNT5A,ANGPT1,VEGFA	18311	9.30437	3.21791
1	TRUE	0.02	2078	18	7	0.389	0.003	GO:1901363	MF	37	heterocyclic compound binding	2	NFE2L2,WNT5A,HIST1H1D,HIST3H2BA,HIST2H2AA2,HIST1H4F,HIST4H4	18311	3.42683	1.77687
1	TRUE	0.0201	1162	12	4	0.333	0.003	GO:0030030	BP	1	cell projection organization	3	NFE2L2,WNT5A,ADM,ATP7A	18311	5.25273	2.39307
1	TRUE	0.0203	50	37	2	0.054	0.04	GO:0071621	BP	1	granulocyte chemotaxis	5	VEGFA,SPP1	18311	19.7957	4.30711
1	TRUE	0.0204	52	36	2	0.056	0.038	GO:0048644	BP	1	muscle organ morphogenesis	4	WNT5A,ANGPT1	18311	19.563	4.29006
1	TRUE	0.0204	1172	28	7	0.25	0.006	GO:0048699	BP	1	generation of neurons	4	NFE2L2,WNT5A,VEGFA,ADM,LDLR,ATP7A,NOTCH3	18311	3.90593	1.96567
1	TRUE	0.0204	202	27	3	0.111	0.015	GO:0031098	BP	1	stress-activated protein kinase signaling cascade	4	CTGF,WNT5A,VEGFA	18311	10.0721	3.33229
1	TRUE	0.0204	173	12	2	0.167	0.012	GO:0002237	BP	1	response to molecule of bacterial origin	2	WNT5A,ADM	18311	17.6407	4.14083
1	TRUE	0.0204	527	36	5	0.139	0.009	GO:0023014	BP	1	signal transduction by protein phosphorylation	1	CTGF,WNT5A,ANGPT1,VEGFA,PRKD2	18311	4.8258	2.27077
1	TRUE	0.0207	53	36	2	0.056	0.038	GO:0060976	BP	1	coronary vasculature development	4	ANGPT1,VEGFA	18311	19.1939	4.26258
1	TRUE	0.0207	579	12	3	0.25	0.005	GO:0120035	BP	1	regulation of plasma membrane bounded cell projection organization	4	NFE2L2,WNT5A,ATP7A	18311	7.9063	2.983
1	TRUE	0.0208	62	28	2	0.071	0.032	GO:0050729	BP	1	positive regulation of inflammatory response	2	WNT5A,LDLR	18311	21.0956	4.39887
1	TRUE	0.0209	6807	15	11	0.733	0.002	GO:0065007	BP	1	biological regulation	1	MMP14,NFE2L2,CTGF,WNT5A,ADM,ATP7A,SLN,8430408G22RIK,HIST1H1D,HIST2H2AA2,HIST1H4F	18311	1.97268	0.980161
1	TRUE	0.0209	3811	37	16	0.432	0.004	GO:0032502	BP	1	developmental process	1	MMP14,NFE2L2,CTGF,WNT5A,ANGPT1,FMNL3,VEGFA,SPP1,ADM,LDLR,ATP7A,NOTCH3,PRKD2,FREM1,HIST1H4F,HIST4H4	18311	2.07774	1.05502
1	TRUE	0.0209	1046	58	8	0.138	0.008	GO:0009890	BP	1	negative regulation of biosynthetic process	2	WNT5A,VEGFA,SIGIRR,NOTCH3,HIST1H1D,HIST2H2AA2,GM38394,ZBED6	18311	2.41458	1.27177
1	TRUE	0.0209	585	12	3	0.25	0.005	GO:0031344	BP	1	regulation of cell projection organization	3	NFE2L2,WNT5A,ATP7A	18311	7.82521	2.96813
1	TRUE	0.0209	338	5	2	0.4	0.006	GO:0006875	BP	1	cellular metal ion homeostasis	5	ADM,ATP7A	18311	21.6698	4.43762
1	TRUE	0.0209	58	33	2	0.061	0.034	GO:0008203	BP	1	cholesterol metabolic process	3	CYP51,LDLR	18311	19.1338	4.25805
1	TRUE	0.0209	828	58	7	0.121	0.008	GO:0045892	BP	1	negative regulation of transcription, DNA-templated	2	WNT5A,VEGFA,NOTCH3,HIST1H1D,HIST2H2AA2,GM38394,ZBED6	18311	2.66902	1.41631
1	TRUE	0.0209	2114	18	7	0.389	0.003	GO:0097159	MF	37	organic cyclic compound binding	2	NFE2L2,WNT5A,HIST1H1D,HIST3H2BA,HIST2H2AA2,HIST1H4F,HIST4H4	18311	3.36847	1.75209
1	TRUE	0.021	180	12	2	0.167	0.011	GO:0090068	BP	1	positive regulation of cell cycle process	2	CTGF,WNT5A	18311	16.9546	4.08361
1	TRUE	0.0211	1196	12	4	0.333	0.003	GO:0050790	BP	1	regulation of catalytic activity	3	CTGF,WNT5A,ATP7A,SLN	18311	5.1034	2.35146
1	TRUE	0.0212	831	58	7	0.121	0.008	GO:1902679	BP	1	negative regulation of RNA biosynthetic process	2	WNT5A,VEGFA,NOTCH3,HIST1H1D,HIST2H2AA2,GM38394,ZBED6	18311	2.65938	1.41109
1	TRUE	0.0212	831	58	7	0.121	0.008	GO:1903507	BP	1	negative regulation of nucleic acid-templated transcription	3	WNT5A,VEGFA,NOTCH3,HIST1H1D,HIST2H2AA2,GM38394,ZBED6	18311	2.65938	1.41109
1	TRUE	0.0213	50	47	2	0.043	0.04	GO:0032642	BP	1	regulation of chemokine production	5	WNT5A,SIGIRR	18311	15.5838	3.96198
1	TRUE	0.0213	67	27	2	0.074	0.03	GO:0060840	BP	1	artery development	4	VEGFA,NOTCH3	18311	20.2443	4.33945
1	TRUE	0.0213	67	27	2	0.074	0.03	GO:0007044	BP	1	cell-substrate junction assembly	2	MMP14,VEGFA	18311	20.2443	4.33945
1	TRUE	0.0213	67	27	2	0.074	0.03	GO:0034333	BP	1	adherens junction assembly	2	MMP14,VEGFA	18311	20.2443	4.33945
1	TRUE	0.0213	50	47	2	0.043	0.04	GO:0042035	BP	1	regulation of cytokine biosynthetic process	3	WNT5A,SIGIRR	18311	15.5838	3.96198
1	TRUE	0.0215	350	5	2	0.4	0.006	GO:0098662	BP	1	inorganic cation transmembrane transport	7	ATP7A,SLN	18311	20.9269	4.38728
1	TRUE	0.0215	45	60	2	0.033	0.044	GO:0015748	BP	1	organophosphate ester transport	1	SLC25A42,LDLR	18311	13.5637	3.76168
1	TRUE	0.0215	60	33	2	0.061	0.033	GO:1902652	BP	1	secondary alcohol metabolic process	1	CYP51,LDLR	18311	18.496	4.20914
1	TRUE	0.0215	174	36	3	0.083	0.017	GO:0007548	BP	1	sex differentiation	3	WNT5A,ANGPT1,VEGFA	18311	8.76964	3.13252
1	TRUE	0.0216	68	27	2	0.074	0.029	GO:1905330	BP	1	regulation of morphogenesis of an epithelium	4	WNT5A,VEGFA	18311	19.9466	4.31807
1	TRUE	0.0216	68	27	2	0.074	0.029	GO:0008201	MF	37	heparin binding	1	CTGF,VEGFA	18311	19.9466	4.31807
1	TRUE	0.0219	188	12	2	0.167	0.011	GO:0002696	BP	1	positive regulation of leukocyte activation	4	MMP14,WNT5A	18311	16.2332	4.02087
1	TRUE	0.0222	494	47	5	0.106	0.01	GO:0034097	BP	1	response to cytokine	3	NFE2L2,WNT5A,ANGPT1,SIGIRR,SPP1	18311	3.94328	1.97939
1	TRUE	0.0222	248	10	2	0.2	0.008	GO:0006816	BP	1	calcium ion transport	8	CTGF,SLN	18311	14.7669	3.8843
1	TRUE	0.0222	69	27	2	0.074	0.029	GO:0006476	BP	1	protein deacetylation	3	VEGFA,PRKD2	18311	19.6575	4.29701
1	TRUE	0.0222	177	36	3	0.083	0.017	GO:1901215	BP	1	negative regulation of neuron death	4	ANGPT1,VEGFA,ATP7A	18311	8.621	3.10785
1	TRUE	0.0223	52	47	2	0.043	0.038	GO:0032602	BP	1	chemokine production	3	WNT5A,SIGIRR	18311	14.9845	3.90539
1	TRUE	0.0226	277	22	3	0.136	0.011	GO:0030900	BP	1	forebrain development	3	WNT5A,ATP7A,NOTCH3	18311	9.01428	3.17221
1	TRUE	0.0226	1313	36	8	0.222	0.006	GO:0048584	BP	1	positive regulation of response to stimulus	2	NFE2L2,CTGF,WNT5A,ANGPT1,VEGFA,LDLR,ATP7A,PRKD2	18311	3.09909	1.63185
1	TRUE	0.0226	180	36	3	0.083	0.017	GO:0007162	BP	1	negative regulation of cell adhesion	3	MMP14,ANGPT1,VEGFA	18311	8.47731	3.08361
1	TRUE	0.0229	1251	12	4	0.333	0.003	GO:0022008	BP	1	neurogenesis	3	NFE2L2,WNT5A,ADM,ATP7A	18311	4.87903	2.28659
1	TRUE	0.023	257	10	2	0.2	0.008	GO:0003012	BP	1	muscle system process	3	CTGF,SLN	18311	14.2498	3.83287
1	TRUE	0.023	2059	12	5	0.417	0.002	GO:0010646	BP	1	regulation of cell communication	2	MMP14,NFE2L2,CTGF,WNT5A,ADM	18311	3.70548	1.88966
1	TRUE	0.023	82	24	2	0.083	0.024	GO:0051092	BP	1	positive regulation of NF-kappaB transcription factor activity	4	WNT5A,PRKD2	18311	18.6087	4.21791
1	TRUE	0.0231	627	12	3	0.25	0.005	GO:0032940	BP	1	secretion by cell	5	CTGF,WNT5A,ADM	18311	7.30104	2.8681
1	TRUE	0.0231	1725	47	10	0.213	0.006	GO:0070887	BP	1	cellular response to chemical stimulus	2	NFE2L2,CTGF,WNT5A,ANGPT1,VEGFA,SIGIRR,SPP1,LDLR,ATP7A,PRKD2	18311	2.25853	1.17538
1	TRUE	0.0231	64	33	2	0.061	0.031	GO:0016125	BP	1	sterol metabolic process	2	CYP51,LDLR	18311	17.34	4.11603
1	TRUE	0.0232	319	47	4	0.085	0.013	GO:0006954	BP	1	inflammatory response	1	NFE2L2,WNT5A,SIGIRR,LDLR	18311	4.88521	2.28842
1	TRUE	0.0233	60	36	2	0.056	0.033	GO:0042306	BP	12	regulation of protein import into nucleus	2	ANGPT1,NUTF2-PS1	18311	16.9546	4.08361
1	TRUE	0.0233	199	12	2	0.167	0.01	GO:0048562	BP	1	embryonic organ morphogenesis	4	MMP14,WNT5A	18311	15.3358	3.93884
1	TRUE	0.0233	226	11	2	0.182	0.009	GO:0030098	BP	1	lymphocyte differentiation	4	MMP14,ATP7A	18311	14.7313	3.88081
1	TRUE	0.0234	378	5	2	0.4	0.005	GO:0055065	BP	1	metal ion homeostasis	7	ADM,ATP7A	18311	19.3767	4.27625
1	TRUE	0.0234	2080	12	5	0.417	0.002	GO:0023051	BP	1	regulation of signaling	3	MMP14,NFE2L2,CTGF,WNT5A,ADM	18311	3.66807	1.87502
1	TRUE	0.0234	184	36	3	0.083	0.016	GO:0003007	BP	1	heart morphogenesis	4	WNT5A,ANGPT1,VEGFA	18311	8.29303	3.0519
1	TRUE	0.0234	3219	14	7	0.5	0.002	GO:0010467	BP	1	gene expression	1	MMP14,NFE2L2,CTGF,WNT5A,ATP7A,HIST1H1D,HIST2H2AA2	18311	2.84421	1.50803
1	TRUE	0.0234	1570	58	10	0.172	0.006	GO:0051172	BP	1	negative regulation of nitrogen compound metabolic process	2	WNT5A,ANGPT1,VEGFA,SIGIRR,LDLR,NOTCH3,HIST1H1D,HIST2H2AA2,GM38394,ZBED6	18311	2.01087	1.00782
1	TRUE	0.0234	73	27	2	0.074	0.027	GO:0031058	BP	1	positive regulation of histone modification	3	VEGFA,PRKD2	18311	18.5804	4.21571
1	TRUE	0.0235	1057	36	7	0.194	0.007	GO:0032270	BP	1	positive regulation of cellular protein metabolic process	4	MMP14,CTGF,WNT5A,ANGPT1,VEGFA,LDLR,PRKD2	18311	3.36847	1.75209
1	TRUE	0.0236	382	5	2	0.4	0.005	GO:0098660	BP	1	inorganic ion transmembrane transport	6	ATP7A,SLN	18311	19.1738	4.26107
1	TRUE	0.0236	1287	37	8	0.216	0.006	GO:0009891	BP	1	positive regulation of biosynthetic process	2	NFE2L2,CTGF,WNT5A,VEGFA,SPP1,LDLR,NOTCH3,PRKD2	18311	3.07625	1.62117
1	TRUE	0.0236	436	27	4	0.148	0.009	GO:0010638	BP	1	positive regulation of organelle organization	4	CTGF,WNT5A,VEGFA,PRKD2	18311	6.22188	2.63735
1	TRUE	0.0237	850	10	3	0.3	0.004	GO:0006811	BP	1	ion transport	4	CTGF,ATP7A,SLN	18311	6.46271	2.69214
1	TRUE	0.0237	2091	12	5	0.417	0.002	GO:0006950	BP	1	response to stress	1	NFE2L2,CTGF,WNT5A,ADM,ATP7A	18311	3.64877	1.86741
1	TRUE	0.0239	386	5	2	0.4	0.005	GO:0043269	BP	1	regulation of ion transport	5	ATP7A,SLN	18311	18.9751	4.24604
1	TRUE	0.0239	386	5	2	0.4	0.005	GO:0030003	BP	1	cellular cation homeostasis	4	ADM,ATP7A	18311	18.9751	4.24604
1	TRUE	0.024	60	37	2	0.054	0.033	GO:0097530	BP	1	granulocyte migration	6	VEGFA,SPP1	18311	16.4964	4.04408
1	TRUE	0.0243	391	5	2	0.4	0.005	GO:0098655	BP	1	cation transmembrane transport	6	ATP7A,SLN	18311	18.7325	4.22747
1	TRUE	0.0243	208	12	2	0.167	0.01	GO:0042060	BP	1	wound healing	3	NFE2L2,WNT5A	18311	14.6723	3.87502
1	TRUE	0.0244	76	27	2	0.074	0.026	GO:0007498	BP	1	mesoderm development	4	WNT5A,VEGFA	18311	17.847	4.15761
1	TRUE	0.0244	76	27	2	0.074	0.026	GO:0045778	BP	1	positive regulation of ossification	3	WNT5A,VEGFA	18311	17.847	4.15761
1	TRUE	0.0245	394	5	2	0.4	0.005	GO:0006873	BP	1	cellular ion homeostasis	3	ADM,ATP7A	18311	18.5898	4.21644
1	TRUE	0.0246	210	12	2	0.167	0.01	GO:0051271	BP	1	negative regulation of cellular component movement	3	NFE2L2,WNT5A	18311	14.5325	3.86121
1	TRUE	0.0247	103	21	2	0.095	0.019	GO:0043271	BP	1	negative regulation of ion transport	6	ATP7A,PLCB4	18311	16.9311	4.08161
1	TRUE	0.0249	64	36	2	0.056	0.031	GO:1904589	BP	12	regulation of protein import	1	ANGPT1,NUTF2-PS1	18311	15.895	3.9905
1	TRUE	0.0249	58	47	2	0.043	0.034	GO:0042107	BP	1	cytokine metabolic process	1	WNT5A,SIGIRR	18311	13.4343	3.74785
1	TRUE	0.0249	58	47	2	0.043	0.034	GO:0042089	BP	1	cytokine biosynthetic process	2	WNT5A,SIGIRR	18311	13.4343	3.74785
1	TRUE	0.0249	737	18	4	0.222	0.005	GO:0034622	BP	1	cellular protein-containing complex assembly	1	HIST3H2BA,HIST2H2AA2,HIST1H4F,HIST4H4	18311	5.52118	2.46498
1	TRUE	0.0249	241	11	2	0.182	0.008	GO:0045862	BP	1	positive regulation of proteolysis	2	MMP14,CTGF	18311	13.8144	3.7881
1	TRUE	0.025	78	27	2	0.074	0.026	GO:0098732	BP	1	macromolecule deacylation	1	VEGFA,PRKD2	18311	17.3894	4.12013
1	TRUE	0.025	78	27	2	0.074	0.026	GO:0035601	BP	1	protein deacylation	2	VEGFA,PRKD2	18311	17.3894	4.12013
1	TRUE	0.0253	127	18	2	0.111	0.016	GO:0051291	BP	40	protein heterooligomerization	1	HIST1H4F,HIST4H4	18311	16.0201	4.00181
1	TRUE	0.0253	127	18	2	0.111	0.016	GO:0051262	BP	40	protein tetramerization	1	HIST1H4F,HIST4H4	18311	16.0201	4.00181
1	TRUE	0.0253	282	10	2	0.2	0.007	GO:0072511	BP	1	divalent inorganic cation transport	6	CTGF,SLN	18311	12.9865	3.69894
1	TRUE	0.0253	282	10	2	0.2	0.007	GO:0070838	BP	1	divalent metal ion transport	7	CTGF,SLN	18311	12.9865	3.69894
1	TRUE	0.0253	194	36	3	0.083	0.015	GO:0001822	BP	1	kidney development	4	ANGPT1,VEGFA,NOTCH3	18311	7.86555	2.97555
1	TRUE	0.0253	820	36	6	0.167	0.007	GO:0018193	BP	1	peptidyl-amino acid modification	1	WNT5A,ANGPT1,VEGFA,ATP7A,PRKD2,HIST1H1D	18311	3.72175	1.89598
1	TRUE	0.0255	219	12	2	0.167	0.009	GO:0040013	BP	1	negative regulation of locomotion	4	NFE2L2,WNT5A	18311	13.9353	3.80067
1	TRUE	0.0255	2421	58	13	0.224	0.005	GO:1901362	BP	1	organic cyclic compound biosynthetic process	1	CYP51,NFE2L2,WNT5A,VEGFA,SIGIRR,SPP1,ATP7A,NOTCH3,PRKD2,HIST1H1D,HIST2H2AA2,GM38394,ZBED6	18311	1.69525	0.761494
1	TRUE	0.0256	80	27	2	0.074	0.025	GO:0034332	BP	1	adherens junction organization	1	MMP14,VEGFA	18311	16.9546	4.08361
1	TRUE	0.0256	80	27	2	0.074	0.025	GO:1905269	BP	1	positive regulation of chromatin organization	2	VEGFA,PRKD2	18311	16.9546	4.08361
1	TRUE	0.0257	64	37	2	0.054	0.031	GO:0046849	BP	1	bone remodeling	3	VEGFA,SPP1	18311	15.4654	3.95097
1	TRUE	0.0262	67	36	2	0.056	0.03	GO:0048259	BP	1	regulation of receptor-mediated endocytosis	3	ANGPT1,VEGFA	18311	15.1833	3.92441
1	TRUE	0.0263	1881	58	11	0.19	0.006	GO:0009892	BP	1	negative regulation of metabolic process	4	CTGF,WNT5A,ANGPT1,VEGFA,SIGIRR,LDLR,NOTCH3,HIST1H1D,HIST2H2AA2,GM38394,ZBED6	18311	1.84624	0.884589
1	TRUE	0.0263	377	36	4	0.111	0.011	GO:0060627	BP	1	regulation of vesicle-mediated transport	1	WNT5A,ANGPT1,VEGFA,LDLR	18311	5.3967	2.43208
1	TRUE	0.0266	82	27	2	0.074	0.024	GO:0001952	BP	1	regulation of cell-matrix adhesion	5	MMP14,VEGFA	18311	16.5411	4.04798
1	TRUE	0.0266	694	28	5	0.179	0.007	GO:0050767	BP	1	regulation of neurogenesis	4	NFE2L2,WNT5A,VEGFA,LDLR,NOTCH3	18311	4.71156	2.2362
1	TRUE	0.0266	898	58	7	0.121	0.008	GO:0051253	BP	1	negative regulation of RNA metabolic process	4	WNT5A,VEGFA,NOTCH3,HIST1H1D,HIST2H2AA2,GM38394,ZBED6	18311	2.46097	1.29923
1	TRUE	0.0267	687	12	3	0.25	0.004	GO:0040007	BP	1	growth	1	MMP14,WNT5A,ADM	18311	6.66339	2.73626
1	TRUE	0.0267	256	11	2	0.182	0.008	GO:0042692	BP	1	muscle cell differentiation	3	MMP14,ADM	18311	13.005	3.70099
1	TRUE	0.0267	68	36	2	0.056	0.029	GO:0001570	BP	1	vasculogenesis	3	ANGPT1,ADM	18311	14.96	3.90304
1	TRUE	0.0268	83	27	2	0.074	0.024	GO:0048661	BP	1	positive regulation of smooth muscle cell proliferation	4	VEGFA,NOTCH3	18311	16.3418	4.0305
1	TRUE	0.0268	596	36	5	0.139	0.008	GO:1902533	BP	1	positive regulation of intracellular signal transduction	4	CTGF,WNT5A,ANGPT1,VEGFA,PRKD2	18311	4.2671	2.09326
1	TRUE	0.0272	432	5	2	0.4	0.005	GO:0055080	BP	1	cation homeostasis	6	ADM,ATP7A	18311	16.9546	4.08361
1	TRUE	0.0275	601	36	5	0.139	0.008	GO:0007167	BP	1	enzyme linked receptor protein signaling pathway	4	CTGF,WNT5A,ANGPT1,VEGFA,PRKD2	18311	4.2316	2.0812
1	TRUE	0.0276	3238	12	6	0.5	0.002	GO:0023052	BP	1	signaling	1	MMP14,NFE2L2,CTGF,WNT5A,ADM,ATP7A	18311	2.82752	1.49954
1	TRUE	0.0276	440	5	2	0.4	0.005	GO:0098771	BP	1	inorganic ion homeostasis	6	ADM,ATP7A	18311	16.6464	4.05714
1	TRUE	0.0276	2461	58	13	0.224	0.005	GO:0009889	BP	1	regulation of biosynthetic process	2	NFE2L2,CTGF,WNT5A,VEGFA,SIGIRR,SPP1,LDLR,NOTCH3,PRKD2,HIST1H1D,HIST2H2AA2,GM38394,ZBED6	18311	1.66769	0.737853
1	TRUE	0.0276	185	47	3	0.064	0.016	GO:0019221	BP	1	cytokine-mediated signaling pathway	4	WNT5A,ANGPT1,SIGIRR	18311	6.31777	2.65942
1	TRUE	0.0276	7214	58	27	0.466	0.004	GO:0005488	MF	37	binding	1	MMP14,CYP51,NFE2L2,CTGF,WNT5A,ANGPT1,FMNL3,VEGFA,SPP1,ADM,FBXL19,LDLR,ATP7A,NOTCH3,PLCB4,ARHGEF1,PRKD2,EIF3J2,OLFML2A,HIST1H1D,HIST3H2BA,HIST2H2AA2,HIST1H4F,NUTF2-PS1,GM38394,HIST4H4,ZBED6	18311	1.1816	0.240746
1	TRUE	0.0277	1381	12	4	0.333	0.003	GO:0009056	BP	1	catabolic process	1	MMP14,NFE2L2,WNT5A,8430408G22RIK	18311	4.41974	2.14396
1	TRUE	0.0277	86	27	2	0.074	0.023	GO:2000177	BP	1	regulation of neural precursor cell proliferation	3	WNT5A,VEGFA	18311	15.7717	3.97927
1	TRUE	0.0277	86	27	2	0.074	0.023	GO:0030516	BP	1	regulation of axon extension	2	WNT5A,VEGFA	18311	15.7717	3.97927
1	TRUE	0.0287	3271	12	6	0.5	0.002	GO:0007154	BP	1	cell communication	1	MMP14,NFE2L2,CTGF,WNT5A,ADM,ATP7A	18311	2.79899	1.48491
1	TRUE	0.0287	453	5	2	0.4	0.004	GO:0097190	BP	1	apoptotic signaling pathway	3	NFE2L2,ATP7A	18311	16.1687	4.01513
1	TRUE	0.0287	1128	36	7	0.194	0.006	GO:0051247	BP	1	positive regulation of protein metabolic process	3	MMP14,CTGF,WNT5A,ANGPT1,VEGFA,LDLR,PRKD2	18311	3.15645	1.6583
1	TRUE	0.0291	89	27	2	0.074	0.022	GO:0030879	BP	1	mammary gland development	1	WNT5A,VEGFA	18311	15.2401	3.9298
1	TRUE	0.0291	89	27	2	0.074	0.022	GO:2000278	BP	1	regulation of DNA biosynthetic process	2	VEGFA,PRKD2	18311	15.2401	3.9298
1	TRUE	0.0294	968	10	3	0.3	0.003	GO:0003008	BP	1	system process	2	CTGF,ADM,SLN	18311	5.6749	2.50459
1	TRUE	0.0294	74	36	2	0.056	0.027	GO:0008585	BP	1	female gonad development	5	ANGPT1,VEGFA	18311	13.747	3.78104
1	TRUE	0.0298	115	22	2	0.091	0.017	GO:0007219	BP	1	Notch signaling pathway	4	MMP14,NOTCH3	18311	14.4751	3.8555
1	TRUE	0.0299	402	36	4	0.111	0.01	GO:1903827	BP	12	regulation of cellular protein localization	1	WNT5A,ANGPT1,VEGFA,NUTF2-PS1	18311	5.06108	2.33945
1	TRUE	0.0304	92	27	2	0.074	0.022	GO:0005539	MF	37	glycosaminoglycan binding	1	CTGF,VEGFA	18311	14.7432	3.88197
1	TRUE	0.0305	2302	37	11	0.297	0.005	GO:0009893	BP	1	positive regulation of metabolic process	2	MMP14,NFE2L2,CTGF,WNT5A,ANGPT1,VEGFA,SPP1,LDLR,ATP7A,NOTCH3,PRKD2	18311	2.36482	1.24173
1	TRUE	0.0308	480	5	2	0.4	0.004	GO:0050801	BP	1	ion homeostasis	5	ADM,ATP7A	18311	15.2592	3.9316
1	TRUE	0.0308	77	36	2	0.056	0.026	GO:0046545	BP	1	development of primary female sexual characteristics	4	ANGPT1,VEGFA	18311	13.2114	3.72371
1	TRUE	0.0308	77	36	2	0.056	0.026	GO:0002700	BP	1	regulation of production of molecular mediator of immune response	1	WNT5A,ANGPT1	18311	13.2114	3.72371
1	TRUE	0.0308	630	36	5	0.139	0.008	GO:0006955	BP	1	immune response	1	WNT5A,ANGPT1,VEGFA,ATP7A,PRKD2	18311	4.03682	2.01322
1	TRUE	0.0311	256	28	3	0.107	0.012	GO:0050768	BP	1	negative regulation of neurogenesis	5	WNT5A,LDLR,NOTCH3	18311	7.66364	2.93803
1	TRUE	0.0312	269	27	3	0.111	0.011	GO:0032535	BP	1	regulation of cellular component size	3	WNT5A,VEGFA,ATP7A	18311	7.5634	2.91904
1	TRUE	0.0312	489	5	2	0.4	0.004	GO:0055082	BP	1	cellular chemical homeostasis	2	ADM,ATP7A	18311	14.9783	3.9048
1	TRUE	0.0312	3498	14	7	0.5	0.002	GO:0051171	BP	1	regulation of nitrogen compound metabolic process	1	MMP14,NFE2L2,CTGF,WNT5A,ATP7A,HIST1H1D,HIST2H2AA2	18311	2.61735	1.38811
1	TRUE	0.0312	1159	36	7	0.194	0.006	GO:0019220	BP	1	regulation of phosphate metabolic process	2	CTGF,WNT5A,ANGPT1,VEGFA,LDLR,ATP7A,PRKD2	18311	3.07202	1.61919
1	TRUE	0.0312	153	18	2	0.111	0.013	GO:0042393	MF	37	histone binding	3	HIST1H4F,HIST4H4	18311	13.2977	3.73311
1	TRUE	0.0313	154	18	2	0.111	0.013	GO:0045637	BP	1	regulation of myeloid cell differentiation	3	HIST1H4F,HIST4H4	18311	13.2114	3.72371
1	TRUE	0.0313	1160	36	7	0.194	0.006	GO:0051174	BP	1	regulation of phosphorus metabolic process	1	CTGF,WNT5A,ANGPT1,VEGFA,LDLR,ATP7A,PRKD2	18311	3.06937	1.61794
1	TRUE	0.0313	109	24	2	0.083	0.018	GO:0018107	BP	1	peptidyl-threonine phosphorylation	1	WNT5A,PRKD2	18311	13.9992	3.80728
1	TRUE	0.0314	494	5	2	0.4	0.004	GO:0034220	BP	1	ion transmembrane transport	5	ATP7A,SLN	18311	14.8267	3.89013
1	TRUE	0.0314	2343	12	5	0.417	0.002	GO:0065008	BP	1	regulation of biological quality	2	NFE2L2,CTGF,WNT5A,ADM,ATP7A	18311	3.25633	1.70325
1	TRUE	0.0314	79	36	2	0.056	0.025	GO:0002040	BP	1	sprouting angiogenesis	4	ANGPT1,VEGFA	18311	12.8769	3.68672
1	TRUE	0.0314	780	27	5	0.185	0.006	GO:0045944	BP	1	positive regulation of transcription by RNA polymerase II	1	NFE2L2,WNT5A,VEGFA,NOTCH3,PRKD2	18311	4.34734	2.12013
1	TRUE	0.0319	772	12	3	0.25	0.004	GO:0071495	BP	1	cellular response to endogenous stimulus	2	CTGF,WNT5A,ATP7A	18311	5.92973	2.56797
1	TRUE	0.0319	97	27	2	0.074	0.021	GO:0061387	BP	1	regulation of extent of cell growth	4	WNT5A,VEGFA	18311	13.9832	3.80562
1	TRUE	0.0319	80	36	2	0.056	0.025	GO:0070851	MF	37	growth factor receptor binding	4	ANGPT1,VEGFA	18311	12.716	3.66857
1	TRUE	0.032	508	27	4	0.148	0.008	GO:0002684	BP	1	positive regulation of immune system process	2	MMP14,WNT5A,VEGFA,PRKD2	18311	5.34004	2.41685
1	TRUE	0.032	267	12	2	0.167	0.007	GO:0045787	BP	1	positive regulation of cell cycle	1	CTGF,WNT5A	18311	11.4301	3.51476
1	TRUE	0.032	1972	58	11	0.19	0.006	GO:0006355	BP	1	regulation of transcription, DNA-templated	1	NFE2L2,WNT5A,VEGFA,SIGIRR,SPP1,NOTCH3,PRKD2,HIST1H1D,HIST2H2AA2,GM38394,ZBED6	18311	1.76104	0.81643
1	TRUE	0.0323	3445	58	16	0.276	0.005	GO:0009058	BP	1	biosynthetic process	1	CYP51,NFE2L2,CTGF,WNT5A,ANGPT1,VEGFA,SIGIRR,SPP1,LDLR,ATP7A,NOTCH3,PRKD2,HIST1H1D,HIST2H2AA2,GM38394,ZBED6	18311	1.46627	0.552154
1	TRUE	0.0324	6127	15	10	0.667	0.002	GO:0050794	BP	1	regulation of cellular process	1	MMP14,NFE2L2,CTGF,WNT5A,ADM,ATP7A,8430408G22RIK,HIST1H1D,HIST2H2AA2,HIST1H4F	18311	1.99238	0.994495
1	TRUE	0.0324	1978	58	11	0.19	0.006	GO:1903506	BP	1	regulation of nucleic acid-templated transcription	3	NFE2L2,WNT5A,VEGFA,SIGIRR,SPP1,NOTCH3,PRKD2,HIST1H1D,HIST2H2AA2,GM38394,ZBED6	18311	1.7557	0.812047
1	TRUE	0.0324	647	36	5	0.139	0.008	GO:0001934	BP	1	positive regulation of protein phosphorylation	1	CTGF,WNT5A,ANGPT1,VEGFA,PRKD2	18311	3.93075	1.9748
1	TRUE	0.0325	221	37	3	0.081	0.014	GO:0048871	BP	1	multicellular organismal homeostasis	4	CTGF,VEGFA,SPP1	18311	6.71799	2.74803
1	TRUE	0.0325	99	27	2	0.074	0.02	GO:0072089	BP	1	stem cell proliferation	2	WNT5A,VEGFA	18311	13.7007	3.77618
1	TRUE	0.0325	278	27	3	0.111	0.011	GO:0030099	BP	1	myeloid cell differentiation	3	VEGFA,HIST1H4F,HIST4H4	18311	7.31855	2.87156
1	TRUE	0.0325	964	58	7	0.121	0.007	GO:2000113	BP	1	negative regulation of cellular macromolecule biosynthetic process	1	WNT5A,VEGFA,NOTCH3,HIST1H1D,HIST2H2AA2,GM38394,ZBED6	18311	2.29248	1.19691
1	TRUE	0.0325	1982	58	11	0.19	0.006	GO:2001141	BP	1	regulation of RNA biosynthetic process	2	NFE2L2,WNT5A,VEGFA,SIGIRR,SPP1,NOTCH3,PRKD2,HIST1H1D,HIST2H2AA2,GM38394,ZBED6	18311	1.75216	0.809132
1	TRUE	0.0325	278	27	3	0.111	0.011	GO:0010976	BP	1	positive regulation of neuron projection development	1	NFE2L2,WNT5A,VEGFA	18311	7.31855	2.87156
1	TRUE	0.0328	100	27	2	0.074	0.02	GO:0001837	BP	1	epithelial to mesenchymal transition	1	WNT5A,VEGFA	18311	13.5637	3.76168
1	TRUE	0.0331	277	12	2	0.167	0.007	GO:0009617	BP	1	response to bacterium	1	WNT5A,ADM	18311	11.0174	3.46172
1	TRUE	0.0334	428	36	4	0.111	0.009	GO:0007507	BP	1	heart development	4	WNT5A,ANGPT1,VEGFA,ADM	18311	4.75363	2.24903
1	TRUE	0.0334	768	28	5	0.179	0.007	GO:0051960	BP	1	regulation of nervous system development	4	NFE2L2,WNT5A,VEGFA,LDLR,NOTCH3	18311	4.25758	2.09003
1	TRUE	0.0334	1571	5	3	0.6	0.002	GO:0048468	BP	1	cell development	2	NFE2L2,ADM,ATP7A	18311	6.99338	2.80599
1	TRUE	0.0336	145	20	2	0.1	0.014	GO:0060348	BP	1	bone development	4	MMP14,FREM1	18311	12.6283	3.65859
1	TRUE	0.0336	117	24	2	0.083	0.017	GO:0018210	BP	1	peptidyl-threonine modification	2	WNT5A,PRKD2	18311	13.042	3.7051
1	TRUE	0.0338	226	37	3	0.081	0.013	GO:0031667	BP	1	response to nutrient levels	3	NFE2L2,SPP1,LDLR	18311	6.56936	2.71575
1	TRUE	0.0338	273	28	3	0.107	0.011	GO:0051961	BP	1	negative regulation of nervous system development	5	WNT5A,LDLR,NOTCH3	18311	7.18642	2.84527
1	TRUE	0.0338	3596	14	7	0.5	0.002	GO:0080090	BP	1	regulation of primary metabolic process	1	MMP14,NFE2L2,CTGF,WNT5A,ATP7A,HIST1H1D,HIST2H2AA2	18311	2.54602	1.34825
1	TRUE	0.0339	432	36	4	0.111	0.009	GO:0003006	BP	1	developmental process involved in reproduction	2	WNT5A,ANGPT1,VEGFA,ADM	18311	4.70962	2.23561
1	TRUE	0.0346	87	36	2	0.056	0.023	GO:0032680	BP	1	regulation of tumor necrosis factor production	6	WNT5A,ANGPT1	18311	11.6928	3.54755
1	TRUE	0.0346	3493	12	6	0.5	0.002	GO:0048522	BP	1	positive regulation of cellular process	2	MMP14,NFE2L2,CTGF,WNT5A,ADM,ATP7A	18311	2.6211	1.39017
1	TRUE	0.0346	779	28	5	0.179	0.006	GO:0060284	BP	1	regulation of cell development	3	NFE2L2,WNT5A,VEGFA,LDLR,NOTCH3	18311	4.19746	2.06952
1	TRUE	0.0346	1547	12	4	0.333	0.003	GO:0035556	BP	1	intracellular signal transduction	3	NFE2L2,CTGF,WNT5A,ADM	18311	3.94549	1.9802
1	TRUE	0.0346	2058	37	10	0.27	0.005	GO:0051173	BP	1	positive regulation of nitrogen compound metabolic process	2	MMP14,NFE2L2,CTGF,WNT5A,ANGPT1,VEGFA,SPP1,LDLR,NOTCH3,PRKD2	18311	2.40472	1.26587
1	TRUE	0.0346	930	11	3	0.273	0.003	GO:0006508	BP	1	proteolysis	1	MMP14,NFE2L2,CTGF	18311	5.36979	2.42487
1	TRUE	0.0347	106	27	2	0.074	0.019	GO:0045598	BP	1	regulation of fat cell differentiation	1	WNT5A,VEGFA	18311	12.7959	3.67762
1	TRUE	0.0354	384	10	2	0.2	0.005	GO:0044089	BP	1	positive regulation of cellular component biogenesis	2	CTGF,ATP7A	18311	9.53698	3.25353
1	TRUE	0.0355	89	36	2	0.056	0.022	GO:0032640	BP	1	tumor necrosis factor production	4	WNT5A,ANGPT1	18311	11.4301	3.51476
1	TRUE	0.0355	89	36	2	0.056	0.022	GO:1903555	BP	1	regulation of tumor necrosis factor superfamily cytokine production	5	WNT5A,ANGPT1	18311	11.4301	3.51476
1	TRUE	0.0355	3655	14	7	0.5	0.002	GO:0060255	BP	1	regulation of macromolecule metabolic process	1	MMP14,NFE2L2,CTGF,WNT5A,ATP7A,HIST1H1D,HIST2H2AA2	18311	2.50492	1.32477
1	TRUE	0.0356	996	58	7	0.121	0.007	GO:0045934	BP	1	negative regulation of nucleobase-containing compound metabolic process	3	WNT5A,VEGFA,NOTCH3,HIST1H1D,HIST2H2AA2,GM38394,ZBED6	18311	2.21882	1.14979
1	TRUE	0.0361	109	27	2	0.074	0.018	GO:0048675	BP	1	axon extension	1	WNT5A,VEGFA	18311	12.4438	3.63735
1	TRUE	0.0363	681	36	5	0.139	0.007	GO:0042327	BP	1	positive regulation of phosphorylation	2	CTGF,WNT5A,ANGPT1,VEGFA,PRKD2	18311	3.7345	1.90092
1	TRUE	0.0364	91	36	2	0.056	0.022	GO:0071706	BP	1	tumor necrosis factor superfamily cytokine production	3	WNT5A,ANGPT1	18311	11.1789	3.4827
1	TRUE	0.0364	1656	5	3	0.6	0.002	GO:0007399	BP	1	nervous system development	4	NFE2L2,ADM,ATP7A	18311	6.63442	2.72997
1	TRUE	0.0364	341	11	2	0.182	0.006	GO:0002521	BP	1	leukocyte differentiation	3	MMP14,ATP7A	18311	9.76326	3.28736
1	TRUE	0.0365	106	28	2	0.071	0.019	GO:0002274	BP	1	myeloid leukocyte activation	3	WNT5A,LDLR	18311	12.3389	3.62515
1	TRUE	0.0365	287	28	3	0.107	0.01	GO:0010721	BP	1	negative regulation of cell development	4	WNT5A,LDLR,NOTCH3	18311	6.83586	2.77312
1	TRUE	0.0365	2038	58	11	0.19	0.005	GO:0006351	BP	1	transcription, DNA-templated	3	NFE2L2,WNT5A,VEGFA,SIGIRR,SPP1,NOTCH3,PRKD2,HIST1H1D,HIST2H2AA2,GM38394,ZBED6	18311	1.70401	0.768935
1	TRUE	0.0366	102	31	2	0.065	0.02	GO:0008360	BP	1	regulation of cell shape	1	FMNL3,VEGFA	18311	11.5819	3.5338
1	TRUE	0.037	2044	58	11	0.19	0.005	GO:0097659	BP	1	nucleic acid-templated transcription	2	NFE2L2,WNT5A,VEGFA,SIGIRR,SPP1,NOTCH3,PRKD2,HIST1H1D,HIST2H2AA2,GM38394,ZBED6	18311	1.69901	0.764694
1	TRUE	0.0374	108	28	2	0.071	0.019	GO:0097164	BP	1	ammonium ion metabolic process	1	LDLR,ATP7A	18311	12.1104	3.59818
1	TRUE	0.0375	309	12	2	0.167	0.006	GO:0001558	BP	1	regulation of cell growth	3	MMP14,WNT5A	18311	9.87648	3.304
1	TRUE	0.0375	2050	58	11	0.19	0.005	GO:0032774	BP	1	RNA biosynthetic process	1	NFE2L2,WNT5A,VEGFA,SIGIRR,SPP1,NOTCH3,PRKD2,HIST1H1D,HIST2H2AA2,GM38394,ZBED6	18311	1.69404	0.760465
1	TRUE	0.0376	113	27	2	0.074	0.018	GO:0031056	BP	1	regulation of histone modification	2	VEGFA,PRKD2	18311	12.0033	3.58536
1	TRUE	0.0388	317	12	2	0.167	0.006	GO:0002694	BP	1	regulation of leukocyte activation	3	MMP14,WNT5A	18311	9.62723	3.26712
1	TRUE	0.0392	93	37	2	0.054	0.022	GO:0010811	BP	1	positive regulation of cell-substrate adhesion	3	VEGFA,SPP1	18311	10.6428	3.41181
1	TRUE	0.0392	4779	14	8	0.571	0.002	GO:0044260	BP	1	cellular macromolecule metabolic process	2	MMP14,NFE2L2,CTGF,WNT5A,ADM,ATP7A,HIST1H1D,HIST2H2AA2	18311	2.18946	1.13057
1	TRUE	0.0395	97	36	2	0.056	0.021	GO:0050707	BP	1	regulation of cytokine secretion	5	WNT5A,ANGPT1	18311	10.4874	3.39059
1	TRUE	0.0397	118	27	2	0.074	0.017	GO:0048660	BP	1	regulation of smooth muscle cell proliferation	3	VEGFA,NOTCH3	18311	11.4947	3.52289
1	TRUE	0.0405	99	36	2	0.056	0.02	GO:0046822	BP	12	regulation of nucleocytoplasmic transport	1	ANGPT1,NUTF2-PS1	18311	10.2755	3.36114
1	TRUE	0.0405	99	36	2	0.056	0.02	GO:1900180	BP	12	regulation of protein localization to nucleus	1	ANGPT1,NUTF2-PS1	18311	10.2755	3.36114
1	TRUE	0.0405	120	27	2	0.074	0.017	GO:0071897	BP	1	DNA biosynthetic process	1	VEGFA,PRKD2	18311	11.3031	3.49864
1	TRUE	0.0407	2372	58	12	0.207	0.005	GO:0019438	BP	1	aromatic compound biosynthetic process	1	NFE2L2,WNT5A,VEGFA,SIGIRR,SPP1,ATP7A,NOTCH3,PRKD2,HIST1H1D,HIST2H2AA2,GM38394,ZBED6	18311	1.59717	0.675516
1	TRUE	0.0407	2373	58	12	0.207	0.005	GO:0019219	BP	1	regulation of nucleobase-containing compound metabolic process	2	NFE2L2,WNT5A,VEGFA,SIGIRR,SPP1,ATP7A,NOTCH3,PRKD2,HIST1H1D,HIST2H2AA2,GM38394,ZBED6	18311	1.5965	0.674908
1	TRUE	0.0407	268	14	2	0.143	0.007	GO:0018205	BP	1	peptidyl-lysine modification	2	ATP7A,HIST1H1D	18311	9.76066	3.28698
1	TRUE	0.0407	897	12	3	0.25	0.003	GO:0098772	MF	37	molecular function regulator	1	CTGF,WNT5A,ATP7A	18311	5.1034	2.35146
1	TRUE	0.0408	1666	12	4	0.333	0.002	GO:0065009	BP	1	regulation of molecular function	2	CTGF,WNT5A,ATP7A,SLN	18311	3.66367	1.87329
1	TRUE	0.0418	123	27	2	0.074	0.016	GO:0048659	BP	1	smooth muscle cell proliferation	3	VEGFA,NOTCH3	18311	11.0274	3.46302
1	TRUE	0.0418	123	27	2	0.074	0.016	GO:0055001	BP	1	muscle cell development	3	VEGFA,ADM	18311	11.0274	3.46302
1	TRUE	0.0418	2151	37	10	0.27	0.005	GO:0031325	BP	1	positive regulation of cellular metabolic process	3	MMP14,NFE2L2,CTGF,WNT5A,ANGPT1,VEGFA,SPP1,LDLR,NOTCH3,PRKD2	18311	2.30075	1.20211
1	TRUE	0.0418	123	27	2	0.074	0.016	GO:1901681	MF	37	sulfur compound binding	2	CTGF,VEGFA	18311	11.0274	3.46302
1	TRUE	0.0419	2152	37	10	0.27	0.005	GO:0010604	BP	1	positive regulation of macromolecule metabolic process	1	MMP14,NFE2L2,CTGF,WNT5A,ANGPT1,VEGFA,SPP1,LDLR,NOTCH3,PRKD2	18311	2.29968	1.20144
1	TRUE	0.0423	99	37	2	0.054	0.02	GO:0042445	BP	1	hormone metabolic process	1	SPP1,ADM	18311	9.99782	3.32161
1	TRUE	0.0426	125	27	2	0.074	0.016	GO:2000027	BP	1	regulation of animal organ morphogenesis	4	WNT5A,VEGFA	18311	10.851	3.43975
1	TRUE	0.0426	585	27	4	0.148	0.007	GO:0045664	BP	1	regulation of neuron differentiation	5	NFE2L2,WNT5A,VEGFA,NOTCH3	18311	4.63716	2.21324
1	TRUE	0.0428	159	22	2	0.091	0.013	GO:0045165	BP	1	cell fate commitment	2	WNT5A,NOTCH3	18311	10.4694	3.38811
1	TRUE	0.0429	599	58	5	0.086	0.008	GO:0000122	BP	1	negative regulation of transcription by RNA polymerase II	3	VEGFA,NOTCH3,HIST1H1D,GM38394,ZBED6	18311	2.63528	1.39796
1	TRUE	0.0431	648	5	2	0.4	0.003	GO:1901701	BP	1	cellular response to oxygen-containing compound	3	NFE2L2,ATP7A	18311	11.3031	3.49864
1	TRUE	0.0436	349	12	2	0.167	0.006	GO:0045666	BP	1	positive regulation of neuron differentiation	6	NFE2L2,WNT5A	18311	8.74451	3.12838
1	TRUE	0.0436	732	36	5	0.139	0.007	GO:0010562	BP	1	positive regulation of phosphorus metabolic process	2	CTGF,WNT5A,ANGPT1,VEGFA,PRKD2	18311	3.47431	1.79673
1	TRUE	0.0436	732	36	5	0.139	0.007	GO:0045937	BP	1	positive regulation of phosphate metabolic process	3	CTGF,WNT5A,ANGPT1,VEGFA,PRKD2	18311	3.47431	1.79673
1	TRUE	0.0443	266	37	3	0.081	0.011	GO:0060249	BP	1	anatomical structure homeostasis	4	CTGF,VEGFA,SPP1	18311	5.58149	2.48065
1	TRUE	0.0443	460	10	2	0.2	0.004	GO:0097435	BP	1	supramolecular fiber organization	3	CTGF,ATP7A	18311	7.9613	2.993
1	TRUE	0.0443	2413	58	12	0.207	0.005	GO:0031326	BP	1	regulation of cellular biosynthetic process	3	NFE2L2,WNT5A,VEGFA,SIGIRR,SPP1,LDLR,NOTCH3,PRKD2,HIST1H1D,HIST2H2AA2,GM38394,ZBED6	18311	1.57003	0.650792
1	TRUE	0.0445	943	12	3	0.25	0.003	GO:0007267	BP	1	cell-cell signaling	2	CTGF,WNT5A,ADM	18311	4.85445	2.27931
1	TRUE	0.0446	107	36	2	0.056	0.019	GO:0043122	BP	5	regulation of I-kappaB kinase/NF-kappaB signaling	1	WNT5A,ANGPT1	18311	9.50727	3.24903
1	TRUE	0.0447	1011	36	6	0.167	0.006	GO:0044093	BP	1	positive regulation of molecular function	3	CTGF,WNT5A,ANGPT1,VEGFA,ATP7A,PRKD2	18311	3.01863	1.59389
1	TRUE	0.0449	337	27	3	0.111	0.009	GO:0016570	BP	1	histone modification	5	VEGFA,PRKD2,HIST1H1D	18311	6.03726	2.59389
1	TRUE	0.0451	1261	37	7	0.189	0.006	GO:0031328	BP	1	positive regulation of cellular biosynthetic process	4	NFE2L2,WNT5A,VEGFA,SPP1,LDLR,NOTCH3,PRKD2	18311	2.74722	1.45797
1	TRUE	0.0457	3811	12	6	0.5	0.002	GO:0051716	BP	1	cellular response to stimulus	1	MMP14,NFE2L2,CTGF,WNT5A,ADM,ATP7A	18311	2.40239	1.26447
1	TRUE	0.0458	282	36	3	0.083	0.011	GO:0014706	BP	1	striated muscle tissue development	5	WNT5A,ANGPT1,VEGFA	18311	5.41105	2.43591
1	TRUE	0.0458	2146	58	11	0.19	0.005	GO:0051252	BP	1	regulation of RNA metabolic process	3	NFE2L2,WNT5A,VEGFA,SIGIRR,SPP1,NOTCH3,PRKD2,HIST1H1D,HIST2H2AA2,GM38394,ZBED6	18311	1.61826	0.694439
1	TRUE	0.046	134	27	2	0.074	0.015	GO:2001252	BP	1	positive regulation of chromosome organization	5	VEGFA,PRKD2	18311	10.1222	3.33945
1	TRUE	0.046	134	27	2	0.074	0.015	GO:1902275	BP	1	regulation of chromatin organization	1	VEGFA,PRKD2	18311	10.1222	3.33945
1	TRUE	0.0461	344	27	3	0.111	0.009	GO:0016569	BP	1	covalent chromatin modification	4	VEGFA,PRKD2,HIST1H1D	18311	5.91441	2.56423
1	TRUE	0.0462	111	36	2	0.056	0.018	GO:0050663	BP	1	cytokine secretion	3	WNT5A,ANGPT1	18311	9.16466	3.19608
1	TRUE	0.0463	691	5	2	0.4	0.003	GO:0048878	BP	1	chemical homeostasis	4	ADM,ATP7A	18311	10.5997	3.40595
1	TRUE	0.0464	135	27	2	0.074	0.015	GO:0034329	BP	1	cell junction assembly	1	MMP14,VEGFA	18311	10.0472	3.32872
1	TRUE	0.0467	371	12	2	0.167	0.005	GO:0016049	BP	1	cell growth	2	MMP14,WNT5A	18311	8.22597	3.04019
1	TRUE	0.0468	372	12	2	0.167	0.005	GO:0002252	BP	1	immune effector process	2	WNT5A,ATP7A	18311	8.20385	3.0363
1	TRUE	0.0468	112	36	2	0.056	0.018	GO:0002440	BP	1	production of molecular mediator of immune response	2	WNT5A,ANGPT1	18311	9.08284	3.18314
1	TRUE	0.0468	1338	58	8	0.138	0.006	GO:0006357	BP	1	regulation of transcription by RNA polymerase II	2	NFE2L2,WNT5A,VEGFA,NOTCH3,PRKD2,HIST1H1D,GM38394,ZBED6	18311	1.88763	0.91658
1	TRUE	0.0468	6003	37	20	0.541	0.003	GO:0005515	MF	37	protein binding	2	MMP14,NFE2L2,CTGF,WNT5A,ANGPT1,FMNL3,VEGFA,SPP1,ADM,FBXL19,LDLR,ATP7A,NOTCH3,PLCB4,PRKD2,OLFML2A,HIST1H1D,HIST1H4F,NUTF2-PS1,HIST4H4	18311	1.64882	0.72143
1	TRUE	0.0469	423	11	2	0.182	0.005	GO:0046649	BP	1	lymphocyte activation	3	MMP14,ATP7A	18311	7.87062	2.97648
1	TRUE	0.0469	1475	47	8	0.17	0.005	GO:0007166	BP	1	cell surface receptor signaling pathway	3	MMP14,CTGF,WNT5A,ANGPT1,VEGFA,SIGIRR,NOTCH3,PRKD2	18311	2.11306	1.07933
1	TRUE	0.0473	3861	12	6	0.5	0.002	GO:0048518	BP	1	positive regulation of biological process	1	MMP14,NFE2L2,CTGF,WNT5A,ADM,ATP7A	18311	2.37128	1.24566
1	TRUE	0.0477	595	28	4	0.143	0.007	GO:0007417	BP	1	central nervous system development	4	WNT5A,LDLR,ATP7A,NOTCH3	18311	4.3964	2.13632
1	TRUE	0.0477	6189	14	9	0.643	0.001	GO:0044237	BP	1	cellular metabolic process	1	MMP14,NFE2L2,CTGF,WNT5A,ADM,ATP7A,8430408G22RIK,HIST1H1D,HIST2H2AA2	18311	1.90198	0.927502
1	TRUE	0.0477	1038	36	6	0.167	0.006	GO:0042325	BP	1	regulation of phosphorylation	1	CTGF,WNT5A,ANGPT1,VEGFA,ATP7A,PRKD2	18311	2.94011	1.55587
1	TRUE	0.0479	139	27	2	0.074	0.014	GO:0007411	BP	1	axon guidance	3	WNT5A,VEGFA	18311	9.75806	3.28659
1	TRUE	0.0479	139	27	2	0.074	0.014	GO:0061351	BP	1	neural precursor cell proliferation	2	WNT5A,VEGFA	18311	9.75806	3.28659
1	TRUE	0.0479	597	28	4	0.143	0.007	GO:0009894	BP	1	regulation of catabolic process	2	WNT5A,VEGFA,LDLR,8430408G22RIK	18311	4.38167	2.13148
1	TRUE	0.0483	451	22	3	0.136	0.007	GO:0007420	BP	1	brain development	4	WNT5A,ATP7A,NOTCH3	18311	5.53648	2.46897
1	TRUE	0.0484	140	27	2	0.074	0.014	GO:0097485	BP	1	neuron projection guidance	2	WNT5A,VEGFA	18311	9.68836	3.27625
1	TRUE	0.0484	3041	14	6	0.429	0.002	GO:0044267	BP	1	cellular protein metabolic process	3	MMP14,NFE2L2,CTGF,WNT5A,ATP7A,HIST1H1D	18311	2.58059	1.3677
1	TRUE	0.0488	141	27	2	0.074	0.014	GO:0030278	BP	1	regulation of ossification	4	WNT5A,VEGFA	18311	9.61965	3.26598
1	TRUE	0.0492	142	27	2	0.074	0.014	GO:0043281	BP	1	regulation of cysteine-type endopeptidase activity involved in apoptotic process	1	CTGF,VEGFA	18311	9.5519	3.25579
1	TRUE	0.0494	296	36	3	0.083	0.01	GO:0060537	BP	1	muscle tissue development	4	WNT5A,ANGPT1,VEGFA	18311	5.15512	2.36601
1	TRUE	0.0497	443	11	2	0.182	0.005	GO:0030162	BP	1	regulation of proteolysis	2	MMP14,CTGF	18311	7.51529	2.90983

## Sheet: Cluster6
query.number	significant	p.value	term.size	query.size	overlap.size	precision	recall	term.id	domain	subgraph.number	term.name	relative.depth	intersection	bg_size	fold_enrichment	log2_fold_enrichment
1	TRUE	0.0129	31	20	3	0.15	0.097	GO:1903115	BP	4	regulation of actin filament-based movement	2	CASQ2,ACTA2,FXYD1	18311	88.6016	6.46926
1	TRUE	0.0179	281	14	4	0.286	0.014	GO:0009611	BP	10	response to wounding	2	PLEK,NEFL,MATN2,ACTA2	18311	18.6182	4.21864
1	TRUE	0.0179	63	20	3	0.15	0.048	GO:0070252	BP	4	actin-mediated cell contraction	2	CASQ2,ACTA2,FXYD1	18311	43.5976	5.44618
1	TRUE	0.0192	70	6	2	0.333	0.029	GO:0061041	BP	10	regulation of wound healing	2	PLEK,ACTA2	18311	87.1952	6.44618
1	TRUE	0.0192	257	20	4	0.2	0.016	GO:0003012	BP	4	muscle system process	2	CASQ2,ACTA2,FXYD1,ECE1	18311	14.2498	3.83287
1	TRUE	0.0192	361	13	4	0.308	0.011	GO:0090066	BP	4	regulation of anatomical structure size	2	PLEK,NEFL,ACTA2,ECE1	18311	15.6071	3.96413
1	TRUE	0.0192	254	20	4	0.2	0.016	GO:0032970	BP	4	regulation of actin filament-based process	2	PLEK,CASQ2,ACTA2,FXYD1	18311	14.4181	3.84981
1	TRUE	0.0192	82	20	3	0.15	0.037	GO:0030048	BP	4	actin filament-based movement	1	CASQ2,ACTA2,FXYD1	18311	33.4957	5.06591
1	TRUE	0.0192	90	4	2	0.5	0.022	GO:0008277	BP	14	regulation of G-protein coupled receptor protein signaling pathway	1	PLEK,ECE1	18311	101.728	6.66857
1	TRUE	0.0214	44	14	2	0.143	0.045	GO:0048678	BP	10	response to axon injury	3	NEFL,MATN2	18311	59.4513	5.89364
1	TRUE	0.0214	95	6	2	0.333	0.021	GO:1903034	BP	10	regulation of response to wounding	1	PLEK,ACTA2	18311	64.2491	6.0056
1	TRUE	0.0214	292	20	4	0.2	0.014	GO:0003013	BP	4	circulatory system process	2	CASQ2,ACTA2,FXYD1,ECE1	18311	12.5418	3.64867
1	TRUE	0.0214	283	20	4	0.2	0.014	GO:0008015	BP	4	blood circulation	3	CASQ2,ACTA2,FXYD1,ECE1	18311	12.9406	3.69384
1	TRUE	0.0214	98	6	2	0.333	0.02	GO:0035150	BP	4	regulation of tube size	3	ACTA2,ECE1	18311	62.2823	5.96075
1	TRUE	0.0214	93	6	2	0.333	0.022	GO:0035296	BP	4	regulation of tube diameter	4	ACTA2,ECE1	18311	65.6308	6.0363
1	TRUE	0.0214	98	6	2	0.333	0.02	GO:0050880	BP	4	regulation of blood vessel size	4	ACTA2,ECE1	18311	62.2823	5.96075
1	TRUE	0.0214	93	6	2	0.333	0.022	GO:0097746	BP	4	regulation of blood vessel diameter	5	ACTA2,ECE1	18311	65.6308	6.0363
1	TRUE	0.0214	28	20	2	0.1	0.071	GO:0086004	BP	4	regulation of cardiac muscle cell contraction	3	CASQ2,FXYD1	18311	65.3964	6.03114
1	TRUE	0.0214	42	14	2	0.143	0.048	GO:0031102	BP	42	neuron projection regeneration	1	NEFL,MATN2	18311	62.2823	5.96075
1	TRUE	0.0226	106	6	2	0.333	0.019	GO:0008217	BP	4	regulation of blood pressure	2	ACTA2,ECE1	18311	57.5818	5.84754
1	TRUE	0.0236	115	6	2	0.333	0.017	GO:0003018	BP	4	vascular process in circulatory system	3	ACTA2,ECE1	18311	53.0754	5.72997
1	TRUE	0.0247	46	17	2	0.118	0.043	GO:0042737	BP	35	drug catabolic process	1	MOXD1,ECE1	18311	46.8312	5.5494
1	TRUE	0.025	161	20	3	0.15	0.019	GO:0090257	BP	4	regulation of muscle system process	3	CASQ2,FXYD1,ECE1	18311	17.0599	4.09254
1	TRUE	0.0263	968	20	6	0.3	0.006	GO:0003008	BP	4	system process	1	NEFL,CASQ2,ACTA2,FXYD1,ECE1,NPTX2	18311	5.6749	2.50459
1	TRUE	0.0267	183	20	3	0.15	0.016	GO:0006936	BP	4	muscle contraction	3	CASQ2,ACTA2,FXYD1	18311	15.009	3.90776
1	TRUE	0.0267	47	20	2	0.1	0.043	GO:0086003	BP	4	cardiac muscle cell contraction	3	CASQ2,FXYD1	18311	38.9596	5.28391
1	TRUE	0.0267	46	20	2	0.1	0.043	GO:0055117	BP	4	regulation of cardiac muscle contraction	2	CASQ2,FXYD1	18311	39.8065	5.31493
1	TRUE	0.0267	51	20	2	0.1	0.039	GO:0005080	MF	8	protein kinase C binding	1	PLEK,CASQ2	18311	35.9039	5.16607
1	TRUE	0.0282	54	20	2	0.1	0.037	GO:0006942	BP	4	regulation of striated muscle contraction	5	CASQ2,FXYD1	18311	33.9093	5.08361
1	TRUE	0.0293	183	6	2	0.333	0.011	GO:0070372	BP	39	regulation of ERK1 and ERK2 cascade	2	ACTA2,ECE1	18311	33.3534	5.05976
1	TRUE	0.0295	73	17	2	0.118	0.027	GO:0046165	BP	24	alcohol biosynthetic process	1	MOXD1,PLEK	18311	29.5101	4.88314
1	TRUE	0.0295	91	14	2	0.143	0.022	GO:0031099	BP	42	regeneration	1	NEFL,MATN2	18311	28.7457	4.84527
1	TRUE	0.0298	195	6	2	0.333	0.01	GO:0050867	BP	10	positive regulation of cell activation	1	PLEK,ACTA2	18311	31.3009	4.96813
1	TRUE	0.0298	195	6	2	0.333	0.01	GO:0070371	BP	39	ERK1 and ERK2 cascade	1	ACTA2,ECE1	18311	31.3009	4.96813
1	TRUE	0.0311	319	4	2	0.5	0.006	GO:0007186	BP	14	G-protein coupled receptor signaling pathway	1	PLEK,ECE1	18311	28.7006	4.84301
1	TRUE	0.0316	208	6	2	0.333	0.01	GO:0042060	BP	10	wound healing	3	PLEK,ACTA2	18311	29.3446	4.87502
1	TRUE	0.0357	505	20	4	0.2	0.008	GO:0030029	BP	4	actin filament-based process	1	PLEK,CASQ2,ACTA2,FXYD1	18311	7.25188	2.85836
1	TRUE	0.0369	99	16	2	0.125	0.02	GO:0042445	BP	35	hormone metabolic process	1	HFE,ECE1	18311	23.1199	4.53107
1	TRUE	0.0369	488	21	4	0.19	0.008	GO:0030001	BP	9	metal ion transport	1	HFE,ATP2A3,CASQ2,FXYD1	18311	7.14715	2.83737
1	TRUE	0.0369	880	13	4	0.308	0.005	GO:0046983	MF	61	protein dimerization activity	1	PLEK,NEFL,ECE1,CADM2	18311	6.40245	2.67862
1	TRUE	0.0372	79	20	2	0.1	0.025	GO:0060048	BP	4	cardiac muscle contraction	5	CASQ2,FXYD1	18311	23.1785	4.53471
1	TRUE	0.0378	341	16	3	0.188	0.009	GO:0050865	BP	10	regulation of cell activation	1	HFE,PLEK,ACTA2	18311	10.0684	3.33176
1	TRUE	0.0384	267	20	3	0.15	0.011	GO:0010959	BP	9	regulation of metal ion transport	2	HFE,CASQ2,FXYD1	18311	10.2871	3.36276
1	TRUE	0.0386	648	8	3	0.375	0.005	GO:0042803	MF	61	protein homodimerization activity	2	PLEK,ECE1,CADM2	18311	10.5966	3.40554
1	TRUE	0.0408	748	16	4	0.25	0.005	GO:0022610	BP	10	biological adhesion	1	HFE,PLEK,PCDHB12,CADM2	18311	6.11999	2.61353
1	TRUE	0.0408	741	16	4	0.25	0.005	GO:0007155	BP	10	cell adhesion	2	HFE,PLEK,PCDHB12,CADM2	18311	6.1778	2.62709
1	TRUE	0.0408	2091	14	6	0.429	0.003	GO:0006950	BP	10	response to stress	1	PLEK,NEFL,MATN2,ACTA2,ECE1,MT-ND1	18311	3.75302	1.90805
1	TRUE	0.0408	113	17	2	0.118	0.018	GO:1901617	BP	24	organic hydroxy compound biosynthetic process	1	MOXD1,PLEK	18311	19.064	4.25278
1	TRUE	0.0438	99	20	2	0.1	0.02	GO:0006937	BP	4	regulation of muscle contraction	4	CASQ2,FXYD1	18311	18.496	4.20914
1	TRUE	0.0442	100	20	2	0.1	0.02	GO:0006941	BP	4	striated muscle contraction	4	CASQ2,FXYD1	18311	18.311	4.19464
1	TRUE	0.0473	2343	20	8	0.4	0.003	GO:0065008	BP	4	regulation of biological quality	1	HFE,MOXD1,PLEK,NEFL,CASQ2,ACTA2,FXYD1,ECE1	18311	3.12608	1.64435
1	TRUE	0.0494	437	16	3	0.188	0.007	GO:0098609	BP	10	cell-cell adhesion	3	HFE,PLEK,CADM2	18311	7.85655	2.9739
1	TRUE	0.0494	114	20	2	0.1	0.018	GO:0008016	BP	4	regulation of heart contraction	1	CASQ2,FXYD1	18311	16.0623	4.0056

## Sheet: Cluster7
query.number	significant	p.value	term.size	query.size	overlap.size	precision	recall	term.id	domain	subgraph.number	term.name	relative.depth	intersection	bg_size	fold_enrichment	log2_fold_enrichment
1	TRUE	3.15e-10	496	86	21	0.244	0.042	GO:0072358	BP	4	cardiovascular system development	4	ACVRL1,SERPINF1,TEK,CAV1,LAMA4,PECAM1,TMEM204,PRRX1,ENG,NOS3,TNFRSF1A,ADGRA2,COL4A1,COL4A2,CDH5,ETS1,MCAM,APLNR,CLEC14A,IGF2,EMCN	18311	9.0147	3.17228
1	TRUE	3.15e-10	485	86	21	0.244	0.043	GO:0001944	BP	4	vasculature development	4	ACVRL1,SERPINF1,TEK,CAV1,LAMA4,PECAM1,TMEM204,PRRX1,ENG,NOS3,TNFRSF1A,ADGRA2,COL4A1,COL4A2,CDH5,ETS1,MCAM,APLNR,CLEC14A,IGF2,EMCN	18311	9.21916	3.20463
1	TRUE	3.15e-10	385	86	19	0.221	0.049	GO:0048514	BP	4	blood vessel morphogenesis	4	ACVRL1,SERPINF1,TEK,CAV1,PECAM1,PRRX1,ENG,NOS3,TNFRSF1A,ADGRA2,COL4A1,COL4A2,CDH5,ETS1,MCAM,APLNR,CLEC14A,IGF2,EMCN	18311	10.5077	3.39337
1	TRUE	3.15e-10	310	86	18	0.209	0.058	GO:0001525	BP	4	angiogenesis	3	ACVRL1,SERPINF1,TEK,CAV1,PECAM1,ENG,NOS3,TNFRSF1A,ADGRA2,COL4A1,COL4A2,CDH5,ETS1,MCAM,APLNR,CLEC14A,IGF2,EMCN	18311	12.363	3.62796
1	TRUE	6e-10	461	86	20	0.233	0.043	GO:0001568	BP	4	blood vessel development	3	ACVRL1,SERPINF1,TEK,CAV1,LAMA4,PECAM1,PRRX1,ENG,NOS3,TNFRSF1A,ADGRA2,COL4A1,COL4A2,CDH5,ETS1,MCAM,APLNR,CLEC14A,IGF2,EMCN	18311	9.23725	3.20746
1	TRUE	1.47e-07	575	86	19	0.221	0.033	GO:0035239	BP	4	tube morphogenesis	3	ACVRL1,SERPINF1,TEK,CAV1,PECAM1,PRRX1,ENG,NOS3,TNFRSF1A,ADGRA2,COL4A1,COL4A2,CDH5,ETS1,MCAM,APLNR,CLEC14A,IGF2,EMCN	18311	7.03557	2.81467
1	TRUE	1.97e-07	744	86	21	0.244	0.028	GO:0072359	BP	4	circulatory system development	4	ACVRL1,SERPINF1,TEK,CAV1,LAMA4,PECAM1,TMEM204,PRRX1,ENG,NOS3,TNFRSF1A,ADGRA2,COL4A1,COL4A2,CDH5,ETS1,MCAM,APLNR,CLEC14A,IGF2,EMCN	18311	6.0098	2.58732
1	TRUE	2.42e-07	194	86	12	0.14	0.062	GO:0045765	BP	4	regulation of angiogenesis	4	ACVRL1,SERPINF1,TEK,ENG,NOS3,TNFRSF1A,ADGRA2,COL4A2,CDH5,ETS1,APLNR,IGF2	18311	13.1702	3.71921
1	TRUE	3.48e-07	741	82	20	0.244	0.027	GO:0007155	BP	17	cell adhesion	2	ACVRL1,ESAM,TEK,CAV1,VTN,ADORA2A,PECAM1,NID2,ITGA8,CD93,PEAR1,SPP1,CDH5,ETS1,MCAM,ISLR,ICAM1,ITGA1,IGF2,EMCN	18311	6.02712	2.59147
1	TRUE	3.83e-07	748	82	20	0.244	0.027	GO:0022610	BP	17	biological adhesion	1	ACVRL1,ESAM,TEK,CAV1,VTN,ADORA2A,PECAM1,NID2,ITGA8,CD93,PEAR1,SPP1,CDH5,ETS1,MCAM,ISLR,ICAM1,ITGA1,IGF2,EMCN	18311	5.97072	2.5779
1	TRUE	5.67e-07	214	86	12	0.14	0.056	GO:1901342	BP	4	regulation of vasculature development	3	ACVRL1,SERPINF1,TEK,ENG,NOS3,TNFRSF1A,ADGRA2,COL4A2,CDH5,ETS1,APLNR,IGF2	18311	11.9394	3.57765
1	TRUE	2.02e-06	705	86	19	0.221	0.027	GO:0035295	BP	4	tube development	3	ACVRL1,SERPINF1,TEK,CAV1,PECAM1,PRRX1,ENG,NOS3,TNFRSF1A,ADGRA2,COL4A1,COL4A2,CDH5,ETS1,MCAM,APLNR,CLEC14A,IGF2,EMCN	18311	5.73823	2.52061
1	TRUE	2.02e-06	110	86	9	0.105	0.082	GO:0045766	BP	4	positive regulation of angiogenesis	5	ACVRL1,TEK,ENG,NOS3,TNFRSF1A,CDH5,ETS1,APLNR,IGF2	18311	17.4206	4.12272
1	TRUE	2.89e-06	723	86	19	0.221	0.026	GO:0048646	BP	4	anatomical structure formation involved in morphogenesis	2	ACVRL1,SERPINF1,TEK,CAV1,VTN,PECAM1,ENG,NOS3,TNFRSF1A,ADGRA2,COL4A1,COL4A2,CDH5,ETS1,MCAM,APLNR,CLEC14A,IGF2,EMCN	18311	5.59537	2.48423
1	TRUE	5.61e-06	125	86	9	0.105	0.072	GO:1904018	BP	4	positive regulation of vasculature development	4	ACVRL1,TEK,ENG,NOS3,TNFRSF1A,CDH5,ETS1,APLNR,IGF2	18311	15.3301	3.9383
1	TRUE	8.33e-06	918	82	20	0.244	0.022	GO:0016477	BP	4	cell migration	3	ACVRL1,SERPINF1,CNN2,TEK,VTN,PECAM1,LCP1,FMNL3,ARAP3,DDR2,ENG,NOS3,SPP1,ADGRA2,ETS1,MCAM,ICAM1,ITGA1,CLEC14A,IGF2	18311	4.86503	2.28245
1	TRUE	1.37e-05	149	82	9	0.11	0.06	GO:0043542	BP	4	endothelial cell migration	6	ACVRL1,SERPINF1,TEK,PECAM1,NOS3,ADGRA2,ETS1,CLEC14A,IGF2	18311	13.4882	3.75363
1	TRUE	2.92e-05	1005	82	20	0.244	0.02	GO:0051674	BP	4	localization of cell	1	ACVRL1,SERPINF1,CNN2,TEK,VTN,PECAM1,LCP1,FMNL3,ARAP3,DDR2,ENG,NOS3,SPP1,ADGRA2,ETS1,MCAM,ICAM1,ITGA1,CLEC14A,IGF2	18311	4.44388	2.15182
1	TRUE	2.92e-05	1005	82	20	0.244	0.02	GO:0048870	BP	4	cell motility	2	ACVRL1,SERPINF1,CNN2,TEK,VTN,PECAM1,LCP1,FMNL3,ARAP3,DDR2,ENG,NOS3,SPP1,ADGRA2,ETS1,MCAM,ICAM1,ITGA1,CLEC14A,IGF2	18311	4.44388	2.15182
1	TRUE	2.92e-05	1773	86	28	0.326	0.016	GO:0009653	BP	4	anatomical structure morphogenesis	2	ACVRL1,SERPINF1,TEK,CAV1,VTN,ADORA2A,PECAM1,OGN,FMNL3,ARAP3,PRRX1,ITGA8,ENG,LAMC3,NOS3,TNFRSF1A,ADGRA2,COL4A1,COL4A2,CDH5,ETS1,MCAM,ICAM1,ITGA1,APLNR,CLEC14A,IGF2,EMCN	18311	3.3625	1.74954
1	TRUE	2.92e-05	76	86	7	0.081	0.092	GO:0045446	BP	4	endothelial cell differentiation	4	ACVRL1,PECAM1,ENG,TNFRSF1A,CDH5,ICAM1,S1PR3	18311	19.6109	4.29359
1	TRUE	3.08e-05	48	86	6	0.07	0.125	GO:0001885	BP	4	endothelial cell development	4	PECAM1,ENG,TNFRSF1A,CDH5,ICAM1,S1PR3	18311	26.6148	4.73416
1	TRUE	3.87e-05	659	82	16	0.195	0.024	GO:0040012	BP	4	regulation of locomotion	1	ACVRL1,SERPINF1,CNN2,TEK,VTN,ADORA2A,PECAM1,ARAP3,DDR2,ENG,NOS3,ADGRA2,ETS1,MCAM,ICAM1,IGF2	18311	5.42167	2.43874
1	TRUE	3.87e-05	575	82	15	0.183	0.026	GO:0030334	BP	4	regulation of cell migration	3	ACVRL1,SERPINF1,CNN2,TEK,VTN,PECAM1,ARAP3,DDR2,ENG,NOS3,ADGRA2,ETS1,MCAM,ICAM1,IGF2	18311	5.82534	2.54234
1	TRUE	4.28e-05	1143	82	21	0.256	0.018	GO:0040011	BP	4	locomotion	1	ACVRL1,SERPINF1,CNN2,TEK,VTN,ADORA2A,PECAM1,LCP1,FMNL3,ARAP3,DDR2,ENG,NOS3,SPP1,ADGRA2,ETS1,MCAM,ICAM1,ITGA1,CLEC14A,IGF2	18311	4.10271	2.03658
1	TRUE	4.28e-05	83	86	7	0.081	0.084	GO:0003158	BP	4	endothelium development	5	ACVRL1,PECAM1,ENG,TNFRSF1A,CDH5,ICAM1,S1PR3	18311	17.957	4.16647
1	TRUE	4.4e-05	670	82	16	0.195	0.024	GO:0051270	BP	4	regulation of cellular component movement	2	ACVRL1,SERPINF1,CNN2,TEK,CAV1,VTN,PECAM1,ARAP3,DDR2,ENG,NOS3,ADGRA2,ETS1,MCAM,ICAM1,IGF2	18311	5.33265	2.41485
1	TRUE	4.72e-05	14	77	4	0.052	0.286	GO:0022617	BP	24	extracellular matrix disassembly	1	LCP1,DDR2,ENG,ETS1	18311	67.9443	6.08628
1	TRUE	5.01e-05	437	82	13	0.159	0.03	GO:0098609	BP	17	cell-cell adhesion	3	ESAM,TEK,CAV1,ADORA2A,PECAM1,CD93,PEAR1,CDH5,ETS1,MCAM,ICAM1,IGF2,EMCN	18311	6.64294	2.73182
1	TRUE	6.1e-05	605	82	15	0.183	0.025	GO:2000145	BP	4	regulation of cell motility	2	ACVRL1,SERPINF1,CNN2,TEK,VTN,PECAM1,ARAP3,DDR2,ENG,NOS3,ADGRA2,ETS1,MCAM,ICAM1,IGF2	18311	5.53648	2.46897
1	TRUE	6.37e-05	1288	82	22	0.268	0.017	GO:0006928	BP	4	movement of cell or subcellular component	1	ACVRL1,SERPINF1,CNN2,TEK,CAV1,VTN,PECAM1,LCP1,FMNL3,ARAP3,DDR2,ENG,NOS3,SPP1,ADGRA2,ETS1,MCAM,ICAM1,ITGA1,CLEC14A,IGF2,DNAH9	18311	3.81421	1.93139
1	TRUE	0.000112	35	86	5	0.058	0.143	GO:0061028	BP	4	establishment of endothelial barrier	5	ENG,TNFRSF1A,CDH5,ICAM1,S1PR3	18311	30.4169	4.9268
1	TRUE	0.000113	205	82	9	0.11	0.044	GO:0090132	BP	4	epithelium migration	3	ACVRL1,SERPINF1,TEK,PECAM1,NOS3,ADGRA2,ETS1,CLEC14A,IGF2	18311	9.80363	3.29332
1	TRUE	0.000113	205	82	9	0.11	0.044	GO:0010631	BP	4	epithelial cell migration	5	ACVRL1,SERPINF1,TEK,PECAM1,NOS3,ADGRA2,ETS1,CLEC14A,IGF2	18311	9.80363	3.29332
1	TRUE	0.00013	209	82	9	0.11	0.043	GO:0090130	BP	4	tissue migration	2	ACVRL1,SERPINF1,TEK,PECAM1,NOS3,ADGRA2,ETS1,CLEC14A,IGF2	18311	9.616	3.26544
1	TRUE	0.00014	3048	82	35	0.427	0.011	GO:0048731	BP	4	system development	3	ACVRL1,SERPINF1,CNN2,TEK,CAV1,LRRK1,VTN,LAMA4,ADORA2A,PECAM1,OGN,TMEM204,SVIL,PRRX1,DDR2,ITGA8,ENG,LAMC3,NOS3,MXRA8,NUPR1,ADGRA2,COL4A1,COL4A2,IL34,CDH5,ETS1,MCAM,ICAM1,ITGA1,APLNR,CLEC14A,RBP1,IGF2,EMCN	18311	2.5642	1.35851
1	TRUE	0.000141	3811	82	40	0.488	0.01	GO:0032502	BP	4	developmental process	1	ACVRL1,SERPINF1,CNN2,TEK,CAV1,LRRK1,VTN,LAMA4,ADORA2A,PECAM1,OGN,FMNL3,TMEM204,SVIL,ARAP3,1500015O10RIK,PRRX1,DDR2,ITGA8,ENG,LAMC3,NOS3,MXRA8,SPP1,NUPR1,ADGRA2,COL4A1,COL4A2,IL34,CDH5,ETS1,MCAM,ICAM1,ITGA1,APLNR,CLEC14A,RBP1,IGF2,EMCN,S1PR3	18311	2.34379	1.22885
1	TRUE	0.000161	152	86	8	0.093	0.053	GO:0030198	BP	24	extracellular matrix organization	2	VTN,LCP1,DDR2,ITGA8,ENG,TNFRSF1A,COL4A1,ETS1	18311	11.2062	3.48623
1	TRUE	0.000163	205	86	9	0.105	0.044	GO:0018108	BP	1	peptidyl-tyrosine phosphorylation	2	TEK,CAV1,LRRK1,VTN,PECAM1,DDR2,TNFRSF1A,ICAM1,IGF2	18311	9.34765	3.2246
1	TRUE	0.000166	207	86	9	0.105	0.043	GO:0018212	BP	1	peptidyl-tyrosine modification	1	TEK,CAV1,LRRK1,VTN,PECAM1,DDR2,TNFRSF1A,ICAM1,IGF2	18311	9.25733	3.2106
1	TRUE	0.000166	281	82	10	0.122	0.036	GO:0001667	BP	4	ameboidal-type cell migration	4	ACVRL1,SERPINF1,TEK,PECAM1,DDR2,NOS3,ADGRA2,ETS1,CLEC14A,IGF2	18311	7.94679	2.99037
1	TRUE	0.000166	1097	86	20	0.233	0.018	GO:0042127	BP	4	regulation of cell proliferation	1	ACVRL1,SERPINF1,CNN2,TEK,CAV1,PTGDS,ADORA2A,PRRX1,DDR2,ENG,NPR1,NOS3,TNFRSF1A,NUPR1,IL34,CDH5,ETS1,ITGA1,APLNR,IGF2	18311	3.88183	1.95674
1	TRUE	0.000176	116	82	7	0.085	0.06	GO:0010594	BP	4	regulation of endothelial cell migration	5	ACVRL1,SERPINF1,TEK,NOS3,ADGRA2,ETS1,IGF2	18311	13.4753	3.75224
1	TRUE	0.000188	732	86	16	0.186	0.022	GO:0010562	BP	1	positive regulation of phosphorus metabolic process	2	ACVRL1,TEK,CAV1,LRRK1,VTN,PECAM1,DDR2,ENG,NOS3,TNFRSF1A,MAP3K15,IL34,ICAM1,ITGA1,APLNR,IGF2	18311	4.65396	2.21846
1	TRUE	0.000188	732	86	16	0.186	0.022	GO:0045937	BP	1	positive regulation of phosphate metabolic process	3	ACVRL1,TEK,CAV1,LRRK1,VTN,PECAM1,DDR2,ENG,NOS3,TNFRSF1A,MAP3K15,IL34,ICAM1,ITGA1,APLNR,IGF2	18311	4.65396	2.21846
1	TRUE	0.000188	3259	82	36	0.439	0.011	GO:0007275	BP	4	multicellular organism development	3	ACVRL1,SERPINF1,CNN2,TEK,CAV1,LRRK1,VTN,LAMA4,ADORA2A,PECAM1,OGN,TMEM204,SVIL,PRRX1,DDR2,ITGA8,ENG,LAMC3,NOS3,MXRA8,NUPR1,ADGRA2,COL4A1,COL4A2,IL34,CDH5,ETS1,MCAM,ICAM1,ITGA1,APLNR,CLEC14A,RBP1,IGF2,EMCN,S1PR3	18311	2.4667	1.30258
1	TRUE	0.000188	2677	82	32	0.39	0.012	GO:0048869	BP	4	cellular developmental process	1	ACVRL1,SERPINF1,TEK,CAV1,LRRK1,VTN,LAMA4,ADORA2A,PECAM1,OGN,FMNL3,TMEM204,ARAP3,1500015O10RIK,PRRX1,DDR2,ITGA8,ENG,LAMC3,MXRA8,SPP1,NUPR1,ADGRA2,IL34,CDH5,ETS1,ICAM1,ITGA1,APLNR,RBP1,IGF2,S1PR3	18311	2.66931	1.41647
1	TRUE	0.000189	647	86	15	0.174	0.023	GO:0001934	BP	1	positive regulation of protein phosphorylation	3	ACVRL1,TEK,CAV1,LRRK1,VTN,PECAM1,DDR2,ENG,TNFRSF1A,MAP3K15,IL34,ICAM1,ITGA1,APLNR,IGF2	18311	4.93629	2.30343
1	TRUE	0.000189	3570	82	38	0.463	0.011	GO:0048856	BP	4	anatomical structure development	2	ACVRL1,SERPINF1,CNN2,TEK,CAV1,LRRK1,VTN,LAMA4,ADORA2A,PECAM1,OGN,FMNL3,TMEM204,SVIL,ARAP3,PRRX1,DDR2,ITGA8,ENG,LAMC3,NOS3,MXRA8,NUPR1,ADGRA2,COL4A1,COL4A2,IL34,CDH5,ETS1,MCAM,ICAM1,ITGA1,APLNR,CLEC14A,RBP1,IGF2,EMCN,S1PR3	18311	2.37691	1.24909
1	TRUE	0.000248	81	82	6	0.073	0.074	GO:0001936	BP	4	regulation of endothelial cell proliferation	3	ACVRL1,TEK,CAV1,ENG,APLNR,IGF2	18311	16.5411	4.04798
1	TRUE	0.000264	8	73	3	0.041	0.375	GO:0038063	BP	1	collagen-activated tyrosine kinase receptor signaling pathway	5	DDR2,COL4A1,COL4A2	18311	94.0634	6.55556
1	TRUE	0.000288	7	86	3	0.035	0.429	GO:1901550	BP	4	regulation of endothelial cell development	4	TNFRSF1A,CDH5,S1PR3	18311	91.2508	6.51177
1	TRUE	0.000288	7	86	3	0.035	0.429	GO:1903140	BP	4	regulation of establishment of endothelial barrier	5	TNFRSF1A,CDH5,S1PR3	18311	91.2508	6.51177
1	TRUE	0.000295	137	78	7	0.09	0.051	GO:0007160	BP	17	cell-matrix adhesion	4	ACVRL1,TEK,VTN,PECAM1,NID2,ITGA8,ITGA1	18311	11.9949	3.58434
1	TRUE	0.000302	601	85	14	0.165	0.023	GO:0007167	BP	1	enzyme linked receptor protein signaling pathway	4	ACVRL1,TEK,CAV1,TMEM204,DDR2,ITGA8,ENG,NPR1,ADGRA2,COL4A1,COL4A2,CDH5,ITGA1,IGF2	18311	5.01819	2.32717
1	TRUE	0.000313	681	86	15	0.174	0.022	GO:0042327	BP	1	positive regulation of phosphorylation	4	ACVRL1,TEK,CAV1,LRRK1,VTN,PECAM1,DDR2,ENG,TNFRSF1A,MAP3K15,IL34,ICAM1,ITGA1,APLNR,IGF2	18311	4.68984	2.22954
1	TRUE	0.000348	1475	87	23	0.264	0.016	GO:0007166	BP	1	cell surface receptor signaling pathway	3	ACVRL1,TEK,CAV1,LRRK1,ADORA2A,TMEM204,PRRX1,DDR2,ITGA8,ENG,NPR1,PEAR1,NOS3,TNFRSF1A,BGN,ADGRA2,COL4A1,COL4A2,CDH5,ICAM1,ITGA1,IGF2,S1PR3	18311	3.28192	1.71454
1	TRUE	0.000349	140	79	7	0.089	0.05	GO:0071560	BP	1	cellular response to transforming growth factor beta stimulus	6	ACVRL1,CAV1,ITGA8,ENG,NOS3,COL4A2,CDH5	18311	11.5892	3.53471
1	TRUE	0.000349	9	73	3	0.041	0.333	GO:0038065	BP	1	collagen-activated signaling pathway	4	DDR2,COL4A1,COL4A2	18311	83.6119	6.38564
1	TRUE	0.00036	141	79	7	0.089	0.05	GO:0071559	BP	1	response to transforming growth factor beta	5	ACVRL1,CAV1,ITGA8,ENG,NOS3,COL4A2,CDH5	18311	11.507	3.52445
1	TRUE	0.000394	24	86	4	0.047	0.167	GO:0045601	BP	4	regulation of endothelial cell differentiation	3	ACVRL1,TNFRSF1A,CDH5,S1PR3	18311	35.4864	5.1492
1	TRUE	0.000409	183	86	8	0.093	0.044	GO:0043062	BP	24	extracellular structure organization	1	VTN,LCP1,DDR2,ITGA8,ENG,TNFRSF1A,COL4A1,ETS1	18311	9.30792	3.21846
1	TRUE	0.000469	94	82	6	0.073	0.064	GO:0001935	BP	4	endothelial cell proliferation	3	ACVRL1,TEK,CAV1,ENG,APLNR,IGF2	18311	14.2535	3.83324
1	TRUE	0.000565	818	86	16	0.186	0.02	GO:0031401	BP	1	positive regulation of protein modification process	2	ACVRL1,TEK,CAV1,LRRK1,VTN,PECAM1,DDR2,ENG,TNFRSF1A,NUPR1,MAP3K15,IL34,ICAM1,ITGA1,APLNR,IGF2	18311	4.16467	2.0582
1	TRUE	0.000568	1332	86	21	0.244	0.016	GO:0008283	BP	4	cell proliferation	1	ACVRL1,SERPINF1,CNN2,TEK,CAV1,PTGDS,VTN,ADORA2A,PRRX1,DDR2,ENG,NPR1,NOS3,TNFRSF1A,NUPR1,IL34,CDH5,ETS1,ITGA1,APLNR,IGF2	18311	3.35682	1.7471
1	TRUE	0.000607	731	86	15	0.174	0.021	GO:0022603	BP	4	regulation of anatomical structure morphogenesis	2	ACVRL1,SERPINF1,TEK,FMNL3,ARAP3,ENG,NOS3,TNFRSF1A,ADGRA2,COL4A2,CDH5,ETS1,ICAM1,APLNR,IGF2	18311	4.36905	2.12732
1	TRUE	0.000623	344	82	10	0.122	0.029	GO:0030335	BP	4	positive regulation of cell migration	3	TEK,VTN,PECAM1,DDR2,NOS3,ADGRA2,ETS1,MCAM,ICAM1,IGF2	18311	6.49142	2.69853
1	TRUE	0.000652	6	18	2	0.111	0.333	GO:0010715	BP	24	regulation of extracellular matrix disassembly	2	DDR2,ETS1	18311	339.093	8.40554
1	TRUE	0.000749	354	82	10	0.122	0.028	GO:2000147	BP	4	positive regulation of cell motility	2	TEK,VTN,PECAM1,DDR2,NOS3,ADGRA2,ETS1,MCAM,ICAM1,IGF2	18311	6.30805	2.65719
1	TRUE	0.000749	228	78	8	0.103	0.035	GO:0031589	BP	17	cell-substrate adhesion	3	ACVRL1,TEK,VTN,PECAM1,NID2,ITGA8,SPP1,ITGA1	18311	8.23707	3.04213
1	TRUE	0.000965	162	82	7	0.085	0.043	GO:0010632	BP	4	regulation of epithelial cell migration	4	ACVRL1,SERPINF1,TEK,NOS3,ADGRA2,ETS1,IGF2	18311	9.64898	3.27038
1	TRUE	0.00102	12	81	3	0.037	0.25	GO:0060856	BP	4	establishment of blood-brain barrier	3	ENG,MXRA8,ADGRA2	18311	56.5154	5.82057
1	TRUE	0.00102	368	82	10	0.122	0.027	GO:0051272	BP	4	positive regulation of cellular component movement	1	TEK,VTN,PECAM1,DDR2,NOS3,ADGRA2,ETS1,MCAM,ICAM1,IGF2	18311	6.06807	2.60124
1	TRUE	0.00108	2536	82	29	0.354	0.011	GO:0030154	BP	4	cell differentiation	2	ACVRL1,SERPINF1,TEK,CAV1,LRRK1,VTN,LAMA4,ADORA2A,PECAM1,OGN,TMEM204,PRRX1,DDR2,ITGA8,ENG,LAMC3,MXRA8,SPP1,NUPR1,ADGRA2,IL34,CDH5,ETS1,ICAM1,ITGA1,APLNR,RBP1,IGF2,S1PR3	18311	2.55357	1.35251
1	TRUE	0.00112	962	87	17	0.195	0.018	GO:0001932	BP	1	regulation of protein phosphorylation	3	ACVRL1,TEK,CAV1,LRRK1,VTN,ADORA2A,PECAM1,DDR2,ENG,TNFRSF1A,MAP3K15,BGN,IL34,ICAM1,ITGA1,APLNR,IGF2	18311	3.71935	1.89505
1	TRUE	0.00117	376	82	10	0.122	0.027	GO:0040017	BP	4	positive regulation of locomotion	1	TEK,VTN,PECAM1,DDR2,NOS3,ADGRA2,ETS1,MCAM,ICAM1,IGF2	18311	5.93896	2.57021
1	TRUE	0.00122	70	82	5	0.061	0.071	GO:0010595	BP	4	positive regulation of endothelial cell migration	5	TEK,NOS3,ADGRA2,ETS1,IGF2	18311	15.9503	3.99552
1	TRUE	0.00139	441	86	11	0.128	0.025	GO:0060089	MF	29	molecular transducer activity	1	ACVRL1,FCGRT,TEK,ADORA2A,DDR2,ENG,NPR1,PEAR1,TNFRSF1A,CDKL4,S1PR3	18311	5.31089	2.40895
1	TRUE	0.00154	167	86	7	0.081	0.042	GO:0050730	BP	1	regulation of peptidyl-tyrosine phosphorylation	4	CAV1,LRRK1,VTN,PECAM1,TNFRSF1A,ICAM1,IGF2	18311	8.92473	3.15781
1	TRUE	0.00182	4144	82	39	0.476	0.009	GO:0032501	BP	4	multicellular organismal process	1	ACVRL1,SERPINF1,CNN2,TEK,CAV1,PTGDS,LRRK1,VTN,LAMA4,ADORA2A,PECAM1,OGN,TMEM204,SVIL,PRRX1,DDR2,ITGA8,ENG,LAMC3,PEAR1,NOS3,MXRA8,SPP1,NUPR1,ADGRA2,COL4A1,COL4A2,IL34,CDH5,ETS1,MCAM,ICAM1,ITGA1,APLNR,CLEC14A,RBP1,IGF2,EMCN,S1PR3	18311	2.10157	1.07146
1	TRUE	0.00186	8	23	2	0.087	0.25	GO:0032036	MF	40	myosin heavy chain binding	2	PDLIM2,MYL9	18311	199.033	7.63686
1	TRUE	0.00189	120	86	6	0.07	0.05	GO:0050731	BP	1	positive regulation of peptidyl-tyrosine phosphorylation	4	LRRK1,VTN,PECAM1,TNFRSF1A,ICAM1,IGF2	18311	10.6459	3.41223
1	TRUE	0.00189	467	85	11	0.129	0.024	GO:0008285	BP	4	negative regulation of cell proliferation	2	ACVRL1,SERPINF1,CAV1,PTGDS,ADORA2A,ENG,NPR1,NOS3,NUPR1,CDH5,ITGA1	18311	5.07422	2.34318
1	TRUE	0.0022	81	82	5	0.061	0.062	GO:0005178	MF	15	integrin binding	2	VTN,LCP1,ICAM1,IGF2,S1PR3	18311	13.7843	3.78495
1	TRUE	0.00222	124	86	6	0.07	0.048	GO:0031348	BP	1	negative regulation of defense response	2	SERPINF1,ADORA2A,TNFRSF1A,CDH5,ETS1,IGF2	18311	10.3025	3.36492
1	TRUE	0.00239	423	81	10	0.123	0.024	GO:0071363	BP	1	cellular response to growth factor stimulus	5	ACVRL1,TEK,CAV1,TMEM204,ITGA8,ENG,NOS3,ADGRA2,COL4A2,CDH5	18311	5.34425	2.41799
1	TRUE	0.00244	197	81	7	0.086	0.036	GO:0090287	BP	1	regulation of cellular response to growth factor stimulus	3	ACVRL1,TEK,CAV1,TMEM204,ITGA8,ENG,ADGRA2	18311	8.03265	3.00588
1	TRUE	0.00244	1038	87	17	0.195	0.016	GO:0042325	BP	1	regulation of phosphorylation	3	ACVRL1,TEK,CAV1,LRRK1,VTN,ADORA2A,PECAM1,DDR2,ENG,TNFRSF1A,MAP3K15,BGN,IL34,ICAM1,ITGA1,APLNR,IGF2	18311	3.44702	1.78535
1	TRUE	0.00265	400	86	10	0.116	0.025	GO:0038023	MF	29	signaling receptor activity	2	ACVRL1,FCGRT,TEK,ADORA2A,DDR2,ENG,NPR1,PEAR1,TNFRSF1A,S1PR3	18311	5.32297	2.41223
1	TRUE	0.00272	432	81	10	0.123	0.023	GO:0070848	BP	1	response to growth factor	4	ACVRL1,TEK,CAV1,TMEM204,ITGA8,ENG,NOS3,ADGRA2,COL4A2,CDH5	18311	5.23291	2.38761
1	TRUE	0.00272	86	82	5	0.061	0.058	GO:0043534	BP	4	blood vessel endothelial cell migration	7	ACVRL1,NOS3,ETS1,CLEC14A,IGF2	18311	12.9828	3.69853
1	TRUE	0.00274	1159	87	18	0.207	0.016	GO:0019220	BP	1	regulation of phosphate metabolic process	2	ACVRL1,TEK,CAV1,LRRK1,VTN,ADORA2A,PECAM1,DDR2,ENG,NOS3,TNFRSF1A,MAP3K15,BGN,IL34,ICAM1,ITGA1,APLNR,IGF2	18311	3.26875	1.70874
1	TRUE	0.00275	1160	87	18	0.207	0.016	GO:0051174	BP	1	regulation of phosphorus metabolic process	1	ACVRL1,TEK,CAV1,LRRK1,VTN,ADORA2A,PECAM1,DDR2,ENG,NOS3,TNFRSF1A,MAP3K15,BGN,IL34,ICAM1,ITGA1,APLNR,IGF2	18311	3.26593	1.7075
1	TRUE	0.00275	82	86	5	0.058	0.061	GO:0050728	BP	1	negative regulation of inflammatory response	2	SERPINF1,ADORA2A,TNFRSF1A,CDH5,ETS1	18311	12.9828	3.69853
1	TRUE	0.00295	46	83	4	0.048	0.087	GO:0005518	MF	15	collagen binding	2	VTN,DDR2,PCOLCE,ITGA1	18311	19.1839	4.26182
1	TRUE	0.00296	141	82	6	0.073	0.043	GO:0050839	MF	15	cell adhesion molecule binding	1	VTN,LCP1,NOS3,ICAM1,IGF2,S1PR3	18311	9.50234	3.24828
1	TRUE	0.003	93	79	5	0.063	0.054	GO:0035296	BP	37	regulation of tube diameter	2	CAV1,ADORA2A,NOS3,ICAM1,ITGA1	18311	12.4615	3.63941
1	TRUE	0.003	93	79	5	0.063	0.054	GO:0097746	BP	37	regulation of blood vessel diameter	3	CAV1,ADORA2A,NOS3,ICAM1,ITGA1	18311	12.4615	3.63941
1	TRUE	0.00336	441	82	10	0.122	0.023	GO:0030155	BP	17	regulation of cell adhesion	3	ACVRL1,TEK,CAV1,VTN,ADORA2A,SPP1,ETS1,ICAM1,IGF2,EMCN	18311	5.0636	2.34016
1	TRUE	0.0034	4	76	2	0.026	0.5	GO:1904996	BP	17	positive regulation of leukocyte adhesion to vascular endothelial cell	4	ETS1,ICAM1	18311	120.467	6.9125
1	TRUE	0.00343	87	86	5	0.058	0.057	GO:0030856	BP	4	regulation of epithelial cell differentiation	2	ACVRL1,CAV1,TNFRSF1A,CDH5,S1PR3	18311	12.2367	3.61314
1	TRUE	0.00369	98	79	5	0.063	0.051	GO:0035150	BP	37	regulation of tube size	1	CAV1,ADORA2A,NOS3,ICAM1,ITGA1	18311	11.8258	3.56386
1	TRUE	0.00369	98	79	5	0.063	0.051	GO:0050880	BP	37	regulation of blood vessel size	2	CAV1,ADORA2A,NOS3,ICAM1,ITGA1	18311	11.8258	3.56386
1	TRUE	0.00377	14	21	2	0.095	0.143	GO:0005501	MF	16	retinoid binding	2	PTGDS,RBP1	18311	124.565	6.96075
1	TRUE	0.00456	1218	87	18	0.207	0.015	GO:0006468	BP	1	protein phosphorylation	1	ACVRL1,TEK,CAV1,LRRK1,VTN,ADORA2A,PECAM1,DDR2,ENG,TNFRSF1A,MAP3K15,BGN,IL34,CDKL4,ICAM1,ITGA1,APLNR,IGF2	18311	3.11041	1.63711
1	TRUE	0.00501	1228	87	18	0.207	0.015	GO:0031399	BP	1	regulation of protein modification process	2	ACVRL1,TEK,CAV1,LRRK1,VTN,ADORA2A,PECAM1,DDR2,ENG,TNFRSF1A,NUPR1,MAP3K15,BGN,IL34,ICAM1,ITGA1,APLNR,IGF2	18311	3.08508	1.62531
1	TRUE	0.00507	225	82	7	0.085	0.031	GO:0050678	BP	4	regulation of epithelial cell proliferation	2	ACVRL1,SERPINF1,TEK,CAV1,ENG,APLNR,IGF2	18311	6.94726	2.79644
1	TRUE	0.00535	24	78	3	0.038	0.125	GO:0001937	BP	4	negative regulation of endothelial cell proliferation	4	ACVRL1,CAV1,ENG	18311	29.3446	4.87502
1	TRUE	0.00541	103	82	5	0.061	0.049	GO:0010634	BP	4	positive regulation of epithelial cell migration	4	TEK,NOS3,ADGRA2,ETS1,IGF2	18311	10.84	3.4383
1	TRUE	0.00551	24	79	3	0.038	0.125	GO:0071260	BP	33	cellular response to mechanical stimulus	1	CNN2,CAV1,NOS3	18311	28.9731	4.85664
1	TRUE	0.00593	18	21	2	0.095	0.111	GO:0019840	MF	16	isoprenoid binding	1	PTGDS,RBP1	18311	96.8836	6.59818
1	TRUE	0.00608	156	86	6	0.07	0.038	GO:0002064	BP	4	epithelial cell development	3	PECAM1,ENG,TNFRSF1A,CDH5,ICAM1,S1PR3	18311	8.18918	3.03372
1	TRUE	0.00613	113	78	5	0.064	0.044	GO:0007179	BP	1	transforming growth factor beta receptor signaling pathway	6	ACVRL1,CAV1,ITGA8,ENG,CDH5	18311	10.3875	3.37677
1	TRUE	0.00632	1171	79	16	0.203	0.014	GO:0009888	BP	4	tissue development	3	ACVRL1,TEK,CAV1,VTN,PECAM1,SVIL,PRRX1,DDR2,ITGA8,ENG,NOS3,NUPR1,COL4A1,CDH5,ICAM1,S1PR3	18311	3.167	1.66312
1	TRUE	0.00648	1057	86	16	0.186	0.015	GO:0032270	BP	1	positive regulation of cellular protein metabolic process	1	ACVRL1,TEK,CAV1,LRRK1,VTN,PECAM1,DDR2,ENG,TNFRSF1A,NUPR1,MAP3K15,IL34,ICAM1,ITGA1,APLNR,IGF2	18311	3.22299	1.6884
1	TRUE	0.00648	43	46	3	0.065	0.07	GO:0050732	BP	1	negative regulation of peptidyl-tyrosine phosphorylation	1	CAV1,LRRK1,PECAM1	18311	27.772	4.79556
1	TRUE	0.00648	60	82	4	0.049	0.067	GO:0001938	BP	4	positive regulation of endothelial cell proliferation	3	ACVRL1,CAV1,APLNR,IGF2	18311	14.887	3.89598
1	TRUE	0.00668	27	77	3	0.039	0.111	GO:0001569	BP	4	branching involved in blood vessel morphogenesis	4	TEK,ENG,COL4A1	18311	26.4228	4.72371
1	TRUE	0.00673	115	79	5	0.063	0.043	GO:0003018	BP	37	vascular process in circulatory system	2	CAV1,ADORA2A,NOS3,ICAM1,ITGA1	18311	10.0776	3.33308
1	TRUE	0.00689	27	78	3	0.038	0.111	GO:0030857	BP	4	negative regulation of epithelial cell differentiation	3	ACVRL1,CAV1,S1PR3	18311	26.084	4.7051
1	TRUE	0.00712	27	79	3	0.038	0.111	GO:0003203	BP	68	endocardial cushion morphogenesis	1	ACVRL1,ENG,NOS3	18311	25.7539	4.68672
1	TRUE	0.00712	1826	21	9	0.429	0.005	GO:0050793	BP	4	regulation of developmental process	1	CAV1,FMNL3,ARAP3,PRRX1,DDR2,ETS1,APLNR,RBP1,S1PR3	18311	4.29768	2.10356
1	TRUE	0.00715	962	86	15	0.174	0.016	GO:0009967	BP	1	positive regulation of signal transduction	3	ACVRL1,TEK,CAV1,LRRK1,ADORA2A,PECAM1,PRRX1,ITGA8,ENG,NPR1,TNFRSF1A,MAP3K15,ICAM1,ITGA1,IGF2	18311	3.31994	1.73116
1	TRUE	0.00715	25	18	2	0.111	0.08	GO:1903053	BP	24	regulation of extracellular matrix organization	3	DDR2,ETS1	18311	81.3822	6.34664
1	TRUE	0.00727	6	78	2	0.026	0.333	GO:0005024	MF	29	transforming growth factor beta-activated receptor activity	2	ACVRL1,ENG	18311	78.2521	6.29006
1	TRUE	0.00735	119	79	5	0.063	0.042	GO:0048771	BP	4	tissue remodeling	2	ACVRL1,CAV1,LRRK1,NOS3,SPP1	18311	9.73886	3.28375
1	TRUE	0.00735	68	77	4	0.052	0.059	GO:0001570	BP	4	vasculogenesis	3	TEK,CAV1,ENG,APLNR	18311	13.9885	3.80617
1	TRUE	0.00735	6	79	2	0.025	0.333	GO:0003057	BP	30	regulation of the force of heart contraction by chemical signal	2	CAV1,NOS3	18311	77.2616	6.27168
1	TRUE	0.00735	29	76	3	0.039	0.103	GO:0045123	BP	53	cellular extravasation	1	PECAM1,ICAM1,ITGA1	18311	24.9242	4.63948
1	TRUE	0.00736	1190	86	17	0.198	0.014	GO:0051240	BP	4	positive regulation of multicellular organismal process	1	ACVRL1,SERPINF1,TEK,CAV1,ADORA2A,DDR2,ENG,NOS3,SPP1,TNFRSF1A,ADGRA2,IL34,CDH5,ETS1,ICAM1,APLNR,IGF2	18311	3.04169	1.60488
1	TRUE	0.00805	1087	86	16	0.186	0.015	GO:0010647	BP	1	positive regulation of cell communication	2	ACVRL1,TEK,CAV1,LRRK1,ADORA2A,PECAM1,PRRX1,ITGA8,ENG,NPR1,SPP1,TNFRSF1A,MAP3K15,ICAM1,ITGA1,IGF2	18311	3.13404	1.64802
1	TRUE	0.00859	1094	86	16	0.186	0.015	GO:0023056	BP	1	positive regulation of signaling	2	ACVRL1,TEK,CAV1,LRRK1,ADORA2A,PECAM1,PRRX1,ITGA8,ENG,NPR1,SPP1,TNFRSF1A,MAP3K15,ICAM1,ITGA1,IGF2	18311	3.11398	1.63876
1	TRUE	0.00866	6	86	2	0.023	0.333	GO:0070278	BP	24	extracellular matrix constituent secretion	1	ENG,TNFRSF1A	18311	70.9729	6.1492
1	TRUE	0.00888	1447	86	19	0.221	0.013	GO:2000026	BP	4	regulation of multicellular organismal development	2	ACVRL1,SERPINF1,TEK,CAV1,PRRX1,DDR2,ENG,NOS3,TNFRSF1A,NUPR1,ADGRA2,COL4A2,IL34,CDH5,ETS1,APLNR,RBP1,IGF2,S1PR3	18311	2.79575	1.48324
1	TRUE	0.00897	2853	87	30	0.345	0.011	GO:0007165	BP	1	signal transduction	2	ACVRL1,TEK,CAV1,LRRK1,ADORA2A,PECAM1,LCP1,TMEM204,ARAP3,PLCD4,PRRX1,DDR2,ITGA8,ENG,NPR1,PEAR1,NOS3,TNFRSF1A,NUPR1,MAP3K15,BGN,ADGRA2,COL4A1,COL4A2,CDH5,ICAM1,ITGA1,APLNR,IGF2,S1PR3	18311	2.21316	1.14611
1	TRUE	0.00909	7	77	2	0.026	0.286	GO:0051001	BP	25	negative regulation of nitric-oxide synthase activity	3	CAV1,ENG	18311	67.9443	6.08628
1	TRUE	0.00909	319	86	8	0.093	0.025	GO:0006954	BP	1	inflammatory response	4	SERPINF1,ADORA2A,TNFRSF1A,NUPR1,CDH5,ETS1,ICAM1,S1PR3	18311	5.33965	2.41675
1	TRUE	0.00914	7	78	2	0.026	0.286	GO:0035907	BP	4	dorsal aorta development	1	ACVRL1,ENG	18311	67.0733	6.06767
1	TRUE	0.00914	7	78	2	0.026	0.286	GO:0035912	BP	4	dorsal aorta morphogenesis	2	ACVRL1,ENG	18311	67.0733	6.06767
1	TRUE	0.0092	621	18	5	0.278	0.008	GO:0008284	BP	4	positive regulation of cell proliferation	1	CAV1,PRRX1,DDR2,ETS1,APLNR	18311	8.19064	3.03398
1	TRUE	0.00968	70	82	4	0.049	0.057	GO:0043535	BP	4	regulation of blood vessel endothelial cell migration	6	ACVRL1,NOS3,ETS1,IGF2	18311	12.7603	3.67359
1	TRUE	0.00975	17	32	2	0.062	0.118	GO:0033273	BP	28	response to vitamin	1	SPP1,RBP1	18311	67.3199	6.07296
1	TRUE	0.00975	1101	87	16	0.184	0.015	GO:0048585	BP	1	negative regulation of response to stimulus	2	SERPINF1,CAV1,ADORA2A,ARAP3,ENG,PEAR1,NOS3,TNFRSF1A,BGN,ADGRA2,CDH5,ETS1,ICAM1,ITGA1,APLNR,IGF2	18311	3.05862	1.61288
1	TRUE	0.00975	102	6	2	0.333	0.02	GO:0008360	BP	30	regulation of cell shape	1	FMNL3,ARAP3	18311	59.8399	5.90304
1	TRUE	0.00975	34	17	2	0.118	0.059	GO:0010524	BP	30	positive regulation of calcium ion transport into cytosol	2	CAV1,APLNR	18311	63.3599	5.9855
1	TRUE	0.00975	264	82	7	0.085	0.027	GO:0045785	BP	17	positive regulation of cell adhesion	1	TEK,CAV1,VTN,SPP1,ETS1,ICAM1,IGF2	18311	5.92096	2.56583
1	TRUE	0.00997	596	86	11	0.128	0.018	GO:1902533	BP	1	positive regulation of intracellular signal transduction	4	TEK,CAV1,LRRK1,PECAM1,ENG,NPR1,TNFRSF1A,MAP3K15,ICAM1,ITGA1,IGF2	18311	3.92971	1.97442
1	TRUE	0.00997	266	82	7	0.085	0.026	GO:0050673	BP	4	epithelial cell proliferation	2	ACVRL1,SERPINF1,TEK,CAV1,ENG,APLNR,IGF2	18311	5.87644	2.55494
1	TRUE	0.0103	1128	86	16	0.186	0.014	GO:0051247	BP	1	positive regulation of protein metabolic process	1	ACVRL1,TEK,CAV1,LRRK1,VTN,PECAM1,DDR2,ENG,TNFRSF1A,NUPR1,MAP3K15,IL34,ICAM1,ITGA1,APLNR,IGF2	18311	3.02012	1.59461
1	TRUE	0.0103	193	82	6	0.073	0.031	GO:0007159	BP	17	leukocyte cell-cell adhesion	4	CAV1,ADORA2A,PECAM1,ETS1,ICAM1,IGF2	18311	6.94212	2.79538
1	TRUE	0.0103	8	76	2	0.026	0.25	GO:1904994	BP	17	regulation of leukocyte adhesion to vascular endothelial cell	2	ETS1,ICAM1	18311	60.2336	5.9125
1	TRUE	0.0108	283	79	7	0.089	0.025	GO:0008015	BP	37	blood circulation	2	ACVRL1,CAV1,ADORA2A,ENG,NOS3,ICAM1,ITGA1	18311	5.73319	2.51934
1	TRUE	0.0109	8	78	2	0.026	0.25	GO:0045602	BP	4	negative regulation of endothelial cell differentiation	4	ACVRL1,S1PR3	18311	58.6891	5.87502
1	TRUE	0.0112	281	80	7	0.087	0.025	GO:0009611	BP	1	response to wounding	3	ACVRL1,CNN2,CAV1,PECAM1,LCP1,ENG,PEAR1	18311	5.70182	2.51142
1	TRUE	0.0121	35	79	3	0.038	0.086	GO:0003197	BP	68	endocardial cushion development	1	ACVRL1,ENG,NOS3	18311	19.8673	4.31232
1	TRUE	0.0123	342	86	8	0.093	0.023	GO:0030855	BP	4	epithelial cell differentiation	3	ACVRL1,CAV1,PECAM1,ENG,TNFRSF1A,CDH5,ICAM1,S1PR3	18311	4.98055	2.31631
1	TRUE	0.0125	292	79	7	0.089	0.024	GO:0003013	BP	37	circulatory system process	1	ACVRL1,CAV1,ADORA2A,ENG,NOS3,ICAM1,ITGA1	18311	5.55649	2.47417
1	TRUE	0.0125	208	80	6	0.075	0.029	GO:0042060	BP	1	wound healing	4	ACVRL1,CNN2,CAV1,PECAM1,ENG,PEAR1	18311	6.60252	2.72302
1	TRUE	0.0126	2021	86	23	0.267	0.011	GO:0051239	BP	4	regulation of multicellular organismal process	1	ACVRL1,SERPINF1,TEK,CAV1,PTGDS,ADORA2A,PRRX1,DDR2,ENG,NOS3,SPP1,TNFRSF1A,NUPR1,ADGRA2,COL4A2,IL34,CDH5,ETS1,ICAM1,APLNR,RBP1,IGF2,S1PR3	18311	2.42312	1.27687
1	TRUE	0.0127	79	81	4	0.049	0.051	GO:0002040	BP	4	sprouting angiogenesis	4	TEK,ADGRA2,APLNR,CLEC14A	18311	11.4462	3.51679
1	TRUE	0.0128	9	77	2	0.026	0.222	GO:0032769	BP	25	negative regulation of monooxygenase activity	2	CAV1,ENG	18311	52.8456	5.72371
1	TRUE	0.0128	9	77	2	0.026	0.222	GO:0031953	BP	1	negative regulation of protein autophosphorylation	1	CAV1,ENG	18311	52.8456	5.72371
1	TRUE	0.0131	84	78	4	0.051	0.048	GO:0050680	BP	4	negative regulation of epithelial cell proliferation	3	ACVRL1,SERPINF1,CAV1,ENG	18311	11.1789	3.4827
1	TRUE	0.0132	219	78	6	0.077	0.027	GO:0040013	BP	4	negative regulation of locomotion	2	ACVRL1,SERPINF1,CNN2,ADORA2A,ARAP3,ENG	18311	6.43168	2.6852
1	TRUE	0.0134	1383	87	18	0.207	0.013	GO:0016310	BP	1	phosphorylation	3	ACVRL1,TEK,CAV1,LRRK1,VTN,ADORA2A,PECAM1,DDR2,ENG,TNFRSF1A,MAP3K15,BGN,IL34,CDKL4,ICAM1,ITGA1,APLNR,IGF2	18311	2.73932	1.45382
1	TRUE	0.0139	13	56	2	0.036	0.154	GO:0045187	BP	4	regulation of circadian sleep/wake cycle, sleep	5	PTGDS,ADORA2A	18311	50.3049	5.65263
1	TRUE	0.0141	35	85	3	0.035	0.086	GO:0048662	BP	4	negative regulation of smooth muscle cell proliferation	1	CAV1,NPR1,NOS3	18311	18.4649	4.20671
1	TRUE	0.0145	378	82	8	0.098	0.021	GO:0007169	BP	1	transmembrane receptor protein tyrosine kinase signaling pathway	5	TEK,TMEM204,DDR2,ADGRA2,COL4A1,COL4A2,ITGA1,IGF2	18311	4.72603	2.24063
1	TRUE	0.0145	2343	9	5	0.556	0.002	GO:0065008	BP	30	regulation of biological quality	1	LRRK1,FMNL3,ARAP3,ETS1,APLNR	18311	4.34177	2.11828
1	TRUE	0.0147	88	78	4	0.051	0.045	GO:0019838	MF	55	growth factor binding	1	ACVRL1,TEK,ENG,COL4A1	18311	10.6707	3.41559
1	TRUE	0.0152	14	56	2	0.036	0.143	GO:0042749	BP	4	regulation of circadian sleep/wake cycle	4	PTGDS,ADORA2A	18311	46.7117	5.54571
1	TRUE	0.0152	14	56	2	0.036	0.143	GO:0050802	BP	4	circadian sleep/wake cycle, sleep	4	PTGDS,ADORA2A	18311	46.7117	5.54571
1	TRUE	0.0154	1805	86	21	0.244	0.012	GO:0032879	BP	4	regulation of localization	1	ACVRL1,SERPINF1,CNN2,TEK,CAV1,VTN,ADORA2A,PECAM1,LCP1,ARAP3,DDR2,ENG,NOS3,SPP1,TNFRSF1A,ADGRA2,ETS1,MCAM,ICAM1,APLNR,IGF2	18311	2.47717	1.30869
1	TRUE	0.0169	11	76	2	0.026	0.182	GO:0002693	BP	53	positive regulation of cellular extravasation	1	PECAM1,ICAM1	18311	43.8062	5.45306
1	TRUE	0.0169	42	78	3	0.038	0.071	GO:0019199	MF	29	transmembrane receptor protein kinase activity	2	ACVRL1,DDR2,ENG	18311	16.7683	4.06767
1	TRUE	0.0171	42	79	3	0.038	0.071	GO:0072132	BP	68	mesenchyme morphogenesis	1	ACVRL1,ENG,NOS3	18311	16.5561	4.04929
1	TRUE	0.0171	42	79	3	0.038	0.071	GO:0006809	BP	38	nitric oxide biosynthetic process	1	CAV1,NOS3,ICAM1	18311	16.5561	4.04929
1	TRUE	0.0171	1547	87	19	0.218	0.012	GO:0035556	BP	1	intracellular signal transduction	3	TEK,CAV1,LRRK1,ADORA2A,PECAM1,LCP1,ARAP3,ENG,NPR1,PEAR1,NOS3,TNFRSF1A,NUPR1,MAP3K15,BGN,ICAM1,ITGA1,APLNR,IGF2	18311	2.58497	1.37015
1	TRUE	0.0171	15	56	2	0.036	0.133	GO:0022410	BP	4	circadian sleep/wake cycle process	3	PTGDS,ADORA2A	18311	43.5976	5.44618
1	TRUE	0.0171	156	79	5	0.063	0.032	GO:0051924	BP	30	regulation of calcium ion transport	1	CAV1,ADORA2A,NOS3,ICAM1,APLNR	18311	7.429	2.89317
1	TRUE	0.0171	47	71	3	0.042	0.064	GO:1990266	BP	44	neutrophil migration	2	PECAM1,SPP1,ITGA1	18311	16.4618	4.04105
1	TRUE	0.0181	39	86	3	0.035	0.077	GO:0042509	BP	1	regulation of tyrosine phosphorylation of STAT protein	5	CAV1,PECAM1,TNFRSF1A	18311	16.3784	4.03372
1	TRUE	0.0186	1814	87	21	0.241	0.012	GO:0009966	BP	1	regulation of signal transduction	2	ACVRL1,TEK,CAV1,LRRK1,ADORA2A,PECAM1,TMEM204,ARAP3,PRRX1,ITGA8,ENG,NPR1,PEAR1,TNFRSF1A,MAP3K15,BGN,ADGRA2,ICAM1,ITGA1,APLNR,IGF2	18311	2.43655	1.28484
1	TRUE	0.019	44	79	3	0.038	0.068	GO:0046209	BP	38	nitric oxide metabolic process	1	CAV1,NOS3,ICAM1	18311	15.8035	3.98217
1	TRUE	0.019	42	82	3	0.037	0.071	GO:0043536	BP	4	positive regulation of blood vessel endothelial cell migration	6	NOS3,ETS1,IGF2	18311	15.9503	3.99552
1	TRUE	0.0191	40	86	3	0.035	0.075	GO:0007260	BP	1	tyrosine phosphorylation of STAT protein	3	CAV1,PECAM1,TNFRSF1A	18311	15.9689	3.99719
1	TRUE	0.0197	2353	87	25	0.287	0.011	GO:0048583	BP	1	regulation of response to stimulus	2	ACVRL1,SERPINF1,TEK,CAV1,LRRK1,ADORA2A,PECAM1,TMEM204,ARAP3,PRRX1,ITGA8,ENG,NPR1,PEAR1,NOS3,TNFRSF1A,MAP3K15,BGN,ADGRA2,CDH5,ETS1,ICAM1,ITGA1,APLNR,IGF2	18311	2.2362	1.16105
1	TRUE	0.0198	45	79	3	0.038	0.067	GO:2001057	BP	38	reactive nitrogen species metabolic process	1	CAV1,NOS3,ICAM1	18311	15.4523	3.94975
1	TRUE	0.0198	12	78	2	0.026	0.167	GO:0045603	BP	4	positive regulation of endothelial cell differentiation	1	ACVRL1,CDH5	18311	39.1261	5.29006
1	TRUE	0.0198	12	78	2	0.026	0.167	GO:0004675	MF	29	transmembrane receptor protein serine/threonine kinase activity	1	ACVRL1,ENG	18311	39.1261	5.29006
1	TRUE	0.0201	46	78	3	0.038	0.065	GO:0048844	BP	4	artery morphogenesis	5	ACVRL1,PRRX1,ENG	18311	15.3102	3.93642
1	TRUE	0.0202	17	56	2	0.036	0.118	GO:0042745	BP	4	circadian sleep/wake cycle	3	PTGDS,ADORA2A	18311	38.4685	5.26561
1	TRUE	0.0203	47	77	3	0.039	0.064	GO:0051145	BP	9	smooth muscle cell differentiation	1	TMEM204,ITGA8,ENG	18311	15.1791	3.92401
1	TRUE	0.0203	2126	86	23	0.267	0.011	GO:0048513	BP	4	animal organ development	3	ACVRL1,SERPINF1,CNN2,TEK,CAV1,LRRK1,VTN,SVIL,PRRX1,DDR2,ITGA8,ENG,LAMC3,NOS3,TNFRSF1A,NUPR1,COL4A1,IL34,ETS1,ICAM1,APLNR,RBP1,IGF2	18311	2.30345	1.20379
1	TRUE	0.0213	89	87	4	0.046	0.045	GO:1904892	BP	1	regulation of STAT cascade	4	CAV1,PECAM1,TNFRSF1A,BGN	18311	9.45938	3.24175
1	TRUE	0.0213	89	87	4	0.046	0.045	GO:0046425	BP	1	regulation of JAK-STAT cascade	5	CAV1,PECAM1,TNFRSF1A,BGN	18311	9.45938	3.24175
1	TRUE	0.0217	47	79	3	0.038	0.064	GO:0097755	BP	37	positive regulation of blood vessel diameter	4	ADORA2A,NOS3,ITGA1	18311	14.7948	3.88702
1	TRUE	0.0218	18	56	2	0.036	0.111	GO:0051393	MF	32	alpha-actinin binding	2	ADORA2A,PDLIM2	18311	36.3313	5.18314
1	TRUE	0.022	13	78	2	0.026	0.154	GO:0060841	BP	4	venous blood vessel development	4	ACVRL1,ENG	18311	36.1164	5.17458
1	TRUE	0.0227	3238	87	31	0.356	0.01	GO:0023052	BP	1	signaling	1	ACVRL1,TEK,CAV1,LRRK1,ADORA2A,PECAM1,LCP1,TMEM204,ARAP3,PLCD4,PRRX1,DDR2,ITGA8,ENG,NPR1,PEAR1,NOS3,SPP1,TNFRSF1A,NUPR1,MAP3K15,BGN,ADGRA2,COL4A1,COL4A2,CDH5,ICAM1,ITGA1,APLNR,IGF2,S1PR3	18311	2.01501	1.01079
1	TRUE	0.0231	12	86	2	0.023	0.167	GO:0003177	BP	71	pulmonary valve development	2	NOS3,TNFRSF1A	18311	35.4864	5.1492
1	TRUE	0.0231	92	87	4	0.046	0.043	GO:0005539	MF	22	glycosaminoglycan binding	1	VTN,ENG,PCOLCE,BGN	18311	9.15092	3.19392
1	TRUE	0.0233	44	87	3	0.034	0.068	GO:0050840	MF	58	extracellular matrix binding	1	VTN,SPP1,BGN	18311	14.3503	3.84301
1	TRUE	0.0254	3271	87	31	0.356	0.009	GO:0007154	BP	1	cell communication	1	ACVRL1,TEK,CAV1,LRRK1,ADORA2A,PECAM1,LCP1,TMEM204,ARAP3,PLCD4,PRRX1,DDR2,ITGA8,ENG,NPR1,PEAR1,NOS3,SPP1,TNFRSF1A,NUPR1,MAP3K15,BGN,ADGRA2,COL4A1,COL4A2,CDH5,ICAM1,ITGA1,APLNR,IGF2,S1PR3	18311	1.99468	0.99616
1	TRUE	0.0254	20	56	2	0.036	0.1	GO:0030431	BP	4	sleep	2	PTGDS,ADORA2A	18311	32.6982	5.03114
1	TRUE	0.0257	13	86	2	0.023	0.154	GO:0003176	BP	71	aortic valve development	2	NOS3,TNFRSF1A	18311	32.7567	5.03372
1	TRUE	0.0262	815	86	12	0.14	0.015	GO:0044877	MF	15	protein-containing complex binding	1	ACVRL1,FCGRT,VTN,LCP1,SVIL,DDR2,PCOLCE,TNFRSF1A,ICAM1,ITGA1,IGF2,S1PR3	18311	3.135	1.64846
1	TRUE	0.0267	73	57	3	0.053	0.041	GO:0021782	BP	4	glial cell development	2	ADORA2A,LAMC3,MXRA8	18311	13.2019	3.72267
1	TRUE	0.0268	49	23	2	0.087	0.041	GO:0017022	MF	40	myosin binding	1	PDLIM2,MYL9	18311	32.4951	5.02215
1	TRUE	0.027	184	78	5	0.064	0.027	GO:0030336	BP	4	negative regulation of cell migration	4	ACVRL1,SERPINF1,CNN2,ARAP3,ENG	18311	6.37925	2.67339
1	TRUE	0.027	71	17	2	0.118	0.028	GO:0051928	BP	30	positive regulation of calcium ion transport	1	CAV1,APLNR	18311	30.3413	4.92321
1	TRUE	0.0273	174	82	5	0.061	0.029	GO:1903037	BP	17	regulation of leukocyte cell-cell adhesion	1	CAV1,ADORA2A,ETS1,ICAM1,IGF2	18311	6.41681	2.68186
1	TRUE	0.0275	72	17	2	0.118	0.028	GO:0010522	BP	30	regulation of calcium ion transport into cytosol	1	CAV1,APLNR	18311	29.9199	4.90304
1	TRUE	0.0279	60	71	3	0.042	0.05	GO:0097530	BP	44	granulocyte migration	1	PECAM1,SPP1,ITGA1	18311	12.8951	3.68875
1	TRUE	0.0281	100	87	4	0.046	0.04	GO:0097696	BP	1	STAT cascade	4	CAV1,PECAM1,TNFRSF1A,BGN	18311	8.41885	3.07362
1	TRUE	0.0281	100	87	4	0.046	0.04	GO:0007259	BP	1	JAK-STAT cascade	5	CAV1,PECAM1,TNFRSF1A,BGN	18311	8.41885	3.07362
1	TRUE	0.0286	16	77	2	0.026	0.125	GO:0051354	BP	25	negative regulation of oxidoreductase activity	1	CAV1,ENG	18311	29.7256	4.89364
1	TRUE	0.0292	16	78	2	0.026	0.125	GO:0061298	BP	4	retina vasculature development in camera-type eye	5	ACVRL1,COL4A1	18311	29.3446	4.87502
1	TRUE	0.0292	16	78	2	0.026	0.125	GO:0050431	MF	55	transforming growth factor beta binding	2	ACVRL1,ENG	18311	29.3446	4.87502
1	TRUE	0.03	331	86	7	0.081	0.021	GO:0004888	MF	29	transmembrane signaling receptor activity	3	ACVRL1,FCGRT,ADORA2A,DDR2,ENG,TNFRSF1A,S1PR3	18311	4.50281	2.17083
1	TRUE	0.0302	1413	87	17	0.195	0.012	GO:0071310	BP	1	cellular response to organic substance	4	ACVRL1,TEK,CAV1,TMEM204,ITGA8,ENG,NOS3,SPP1,PCOLCE,TNFRSF1A,BGN,ADGRA2,COL4A1,COL4A2,CDH5,ICAM1,IGF2	18311	2.53221	1.3404
1	TRUE	0.0302	2059	87	22	0.253	0.011	GO:0010646	BP	1	regulation of cell communication	1	ACVRL1,TEK,CAV1,LRRK1,ADORA2A,PECAM1,TMEM204,ARAP3,PRRX1,ITGA8,ENG,NPR1,PEAR1,SPP1,TNFRSF1A,MAP3K15,BGN,ADGRA2,ICAM1,ITGA1,APLNR,IGF2	18311	2.24884	1.16918
1	TRUE	0.0302	52	24	2	0.083	0.038	GO:0090398	BP	4	cellular senescence	1	CAV1,1500015O10RIK	18311	29.3446	4.87502
1	TRUE	0.0302	17	76	2	0.026	0.118	GO:0061756	BP	17	leukocyte adhesion to vascular endothelial cell	5	ETS1,ICAM1	18311	28.3452	4.82503
1	TRUE	0.0305	17	77	2	0.026	0.118	GO:0048745	BP	67	smooth muscle tissue development	1	ITGA8,ENG	18311	27.9771	4.80617
1	TRUE	0.0305	57	79	3	0.038	0.053	GO:0042136	BP	38	neurotransmitter biosynthetic process	1	CAV1,NOS3,ICAM1	18311	12.1992	3.60871
1	TRUE	0.0305	1313	86	16	0.186	0.012	GO:0048584	BP	1	positive regulation of response to stimulus	1	ACVRL1,TEK,CAV1,LRRK1,ADORA2A,PECAM1,PRRX1,ITGA8,ENG,NPR1,TNFRSF1A,MAP3K15,ETS1,ICAM1,ITGA1,IGF2	18311	2.59459	1.37551
1	TRUE	0.0305	194	78	5	0.064	0.026	GO:2000146	BP	4	negative regulation of cell motility	3	ACVRL1,SERPINF1,CNN2,ARAP3,ENG	18311	6.05042	2.59704
1	TRUE	0.0315	1938	87	21	0.241	0.011	GO:0006796	BP	1	phosphate-containing compound metabolic process	2	ACVRL1,TEK,CAV1,LRRK1,VTN,ADORA2A,PECAM1,PLCD4,DDR2,ENG,NPR1,NOS3,TNFRSF1A,MAP3K15,BGN,IL34,CDKL4,ICAM1,ITGA1,APLNR,IGF2	18311	2.28065	1.18944
1	TRUE	0.0315	1571	86	18	0.209	0.011	GO:0048468	BP	4	cell development	2	SERPINF1,TEK,CAV1,LRRK1,ADORA2A,PECAM1,OGN,PRRX1,ITGA8,ENG,LAMC3,MXRA8,TNFRSF1A,ADGRA2,CDH5,ICAM1,ITGA1,S1PR3	18311	2.43955	1.28662
1	TRUE	0.0316	59	78	3	0.038	0.051	GO:1901888	BP	23	regulation of cell junction assembly	1	ACVRL1,TEK,CAV1	18311	11.9368	3.57734
1	TRUE	0.0316	82	17	2	0.118	0.024	GO:0090263	BP	1	positive regulation of canonical Wnt signaling pathway	1	CAV1,LRRK1	18311	26.2712	4.71541
1	TRUE	0.0321	18	76	2	0.026	0.111	GO:0002691	BP	53	regulation of cellular extravasation	1	PECAM1,ICAM1	18311	26.7705	4.74257
1	TRUE	0.0326	1947	87	21	0.241	0.011	GO:0006793	BP	1	phosphorus metabolic process	1	ACVRL1,TEK,CAV1,LRRK1,VTN,ADORA2A,PECAM1,PLCD4,DDR2,ENG,NPR1,NOS3,TNFRSF1A,MAP3K15,BGN,IL34,CDKL4,ICAM1,ITGA1,APLNR,IGF2	18311	2.27011	1.18276
1	TRUE	0.0326	2080	87	22	0.253	0.011	GO:0023051	BP	1	regulation of signaling	1	ACVRL1,TEK,CAV1,LRRK1,ADORA2A,PECAM1,TMEM204,ARAP3,PRRX1,ITGA8,ENG,NPR1,PEAR1,SPP1,TNFRSF1A,MAP3K15,BGN,ADGRA2,ICAM1,ITGA1,APLNR,IGF2	18311	2.22614	1.15454
1	TRUE	0.0326	1070	87	14	0.161	0.013	GO:1902531	BP	1	regulation of intracellular signal transduction	3	TEK,CAV1,LRRK1,PECAM1,ARAP3,ENG,NPR1,TNFRSF1A,MAP3K15,BGN,ICAM1,ITGA1,APLNR,IGF2	18311	2.75383	1.46144
1	TRUE	0.0327	342	86	7	0.081	0.02	GO:0031347	BP	1	regulation of defense response	1	SERPINF1,CAV1,ADORA2A,TNFRSF1A,CDH5,ETS1,IGF2	18311	4.35798	2.12366
1	TRUE	0.0333	3811	87	34	0.391	0.009	GO:0051716	BP	1	cellular response to stimulus	2	ACVRL1,CNN2,TEK,CAV1,LRRK1,ADORA2A,PECAM1,LCP1,TMEM204,ARAP3,1500015O10RIK,PLCD4,PRRX1,DDR2,ITGA8,ENG,NPR1,PEAR1,NOS3,SPP1,PCOLCE,TNFRSF1A,NUPR1,MAP3K15,BGN,ADGRA2,COL4A1,COL4A2,CDH5,ICAM1,ITGA1,APLNR,IGF2,S1PR3	18311	1.87773	0.908988
1	TRUE	0.0348	19	76	2	0.026	0.105	GO:2000352	BP	43	negative regulation of endothelial cell apoptotic process	1	TEK,ICAM1	18311	25.3615	4.66457
1	TRUE	0.0351	118	82	4	0.049	0.034	GO:0043491	BP	1	protein kinase B signaling	4	TEK,ENG,PEAR1,IGF2	18311	7.56966	2.92023
1	TRUE	0.0351	166	60	4	0.067	0.024	GO:0010001	BP	4	glial cell differentiation	1	VTN,ADORA2A,LAMC3,MXRA8	18311	7.35382	2.87849
1	TRUE	0.0351	26	56	2	0.036	0.077	GO:0042805	MF	32	actinin binding	1	ADORA2A,PDLIM2	18311	25.1525	4.65263
1	TRUE	0.0355	45	32	2	0.062	0.044	GO:0034754	BP	14	cellular hormone metabolic process	1	SPP1,RBP1	18311	25.4319	4.66857
1	TRUE	0.0355	101	49	3	0.061	0.03	GO:0098742	BP	17	cell-cell adhesion via plasma-membrane adhesion molecules	4	ESAM,PECAM1,MCAM	18311	11.0998	3.47246
1	TRUE	0.0355	119	82	4	0.049	0.034	GO:1903039	BP	17	positive regulation of leukocyte cell-cell adhesion	3	CAV1,ETS1,ICAM1,IGF2	18311	7.50605	2.90805
1	TRUE	0.0357	19	79	2	0.025	0.105	GO:0050998	MF	52	nitric-oxide synthase binding	1	CAV1,NOS3	18311	24.3984	4.60871
1	TRUE	0.0359	185	86	5	0.058	0.027	GO:0032102	BP	1	negative regulation of response to external stimulus	1	SERPINF1,ADORA2A,TNFRSF1A,CDH5,ETS1	18311	5.75456	2.5247
1	TRUE	0.0359	185	86	5	0.058	0.027	GO:0050727	BP	1	regulation of inflammatory response	1	SERPINF1,ADORA2A,TNFRSF1A,CDH5,ETS1	18311	5.75456	2.5247
1	TRUE	0.0359	278	35	4	0.114	0.014	GO:0030099	BP	4	myeloid cell differentiation	1	LRRK1,IL34,ETS1,RBP1	18311	7.52765	2.9122
1	TRUE	0.0359	925	82	12	0.146	0.013	GO:0005102	MF	15	signaling receptor binding	1	CAV1,VTN,ADORA2A,LCP1,ENG,SPP1,IL34,CDH5,ICAM1,ITGA1,IGF2,S1PR3	18311	2.89693	1.53452
1	TRUE	0.0361	759	76	10	0.132	0.013	GO:0000902	BP	4	cell morphogenesis	3	TEK,ADORA2A,PECAM1,OGN,FMNL3,ARAP3,ITGA8,LAMC3,ICAM1,ITGA1	18311	3.17436	1.66647
1	TRUE	0.0362	46	32	2	0.062	0.043	GO:0045453	BP	48	bone resorption	1	LRRK1,SPP1	18311	24.8791	4.63686
1	TRUE	0.0364	24	64	2	0.031	0.083	GO:1901890	BP	23	positive regulation of cell junction assembly	2	TEK,CAV1	18311	23.8424	4.57546
1	TRUE	0.0364	139	35	3	0.086	0.022	GO:0002573	BP	4	myeloid leukocyte differentiation	2	LRRK1,IL34,RBP1	18311	11.2915	3.49716
1	TRUE	0.0364	399	78	7	0.09	0.018	GO:0004672	MF	29	protein kinase activity	1	ACVRL1,TEK,LRRK1,DDR2,ENG,MAP3K15,CDKL4	18311	4.11853	2.04213
1	TRUE	0.0366	319	17	3	0.176	0.009	GO:0007186	BP	1	G-protein coupled receptor signaling pathway	3	CAV1,APLNR,S1PR3	18311	10.1296	3.34051
1	TRUE	0.0368	210	78	5	0.064	0.024	GO:0051271	BP	4	negative regulation of cellular component movement	3	ACVRL1,SERPINF1,CNN2,ARAP3,ENG	18311	5.58944	2.4827
1	TRUE	0.037	2152	86	22	0.256	0.01	GO:0010604	BP	1	positive regulation of macromolecule metabolic process	1	ACVRL1,CNN2,TEK,CAV1,LRRK1,VTN,PECAM1,PRRX1,DDR2,ITGA8,ENG,NOS3,SPP1,TNFRSF1A,NUPR1,MAP3K15,IL34,ETS1,ICAM1,ITGA1,APLNR,IGF2	18311	2.17668	1.12213
1	TRUE	0.0371	22	71	2	0.028	0.091	GO:0042311	BP	37	vasodilation	5	ADORA2A,ITGA1	18311	23.4456	4.55124
1	TRUE	0.0374	18	86	2	0.023	0.111	GO:1905314	BP	71	semi-lunar valve development	1	NOS3,TNFRSF1A	18311	23.6576	4.56423
1	TRUE	0.0383	28	57	2	0.035	0.071	GO:0014002	BP	4	astrocyte development	3	ADORA2A,LAMC3	18311	22.9461	4.52018
1	TRUE	0.0385	21	77	2	0.026	0.095	GO:0050999	BP	25	regulation of nitric-oxide synthase activity	2	CAV1,ENG	18311	22.6481	4.50132
1	TRUE	0.0385	63	82	3	0.037	0.048	GO:0051897	BP	1	positive regulation of protein kinase B signaling	5	TEK,ENG,IGF2	18311	10.6336	3.41055
1	TRUE	0.0385	67	78	3	0.038	0.045	GO:0060840	BP	4	artery development	4	ACVRL1,PRRX1,ENG	18311	10.5115	3.39389
1	TRUE	0.0386	35	45	2	0.044	0.057	GO:0045806	BP	39	negative regulation of endocytosis	1	CNN2,CAV1	18311	23.2521	4.53929
1	TRUE	0.039	73	73	3	0.041	0.041	GO:0016525	BP	4	negative regulation of angiogenesis	5	SERPINF1,TEK,COL4A2	18311	10.3083	3.36574
1	TRUE	0.0397	79	21	2	0.095	0.025	GO:0055088	BP	35	lipid homeostasis	1	CAV1,RBP1	18311	22.0747	4.46432
1	TRUE	0.0397	135	78	4	0.051	0.03	GO:0034329	BP	23	cell junction assembly	1	ACVRL1,TEK,CAV1,CDH5	18311	6.95575	2.79821
1	TRUE	0.0397	22	76	2	0.026	0.091	GO:1900027	BP	60	regulation of ruffle assembly	1	CAV1,ICAM1	18311	21.9031	4.45306
1	TRUE	0.0397	1744	87	19	0.218	0.011	GO:0010033	BP	1	response to organic substance	3	ACVRL1,TEK,CAV1,ADORA2A,TMEM204,ITGA8,ENG,NOS3,SPP1,PCOLCE,TNFRSF1A,BGN,ADGRA2,COL4A1,COL4A2,CDH5,ICAM1,RBP1,IGF2	18311	2.29298	1.19722
1	TRUE	0.0397	74	73	3	0.041	0.041	GO:2000181	BP	4	negative regulation of blood vessel morphogenesis	5	SERPINF1,TEK,COL4A2	18311	10.169	3.34611
1	TRUE	0.0397	61	86	3	0.035	0.049	GO:0019955	MF	55	cytokine binding	1	ACVRL1,ENG,TNFRSF1A	18311	10.4714	3.38838
1	TRUE	0.0402	23	74	2	0.027	0.087	GO:0032878	BP	2	regulation of establishment or maintenance of cell polarity	1	TEK,CDH5	18311	21.517	4.42741
1	TRUE	0.0403	129	82	4	0.049	0.031	GO:0050679	BP	4	positive regulation of epithelial cell proliferation	2	ACVRL1,CAV1,APLNR,IGF2	18311	6.92418	2.79164
1	TRUE	0.0408	71	77	3	0.039	0.042	GO:0017015	BP	1	regulation of transforming growth factor beta receptor signaling pathway	7	CAV1,ITGA8,ENG	18311	10.0481	3.32885
1	TRUE	0.0408	22	78	2	0.026	0.091	GO:0001945	BP	4	lymph vessel development	3	ACVRL1,TMEM204	18311	21.3415	4.41559
1	TRUE	0.0408	22	78	2	0.026	0.091	GO:0035909	BP	4	aorta morphogenesis	6	ACVRL1,ENG	18311	21.3415	4.41559
1	TRUE	0.0409	105	17	2	0.118	0.019	GO:0030177	BP	1	positive regulation of Wnt signaling pathway	1	CAV1,LRRK1	18311	20.5165	4.35871
1	TRUE	0.041	26	66	2	0.03	0.077	GO:0030947	BP	1	regulation of vascular endothelial growth factor receptor signaling pathway	1	TEK,TMEM204	18311	21.3415	4.41559
1	TRUE	0.0417	22	79	2	0.025	0.091	GO:0002026	BP	30	regulation of the force of heart contraction	1	CAV1,NOS3	18311	21.0713	4.39721
1	TRUE	0.042	71	78	3	0.038	0.042	GO:0030510	BP	1	regulation of BMP signaling pathway	4	ACVRL1,CAV1,ENG	18311	9.91928	3.31024
1	TRUE	0.0426	2058	86	21	0.244	0.01	GO:0051173	BP	1	positive regulation of nitrogen compound metabolic process	1	ACVRL1,TEK,CAV1,LRRK1,VTN,PECAM1,PRRX1,DDR2,ITGA8,ENG,NOS3,SPP1,TNFRSF1A,NUPR1,MAP3K15,IL34,ETS1,ICAM1,ITGA1,APLNR,IGF2	18311	2.17264	1.11945
1	TRUE	0.0426	108	17	2	0.118	0.019	GO:0060402	BP	30	calcium ion transport into cytosol	1	CAV1,APLNR	18311	19.9466	4.31807
1	TRUE	0.0427	71	79	3	0.038	0.042	GO:1903409	BP	38	reactive oxygen species biosynthetic process	1	CAV1,NOS3,ICAM1	18311	9.79372	3.29186
1	TRUE	0.0427	73	77	3	0.039	0.041	GO:1903844	BP	1	regulation of cellular response to transforming growth factor beta stimulus	4	CAV1,ITGA8,ENG	18311	9.77282	3.28877
1	TRUE	0.0427	97	59	3	0.051	0.031	GO:2000241	BP	4	regulation of reproductive process	1	SERPINF1,PTGDS,NUPR1	18311	9.59864	3.26283
1	TRUE	0.0427	32	56	2	0.036	0.062	GO:0007622	BP	4	rhythmic behavior	1	PTGDS,ADORA2A	18311	20.4364	4.35307
1	TRUE	0.0427	32	56	2	0.036	0.062	GO:0048512	BP	4	circadian behavior	2	PTGDS,ADORA2A	18311	20.4364	4.35307
1	TRUE	0.0427	154	35	3	0.086	0.019	GO:0045637	BP	4	regulation of myeloid cell differentiation	2	IL34,ETS1,RBP1	18311	10.1917	3.34932
1	TRUE	0.0438	4555	87	38	0.437	0.008	GO:0050896	BP	1	response to stimulus	1	ACVRL1,SERPINF1,CNN2,TEK,CAV1,LRRK1,ADORA2A,PECAM1,LCP1,TMEM204,ARAP3,1500015O10RIK,PLCD4,PRRX1,DDR2,ITGA8,ENG,NPR1,PEAR1,NOS3,SPP1,PCOLCE,TNFRSF1A,NUPR1,MAP3K15,BGN,ADGRA2,COL4A1,COL4A2,CDH5,ETS1,SLC6A20A,ICAM1,ITGA1,APLNR,RBP1,IGF2,S1PR3	18311	1.75585	0.812172
1	TRUE	0.0438	79	73	3	0.041	0.038	GO:1901343	BP	4	negative regulation of vasculature development	4	SERPINF1,TEK,COL4A2	18311	9.5254	3.25178
1	TRUE	0.0449	2322	87	23	0.264	0.01	GO:0042221	BP	1	response to chemical	2	ACVRL1,TEK,CAV1,ADORA2A,TMEM204,ITGA8,ENG,NOS3,SPP1,PCOLCE,TNFRSF1A,NUPR1,BGN,ADGRA2,COL4A1,COL4A2,CDH5,ETS1,SLC6A20A,ICAM1,ITGA1,RBP1,IGF2	18311	2.08477	1.05989
1	TRUE	0.0456	694	86	10	0.116	0.014	GO:0006952	BP	1	defense response	3	SERPINF1,CAV1,ADORA2A,TNFRSF1A,NUPR1,CDH5,ETS1,ICAM1,IGF2,S1PR3	18311	3.06799	1.61729
1	TRUE	0.0456	557	21	4	0.19	0.007	GO:0044255	BP	50	cellular lipid metabolic process	1	CAV1,PTGDS,PLCD4,RBP1	18311	6.26178	2.64657
1	TRUE	0.0457	25	76	2	0.026	0.08	GO:0045907	BP	77	positive regulation of vasoconstriction	1	CAV1,ICAM1	18311	19.2747	4.26864
1	TRUE	0.0472	76	78	3	0.038	0.039	GO:0090100	BP	1	positive regulation of transmembrane receptor protein serine/threonine kinase signaling pathway	4	ACVRL1,ITGA8,ENG	18311	9.2667	3.21206
1	TRUE	0.0472	93	64	3	0.047	0.032	GO:0010811	BP	17	positive regulation of cell-substrate adhesion	2	TEK,VTN,SPP1	18311	9.22933	3.20623
1	TRUE	0.0475	2091	86	21	0.244	0.01	GO:0006950	BP	1	response to stress	2	ACVRL1,SERPINF1,CNN2,TEK,CAV1,ADORA2A,PECAM1,LCP1,1500015O10RIK,PRRX1,ENG,PEAR1,NOS3,SPP1,TNFRSF1A,NUPR1,CDH5,ETS1,ICAM1,IGF2,S1PR3	18311	2.13835	1.0965
1	TRUE	0.0482	120	17	2	0.118	0.017	GO:0060401	BP	30	cytosolic calcium ion transport	1	CAV1,APLNR	18311	17.952	4.16607
1	TRUE	0.0483	70	27	2	0.074	0.029	GO:0042472	BP	47	inner ear morphogenesis	1	PRRX1,ITGA8	18311	19.3767	4.27625
1	TRUE	0.0483	25	79	2	0.025	0.08	GO:0043267	BP	75	negative regulation of potassium ion transport	1	CAV1,NOS3	18311	18.5428	4.21279
1	TRUE	0.0483	141	82	4	0.049	0.028	GO:0022409	BP	17	positive regulation of cell-cell adhesion	2	CAV1,ETS1,ICAM1,IGF2	18311	6.33489	2.66332
1	TRUE	0.0484	23	86	2	0.023	0.087	GO:0006692	BP	10	prostanoid metabolic process	1	PTGDS,TNFRSF1A	18311	18.5147	4.2106
1	TRUE	0.0484	23	86	2	0.023	0.087	GO:0006693	BP	10	prostaglandin metabolic process	2	PTGDS,TNFRSF1A	18311	18.5147	4.2106
1	TRUE	0.0484	26	77	2	0.026	0.077	GO:0032768	BP	25	regulation of monooxygenase activity	1	CAV1,ENG	18311	18.2927	4.1932
1	TRUE	0.0484	237	78	5	0.064	0.021	GO:0007178	BP	1	transmembrane receptor protein serine/threonine kinase signaling pathway	5	ACVRL1,CAV1,ITGA8,ENG,CDH5	18311	4.95267	2.30821
1	TRUE	0.0484	1672	87	18	0.207	0.011	GO:0032268	BP	1	regulation of cellular protein metabolic process	1	ACVRL1,TEK,CAV1,LRRK1,VTN,ADORA2A,PECAM1,DDR2,ENG,TNFRSF1A,NUPR1,MAP3K15,BGN,IL34,ICAM1,ITGA1,APLNR,IGF2	18311	2.26584	1.18005
1	TRUE	0.0484	821	76	10	0.132	0.012	GO:0032989	BP	4	cellular component morphogenesis	2	TEK,ADORA2A,PECAM1,OGN,FMNL3,ARAP3,ITGA8,LAMC3,ICAM1,ITGA1	18311	2.93464	1.55319
1	TRUE	0.0484	1317	21	6	0.286	0.005	GO:0045595	BP	4	regulation of cell differentiation	1	CAV1,PRRX1,DDR2,ETS1,RBP1,S1PR3	18311	3.97245	1.99003
1	TRUE	0.0484	150	78	4	0.051	0.027	GO:0010810	BP	17	regulation of cell-substrate adhesion	4	ACVRL1,TEK,VTN,SPP1	18311	6.26017	2.6462
1	TRUE	0.0491	709	86	10	0.116	0.014	GO:0060429	BP	4	epithelium development	4	ACVRL1,TEK,CAV1,PECAM1,ENG,TNFRSF1A,COL4A1,CDH5,ICAM1,S1PR3	18311	3.00308	1.58644
1	TRUE	0.0491	82	24	2	0.083	0.024	GO:0007569	BP	4	cell aging	2	CAV1,1500015O10RIK	18311	18.6087	4.21791
1	TRUE	0.0492	1310	86	15	0.174	0.011	GO:0002376	BP	54	immune system process	1	CNN2,TEK,CAV1,LRRK1,ADORA2A,PECAM1,LCP1,SPP1,TNFRSF1A,IL34,ETS1,ICAM1,ITGA1,RBP1,IGF2	18311	2.438	1.2857
1	TRUE	0.0492	24	84	2	0.024	0.083	GO:0015695	BP	63	organic cation transport	1	ADORA2A,SLC6A20A	18311	18.1657	4.18314
1	TRUE	0.0492	42	49	2	0.041	0.048	GO:0007156	BP	17	homophilic cell adhesion via plasma membrane adhesion molecules	5	ESAM,PECAM1	18311	17.7949	4.1534

## Sheet: Cluster8
query.number	significant	p.value	term.size	query.size	overlap.size	precision	recall	term.id	domain	subgraph.number	term.name	relative.depth	intersection	bg_size	fold_enrichment	log2_fold_enrichment
1	TRUE	0.00963	778	68	12	0.176	0.015	GO:0022610	BP	2	biological adhesion	1	CTGF,MALT1,IGSF9B,CDON,NPNT,NECTIN2,CADM2,COL8A1,PCDHGA10,PCDHGA11,PCDHA2,PCDHA7	18893	4.28542	2.09944
1	TRUE	0.00963	770	68	12	0.176	0.016	GO:0007155	BP	2	cell adhesion	2	CTGF,MALT1,IGSF9B,CDON,NPNT,NECTIN2,CADM2,COL8A1,PCDHGA10,PCDHGA11,PCDHA2,PCDHA7	18893	4.32995	2.11435
1	TRUE	0.00963	43	67	4	0.06	0.093	GO:0007156	BP	1	homophilic cell adhesion via plasma membrane adhesion molecules	1	IGSF9B,NECTIN2,CADM2,PCDHA7	18893	26.2312	4.71321

## Sheet: Cluster9
query.number	significant	p.value	term.size	query.size	overlap.size	precision	recall	term.id	domain	subgraph.number	term.name	relative.depth	intersection	bg_size	fold_enrichment	log2_fold_enrichment
1	TRUE	2.97e-16	509	98	28	0.286	0.055	GO:0001944	BP	2	vasculature development	4	ITGA5,CD36,TEK,CAV1,CD34,PTGIS,PECAM1,CYP1B1,LOX,COL3A1,ENG,NOS3,PDGFRA,COL1A2,ADAMTS9,TNFRSF1A,ANGPT2,ADGRA2,CDH5,ETS1,TGFBR2,TIE1,MMRN2,SHC1,CLEC14A,IGF2,GJA4,CXCL12	18249	10.2436	3.35665
1	TRUE	2.97e-16	485	98	28	0.286	0.058	GO:0001568	BP	2	blood vessel development	3	ITGA5,CD36,TEK,CAV1,CD34,PTGIS,PECAM1,CYP1B1,LOX,COL3A1,ENG,NOS3,PDGFRA,COL1A2,ADAMTS9,TNFRSF1A,ANGPT2,ADGRA2,CDH5,ETS1,TGFBR2,TIE1,MMRN2,SHC1,CLEC14A,IGF2,GJA4,CXCL12	18249	10.7505	3.42633
1	TRUE	2.97e-16	406	98	26	0.265	0.064	GO:0048514	BP	2	blood vessel morphogenesis	4	ITGA5,CD36,TEK,CAV1,CD34,PTGIS,PECAM1,CYP1B1,LOX,COL3A1,ENG,NOS3,PDGFRA,ADAMTS9,TNFRSF1A,ANGPT2,ADGRA2,CDH5,ETS1,TGFBR2,TIE1,MMRN2,SHC1,CLEC14A,IGF2,CXCL12	18249	11.9251	3.57592
1	TRUE	2.97e-16	327	98	24	0.245	0.073	GO:0001525	BP	2	angiogenesis	3	ITGA5,CD36,TEK,CAV1,CD34,PTGIS,PECAM1,CYP1B1,ENG,NOS3,PDGFRA,ADAMTS9,TNFRSF1A,ANGPT2,ADGRA2,CDH5,ETS1,TGFBR2,TIE1,MMRN2,SHC1,CLEC14A,IGF2,CXCL12	18249	13.6671	3.77264
1	TRUE	4.19e-16	520	98	28	0.286	0.054	GO:0072358	BP	2	cardiovascular system development	4	ITGA5,CD36,TEK,CAV1,CD34,PTGIS,PECAM1,CYP1B1,LOX,COL3A1,ENG,NOS3,PDGFRA,COL1A2,ADAMTS9,TNFRSF1A,ANGPT2,ADGRA2,CDH5,ETS1,TGFBR2,TIE1,MMRN2,SHC1,CLEC14A,IGF2,GJA4,CXCL12	18249	10.0269	3.32581
1	TRUE	2.12e-14	207	98	19	0.194	0.092	GO:0045765	BP	2	regulation of angiogenesis	4	ITGA5,CD36,TEK,CD34,PTGIS,CYP1B1,ENG,NOS3,ADAMTS9,TNFRSF1A,ANGPT2,ADGRA2,CDH5,ETS1,TGFBR2,TIE1,MMRN2,SHC1,IGF2	18249	17.0921	4.09526
1	TRUE	1.32e-13	230	98	19	0.194	0.083	GO:1901342	BP	2	regulation of vasculature development	4	ITGA5,CD36,TEK,CD34,PTGIS,CYP1B1,ENG,NOS3,ADAMTS9,TNFRSF1A,ANGPT2,ADGRA2,CDH5,ETS1,TGFBR2,TIE1,MMRN2,SHC1,IGF2	18249	15.3829	3.94326
1	TRUE	1.36e-13	783	98	30	0.306	0.038	GO:0072359	BP	2	circulatory system development	4	ITGA5,CD36,TEK,CAV1,BICC1,CD34,PTGIS,PECAM1,CYP1B1,LOX,COL3A1,ENG,NOS3,PDGFRA,COL1A2,ADAMTS9,TNFRSF1A,ANGPT2,ADGRA2,CDH5,ETS1,TGFBR2,TIE1,RBM24,MMRN2,SHC1,CLEC14A,IGF2,GJA4,CXCL12	18249	7.13465	2.83484
1	TRUE	1.54e-12	609	98	26	0.265	0.043	GO:0035239	BP	2	tube morphogenesis	3	ITGA5,CD36,TEK,CAV1,CD34,PTGIS,PECAM1,CYP1B1,LOX,COL3A1,ENG,NOS3,PDGFRA,ADAMTS9,TNFRSF1A,ANGPT2,ADGRA2,CDH5,ETS1,TGFBR2,TIE1,MMRN2,SHC1,CLEC14A,IGF2,CXCL12	18249	7.95004	2.99096
1	TRUE	1.8e-12	196	98	17	0.173	0.087	GO:0043062	BP	2	extracellular structure organization	1	CD36,LPL,CD34,LCP1,CCDC80,CYP1B1,LOX,COL3A1,DDR2,ITGA8,ENG,POSTN,PDGFRA,COL1A2,ADAMTS9,TNFRSF1A,ETS1	18249	16.1512	4.01357
1	TRUE	1.59e-11	770	95	27	0.284	0.035	GO:0007155	BP	2	cell adhesion	2	ITGA5,ESAM,LAMB1,CD36,TEK,CAV1,CD34,PECAM1,CCDC80,CYP1B1,COL3A1,ITGA8,CD93,POSTN,PEAR1,PDGFRA,ADAMTS9,ANGPT2,CDH5,ETS1,TGFBR2,ITGA1,SHC1,IGF2,CXCL12,LGALS1,LRRC32	18249	6.73579	2.75185
1	TRUE	1.91e-11	778	95	27	0.284	0.035	GO:0022610	BP	2	biological adhesion	1	ITGA5,ESAM,LAMB1,CD36,TEK,CAV1,CD34,PECAM1,CCDC80,CYP1B1,COL3A1,ITGA8,CD93,POSTN,PEAR1,PDGFRA,ADAMTS9,ANGPT2,CDH5,ETS1,TGFBR2,ITGA1,SHC1,IGF2,CXCL12,LGALS1,LRRC32	18249	6.66653	2.73694
1	TRUE	8.92e-11	744	98	26	0.265	0.035	GO:0035295	BP	2	tube development	3	ITGA5,CD36,TEK,CAV1,CD34,PTGIS,PECAM1,CYP1B1,LOX,COL3A1,ENG,NOS3,PDGFRA,ADAMTS9,TNFRSF1A,ANGPT2,ADGRA2,CDH5,ETS1,TGFBR2,TIE1,MMRN2,SHC1,CLEC14A,IGF2,CXCL12	18249	6.50749	2.7021
1	TRUE	1.05e-10	119	98	13	0.133	0.109	GO:0045766	BP	2	positive regulation of angiogenesis	4	ITGA5,TEK,CD34,PTGIS,CYP1B1,ENG,NOS3,TNFRSF1A,ANGPT2,CDH5,ETS1,TGFBR2,IGF2	18249	20.3427	4.34644
1	TRUE	3.23e-10	163	98	14	0.143	0.086	GO:0030198	BP	2	extracellular matrix organization	2	LCP1,CCDC80,CYP1B1,LOX,COL3A1,DDR2,ITGA8,ENG,POSTN,PDGFRA,COL1A2,ADAMTS9,TNFRSF1A,ETS1	18249	15.9939	3.99945
1	TRUE	4.66e-10	135	98	13	0.133	0.096	GO:1904018	BP	2	positive regulation of vasculature development	3	ITGA5,TEK,CD34,PTGIS,CYP1B1,ENG,NOS3,TNFRSF1A,ANGPT2,CDH5,ETS1,TGFBR2,IGF2	18249	17.9317	4.16444
1	TRUE	4.24e-09	690	97	23	0.237	0.033	GO:0040012	BP	2	regulation of locomotion	2	TRIM25,ITGA5,LAMB1,CAVIN1,CNN2,TEK,PECAM1,CYP1B1,COL3A1,DDR2,ENG,POSTN,NOS3,PDGFRA,ADAMTS9,ANGPT2,ADGRA2,ETS1,TGFBR2,TIE1,MMRN2,IGF2,CXCL12	18249	6.27113	2.64873
1	TRUE	4.77e-09	452	95	19	0.2	0.042	GO:0098609	BP	2	cell-cell adhesion	3	ITGA5,ESAM,LAMB1,TEK,CAV1,CD34,PECAM1,CYP1B1,CD93,PEAR1,PDGFRA,CDH5,ETS1,TGFBR2,SHC1,IGF2,CXCL12,LGALS1,LRRC32	18249	8.07478	3.01342
1	TRUE	5.33e-09	634	97	22	0.227	0.035	GO:2000145	BP	2	regulation of cell motility	4	ITGA5,LAMB1,CAVIN1,CNN2,TEK,PECAM1,CYP1B1,COL3A1,DDR2,ENG,POSTN,NOS3,PDGFRA,ADAMTS9,ANGPT2,ADGRA2,ETS1,TGFBR2,TIE1,MMRN2,IGF2,CXCL12	18249	6.52831	2.70671
1	TRUE	5.38e-09	763	98	24	0.245	0.031	GO:0048646	BP	2	anatomical structure formation involved in morphogenesis	2	ITGA5,CD36,TEK,CAV1,CD34,PTGIS,PECAM1,CYP1B1,ENG,NOS3,PDGFRA,ADAMTS9,TNFRSF1A,ANGPT2,ADGRA2,CDH5,ETS1,TGFBR2,TIE1,MMRN2,SHC1,CLEC14A,IGF2,CXCL12	18249	5.85733	2.55024
1	TRUE	5.38e-09	704	97	23	0.237	0.033	GO:0051270	BP	2	regulation of cellular component movement	3	ITGA5,LAMB1,CAVIN1,CNN2,TEK,CAV1,PECAM1,CYP1B1,COL3A1,DDR2,ENG,POSTN,NOS3,PDGFRA,ADAMTS9,ANGPT2,ADGRA2,ETS1,TGFBR2,TIE1,MMRN2,IGF2,CXCL12	18249	6.14642	2.61975
1	TRUE	5.92e-09	94	80	10	0.125	0.106	GO:0019838	MF	24	growth factor binding	1	COL6A1,CD36,TEK,IGFBP4,COL3A1,ENG,PDGFRA,COL1A2,TGFBR2,SHC1	18249	24.2673	4.60094
1	TRUE	9.36e-09	238	88	14	0.159	0.059	GO:0031589	BP	2	cell-substrate adhesion	3	ITGA5,LAMB1,CD36,TEK,CD34,PECAM1,CCDC80,COL3A1,ITGA8,POSTN,ADAMTS9,ANGPT2,ITGA1,LGALS1	18249	12.1985	3.60864
1	TRUE	1.3e-08	604	97	21	0.216	0.035	GO:0030334	BP	2	regulation of cell migration	5	ITGA5,LAMB1,CNN2,TEK,PECAM1,CYP1B1,COL3A1,DDR2,ENG,POSTN,NOS3,PDGFRA,ADAMTS9,ANGPT2,ADGRA2,ETS1,TGFBR2,TIE1,MMRN2,IGF2,CXCL12	18249	6.54108	2.70953
1	TRUE	2.87e-08	761	98	23	0.235	0.03	GO:0022603	BP	2	regulation of anatomical structure morphogenesis	3	ITGA5,CD36,TEK,CD34,PTGIS,SEMA3G,CYP1B1,ENG,POSTN,NOS3,PDGFRA,ADAMTS9,TNFRSF1A,ANGPT2,ADGRA2,CDH5,ETS1,TGFBR2,TIE1,MMRN2,SHC1,IGF2,CXCL12	18249	5.62803	2.49263
1	TRUE	4.28e-08	1187	97	28	0.289	0.024	GO:0040011	BP	2	locomotion	1	TRIM25,ITGA5,LAMB1,CAVIN1,CNN2,TEK,CD34,PECAM1,SEMA3G,LCP1,CYP1B1,COL3A1,DDR2,ENG,POSTN,NOS3,PDGFRA,ADAMTS9,ANGPT2,ADGRA2,ETS1,TGFBR2,TIE1,MMRN2,ITGA1,CLEC14A,IGF2,CXCL12	18249	4.43787	2.14987
1	TRUE	5.85e-08	956	97	25	0.258	0.026	GO:0016477	BP	2	cell migration	4	ITGA5,LAMB1,CNN2,TEK,CD34,PECAM1,LCP1,CYP1B1,COL3A1,DDR2,ENG,POSTN,NOS3,PDGFRA,ADAMTS9,ANGPT2,ADGRA2,ETS1,TGFBR2,TIE1,MMRN2,ITGA1,CLEC14A,IGF2,CXCL12	18249	4.91982	2.29861
1	TRUE	6.23e-08	1848	98	35	0.357	0.019	GO:0009653	BP	2	anatomical structure morphogenesis	2	ITGA5,LAMB1,CD36,TEK,CAV1,FLI1,CD34,PTGIS,PECAM1,SEMA3G,CYP1B1,LOX,COL3A1,ITGA8,ENG,LAMC3,POSTN,NOS3,PDGFRA,COL1A2,ADAMTS9,TNFRSF1A,ANGPT2,ADGRA2,CDH5,ETS1,ZIC1,TGFBR2,TIE1,MMRN2,ITGA1,SHC1,CLEC14A,IGF2,CXCL12	18249	3.52679	1.81835
1	TRUE	6.23e-08	1043	97	26	0.268	0.025	GO:0051674	BP	2	localization of cell	2	ITGA5,LAMB1,CAVIN1,CNN2,TEK,CD34,PECAM1,LCP1,CYP1B1,COL3A1,DDR2,ENG,POSTN,NOS3,PDGFRA,ADAMTS9,ANGPT2,ADGRA2,ETS1,TGFBR2,TIE1,MMRN2,ITGA1,CLEC14A,IGF2,CXCL12	18249	4.68982	2.22953
1	TRUE	6.23e-08	1043	97	26	0.268	0.025	GO:0048870	BP	2	cell motility	3	ITGA5,LAMB1,CAVIN1,CNN2,TEK,CD34,PECAM1,LCP1,CYP1B1,COL3A1,DDR2,ENG,POSTN,NOS3,PDGFRA,ADAMTS9,ANGPT2,ADGRA2,ETS1,TGFBR2,TIE1,MMRN2,ITGA1,CLEC14A,IGF2,CXCL12	18249	4.68982	2.22953
1	TRUE	2.68e-07	154	95	11	0.116	0.071	GO:0043542	BP	2	endothelial cell migration	7	TEK,PECAM1,CYP1B1,NOS3,ADAMTS9,ANGPT2,ADGRA2,ETS1,MMRN2,CLEC14A,IGF2	18249	13.7211	3.77832
1	TRUE	2.78e-07	288	97	14	0.144	0.049	GO:0001667	BP	2	ameboidal-type cell migration	5	TEK,PECAM1,CYP1B1,DDR2,NOS3,ADAMTS9,ANGPT2,ADGRA2,ETS1,TGFBR2,MMRN2,CLEC14A,IGF2,CXCL12	18249	9.1454	3.19305
1	TRUE	4.14e-07	224	87	12	0.138	0.054	GO:0042060	BP	2	wound healing	4	CD36,CNN2,CAV1,CD34,PECAM1,LOX,COL3A1,SLC11A1,ENG,PEAR1,PDGFRA,F13A1	18249	11.2371	3.49019
1	TRUE	6.06e-07	212	95	12	0.126	0.057	GO:0090132	BP	2	epithelium migration	3	TEK,PECAM1,CYP1B1,NOS3,ADAMTS9,ANGPT2,ADGRA2,ETS1,TGFBR2,MMRN2,CLEC14A,IGF2	18249	10.8733	3.44272
1	TRUE	6.06e-07	212	95	12	0.126	0.057	GO:0010631	BP	2	epithelial cell migration	6	TEK,PECAM1,CYP1B1,NOS3,ADAMTS9,ANGPT2,ADGRA2,ETS1,TGFBR2,MMRN2,CLEC14A,IGF2	18249	10.8733	3.44272
1	TRUE	7.7e-07	217	95	12	0.126	0.055	GO:0090130	BP	2	tissue migration	2	TEK,PECAM1,CYP1B1,NOS3,ADAMTS9,ANGPT2,ADGRA2,ETS1,TGFBR2,MMRN2,CLEC14A,IGF2	18249	10.6228	3.40909
1	TRUE	8.93e-07	4709	100	57	0.57	0.012	GO:0050896	BP	2	response to stimulus	1	TRIM25,ITGA5,COL6A1,CD36,CNN2,GGT5,TEK,CAV1,BICC1,LPL,CD34,IGFBP4,PTGIS,WIF1,PECAM1,SEMA3G,LCP1,ADCY4,CCDC80,CYP1B1,LOX,COL3A1,SLC11A1,DDR2,RGS5,MRC1,ITGA8,ENG,POSTN,PEAR1,NOS3,PDGFRA,COL1A2,ADAMTS9,TNFRSF1A,CTSC,BGN,ANGPT2,ADGRA2,CDH5,ETS1,ZIC1,TGFBR2,UBA7,TIE1,RBM24,NEUROD2,F13A1,RCSD1,MMRN2,ITGA1,SHC1,CTLA2A,IGF2,NRROS,CXCL12,LGALS1	18249	2.20895	1.14336
1	TRUE	8.93e-07	375	97	15	0.155	0.04	GO:2000147	BP	2	positive regulation of cell motility	3	ITGA5,LAMB1,CAVIN1,TEK,PECAM1,CYP1B1,DDR2,POSTN,NOS3,PDGFRA,ADGRA2,ETS1,TGFBR2,IGF2,CXCL12	18249	7.52536	2.91176
1	TRUE	9.24e-07	298	87	13	0.149	0.044	GO:0009611	BP	2	response to wounding	3	CD36,CNN2,CAV1,CD34,PECAM1,LCP1,LOX,COL3A1,SLC11A1,ENG,PEAR1,PDGFRA,F13A1	18249	9.15054	3.19386
1	TRUE	1.19e-06	9	53	4	0.075	0.444	GO:0048407	MF	24	platelet-derived growth factor binding	2	COL6A1,COL3A1,PDGFRA,COL1A2	18249	153.031	7.25768
1	TRUE	1.39e-06	390	97	15	0.155	0.038	GO:0051272	BP	2	positive regulation of cellular component movement	3	ITGA5,LAMB1,CAVIN1,TEK,PECAM1,CYP1B1,DDR2,POSTN,NOS3,PDGFRA,ADGRA2,ETS1,TGFBR2,IGF2,CXCL12	18249	7.23592	2.85518
1	TRUE	1.66e-06	1503	98	29	0.296	0.019	GO:2000026	BP	2	regulation of multicellular organismal development	3	ITGA5,CD36,TEK,CAV1,CD34,PTGIS,SEMA3G,CYP1B1,COL3A1,DDR2,ENG,NOS3,PDGFRA,ADAMTS9,TNFRSF1A,ANGPT2,ADGRA2,CDH5,ETS1,TGFBR2,TIE1,RBM24,NEUROD2,MMRN2,SHC1,CTLA2A,IGF2,CXCL12,LGALS1	18249	3.59296	1.84517
1	TRUE	1.66e-06	1332	97	27	0.278	0.02	GO:0006928	BP	2	movement of cell or subcellular component	2	ITGA5,LAMB1,CAVIN1,CNN2,TEK,CAV1,CD34,PECAM1,LCP1,CYP1B1,COL3A1,DDR2,ENG,POSTN,NOS3,PDGFRA,ADAMTS9,ANGPT2,ADGRA2,ETS1,TGFBR2,TIE1,MMRN2,ITGA1,CLEC14A,IGF2,CXCL12	18249	3.81353	1.93113
1	TRUE	1.9e-06	401	97	15	0.155	0.037	GO:0040017	BP	2	positive regulation of locomotion	2	ITGA5,LAMB1,CAVIN1,TEK,PECAM1,CYP1B1,DDR2,POSTN,NOS3,PDGFRA,ADGRA2,ETS1,TGFBR2,IGF2,CXCL12	18249	7.03743	2.81505
1	TRUE	2e-06	144	76	9	0.118	0.062	GO:0007160	BP	2	cell-matrix adhesion	4	CD36,TEK,CD34,PECAM1,COL3A1,ITGA8,POSTN,ADAMTS9,ITGA1	18249	15.0074	3.9076
1	TRUE	2.41e-06	1250	98	26	0.265	0.021	GO:0051240	BP	2	positive regulation of multicellular organismal process	2	ITGA5,CD36,TEK,CAV1,LPL,CD34,PTGIS,CYP1B1,SLC11A1,DDR2,ENG,POSTN,NOS3,PDGFRA,TNFRSF1A,ANGPT2,ADGRA2,CDH5,ETS1,TGFBR2,LUM,RBM24,NEUROD2,SHC1,IGF2,CXCL12	18249	3.87326	1.95355
1	TRUE	3.95e-06	365	97	14	0.144	0.038	GO:0030335	BP	2	positive regulation of cell migration	4	ITGA5,LAMB1,TEK,PECAM1,CYP1B1,DDR2,POSTN,NOS3,PDGFRA,ADGRA2,ETS1,TGFBR2,IGF2,CXCL12	18249	7.2161	2.85122
1	TRUE	4.3e-06	1882	98	32	0.327	0.017	GO:0032879	BP	2	regulation of localization	2	ITGA5,LAMB1,CD36,CAVIN1,CNN2,TEK,CAV1,LPL,CD34,PECAM1,LCP1,CYP1B1,COL3A1,SLC11A1,DDR2,ENG,POSTN,NOS3,PDGFRA,ADAMTS9,TNFRSF1A,ANGPT2,ADGRA2,ETS1,ZIC1,TGFBR2,TIE1,MMRN2,SYT15,IGF2,CXCL12,LRRC32	18249	3.16624	1.66277
1	TRUE	4.89e-06	2109	98	34	0.347	0.016	GO:0051239	BP	2	regulation of multicellular organismal process	2	ITGA5,CD36,TEK,CAV1,LPL,CD34,PTGIS,SEMA3G,CYP1B1,COL3A1,SLC11A1,DDR2,ENG,POSTN,NOS3,PDGFRA,ADAMTS9,TNFRSF1A,ANGPT2,ADGRA2,CDH5,ETS1,TGFBR2,TIE1,LUM,RBM24,NEUROD2,MMRN2,SHC1,CTLA2A,IGF2,CXCL12,LGALS1,LRRC32	18249	3.00203	1.58594
1	TRUE	4.89e-06	1894	98	32	0.327	0.017	GO:0050793	BP	2	regulation of developmental process	2	ITGA5,CD36,TEK,CAV1,LPL,CD34,PTGIS,WIF1,SEMA3G,CYP1B1,COL3A1,DDR2,ENG,POSTN,NOS3,PDGFRA,ADAMTS9,TNFRSF1A,ANGPT2,ADGRA2,CDH5,ETS1,TGFBR2,TIE1,RBM24,NEUROD2,MMRN2,SHC1,CTLA2A,IGF2,CXCL12,LGALS1	18249	3.14618	1.6536
1	TRUE	5.72e-06	3181	98	43	0.439	0.014	GO:0048731	BP	2	system development	3	ITGA5,LAMB1,CD36,CNN2,TEK,CAV1,BICC1,FLI1,CD34,PTGIS,PECAM1,SEMA3G,CYP1B1,LOX,COL3A1,DDR2,ITGA8,ENG,LAMC3,POSTN,NOS3,PDGFRA,COL1A2,ADAMTS9,TNFRSF1A,ANGPT2,ADGRA2,CDH5,ETS1,ZIC1,TGFBR2,TIE1,RBM24,NEUROD2,MMRN2,ITGA1,SHC1,CTLA2A,CLEC14A,IGF2,GJA4,CXCL12,LGALS1	18249	2.5172	1.33182
1	TRUE	7.44e-06	457	95	15	0.158	0.033	GO:0030155	BP	2	regulation of cell adhesion	3	ITGA5,LAMB1,CD36,TEK,CAV1,CCDC80,CYP1B1,POSTN,ANGPT2,ETS1,TGFBR2,IGF2,CXCL12,LGALS1,LRRC32	18249	6.30508	2.65651
1	TRUE	9.12e-06	4306	98	51	0.52	0.012	GO:0032501	BP	2	multicellular organismal process	1	ITGA5,LAMB1,CD36,CNN2,TEK,CAV1,BICC1,LPL,FLI1,CD34,PTGIS,PECAM1,SEMA3G,CYP1B1,LOX,COL3A1,SLC11A1,DDR2,ITGA8,ENG,LAMC3,POSTN,PEAR1,CTSK,NOS3,PDGFRA,COL1A2,ADAMTS9,TNFRSF1A,ANGPT2,ADGRA2,CDH5,ETS1,ZIC1,TGFBR2,TIE1,LUM,RBM24,NEUROD2,F13A1,RCSD1,MMRN2,ITGA1,SHC1,CTLA2A,CLEC14A,IGF2,GJA4,CXCL12,LGALS1,LRRC32	18249	2.20551	1.14111
1	TRUE	1.13e-05	1537	99	28	0.283	0.018	GO:0007166	BP	2	cell surface receptor signaling pathway	3	ITGA5,CD36,TEK,CAV1,BICC1,IGFBP4,WIF1,COL3A1,DDR2,ITGA8,ENG,POSTN,PEAR1,NOS3,PDGFRA,COL1A2,TNFRSF1A,BGN,ANGPT2,ADGRA2,CDH5,ZIC1,TGFBR2,MMRN2,ITGA1,SHC1,IGF2,CXCL12	18249	3.35806	1.74763
1	TRUE	1.4e-05	76	88	7	0.08	0.092	GO:0016525	BP	2	negative regulation of angiogenesis	5	CD36,TEK,ADAMTS9,ANGPT2,TIE1,MMRN2,SHC1	18249	19.1003	4.25553
1	TRUE	1.41e-05	2407	99	36	0.364	0.015	GO:0042221	BP	2	response to chemical	2	TRIM25,COL6A1,CD36,TEK,CAV1,LPL,CD34,PTGIS,SEMA3G,CYP1B1,LOX,COL3A1,SLC11A1,MRC1,ITGA8,ENG,POSTN,NOS3,PDGFRA,COL1A2,TNFRSF1A,CTSC,BGN,ANGPT2,ADGRA2,CDH5,ETS1,TGFBR2,TIE1,NEUROD2,MMRN2,ITGA1,SHC1,IGF2,NRROS,CXCL12	18249	2.75696	1.46308
1	TRUE	1.41e-05	620	97	17	0.175	0.027	GO:0007167	BP	2	enzyme linked receptor protein signaling pathway	4	TEK,CAV1,IGFBP4,COL3A1,DDR2,ITGA8,ENG,PDGFRA,COL1A2,ANGPT2,ADGRA2,CDH5,TGFBR2,MMRN2,ITGA1,SHC1,IGF2	18249	5.15851	2.36696
1	TRUE	1.6e-05	78	88	7	0.08	0.09	GO:2000181	BP	2	negative regulation of blood vessel morphogenesis	4	CD36,TEK,ADAMTS9,ANGPT2,TIE1,MMRN2,SHC1	18249	18.6106	4.21805
1	TRUE	1.9e-05	46	95	6	0.063	0.13	GO:0006809	BP	2	nitric oxide biosynthetic process	2	CD36,CAV1,CD34,PTGIS,CYP1B1,NOS3	18249	25.0558	4.64707
1	TRUE	2.16e-05	120	88	8	0.091	0.067	GO:0010594	BP	2	regulation of endothelial cell migration	7	TEK,NOS3,ADAMTS9,ANGPT2,ADGRA2,ETS1,MMRN2,IGF2	18249	13.825	3.78921
1	TRUE	2.28e-05	166	88	9	0.102	0.054	GO:0010632	BP	2	regulation of epithelial cell migration	6	TEK,NOS3,ADAMTS9,ANGPT2,ADGRA2,ETS1,TGFBR2,MMRN2,IGF2	18249	11.2432	3.49098
1	TRUE	2.32e-05	427	84	13	0.155	0.03	GO:0071363	BP	2	cellular response to growth factor stimulus	5	TEK,CAV1,COL3A1,ITGA8,ENG,NOS3,PDGFRA,COL1A2,ADGRA2,CDH5,TGFBR2,MMRN2,SHC1	18249	6.61417	2.72556
1	TRUE	2.32e-05	48	95	6	0.063	0.125	GO:0046209	BP	2	nitric oxide metabolic process	2	CD36,CAV1,CD34,PTGIS,CYP1B1,NOS3	18249	24.0118	4.58567
1	TRUE	2.45e-05	84	88	7	0.08	0.083	GO:1901343	BP	2	negative regulation of vasculature development	3	CD36,TEK,ADAMTS9,ANGPT2,TIE1,MMRN2,SHC1	18249	17.2812	4.11114
1	TRUE	2.57e-05	49	95	6	0.063	0.122	GO:2001057	BP	2	reactive nitrogen species metabolic process	1	CD36,CAV1,CD34,PTGIS,CYP1B1,NOS3	18249	23.5218	4.55593
1	TRUE	2.79e-05	436	84	13	0.155	0.03	GO:0070848	BP	2	response to growth factor	4	TEK,CAV1,COL3A1,ITGA8,ENG,NOS3,PDGFRA,COL1A2,ADGRA2,CDH5,TGFBR2,MMRN2,SHC1	18249	6.47764	2.69547
1	TRUE	2.95e-05	3391	98	43	0.439	0.013	GO:0007275	BP	2	multicellular organism development	3	ITGA5,LAMB1,CD36,CNN2,TEK,CAV1,BICC1,FLI1,CD34,PTGIS,PECAM1,SEMA3G,CYP1B1,LOX,COL3A1,DDR2,ITGA8,ENG,LAMC3,POSTN,NOS3,PDGFRA,COL1A2,ADAMTS9,TNFRSF1A,ANGPT2,ADGRA2,CDH5,ETS1,ZIC1,TGFBR2,TIE1,RBM24,NEUROD2,MMRN2,ITGA1,SHC1,CTLA2A,CLEC14A,IGF2,GJA4,CXCL12,LGALS1	18249	2.36131	1.23959
1	TRUE	3.67e-05	1084	98	22	0.224	0.02	GO:0051094	BP	2	positive regulation of developmental process	2	ITGA5,CD36,TEK,LPL,CD34,PTGIS,WIF1,CYP1B1,DDR2,ENG,NOS3,PDGFRA,ADAMTS9,TNFRSF1A,ANGPT2,CDH5,ETS1,TGFBR2,RBM24,NEUROD2,IGF2,CXCL12	18249	3.77926	1.9181
1	TRUE	4.47e-05	1381	98	25	0.255	0.018	GO:0002376	BP	2	immune system process	1	TRIM25,CD36,CNN2,TEK,CAV1,FLI1,CD34,PECAM1,LCP1,COL3A1,SLC11A1,MRC1,PDGFRA,TNFRSF1A,CTSC,ANGPT2,ETS1,TGFBR2,ITGA1,CTLA2A,IGF2,NRROS,CXCL12,LGALS1,LRRC32	18249	3.371	1.75318
1	TRUE	4.62e-05	143	84	8	0.095	0.056	GO:0071560	BP	2	cellular response to transforming growth factor beta stimulus	6	CAV1,COL3A1,ITGA8,ENG,NOS3,COL1A2,CDH5,TGFBR2	18249	12.1538	3.60334
1	TRUE	4.81e-05	144	84	8	0.095	0.056	GO:0071559	BP	2	response to transforming growth factor beta	5	CAV1,COL3A1,ITGA8,ENG,NOS3,COL1A2,CDH5,TGFBR2	18249	12.0694	3.59329
1	TRUE	6.45e-05	229	95	10	0.105	0.044	GO:0040013	BP	2	negative regulation of locomotion	2	TRIM25,CNN2,CYP1B1,COL3A1,ENG,ADAMTS9,ANGPT2,TIE1,MMRN2,CXCL12	18249	8.38842	3.0684
1	TRUE	7.18e-05	1812	99	29	0.293	0.016	GO:0010033	BP	2	response to organic substance	3	TRIM25,COL6A1,CD36,TEK,CAV1,LPL,PTGIS,CYP1B1,LOX,COL3A1,SLC11A1,MRC1,ITGA8,ENG,NOS3,PDGFRA,COL1A2,TNFRSF1A,CTSC,BGN,ADGRA2,CDH5,TGFBR2,TIE1,MMRN2,SHC1,IGF2,NRROS,CXCL12	18249	2.95015	1.56079
1	TRUE	7.18e-05	3930	100	47	0.47	0.012	GO:0051716	BP	2	cellular response to stimulus	2	TRIM25,ITGA5,COL6A1,CD36,CNN2,TEK,CAV1,BICC1,LPL,CD34,IGFBP4,PTGIS,WIF1,PECAM1,LCP1,ADCY4,CYP1B1,COL3A1,SLC11A1,DDR2,RGS5,MRC1,ITGA8,ENG,POSTN,PEAR1,NOS3,PDGFRA,COL1A2,TNFRSF1A,CTSC,BGN,ANGPT2,ADGRA2,CDH5,ZIC1,TGFBR2,UBA7,RBM24,NEUROD2,RCSD1,MMRN2,ITGA1,SHC1,IGF2,NRROS,CXCL12	18249	2.18245	1.12595
1	TRUE	7.18e-05	2959	99	39	0.394	0.013	GO:0007165	BP	2	signal transduction	2	TRIM25,ITGA5,CD36,TEK,CAV1,BICC1,LPL,IGFBP4,PTGIS,WIF1,PECAM1,LCP1,ADCY4,CYP1B1,COL3A1,SLC11A1,DDR2,RGS5,ITGA8,ENG,POSTN,PEAR1,NOS3,PDGFRA,COL1A2,TNFRSF1A,CTSC,BGN,ANGPT2,ADGRA2,CDH5,ZIC1,TGFBR2,NEUROD2,MMRN2,ITGA1,SHC1,IGF2,CXCL12	18249	2.42954	1.28068
1	TRUE	7.18e-05	866	98	19	0.194	0.022	GO:0051241	BP	2	negative regulation of multicellular organismal process	2	CD36,TEK,CAV1,CD34,SEMA3G,COL3A1,SLC11A1,NOS3,PDGFRA,ADAMTS9,TNFRSF1A,ANGPT2,TGFBR2,TIE1,NEUROD2,MMRN2,SHC1,LGALS1,LRRC32	18249	4.08553	2.03052
1	TRUE	7.28e-05	15	97	4	0.041	0.267	GO:0022617	BP	2	extracellular matrix disassembly	1	LCP1,DDR2,ENG,ETS1	18249	50.1691	5.64873
1	TRUE	7.63e-05	69	84	6	0.071	0.087	GO:0001570	BP	2	vasculogenesis	4	TEK,CAV1,CD34,ENG,TGFBR2,TIE1	18249	18.8913	4.23965
1	TRUE	7.82e-05	61	95	6	0.063	0.098	GO:0042136	BP	2	neurotransmitter biosynthetic process	1	CD36,CAV1,CD34,PTGIS,CYP1B1,NOS3	18249	18.8946	4.2399
1	TRUE	8.03e-05	3353	99	42	0.424	0.013	GO:0023052	BP	2	signaling	1	TRIM25,ITGA5,CD36,TEK,CAV1,BICC1,LPL,CD34,IGFBP4,PTGIS,WIF1,PECAM1,LCP1,ADCY4,CYP1B1,COL3A1,SLC11A1,DDR2,RGS5,ITGA8,ENG,POSTN,PEAR1,NOS3,PDGFRA,COL1A2,TNFRSF1A,CTSC,BGN,ANGPT2,ADGRA2,CDH5,ZIC1,TGFBR2,NEUROD2,MMRN2,SYT15,ITGA1,SHC1,IGF2,GJA4,CXCL12	18249	2.30898	1.20725
1	TRUE	8.78e-05	1269	89	22	0.247	0.017	GO:0009605	BP	2	response to external stimulus	2	CD36,CNN2,CAV1,CD34,PTGIS,SEMA3G,CCDC80,SLC11A1,MRC1,ENG,POSTN,NOS3,PDGFRA,ADAMTS9,ANGPT2,ADGRA2,CDH5,ETS1,ITGA1,SHC1,CTLA2A,CXCL12	18249	3.55476	1.82975
1	TRUE	8.79e-05	275	84	10	0.119	0.036	GO:0045785	BP	2	positive regulation of cell adhesion	2	ITGA5,CD36,TEK,CAV1,CCDC80,ETS1,TGFBR2,IGF2,CXCL12,LGALS1	18249	7.9	2.98185
1	TRUE	9.13e-05	188	95	9	0.095	0.048	GO:0072593	BP	2	reactive oxygen species metabolic process	1	CD36,CAV1,CD34,PTGIS,CYP1B1,NOS3,TGFBR2,SHC1,NRROS	18249	9.19602	3.20101
1	TRUE	0.000101	3386	99	42	0.424	0.012	GO:0007154	BP	2	cell communication	2	TRIM25,ITGA5,CD36,TEK,CAV1,BICC1,LPL,CD34,IGFBP4,PTGIS,WIF1,PECAM1,LCP1,ADCY4,CYP1B1,COL3A1,SLC11A1,DDR2,RGS5,ITGA8,ENG,POSTN,PEAR1,NOS3,PDGFRA,COL1A2,TNFRSF1A,CTSC,BGN,ANGPT2,ADGRA2,CDH5,ZIC1,TGFBR2,NEUROD2,MMRN2,SYT15,ITGA1,SHC1,IGF2,GJA4,CXCL12	18249	2.28647	1.19312
1	TRUE	0.000109	200	92	9	0.098	0.045	GO:0007159	BP	2	leukocyte cell-cell adhesion	4	ITGA5,CAV1,PECAM1,ETS1,TGFBR2,IGF2,CXCL12,LGALS1,LRRC32	18249	8.92614	3.15804
1	TRUE	0.000115	194	95	9	0.095	0.046	GO:0030336	BP	2	negative regulation of cell migration	5	CNN2,CYP1B1,COL3A1,ENG,ADAMTS9,ANGPT2,TIE1,MMRN2,CXCL12	18249	8.91161	3.15569
1	TRUE	0.000118	117	84	7	0.083	0.06	GO:0007179	BP	2	transforming growth factor beta receptor signaling pathway	6	CAV1,COL3A1,ITGA8,ENG,COL1A2,CDH5,TGFBR2	18249	12.9979	3.7002
1	TRUE	0.00012	2431	99	34	0.343	0.014	GO:0048583	BP	2	regulation of response to stimulus	2	TRIM25,CD36,TEK,CAV1,BICC1,CD34,IGFBP4,PTGIS,WIF1,PECAM1,CYP1B1,COL3A1,SLC11A1,ITGA8,ENG,POSTN,PEAR1,NOS3,PDGFRA,TNFRSF1A,CTSC,BGN,ANGPT2,ADGRA2,CDH5,ETS1,ZIC1,NEUROD2,MMRN2,ITGA1,SHC1,CTLA2A,IGF2,CXCL12	18249	2.57809	1.3663
1	TRUE	0.000134	2185	100	32	0.32	0.015	GO:0006950	BP	2	response to stress	2	TRIM25,CD36,CNN2,GGT5,TEK,CAV1,CD34,PTGIS,PECAM1,LCP1,CYP1B1,LOX,COL3A1,SLC11A1,MRC1,ENG,PEAR1,NOS3,PDGFRA,TNFRSF1A,CDH5,ETS1,UBA7,RBM24,NEUROD2,F13A1,RCSD1,SHC1,CTLA2A,IGF2,NRROS,CXCL12	18249	2.67262	1.41826
1	TRUE	0.000158	87	78	6	0.077	0.069	GO:0005178	MF	3	integrin binding	2	ITGA5,LAMB1,LCP1,COL3A1,IGF2,CXCL12	18249	16.1353	4.01215
1	TRUE	0.000163	204	95	9	0.095	0.044	GO:2000146	BP	2	negative regulation of cell motility	4	CNN2,CYP1B1,COL3A1,ENG,ADAMTS9,ANGPT2,TIE1,MMRN2,CXCL12	18249	8.47477	3.08317
1	TRUE	0.000163	40	97	5	0.052	0.125	GO:0030199	BP	2	collagen fibril organization	2	CYP1B1,LOX,COL3A1,DDR2,COL1A2	18249	23.5168	4.55562
1	TRUE	0.000186	84	83	6	0.072	0.071	GO:0002040	BP	2	sprouting angiogenesis	4	ITGA5,TEK,ADAMTS9,ADGRA2,MMRN2,CLEC14A	18249	15.7048	3.97314
1	TRUE	0.000199	2	40	2	0.05	1	GO:0090673	BP	2	endothelial cell-matrix adhesion	5	PECAM1,ADAMTS9	18249	456.225	8.8336
1	TRUE	0.000214	310	65	9	0.138	0.029	GO:0008015	BP	2	blood circulation	4	CD36,FLI1,CD34,ENG,POSTN,NOS3,COL1A2,ITGA1,SHC1	18249	8.15092	3.02696
1	TRUE	0.000215	3953	98	45	0.459	0.011	GO:0032502	BP	2	developmental process	1	ITGA5,LAMB1,CD36,CNN2,TEK,CAV1,BICC1,LPL,FLI1,CD34,PTGIS,WIF1,PECAM1,SEMA3G,CYP1B1,LOX,COL3A1,DDR2,ITGA8,ENG,LAMC3,POSTN,NOS3,PDGFRA,COL1A2,ADAMTS9,TNFRSF1A,ANGPT2,ADGRA2,CDH5,ETS1,ZIC1,TGFBR2,TIE1,RBM24,NEUROD2,MMRN2,ITGA1,SHC1,CTLA2A,CLEC14A,IGF2,GJA4,CXCL12,LGALS1	18249	2.11982	1.08394
1	TRUE	0.000215	75	95	6	0.063	0.08	GO:1903409	BP	2	reactive oxygen species biosynthetic process	1	CD36,CAV1,CD34,PTGIS,CYP1B1,NOS3	18249	15.3676	3.94182
1	TRUE	0.000237	87	84	6	0.071	0.069	GO:0007596	BP	2	blood coagulation	5	CD36,CAV1,CD34,PEAR1,PDGFRA,F13A1	18249	14.9828	3.90523
1	TRUE	0.000241	1028	84	18	0.214	0.018	GO:0003008	BP	2	system process	2	ITGA5,LAMB1,CD36,CAV1,FLI1,CD34,ITGA8,ENG,LAMC3,POSTN,NOS3,COL1A2,NEUROD2,RCSD1,ITGA1,SHC1,IGF2,CXCL12	18249	3.80399	1.92751
1	TRUE	0.000249	319	65	9	0.138	0.028	GO:0003013	BP	2	circulatory system process	3	CD36,FLI1,CD34,ENG,POSTN,NOS3,COL1A2,ITGA1,SHC1	18249	7.92095	2.98567
1	TRUE	0.000249	3708	98	43	0.439	0.012	GO:0048856	BP	2	anatomical structure development	2	ITGA5,LAMB1,CD36,CNN2,TEK,CAV1,BICC1,FLI1,CD34,PTGIS,PECAM1,SEMA3G,CYP1B1,LOX,COL3A1,DDR2,ITGA8,ENG,LAMC3,POSTN,NOS3,PDGFRA,COL1A2,ADAMTS9,TNFRSF1A,ANGPT2,ADGRA2,CDH5,ETS1,ZIC1,TGFBR2,TIE1,RBM24,NEUROD2,MMRN2,ITGA1,SHC1,CTLA2A,CLEC14A,IGF2,GJA4,CXCL12,LGALS1	18249	2.15944	1.11066
1	TRUE	0.000249	2638	84	31	0.369	0.012	GO:0030154	BP	2	cell differentiation	3	ITGA5,LAMB1,CD36,TEK,CAV1,LPL,FLI1,CD34,WIF1,PECAM1,SEMA3G,COL3A1,ITGA8,ENG,LAMC3,POSTN,PDGFRA,ADAMTS9,ADGRA2,CDH5,ETS1,TGFBR2,TIE1,RBM24,NEUROD2,ITGA1,SHC1,CTLA2A,IGF2,CXCL12,LGALS1	18249	2.55298	1.35218
1	TRUE	0.000249	1362	84	21	0.25	0.015	GO:0045595	BP	2	regulation of cell differentiation	3	CD36,CAV1,LPL,CD34,WIF1,SEMA3G,COL3A1,ENG,POSTN,PDGFRA,ADAMTS9,ADGRA2,CDH5,ETS1,TGFBR2,RBM24,NEUROD2,CTLA2A,IGF2,CXCL12,LGALS1	18249	3.34967	1.74402
1	TRUE	0.000249	1134	99	21	0.212	0.019	GO:0048585	BP	2	negative regulation of response to stimulus	2	CAV1,BICC1,CD34,PTGIS,WIF1,COL3A1,ENG,PEAR1,NOS3,PDGFRA,TNFRSF1A,BGN,ANGPT2,ADGRA2,CDH5,ETS1,MMRN2,ITGA1,CTLA2A,IGF2,CXCL12	18249	3.41358	1.77129
1	TRUE	0.000251	219	95	9	0.095	0.041	GO:0051271	BP	2	negative regulation of cellular component movement	3	CNN2,CYP1B1,COL3A1,ENG,ADAMTS9,ANGPT2,TIE1,MMRN2,CXCL12	18249	7.8943	2.98081
1	TRUE	0.000253	89	84	6	0.071	0.067	GO:0007599	BP	2	hemostasis	4	CD36,CAV1,CD34,PEAR1,PDGFRA,F13A1	18249	14.6461	3.87244
1	TRUE	0.000261	6	15	2	0.133	0.333	GO:0016755	MF	31	transferase activity, transferring amino-acyl groups	2	GGT5,F13A1	18249	405.533	8.66368
1	TRUE	0.000268	216	98	9	0.092	0.042	GO:0018108	BP	2	peptidyl-tyrosine phosphorylation	2	ITGA5,CD36,TEK,CAV1,PECAM1,DDR2,PDGFRA,TNFRSF1A,IGF2	18249	7.75893	2.95586
1	TRUE	0.000272	150	78	7	0.09	0.047	GO:0050839	MF	3	cell adhesion molecule binding	1	ITGA5,LAMB1,LCP1,COL3A1,NOS3,IGF2,CXCL12	18249	10.9182	3.44866
1	TRUE	0.000276	91	84	6	0.071	0.066	GO:0050817	BP	2	coagulation	2	CD36,CAV1,CD34,PEAR1,PDGFRA,F13A1	18249	14.3242	3.84038
1	TRUE	0.000276	2230	98	31	0.316	0.014	GO:0048513	BP	2	animal organ development	3	LAMB1,CNN2,TEK,CAV1,BICC1,FLI1,CD34,PTGIS,CYP1B1,LOX,COL3A1,DDR2,ITGA8,ENG,LAMC3,NOS3,PDGFRA,COL1A2,ADAMTS9,TNFRSF1A,ANGPT2,ETS1,ZIC1,TGFBR2,RBM24,NEUROD2,SHC1,CTLA2A,IGF2,CXCL12,LGALS1	18249	2.58863	1.37219
1	TRUE	0.000276	218	98	9	0.092	0.041	GO:0018212	BP	2	peptidyl-tyrosine modification	2	ITGA5,CD36,TEK,CAV1,PECAM1,DDR2,PDGFRA,TNFRSF1A,IGF2	18249	7.68775	2.94256
1	TRUE	0.000281	87	88	6	0.068	0.069	GO:0043534	BP	2	blood vessel endothelial cell migration	8	NOS3,ANGPT2,ETS1,MMRN2,CLEC14A,IGF2	18249	14.3017	3.83812
1	TRUE	0.000281	634	98	15	0.153	0.024	GO:1902533	BP	2	positive regulation of intracellular signal transduction	4	TRIM25,CD36,TEK,CAV1,IGFBP4,PECAM1,CYP1B1,COL3A1,ENG,PDGFRA,TNFRSF1A,NEUROD2,ITGA1,SHC1,IGF2	18249	4.4057	2.13937
1	TRUE	0.000295	3303	99	40	0.404	0.012	GO:0048523	BP	2	negative regulation of cellular process	2	ITGA5,LAMB1,CD36,CNN2,TEK,CAV1,BICC1,CD34,PTGIS,WIF1,PECAM1,SEMA3G,CYP1B1,COL3A1,SLC11A1,RGS5,ENG,POSTN,PEAR1,NOS3,PDGFRA,ADAMTS9,TNFRSF1A,BGN,ANGPT2,ADGRA2,CDH5,ETS1,TGFBR2,TIE1,RBM24,NEUROD2,MMRN2,ITGA1,SHC1,CTLA2A,IGF2,CXCL12,LGALS1,LRRC32	18249	2.23231	1.15854
1	TRUE	0.000323	48	17	3	0.176	0.062	GO:0005518	MF	3	collagen binding	2	CTSK,LUM,ITGA1	18249	67.0919	6.06807
1	TRUE	0.000325	161	76	7	0.092	0.043	GO:0001101	BP	2	response to acid chemical	3	COL6A1,CD36,TEK,COL3A1,PDGFRA,COL1A2,TIE1	18249	10.4399	3.38404
1	TRUE	0.000341	3	34	2	0.059	0.667	GO:0055095	BP	2	lipoprotein particle mediated signaling	3	CD36,LPL	18249	357.824	8.4831
1	TRUE	0.000341	3	34	2	0.059	0.667	GO:0055096	BP	2	low-density lipoprotein particle mediated signaling	4	CD36,LPL	18249	357.824	8.4831
1	TRUE	0.000352	1789	99	27	0.273	0.015	GO:0070887	BP	2	cellular response to chemical stimulus	3	TRIM25,COL6A1,CD36,TEK,CAV1,CD34,PTGIS,CYP1B1,COL3A1,MRC1,ITGA8,ENG,POSTN,NOS3,PDGFRA,COL1A2,TNFRSF1A,BGN,ADGRA2,CDH5,TGFBR2,NEUROD2,MMRN2,ITGA1,SHC1,IGF2,CXCL12	18249	2.782	1.47612
1	TRUE	0.000357	123	65	6	0.092	0.049	GO:0008217	BP	2	regulation of blood pressure	5	CD36,CD34,ENG,POSTN,NOS3,COL1A2	18249	13.6953	3.77561
1	TRUE	0.000388	30	80	4	0.05	0.133	GO:0001569	BP	2	branching involved in blood vessel morphogenesis	4	TEK,ENG,TGFBR2,CXCL12	18249	30.415	4.92671
1	TRUE	0.000413	682	84	14	0.167	0.021	GO:0009887	BP	2	animal organ morphogenesis	3	LAMB1,TEK,CAV1,FLI1,CD34,COL3A1,ITGA8,ENG,NOS3,PDGFRA,COL1A2,ZIC1,TGFBR2,IGF2	18249	4.45968	2.15694
1	TRUE	0.000424	736	88	15	0.17	0.02	GO:0051093	BP	2	negative regulation of developmental process	2	CD36,TEK,CAV1,SEMA3G,COL3A1,POSTN,NOS3,ADAMTS9,ANGPT2,TGFBR2,TIE1,NEUROD2,MMRN2,SHC1,LGALS1	18249	4.22639	2.07943
1	TRUE	0.000463	102	84	6	0.071	0.059	GO:0001935	BP	2	endothelial cell proliferation	3	TEK,CAV1,CD34,ENG,IGF2,CXCL12	18249	12.7794	3.67575
1	TRUE	0.000475	90	95	6	0.063	0.067	GO:0042133	BP	2	neurotransmitter metabolic process	1	CD36,CAV1,CD34,PTGIS,CYP1B1,NOS3	18249	12.8063	3.67878
1	TRUE	0.000488	135	95	7	0.074	0.052	GO:2000377	BP	2	regulation of reactive oxygen species metabolic process	1	CD36,CAV1,CD34,PTGIS,CYP1B1,TGFBR2,SHC1	18249	9.96047	3.31621
1	TRUE	0.000491	125	42	5	0.119	0.04	GO:0050731	BP	2	positive regulation of peptidyl-tyrosine phosphorylation	5	ITGA5,CD36,PECAM1,PDGFRA,IGF2	18249	17.38	4.11936
1	TRUE	0.000491	78	65	5	0.077	0.064	GO:0030246	MF	28	carbohydrate binding	1	CD34,PRPS2,MRC1,ENG,LGALS1	18249	17.997	4.16969
1	TRUE	0.000496	673	98	15	0.153	0.022	GO:0001934	BP	2	positive regulation of protein phosphorylation	4	ITGA5,CD36,TEK,CAV1,IGFBP4,PECAM1,SLC11A1,DDR2,ENG,PDGFRA,TNFRSF1A,TGFBR2,ITGA1,SHC1,IGF2	18249	4.15039	2.05325
1	TRUE	0.000499	759	98	16	0.163	0.021	GO:0010562	BP	2	positive regulation of phosphorus metabolic process	2	ITGA5,CD36,TEK,CAV1,IGFBP4,PECAM1,SLC11A1,DDR2,ENG,NOS3,PDGFRA,TNFRSF1A,TGFBR2,ITGA1,SHC1,IGF2	18249	3.92547	1.97286
1	TRUE	0.000499	759	98	16	0.163	0.021	GO:0045937	BP	2	positive regulation of phosphate metabolic process	3	ITGA5,CD36,TEK,CAV1,IGFBP4,PECAM1,SLC11A1,DDR2,ENG,NOS3,PDGFRA,TNFRSF1A,TGFBR2,ITGA1,SHC1,IGF2	18249	3.92547	1.97286
1	TRUE	0.000532	107	83	6	0.072	0.056	GO:0010634	BP	2	positive regulation of epithelial cell migration	5	TEK,NOS3,ADGRA2,ETS1,TGFBR2,IGF2	18249	12.329	3.62399
1	TRUE	0.000564	3996	98	44	0.449	0.011	GO:0048518	BP	2	positive regulation of biological process	1	TRIM25,ITGA5,LAMB1,CD36,CAVIN1,CNN2,TEK,CAV1,LPL,FLI1,CD34,IGFBP4,PTGIS,WIF1,PECAM1,LCP1,CCDC80,CYP1B1,COL3A1,SLC11A1,DDR2,ITGA8,ENG,POSTN,NOS3,PDGFRA,ADAMTS9,TNFRSF1A,CTSC,ANGPT2,ADGRA2,CDH5,ETS1,ZIC1,TGFBR2,LUM,RBM24,NEUROD2,ITGA1,SHC1,IGF2,CXCL12,LGALS1,LRRC32	18249	2.05041	1.03591
1	TRUE	0.000585	2782	84	31	0.369	0.011	GO:0048869	BP	2	cellular developmental process	2	ITGA5,LAMB1,CD36,TEK,CAV1,LPL,FLI1,CD34,WIF1,PECAM1,SEMA3G,COL3A1,ITGA8,ENG,LAMC3,POSTN,PDGFRA,ADAMTS9,ADGRA2,CDH5,ETS1,TGFBR2,TIE1,RBM24,NEUROD2,ITGA1,SHC1,CTLA2A,IGF2,CXCL12,LGALS1	18249	2.42083	1.2755
1	TRUE	0.000635	451	98	12	0.122	0.027	GO:0007507	BP	2	heart development	4	TEK,BICC1,LOX,COL3A1,ENG,NOS3,PDGFRA,ADAMTS9,TNFRSF1A,TGFBR2,RBM24,SHC1	18249	4.9547	2.3088
1	TRUE	0.000658	11	89	3	0.034	0.273	GO:1904406	BP	2	negative regulation of nitric oxide metabolic process	2	CAV1,CD34,PTGIS	18249	55.9213	5.80533
1	TRUE	0.000658	11	89	3	0.034	0.273	GO:0045019	BP	2	negative regulation of nitric oxide biosynthetic process	3	CAV1,CD34,PTGIS	18249	55.9213	5.80533
1	TRUE	0.000664	250	98	9	0.092	0.036	GO:0001819	BP	2	positive regulation of cytokine production	3	CD36,TEK,LPL,CD34,CYP1B1,SLC11A1,POSTN,TNFRSF1A,LUM	18249	6.70371	2.74496
1	TRUE	0.000665	155	88	7	0.08	0.045	GO:0010810	BP	2	regulation of cell-substrate adhesion	4	ITGA5,CD36,TEK,CCDC80,POSTN,ANGPT2,LGALS1	18249	9.36532	3.22733
1	TRUE	0.000715	1874	99	27	0.273	0.014	GO:0009966	BP	2	regulation of signal transduction	3	TRIM25,CD36,TEK,CAV1,BICC1,IGFBP4,PTGIS,WIF1,PECAM1,CYP1B1,COL3A1,ITGA8,ENG,POSTN,PEAR1,PDGFRA,TNFRSF1A,CTSC,BGN,ADGRA2,ZIC1,NEUROD2,MMRN2,ITGA1,SHC1,IGF2,CXCL12	18249	2.65582	1.40916
1	TRUE	0.000715	36	80	4	0.05	0.111	GO:0003197	BP	2	endocardial cushion development	1	ENG,NOS3,TGFBR2,RBM24	18249	25.3458	4.66368
1	TRUE	0.000726	976	88	17	0.193	0.017	GO:0005102	MF	3	signaling receptor binding	1	ITGA5,LAMB1,CD36,CAV1,LPL,SEMA3G,LCP1,COL3A1,ENG,PDGFRA,ANGPT2,CDH5,TGFBR2,ITGA1,SHC1,IGF2,CXCL12	18249	3.61206	1.85282
1	TRUE	0.000744	461	98	12	0.122	0.026	GO:0032101	BP	2	regulation of response to external stimulus	3	CD36,CAV1,CD34,PTGIS,PDGFRA,TNFRSF1A,ANGPT2,ADGRA2,CDH5,ETS1,CTLA2A,CXCL12	18249	4.84723	2.27716
1	TRUE	0.000744	196	98	8	0.082	0.041	GO:0032102	BP	2	negative regulation of response to external stimulus	3	CD34,PTGIS,PDGFRA,TNFRSF1A,ANGPT2,CDH5,ETS1,CTLA2A	18249	7.60058	2.92611
1	TRUE	0.000748	54	53	4	0.075	0.074	GO:0071230	BP	2	cellular response to amino acid stimulus	6	COL6A1,COL3A1,PDGFRA,COL1A2	18249	25.5052	4.67272
1	TRUE	0.000813	709	98	15	0.153	0.021	GO:0042327	BP	2	positive regulation of phosphorylation	2	ITGA5,CD36,TEK,CAV1,IGFBP4,PECAM1,SLC11A1,DDR2,ENG,PDGFRA,TNFRSF1A,TGFBR2,ITGA1,SHC1,IGF2	18249	3.93965	1.97807
1	TRUE	0.000813	79	76	5	0.066	0.063	GO:0050715	BP	2	positive regulation of cytokine secretion	2	CD36,TEK,LPL,CD34,POSTN	18249	15.1974	3.92575
1	TRUE	0.000863	1467	99	23	0.232	0.016	GO:0071310	BP	2	cellular response to organic substance	4	TRIM25,COL6A1,CD36,TEK,CAV1,PTGIS,CYP1B1,COL3A1,MRC1,ITGA8,ENG,NOS3,PDGFRA,COL1A2,TNFRSF1A,BGN,ADGRA2,CDH5,TGFBR2,MMRN2,SHC1,IGF2,CXCL12	18249	2.89002	1.53108
1	TRUE	0.000884	3617	99	41	0.414	0.011	GO:0048519	BP	2	negative regulation of biological process	1	TRIM25,ITGA5,LAMB1,CD36,CNN2,TEK,CAV1,BICC1,CD34,PTGIS,WIF1,PECAM1,SEMA3G,CYP1B1,COL3A1,SLC11A1,RGS5,ENG,POSTN,PEAR1,NOS3,PDGFRA,ADAMTS9,TNFRSF1A,BGN,ANGPT2,ADGRA2,CDH5,ETS1,TGFBR2,TIE1,RBM24,NEUROD2,MMRN2,ITGA1,SHC1,CTLA2A,IGF2,CXCL12,LGALS1,LRRC32	18249	2.08948	1.06315
1	TRUE	0.000915	3609	84	36	0.429	0.01	GO:0048522	BP	2	positive regulation of cellular process	2	TRIM25,ITGA5,LAMB1,CD36,CAVIN1,TEK,CAV1,LPL,FLI1,CD34,IGFBP4,WIF1,PECAM1,LCP1,COL3A1,SLC11A1,ITGA8,ENG,POSTN,NOS3,PDGFRA,ADAMTS9,CTSC,ADGRA2,CDH5,ETS1,ZIC1,TGFBR2,LUM,RBM24,NEUROD2,ITGA1,SHC1,IGF2,CXCL12,LGALS1	18249	2.16708	1.11575
1	TRUE	0.000915	5	34	2	0.059	0.4	GO:0010886	BP	2	positive regulation of cholesterol storage	3	CD36,LPL	18249	214.694	7.74614
1	TRUE	0.000953	74	83	5	0.06	0.068	GO:0010595	BP	2	positive regulation of endothelial cell migration	6	TEK,NOS3,ADGRA2,ETS1,IGF2	18249	14.8559	3.89297
1	TRUE	0.000955	109	92	6	0.065	0.055	GO:0050707	BP	2	regulation of cytokine secretion	2	CD36,TEK,LPL,CD34,POSTN,LRRC32	18249	10.9188	3.44875
1	TRUE	0.00103	38	84	4	0.048	0.105	GO:1900046	BP	2	regulation of hemostasis	3	CD36,CAV1,CD34,PDGFRA	18249	22.8684	4.51528
1	TRUE	0.00103	38	84	4	0.048	0.105	GO:0030193	BP	2	regulation of blood coagulation	3	CD36,CAV1,CD34,PDGFRA	18249	22.8684	4.51528
1	TRUE	0.00104	3	65	2	0.031	0.667	GO:0005534	MF	28	galactose binding	2	ENG,LGALS1	18249	187.169	7.5482
1	TRUE	0.00105	71	88	5	0.057	0.07	GO:0043535	BP	2	regulation of blood vessel endothelial cell migration	8	NOS3,ANGPT2,ETS1,MMRN2,IGF2	18249	14.6039	3.86828
1	TRUE	0.00107	32	8	2	0.25	0.062	GO:0045123	BP	2	cellular extravasation	6	PECAM1,ITGA1	18249	142.57	7.15553
1	TRUE	0.00107	104	99	6	0.061	0.058	GO:0005539	MF	39	glycosaminoglycan binding	2	LPL,CCDC80,ENG,POSTN,BGN,TGFBR2	18249	10.6346	3.4107
1	TRUE	0.00112	18	65	3	0.046	0.167	GO:0048745	BP	2	smooth muscle tissue development	5	COL3A1,ITGA8,ENG	18249	46.7923	5.5482
1	TRUE	0.00113	1011	98	18	0.184	0.018	GO:0009967	BP	2	positive regulation of signal transduction	3	TRIM25,CD36,TEK,CAV1,IGFBP4,PTGIS,PECAM1,CYP1B1,COL3A1,ITGA8,ENG,PDGFRA,TNFRSF1A,CTSC,NEUROD2,ITGA1,SHC1,IGF2	18249	3.31539	1.72918
1	TRUE	0.00115	840	78	14	0.179	0.017	GO:0044877	MF	3	protein-containing complex binding	1	ITGA5,LAMB1,CD36,LCP1,ADCY4,COL3A1,CTSK,PDGFRA,LUM,RCSD1,ITGA1,SHC1,IGF2,CXCL12	18249	3.89936	1.96324
1	TRUE	0.00124	63	53	4	0.075	0.063	GO:0043200	BP	2	response to amino acid	5	COL6A1,COL3A1,PDGFRA,COL1A2	18249	21.8616	4.45033
1	TRUE	0.00128	16	80	3	0.037	0.188	GO:0050431	MF	24	transforming growth factor beta binding	2	CD36,ENG,TGFBR2	18249	42.7711	5.41856
1	TRUE	0.00136	111	59	5	0.085	0.045	GO:0006909	BP	92	phagocytosis	3	CD36,CNN2,PECAM1,SLC11A1,PEAR1	18249	13.9327	3.8004
1	TRUE	0.00152	757	98	15	0.153	0.02	GO:0006952	BP	2	defense response	3	TRIM25,CD36,GGT5,CAV1,PTGIS,SLC11A1,MRC1,TNFRSF1A,CDH5,ETS1,NEUROD2,SHC1,CTLA2A,IGF2,NRROS	18249	3.68985	1.88356
1	TRUE	0.00152	40	89	4	0.045	0.1	GO:0045428	BP	2	regulation of nitric oxide biosynthetic process	3	CD36,CAV1,CD34,PTGIS	18249	20.5045	4.35787
1	TRUE	0.00154	43	84	4	0.048	0.093	GO:0050818	BP	2	regulation of coagulation	3	CD36,CAV1,CD34,PDGFRA	18249	20.2093	4.33695
1	TRUE	0.00154	1239	98	20	0.204	0.016	GO:0009888	BP	2	tissue development	3	ITGA5,TEK,CAV1,PTGIS,PECAM1,CYP1B1,COL3A1,DDR2,ITGA8,ENG,POSTN,NOS3,PDGFRA,ADAMTS9,TNFRSF1A,ANGPT2,CDH5,TGFBR2,RBM24,CXCL12	18249	3.00588	1.58779
1	TRUE	0.00158	155	46	5	0.109	0.032	GO:0019902	MF	109	phosphatase binding	1	PECAM1,CTSC,CDH5,ITGA1,SHC1	18249	12.7973	3.67777
1	TRUE	0.0016	306	92	9	0.098	0.029	GO:0042110	BP	2	T cell activation	5	CAV1,LCP1,SLC11A1,TGFBR2,CTLA2A,IGF2,CXCL12,LGALS1,LRRC32	18249	5.83408	2.5445
1	TRUE	0.00167	3	88	2	0.023	0.667	GO:0048014	BP	2	Tie signaling pathway	6	TEK,ANGPT2	18249	138.25	7.11114
1	TRUE	0.00167	43	86	4	0.047	0.093	GO:0006801	BP	2	superoxide metabolic process	2	CD36,NOS3,SHC1,NRROS	18249	19.7393	4.303
1	TRUE	0.00167	123	92	6	0.065	0.049	GO:0050663	BP	2	cytokine secretion	1	CD36,TEK,LPL,CD34,POSTN,LRRC32	18249	9.67603	3.27442
1	TRUE	0.00178	180	92	7	0.076	0.039	GO:1903037	BP	2	regulation of leukocyte cell-cell adhesion	5	CAV1,ETS1,TGFBR2,IGF2,CXCL12,LGALS1,LRRC32	18249	7.71395	2.94747
1	TRUE	0.00179	174	42	5	0.119	0.029	GO:0050730	BP	2	regulation of peptidyl-tyrosine phosphorylation	4	ITGA5,CD36,PECAM1,PDGFRA,IGF2	18249	12.4856	3.6422
1	TRUE	0.00189	15	99	3	0.03	0.2	GO:0018149	BP	125	peptide cross-linking	1	COL3A1,BGN,F13A1	18249	36.8667	5.20425
1	TRUE	0.00201	88	84	5	0.06	0.057	GO:0001936	BP	2	regulation of endothelial cell proliferation	5	TEK,CAV1,ENG,IGF2,CXCL12	18249	12.3438	3.62571
1	TRUE	0.00206	45	87	4	0.046	0.089	GO:0035904	BP	2	aorta development	5	LOX,COL3A1,ENG,ADAMTS9	18249	18.6452	4.22073
1	TRUE	0.00208	1376	98	21	0.214	0.015	GO:0048584	BP	2	positive regulation of response to stimulus	2	TRIM25,CD36,TEK,CAV1,IGFBP4,PTGIS,PECAM1,CYP1B1,COL3A1,SLC11A1,ITGA8,ENG,PDGFRA,TNFRSF1A,CTSC,ETS1,NEUROD2,ITGA1,SHC1,IGF2,CXCL12	18249	2.84193	1.50687
1	TRUE	0.00214	8	34	2	0.059	0.25	GO:0010885	BP	2	regulation of cholesterol storage	3	CD36,LPL	18249	134.184	7.06807
1	TRUE	0.00233	1388	98	21	0.214	0.015	GO:0008283	BP	2	cell proliferation	1	CNN2,TEK,CAV1,CD34,IGFBP4,CYP1B1,SLC11A1,DDR2,RGS5,ENG,NOS3,PDGFRA,TNFRSF1A,CDH5,ETS1,TGFBR2,ITGA1,SHC1,IGF2,CXCL12,LRRC32	18249	2.81736	1.49435
1	TRUE	0.00233	18	88	3	0.034	0.167	GO:0072012	BP	2	glomerulus vasculature development	2	TEK,PDGFRA,ANGPT2	18249	34.5625	5.11114
1	TRUE	0.00238	24	65	3	0.046	0.125	GO:0035909	BP	2	aorta morphogenesis	6	COL3A1,ENG,ADAMTS9	18249	35.0942	5.13316
1	TRUE	0.0024	899	87	15	0.172	0.017	GO:0009719	BP	2	response to endogenous stimulus	2	COL6A1,CD36,CAV1,LPL,LOX,COL3A1,ITGA8,ENG,NOS3,PDGFRA,COL1A2,CDH5,TGFBR2,SHC1,IGF2	18249	3.49987	1.8073
1	TRUE	0.00245	308	98	9	0.092	0.029	GO:0009617	BP	2	response to bacterium	5	CD36,CAV1,CCDC80,SLC11A1,MRC1,NOS3,ADAMTS9,TNFRSF1A,SHC1	18249	5.44133	2.44396
1	TRUE	0.00246	336	53	7	0.132	0.021	GO:0071417	BP	2	cellular response to organonitrogen compound	5	COL6A1,CD36,COL3A1,PDGFRA,COL1A2,SHC1,IGF2	18249	7.17335	2.84265
1	TRUE	0.00256	64	65	4	0.062	0.062	GO:0003073	BP	2	regulation of systemic arterial blood pressure	6	CD36,ENG,POSTN,NOS3	18249	17.5471	4.13316
1	TRUE	0.00256	19	88	3	0.034	0.158	GO:0061437	BP	2	renal system vasculature development	5	TEK,PDGFRA,ANGPT2	18249	32.7434	5.03313
1	TRUE	0.00256	19	88	3	0.034	0.158	GO:0061440	BP	2	kidney vasculature development	1	TEK,PDGFRA,ANGPT2	18249	32.7434	5.03313
1	TRUE	0.00256	9	34	2	0.059	0.222	GO:0010744	BP	2	positive regulation of macrophage derived foam cell differentiation	4	CD36,LPL	18249	119.275	6.89814
1	TRUE	0.00256	9	34	2	0.059	0.222	GO:0010878	BP	2	cholesterol storage	2	CD36,LPL	18249	119.275	6.89814
1	TRUE	0.00256	44	97	4	0.041	0.091	GO:0019199	MF	7	transmembrane receptor protein kinase activity	1	DDR2,ENG,PDGFRA,TGFBR2	18249	17.1031	4.09619
1	TRUE	0.00274	1610	99	23	0.232	0.014	GO:0035556	BP	2	intracellular signal transduction	3	TRIM25,CD36,TEK,CAV1,IGFBP4,PECAM1,LCP1,ADCY4,CYP1B1,COL3A1,SLC11A1,ENG,PEAR1,NOS3,PDGFRA,COL1A2,TNFRSF1A,BGN,NEUROD2,ITGA1,SHC1,IGF2,CXCL12	18249	2.63333	1.39689
1	TRUE	0.00286	45	98	4	0.041	0.089	GO:0003170	BP	2	heart valve development	3	NOS3,ADAMTS9,TNFRSF1A,TGFBR2	18249	16.5524	4.04897
1	TRUE	0.00286	97	84	5	0.06	0.052	GO:0009612	BP	2	response to mechanical stimulus	3	CD36,CNN2,CAV1,NOS3,CXCL12	18249	11.1985	3.48523
1	TRUE	0.00286	191	95	7	0.074	0.037	GO:0007162	BP	2	negative regulation of cell adhesion	3	LAMB1,CYP1B1,POSTN,ANGPT2,CXCL12,LGALS1,LRRC32	18249	7.04012	2.8156
1	TRUE	0.00298	104	80	5	0.062	0.048	GO:0098742	BP	2	cell-cell adhesion via plasma-membrane adhesion molecules	4	ITGA5,ESAM,PECAM1,TGFBR2,LGALS1	18249	10.9669	3.45509
1	TRUE	0.00298	60	8	2	0.25	0.033	GO:1990266	BP	2	neutrophil migration	8	PECAM1,ITGA1	18249	76.0375	6.24864
1	TRUE	0.00303	398	97	10	0.103	0.025	GO:0007169	BP	2	transmembrane receptor protein tyrosine kinase signaling pathway	5	TEK,IGFBP4,DDR2,PDGFRA,ANGPT2,ADGRA2,MMRN2,ITGA1,SHC1,IGF2	18249	4.72699	2.24092
1	TRUE	0.00313	395	98	10	0.102	0.025	GO:0001817	BP	2	regulation of cytokine production	3	CD36,TEK,LPL,CD34,CYP1B1,SLC11A1,POSTN,TNFRSF1A,LUM,LRRC32	18249	4.71429	2.23704
1	TRUE	0.00333	923	98	16	0.163	0.017	GO:1901700	BP	2	response to oxygen-containing compound	3	COL6A1,CD36,TEK,CAV1,CYP1B1,COL3A1,SLC11A1,MRC1,NOS3,PDGFRA,COL1A2,TNFRSF1A,TGFBR2,TIE1,SHC1,IGF2	18249	3.22798	1.69063
1	TRUE	0.00353	548	86	11	0.128	0.02	GO:0010243	BP	2	response to organonitrogen compound	4	TRIM25,COL6A1,CD36,CAV1,LPL,COL3A1,PDGFRA,COL1A2,SHC1,IGF2,NRROS	18249	4.25944	2.09066
1	TRUE	0.00355	48	98	4	0.041	0.083	GO:0006690	BP	2	icosanoid metabolic process	2	GGT5,PTGIS,CYP1B1,TNFRSF1A	18249	15.5179	3.95586
1	TRUE	0.00355	137	98	6	0.061	0.044	GO:0031348	BP	2	negative regulation of defense response	3	PTGIS,TNFRSF1A,CDH5,ETS1,CTLA2A,IGF2	18249	8.15537	3.02775
1	TRUE	0.00361	473	84	10	0.119	0.021	GO:0061061	BP	2	muscle structure development	3	CAV1,COL3A1,ITGA8,ENG,PDGFRA,TGFBR2,RBM24,IGF2,CXCL12,LGALS1	18249	4.59302	2.19944
1	TRUE	0.0037	5	80	2	0.025	0.4	GO:1905007	BP	2	positive regulation of epithelial to mesenchymal transition involved in endocardial cushion formation	3	ENG,TGFBR2	18249	91.245	6.51167
1	TRUE	0.00379	49	98	4	0.041	0.082	GO:0001885	BP	2	endothelial cell development	3	PECAM1,ENG,TNFRSF1A,CDH5	18249	15.2012	3.92611
1	TRUE	0.00392	61	80	4	0.05	0.066	GO:0110110	BP	2	positive regulation of animal organ morphogenesis	3	CD34,ENG,PDGFRA,TGFBR2	18249	14.9582	3.90286
1	TRUE	0.00395	1140	98	18	0.184	0.016	GO:0010647	BP	2	positive regulation of cell communication	3	TRIM25,CD36,TEK,CAV1,IGFBP4,PTGIS,PECAM1,CYP1B1,COL3A1,ITGA8,ENG,PDGFRA,TNFRSF1A,CTSC,NEUROD2,ITGA1,SHC1,IGF2	18249	2.94023	1.55593
1	TRUE	0.00406	91	98	5	0.051	0.055	GO:0050728	BP	2	negative regulation of inflammatory response	4	PTGIS,TNFRSF1A,CDH5,ETS1,CTLA2A	18249	10.2316	3.35495
1	TRUE	0.00406	846	98	15	0.153	0.018	GO:0031401	BP	2	positive regulation of protein modification process	3	ITGA5,CD36,TEK,CAV1,IGFBP4,PECAM1,SLC11A1,DDR2,ENG,PDGFRA,TNFRSF1A,TGFBR2,ITGA1,SHC1,IGF2	18249	3.30167	1.7232
1	TRUE	0.00414	73	8	2	0.25	0.027	GO:0097530	BP	2	granulocyte migration	7	PECAM1,ITGA1	18249	62.4966	5.96571
1	TRUE	0.00414	1146	98	18	0.184	0.016	GO:0023056	BP	2	positive regulation of signaling	2	TRIM25,CD36,TEK,CAV1,IGFBP4,PTGIS,PECAM1,CYP1B1,COL3A1,ITGA8,ENG,PDGFRA,TNFRSF1A,CTSC,NEUROD2,ITGA1,SHC1,IGF2	18249	2.92483	1.54835
1	TRUE	0.00415	1147	98	18	0.184	0.016	GO:0042127	BP	2	regulation of cell proliferation	3	CNN2,TEK,CAV1,CYP1B1,DDR2,RGS5,ENG,NOS3,PDGFRA,TNFRSF1A,CDH5,ETS1,TGFBR2,ITGA1,SHC1,IGF2,CXCL12,LRRC32	18249	2.92228	1.5471
1	TRUE	0.00416	2126	99	27	0.273	0.013	GO:0010646	BP	2	regulation of cell communication	3	TRIM25,CD36,TEK,CAV1,BICC1,IGFBP4,PTGIS,WIF1,PECAM1,CYP1B1,COL3A1,ITGA8,ENG,POSTN,PEAR1,PDGFRA,TNFRSF1A,CTSC,BGN,ADGRA2,ZIC1,NEUROD2,MMRN2,ITGA1,SHC1,IGF2,CXCL12	18249	2.34102	1.22713
1	TRUE	0.00434	237	84	7	0.083	0.03	GO:0007178	BP	2	transmembrane receptor protein serine/threonine kinase signaling pathway	5	CAV1,COL3A1,ITGA8,ENG,COL1A2,CDH5,TGFBR2	18249	6.41667	2.68182
1	TRUE	0.00443	315	84	8	0.095	0.025	GO:0060537	BP	2	muscle tissue development	4	CAV1,COL3A1,ITGA8,ENG,PDGFRA,ADAMTS9,TGFBR2,RBM24	18249	5.51746	2.464
1	TRUE	0.00456	1616	84	20	0.238	0.012	GO:0048468	BP	2	cell development	3	LAMB1,TEK,CAV1,FLI1,PECAM1,SEMA3G,COL3A1,ITGA8,ENG,LAMC3,POSTN,PDGFRA,ADGRA2,CDH5,TGFBR2,NEUROD2,ITGA1,SHC1,CXCL12,LGALS1	18249	2.68874	1.42693
1	TRUE	0.00473	211	95	7	0.074	0.033	GO:0001505	BP	2	regulation of neurotransmitter levels	3	CD36,CAV1,CD34,PTGIS,CYP1B1,NOS3,SYT15	18249	6.37281	2.67193
1	TRUE	0.00473	796	84	13	0.155	0.016	GO:0071495	BP	2	cellular response to endogenous stimulus	3	COL6A1,CD36,CAV1,COL3A1,ITGA8,ENG,NOS3,PDGFRA,COL1A2,CDH5,TGFBR2,SHC1,IGF2	18249	3.54805	1.82703
1	TRUE	0.00473	677	98	13	0.133	0.019	GO:0006955	BP	2	immune response	2	TRIM25,CD36,TEK,CAV1,LCP1,COL3A1,SLC11A1,MRC1,TNFRSF1A,CTSC,IGF2,NRROS,LGALS1	18249	3.57575	1.83825
1	TRUE	0.00473	2147	99	27	0.273	0.013	GO:0023051	BP	2	regulation of signaling	2	TRIM25,CD36,TEK,CAV1,BICC1,IGFBP4,PTGIS,WIF1,PECAM1,CYP1B1,COL3A1,ITGA8,ENG,POSTN,PEAR1,PDGFRA,TNFRSF1A,CTSC,BGN,ADGRA2,ZIC1,NEUROD2,MMRN2,ITGA1,SHC1,IGF2,CXCL12	18249	2.31812	1.21295
1	TRUE	0.00473	13	34	2	0.059	0.154	GO:0071404	BP	2	cellular response to low-density lipoprotein particle stimulus	4	CD36,LPL	18249	82.5747	6.36763
1	TRUE	0.00473	94	99	5	0.051	0.053	GO:1904892	BP	2	regulation of STAT cascade	5	CAV1,PECAM1,CYP1B1,TNFRSF1A,BGN	18249	9.80496	3.29351
1	TRUE	0.00473	94	99	5	0.051	0.053	GO:0046425	BP	2	regulation of JAK-STAT cascade	6	CAV1,PECAM1,CYP1B1,TNFRSF1A,BGN	18249	9.80496	3.29351
1	TRUE	0.00473	24	89	3	0.034	0.125	GO:1903427	BP	2	negative regulation of reactive oxygen species biosynthetic process	2	CAV1,CD34,PTGIS	18249	25.6306	4.6798
1	TRUE	0.00473	27	80	3	0.037	0.111	GO:0003203	BP	2	endocardial cushion morphogenesis	1	ENG,NOS3,TGFBR2	18249	25.3458	4.66368
1	TRUE	0.00488	26	84	3	0.036	0.115	GO:0071260	BP	2	cellular response to mechanical stimulus	1	CNN2,CAV1,NOS3	18249	25.0673	4.64774
1	TRUE	0.00494	52	42	3	0.071	0.058	GO:1903670	BP	2	regulation of sprouting angiogenesis	5	ITGA5,ADAMTS9,MMRN2	18249	25.0673	4.64774
1	TRUE	0.00497	6	80	2	0.025	0.333	GO:1905005	BP	2	regulation of epithelial to mesenchymal transition involved in endocardial cushion formation	3	ENG,TGFBR2	18249	76.0375	6.24864
1	TRUE	0.00497	6	80	2	0.025	0.333	GO:0062043	BP	2	positive regulation of cardiac epithelial to mesenchymal transition	2	ENG,TGFBR2	18249	76.0375	6.24864
1	TRUE	0.00497	6	80	2	0.025	0.333	GO:0005024	MF	7	transforming growth factor beta-activated receptor activity	3	ENG,TGFBR2	18249	76.0375	6.24864
1	TRUE	0.00534	14	34	2	0.059	0.143	GO:0010884	BP	2	positive regulation of lipid storage	2	CD36,LPL	18249	76.6765	6.26071
1	TRUE	0.00545	120	46	4	0.087	0.033	GO:0019903	MF	109	protein phosphatase binding	2	PECAM1,CDH5,ITGA1,SHC1	18249	13.2239	3.72508
1	TRUE	0.00551	6	84	2	0.024	0.333	GO:0003057	BP	2	regulation of the force of heart contraction by chemical signal	4	CAV1,NOS3	18249	72.4167	6.17825
1	TRUE	0.00552	9	54	2	0.037	0.222	GO:0090196	BP	2	regulation of chemokine secretion	2	LPL,POSTN	18249	75.0988	6.23072
1	TRUE	0.00552	9	54	2	0.037	0.222	GO:0090197	BP	2	positive regulation of chemokine secretion	2	LPL,POSTN	18249	75.0988	6.23072
1	TRUE	0.00552	336	46	6	0.13	0.018	GO:0043410	BP	2	positive regulation of MAPK cascade	5	CD36,IGFBP4,PDGFRA,ITGA1,SHC1,IGF2	18249	7.08424	2.82461
1	TRUE	0.00562	3759	98	39	0.398	0.01	GO:0051179	BP	2	localization	1	ITGA5,LAMB1,CD36,CAVIN1,CNN2,TEK,CAV1,LPL,CD34,PECAM1,LCP1,CYP1B1,COL3A1,SLC11A1,DDR2,MRC1,ITGA8,ENG,POSTN,PEAR1,NOS3,PDGFRA,ADAMTS9,TNFRSF1A,ANGPT2,ADGRA2,ETS1,ZIC1,TGFBR2,TIE1,MMRN2,SYT15,ITGA1,CLEC14A,ZDHHC22,IGF2,GJA4,CXCL12,LRRC32	18249	1.93199	0.950089
1	TRUE	0.00568	180	84	6	0.071	0.033	GO:0050878	BP	2	regulation of body fluid levels	3	CD36,CAV1,CD34,PEAR1,PDGFRA,F13A1	18249	7.24167	2.85632
1	TRUE	0.00568	74	76	4	0.053	0.054	GO:0034446	BP	2	substrate adhesion-dependent cell spreading	4	LAMB1,TEK,ITGA8,POSTN	18249	12.9794	3.69815
1	TRUE	0.00568	35	65	3	0.046	0.086	GO:0048029	MF	28	monosaccharide binding	1	MRC1,ENG,LGALS1	18249	24.0646	4.58884
1	TRUE	0.00581	403	53	7	0.132	0.017	GO:1901699	BP	2	cellular response to nitrogen compound	4	COL6A1,CD36,COL3A1,PDGFRA,COL1A2,SHC1,IGF2	18249	5.98076	2.58033
1	TRUE	0.00602	439	98	10	0.102	0.023	GO:0001816	BP	2	cytokine production	2	CD36,TEK,LPL,CD34,CYP1B1,SLC11A1,POSTN,TNFRSF1A,LUM,LRRC32	18249	4.24178	2.08467
1	TRUE	0.00608	668	89	12	0.135	0.018	GO:0009628	BP	2	response to abiotic stimulus	2	CD36,CNN2,TEK,CAV1,CD34,PTGIS,COL3A1,ENG,NOS3,NEUROD2,RCSD1,CXCL12	18249	3.68344	1.88105
1	TRUE	0.00611	127	80	5	0.062	0.039	GO:0048754	BP	2	branching morphogenesis of an epithelial tube	4	TEK,ENG,PDGFRA,TGFBR2,CXCL12	18249	8.98081	3.16685
1	TRUE	0.00611	1093	98	17	0.173	0.016	GO:0032270	BP	2	positive regulation of cellular protein metabolic process	2	ITGA5,CD36,TEK,CAV1,IGFBP4,PECAM1,CYP1B1,SLC11A1,DDR2,ENG,PDGFRA,TNFRSF1A,CTSC,TGFBR2,ITGA1,SHC1,IGF2	18249	2.89629	1.53421
1	TRUE	0.00623	9	58	2	0.034	0.222	GO:0071636	BP	2	positive regulation of transforming growth factor beta production	4	CD34,LUM	18249	69.9195	6.12762
1	TRUE	0.00623	2226	98	27	0.276	0.012	GO:0010604	BP	2	positive regulation of macromolecule metabolic process	1	ITGA5,CD36,CNN2,TEK,CAV1,FLI1,IGFBP4,PECAM1,CYP1B1,SLC11A1,DDR2,ITGA8,ENG,NOS3,PDGFRA,TNFRSF1A,CTSC,ETS1,ZIC1,TGFBR2,LUM,RBM24,NEUROD2,ITGA1,SHC1,IGF2,LRRC32	18249	2.25866	1.17547
1	TRUE	0.0064	7	80	2	0.025	0.286	GO:0062042	BP	2	regulation of cardiac epithelial to mesenchymal transition	2	ENG,TGFBR2	18249	65.175	6.02625
1	TRUE	0.00646	16	34	2	0.059	0.125	GO:0010743	BP	2	regulation of macrophage derived foam cell differentiation	4	CD36,LPL	18249	67.0919	6.06807
1	TRUE	0.00646	10	54	2	0.037	0.2	GO:0090195	BP	2	chemokine secretion	1	LPL,POSTN	18249	67.5889	6.07871
1	TRUE	0.00647	12	46	2	0.043	0.167	GO:0005159	MF	3	insulin-like growth factor receptor binding	2	SHC1,IGF2	18249	66.1196	6.04701
1	TRUE	0.00662	65	89	4	0.045	0.062	GO:1903426	BP	2	regulation of reactive oxygen species biosynthetic process	2	CD36,CAV1,CD34,PTGIS	18249	12.6182	3.65743
1	TRUE	0.00666	10	55	2	0.036	0.2	GO:0006910	BP	92	phagocytosis, recognition	4	CD36,PEAR1	18249	66.36	6.05224
1	TRUE	0.00675	224	98	7	0.071	0.031	GO:0006631	BP	2	fatty acid metabolic process	2	CD36,GGT5,CAV1,LPL,PTGIS,CYP1B1,TNFRSF1A	18249	5.8192	2.54082
1	TRUE	0.00677	26	98	3	0.031	0.115	GO:1903053	BP	2	regulation of extracellular matrix organization	3	DDR2,TNFRSF1A,ETS1	18249	21.4863	4.42534
1	TRUE	0.00677	105	99	5	0.051	0.048	GO:0097696	BP	2	STAT cascade	4	CAV1,PECAM1,CYP1B1,TNFRSF1A,BGN	18249	8.77778	3.13386
1	TRUE	0.00677	105	99	5	0.051	0.048	GO:0007259	BP	2	JAK-STAT cascade	5	CAV1,PECAM1,CYP1B1,TNFRSF1A,BGN	18249	8.77778	3.13386
1	TRUE	0.00677	124	84	5	0.06	0.04	GO:1903039	BP	2	positive regulation of leukocyte cell-cell adhesion	4	CAV1,ETS1,TGFBR2,IGF2,LGALS1	18249	8.76008	3.13094
1	TRUE	0.00677	6	98	2	0.02	0.333	GO:0070278	BP	2	extracellular matrix constituent secretion	3	ENG,TNFRSF1A	18249	62.0714	5.95586
1	TRUE	0.00697	125	84	5	0.06	0.04	GO:0048660	BP	2	regulation of smooth muscle cell proliferation	4	CAV1,RGS5,NOS3,TGFBR2,SHC1	18249	8.69	3.11936
1	TRUE	0.00702	452	98	10	0.102	0.022	GO:0033993	BP	2	response to lipid	4	CD36,TEK,CAV1,LOX,SLC11A1,MRC1,NOS3,TNFRSF1A,TGFBR2,TIE1	18249	4.11979	2.04257
1	TRUE	0.00702	17	34	2	0.059	0.118	GO:0055094	BP	2	response to lipoprotein particle	5	CD36,LPL	18249	63.1453	5.9806
1	TRUE	0.00712	999	99	16	0.162	0.016	GO:0001932	BP	2	regulation of protein phosphorylation	3	ITGA5,CD36,TEK,CAV1,IGFBP4,PECAM1,SLC11A1,DDR2,ENG,PDGFRA,TNFRSF1A,BGN,TGFBR2,ITGA1,SHC1,IGF2	18249	2.95229	1.56183
1	TRUE	0.00733	108	8	2	0.25	0.019	GO:0097529	BP	2	myeloid leukocyte migration	6	PECAM1,ITGA1	18249	42.2431	5.40064
1	TRUE	0.00736	62	98	4	0.041	0.065	GO:0019955	MF	24	cytokine binding	1	CD36,ENG,TNFRSF1A,TGFBR2	18249	12.0138	3.58662
1	TRUE	0.00739	535	84	10	0.119	0.019	GO:0002684	BP	2	positive regulation of immune system process	2	CD36,TEK,CAV1,PECAM1,SLC11A1,ETS1,TGFBR2,IGF2,CXCL12,LGALS1	18249	4.06075	2.02175
1	TRUE	0.00741	114	53	4	0.075	0.035	GO:0071229	BP	2	cellular response to acid chemical	4	COL6A1,COL3A1,PDGFRA,COL1A2	18249	12.0814	3.59472
1	TRUE	0.00749	8	78	2	0.026	0.25	GO:1904994	BP	2	regulation of leukocyte adhesion to vascular endothelial cell	6	ETS1,CXCL12	18249	58.4904	5.87013
1	TRUE	0.00772	63	98	4	0.041	0.063	GO:1901568	BP	2	fatty acid derivative metabolic process	1	GGT5,PTGIS,CYP1B1,TNFRSF1A	18249	11.8231	3.56354
1	TRUE	0.00804	130	84	5	0.06	0.038	GO:0048659	BP	2	smooth muscle cell proliferation	3	CAV1,RGS5,NOS3,TGFBR2,SHC1	18249	8.35577	3.06277
1	TRUE	0.00804	248	92	7	0.076	0.028	GO:0022407	BP	2	regulation of cell-cell adhesion	4	CAV1,ETS1,TGFBR2,IGF2,CXCL12,LGALS1,LRRC32	18249	5.59883	2.48513
1	TRUE	0.00809	1116	99	17	0.172	0.015	GO:1902531	BP	2	regulation of intracellular signal transduction	4	TRIM25,CD36,TEK,CAV1,IGFBP4,PECAM1,CYP1B1,COL3A1,ENG,PDGFRA,TNFRSF1A,BGN,NEUROD2,ITGA1,SHC1,IGF2,CXCL12	18249	2.80795	1.48951
1	TRUE	0.00812	626	86	11	0.128	0.018	GO:1901698	BP	2	response to nitrogen compound	3	TRIM25,COL6A1,CD36,CAV1,LPL,COL3A1,PDGFRA,COL1A2,SHC1,IGF2,NRROS	18249	3.72871	1.89868
1	TRUE	0.00835	44	62	3	0.048	0.068	GO:0043536	BP	2	positive regulation of blood vessel endothelial cell migration	7	NOS3,ETS1,IGF2	18249	20.0685	4.32686
1	TRUE	0.00836	19	34	2	0.059	0.105	GO:0071402	BP	2	cellular response to lipoprotein particle stimulus	3	CD36,LPL	18249	56.4985	5.82014
1	TRUE	0.00836	19	34	2	0.059	0.105	GO:0090077	BP	2	foam cell differentiation	4	CD36,LPL	18249	56.4985	5.82014
1	TRUE	0.00836	19	34	2	0.059	0.105	GO:0010742	BP	2	macrophage derived foam cell differentiation	5	CD36,LPL	18249	56.4985	5.82014
1	TRUE	0.00842	65	98	4	0.041	0.062	GO:0042306	BP	2	regulation of protein import into nucleus	2	CD36,TEK,TNFRSF1A,ZIC1	18249	11.4593	3.51845
1	TRUE	0.00847	76	84	4	0.048	0.053	GO:0061041	BP	2	regulation of wound healing	2	CD36,CAV1,CD34,PDGFRA	18249	11.4342	3.51528
1	TRUE	0.00852	8	84	2	0.024	0.25	GO:0051001	BP	94	negative regulation of nitric-oxide synthase activity	3	CAV1,ENG	18249	54.3125	5.76321
1	TRUE	0.00852	7	97	2	0.021	0.286	GO:0010715	BP	2	regulation of extracellular matrix disassembly	2	DDR2,ETS1	18249	53.7526	5.74826
1	TRUE	0.00856	591	92	11	0.12	0.019	GO:0001775	BP	2	cell activation	2	CAV1,LCP1,SLC11A1,PEAR1,PDGFRA,TGFBR2,CTLA2A,IGF2,CXCL12,LGALS1,LRRC32	18249	3.69196	1.88439
1	TRUE	0.00856	804	80	12	0.15	0.015	GO:0045597	BP	2	positive regulation of cell differentiation	3	CD36,LPL,CD34,WIF1,ENG,ADAMTS9,CDH5,ETS1,TGFBR2,RBM24,NEUROD2,CXCL12	18249	3.40466	1.76751
1	TRUE	0.00861	7	98	2	0.02	0.286	GO:1901550	BP	2	regulation of endothelial cell development	4	TNFRSF1A,CDH5	18249	53.2041	5.73347
1	TRUE	0.00861	7	98	2	0.02	0.286	GO:1903140	BP	2	regulation of establishment of endothelial barrier	5	TNFRSF1A,CDH5	18249	53.2041	5.73347
1	TRUE	0.00865	400	30	5	0.167	0.013	GO:0002252	BP	2	immune effector process	2	CD36,SLC11A1,CTSC,IGF2,LGALS1	18249	7.60375	2.92671
1	TRUE	0.00872	202	84	6	0.071	0.03	GO:0090287	BP	2	regulation of cellular response to growth factor stimulus	3	TEK,CAV1,ITGA8,ENG,ADGRA2,MMRN2	18249	6.45297	2.68996
1	TRUE	0.00872	51	55	3	0.055	0.059	GO:0034109	BP	2	homotypic cell-cell adhesion	4	PEAR1,PDGFRA,LGALS1	18249	19.5176	4.28671
1	TRUE	0.00888	365	84	8	0.095	0.022	GO:0006897	BP	92	endocytosis	2	CD36,CNN2,CAV1,PECAM1,SLC11A1,MRC1,PEAR1,TGFBR2	18249	4.76164	2.25146
1	TRUE	0.00908	75	87	4	0.046	0.053	GO:0060840	BP	2	artery development	4	LOX,COL3A1,ENG,ADAMTS9	18249	11.1871	3.48377
1	TRUE	0.00924	37	80	3	0.037	0.081	GO:0003179	BP	2	heart valve morphogenesis	3	NOS3,ADAMTS9,TGFBR2	18249	18.4956	4.20911
1	TRUE	0.00924	27	27	2	0.074	0.074	GO:0048255	BP	2	mRNA stabilization	3	SLC11A1,RBM24	18249	50.0658	5.64575
1	TRUE	0.00936	482	97	10	0.103	0.021	GO:0097435	BP	2	supramolecular fiber organization	1	CD36,CAV1,PECAM1,LCP1,CYP1B1,LOX,COL3A1,DDR2,PDGFRA,COL1A2	18249	3.9032	1.96466
1	TRUE	0.00961	285	84	7	0.083	0.025	GO:0050673	BP	2	epithelial cell proliferation	2	TEK,CAV1,CD34,IGFBP4,ENG,IGF2,CXCL12	18249	5.33596	2.41575
1	TRUE	0.00963	34	23	2	0.087	0.059	GO:0038024	MF	4	cargo receptor activity	1	CD36,MRC1	18249	46.6726	5.5445
1	TRUE	0.00977	36	84	3	0.036	0.083	GO:0046718	BP	30	viral entry into host cell	5	TRIM25,CAV1,LGALS1	18249	18.1042	4.17825
1	TRUE	0.00977	36	84	3	0.036	0.083	GO:0043627	BP	2	response to estrogen	2	TRIM25,TEK,CAV1	18249	18.1042	4.17825
1	TRUE	0.00977	2126	47	15	0.319	0.007	GO:0051173	BP	2	positive regulation of nitrogen compound metabolic process	3	ITGA5,CD36,FLI1,IGFBP4,PECAM1,SLC11A1,ITGA8,PDGFRA,CTSC,ETS1,LUM,RBM24,ITGA1,SHC1,IGF2	18249	2.73949	1.45391
1	TRUE	0.00977	69	98	4	0.041	0.058	GO:1904589	BP	2	regulation of protein import	3	CD36,TEK,TNFRSF1A,ZIC1	18249	10.795	3.4323
1	TRUE	0.0098	16	46	2	0.043	0.125	GO:0005158	MF	3	insulin receptor binding	2	SHC1,IGF2	18249	49.5897	5.63197
1	TRUE	0.00987	805	92	13	0.141	0.016	GO:0002682	BP	2	regulation of immune system process	2	CD36,TEK,CAV1,PECAM1,COL3A1,SLC11A1,ETS1,TGFBR2,CTLA2A,IGF2,CXCL12,LGALS1,LRRC32	18249	3.20331	1.67956
1	TRUE	0.0101	547	46	7	0.152	0.013	GO:0000165	BP	2	MAPK cascade	3	CD36,IGFBP4,SLC11A1,PDGFRA,ITGA1,SHC1,IGF2	18249	5.07682	2.34393
1	TRUE	0.0102	1166	98	17	0.173	0.015	GO:0051247	BP	2	positive regulation of protein metabolic process	2	ITGA5,CD36,TEK,CAV1,IGFBP4,PECAM1,CYP1B1,SLC11A1,DDR2,ENG,PDGFRA,TNFRSF1A,CTSC,TGFBR2,ITGA1,SHC1,IGF2	18249	2.71496	1.44093
1	TRUE	0.0106	130	92	5	0.054	0.038	GO:0042098	BP	2	T cell proliferation	6	SLC11A1,TGFBR2,IGF2,CXCL12,LRRC32	18249	7.62918	2.93153
1	TRUE	0.0106	30	27	2	0.074	0.067	GO:0043489	BP	2	RNA stabilization	2	SLC11A1,RBM24	18249	45.0593	5.49375
1	TRUE	0.0108	152	80	5	0.062	0.033	GO:0061138	BP	2	morphogenesis of a branching epithelium	4	TEK,ENG,PDGFRA,TGFBR2,CXCL12	18249	7.5037	2.9076
1	TRUE	0.0108	10	80	2	0.025	0.2	GO:0034713	MF	3	type I transforming growth factor beta receptor binding	4	ENG,TGFBR2	18249	45.6225	5.51167
1	TRUE	0.0112	20	40	2	0.05	0.1	GO:1903671	BP	2	negative regulation of sprouting angiogenesis	6	ADAMTS9,MMRN2	18249	45.6225	5.51167
1	TRUE	0.0112	145	84	5	0.06	0.034	GO:0022409	BP	2	positive regulation of cell-cell adhesion	3	CAV1,ETS1,TGFBR2,IGF2,LGALS1	18249	7.49138	2.90523
1	TRUE	0.0112	561	46	7	0.152	0.012	GO:0023014	BP	2	signal transduction by protein phosphorylation	2	CD36,IGFBP4,SLC11A1,PDGFRA,ITGA1,SHC1,IGF2	18249	4.95013	2.30747
1	TRUE	0.0114	198	92	6	0.065	0.03	GO:0050863	BP	2	regulation of T cell activation	6	CAV1,TGFBR2,CTLA2A,IGF2,LGALS1,LRRC32	18249	6.01087	2.58757
1	TRUE	0.0114	81	88	4	0.045	0.049	GO:0070851	MF	3	growth factor receptor binding	2	ITGA5,PDGFRA,ANGPT2,SHC1	18249	10.2407	3.35625
1	TRUE	0.0114	138	88	5	0.057	0.036	GO:0005126	MF	3	cytokine receptor binding	2	ENG,ANGPT2,TGFBR2,SHC1,CXCL12	18249	7.51359	2.9095
1	TRUE	0.0115	39	84	3	0.036	0.077	GO:0051828	BP	30	entry into other organism involved in symbiotic interaction	2	TRIM25,CAV1,LGALS1	18249	16.7115	4.06277
1	TRUE	0.0115	39	84	3	0.036	0.077	GO:0051806	BP	30	entry into cell of other organism involved in symbiotic interaction	3	TRIM25,CAV1,LGALS1	18249	16.7115	4.06277
1	TRUE	0.0115	39	84	3	0.036	0.077	GO:0044409	BP	30	entry into host	3	TRIM25,CAV1,LGALS1	18249	16.7115	4.06277
1	TRUE	0.0115	39	84	3	0.036	0.077	GO:0030260	BP	30	entry into host cell	4	TRIM25,CAV1,LGALS1	18249	16.7115	4.06277
1	TRUE	0.0115	54	59	3	0.051	0.056	GO:0050764	BP	92	regulation of phagocytosis	1	CD36,CNN2,SLC11A1	18249	17.1836	4.10296
1	TRUE	0.0116	10	84	2	0.024	0.2	GO:0032769	BP	94	negative regulation of monooxygenase activity	2	CAV1,ENG	18249	43.45	5.44128
1	TRUE	0.0116	32	27	2	0.074	0.062	GO:1902373	BP	2	negative regulation of mRNA catabolic process	2	SLC11A1,RBM24	18249	42.2431	5.40064
1	TRUE	0.0116	10	84	2	0.024	0.2	GO:0031953	BP	2	negative regulation of protein autophosphorylation	3	CAV1,ENG	18249	43.45	5.44128
1	TRUE	0.0119	441	92	9	0.098	0.02	GO:0046649	BP	2	lymphocyte activation	4	CAV1,LCP1,SLC11A1,TGFBR2,CTLA2A,IGF2,CXCL12,LGALS1,LRRC32	18249	4.04814	2.01726
1	TRUE	0.0119	40	84	3	0.036	0.075	GO:0048662	BP	2	negative regulation of smooth muscle cell proliferation	4	CAV1,RGS5,NOS3	18249	16.2937	4.02625
1	TRUE	0.0119	98	76	4	0.053	0.041	GO:0010811	BP	2	positive regulation of cell-substrate adhesion	3	ITGA5,CD36,TEK,CCDC80	18249	9.80075	3.29289
1	TRUE	0.0119	98	76	4	0.053	0.041	GO:0045834	BP	2	positive regulation of lipid metabolic process	2	CD36,TEK,PDGFRA,IGF2	18249	9.80075	3.29289
1	TRUE	0.0125	35	98	3	0.031	0.086	GO:0061028	BP	2	establishment of endothelial barrier	4	ENG,TNFRSF1A,CDH5	18249	15.9612	3.9965
1	TRUE	0.0125	1078	99	16	0.162	0.015	GO:0042325	BP	2	regulation of phosphorylation	1	ITGA5,CD36,TEK,CAV1,IGFBP4,PECAM1,SLC11A1,DDR2,ENG,PDGFRA,TNFRSF1A,BGN,TGFBR2,ITGA1,SHC1,IGF2	18249	2.73593	1.45203
1	TRUE	0.0127	39	88	3	0.034	0.077	GO:0010596	BP	2	negative regulation of endothelial cell migration	7	ADAMTS9,ANGPT2,MMRN2	18249	15.9519	3.99566
1	TRUE	0.0127	2377	98	27	0.276	0.011	GO:0009893	BP	2	positive regulation of metabolic process	2	ITGA5,CD36,CNN2,TEK,CAV1,FLI1,IGFBP4,PECAM1,CYP1B1,SLC11A1,DDR2,ITGA8,ENG,NOS3,PDGFRA,TNFRSF1A,CTSC,ETS1,ZIC1,TGFBR2,LUM,RBM24,NEUROD2,ITGA1,SHC1,IGF2,LRRC32	18249	2.11518	1.08078
1	TRUE	0.0134	53	65	3	0.046	0.057	GO:0048844	BP	2	artery morphogenesis	5	COL3A1,ENG,ADAMTS9	18249	15.8917	3.9902
1	TRUE	0.0134	78	98	4	0.041	0.051	GO:0045446	BP	2	endothelial cell differentiation	2	PECAM1,ENG,TNFRSF1A,CDH5	18249	9.54945	3.25542
1	TRUE	0.0134	174	76	5	0.066	0.029	GO:0050714	BP	2	positive regulation of protein secretion	3	CD36,TEK,LPL,CD34,POSTN	18249	6.89995	2.78659
1	TRUE	0.0134	2220	47	15	0.319	0.007	GO:0031325	BP	2	positive regulation of cellular metabolic process	1	ITGA5,CD36,FLI1,IGFBP4,PECAM1,SLC11A1,ITGA8,PDGFRA,CTSC,ETS1,LUM,RBM24,ITGA1,SHC1,IGF2	18249	2.62349	1.39149
1	TRUE	0.0134	20	46	2	0.043	0.1	GO:0005154	MF	3	epidermal growth factor receptor binding	3	ITGA5,SHC1	18249	39.6717	5.31004
1	TRUE	0.0136	45	80	3	0.037	0.067	GO:0072132	BP	2	mesenchyme morphogenesis	4	ENG,NOS3,TGFBR2	18249	15.2075	3.92671
1	TRUE	0.0136	674	62	9	0.145	0.013	GO:1901701	BP	2	cellular response to oxygen-containing compound	4	COL6A1,CD36,COL3A1,MRC1,NOS3,PDGFRA,COL1A2,SHC1,IGF2	18249	3.93034	1.97465
1	TRUE	0.0138	165	80	5	0.062	0.03	GO:0001763	BP	2	morphogenesis of a branching structure	3	TEK,ENG,PDGFRA,TGFBR2,CXCL12	18249	6.9125	2.78921
1	TRUE	0.0138	15	62	2	0.032	0.133	GO:0019430	BP	2	removal of superoxide radicals	4	CD36,NOS3	18249	39.2452	5.29444
1	TRUE	0.0138	1201	99	17	0.172	0.014	GO:0051174	BP	2	regulation of phosphorus metabolic process	1	ITGA5,CD36,TEK,CAV1,IGFBP4,PECAM1,SLC11A1,DDR2,ENG,NOS3,PDGFRA,TNFRSF1A,BGN,TGFBR2,ITGA1,SHC1,IGF2	18249	2.60921	1.38362
1	TRUE	0.0138	1200	99	17	0.172	0.014	GO:0019220	BP	2	regulation of phosphate metabolic process	2	ITGA5,CD36,TEK,CAV1,IGFBP4,PECAM1,SLC11A1,DDR2,ENG,NOS3,PDGFRA,TNFRSF1A,BGN,TGFBR2,ITGA1,SHC1,IGF2	18249	2.61139	1.38482
1	TRUE	0.0138	12	80	2	0.025	0.167	GO:0004675	MF	7	transmembrane receptor protein serine/threonine kinase activity	2	ENG,TGFBR2	18249	38.0187	5.24864
1	TRUE	0.014	37	27	2	0.074	0.054	GO:1902369	BP	2	negative regulation of RNA catabolic process	1	SLC11A1,RBM24	18249	36.5345	5.19119
1	TRUE	0.014	28	34	2	0.059	0.071	GO:0010883	BP	2	regulation of lipid storage	2	CD36,LPL	18249	38.3382	5.26071
1	TRUE	0.014	132	58	4	0.069	0.03	GO:1901681	MF	39	sulfur compound binding	1	LPL,CD34,CCDC80,POSTN	18249	9.53448	3.25315
1	TRUE	0.0143	18	53	2	0.038	0.111	GO:0070208	BP	116	protein heterotrimerization	2	COL6A1,COL1A2	18249	38.2579	5.25768
1	TRUE	0.0143	431	98	9	0.092	0.021	GO:0038023	MF	97	signaling receptor activity	2	CD36,TEK,DDR2,MRC1,ENG,PEAR1,PDGFRA,TNFRSF1A,TGFBR2	18249	3.88847	1.9592
1	TRUE	0.0146	38	27	2	0.074	0.053	GO:0050766	BP	92	positive regulation of phagocytosis	2	CD36,SLC11A1	18249	35.5731	5.15271
1	TRUE	0.0147	12	83	2	0.024	0.167	GO:0060856	BP	2	establishment of blood-brain barrier	4	ENG,ADGRA2	18249	36.6446	5.19553
1	TRUE	0.0147	42	88	3	0.034	0.071	GO:0010812	BP	2	negative regulation of cell-substrate adhesion	4	POSTN,ANGPT2,LGALS1	18249	14.8125	3.88874
1	TRUE	0.0147	39	95	3	0.032	0.077	GO:0020037	MF	47	heme binding	2	PTGIS,CYP1B1,NOS3	18249	14.7765	3.88523
1	TRUE	0.0149	182	8	2	0.25	0.011	GO:0050900	BP	2	leukocyte migration	5	PECAM1,ITGA1	18249	25.0673	4.64774
1	TRUE	0.0151	12	84	2	0.024	0.167	GO:0031295	BP	2	T cell costimulation	3	CAV1,LGALS1	18249	36.2083	5.17825
1	TRUE	0.0152	16	62	2	0.032	0.125	GO:0071450	BP	2	cellular response to oxygen radical	2	CD36,NOS3	18249	36.7923	5.20133
1	TRUE	0.0152	16	62	2	0.032	0.125	GO:0071451	BP	2	cellular response to superoxide	3	CD36,NOS3	18249	36.7923	5.20133
1	TRUE	0.0152	22	46	2	0.043	0.091	GO:0090322	BP	2	regulation of superoxide metabolic process	2	CD36,SHC1	18249	36.0652	5.17254
1	TRUE	0.0157	355	98	8	0.082	0.023	GO:0006954	BP	2	inflammatory response	4	GGT5,PTGIS,SLC11A1,TNFRSF1A,CDH5,ETS1,CTLA2A,NRROS	18249	4.19638	2.06914
1	TRUE	0.0158	103	80	4	0.05	0.039	GO:0003206	BP	2	cardiac chamber morphogenesis	1	TEK,ENG,NOS3,TGFBR2	18249	8.85874	3.1471
1	TRUE	0.0161	11	95	2	0.021	0.182	GO:0008210	BP	100	estrogen metabolic process	1	CYP1B1,PDGFRA	18249	34.9263	5.12624
1	TRUE	0.0164	419	84	8	0.095	0.019	GO:0098657	BP	92	import into cell	1	CD36,CNN2,CAV1,PECAM1,SLC11A1,MRC1,PEAR1,TGFBR2	18249	4.14797	2.05241
1	TRUE	0.0164	1353	98	18	0.184	0.013	GO:0010628	BP	2	positive regulation of gene expression	1	CD36,CNN2,CAV1,FLI1,CYP1B1,SLC11A1,ITGA8,ENG,NOS3,TNFRSF1A,ETS1,ZIC1,LUM,RBM24,NEUROD2,SHC1,IGF2,LRRC32	18249	2.47735	1.3088
1	TRUE	0.0165	40	98	3	0.031	0.075	GO:0042509	BP	2	regulation of tyrosine phosphorylation of STAT protein	5	CAV1,PECAM1,TNFRSF1A	18249	13.9661	3.80385
1	TRUE	0.0167	18	58	2	0.034	0.111	GO:0071604	BP	2	transforming growth factor beta production	3	CD34,LUM	18249	34.9598	5.12762
1	TRUE	0.0167	18	58	2	0.034	0.111	GO:0071634	BP	2	regulation of transforming growth factor beta production	4	CD34,LUM	18249	34.9598	5.12762
1	TRUE	0.0167	17	62	2	0.032	0.118	GO:0098869	BP	2	cellular oxidant detoxification	2	CD36,NOS3	18249	34.6281	5.11387
1	TRUE	0.0167	47	84	3	0.036	0.064	GO:0019915	BP	2	lipid storage	1	CD36,CAV1,LPL	18249	13.867	3.79359
1	TRUE	0.017	414	13	3	0.231	0.007	GO:0043043	BP	2	peptide biosynthetic process	2	GGT5,LARS2,RBM24	18249	10.1722	3.34657
1	TRUE	0.017	13	84	2	0.024	0.154	GO:0031294	BP	2	lymphocyte costimulation	2	CAV1,LGALS1	18249	33.4231	5.06277
1	TRUE	0.017	41	98	3	0.031	0.073	GO:0007260	BP	2	tyrosine phosphorylation of STAT protein	3	CAV1,PECAM1,TNFRSF1A	18249	13.6254	3.76823
1	TRUE	0.0176	82	50	3	0.06	0.037	GO:0007266	BP	129	Rho protein signal transduction	1	PECAM1,COL3A1,COL1A2	18249	13.3529	3.73908
1	TRUE	0.0176	102	84	4	0.048	0.039	GO:0035296	BP	2	regulation of tube diameter	5	CAV1,NOS3,ITGA1,SHC1	18249	8.51961	3.09079
1	TRUE	0.0176	102	84	4	0.048	0.039	GO:0097746	BP	2	regulation of blood vessel diameter	6	CAV1,NOS3,ITGA1,SHC1	18249	8.51961	3.09079
1	TRUE	0.0176	142	30	3	0.1	0.021	GO:0002449	BP	2	lymphocyte mediated immunity	4	SLC11A1,CTSC,IGF2	18249	12.8514	3.68385
1	TRUE	0.0176	344	27	4	0.148	0.012	GO:0045087	BP	2	innate immune response	3	CD36,SLC11A1,MRC1,IGF2	18249	7.85917	2.97438
1	TRUE	0.0176	55	76	3	0.039	0.055	GO:0002367	BP	2	cytokine production involved in immune response	3	CD36,TEK,SLC11A1	18249	13.0974	3.71121
1	TRUE	0.0176	19	58	2	0.034	0.105	GO:1900047	BP	2	negative regulation of hemostasis	2	CD34,PDGFRA	18249	33.1198	5.04962
1	TRUE	0.0176	42	98	3	0.031	0.071	GO:1904894	BP	2	positive regulation of STAT cascade	5	PECAM1,CYP1B1,TNFRSF1A	18249	13.301	3.73347
1	TRUE	0.0176	42	98	3	0.031	0.071	GO:0046427	BP	2	positive regulation of JAK-STAT cascade	6	PECAM1,CYP1B1,TNFRSF1A	18249	13.301	3.73347
1	TRUE	0.0176	192	76	5	0.066	0.026	GO:0002793	BP	2	positive regulation of peptide secretion	3	CD36,TEK,LPL,CD34,POSTN	18249	6.25308	2.64457
1	TRUE	0.0176	88	98	4	0.041	0.045	GO:0003158	BP	2	endothelium development	1	PECAM1,ENG,TNFRSF1A,CDH5	18249	8.46429	3.08139
1	TRUE	0.0176	102	84	4	0.048	0.039	GO:1903034	BP	2	regulation of response to wounding	1	CD36,CAV1,CD34,PDGFRA	18249	8.51961	3.09079
1	TRUE	0.0176	19	58	2	0.034	0.105	GO:0030195	BP	2	negative regulation of blood coagulation	4	CD34,PDGFRA	18249	33.1198	5.04962
1	TRUE	0.0176	18	62	2	0.032	0.111	GO:0000303	BP	2	response to superoxide	2	CD36,NOS3	18249	32.7043	5.03141
1	TRUE	0.0176	42	98	3	0.031	0.071	GO:0042307	BP	2	positive regulation of protein import into nucleus	1	TEK,TNFRSF1A,ZIC1	18249	13.301	3.73347
1	TRUE	0.0176	43	95	3	0.032	0.07	GO:0046906	MF	47	tetrapyrrole binding	1	PTGIS,CYP1B1,NOS3	18249	13.402	3.74437
1	TRUE	0.0176	23	49	2	0.041	0.087	GO:0001968	MF	13	fibronectin binding	1	CCDC80,CTSK	18249	32.3851	5.01726
1	TRUE	0.0179	1130	34	8	0.235	0.007	GO:0044281	BP	2	small molecule metabolic process	1	CD36,GGT5,LPL,IGFBP4,ADCY4,PRPS2,LARS2,IGF2	18249	3.7999	1.92596
1	TRUE	0.0179	604	88	10	0.114	0.017	GO:0030097	BP	2	hemopoiesis	4	CNN2,TEK,FLI1,CD34,PDGFRA,ANGPT2,ETS1,TGFBR2,CTLA2A,LGALS1	18249	3.43336	1.77962
1	TRUE	0.0179	76	54	3	0.056	0.039	GO:0008201	MF	39	heparin binding	3	LPL,CCDC80,POSTN	18249	13.3399	3.73768
1	TRUE	0.018	274	78	6	0.077	0.022	GO:0042692	BP	2	muscle cell differentiation	4	ITGA8,ENG,PDGFRA,RBM24,IGF2,CXCL12	18249	5.12325	2.35706
1	TRUE	0.018	289	98	7	0.071	0.024	GO:0051222	BP	2	positive regulation of protein transport	2	CD36,TEK,LPL,CD34,POSTN,TNFRSF1A,ZIC1	18249	4.51038	2.17325
1	TRUE	0.0181	456	98	9	0.092	0.02	GO:0051707	BP	2	response to other organism	4	CD36,CAV1,CCDC80,SLC11A1,MRC1,NOS3,ADAMTS9,TNFRSF1A,SHC1	18249	3.67528	1.87785
1	TRUE	0.0181	231	62	5	0.081	0.022	GO:0048871	BP	2	multicellular organismal homeostasis	1	CD36,CD34,SLC11A1,CTSK,NOS3	18249	6.37097	2.67151
1	TRUE	0.0183	457	62	7	0.113	0.015	GO:0043207	BP	2	response to external biotic stimulus	3	CD36,CCDC80,SLC11A1,MRC1,NOS3,ADAMTS9,SHC1	18249	4.50847	2.17264
1	TRUE	0.0184	372	98	8	0.082	0.022	GO:0031347	BP	2	regulation of defense response	4	CD36,CAV1,PTGIS,TNFRSF1A,CDH5,ETS1,CTLA2A,IGF2	18249	4.00461	2.00166
1	TRUE	0.0184	15	80	2	0.025	0.133	GO:0003198	BP	2	epithelial to mesenchymal transition involved in endocardial cushion formation	2	ENG,TGFBR2	18249	30.415	4.92671
1	TRUE	0.0185	19	62	2	0.032	0.105	GO:0007263	BP	123	nitric oxide mediated signal transduction	1	CD36,NOS3	18249	30.983	4.95341
1	TRUE	0.0185	19	62	2	0.032	0.105	GO:0000305	BP	2	response to oxygen radical	1	CD36,NOS3	18249	30.983	4.95341
1	TRUE	0.0188	116	78	4	0.051	0.034	GO:0051147	BP	2	regulation of muscle cell differentiation	4	ENG,RBM24,IGF2,CXCL12	18249	8.06764	3.01215
1	TRUE	0.0189	44	98	3	0.031	0.068	GO:0033559	BP	2	unsaturated fatty acid metabolic process	3	PTGIS,CYP1B1,TNFRSF1A	18249	12.6964	3.66635
1	TRUE	0.019	176	84	5	0.06	0.028	GO:0033002	BP	2	muscle cell proliferation	2	CAV1,RGS5,NOS3,TGFBR2,SHC1	18249	6.17188	2.62571
1	TRUE	0.019	176	84	5	0.06	0.028	GO:0104004	BP	2	cellular response to environmental stimulus	3	CNN2,CAV1,NOS3,NEUROD2,RCSD1	18249	6.17188	2.62571
1	TRUE	0.019	176	84	5	0.06	0.028	GO:0071214	BP	2	cellular response to abiotic stimulus	4	CNN2,CAV1,NOS3,NEUROD2,RCSD1	18249	6.17188	2.62571
1	TRUE	0.0191	172	27	3	0.111	0.017	GO:0032496	BP	2	response to lipopolysaccharide	5	CD36,SLC11A1,MRC1	18249	11.7888	3.55934
1	TRUE	0.0196	108	84	4	0.048	0.037	GO:0050880	BP	2	regulation of blood vessel size	5	CAV1,NOS3,ITGA1,SHC1	18249	8.0463	3.00832
1	TRUE	0.0196	166	89	5	0.056	0.03	GO:0001666	BP	2	response to hypoxia	3	TEK,CAV1,CD34,PTGIS,ENG	18249	6.17605	2.62669
1	TRUE	0.0198	15	84	2	0.024	0.133	GO:2000811	BP	5	negative regulation of anoikis	2	ITGA5,CAV1	18249	28.9667	4.85632
1	TRUE	0.0198	283	78	6	0.077	0.021	GO:1903532	BP	2	positive regulation of secretion by cell	3	CD36,TEK,LPL,CD34,POSTN,CXCL12	18249	4.96032	2.31043
1	TRUE	0.0199	2429	95	26	0.274	0.011	GO:0065008	BP	2	regulation of biological quality	2	CD36,CAV1,LPL,CD34,PTGIS,PECAM1,SEMA3G,CYP1B1,SLC11A1,ENG,POSTN,SYPL2,PEAR1,CTSK,NOS3,PDGFRA,COL1A2,ETS1,RBM24,NEUROD2,F13A1,SYT15,ITGA1,SHC1,IGF2,CXCL12	18249	2.05618	1.03997
1	TRUE	0.0199	109	84	4	0.048	0.037	GO:0035150	BP	2	regulation of tube size	4	CAV1,NOS3,ITGA1,SHC1	18249	7.97248	2.99503
1	TRUE	0.0199	13	98	2	0.02	0.154	GO:0003177	BP	2	pulmonary valve development	5	NOS3,TNFRSF1A	18249	28.6484	4.84038
1	TRUE	0.0199	13	98	2	0.02	0.154	GO:0003176	BP	2	aortic valve development	5	NOS3,TNFRSF1A	18249	28.6484	4.84038
1	TRUE	0.0199	50	88	3	0.034	0.06	GO:0032835	BP	2	glomerulus development	3	TEK,PDGFRA,ANGPT2	18249	12.4425	3.6372
1	TRUE	0.0205	217	70	5	0.071	0.023	GO:0007611	BP	64	learning or memory	2	ITGA5,LAMB1,ITGA8,NEUROD2,IGF2	18249	6.00691	2.58662
1	TRUE	0.0205	50	89	3	0.034	0.06	GO:2000378	BP	2	negative regulation of reactive oxygen species metabolic process	1	CAV1,CD34,PTGIS	18249	12.3027	3.6209
1	TRUE	0.0206	46	98	3	0.031	0.065	GO:1904591	BP	2	positive regulation of protein import	3	TEK,TNFRSF1A,ZIC1	18249	12.1444	3.60222
1	TRUE	0.0208	51	88	3	0.034	0.059	GO:0010633	BP	2	negative regulation of epithelial cell migration	6	ADAMTS9,ANGPT2,MMRN2	18249	12.1985	3.60864
1	TRUE	0.0209	20	64	2	0.031	0.1	GO:0046596	BP	30	regulation of viral entry into host cell	6	TRIM25,LGALS1	18249	28.5141	4.8336
1	TRUE	0.021	472	98	9	0.092	0.019	GO:0060089	MF	97	molecular transducer activity	1	CD36,TEK,DDR2,MRC1,ENG,PEAR1,PDGFRA,TNFRSF1A,TGFBR2	18249	3.5507	1.8281
1	TRUE	0.0211	67	68	3	0.044	0.045	GO:0042476	BP	2	odontogenesis	4	LAMB1,CD34,PDGFRA	18249	12.0165	3.58694
1	TRUE	0.0211	171	89	5	0.056	0.029	GO:0036293	BP	2	response to decreased oxygen levels	4	TEK,CAV1,CD34,PTGIS,ENG	18249	5.99547	2.58387
1	TRUE	0.0211	336	88	7	0.08	0.021	GO:0006935	BP	2	chemotaxis	3	SEMA3G,ENG,PDGFRA,ANGPT2,ADGRA2,ITGA1,CXCL12	18249	4.32031	2.11114
1	TRUE	0.0211	6303	99	54	0.545	0.009	GO:0050794	BP	2	regulation of cellular process	2	TRIM25,ITGA5,LAMB1,CD36,CAVIN1,CNN2,TEK,CAV1,BICC1,LPL,FLI1,CD34,IGFBP4,PTGIS,WIF1,PECAM1,SEMA3G,LCP1,ADCY4,CYP1B1,COL3A1,SLC11A1,DDR2,RGS5,ITGA8,ENG,POSTN,PEAR1,NOS3,PDGFRA,COL1A2,ADAMTS9,TNFRSF1A,CTSC,BGN,ANGPT2,ADGRA2,CDH5,ETS1,ZIC1,TGFBR2,TIE1,LUM,RBM24,NEUROD2,MMRN2,SYT15,ITGA1,SHC1,CTLA2A,IGF2,CXCL12,LGALS1,LRRC32	18249	1.57925	0.659238
1	TRUE	0.0211	126	76	4	0.053	0.032	GO:0043491	BP	2	protein kinase B signaling	4	TEK,ENG,PEAR1,IGF2	18249	7.62281	2.93032
1	TRUE	0.0211	21	62	2	0.032	0.095	GO:1990748	BP	2	cellular detoxification	1	CD36,NOS3	18249	28.0323	4.80902
1	TRUE	0.0211	500	46	6	0.13	0.012	GO:0043408	BP	2	regulation of MAPK cascade	4	CD36,IGFBP4,PDGFRA,ITGA1,SHC1,IGF2	18249	4.76061	2.25115
1	TRUE	0.0214	498	78	8	0.103	0.016	GO:0007610	BP	64	behavior	1	ITGA5,LAMB1,CD36,ITGA8,ZIC1,NEUROD2,IGF2,CXCL12	18249	3.75842	1.91013
1	TRUE	0.0214	481	62	7	0.113	0.015	GO:0009607	BP	2	response to biotic stimulus	2	CD36,CCDC80,SLC11A1,MRC1,NOS3,ADAMTS9,SHC1	18249	4.28352	2.0988
1	TRUE	0.0214	338	88	7	0.08	0.021	GO:0042330	BP	2	taxis	2	SEMA3G,ENG,PDGFRA,ANGPT2,ADGRA2,ITGA1,CXCL12	18249	4.29475	2.10257
1	TRUE	0.0214	489	95	9	0.095	0.018	GO:0008285	BP	2	negative regulation of cell proliferation	3	CAV1,CYP1B1,RGS5,ENG,NOS3,CDH5,TGFBR2,ITGA1,LRRC32	18249	3.53549	1.82191
1	TRUE	0.0214	305	98	7	0.071	0.023	GO:1904951	BP	2	positive regulation of establishment of protein localization	1	CD36,TEK,LPL,CD34,POSTN,TNFRSF1A,ZIC1	18249	4.27377	2.09551
1	TRUE	0.0216	478	98	9	0.092	0.019	GO:0051223	BP	2	regulation of protein transport	2	CD36,TEK,LPL,CD34,LCP1,POSTN,TNFRSF1A,ZIC1,LRRC32	18249	3.50613	1.80988
1	TRUE	0.0216	1731	46	12	0.261	0.007	GO:0032268	BP	2	regulation of cellular protein metabolic process	1	ITGA5,CD36,IGFBP4,PECAM1,SLC11A1,PDGFRA,CTSC,RBM24,ITGA1,SHC1,CTLA2A,IGF2	18249	2.75021	1.45954
1	TRUE	0.0217	23	58	2	0.034	0.087	GO:0050819	BP	2	negative regulation of coagulation	3	CD34,PDGFRA	18249	27.3598	4.77399
1	TRUE	0.0218	94	50	3	0.06	0.032	GO:0055123	BP	2	digestive system development	4	COL3A1,PDGFRA,IGF2	18249	11.6483	3.54205
1	TRUE	0.0218	20	68	2	0.029	0.1	GO:0005201	MF	131	extracellular matrix structural constituent	1	LAMB1,COL3A1	18249	26.8368	4.74614
1	TRUE	0.0219	187	27	3	0.111	0.016	GO:0002237	BP	2	response to molecule of bacterial origin	4	CD36,SLC11A1,MRC1	18249	10.8431	3.43871
1	TRUE	0.0219	635	88	10	0.114	0.016	GO:0048534	BP	2	hematopoietic or lymphoid organ development	3	CNN2,TEK,FLI1,CD34,PDGFRA,ANGPT2,ETS1,TGFBR2,CTLA2A,LGALS1	18249	3.26575	1.70741
1	TRUE	0.0219	18	78	2	0.026	0.111	GO:0061756	BP	2	leukocyte adhesion to vascular endothelial cell	5	ETS1,CXCL12	18249	25.9957	4.7002
1	TRUE	0.0219	104	46	3	0.065	0.029	GO:0042742	BP	2	defense response to bacterium	1	CD36,SLC11A1,SHC1	18249	11.4438	3.51649
1	TRUE	0.022	54	27	2	0.074	0.037	GO:0043488	BP	2	regulation of mRNA stability	2	SLC11A1,RBM24	18249	25.0329	4.64575
1	TRUE	0.0228	494	13	3	0.231	0.006	GO:0043604	BP	2	amide biosynthetic process	1	GGT5,LARS2,RBM24	18249	8.52491	3.09169
1	TRUE	0.0228	19	76	2	0.026	0.105	GO:0043552	BP	2	positive regulation of phosphatidylinositol 3-kinase activity	2	TEK,PDGFRA	18249	25.2756	4.65967
1	TRUE	0.023	61	80	3	0.037	0.049	GO:0060411	BP	2	cardiac septum morphogenesis	2	ENG,NOS3,TGFBR2	18249	11.2186	3.48783
1	TRUE	0.023	61	80	3	0.037	0.049	GO:0046332	MF	140	SMAD binding	1	COL3A1,COL1A2,TGFBR2	18249	11.2186	3.48783
1	TRUE	0.0232	15	97	2	0.021	0.133	GO:0003416	BP	85	endochondral bone growth	2	DDR2,TGFBR2	18249	25.0845	4.64873
1	TRUE	0.0236	26	55	2	0.036	0.077	GO:0043277	BP	92	apoptotic cell clearance	4	CD36,PEAR1	18249	25.5231	4.67373
1	TRUE	0.0236	43	34	2	0.059	0.047	GO:0097006	BP	2	regulation of plasma lipoprotein particle levels	3	CD36,LPL	18249	24.9644	4.6418
1	TRUE	0.0236	519	92	9	0.098	0.017	GO:0045321	BP	2	leukocyte activation	3	CAV1,LCP1,SLC11A1,TGFBR2,CTLA2A,IGF2,CXCL12,LGALS1,LRRC32	18249	3.43975	1.7823
1	TRUE	0.0236	118	84	4	0.048	0.034	GO:0050870	BP	2	positive regulation of T cell activation	2	CAV1,TGFBR2,IGF2,LGALS1	18249	7.36441	2.88057
1	TRUE	0.0238	42	35	2	0.057	0.048	GO:2000736	BP	2	regulation of stem cell differentiation	4	PDGFRA,RBM24	18249	24.8286	4.63393
1	TRUE	0.0238	66	76	3	0.039	0.045	GO:0051897	BP	2	positive regulation of protein kinase B signaling	5	TEK,ENG,IGF2	18249	10.9145	3.44817
1	TRUE	0.0242	303	78	6	0.077	0.02	GO:0051047	BP	2	positive regulation of secretion	2	CD36,TEK,LPL,CD34,POSTN,CXCL12	18249	4.6329	2.21192
1	TRUE	0.0244	205	80	5	0.062	0.024	GO:0048562	BP	2	embryonic organ morphogenesis	2	ITGA8,ENG,PDGFRA,ZIC1,TGFBR2	18249	5.56372	2.47605
1	TRUE	0.0246	19	80	2	0.025	0.105	GO:0003272	BP	2	endocardial cushion formation	2	ENG,TGFBR2	18249	24.0118	4.58567
1	TRUE	0.0246	135	76	4	0.053	0.03	GO:0070374	BP	2	positive regulation of ERK1 and ERK2 cascade	6	CD36,TEK,PDGFRA,SHC1	18249	7.11462	2.83079
1	TRUE	0.0248	36	42	2	0.048	0.056	GO:0007157	BP	2	heterophilic cell-cell adhesion via plasma membrane cell adhesion molecules	5	ITGA5,LGALS1	18249	24.1389	4.59329
1	TRUE	0.0248	59	27	2	0.074	0.034	GO:1903312	BP	2	negative regulation of mRNA metabolic process	1	SLC11A1,RBM24	18249	22.9115	4.518
1	TRUE	0.0249	16	95	2	0.021	0.125	GO:0061298	BP	2	retina vasculature development in camera-type eye	1	CYP1B1,PDGFRA	18249	24.0118	4.58567
1	TRUE	0.0251	16	97	2	0.021	0.125	GO:0098868	BP	85	bone growth	1	DDR2,TGFBR2	18249	23.5168	4.55562
1	TRUE	0.0251	183	89	5	0.056	0.027	GO:0070482	BP	2	response to oxygen levels	3	TEK,CAV1,CD34,PTGIS,ENG	18249	5.60232	2.48602
1	TRUE	0.0251	178	92	5	0.054	0.028	GO:0046651	BP	2	lymphocyte proliferation	5	SLC11A1,TGFBR2,IGF2,CXCL12,LRRC32	18249	5.57187	2.47816
1	TRUE	0.0251	526	13	3	0.231	0.006	GO:0006518	BP	2	peptide metabolic process	2	GGT5,LARS2,RBM24	18249	8.00629	3.00113
1	TRUE	0.0251	20	78	2	0.026	0.1	GO:0002691	BP	2	regulation of cellular extravasation	1	PECAM1,CXCL12	18249	23.3962	4.5482
1	TRUE	0.0253	376	84	7	0.083	0.019	GO:0090066	BP	2	regulation of anatomical structure size	3	CAV1,PECAM1,SEMA3G,NOS3,ITGA1,SHC1,CXCL12	18249	4.04455	2.01598
1	TRUE	0.0254	7009	99	58	0.586	0.008	GO:0065007	BP	2	biological regulation	1	TRIM25,ITGA5,LAMB1,CD36,CAVIN1,CNN2,TEK,CAV1,BICC1,LPL,FLI1,CD34,IGFBP4,PTGIS,WIF1,PECAM1,SEMA3G,LCP1,ADCY4,CCDC80,CYP1B1,COL3A1,SLC11A1,DDR2,RGS5,ITGA8,ENG,POSTN,SYPL2,PEAR1,CTSK,NOS3,PDGFRA,COL1A2,ADAMTS9,TNFRSF1A,CTSC,BGN,ANGPT2,ADGRA2,CDH5,ETS1,ZIC1,TGFBR2,TIE1,LUM,RBM24,NEUROD2,F13A1,MMRN2,SYT15,ITGA1,SHC1,CTLA2A,IGF2,CXCL12,LGALS1,LRRC32	18249	1.52537	0.609161
1	TRUE	0.0254	180	92	5	0.054	0.028	GO:0032943	BP	2	mononuclear cell proliferation	3	SLC11A1,TGFBR2,IGF2,CXCL12,LRRC32	18249	5.50996	2.46204
1	TRUE	0.0254	64	26	2	0.077	0.031	GO:0045445	BP	2	myoblast differentiation	4	RBM24,LGALS1	18249	21.9339	4.45509
1	TRUE	0.0254	21	76	2	0.026	0.095	GO:0090218	BP	2	positive regulation of lipid kinase activity	4	TEK,PDGFRA	18249	22.8684	4.51528
1	TRUE	0.0254	105	98	4	0.041	0.038	GO:0046822	BP	2	regulation of nucleocytoplasmic transport	1	CD36,TEK,TNFRSF1A,ZIC1	18249	7.09388	2.82657
1	TRUE	0.0254	61	27	2	0.074	0.033	GO:0043487	BP	2	regulation of RNA stability	1	SLC11A1,RBM24	18249	22.1603	4.4699
1	TRUE	0.0255	111	47	3	0.064	0.027	GO:0007613	BP	64	memory	3	ITGA5,ITGA8,IGF2	18249	10.494	3.39149
1	TRUE	0.0256	499	98	9	0.092	0.018	GO:1903530	BP	2	regulation of secretion by cell	3	CD36,TEK,LPL,CD34,POSTN,TNFRSF1A,SYT15,CXCL12,LRRC32	18249	3.35857	1.74785
1	TRUE	0.0258	20	80	2	0.025	0.1	GO:0003148	BP	2	outflow tract septum morphogenesis	3	ENG,TGFBR2	18249	22.8113	4.51167
1	TRUE	0.0259	106	98	4	0.041	0.038	GO:1900180	BP	2	regulation of protein localization to nucleus	1	CD36,TEK,TNFRSF1A,ZIC1	18249	7.02695	2.8129
1	TRUE	0.026	240	70	5	0.071	0.021	GO:0050890	BP	64	cognition	1	ITGA5,LAMB1,ITGA8,NEUROD2,IGF2	18249	5.43125	2.44128
1	TRUE	0.026	589	99	10	0.101	0.017	GO:0043436	BP	2	oxoacid metabolic process	3	CD36,GGT5,CAV1,LPL,PTGIS,CYP1B1,NOS3,TNFRSF1A,BGN,LARS2	18249	3.1296	1.64598
1	TRUE	0.026	4016	42	19	0.452	0.005	GO:1901564	BP	2	organonitrogen compound metabolic process	1	ITGA5,FKBP10,CD36,GGT5,IGFBP4,PECAM1,ADCY4,PRPS2,SLC11A1,CTSK,PDGFRA,ADAMTS9,CTSC,LARS2,RBM24,F13A1,ITGA1,CTLA2A,IGF2	18249	2.05565	1.0396
1	TRUE	0.026	68	78	3	0.038	0.044	GO:0051149	BP	2	positive regulation of muscle cell differentiation	4	ENG,RBM24,CXCL12	18249	10.3218	3.36763
1	TRUE	0.026	421	95	8	0.084	0.019	GO:0017144	BP	2	drug metabolic process	1	CD36,GGT5,CAV1,CD34,PTGIS,CYP1B1,PRPS2,NOS3	18249	3.65026	1.868
1	TRUE	0.026	267	40	4	0.1	0.015	GO:0070011	MF	11	peptidase activity, acting on L-amino acid peptides	2	GGT5,CTSK,ADAMTS9,CTSC	18249	6.83483	2.77291
1	TRUE	0.0264	504	98	9	0.092	0.018	GO:0090087	BP	2	regulation of peptide transport	1	CD36,TEK,LPL,CD34,LCP1,POSTN,TNFRSF1A,ZIC1,LRRC32	18249	3.32526	1.73347
1	TRUE	0.0265	56	30	2	0.067	0.036	GO:0004197	MF	11	cysteine-type endopeptidase activity	4	CTSK,CTSC	18249	21.725	4.44128
1	TRUE	0.0266	505	98	9	0.092	0.018	GO:0070201	BP	2	regulation of establishment of protein localization	1	CD36,TEK,LPL,CD34,LCP1,POSTN,TNFRSF1A,ZIC1,LRRC32	18249	3.31867	1.73061
1	TRUE	0.0268	126	84	4	0.048	0.032	GO:0003018	BP	2	vascular process in circulatory system	4	CAV1,NOS3,ITGA1,SHC1	18249	6.89683	2.78593
1	TRUE	0.0268	157	66	4	0.061	0.025	GO:0004175	MF	11	endopeptidase activity	3	CTSK,ADAMTS9,CTSC,RHBDL2	18249	7.04459	2.81651
1	TRUE	0.0269	595	99	10	0.101	0.017	GO:0006082	BP	2	organic acid metabolic process	2	CD36,GGT5,CAV1,LPL,PTGIS,CYP1B1,NOS3,TNFRSF1A,BGN,LARS2	18249	3.09804	1.63136
1	TRUE	0.0269	120	88	4	0.045	0.033	GO:0050920	BP	2	regulation of chemotaxis	3	PDGFRA,ANGPT2,ADGRA2,CXCL12	18249	6.9125	2.78921
1	TRUE	0.0269	203	84	5	0.06	0.025	GO:0070372	BP	2	regulation of ERK1 and ERK2 cascade	5	CD36,TEK,CAV1,PDGFRA,SHC1	18249	5.35099	2.4198
1	TRUE	0.0271	20	84	2	0.024	0.1	GO:2000209	BP	5	regulation of anoikis	2	ITGA5,CAV1	18249	21.725	4.44128
1	TRUE	0.0271	135	80	4	0.05	0.03	GO:2000027	BP	2	regulation of animal organ morphogenesis	4	CD34,ENG,PDGFRA,TGFBR2	18249	6.75889	2.75679
1	TRUE	0.0271	19	88	2	0.023	0.105	GO:0050926	BP	2	regulation of positive chemotaxis	4	ANGPT2,CXCL12	18249	21.8289	4.44817
1	TRUE	0.0271	188	30	3	0.1	0.016	GO:0002443	BP	2	leukocyte mediated immunity	3	SLC11A1,CTSC,IGF2	18249	9.70691	3.27901
1	TRUE	0.0271	20	84	2	0.024	0.1	GO:0050998	MF	35	nitric-oxide synthase binding	1	CAV1,NOS3	18249	21.725	4.44128
1	TRUE	0.0273	352	92	7	0.076	0.02	GO:0050865	BP	2	regulation of cell activation	3	CAV1,PDGFRA,TGFBR2,CTLA2A,IGF2,LGALS1,LRRC32	18249	3.94463	1.97989
1	TRUE	0.0273	3421	42	17	0.405	0.005	GO:0019538	BP	2	protein metabolic process	2	ITGA5,FKBP10,CD36,GGT5,IGFBP4,PECAM1,SLC11A1,CTSK,PDGFRA,ADAMTS9,CTSC,LARS2,RBM24,F13A1,ITGA1,CTLA2A,IGF2	18249	2.15916	1.11047
1	TRUE	0.0276	673	88	10	0.114	0.015	GO:0002520	BP	2	immune system development	2	CNN2,TEK,FLI1,CD34,PDGFRA,ANGPT2,ETS1,TGFBR2,CTLA2A,LGALS1	18249	3.08135	1.62356
1	TRUE	0.0279	609	83	9	0.108	0.015	GO:0007417	BP	2	central nervous system development	4	LAMB1,COL3A1,ENG,LAMC3,ADGRA2,ZIC1,TGFBR2,NEUROD2,CXCL12	18249	3.24927	1.70012
1	TRUE	0.0279	23	76	2	0.026	0.087	GO:0032878	BP	2	regulation of establishment or maintenance of cell polarity	3	TEK,CDH5	18249	20.8799	4.38404
1	TRUE	0.028	188	92	5	0.054	0.027	GO:0070661	BP	2	leukocyte proliferation	2	SLC11A1,TGFBR2,IGF2,CXCL12,LRRC32	18249	5.2755	2.39931
1	TRUE	0.0283	427	97	8	0.082	0.019	GO:0051347	BP	2	positive regulation of transferase activity	2	TEK,SLC11A1,DDR2,PDGFRA,TGFBR2,ITGA1,SHC1,IGF2	18249	3.52476	1.81752
1	TRUE	0.0283	334	98	7	0.071	0.021	GO:0032787	BP	2	monocarboxylic acid metabolic process	5	CD36,GGT5,CAV1,LPL,PTGIS,CYP1B1,TNFRSF1A	18249	3.90269	1.96447
1	TRUE	0.0284	66	84	3	0.036	0.045	GO:0001938	BP	2	positive regulation of endothelial cell proliferation	1	CAV1,IGF2,CXCL12	18249	9.875	3.30378
1	TRUE	0.0285	138	80	4	0.05	0.029	GO:0003205	BP	2	cardiac chamber development	3	TEK,ENG,NOS3,TGFBR2	18249	6.61196	2.72508
1	TRUE	0.0286	60	30	2	0.067	0.033	GO:0001909	BP	98	leukocyte mediated cytotoxicity	2	CTSC,IGF2	18249	20.2767	4.34175
1	TRUE	0.0288	21	84	2	0.024	0.095	GO:0051354	BP	94	negative regulation of oxidoreductase activity	1	CAV1,ENG	18249	20.6905	4.37089
1	TRUE	0.0289	28	62	2	0.032	0.071	GO:0098754	BP	2	detoxification	1	CD36,NOS3	18249	21.0242	4.39398
1	TRUE	0.0289	28	62	2	0.032	0.071	GO:0022602	BP	57	ovulation cycle process	2	NOS3,PDGFRA	18249	21.0242	4.39398
1	TRUE	0.029	23	78	2	0.026	0.087	GO:0010831	BP	2	positive regulation of myotube differentiation	1	RBM24,CXCL12	18249	20.3445	4.34657
1	TRUE	0.0292	67	84	3	0.036	0.045	GO:0006641	BP	2	triglyceride metabolic process	2	CD36,CAV1,LPL	18249	9.72761	3.28209
1	TRUE	0.0296	116	95	4	0.042	0.034	GO:0034614	BP	2	cellular response to reactive oxygen species	5	CD36,CYP1B1,NOS3,PDGFRA	18249	6.62396	2.72769
1	TRUE	0.0301	62	30	2	0.067	0.032	GO:0002456	BP	2	T cell mediated immunity	1	SLC11A1,CTSC	18249	19.6226	4.29444
1	TRUE	0.0305	287	40	4	0.1	0.014	GO:0008233	MF	11	peptidase activity	1	GGT5,CTSK,ADAMTS9,CTSC	18249	6.35854	2.66869
1	TRUE	0.0307	302	84	6	0.071	0.02	GO:0014706	BP	2	striated muscle tissue development	5	CAV1,ENG,PDGFRA,ADAMTS9,TGFBR2,RBM24	18249	4.31623	2.10977
1	TRUE	0.0307	1859	46	12	0.261	0.006	GO:0051246	BP	2	regulation of protein metabolic process	1	ITGA5,CD36,IGFBP4,PECAM1,SLC11A1,PDGFRA,CTSC,RBM24,ITGA1,SHC1,CTLA2A,IGF2	18249	2.56084	1.35662
1	TRUE	0.0308	22	84	2	0.024	0.091	GO:0002026	BP	2	regulation of the force of heart contraction	3	CAV1,NOS3	18249	19.75	4.30378
1	TRUE	0.0308	181	13	2	0.154	0.011	GO:0006520	BP	2	cellular amino acid metabolic process	2	GGT5,LARS2	18249	15.5113	3.95524
1	TRUE	0.0308	321	80	6	0.075	0.019	GO:0048568	BP	2	embryonic organ development	1	ITGA8,ENG,PDGFRA,ZIC1,TGFBR2,IGF2	18249	4.26379	2.09213
1	TRUE	0.0308	59	98	3	0.031	0.051	GO:0046824	BP	2	positive regulation of nucleocytoplasmic transport	1	TEK,TNFRSF1A,ZIC1	18249	9.46852	3.24314
1	TRUE	0.0309	33	55	2	0.036	0.061	GO:0070527	BP	2	platelet aggregation	5	PEAR1,PDGFRA	18249	20.1091	4.32978
1	TRUE	0.031	19	98	2	0.02	0.105	GO:1905314	BP	2	semi-lunar valve development	4	NOS3,TNFRSF1A	18249	19.6015	4.29289
1	TRUE	0.0311	55	34	2	0.059	0.036	GO:1905954	BP	2	positive regulation of lipid localization	2	CD36,LPL	18249	19.5176	4.28671
1	TRUE	0.0318	278	92	6	0.065	0.022	GO:0051249	BP	2	regulation of lymphocyte activation	5	CAV1,TGFBR2,CTLA2A,IGF2,LGALS1,LRRC32	18249	4.28112	2.09799
1	TRUE	0.0318	74	27	2	0.074	0.027	GO:0061013	BP	2	regulation of mRNA catabolic process	1	SLC11A1,RBM24	18249	18.2673	4.19119
1	TRUE	0.0318	187	97	5	0.052	0.027	GO:0046777	BP	2	protein autophosphorylation	2	TEK,CAV1,DDR2,ENG,PDGFRA	18249	5.03032	2.33065
1	TRUE	0.0325	218	84	5	0.06	0.023	GO:0070371	BP	2	ERK1 and ERK2 cascade	4	CD36,TEK,CAV1,PDGFRA,SHC1	18249	4.9828	2.31696
1	TRUE	0.0328	131	88	4	0.045	0.031	GO:0048771	BP	2	tissue remodeling	2	CAV1,CTSK,NOS3,ANGPT2	18249	6.33206	2.66268
1	TRUE	0.0328	26	76	2	0.026	0.077	GO:0030947	BP	2	regulation of vascular endothelial growth factor receptor signaling pathway	4	TEK,MMRN2	18249	18.4706	4.20716
1	TRUE	0.0328	187	98	5	0.051	0.027	GO:0033157	BP	2	regulation of intracellular protein transport	1	CD36,TEK,LCP1,TNFRSF1A,ZIC1	18249	4.97899	2.31585
1	TRUE	0.0329	733	98	11	0.112	0.015	GO:0046903	BP	2	secretion	1	CD36,TEK,CAV1,LPL,CD34,ENG,POSTN,TNFRSF1A,SYT15,CXCL12,LRRC32	18249	2.79448	1.48258
1	TRUE	0.033	1267	99	16	0.162	0.013	GO:0006468	BP	2	protein phosphorylation	1	ITGA5,CD36,TEK,CAV1,IGFBP4,PECAM1,SLC11A1,DDR2,ENG,PDGFRA,TNFRSF1A,BGN,TGFBR2,ITGA1,SHC1,IGF2	18249	2.32781	1.21897
1	TRUE	0.0338	221	84	5	0.06	0.023	GO:0019216	BP	2	regulation of lipid metabolic process	1	CD36,TEK,CAV1,PDGFRA,IGF2	18249	4.91516	2.29724
1	TRUE	0.0338	24	83	2	0.024	0.083	GO:0038084	BP	2	vascular endothelial growth factor signaling pathway	1	PDGFRA,ADGRA2	18249	18.3223	4.19553
1	TRUE	0.0338	1271	99	16	0.162	0.013	GO:0031399	BP	2	regulation of protein modification process	2	ITGA5,CD36,TEK,CAV1,IGFBP4,PECAM1,SLC11A1,DDR2,ENG,PDGFRA,TNFRSF1A,BGN,TGFBR2,ITGA1,SHC1,IGF2	18249	2.32048	1.21442
1	TRUE	0.0339	6652	99	55	0.556	0.008	GO:0050789	BP	2	regulation of biological process	2	TRIM25,ITGA5,LAMB1,CD36,CAVIN1,CNN2,TEK,CAV1,BICC1,LPL,FLI1,CD34,IGFBP4,PTGIS,WIF1,PECAM1,SEMA3G,LCP1,ADCY4,CCDC80,CYP1B1,COL3A1,SLC11A1,DDR2,RGS5,ITGA8,ENG,POSTN,PEAR1,NOS3,PDGFRA,COL1A2,ADAMTS9,TNFRSF1A,CTSC,BGN,ANGPT2,ADGRA2,CDH5,ETS1,ZIC1,TGFBR2,TIE1,LUM,RBM24,NEUROD2,MMRN2,SYT15,ITGA1,SHC1,CTLA2A,IGF2,CXCL12,LGALS1,LRRC32	18249	1.5241	0.60796
1	TRUE	0.034	9365	100	72	0.72	0.008	GO:0009987	BP	2	cellular process	1	TRIM25,ITGA5,COL6A1,FKBP10,LAMB1,CD36,CAVIN1,CNN2,GGT5,TEK,CAV1,BICC1,LPL,FLI1,CD34,IGFBP4,PTGIS,WIF1,PECAM1,SEMA3G,LCP1,ADCY4,CCDC80,CYP1B1,LOX,PRPS2,COL3A1,SLC11A1,DDR2,RGS5,MRC1,ITGA8,ENG,LAMC3,POSTN,SYPL2,PEAR1,CTSK,NOS3,PDGFRA,COL1A2,ADAMTS9,TNFRSF1A,CTSC,BGN,ANGPT2,ADGRA2,CDH5,ETS1,ZIC1,TGFBR2,UBA7,TIE1,LARS2,LUM,RBM24,NEUROD2,F13A1,RCSD1,MMRN2,SYT15,ITGA1,SHC1,CTLA2A,CLEC14A,ZDHHC22,IGF2,G…	18249	1.40302	0.488535
1	TRUE	0.034	38	52	2	0.038	0.053	GO:0002042	BP	2	cell migration involved in sprouting angiogenesis	9	MMRN2,CLEC14A	18249	18.4706	4.20716
1	TRUE	0.0341	24	84	2	0.024	0.083	GO:0050999	BP	94	regulation of nitric-oxide synthase activity	2	CAV1,ENG	18249	18.1042	4.17825
1	TRUE	0.0341	531	99	9	0.091	0.017	GO:0034097	BP	2	response to cytokine	4	TRIM25,CAV1,PTGIS,COL3A1,SLC11A1,MRC1,TNFRSF1A,BGN,CXCL12	18249	3.12429	1.64353
1	TRUE	0.0341	538	98	9	0.092	0.017	GO:0051046	BP	2	regulation of secretion	2	CD36,TEK,LPL,CD34,POSTN,TNFRSF1A,SYT15,CXCL12,LRRC32	18249	3.11511	1.63928
1	TRUE	0.0341	353	98	7	0.071	0.02	GO:0051051	BP	2	negative regulation of transport	1	CD36,CNN2,CAV1,CD34,NOS3,TNFRSF1A,LRRC32	18249	3.69263	1.88465
1	TRUE	0.0341	834	99	12	0.121	0.014	GO:0018193	BP	2	peptidyl-amino acid modification	1	ITGA5,FKBP10,CD36,TEK,CAV1,PECAM1,DDR2,PDGFRA,TNFRSF1A,BGN,TGFBR2,IGF2	18249	2.65228	1.40723
1	TRUE	0.0341	27	76	2	0.026	0.074	GO:0002720	BP	2	positive regulation of cytokine production involved in immune response	1	CD36,TEK	18249	17.7865	4.15271
1	TRUE	0.0341	27	76	2	0.026	0.074	GO:0043551	BP	2	regulation of phosphatidylinositol 3-kinase activity	1	TEK,PDGFRA	18249	17.7865	4.15271
1	TRUE	0.0343	142	84	4	0.048	0.028	GO:0034329	BP	67	cell junction assembly	1	ITGA5,TEK,CAV1,CDH5	18249	6.11972	2.61347
1	TRUE	0.0343	440	80	7	0.087	0.016	GO:0048598	BP	2	embryonic morphogenesis	3	ITGA5,ITGA8,ENG,PDGFRA,ZIC1,TGFBR2,IGF2	18249	3.62906	1.8596
1	TRUE	0.0343	142	84	4	0.048	0.028	GO:0043903	BP	2	regulation of symbiosis, encompassing mutualism through parasitism	1	TRIM25,CD36,CAV1,LGALS1	18249	6.11972	2.61347
1	TRUE	0.0343	23	88	2	0.023	0.087	GO:0043537	BP	2	negative regulation of blood vessel endothelial cell migration	8	ANGPT2,MMRN2	18249	18.0326	4.17254
1	TRUE	0.0343	34	58	2	0.034	0.059	GO:0061045	BP	2	negative regulation of wound healing	3	CD34,PDGFRA	18249	18.5081	4.21009
1	TRUE	0.0343	359	97	7	0.072	0.019	GO:0033674	BP	2	positive regulation of kinase activity	3	TEK,SLC11A1,DDR2,PDGFRA,TGFBR2,ITGA1,SHC1	18249	3.66835	1.87513
1	TRUE	0.0345	74	84	3	0.036	0.041	GO:0017015	BP	2	regulation of transforming growth factor beta receptor signaling pathway	1	CAV1,ITGA8,ENG	18249	8.80743	3.13872
1	TRUE	0.0346	143	84	4	0.048	0.028	GO:0006898	BP	92	receptor-mediated endocytosis	3	CD36,CAV1,MRC1,TGFBR2	18249	6.07692	2.60334
1	TRUE	0.0346	26	80	2	0.025	0.077	GO:0060317	BP	2	cardiac epithelial to mesenchymal transition	1	ENG,TGFBR2	18249	17.5471	4.13316
1	TRUE	0.0352	75	84	3	0.036	0.04	GO:1903844	BP	2	regulation of cellular response to transforming growth factor beta stimulus	4	CAV1,ITGA8,ENG	18249	8.69	3.11936
1	TRUE	0.0352	290	92	6	0.065	0.021	GO:0050708	BP	2	regulation of protein secretion	3	CD36,TEK,LPL,CD34,POSTN,LRRC32	18249	4.10397	2.03702
1	TRUE	0.0352	38	54	2	0.037	0.053	GO:0032722	BP	2	positive regulation of chemokine production	1	LPL,POSTN	18249	17.7865	4.15271
1	TRUE	0.0354	25	84	2	0.024	0.08	GO:0001937	BP	2	negative regulation of endothelial cell proliferation	6	CAV1,ENG	18249	17.38	4.11936
1	TRUE	0.0354	167	15	2	0.133	0.012	GO:0016746	MF	31	transferase activity, transferring acyl groups	1	GGT5,F13A1	18249	14.5701	3.86493
1	TRUE	0.0355	85	76	3	0.039	0.035	GO:0001952	BP	2	regulation of cell-matrix adhesion	5	CD36,TEK,POSTN	18249	8.47477	3.08317
1	TRUE	0.0355	158	78	4	0.051	0.025	GO:0060326	BP	2	cell chemotaxis	5	ENG,PDGFRA,ITGA1,CXCL12	18249	5.92308	2.56635
1	TRUE	0.0355	277	97	6	0.062	0.022	GO:0051090	BP	2	regulation of DNA-binding transcription factor activity	1	TRIM25,CD36,PTGIS,CYP1B1,DDR2,NEUROD2	18249	4.07511	2.02684
1	TRUE	0.0356	23	92	2	0.022	0.087	GO:0046006	BP	2	regulation of activated T cell proliferation	8	IGF2,LRRC32	18249	17.2486	4.10841
1	TRUE	0.0361	67	95	3	0.032	0.045	GO:2000379	BP	2	positive regulation of reactive oxygen species metabolic process	2	CD36,CYP1B1,TGFBR2	18249	8.60126	3.10455
1	TRUE	0.0362	27	80	2	0.025	0.074	GO:2000826	BP	2	regulation of heart morphogenesis	5	ENG,TGFBR2	18249	16.8972	4.07871
1	TRUE	0.0363	563	80	8	0.1	0.014	GO:0097367	MF	39	carbohydrate derivative binding	1	LAMB1,LPL,CCDC80,PRPS2,ENG,POSTN,CTSK,TGFBR2	18249	3.24139	1.69661
1	TRUE	0.0364	74	30	2	0.067	0.027	GO:0001906	BP	98	cell killing	1	CTSC,IGF2	18249	16.4405	4.03919
1	TRUE	0.0365	29	76	2	0.026	0.069	GO:0061384	BP	135	heart trabecula morphogenesis	1	TEK,ENG	18249	16.5599	4.04962
1	TRUE	0.0365	141	87	4	0.046	0.028	GO:0030324	BP	2	lung development	4	LOX,NOS3,PDGFRA,TGFBR2	18249	5.9506	2.57303
1	TRUE	0.0365	29	76	2	0.026	0.069	GO:1903727	BP	2	positive regulation of phospholipid metabolic process	4	TEK,PDGFRA	18249	16.5599	4.04962
1	TRUE	0.0367	26	84	2	0.024	0.077	GO:1901890	BP	67	positive regulation of cell junction assembly	1	TEK,CAV1	18249	16.7115	4.06277
1	TRUE	0.0368	86	27	2	0.074	0.023	GO:0034341	BP	2	response to interferon-gamma	4	SLC11A1,MRC1	18249	15.7183	3.97438
1	TRUE	0.0368	67	98	3	0.031	0.045	GO:1900182	BP	2	positive regulation of protein localization to nucleus	1	TEK,TNFRSF1A,ZIC1	18249	8.33795	3.05969
1	TRUE	0.0368	35	62	2	0.032	0.057	GO:0042698	BP	57	ovulation cycle	1	NOS3,PDGFRA	18249	16.8194	4.07205
1	TRUE	0.0371	655	98	10	0.102	0.015	GO:0032940	BP	2	secretion by cell	2	CD36,TEK,LPL,CD34,ENG,POSTN,TNFRSF1A,SYT15,CXCL12,LRRC32	18249	2.84297	1.5074
1	TRUE	0.0374	107	23	2	0.087	0.019	GO:0071222	BP	2	cellular response to lipopolysaccharide	5	CD36,MRC1	18249	14.8306	3.8905
1	TRUE	0.0376	681	13	3	0.231	0.004	GO:0043603	BP	2	cellular amide metabolic process	1	GGT5,LARS2,RBM24	18249	6.18401	2.62854
1	TRUE	0.0377	144	87	4	0.046	0.028	GO:0030323	BP	2	respiratory tube development	4	LOX,NOS3,PDGFRA,TGFBR2	18249	5.82663	2.54266
1	TRUE	0.0381	201	98	5	0.051	0.025	GO:0050727	BP	2	regulation of inflammatory response	5	PTGIS,TNFRSF1A,CDH5,ETS1,CTLA2A	18249	4.6322	2.2117
1	TRUE	0.0382	27	84	2	0.024	0.074	GO:0043276	BP	5	anoikis	1	ITGA5,CAV1	18249	16.0926	4.00832
1	TRUE	0.0382	27	84	2	0.024	0.074	GO:0043267	BP	138	negative regulation of potassium ion transport	1	CAV1,NOS3	18249	16.0926	4.00832
1	TRUE	0.0382	38	58	2	0.034	0.053	GO:0032623	BP	2	interleukin-2 production	3	CD34,SLC11A1	18249	16.5599	4.04962
1	TRUE	0.039	460	80	7	0.087	0.015	GO:0048729	BP	2	tissue morphogenesis	3	TEK,COL3A1,ENG,NOS3,PDGFRA,TGFBR2,CXCL12	18249	3.47128	1.79547
1	TRUE	0.0391	237	84	5	0.06	0.021	GO:0050678	BP	2	regulation of epithelial cell proliferation	4	TEK,CAV1,ENG,IGF2,CXCL12	18249	4.58333	2.1964
1	TRUE	0.0395	111	23	2	0.087	0.018	GO:0071219	BP	2	cellular response to molecule of bacterial origin	4	CD36,MRC1	18249	14.2961	3.83755
1	TRUE	0.0397	656	99	10	0.101	0.015	GO:0051338	BP	2	regulation of transferase activity	1	TEK,CAV1,SLC11A1,DDR2,PDGFRA,BGN,TGFBR2,ITGA1,SHC1,IGF2	18249	2.80996	1.49055
1	TRUE	0.0398	564	98	9	0.092	0.016	GO:0019752	BP	2	carboxylic acid metabolic process	4	CD36,GGT5,CAV1,LPL,PTGIS,CYP1B1,NOS3,TNFRSF1A,LARS2	18249	2.9715	1.57119
1	TRUE	0.0398	26	89	2	0.022	0.077	GO:0046456	BP	2	icosanoid biosynthetic process	3	GGT5,PTGIS	18249	15.7727	3.97936
1	TRUE	0.0398	24	98	2	0.02	0.083	GO:0006692	BP	2	prostanoid metabolic process	4	PTGIS,TNFRSF1A	18249	15.5179	3.95586
1	TRUE	0.0398	24	98	2	0.02	0.083	GO:0006693	BP	2	prostaglandin metabolic process	5	PTGIS,TNFRSF1A	18249	15.5179	3.95586
1	TRUE	0.041	38	62	2	0.032	0.053	GO:0045776	BP	2	negative regulation of blood pressure	6	CD36,NOS3	18249	15.4915	3.95341
1	TRUE	0.041	567	82	8	0.098	0.014	GO:0000904	BP	2	cell morphogenesis involved in differentiation	4	LAMB1,TEK,PECAM1,SEMA3G,ITGA8,LAMC3,POSTN,CXCL12	18249	3.14002	1.65077
1	TRUE	0.0412	83	84	3	0.036	0.036	GO:0006639	BP	2	acylglycerol metabolic process	1	CD36,CAV1,LPL	18249	7.85241	2.97314
1	TRUE	0.0416	29	84	2	0.024	0.069	GO:0045907	BP	8	positive regulation of vasoconstriction	1	CAV1,SHC1	18249	14.9828	3.90523
1	TRUE	0.0416	564	99	9	0.091	0.016	GO:0043549	BP	2	regulation of kinase activity	2	TEK,CAV1,SLC11A1,DDR2,PDGFRA,BGN,TGFBR2,ITGA1,SHC1	18249	2.94149	1.55655
1	TRUE	0.0419	168	80	4	0.05	0.024	GO:0032147	BP	87	activation of protein kinase activity	1	SLC11A1,TGFBR2,ITGA1,SHC1	18249	5.43125	2.44128
1	TRUE	0.0419	1114	98	14	0.143	0.013	GO:0051704	BP	2	multi-organism process	1	TRIM25,LAMB1,CD36,CAV1,PTGIS,CCDC80,SLC11A1,MRC1,NOS3,ADAMTS9,TNFRSF1A,SHC1,CXCL12,LGALS1	18249	2.34022	1.22664
1	TRUE	0.0419	25	98	2	0.02	0.08	GO:0045601	BP	2	regulation of endothelial cell differentiation	3	TNFRSF1A,CDH5	18249	14.8971	3.89696
1	TRUE	0.0419	84	84	3	0.036	0.036	GO:0006638	BP	2	neutral lipid metabolic process	2	CD36,CAV1,LPL	18249	7.75893	2.95586
1	TRUE	0.0419	33	76	2	0.026	0.061	GO:0043550	BP	2	regulation of lipid kinase activity	3	TEK,PDGFRA	18249	14.5526	3.86321
1	TRUE	0.0419	135	98	4	0.041	0.03	GO:0006606	BP	2	protein import into nucleus	1	CD36,TEK,TNFRSF1A,ZIC1	18249	5.51746	2.464
1	TRUE	0.0421	28	88	2	0.023	0.071	GO:0050918	BP	2	positive chemotaxis	4	ANGPT2,CXCL12	18249	14.8125	3.88874
1	TRUE	0.0421	27	92	2	0.022	0.074	GO:0050798	BP	2	activated T cell proliferation	7	IGF2,LRRC32	18249	14.6932	3.87708
1	TRUE	0.0421	206	35	3	0.086	0.015	GO:0051146	BP	2	striated muscle cell differentiation	5	PDGFRA,RBM24,IGF2	18249	7.5932	2.92471
1	TRUE	0.0423	43	57	2	0.035	0.047	GO:0007156	BP	2	homophilic cell adhesion via plasma membrane adhesion molecules	5	ESAM,PECAM1	18249	14.8911	3.89638
1	TRUE	0.0425	30	84	2	0.024	0.067	GO:0032768	BP	94	regulation of monooxygenase activity	1	CAV1,ENG	18249	14.4833	3.85632
1	TRUE	0.0426	47	53	2	0.038	0.043	GO:0070206	BP	116	protein trimerization	1	COL6A1,COL1A2	18249	14.6519	3.87302
1	TRUE	0.0429	113	63	3	0.048	0.027	GO:0002285	BP	2	lymphocyte activation involved in immune response	5	LCP1,SLC11A1,LGALS1	18249	7.69027	2.94303
1	TRUE	0.0431	1052	84	12	0.143	0.011	GO:0044093	BP	2	positive regulation of molecular function	3	TRIM25,CD36,TEK,CAV1,SLC11A1,NOS3,PDGFRA,TGFBR2,NEUROD2,ITGA1,SHC1,IGF2	18249	2.47814	1.30926
1	TRUE	0.0431	315	92	6	0.065	0.019	GO:0002791	BP	2	regulation of peptide secretion	3	CD36,TEK,LPL,CD34,POSTN,LRRC32	18249	3.77826	1.91772
1	TRUE	0.0438	98	76	3	0.039	0.031	GO:0048015	BP	2	phosphatidylinositol-mediated signaling	5	TEK,PEAR1,PDGFRA	18249	7.35056	2.87785
1	TRUE	0.0438	38	66	2	0.03	0.053	GO:0004252	MF	11	serine-type endopeptidase activity	4	CTSC,RHBDL2	18249	14.5526	3.86321
1	TRUE	0.044	809	72	9	0.125	0.011	GO:0045944	BP	18	positive regulation of transcription by RNA polymerase II	1	FLI1,SLC11A1,ITGA8,ENG,ETS1,ZIC1,LUM,NEUROD2,IGF2	18249	2.81968	1.49553
1	TRUE	0.044	582	98	9	0.092	0.015	GO:0044255	BP	2	cellular lipid metabolic process	1	CD36,GGT5,TEK,CAV1,LPL,PTGIS,CYP1B1,PDGFRA,TNFRSF1A	18249	2.8796	1.52587
1	TRUE	0.0443	76	97	3	0.031	0.039	GO:0004713	MF	42	protein tyrosine kinase activity	1	TEK,DDR2,PDGFRA	18249	7.42634	2.89265
1	TRUE	0.0444	88	84	3	0.036	0.034	GO:0051701	BP	30	interaction with host	1	TRIM25,CAV1,LGALS1	18249	7.40625	2.88874
1	TRUE	0.0444	93	80	3	0.037	0.032	GO:0003279	BP	2	cardiac septum development	3	ENG,NOS3,TGFBR2	18249	7.35847	2.87941
1	TRUE	0.0444	52	50	2	0.04	0.038	GO:0007229	BP	2	integrin-mediated signaling pathway	4	ITGA5,COL3A1	18249	14.0377	3.81123
1	TRUE	0.0444	140	98	4	0.041	0.029	GO:0051170	BP	2	import into nucleus	1	CD36,TEK,TNFRSF1A,ZIC1	18249	5.32041	2.41154
1	TRUE	0.0446	33	80	2	0.025	0.061	GO:0005160	MF	3	transforming growth factor beta receptor binding	3	ENG,TGFBR2	18249	13.825	3.78921
1	TRUE	0.0452	1248	98	15	0.153	0.012	GO:0051049	BP	2	regulation of transport	3	CD36,CNN2,TEK,CAV1,LPL,CD34,LCP1,SLC11A1,POSTN,NOS3,TNFRSF1A,ZIC1,SYT15,CXCL12,LRRC32	18249	2.23815	1.16231
1	TRUE	0.0453	100	76	3	0.039	0.03	GO:0048017	BP	2	inositol lipid-mediated signaling	4	TEK,PEAR1,PDGFRA	18249	7.20355	2.84871
1	TRUE	0.046	45	58	2	0.034	0.044	GO:1903035	BP	2	negative regulation of response to wounding	2	CD34,PDGFRA	18249	13.9839	3.8057
1	TRUE	0.0461	176	80	4	0.05	0.023	GO:0048738	BP	2	cardiac muscle tissue development	5	ENG,PDGFRA,ADAMTS9,TGFBR2	18249	5.18438	2.37417
1	TRUE	0.0461	129	23	2	0.087	0.016	GO:0071216	BP	2	cellular response to biotic stimulus	3	CD36,MRC1	18249	12.3013	3.62074
1	TRUE	0.0463	34	80	2	0.025	0.059	GO:0048701	BP	41	embryonic cranial skeleton morphogenesis	1	PDGFRA,TGFBR2	18249	13.4184	3.74614
1	TRUE	0.0463	30	89	2	0.022	0.067	GO:0007566	BP	2	embryo implantation	4	LAMB1,PTGIS	18249	13.6697	3.77291
1	TRUE	0.0463	3120	46	16	0.348	0.005	GO:0044267	BP	2	cellular protein metabolic process	3	ITGA5,FKBP10,CD36,IGFBP4,PECAM1,SLC11A1,CTSK,PDGFRA,CTSC,LARS2,RBM24,F13A1,ITGA1,SHC1,CTLA2A,IGF2	18249	2.03445	1.02464
1	TRUE	0.0466	1721	99	19	0.192	0.011	GO:0065009	BP	2	regulation of molecular function	2	TRIM25,CD36,TEK,CAV1,PTGIS,PECAM1,ADCY4,CYP1B1,SLC11A1,DDR2,ENG,NOS3,PDGFRA,BGN,TGFBR2,NEUROD2,ITGA1,SHC1,IGF2	18249	2.03506	1.02507
1	TRUE	0.0466	272	80	5	0.062	0.018	GO:0060562	BP	2	epithelial tube morphogenesis	4	TEK,ENG,PDGFRA,TGFBR2,CXCL12	18249	4.19324	2.06807
1	TRUE	0.0466	1271	72	12	0.167	0.009	GO:0045935	BP	2	positive regulation of nucleobase-containing compound metabolic process	2	FLI1,SLC11A1,ITGA8,ENG,NOS3,ETS1,ZIC1,LUM,RBM24,NEUROD2,SHC1,IGF2	18249	2.393	1.25882
1	TRUE	0.0476	162	87	4	0.046	0.025	GO:0060541	BP	2	respiratory system development	4	LOX,NOS3,PDGFRA,TGFBR2	18249	5.17923	2.37274
1	TRUE	0.0479	33	84	2	0.024	0.061	GO:0016504	MF	111	peptidase activator activity	1	CAV1,CTSC	18249	13.1667	3.71882
1	TRUE	0.0482	845	82	10	0.122	0.012	GO:0032989	BP	2	cellular component morphogenesis	3	LAMB1,TEK,PECAM1,SEMA3G,ITGA8,LAMC3,POSTN,PDGFRA,ITGA1,CXCL12	18249	2.63371	1.3971
1	TRUE	0.0482	327	92	6	0.065	0.018	GO:0002694	BP	2	regulation of leukocyte activation	4	CAV1,TGFBR2,CTLA2A,IGF2,LGALS1,LRRC32	18249	3.63961	1.86378
1	TRUE	0.0482	1125	72	11	0.153	0.01	GO:0051254	BP	2	positive regulation of RNA metabolic process	3	FLI1,SLC11A1,ITGA8,ENG,ETS1,ZIC1,LUM,RBM24,NEUROD2,SHC1,IGF2	18249	2.47826	1.30933
1	TRUE	0.0484	149	95	4	0.042	0.027	GO:0000302	BP	2	response to reactive oxygen species	4	CD36,CYP1B1,NOS3,PDGFRA	18249	5.15691	2.36651
1	TRUE	0.0485	104	76	3	0.039	0.029	GO:0051896	BP	2	regulation of protein kinase B signaling	5	TEK,ENG,IGF2	18249	6.92649	2.79213
1	TRUE	0.0486	496	80	7	0.087	0.014	GO:0060322	BP	2	head development	3	LAMB1,COL3A1,PDGFRA,ZIC1,TGFBR2,NEUROD2,CXCL12	18249	3.21933	1.68676
1	TRUE	0.0487	86	33	2	0.061	0.023	GO:0010906	BP	81	regulation of glucose metabolic process	1	IGFBP4,IGF2	18249	12.8605	3.68487
1	TRUE	0.0496	705	98	10	0.102	0.014	GO:0051050	BP	2	positive regulation of transport	2	CD36,TEK,CAV1,LPL,CD34,SLC11A1,POSTN,TNFRSF1A,ZIC1,CXCL12	18249	2.64134	1.40127
1	TRUE	0.0497	43	65	2	0.031	0.047	GO:0003229	BP	2	ventricular cardiac muscle tissue development	6	ENG,ADAMTS9	18249	13.0583	3.7069
1	TRUE	0.0497	172	84	4	0.048	0.023	GO:0051251	BP	2	positive regulation of lymphocyte activation	1	CAV1,TGFBR2,IGF2,LGALS1	18249	5.05233	2.33695
1	TRUE	0.0497	36	80	2	0.025	0.056	GO:0060412	BP	2	ventricular septum morphogenesis	1	NOS3,TGFBR2	18249	12.6729	3.66368

[truncated: 12 more sheets: Cluster10, Cluster11, Cluster12, Cluster13, Cluster14, Cluster15, Cluster16, Cluster17, Cluster18, Cluster19, Cluster20, Cluster21]
