# Supplementary material for: Autism-linked Cullin3 germline haploinsufficiency impacts cytoskeletal dynamics and cortical neurogenesis through RhoA signaling
Source: Mol Psychiatry. 2021 Mar 16;26(7):3586–613. doi: 10.1038/s41380-021-01052-x (PMC8443683; doi:10.1038/s41380-021-01052-x)
Supplement: Supplementary file 8 — Supplementary table S8 [file 41380_2021_1052_MOESM8_ESM.xlsx]

## Sheet: Readme_S8
Table S8. Differentially expressed proteins (DEPs) in embryonic, early postnatal and adult cortex and cerebellum.
1. All spreadsheets are sorted by "adjusted.P.value", column F

## Sheet: Cortex-DEP-Embryonic
Protein_ID	Gene_name	Description	logFC	AveExpr	t	P.Value	adj.P.Val	B
Q9JLV5	Cul3	Cullin-3 (CUL-3)	-0.944895	21.2957	-47.2725	2.48e-10	1.17e-06	11.7383
P46660	Ina	Alpha-internexin (Alpha-Inx) (66 kDa neurofilament protein) (NF-66) (Neurofilament-66)	0.733261	23.9597	26.9997	1.43e-08	3.39e-05	9.75556
Q60932	Vdac1	Voltage-dependent anion-selective channel protein 1 (VDAC-1) (mVDAC1) (Outer mitochondrial membrane protein porin 1) (Plasmalemmal porin) (Voltage-dependent anion-selective channel protein 5) (VDAC-5) (mVDAC5)	0.392569	22.2572	17.0822	3.84e-07	0.000605336	7.25709
Q9CQS2	Nop10	H/ACA ribonucleoprotein complex subunit 3 (Nucleolar protein 10) (Nucleolar protein family A member 3) (snoRNP protein NOP10)	0.529289	12.3089	15.2103	8.75e-07	0.000677114	6.52533
Q91XL9	Osbpl1a	Oxysterol-binding protein-related protein 1 (ORP-1) (OSBP-related protein 1)	-0.512014	19.0322	-15.1611	8.96e-07	0.000677114	6.50449
Q8QZZ7	Tprkb	EKC/KEOPS complex subunit Tprkb (PRPK-binding protein) (TP53RK-binding protein)	0.324263	16.0594	15.1316	9.08e-07	0.000677114	6.49193
Q6IQX8	Znf219	Zinc finger protein 219	0.572584	14.4116	14.924	1e-06	0.000677114	6.40272
P62983	Rps27a	Ubiquitin-40S ribosomal protein S27a (Ubiquitin carboxyl extension protein 80) [Cleaved into: Ubiquitin; 40S ribosomal protein S27a]	0.275735	22.2977	13.6542	1.88e-06	0.000926731	5.8196
Q8BW22	Ss18l1	Calcium-responsive transactivator (SS18-like protein 1)	0.265997	18.2836	13.2347	2.34e-06	0.000926731	5.61175
Q91VR8	Brk1	Protein BRICK1 (BRK1)	-0.400108	19.1415	-13.2007	2.38e-06	0.000926731	5.59454
Q9WUA6	Akt3	RAC-gamma serine/threonine-protein kinase (EC 2.7.11.1) (Protein kinase Akt-3) (Protein kinase B gamma) (PKB gamma) (RAC-PK-gamma)	-0.255837	20.4556	-13.1405	2.46e-06	0.000926731	5.56395
Q91X97	Ncald	Neurocalcin-delta	-0.691317	18.7959	-12.908	2.78e-06	0.000926731	5.44415
Q3UHB1	Nt5dc3	5'-nucleotidase domain-containing protein 3 (EC 3.1.3.-) (GRP94-neighboring nucleotidase)	-0.454106	18.9998	-12.7622	3.02e-06	0.000926731	5.3677
P20152	Vim	Vimentin	0.472019	26.3042	12.7034	3.11e-06	0.000926731	5.33661
Q8CJH3	Plxnb1	Plexin-B1	0.26361	19.7026	12.6098	3.28e-06	0.000926731	5.28669
Q8R0Y6	Aldh1l1	Cytosolic 10-formyltetrahydrofolate dehydrogenase (10-FTHFDH) (FDH) (EC 1.5.1.6) (Aldehyde dehydrogenase family 1 member L1)	-0.660236	21.0873	-12.5998	3.3e-06	0.000926731	5.28135
O08739	Ampd3	AMP deaminase 3 (EC 3.5.4.6) (AMP deaminase H-type) (AMP deaminase isoform E) (Heart-type AMPD)	-0.385333	15.9184	-12.5832	3.33e-06	0.000926731	5.27241
Q9QXM1	Jmy	Junction-mediating and -regulatory protein	-0.263216	19.0152	-12.2898	3.93e-06	0.00098083	5.11265
P07309	Ttr	Transthyretin (Prealbumin)	-0.704884	22.5085	-12.2323	4.06e-06	0.00098083	5.08082
O54962	Banf1	Barrier-to-autointegration factor (Breakpoint cluster region protein 1) (LAP2-binding protein 1) [Cleaved into: Barrier-to-autointegration factor, N-terminally processed]	-0.467916	18.079	-12.1946	4.14e-06	0.00098083	5.05984
O08967	Cyth3	Cytohesin-3 (ARF nucleotide-binding site opener 3) (Protein ARNO3) (General receptor of phosphoinositides 1) (Grp1) (PH, SEC7 and coiled-coil domain-containing protein 3) (CLM3) (SEC7 homolog C) (mSec7-3)	-0.510076	17.8859	-11.7849	5.26e-06	0.0011113	4.82697
P53996	Cnbp	Cellular nucleic acid-binding protein (CNBP) (Zinc finger protein 9)	0.483841	19.021	11.7426	5.39e-06	0.0011113	4.80243
P97868	Rbbp6	E3 ubiquitin-protein ligase RBBP6 (EC 2.3.2.27) (Proliferation potential-related protein) (Protein P2P-R) (RING-type E3 ubiquitin transferase RBBP6) (Retinoblastoma-binding protein 6) (p53-associated cellular protein of testis)	0.222747	19.0792	11.7401	5.4e-06	0.0011113	4.80098
Q3V038	Ttc9	Tetratricopeptide repeat protein 9A (TPR repeat protein 9A)	-0.261066	17.9321	-11.6265	5.78e-06	0.00112385	4.73444
Q8CHW4	Eif2b5	Translation initiation factor eIF-2B subunit epsilon (eIF-2B GDP-GTP exchange factor subunit epsilon)	-0.244353	20.1117	-11.5815	5.94e-06	0.00112385	4.70786
P05132	Prkaca	cAMP-dependent protein kinase catalytic subunit alpha (PKA C-alpha) (EC 2.7.11.11)	-0.276076	21.162	-11.1413	7.77e-06	0.00125041	4.44174
Q52KI8	Srrm1	Serine/arginine repetitive matrix protein 1 (Plenty-of-prolines 101)	0.454033	18.9634	11.1201	7.87e-06	0.00125041	4.42861
Q80TL4	Phf24	PHD finger protein 24	-0.272591	18.9417	-11.0807	8.07e-06	0.00125041	4.40419
Q64314	Cd34	Hematopoietic progenitor cell antigen CD34 (CD antigen CD34)	-0.51766	16.0208	-11.0196	8.38e-06	0.00125041	4.3661
O89086	Rbm3	RNA-binding protein 3 (RNA-binding motif protein 3)	0.212213	22.5159	11.008	8.44e-06	0.00125041	4.35881
O08677	Kng1	Kininogen-1 [Cleaved into: Kininogen-1 heavy chain; Bradykinin; Kininogen-1 light chain]	-0.653346	18.462	-10.9563	8.72e-06	0.00125041	4.32637
P59999	Arpc4	Actin-related protein 2/3 complex subunit 4 (Arp2/3 complex 20 kDa subunit) (p20-ARC)	-0.213488	22.5703	-10.9244	8.9e-06	0.00125041	4.30623
Q9D0T1	Snu13	NHP2-like protein 1 (Fertilization antigen 1) (FA-1) (High mobility group-like nuclear protein 2 homolog 1) (Sperm-specific antigen 1) (U4/U6.U5 small nuclear ribonucleoprotein SNU13) (U4/U6.U5 tri-snRNP 15.5 kDa protein) [Cleaved into: NHP2-like protein 1, N-terminally processed]	0.327596	20.8889	10.9156	8.95e-06	0.00125041	4.30066
O35737	Hnrnph1	Heterogeneous nuclear ribonucleoprotein H (hnRNP H) [Cleaved into: Heterogeneous nuclear ribonucleoprotein H, N-terminally processed]	0.263025	22.131	10.9095	8.98e-06	0.00125041	4.29681
Q91YI4	Arrb2	Beta-arrestin-2 (Arrestin beta-2)	-0.618883	15.373	-10.7892	9.7e-06	0.00126569	4.22025
Q9CWY3	Setd6	N-lysine methyltransferase SETD6 (EC 2.1.1.-) (SET domain-containing protein 6)	-0.585645	13.6952	-10.7548	9.91e-06	0.00126569	4.1982
D3YXK1	Samd1	Atherin (Sterile alpha motif domain-containing protein 1) (SAM domain-containing protein 1)	0.33774	14.6137	10.7273	1.01e-05	0.00126569	4.18049
P31650	Slc6a11	Sodium- and chloride-dependent GABA transporter 3 (GAT-3) (Sodium- and chloride-dependent GABA transporter 4) (GAT-4) (Solute carrier family 6 member 11)	-0.409899	18.45	-10.7162	1.02e-05	0.00126569	4.17337
P10630	Eif4a2	Eukaryotic initiation factor 4A-II (eIF-4A-II) (eIF4A-II) (EC 3.6.4.13) (ATP-dependent RNA helicase eIF4A-2)	-0.226201	23.035	-10.5225	1.15e-05	0.00137779	4.04715
Q61247	Serpinf2	Alpha-2-antiplasmin (Alpha-2-AP) (Alpha-2-plasmin inhibitor) (Alpha-2-PI) (Serpin F2)	-0.890275	16.1128	-10.4709	1.19e-05	0.00137779	4.01314
Q64324	Stxbp2	Syntaxin-binding protein 2 (MUSEC1) (Protein unc-18 homolog 2) (Munc18-2) (Unc18-2) (Protein unc-18 homolog B) (Unc-18B)	0.23742	16.1214	10.4688	1.19e-05	0.00137779	4.01177
P58283	Rnf216	E3 ubiquitin-protein ligase RNF216 (EC 2.3.2.27) (RING finger protein 216) (RING-type E3 ubiquitin transferase RNF216) (Triad domain-containing protein 3) (UbcM4-interacting protein 83) (Ubiquitin-conjugating enzyme 7-interacting protein 1)	0.381601	14.2788	10.2738	1.36e-05	0.00153049	3.88144
Q9CPQ8	Atp5mg	ATP synthase subunit g, mitochondrial (ATPase subunit g) (ATP synthase membrane subunit g)	-0.252917	21.5273	-10.1868	1.44e-05	0.00158478	3.8224
Q8C6A8	Bhlhe22	Class E basic helix-loop-helix protein 22 (bHLHe22) (Class B basic helix-loop-helix protein 5) (bHLHb5) (Protein BETA3)	0.309303	17.5718	9.94899	1.69e-05	0.00179393	3.65839
Q9JIX8	Acin1	Apoptotic chromatin condensation inducer in the nucleus (Acinus)	0.18503	19.8486	9.908	1.74e-05	0.00179393	3.62971
Q8VCZ6	Sgsm3	Small G protein signaling modulator 3 (RUN and TBC1 domain-containing protein 3)	0.342939	14.8609	9.85533	1.81e-05	0.00179393	3.59265
P10649	Gstm1	Glutathione S-transferase Mu 1 (EC 2.5.1.18) (GST 1-1) (GST class-mu 1) (Glutathione S-transferase GT8.7) (pmGT10)	-0.333711	19.1655	-9.81156	1.86e-05	0.00179393	3.56171
P02772	Afp	Alpha-fetoprotein (Alpha-1-fetoprotein) (Alpha-fetoglobulin)	-0.539251	25.1363	-9.80213	1.87e-05	0.00179393	3.55503
Q5DW34	Ehmt1	Histone-lysine N-methyltransferase EHMT1 (EC 2.1.1.-) (EC 2.1.1.43) (Euchromatic histone-lysine N-methyltransferase 1) (Eu-HMTase1) (G9a-like protein 1) (GLP) (GLP1) (Lysine N-methyltransferase 1D)	0.22037	18.3146	9.79874	1.88e-05	0.00179393	3.55262
Q6ZQ73	Cand2	Cullin-associated NEDD8-dissociated protein 2 (Cullin-associated and neddylation-dissociated protein 2) (TBP-interacting protein of 120 kDa B) (TBP-interacting protein 120B) (p120 CAND2)	0.263855	20.1729	9.78567	1.9e-05	0.00179393	3.54334
Q99LH1	Gnl2	Nucleolar GTP-binding protein 2	0.179603	17.2218	9.6742	2.05e-05	0.00187452	3.46366
Q60930	Vdac2	Voltage-dependent anion-selective channel protein 2 (VDAC-2) (mVDAC2) (Outer mitochondrial membrane protein porin 2) (Voltage-dependent anion-selective channel protein 6) (VDAC-6) (mVDAC6)	0.375191	22.1116	9.65049	2.08e-05	0.00187452	3.44659
Q99J47	Dhrs7b	Dehydrogenase/reductase SDR family member 7B (EC 1.1.-.-) (Short-chain dehydrogenase/reductase family 32C member 1)	0.257075	18.1233	9.61179	2.14e-05	0.00187452	3.41863
Q80UW5	Cdc42bpg	Serine/threonine-protein kinase MRCK gamma (EC 2.7.11.1) (CDC42-binding protein kinase gamma) (DMPK-like gamma) (Myotonic dystrophy kinase-related CDC42-binding kinase gamma) (MRCK gamma) (Myotonic dystrophy protein kinase-like gamma) (Myotonic dystrophy protein kinase-like alpha)	-0.49128	11.6118	-9.6061	2.15e-05	0.00187452	3.41452
Q9CYW4	Hdhd3	Haloacid dehalogenase-like hydrolase domain-containing protein 3	-0.284452	16.5945	-9.57376	2.2e-05	0.00187452	3.39105
Q920E5	Fdps	Farnesyl pyrophosphate synthase (FPP synthase) (FPS) (EC 2.5.1.10) ((2E,6E)-farnesyl diphosphate synthase) (Cholesterol-regulated 39 kDa protein) (CR 39) (Dimethylallyltranstransferase) (EC 2.5.1.1) (Farnesyl diphosphate synthase) (Geranyltranstransferase)	-0.225182	23.8863	-9.55017	2.24e-05	0.00187452	3.37388
P47740	Aldh3a2	Fatty aldehyde dehydrogenase (EC 1.2.1.3) (Aldehyde dehydrogenase 3) (Aldehyde dehydrogenase family 3 member A2)	0.256386	19.5052	9.53625	2.26e-05	0.00187452	3.36373
P62627	Dynlrb1	Dynein light chain roadblock-type 1 (Dynein light chain 2A, cytoplasmic)	-0.401773	19.6126	-9.51319	2.3e-05	0.00187452	3.34688
Q6VNS1	Ntrk3	NT-3 growth factor receptor (EC 2.7.10.1) (GP145-TrkC) (Trk-C) (Neurotrophic tyrosine kinase receptor type 3) (TrkC tyrosine kinase)	0.315787	18.3186	9.45421	2.4e-05	0.00192231	3.3036
Q7TSJ2	Map6	Microtubule-associated protein 6 (MAP-6) (Stable tubule-only polypeptide) (STOP)	-0.305034	21.4138	-9.30449	2.67e-05	0.00204729	3.19248
P97427	Crmp1	Dihydropyrimidinase-related protein 1 (DRP-1) (Collapsin response mediator protein 1) (CRMP-1) (Unc-33-like phosphoprotein 3) (ULIP-3)	-0.177239	26.451	-9.29663	2.69e-05	0.00204729	3.1866
Q6P5H2	Nes	Nestin	0.331619	24.2252	9.29086	2.7e-05	0.00204729	3.18227
Q62059	Vcan	Versican core protein (Chondroitin sulfate proteoglycan core protein 2) (Chondroitin sulfate proteoglycan 2) (Large fibroblast proteoglycan) (PG-M)	-0.188194	21.3957	-9.27672	2.73e-05	0.00204729	3.17166
P06801	Me1	NADP-dependent malic enzyme (NADP-ME) (EC 1.1.1.40) (Malic enzyme 1)	-0.467881	19.2924	-9.18569	2.91e-05	0.00215446	3.10301
Q8C754	Vps52	Vacuolar protein sorting-associated protein 52 homolog	-0.204443	19.8474	-9.10908	3.08e-05	0.00224492	3.0447
Q9ERD7	Tubb3	Tubulin beta-3 chain	-0.182041	27.119	-9.05895	3.2e-05	0.0022714	3.00629
Q8CJ67	Stau2	Double-stranded RNA-binding protein Staufen homolog 2	-0.20066	19.6675	-9.05258	3.22e-05	0.0022714	3.00139
Q791T5	Mtch1	Mitochondrial carrier homolog 1 (Mitochondrial carrier-like protein 1)	0.185794	19.8984	9.01572	3.31e-05	0.00230051	2.97298
Q8K4X7	Agpat4	1-acyl-sn-glycerol-3-phosphate acyltransferase delta (EC 2.3.1.51) (1-acylglycerol-3-phosphate O-acyltransferase 4) (1-AGP acyltransferase 4) (1-AGPAT 4) (Lysophosphatidic acid acyltransferase delta) (LPAAT-delta)	0.592518	15.978	8.96487	3.43e-05	0.00230538	2.9336
P48678	Lmna	Prelamin-A/C [Cleaved into: Lamin-A/C]	0.525576	15.2259	8.92884	3.53e-05	0.00230538	2.90557
Q8VE18	Smg8	Protein SMG8 (Protein smg-8 homolog)	0.211623	17.0361	8.92496	3.54e-05	0.00230538	2.90254
Q80W00	Ppp1r10	Serine/threonine-protein phosphatase 1 regulatory subunit 10 (MHC class I region proline-rich protein CAT53)	0.233882	19.6753	8.92026	3.55e-05	0.00230538	2.89888
P08551	Nefl	Neurofilament light polypeptide (NF-L) (68 kDa neurofilament protein) (Neurofilament triplet L protein)	0.318852	20.6782	8.91752	3.56e-05	0.00230538	2.89674
O35709	Enc1	Ectoderm-neural cortex protein 1 (ENC-1)	-0.441122	18.5352	-8.88033	3.66e-05	0.00230538	2.86765
P08553	Nefm	Neurofilament medium polypeptide (NF-M) (160 kDa neurofilament protein) (Neurofilament 3) (Neurofilament triplet M protein)	0.396482	22.5892	8.83492	3.79e-05	0.00230538	2.83197
Q8R3D1	Tbc1d13	TBC1 domain family member 13	-0.193087	18.9472	-8.81563	3.84e-05	0.00230538	2.81676
P48381	Rfx3	Transcription factor RFX3 (Regulatory factor X 3)	0.358852	17.1438	8.81261	3.85e-05	0.00230538	2.81438
Q7TMW6	Ciao3	Cytosolic iron-sulfur assembly component 3 (Cytosolic Fe-S cluster assembly factor NARFL) (Iron-only hydrogenase-like protein 1) (IOP1) (Nuclear prelamin A recognition factor-like protein)	-0.253193	15.7869	-8.79167	3.92e-05	0.00230538	2.79782
P31786	Dbi	Acyl-CoA-binding protein (ACBP) (Diazepam-binding inhibitor) (DBI) (Endozepine) (EP)	-0.533826	23.7479	-8.78967	3.92e-05	0.00230538	2.79624
Q8BH74	Nup107	Nuclear pore complex protein Nup107 (107 kDa nucleoporin) (Nucleoporin Nup107)	0.261514	19.1993	8.77328	3.97e-05	0.00230538	2.78325
Q8HW98	Iglon5	IgLON family member 5	-0.224681	14.925	-8.72273	4.13e-05	0.00230538	2.74304
P45952	Acadm	Medium-chain specific acyl-CoA dehydrogenase, mitochondrial (MCAD) (EC 1.3.8.7)	0.208334	19.7099	8.72026	4.14e-05	0.00230538	2.74107
Q921I1	Tf	Serotransferrin (Transferrin) (Beta-1 metal-binding globulin) (Siderophilin)	-0.696314	23.9591	-8.71563	4.15e-05	0.00230538	2.73738
P24638	Acp2	Lysosomal acid phosphatase (LAP) (EC 3.1.3.2)	0.279104	17.797	8.69809	4.21e-05	0.00230538	2.72336
Q3UHD6	Snx27	Sorting nexin-27	-0.381735	20.9015	-8.6942	4.22e-05	0.00230538	2.72025
Q6PGF7	Exoc8	Exocyst complex component 8 (Exocyst complex 84 kDa subunit)	-0.173889	20.4789	-8.69123	4.23e-05	0.00230538	2.71788
Q9CQW1	Ykt6	Synaptobrevin homolog YKT6 (EC 2.3.1.-)	-0.200469	22.5562	-8.67112	4.3e-05	0.00230538	2.70176
P07724	Alb	Serum albumin	-0.747463	25.9177	-8.66539	4.32e-05	0.00230538	2.69716
P14576	Srp54	Signal recognition particle 54 kDa protein (SRP54)	-0.162972	21.1437	-8.64658	4.38e-05	0.00230538	2.68205
Q8BHC1	Rab39b	Ras-related protein Rab-39B	-0.256553	17.8516	-8.60908	4.51e-05	0.00230538	2.65182
Q9CPP6	Ndufa5	NADH dehydrogenase [ubiquinone] 1 alpha subcomplex subunit 5 (Complex I subunit B13) (Complex I-13kD-B) (CI-13kD-B) (NADH-ubiquinone oxidoreductase 13 kDa-B subunit)	-0.183805	19.5639	-8.59389	4.56e-05	0.00230538	2.63954
Q8BG18	Necab1	N-terminal EF-hand calcium-binding protein 1 (EF-hand calcium-binding protein 1)	-0.788336	17.2078	-8.57856	4.62e-05	0.00230538	2.62712
Q6ZPT1	Klhl9	Kelch-like protein 9	0.340434	16.6246	8.56444	4.67e-05	0.00230538	2.61567
O54950	Prkag1	5'-AMP-activated protein kinase subunit gamma-1 (AMPK gamma1) (AMPK subunit gamma-1) (AMPKg)	-0.397151	18.3821	-8.55352	4.71e-05	0.00230538	2.6068
Q9Z2H2	Rgs6	Regulator of G-protein signaling 6 (RGS6)	-0.52369	17.0533	-8.552	4.71e-05	0.00230538	2.60557
P12960	Cntn1	Contactin-1 (Neural cell surface protein F3)	-0.287528	20.2737	-8.54067	4.76e-05	0.00230538	2.59635
Q149F1	Rpusd2	RNA pseudouridylate synthase domain-containing protein 2	0.469332	17.0139	8.52602	4.81e-05	0.00230538	2.58441
A2ALS5	Rap1gap	Rap1 GTPase-activating protein 1 (Rap1GAP) (Rap1GAP1) (ARPP-90)	-0.523729	16.7683	-8.5046	4.89e-05	0.00230538	2.56693
P55012	Slc12a2	Solute carrier family 12 member 2 (Basolateral Na-K-Cl symporter) (Bumetanide-sensitive sodium-(potassium)-chloride cotransporter 1)	0.169914	18.162	8.48599	4.96e-05	0.00230538	2.5517
Q5SS80	Dhrs13	Dehydrogenase/reductase SDR family member 13 (EC 1.1.-.-) (Short chain dehydrogenase/reductase family 7C member 5)	0.437207	16.2419	8.4776	5e-05	0.00230538	2.54483
P50543	S100a11	Protein S100-A11 (Calgizzarin) (Endothelial monocyte-activating polypeptide) (EMAP) (Protein S100-C) (S100 calcium-binding protein A11)	-0.401691	16.3599	-8.46632	5.04e-05	0.00230538	2.53558
Q8VHY0	Cspg4	Chondroitin sulfate proteoglycan 4 (Chondroitin sulfate proteoglycan NG2) (Proteoglycan AN2)	-0.199133	18.2455	-8.45802	5.08e-05	0.00230538	2.52876
P60335	Pcbp1	Poly(rC)-binding protein 1 (Alpha-CP1) (Heterogeneous nuclear ribonucleoprotein E1) (hnRNP E1)	0.181404	23.1125	8.44959	5.11e-05	0.00230538	2.52183
Q7M6Z0	Rtn4rl2	Reticulon-4 receptor-like 2 (Nogo receptor-like 3) (Nogo-66 receptor homolog 1) (Nogo-66 receptor-related protein 2) (NgR2)	0.195563	17.0269	8.43847	5.15e-05	0.00230538	2.51268
P01027	C3	Complement C3 (HSE-MSF) [Cleaved into: Complement C3 beta chain; C3-beta-c (C3bc); Complement C3 alpha chain; C3a anaphylatoxin; Acylation stimulating protein (ASP) (C3adesArg); Complement C3b alpha' chain; Complement C3c alpha' chain fragment 1; Complement C3dg fragment; Complement C3g fragment; Complement C3d fragment; Complement C3f fragment; Complement C3c alpha' chain fragment 2]	-0.788342	17.1	-8.43574	5.17e-05	0.00230538	2.51043
Q3UHL1	Camkv	CaM kinase-like vesicle-associated protein	-0.343574	20.2966	-8.42806	5.2e-05	0.00230538	2.5041
Q80ZF8	Adgrb3	Adhesion G protein-coupled receptor B3 (Brain-specific angiogenesis inhibitor 3)	-0.290207	17.5088	-8.41989	5.23e-05	0.00230538	2.49736
Q69ZA1	Cdk13	Cyclin-dependent kinase 13 (EC 2.7.11.22) (EC 2.7.11.23) (CDC2-related protein kinase 5) (Cell division cycle 2-like protein kinase 5) (Cell division protein kinase 13)	0.214936	18.0617	8.40024	5.31e-05	0.00230538	2.48113
Q8R1S4	Mtss1	Protein MTSS 1 (Metastasis suppressor protein 1) (Missing in metastasis protein)	0.30029	16.8415	8.39345	5.34e-05	0.00230538	2.47552
Q9WU00	Nrf1	Nuclear respiratory factor 1 (NRF-1) (Alpha palindromic-binding protein) (Alpha-pal)	-0.323907	16.4597	-8.3896	5.36e-05	0.00230538	2.47233
Q9CYN9	Atp6ap2	Renin receptor (ATPase H(+)-transporting lysosomal accessory protein 2) (ATPase H(+)-transporting lysosomal-interacting protein 2) (Renin/prorenin receptor)	0.332501	16.6204	8.36531	5.46e-05	0.00230898	2.45219
Q6WVG3	Kctd12	BTB/POZ domain-containing protein KCTD12 (Pfetin) (Predominantly fetal expressed T1 domain)	-0.432184	22.0092	-8.3486	5.54e-05	0.00230898	2.4383
Q8C569	Fam118b	Protein FAM118B	-0.233657	16.6022	-8.34292	5.56e-05	0.00230898	2.43358
P63040	Cplx1	Complexin-1 (921-S) (Complexin I) (CPX I) (Synaphin-2)	-0.683158	16.7381	-8.34119	5.57e-05	0.00230898	2.43214
Q61048	Wbp4	WW domain-binding protein 4 (WBP-4) (Formin-binding protein 21) (WW domain-containing-binding protein 4)	0.165533	17.8318	8.33192	5.61e-05	0.00230898	2.42441
Q01237	Hmgcr	3-hydroxy-3-methylglutaryl-coenzyme A reductase (HMG-CoA reductase) (EC 1.1.1.34)	-0.314066	18.8269	-8.32025	5.66e-05	0.00231055	2.41469
Q07113	Igf2r	Cation-independent mannose-6-phosphate receptor (CI Man-6-P receptor) (CI-MPR) (M6PR) (300 kDa mannose 6-phosphate receptor) (MPR 300) (Insulin-like growth factor 2 receptor) (Insulin-like growth factor II receptor) (IGF-II receptor) (M6P/IGF2 receptor) (M6P/IGF2R) (CD antigen CD222)	0.19813	20.0815	8.29958	5.76e-05	0.00232909	2.39741
Q8BIQ5	Cstf2	Cleavage stimulation factor subunit 2 (CF-1 64 kDa subunit) (Cleavage stimulation factor 64 kDa subunit) (CSTF 64 kDa subunit) (CstF-64)	0.176837	21.1951	8.25926	5.95e-05	0.00236238	2.36361
P14824	Anxa6	Annexin A6 (67 kDa calelectrin) (Annexin VI) (Annexin-6) (Calphobindin-II) (CPB-II) (Chromobindin-20) (Lipocortin VI) (Protein III) (p68) (p70)	-0.224053	22.0827	-8.25783	5.95e-05	0.00236238	2.36241
Q922U1	Prpf3	U4/U6 small nuclear ribonucleoprotein Prp3 (Pre-mRNA-splicing factor 3)	0.336484	19.7363	8.25047	5.99e-05	0.00236238	2.35622
Q9WVR4	Fxr2	Fragile X mental retardation syndrome-related protein 2	0.194288	19.9853	8.23886	6.05e-05	0.00236492	2.34645
P15105	Glul	Glutamine synthetase (GS) (EC 6.3.1.2) (Glutamate--ammonia ligase) (Palmitoyltransferase GLUL) (EC 2.3.1.225)	-0.211117	20.2317	-8.2246	6.12e-05	0.00237272	2.33443
A6H611	Mipep	Mitochondrial intermediate peptidase (MIP) (EC 3.4.24.59)	-0.253739	17.3497	-8.1333	6.59e-05	0.00253461	2.25701
Q9Z1J3	Nfs1	Cysteine desulfurase, mitochondrial (m-Nfs1) (EC 2.8.1.7)	-0.268367	19.6351	-8.04621	7.07e-05	0.00269991	2.1824
Q9JJF9	Sppl2a	Signal peptide peptidase-like 2A (SPP-like 2A) (SPPL2a) (EC 3.4.23.-) (Intramembrane protease 3) (IMP-3) (Presenilin-like protein 2)	0.333087	15.7237	8.03661	7.13e-05	0.00269991	2.17413
Q9CQR6	Ppp6c	Serine/threonine-protein phosphatase 6 catalytic subunit (PP6C) (EC 3.1.3.16)	-0.198876	20.6481	-7.99296	7.39e-05	0.00275337	2.13642
Q03157	Aplp1	Amyloid-like protein 1 (APLP) (APLP-1) [Cleaved into: C30]	-0.198259	16.7569	-7.98361	7.45e-05	0.00275337	2.12831
Q5SSL4	Abr	Active breakpoint cluster region-related protein	-0.203791	20.3817	-7.97315	7.51e-05	0.00275337	2.11923
Q9ERL9	Gucy1a1	Guanylate cyclase soluble subunit alpha-1 (GCS-alpha-1) (EC 4.6.1.2) (Guanylate cyclase soluble subunit alpha-3) (GCS-alpha-3) (Soluble guanylate cyclase large subunit)	-0.649361	18.6843	-7.97063	7.53e-05	0.00275337	2.11704
Q9ESE1	Lrba	Lipopolysaccharide-responsive and beige-like anchor protein (Beige-like protein)	0.290079	14.9257	7.95955	7.6e-05	0.00275337	2.10742
Q8C7H1	Mmaa	Methylmalonic aciduria type A homolog, mitochondrial (EC 3.6.-.-)	0.333337	16.1835	7.95627	7.62e-05	0.00275337	2.10456
Q3U2P1	Sec24a	Protein transport protein Sec24A (SEC24-related protein A)	0.186014	16.8629	7.94491	7.69e-05	0.00275844	2.09467
P70158	Smpdl3a	Acid sphingomyelinase-like phosphodiesterase 3a (ASM-like phosphodiesterase 3a) (EC 3.1.4.-)	-0.322133	14.0847	-7.92773	7.8e-05	0.00277715	2.07969
Q9DCX1	Mad2l1bp	MAD2L1-binding protein	0.303154	14.7977	7.89992	7.99e-05	0.00280384	2.05538
Q91WT4	Dnajc17	DnaJ homolog subfamily C member 17	0.183545	16.9909	7.89839	8e-05	0.00280384	2.05404
Q5KU39	Vps41	Vacuolar protein sorting-associated protein 41 homolog (VAM2 homolog) (mVAM2)	0.172756	17.4841	7.86184	8.25e-05	0.00285474	2.02197
O88935	Syn1	Synapsin-1 (Synapsin I)	-0.236844	22.218	-7.85936	8.26e-05	0.00285474	2.01978
O08599	Stxbp1	Syntaxin-binding protein 1 (Protein unc-18 homolog 1) (Unc18-1) (Protein unc-18 homolog A) (Unc-18A)	-0.210229	24.5531	-7.81414	8.58e-05	0.00294394	1.97991
Q5DTU0	Afap1l2	Actin filament-associated protein 1-like 2 (AFAP1-like protein 2)	0.243012	15.456	7.78964	8.76e-05	0.00297568	1.95821
Q64127	Trim24	Transcription intermediary factor 1-alpha (TIF1-alpha) (EC 2.3.2.27) (E3 ubiquitin-protein ligase Trim24) (RING-type E3 ubiquitin transferase TIF1-alpha) (Tripartite motif-containing protein 24)	0.199954	17.9003	7.78427	8.8e-05	0.00297568	1.95345
Q9JMG7	Hdgfl3	Hepatoma-derived growth factor-related protein 3 (HRP-3)	0.222765	21.7562	7.7676	8.93e-05	0.00297568	1.93864
Q8CG46	Smc5	Structural maintenance of chromosomes protein 5 (SMC protein 5) (SMC-5) (mSMC5) (Protein expressed in male leptotene and zygotene spermatocytes 453) (MLZ-453)	0.169694	16.0297	7.76157	8.97e-05	0.00297568	1.93327
Q61548	Snap91	Clathrin coat assembly protein AP180 (91 kDa synaptosomal-associated protein) (Clathrin coat-associated protein AP180) (Phosphoprotein F1-20)	-0.194072	22.2714	-7.75938	8.99e-05	0.00297568	1.93132
Q8CEC5	Nkiras1	NF-kappa-B inhibitor-interacting Ras-like protein 1 (I-kappa-B-interacting Ras-like protein 1) (Kappa B-Ras protein 1) (KappaB-Ras1)	-0.290621	16.0064	-7.75076	9.06e-05	0.00297672	1.92365
Q99MR0	Actl6b	Actin-like protein 6B (53 kDa BRG1-associated factor B) (Actin-related protein Baf53b) (ArpN-alpha) (ArpNa) (BRG1-associated factor 53B) (BAF53B)	0.18865	19.3854	7.73315	9.19e-05	0.00297759	1.90794
P35283	Rab12	Ras-related protein Rab-12 (Rab-13)	-0.179425	19.4734	-7.73253	9.2e-05	0.00297759	1.90739
P70257	Nfix	Nuclear factor 1 X-type (NF1-X) (Nuclear factor 1/X) (CCAAT-box-binding transcription factor) (CTF) (Nuclear factor I/X) (NF-I/X) (NFI-X) (TGGCA-binding protein)	0.209982	21.3213	7.70064	9.45e-05	0.00297759	1.87887
P12023	App	Amyloid-beta A4 protein (ABPP) (APP) (Alzheimer disease amyloid A4 protein homolog) (Amyloid precursor protein) (Amyloid-beta precursor protein) (Amyloidogenic glycoprotein) (AG) [Cleaved into: N-APP; Soluble APP-alpha (S-APP-alpha); Soluble APP-beta (S-APP-beta); C99 (APP-C99) (Beta-secretase C-terminal fragment) (Beta-CTF); Amyloid-beta protein 42 (Abeta42) (Beta-APP42); Amyloid-beta protein 40…	-0.191671	20.9009	-7.69234	9.52e-05	0.00297759	1.87143
Q9CPR5	Mrpl15	39S ribosomal protein L15, mitochondrial (L15mt) (MRP-L15)	0.174108	17.9924	7.68641	9.57e-05	0.00297759	1.86611
Q60596	Xrcc1	DNA repair protein XRCC1 (X-ray repair cross-complementing protein 1)	0.13988	18.0733	7.6841	9.59e-05	0.00297759	1.86403
Q9DCZ4	Apoo	MICOS complex subunit Mic26 (Apolipoprotein O) (MICOS complex subunit Mic23) (Protein FAM121B)	-0.239777	19.872	-7.67993	9.62e-05	0.00297759	1.86029
Q71FD5	Znrf2	E3 ubiquitin-protein ligase ZNRF2 (EC 2.3.2.27) (RING-type E3 ubiquitin transferase ZNRF2) (Zinc/RING finger protein 2)	0.243363	17.2194	7.66819	9.72e-05	0.00297759	1.84974
P50171	Hsd17b8	Estradiol 17-beta-dehydrogenase 8 (EC 1.1.1.62) (17-beta-hydroxysteroid dehydrogenase 8) (17-beta-HSD 8) (3-ketoacyl-[acyl-carrier-protein] reductase alpha subunit) (KAR alpha subunit) (3-oxoacyl-[acyl-carrier-protein] reductase) (EC 1.1.1.-) (Protein Ke6) (Ke-6) (Testosterone 17-beta-dehydrogenase 8) (EC 1.1.1.239)	0.268805	16.8353	7.65891	9.79e-05	0.00297759	1.84139
Q8C0D0	Trub1	Probable tRNA pseudouridine synthase 1 (EC 5.4.99.-)	0.240115	17.0205	7.65366	9.84e-05	0.00297759	1.83666
P49117	Nr2c2	Nuclear receptor subfamily 2 group C member 2 (Orphan nuclear receptor TAK1) (Orphan nuclear receptor TR4) (Testicular receptor 4)	0.195336	16.9357	7.65277	9.85e-05	0.00297759	1.83586
Q8VE73	Cul7	Cullin-7 (CUL-7) (p185) (p193)	0.323961	17.1195	7.65017	9.87e-05	0.00297759	1.83352
Q99NH2	Pard3	Partitioning defective 3 homolog (PAR-3) (PARD-3) (Atypical PKC isotype-specific-interacting protein) (ASIP) (Ephrin-interacting protein) (PHIP)	0.281867	17.6876	7.64731	9.89e-05	0.00297759	1.83093
Q62084	Ppp1r14b	Protein phosphatase 1 regulatory subunit 14B (Phosphatase holoenzyme inhibitor 1) (PHI-1) (Phospholipase C-beta-3 neighbouring gene protein)	-0.229747	16.7727	-7.63444	0.000100025	0.00297759	1.81932
Q8VI36	Pxn	Paxillin	0.169081	19.7365	7.62896	0.000100497	0.00297759	1.81437
O35613	Daxx	Death domain-associated protein 6 (Daxx)	0.201859	15.3187	7.62073	0.000101211	0.00297759	1.80693
Q9D902	Gtf2e2	General transcription factor IIE subunit 2 (Transcription initiation factor IIE subunit beta) (TFIIE-beta)	0.174255	20.713	7.61986	0.000101287	0.00297759	1.80614
Q9CX80	Cygb	Cytoglobin (Histoglobin) (HGb)	0.211373	19.0293	7.61262	0.000101921	0.00297772	1.79959
Q3TCH7	Cul4a	Cullin-4A (CUL-4A)	-0.211796	17.3342	-7.59147	0.000103796	0.00300073	1.78042
O08992	Sdcbp	Syntenin-1 (Scaffold protein Pbp1) (Syndecan-binding protein 1)	-0.206732	18.4396	-7.58398	0.00010447	0.00300073	1.77362
Q00915	Rbp1	Retinol-binding protein 1 (Cellular retinol-binding protein) (CRBP) (Cellular retinol-binding protein I) (CRBP-I) (mCRBPI)	-0.518973	19.6664	-7.58242	0.00010461	0.00300073	1.77221
P97863	Nfib	Nuclear factor 1 B-type (NF1-B) (Nuclear factor 1/B) (CCAAT-box-binding transcription factor) (CTF) (Nuclear factor I/B) (NF-I/B) (NFI-B) (TGGCA-binding protein)	0.222459	21.5458	7.57017	0.000105724	0.0030144	1.76107
Q8K4L0	Ddx54	ATP-dependent RNA helicase DDX54 (EC 3.6.4.13) (DEAD box protein 54)	0.664358	13.7248	7.55184	0.000107416	0.00303284	1.74437
Q9QXK7	Cpsf3	Cleavage and polyadenylation specificity factor subunit 3 (EC 3.1.27.-) (Cleavage and polyadenylation specificity factor 73 kDa subunit) (CPSF 73 kDa subunit) (mRNA 3'-end-processing endonuclease CPSF-73)	0.190433	17.3375	7.54595	0.000107966	0.00303284	1.739
Q9ESX5	Dkc1	H/ACA ribonucleoprotein complex subunit DKC1 (EC 5.4.99.-) (Dyskerin) (Nopp140-associated protein of 57 kDa) (Nucleolar protein NAP57) (Nucleolar protein family A member 4) (snoRNP protein DKC1)	0.252882	17.8641	7.54246	0.000108293	0.00303284	1.73582
Q80TH2	Erbin	Erbin (Densin-180-like protein) (Erbb2-interacting protein) (Protein LAP2)	0.258674	16.3205	7.53226	0.000109256	0.00304182	1.72651
Q05BC3	Eml1	Echinoderm microtubule-associated protein-like 1 (EMAP-1)	-0.328585	19.8694	-7.49157	0.000113196	0.00313307	1.68923
Q921F4	Hnrnpll	Heterogeneous nuclear ribonucleoprotein L-like	0.148639	23.1244	7.47688	0.000114657	0.00315506	1.67573
Q921T2	Tor1aip1	Torsin-1A-interacting protein 1 (Lamina-associated polypeptide 1B) (LAP1B)	0.164086	20.209	7.43478	0.000118963	0.00325463	1.63691
Q99JF8	Psip1	PC4 and SFRS1-interacting protein (Lens epithelium-derived growth factor) (mLEDGF)	0.273429	23.1781	7.42074	0.000120439	0.00326324	1.62392
Q8BR63	Fam177a1	Protein FAM177A1	-0.436744	17.515	-7.40878	0.000121713	0.00326324	1.61284
Q8BWR2	Pithd1	PITH domain-containing protein 1	0.270973	16.0737	7.40524	0.000122093	0.00326324	1.60955
Q9Z0L8	Ggh	Gamma-glutamyl hydrolase (EC 3.4.19.9) (Conjugase) (FGPH) (Folylpolyglutamate hydrolase) (GH) (Gamma-Glu-x carboxypeptidase)	-0.295941	16.6911	-7.40083	0.000122568	0.00326324	1.60546
P19096	Fasn	Fatty acid synthase (EC 2.3.1.85) [Includes: [Acyl-carrier-protein] S-acetyltransferase (EC 2.3.1.38); [Acyl-carrier-protein] S-malonyltransferase (EC 2.3.1.39); 3-oxoacyl-[acyl-carrier-protein] synthase (EC 2.3.1.41); 3-oxoacyl-[acyl-carrier-protein] reductase (EC 1.1.1.100); 3-hydroxyacyl-[acyl-carrier-protein] dehydratase (EC 4.2.1.59); Enoyl-[acyl-carrier-protein] reductase (EC 1.3.1.39); Ole…	-0.230511	26.0262	-7.39938	0.000122725	0.00326324	1.60411
Q8CFV9	Rfk	Riboflavin kinase (EC 2.7.1.26) (ATP:riboflavin 5'-phosphotransferase) (Flavokinase) (KOI-4)	0.201637	18.1345	7.38827	0.000123933	0.00327694	1.5938
Q9QZE7	Tsnax	Translin-associated protein X (Translin-associated factor X)	-0.158658	21.4942	-7.37794	0.000125067	0.00327854	1.58419
Q60972	Rbbp4	Histone-binding protein RBBP4 (Chromatin assembly factor 1 subunit C) (CAF-1 subunit C) (Chromatin assembly factor I p48 subunit) (CAF-I 48 kDa subunit) (CAF-I p48) (Nucleosome-remodeling factor subunit RBAP48) (Retinoblastoma-binding protein 4) (RBBP-4) (Retinoblastoma-binding protein p48)	0.25926	21.8477	7.37513	0.000125378	0.00327854	1.58157
Q9Z2H5	Epb41l1	Band 4.1-like protein 1 (Neuronal protein 4.1) (4.1N)	-0.147469	22.385	-7.35444	0.000127693	0.00331302	1.5623
Q9D0E1	Hnrnpm	Heterogeneous nuclear ribonucleoprotein M (hnRNP M)	0.147688	25.8167	7.35087	0.000128097	0.00331302	1.55896
Q80X41	Vrk1	Serine/threonine-protein kinase VRK1 (EC 2.7.11.1) (Serine/threonine-protein kinase 51PK) (Vaccinia-related kinase 1)	0.271411	20.9815	7.31308	0.000132466	0.00339425	1.52361
Q922V4	Plrg1	Pleiotropic regulator 1	0.156391	18.4168	7.30869	0.000132984	0.00339425	1.51949
P55258	Rab8a	Ras-related protein Rab-8A (Oncogene c-mel)	-0.13469	18.938	-7.30528	0.000133389	0.00339425	1.51628
P58468	Fam207a	Protein FAM207A	0.39703	16.8679	7.29279	0.000134881	0.00339729	1.50455
Q9JM14	Nt5c	5'(3')-deoxyribonucleotidase, cytosolic type (EC 3.1.3.-) (Cytosolic 5',3'-pyrimidine nucleotidase) (Deoxy-5'-nucleotidase 1) (dNT-1)	0.165889	20.3008	7.29226	0.000134944	0.00339729	1.50405
Q91VN4	Chchd6	MICOS complex subunit Mic25 (Coiled-coil-helix-coiled-coil-helix domain-containing protein 6)	0.181776	20.2858	7.28393	0.00013595	0.00340449	1.49622
P03930	Mtatp8	ATP synthase protein 8 (A6L) (F-ATPase subunit 8)	-0.474312	19.3084	-7.26965	0.000137694	0.00341379	1.48277
Q64519	Sdc3	Syndecan-3 (SYND3)	-0.308451	19.3801	-7.26909	0.000137763	0.00341379	1.48224
Q6PFR5	Tra2a	Transformer-2 protein homolog alpha (TRA-2 alpha) (TRA2-alpha) (Transformer-2 protein homolog A)	0.245734	19.3783	7.24656	0.000140568	0.00345794	1.46098
P14131	Rps16	40S ribosomal protein S16	-0.168546	24.2556	-7.24308	0.000141006	0.00345794	1.45769
P62631	Eef1a2	Elongation factor 1-alpha 2 (EF-1-alpha-2) (Eukaryotic elongation factor 1 A-2) (eEF1A-2) (Statin-S1)	-0.315652	21.5853	-7.19632	0.000147055	0.00357927	1.41335
Q6NZM9	Hdac4	Histone deacetylase 4 (HD4) (EC 3.5.1.98)	0.26566	16.9525	7.19294	0.000147504	0.00357927	1.41014
Q8BND3	Wdr35	WD repeat-containing protein 35	0.319099	15.1041	7.18755	0.000148222	0.00357927	1.40501
P70414	Slc8a1	Sodium/calcium exchanger 1 (Na(+)/Ca(2+)-exchange protein 1) (Solute carrier family 8 member 1)	-0.236016	19.7149	-7.18093	0.00014911	0.00358242	1.3987
Q922L6	Nelfcd	Negative elongation factor D (NELF-D) (TH1-like protein)	0.288517	17.2385	7.17297	0.000150185	0.00358974	1.39111
Q69Z99	Znf512	Zinc finger protein 512	0.340079	18.7212	7.16748	0.000150932	0.00358974	1.38588
P97315	Csrp1	Cysteine and glycine-rich protein 1 (Cysteine-rich protein 1) (CRP) (CRP1)	-0.187244	18.2871	-7.16113	0.000151799	0.00359233	1.37982
Q8BLQ9	Cadm2	Cell adhesion molecule 2 (Immunoglobulin superfamily member 4D) (IgSF4D) (Nectin-like protein 3) (NECL-3) (Synaptic cell adhesion molecule 2) (SynCAM 2)	-0.525738	18.939	-7.14819	0.000153587	0.00361655	1.36746
Q9JHW4	Eefsec	Selenocysteine-specific elongation factor (Elongation factor sec) (Eukaryotic elongation factor, selenocysteine-tRNA-specific) (mSelB)	-0.152857	20.1625	-7.14199	0.000154452	0.00361893	1.36152
P17751	Tpi1	Triosephosphate isomerase (TIM) (EC 5.3.1.1) (Methylglyoxal synthase) (EC 4.2.3.3) (Triose-phosphate isomerase)	0.155443	25.8076	7.12371	0.000157034	0.00365499	1.34401
P58044	Idi1	Isopentenyl-diphosphate Delta-isomerase 1 (EC 5.3.3.2) (Isopentenyl pyrophosphate isomerase 1) (IPP isomerase 1) (IPPI1)	-0.208794	21.671	-7.12019	0.000157536	0.00365499	1.34064
P61264	Stx1b	Syntaxin-1B	-0.158973	23.1792	-7.10912	0.000159129	0.00367394	1.33
Q5M956	Kctd1	BTB/POZ domain-containing protein KCTD1	0.145647	17.5598	7.08794	0.000162226	0.00372644	1.30964
Q8VE70	Pdcd10	Programmed cell death protein 10 (TF-1 cell apoptosis-related protein 15)	-0.175193	19.2315	-7.07155	0.000164669	0.00372644	1.29383
Q6PDM2	Srsf1	Serine/arginine-rich splicing factor 1 (ASF/SF2) (Pre-mRNA-splicing factor SRp30a) (Splicing factor, arginine/serine-rich 1)	0.174869	24.2269	7.07004	0.000164896	0.00372644	1.29238
Q8CFC7	Clasrp	CLK4-associating serine/arginine rich protein (Clk4-associating SR-related protein) (Serine/arginine-rich splicing factor 16) (Splicing factor, arginine/serine-rich 16) (Suppressor of white-apricot homolog 2)	0.28609	16.8356	7.0686	0.000165113	0.00372644	1.29099
Q8BZ98	Dnm3	Dynamin-3 (EC 3.6.5.5)	-0.208579	20.911	-7.0671	0.000165339	0.00372644	1.28954
Q9QVP9	Ptk2b	Protein-tyrosine kinase 2-beta (EC 2.7.10.2) (Calcium-dependent tyrosine kinase) (CADTK) (Calcium-regulated non-receptor proline-rich tyrosine kinase) (Cell adhesion kinase beta) (CAK-beta) (CAKB) (Focal adhesion kinase 2) (FADK 2) (Proline-rich tyrosine kinase 2) (Related adhesion focal tyrosine kinase) (RAFTK)	-0.303072	15.6498	-7.051	0.000167791	0.00373711	1.27398
Q80WT5	Aftph	Aftiphilin	0.150007	17.2567	7.04804	0.000168246	0.00373711	1.27111
B9EKI3	Tmf1	TATA element modulatory factor (TMF) (Androgen receptor coactivator 160 kDa protein) (Androgen receptor-associated protein of 160 kDa)	0.196242	16.8795	7.04408	0.000168857	0.00373711	1.26728
Q8BLH7	Hirip3	HIRA-interacting protein 3	0.320222	17.4345	7.04334	0.000168971	0.00373711	1.26656
Q91VW5	Golga4	Golgin subfamily A member 4 (tGolgin-1)	0.178004	18.4235	7.03747	0.000169883	0.0037398	1.26087
B9EJR8	Dnaaf5	Dynein assembly factor 5, axonemal (HEAT repeat-containing protein 2)	0.355537	13.1592	7.01138	0.000173999	0.00377252	1.23555
Q9JK48	Sh3glb1	Endophilin-B1 (SH3 domain-containing GRB2-like protein B1)	-0.253084	20.5707	-7.01035	0.000174163	0.00377252	1.23456
Q6NSR8	Npepl1	Probable aminopeptidase NPEPL1 (EC 3.4.11.-) (Aminopeptidase-like 1)	0.223834	16.6396	7.00812	0.000174521	0.00377252	1.23238
Q80U70	Suz12	Polycomb protein Suz12 (Suppressor of zeste 12 protein homolog)	0.361306	16.7262	7.00416	0.000175158	0.00377252	1.22853
Q149L6	Dnajb14	DnaJ homolog subfamily B member 14	-0.142007	16.0188	-7.00008	0.000175816	0.00377252	1.22457
Q91W90	Txndc5	Thioredoxin domain-containing protein 5 (Endoplasmic reticulum resident protein 46) (ER protein 46) (ERp46) (Plasma cell-specific thioredoxin-related protein) (PC-TRP) (Thioredoxin-like protein p46)	0.24151	19.5409	6.99801	0.000176152	0.00377252	1.22255
Q8BYK5	Phactr3	Phosphatase and actin regulator 3 (Scaffold-associated PP1-inhibiting protein) (Scapinin)	-0.984976	21.8105	-6.92706	0.000188085	0.00398339	1.15318
A2APV2	Fmnl2	Formin-like protein 2 (Protein Man)	-0.311568	19.968	-6.92573	0.000188316	0.00398339	1.15188
Q9WTQ5	Akap12	A-kinase anchor protein 12 (AKAP-12) (Germ cell lineage protein gercelin) (Src-suppressed C kinase substrate) (SSeCKS)	-0.294682	20.9703	-6.92455	0.000188523	0.00398339	1.15072
Q64700	Rbl2	Retinoblastoma-like protein 2 (130 kDa retinoblastoma-associated protein) (p130) (Retinoblastoma-related protein 2) (RBR-2) (pRb2)	0.44082	15.5265	6.91535	0.00019014	0.0039997	1.14168
Q69ZI1	Sh3rf1	E3 ubiquitin-protein ligase SH3RF1 (EC 2.3.2.27) (Plenty of SH3s) (Protein POSH) (RING-type E3 ubiquitin transferase SH3RF1) (SH3 domain-containing RING finger protein 1) (SH3 multiple domains protein 2)	0.275389	15.3164	6.91039	0.000191019	0.00400041	1.1368
Q9JK83	Pard6b	Partitioning defective 6 homolog beta (PAR-6 beta) (PAR-6B)	-0.196097	14.607	-6.89403	0.000193947	0.00400787	1.12069
P70353	Nfyc	Nuclear transcription factor Y subunit gamma (CAAT box DNA-binding protein subunit C) (Nuclear transcription factor Y subunit C) (NF-YC)	0.237817	16.8916	6.89343	0.000194055	0.00400787	1.1201
Q00623	Apoa1	Apolipoprotein A-I (Apo-AI) (ApoA-I) (Apolipoprotein A1) [Cleaved into: Proapolipoprotein A-I (ProapoA-I); Truncated apolipoprotein A-I]	-0.348689	21.1115	-6.89183	0.000194345	0.00400787	1.11852
Q8QZV7	IntS13	Integrator complex subunit 13 (Cell cycle regulator Mat89Bb homolog) (Protein asunder homolog) (Spermatogenesis-associated protein 30)	0.160554	17.4509	6.88952	0.000194763	0.00400787	1.11625
Q8VE92	Rbm4b	RNA-binding protein 4B (RNA-binding motif protein 30) (RNA-binding motif protein 4B) (RNA-binding protein 30)	0.325901	17.597	6.88022	0.000196458	0.00402526	1.10707
P13020	Gsn	Gelsolin (Actin-depolymerizing factor) (ADF) (Brevin)	-0.16788	18.7719	-6.87381	0.000197637	0.00403197	1.10073
B2RXS4	Plxnb2	Plexin-B2	0.142243	22.2117	6.85931	0.000200332	0.0040694	1.08639
Q8BH24	Tm9sf4	Transmembrane 9 superfamily member 4	-0.142996	19.6433	-6.83929	0.000204118	0.00412859	1.06655
Q9D211	Cdkn2aipnl	CDKN2AIP N-terminal-like protein (CDKN2A-interacting protein N-terminal-like protein)	-0.495622	16.2557	-6.83066	0.000205776	0.00414441	1.05798
P97390	Vps45	Vacuolar protein sorting-associated protein 45 (mVps45)	-0.137632	20.3323	-6.82311	0.000207239	0.00415124	1.05047
O35295	Purb	Transcriptional activator protein Pur-beta (Purine-rich element-binding protein B) (Vascular actin single-stranded DNA-binding factor 2 p44 component)	-0.128506	19.5671	-6.81562	0.000208699	0.00415124	1.04303
Q60722	Tcf4	Transcription factor 4 (TCF-4) (Class A helix-loop-helix transcription factor ME2) (Immunoglobulin transcription factor 2) (ITF-2) (MITF-2) (SL3-3 enhancer factor 2) (SEF-2)	0.390706	15.9581	6.81539	0.000208746	0.00415124	1.0428
P33174	Kif4	Chromosome-associated kinesin KIF4 (Chromokinesin)	-0.176949	18.0516	-6.78679	0.000214438	0.00424658	1.01429
Q62417	Sorbs1	Sorbin and SH3 domain-containing protein 1 (Ponsin) (SH3 domain protein 5) (SH3P12) (c-Cbl-associated protein) (CAP)	0.195779	19.9806	6.76897	0.000218072	0.00429435	0.996477
Q8JZX4	Rbm17	Splicing factor 45 (45 kDa-splicing factor) (RNA-binding motif protein 17)	0.145521	20.5737	6.76273	0.000219361	0.00429435	0.990227
Q62425	Ndufa4	Cytochrome c oxidase subunit NDUFA4	-0.182316	22.9253	-6.76171	0.000219572	0.00429435	0.989209
P11276	Fn1	Fibronectin (FN) [Cleaved into: Anastellin]	-0.307561	17.8721	-6.74722	0.000222601	0.00433569	0.974681
O70451	Slc16a7	Monocarboxylate transporter 2 (MCT 2) (Solute carrier family 16 member 7)	-0.363349	17.8381	-6.72063	0.000228282	0.00439187	0.947959
Q9Z2Q5	Mrpl40	39S ribosomal protein L40, mitochondrial (L40mt) (MRP-L40) (Nuclear localization signal-containing protein deleted in velocardiofacial syndrome homolog)	0.183998	18.1071	6.71851	0.00022874	0.00439187	0.945832
Q9WV02	Rbmx	RNA-binding motif protein, X chromosome (Heterogeneous nuclear ribonucleoprotein G) (hnRNP G) [Cleaved into: RNA-binding motif protein, X chromosome, N-terminally processed]	0.200705	18.8951	6.70376	0.000231969	0.00439187	0.930967
Q80U78	Pum1	Pumilio homolog 1	0.141956	20.5039	6.70221	0.000232311	0.00439187	0.929403
P62911	Rpl32	60S ribosomal protein L32	0.165841	22.4392	6.70214	0.000232327	0.00439187	0.929332
P62881	Gnb5	Guanine nucleotide-binding protein subunit beta-5 (Gbeta5) (Transducin beta chain 5)	-0.134904	18.2869	-6.70058	0.000232672	0.00439187	0.927756
Q68FL4	Ahcyl2	Putative adenosylhomocysteinase 3 (AdoHcyase 3) (EC 3.3.1.1) (Long-IRBIT) (S-adenosyl-L-homocysteine hydrolase 3) (S-adenosylhomocysteine hydrolase-like protein 2)	0.337396	17.7781	6.69278	0.000234406	0.00439187	0.919883
Q56A10	Znf608	Zinc finger protein 608	0.414957	16.1044	6.69247	0.000234475	0.00439187	0.91957
O55135	Eif6	Eukaryotic translation initiation factor 6 (eIF-6) (B4 integrin interactor) (CAB) (p27(BBP))	0.311018	18.1103	6.69006	0.000235014	0.00439187	0.917134
Q9DAW9	Cnn3	Calponin-3 (Calponin, acidic isoform)	0.299651	21.6251	6.68674	0.000235758	0.00439187	0.913781
Q91WJ8	Fubp1	Far upstream element-binding protein 1 (FBP) (FUSE-binding protein 1)	0.129629	25.0953	6.68332	0.000236528	0.00439187	0.910324
Q9CQ60	Pgls	6-phosphogluconolactonase (6PGL) (EC 3.1.1.31)	0.149542	22.0466	6.68291	0.000236621	0.00439187	0.909905
Q9JII5	Dazap1	DAZ-associated protein 1 (Deleted in azoospermia-associated protein 1)	0.244753	20.6746	6.67562	0.000238271	0.00440522	0.902534
P04925	Prnp	Major prion protein (PrP) (PrP27-30) (PrP33-35C) (CD antigen CD230)	0.272534	18.9155	6.66313	0.00024113	0.00444073	0.88988
O35526	Stx1a	Syntaxin-1A (Neuron-specific antigen HPC-1)	-0.189592	20.8388	-6.64722	0.000244824	0.00447653	0.873745
Q9R0D8	Wdr54	WD repeat-containing protein 54	0.16556	15.4721	6.64662	0.000244965	0.00447653	0.873135
Q62261	Sptbn1	Spectrin beta chain, non-erythrocytic 1 (Beta-II spectrin) (Embryonic liver fodrin) (Fodrin beta chain)	-0.177384	25.0954	-6.61952	0.000251413	0.00457668	0.845565
Q07076	Anxa7	Annexin A7 (Annexin VII) (Annexin-7) (Synexin)	-0.152601	19.7946	-6.61132	0.000253399	0.00459142	0.837209
Q64213	Sf1	Splicing factor 1 (CW17) (Mammalian branch point-binding protein) (BBP) (mBBP) (Transcription factor ZFM1) (mZFM) (Zinc finger gene in MEN1 locus) (Zinc finger protein 162)	0.150033	21.9759	6.60682	0.000254499	0.00459142	0.832611
P11404	Fabp3	Fatty acid-binding protein, heart (Fatty acid-binding protein 3) (Heart-type fatty acid-binding protein) (H-FABP) (Mammary-derived growth inhibitor) (MDGI)	-0.288848	19.8526	-6.60423	0.000255133	0.00459142	0.829972
Q3ULF4	Spg7	Paraplegin (EC 3.4.24.-) (Spastic paraplegia 7 protein)	-0.265076	16.3881	-6.57792	0.000261681	0.00469143	0.803067
O35215	Ddt	D-dopachrome decarboxylase (EC 4.1.1.84) (D-dopachrome tautomerase)	0.205275	20.9038	6.56065	0.000266081	0.00470594	0.785365
Q80W21	Gstm7	Glutathione S-transferase Mu 7 (EC 2.5.1.18) (GST class-mu 7) (GSTM-7)	-0.151237	19.3292	-6.56032	0.000266166	0.00470594	0.785025
Q91VC3	Eif4a3	Eukaryotic initiation factor 4A-III (eIF-4A-III) (eIF4A-III) (EC 3.6.4.13) (ATP-dependent RNA helicase DDX48) (ATP-dependent RNA helicase eIF4A-3) (DEAD box protein 48) (Eukaryotic translation initiation factor 4A isoform 3) [Cleaved into: Eukaryotic initiation factor 4A-III, N-terminally processed]	-0.24588	21.7511	-6.55821	0.000266708	0.00470594	0.782866
P52912	Tia1	Nucleolysin TIA-1 (RNA-binding protein TIA-1) (T-cell-restricted intracellular antigen-1) (TIA-1)	0.187545	19.9344	6.54862	0.000269194	0.00470594	0.77301
Q80Y14	Glrx5	Glutaredoxin-related protein 5, mitochondrial (Monothiol glutaredoxin-5)	-0.391904	17.0791	-6.54769	0.000269438	0.00470594	0.772051
P61027	Rab10	Ras-related protein Rab-10	-0.263524	21.6946	-6.54619	0.000269828	0.00470594	0.770514
O09114	Ptgds	Prostaglandin-H2 D-isomerase (EC 5.3.99.2) (Glutathione-independent PGD synthase) (Lipocalin-type prostaglandin-D synthase) (Prostaglandin-D2 synthase) (L-PGDS) (PGD2 synthase) (PGDS2)	-0.990132	19.1288	-6.54511	0.000270111	0.00470594	0.769401
P63034	Cyth2	Cytohesin-2 (ARF nucleotide-binding site opener) (Protein ARNO) (PH, SEC7 and coiled-coil domain-containing protein 2) (CLM2) (SEC7 homolog B) (mSec7-2)	-0.27217	20.0652	-6.54172	0.000270998	0.00470594	0.765921
Q91YE7	Rbm5	RNA-binding protein 5 (Putative tumor suppressor LUCA15) (RNA-binding motif protein 5)	0.241462	18.0891	6.53975	0.000271516	0.00470594	0.763892
Q920Q4	Vps16	Vacuolar protein sorting-associated protein 16 homolog (mVPS16)	0.18172	17.6951	6.53627	0.000272433	0.00470594	0.760309
Q8R4R6	Nup35	Nucleoporin NUP35 (35 kDa nucleoporin) (Mitotic phosphoprotein 44) (MP-44) (Nuclear pore complex protein Nup53) (Nucleoporin NUP53)	0.263551	17.2352	6.51694	0.000277591	0.00477759	0.740389
P53986	Slc16a1	Monocarboxylate transporter 1 (MCT 1) (Solute carrier family 16 member 1)	0.259349	19.2967	6.50737	0.000280183	0.00479948	0.730515
Q91Z38	Ttc1	Tetratricopeptide repeat protein 1 (TPR repeat protein 1)	0.16272	19.6097	6.50048	0.000282069	0.00479948	0.723388
O08811	Ercc2	General transcription and DNA repair factor IIH helicase subunit XPD (TFIIH subunit XPD) (EC 3.6.4.12) (CXPD) (DNA excision repair protein ERCC-2) (DNA repair protein complementing XP-D cells) (Xeroderma pigmentosum group D-complementing protein)	-0.275947	17.1164	-6.49794	0.000282767	0.00479948	0.720763
O88574	Sap30	Histone deacetylase complex subunit SAP30 (30 kDa Sin3-associated polypeptide) (Sin3 corepressor complex subunit SAP30) (Sin3-associated polypeptide p30)	0.257468	17.5707	6.49519	0.000283525	0.00479948	0.717918
Q6P2K6	Ppp4r3a	Serine/threonine-protein phosphatase 4 regulatory subunit 3A (SMEK homolog 1)	-0.128189	20.0741	-6.4911	0.000284657	0.00479948	0.713685
Q3UL36	Arglu1	Arginine and glutamate-rich protein 1	0.162212	22.5751	6.49005	0.000284947	0.00479948	0.712604
Q6P9N1	Fam126a	Hyccin (Down-regulated by CTNNB1 protein A) (Protein FAM126A)	-0.206703	17.1248	-6.4794	0.000287922	0.00483239	0.701567
Q9D6F9	Tubb4a	Tubulin beta-4A chain (Tubulin beta-4 chain)	-0.136021	23.8709	-6.4671	0.0002914	0.00485984	0.688811
Q99ML1	Bbc3	Bcl-2-binding component 3 (p53 up-regulated modulator of apoptosis)	-0.278805	15.6876	-6.46635	0.000291611	0.00485984	0.688041
Q9R1Q9	Atp6ap1	V-type proton ATPase subunit S1 (V-ATPase subunit S1) (Protein C7-1) (V-ATPase Ac45 subunit) (V-ATPase S1 accessory protein) (Vacuolar proton pump subunit S1)	0.34532	16.3162	6.45873	0.000293792	0.00487901	0.680122
Q80YQ2	Med23	Mediator of RNA polymerase II transcription subunit 23 (Cofactor required for Sp1 transcriptional activation subunit 3) (CRSP complex subunit 3) (Mediator complex subunit 23) (Protein sur-2 homolog) (mSur-2)	0.168175	17.1399	6.4524	0.000295615	0.00489212	0.673548
Q7TSC1	Prrc2a	Protein PRRC2A (HLA-B-associated transcript 2) (Proline-rich and coiled-coil-containing protein 2A)	0.165826	21.7476	6.43886	0.000299561	0.00493281	0.659455
Q99JY8	Plpp3	Phospholipid phosphatase 3 (EC 3.1.3.4) (Lipid phosphate phosphohydrolase 3) (PAP2-beta) (Phosphatidate phosphohydrolase type 2b) (Phosphatidic acid phosphatase 2b) (PAP-2b) (PAP2b)	0.448797	15.0084	6.4325	0.000301436	0.00493281	0.652823
Q80UY1	Carnmt1	Carnosine N-methyltransferase (EC 2.1.1.22)	0.233528	15.7936	6.43131	0.000301786	0.00493281	0.651588
P43276	Hist1h1b	Histone H1.5 (H1 VAR.5) (H1b)	0.167565	22.7867	6.42977	0.000302243	0.00493281	0.649982
Q9DAM7	Tmem263	Transmembrane protein 263	-0.166521	18.3616	-6.42257	0.000304388	0.00494309	0.642464
Q8C6E0	Cfap36	Cilia- and flagella-associated protein 36 (Coiled-coil domain-containing protein 104)	-0.195414	18.7352	-6.42065	0.000304961	0.00494309	0.640464
Q80ZJ1	Rap2a	Ras-related protein Rap-2a	-0.149041	17.9565	-6.41507	0.000306637	0.00495329	0.634639
Q8CDM8	Fam160b1	Protein FAM160B1	-0.211481	18.4829	-6.40941	0.000308349	0.004964	0.628721
Q8K297	Colgalt1	Procollagen galactosyltransferase 1 (EC 2.4.1.50) (Collagen beta(1-O)galactosyltransferase 1) (Glycosyltransferase 25 family member 1) (Hydroxylysine galactosyltransferase 1)	-0.132708	17.08	-6.40359	0.000310117	0.00497554	0.622642
Q61545	Ewsr1	RNA-binding protein EWS	0.150447	23.6706	6.39438	0.000312944	0.00497864	0.612996
Q9CQQ7	Atp5pb	ATP synthase F(0) complex subunit B1, mitochondrial (ATP synthase peripheral stalk-membrane subunit b) (ATP synthase subunit b) (ATPase subunit b)	-0.119087	24.0023	-6.39283	0.000313421	0.00497864	0.611374
P29699	Ahsg	Alpha-2-HS-glycoprotein (Countertrypin) (Fetuin-A)	-1.06879	21.3048	-6.38781	0.000314975	0.00497864	0.606116
Q8R418	Dicer1	Endoribonuclease Dicer (EC 3.1.26.3) (Double-strand-specific ribonuclease mDCR-1)	0.12981	18.4879	6.38678	0.000315295	0.00497864	0.605037
P35700	Prdx1	Peroxiredoxin-1 (EC 1.11.1.15) (Macrophage 23 kDa stress protein) (Osteoblast-specific factor 3) (OSF-3) (Thioredoxin peroxidase 2) (Thioredoxin-dependent peroxide reductase 2)	0.141106	24.9642	6.3859	0.00031557	0.00497864	0.604111
P12787	Cox5a	Cytochrome c oxidase subunit 5A, mitochondrial (Cytochrome c oxidase polypeptide Va)	-0.324393	18.926	-6.37931	0.000317625	0.00499442	0.597208
Q921J2	Rheb	GTP-binding protein Rheb (Ras homolog enriched in brain)	-0.167905	20.5598	-6.34091	0.000329918	0.00517053	0.556827
Q8JZK9	Hmgcs1	Hydroxymethylglutaryl-CoA synthase, cytoplasmic (HMG-CoA synthase) (EC 2.3.3.10) (3-hydroxy-3-methylglutaryl coenzyme A synthase)	-0.307143	22.9205	-6.32777	0.000334247	0.00520815	0.542962
Q9WU84	Ccs	Copper chaperone for superoxide dismutase (Superoxide dismutase copper chaperone)	0.283109	16.4348	6.32563	0.000334957	0.00520815	0.540703
Q80X82	Sympk	Symplekin	0.136533	20.8161	6.32364	0.000335619	0.00520815	0.538603
Q9CZY3	Ube2v1	Ubiquitin-conjugating enzyme E2 variant 1 (UEV-1) (CROC-1)	-0.157028	22.0402	-6.31798	0.000337513	0.00522042	0.532618
Q9QYY0	Gab1	GRB2-associated-binding protein 1 (GRB2-associated binder 1) (Growth factor receptor bound protein 2-associated protein 1)	0.307008	17.8741	6.31392	0.000338876	0.00522061	0.528329
Q8BLK9	Rps6kc1	Ribosomal protein S6 kinase delta-1 (S6K-delta-1) (EC 2.7.11.1) (52 kDa ribosomal protein S6 kinase)	0.195183	16.4232	6.31139	0.000339731	0.00522061	0.525649
Q9CQ56	Use1	Vesicle transport protein USE1 (Protein D12) (USE1-like protein)	-0.133844	17.579	-6.28728	0.000347984	0.00533013	0.500114
Q80UM7	Mogs	Mannosyl-oligosaccharide glucosidase (EC 3.2.1.106) (Glucosidase 1) (Glycoprotein-processing glucosidase I)	0.213429	19.3874	6.28097	0.000350182	0.00534649	0.493413
Q8BGS1	Epb41l5	Band 4.1-like protein 5	0.31249	16.0155	6.27141	0.00035354	0.00536332	0.483259
P54310	Lipe	Hormone-sensitive lipase (HSL) (EC 3.1.1.79)	-0.190539	14.7762	-6.26583	0.000355517	0.00536332	0.477326
P06837	Gap43	Neuromodulin (Axonal membrane protein GAP-43) (Calmodulin-binding protein P-57) (Growth-associated protein 43)	-0.265147	24.8038	-6.26512	0.000355771	0.00536332	0.476565
O35927	Ctnnd2	Catenin delta-2 (Neural plakophilin-related ARM-repeat protein) (NPRAP) (Neurojungin)	-0.176559	21.3288	-6.26499	0.000355817	0.00536332	0.476428
Q99LY9	Ndufs5	NADH dehydrogenase [ubiquinone] iron-sulfur protein 5 (Complex I-15 kDa) (CI-15 kDa) (NADH-ubiquinone oxidoreductase 15 kDa subunit)	0.148502	19.064	6.26099	0.000357241	0.00536769	0.472178
Q64133	Maoa	Amine oxidase [flavin-containing] A (EC 1.4.3.4) (Monoamine oxidase type A) (MAO-A)	0.160708	18.867	6.2545	0.000359568	0.00538556	0.465268
Q9ES56	Trappc4	Trafficking protein particle complex subunit 4 (Synbindin) (TRS23 homolog)	-0.141192	18.3239	-6.24056	0.000364625	0.00544407	0.450406
Q925N0	Sfxn5	Sideroflexin-5	-0.17487	18.6136	-6.22794	0.000369271	0.00549244	0.436929
Q8BHL5	Elmo2	Engulfment and cell motility protein 2 (Protein ced-12 homolog A)	-0.171048	20.3602	-6.22274	0.000371205	0.00549244	0.431369
Q8VEJ4	Nle1	Notchless protein homolog 1	0.26885	15.4258	6.21935	0.000372471	0.00549244	0.427747
P55288	Cdh11	Cadherin-11 (OSF-4) (Osteoblast cadherin) (OB-cadherin)	0.1739	17.8072	6.21926	0.000372507	0.00549244	0.427644
Q0KL02	Trio	Triple functional domain protein (EC 2.7.11.1)	-0.15986	22.0604	-6.21349	0.000374673	0.00549419	0.42147
Q9CY18	Snx7	Sorting nexin-7	-0.52073	14.8324	-6.21276	0.000374947	0.00549419	0.420694
Q9D4H8	Cul2	Cullin-2 (CUL-2)	-0.205141	20.9079	-6.20063	0.000379555	0.00554455	0.407689
Q69ZR2	Hectd1	E3 ubiquitin-protein ligase HECTD1 (EC 2.3.2.26) (HECT domain-containing protein 1) (HECT-type E3 ubiquitin transferase HECTD1) (Protein open mind)	-0.144684	20.9026	-6.19386	0.000382152	0.00555416	0.400432
Q9JM76	Arpc3	Actin-related protein 2/3 complex subunit 3 (Arp2/3 complex 21 kDa subunit) (p21-ARC)	-0.229439	23.5369	-6.1928	0.00038256	0.00555416	0.399295
P60843	Eif4a1	Eukaryotic initiation factor 4A-I (eIF-4A-I) (eIF4A-I) (EC 3.6.4.13) (ATP-dependent RNA helicase eIF4A-1)	-0.219132	24.4887	-6.18862	0.000384177	0.0055599	0.394804
Q80VJ3	Dnph1	2'-deoxynucleoside 5'-phosphate N-hydrolase 1 (EC 3.2.2.-) (c-Myc-responsive protein Rcl)	0.138884	20.4843	6.18173	0.000386856	0.0055599	0.387405
Q99JX4	Eif3m	Eukaryotic translation initiation factor 3 subunit M (eIF3m) (PCI domain-containing protein 1)	-0.21301	21.4362	-6.18068	0.000387268	0.0055599	0.386273
Q9CWI3	Bccip	BRCA2 and CDKN1A-interacting protein	0.155883	17.5506	6.17969	0.000387654	0.0055599	0.385211
Q7TMM9	Tubb2a	Tubulin beta-2A chain	-0.245129	23.4386	-6.17604	0.000389086	0.00556358	0.381286
O54865	Gucy1b1	Guanylate cyclase soluble subunit beta-1 (GCS-beta-1) (EC 4.6.1.2) (Guanylate cyclase soluble subunit beta-3) (GCS-beta-3) (Soluble guanylate cyclase small subunit)	-0.612992	19.2831	-6.16665	0.000392796	0.00559971	0.371182
Q810A3	Ttc9c	Tetratricopeptide repeat protein 9C (TPR repeat protein 9C)	0.166047	18.7325	6.16315	0.000394188	0.00560268	0.367415
Q9R0K7	Atp2b2	Plasma membrane calcium-transporting ATPase 2 (PMCA2) (EC 7.2.2.10) (Plasma membrane calcium ATPase isoform 2) (Plasma membrane calcium pump isoform 2)	-0.193764	21.0486	-6.15998	0.000395456	0.00560387	0.363996
Q6ZQA6	Igsf3	Immunoglobulin superfamily member 3 (IgSF3)	-0.118908	21.9687	-6.1527	0.00039838	0.00561253	0.35615
Q3TDD9	Ppp1r21	Protein phosphatase 1 regulatory subunit 21 (Coiled-coil domain-containing protein 128) (KLRAQ motif-containing protein 1)	-0.121857	21.1749	-6.15255	0.000398439	0.00561253	0.355993
Q80UU9	Pgrmc2	Membrane-associated progesterone receptor component 2	-0.218544	19.7002	-6.14576	0.000401191	0.00563269	0.348662
Q91YH5	Atl3	Atlastin-3 (EC 3.6.5.-)	-0.122315	18.026	-6.14316	0.00040225	0.00563269	0.345856
P27661	H2afx	Histone H2AX (H2a/x) (Histone H2A.X)	0.172253	17.3816	6.12426	0.000410042	0.00572424	0.325422
Q14BI2	Grm2	Metabotropic glutamate receptor 2 (mGluR2)	-0.325276	15.9687	-6.12147	0.000411207	0.00572424	0.322402
Q9Z247	Fkbp9	Peptidyl-prolyl cis-trans isomerase FKBP9 (PPIase FKBP9) (EC 5.2.1.8) (63 kDa FK506-binding protein) (63 kDa FKBP) (FKBP-63) (FK506-binding protein 9) (FKBP-9) (FKBP65RS) (Rotamase)	-0.281676	16.096	-6.11509	0.000413884	0.00572951	0.31549
P35831	Ptpn12	Tyrosine-protein phosphatase non-receptor type 12 (EC 3.1.3.48) (MPTP-PEST) (Protein-tyrosine phosphatase P19) (P19-PTP)	0.162483	20.2487	6.11283	0.000414837	0.00572951	0.313041
Q9D554	Sf3a3	Splicing factor 3A subunit 3 (SF3a60) (Spliceosome-associated protein 61) (SAP 61)	0.202161	21.205	6.11193	0.000415217	0.00572951	0.312065
O08908	Pik3r2	Phosphatidylinositol 3-kinase regulatory subunit beta (PI3-kinase regulatory subunit beta) (PI3K regulatory subunit beta) (PtdIns-3-kinase regulatory subunit beta) (Phosphatidylinositol 3-kinase 85 kDa regulatory subunit beta) (PI3-kinase subunit p85-beta) (PtdIns-3-kinase regulatory subunit p85-beta)	-0.158511	18.2349	-6.1041	0.000418537	0.00575854	0.303582
Q91WU5	As3mt	Arsenite methyltransferase (EC 2.1.1.137) (Methylarsonite methyltransferase) (S-adenosyl-L-methionine:arsenic(III) methyltransferase)	-0.320438	17.9469	-6.09918	0.00042064	0.00576823	0.298243
P36536	Sar1a	GTP-binding protein SAR1a	-0.142793	21.5747	-6.09676	0.000421679	0.00576823	0.295615
Q8C5W3	Tbcel	Tubulin-specific chaperone cofactor E-like protein (Leucine-rich repeat-containing protein 35)	0.168665	20.6809	6.09242	0.000423552	0.00577715	0.290896
D3YYU8	Obsl1	Obscurin-like protein 1	0.232921	15.0196	6.08187	0.000428134	0.00582287	0.279432
Q99MR1	Gigyf1	GRB10-interacting GYF protein 1 (PERQ amino acid-rich with GYF domain-containing protein 1)	0.289159	17.277	6.07096	0.000432936	0.00587131	0.267549
Q60931	Vdac3	Voltage-dependent anion-selective channel protein 3 (VDAC-3) (mVDAC3) (Outer mitochondrial membrane protein porin 3)	0.365133	20.9843	6.06372	0.000436155	0.00588357	0.259657
Q99JF5	Mvd	Diphosphomevalonate decarboxylase (EC 4.1.1.33) (Mevalonate (diphospho)decarboxylase) (MDDase) (Mevalonate pyrophosphate decarboxylase)	-0.149175	20.2636	-6.06333	0.000436326	0.00588357	0.259239
Q9D7M1	Gid8	Glucose-induced degradation protein 8 homolog (Two hybrid-associated protein 1 with RanBPM) (Twa1)	0.244903	15.694	6.04333	0.000445361	0.00596154	0.237403
Q91W43	Gldc	Glycine dehydrogenase (decarboxylating), mitochondrial (EC 1.4.4.2) (Glycine cleavage system P protein) (Glycine decarboxylase) (Glycine dehydrogenase (aminomethyl-transferring))	0.163222	17.6902	6.04322	0.000445411	0.00596154	0.237283
Q60738	Slc30a1	Zinc transporter 1 (ZnT-1) (Solute carrier family 30 member 1)	0.860272	14.4664	6.04218	0.000445888	0.00596154	0.236143
P55821	Stmn2	Stathmin-2 (Superior cervical ganglion-10 protein) (Protein SCG10)	-0.170603	20.8342	-6.03776	0.000447916	0.00597179	0.231307
Q8WTY4	Ciapin1	Anamorsin (Cytokine-induced apoptosis inhibitor 1) (Fe-S cluster assembly protein DRE2 homolog)	0.147113	21.0415	6.03145	0.000450825	0.00599369	0.22441
Q80XC2	Trmt61a	tRNA (adenine(58)-N(1))-methyltransferase catalytic subunit TRMT61A (EC 2.1.1.220) (mRNA methyladenosine-N(1)-methyltransferase catalytic subunit TRMT61A) (EC 2.1.1.-) (tRNA(m1A58)-methyltransferase subunit TRMT61A) (tRNA(m1A58)MTase subunit TRMT61A)	0.299868	15.66	6.02646	0.000453144	0.00600765	0.218941
Q60749	Khdrbs1	KH domain-containing, RNA-binding, signal transduction-associated protein 1 (GAP-associated tyrosine phosphoprotein p62) (Src-associated in mitosis 68 kDa protein) (Sam68) (p21 Ras GTPase-activating protein-associated p62) (p68)	0.273687	23.86	6.01781	0.000457192	0.00604439	0.209464
Q8K3D3	Swi5	DNA repair protein SWI5 homolog (Protein SAE3 homolog)	-0.13671	18.8051	-6.00351	0.000463974	0.00611696	0.193771
Q9CZJ0	Mpped2	Metallophosphoesterase MPPED2 (EC 3.1.-.-) (Metallophosphoesterase domain-containing protein 2)	-0.283144	17.1579	-5.99564	0.000467756	0.00613684	0.18512
Q99K51	Pls3	Plastin-3 (T-plastin)	0.320739	18.9411	5.99498	0.000468075	0.00613684	0.184393
Q8BVL9	Jakmip1	Janus kinase and microtubule-interacting protein 1 (GABA-B receptor-binding protein) (Multiple alpha-helices and RNA-linker protein 1) (Marlin-1)	-0.242987	19.6587	-5.99149	0.000469763	0.00613856	0.180555
Q9D115	Znf706	Zinc finger protein 706	0.145585	21.1256	5.98923	0.000470858	0.00613856	0.178073
Q91V81	Rbm42	RNA-binding protein 42 (RNA-binding motif protein 42)	0.210039	18.477	5.98669	0.000472097	0.00613856	0.175273
P84086	Cplx2	Complexin-2 (921-L) (Complexin II) (CPX II) (Synaphin-1)	-0.352364	17.1552	-5.97577	0.000477452	0.00619118	0.16325
Q6ZQ93	Usp34	Ubiquitin carboxyl-terminal hydrolase 34 (EC 3.4.19.12) (Deubiquitinating enzyme 34) (Ubiquitin thioesterase 34) (Ubiquitin-specific-processing protease 34)	-0.165578	16.4439	-5.97033	0.000480149	0.00620203	0.157246
Q80Y55	Bsdc1	BSD domain-containing protein 1	-0.308483	15.7083	-5.96833	0.000481145	0.00620203	0.155038
P41216	Acsl1	Long-chain-fatty-acid--CoA ligase 1 (EC 6.2.1.3) (Long-chain acyl-CoA synthetase 1) (LACS 1)	0.253735	15.3113	5.96617	0.00048222	0.00620203	0.152659
Q69ZK0	Prex1	Phosphatidylinositol 3,4,5-trisphosphate-dependent Rac exchanger 1 protein (P-Rex1) (PtdIns(3,4,5)-dependent Rac exchanger 1)	-0.21039	18.9365	-5.94892	0.000490917	0.00629677	0.133604
P31324	Prkar2b	cAMP-dependent protein kinase type II-beta regulatory subunit	-0.282968	23.4175	-5.93477	0.000498181	0.00632931	0.117945
P42567	Eps15	Epidermal growth factor receptor substrate 15 (Protein Eps15) (Protein AF-1p)	0.243832	16.7652	5.9346	0.000498268	0.00632931	0.117759
P35821	Ptpn1	Tyrosine-protein phosphatase non-receptor type 1 (EC 3.1.3.48) (Protein-tyrosine phosphatase 1B) (PTP-1B) (Protein-tyrosine phosphatase HA2) (PTP-HA2)	-0.117907	19.3528	-5.93358	0.000498799	0.00632931	0.116623
Q64310	Surf4	Surfeit locus protein 4	0.118293	19.1068	5.93357	0.000498803	0.00632931	0.116615
Q3UMR5	Mcu	Calcium uniporter protein, mitochondrial	-0.214219	17.2805	-5.90743	0.000512559	0.00648647	0.0876093
Q920Q8	Ivns1abp	Influenza virus NS1A-binding protein homolog (NS1-BP) (NS1-binding protein homolog) (Kelch family protein Nd1-L) (ND1-L2) (Nd1-S)	-0.165587	18.3707	-5.90372	0.000514545	0.00649424	0.0834862
B9EKR1	Ptprz1	Receptor-type tyrosine-protein phosphatase zeta (R-PTP-zeta) (EC 3.1.3.48)	-0.167766	21.0114	-5.89997	0.00051656	0.00650233	0.0793179
F8VPU2	Farp1	FERM, ARHGEF and pleckstrin domain-containing protein 1 (FERM, RhoGEF and pleckstrin domain-containing protein 1)	-0.183905	20.7658	-5.89296	0.000520353	0.00652689	0.0715163
Q8BIE6	Frmd4a	FERM domain-containing protein 4A	-0.256561	20.2399	-5.89121	0.000521305	0.00652689	0.0695677
P68181	Prkacb	cAMP-dependent protein kinase catalytic subunit beta (PKA C-beta) (EC 2.7.11.11)	-0.284155	21.7226	-5.88671	0.000523763	0.00652689	0.0645515
Q5SFM8	Rbm27	RNA-binding protein 27 (Peri-implantation stem cell protein 1) (RNA-binding motif protein 27)	0.14679	19.8461	5.88623	0.000524027	0.00652689	0.0640143
Q8BGZ1	Hpcal4	Hippocalcin-like protein 4 (Neural visinin-like protein 2) (NVP-2)	-0.388704	18.4993	-5.87167	0.000532065	0.00658906	0.0477794
Q8VIJ6	Sfpq	Splicing factor, proline- and glutamine-rich (DNA-binding p52/p100 complex, 100 kDa subunit) (Polypyrimidine tract-binding protein-associated-splicing factor) (PSF) (PTB-associated-splicing factor)	0.262404	25.7867	5.87158	0.000532113	0.00658906	0.0476833
Q9D1M0	Sec13	Protein SEC13 homolog (GATOR complex protein SEC13) (SEC13-like protein 1) (SEC13-related protein)	0.144329	20.573	5.86965	0.000533194	0.00658906	0.0455188
P21460	Cst3	Cystatin-C (Cystatin-3)	-0.468303	19.7779	-5.86581	0.000535342	0.00659379	0.0412329
Q61206	Pafah1b2	Platelet-activating factor acetylhydrolase IB subunit beta (EC 3.1.1.47) (PAF acetylhydrolase 30 kDa subunit) (PAF-AH 30 kDa subunit) (PAF-AH subunit beta) (PAFAH subunit beta)	0.106392	21.9156	5.86153	0.000537745	0.00659379	0.0364548
P18872	Gnao1	Guanine nucleotide-binding protein G(o) subunit alpha	-0.150583	25.0521	-5.86151	0.000537757	0.00659379	0.0364319
Q8CI75	Dis3l2	DIS3-like exonuclease 2 (EC 3.1.13.-)	0.152053	20.4967	5.85687	0.00054038	0.00660884	0.0312416
Q8BUR4	Dock1	Dedicator of cytokinesis protein 1 (180 kDa protein downstream of CRK) (DOCK180)	-0.223778	18.706	-5.85334	0.000542384	0.00661625	0.0272936
Q9DB70	Fundc1	FUN14 domain-containing protein 1	-0.315845	16.4454	-5.83599	0.000552355	0.00670986	0.0078645
Q8K4M5	Commd1	COMM domain-containing protein 1 (Protein Murr1)	-0.271347	16.8307	-5.83222	0.000554553	0.00670986	0.00362891
P97950	Rab33a	Ras-related protein Rab-33A (Small GTP-binding protein S10)	-0.202892	18.0574	-5.83206	0.000554643	0.00670986	0.0034549
Q01405	Sec23a	Protein transport protein Sec23A (SEC23-related protein A)	-0.113101	21.5023	-5.8302	0.000555729	0.00670986	0.0013696
P52800	Efnb2	Ephrin-B2 (ELF-2) (EPH-related receptor tyrosine kinase ligand 5) (LERK-5) (HTK ligand) (HTK-L)	0.15241	20.46	5.82723	0.00055747	0.00671375	-0.00196657
Q9QXJ4	Arl10	ADP-ribosylation factor-like protein 10 (ADP-ribosylation factor-like membrane-associated protein)	-0.196123	17.1622	-5.81481	0.000564806	0.00678484	-0.0159137
Q9WTP6	Ak2	Adenylate kinase 2, mitochondrial (AK 2) (EC 2.7.4.3) (ATP-AMP transphosphorylase 2) (ATP:AMP phosphotransferase) (Adenylate monophosphate kinase)	0.112186	21.5993	5.78921	0.000580274	0.00694309	-0.0447355
P06728	Apoa4	Apolipoprotein A-IV (Apo-AIV) (ApoA-IV) (Apolipoprotein A4)	-0.222121	20.0195	-5.78817	0.000580914	0.00694309	-0.0459106
Q8R5L3	Vps39	Vam6/Vps39-like protein	0.216035	17.0847	5.78485	0.000582958	0.00694998	-0.0496592
P56959	Fus	RNA-binding protein FUS (Protein pigpen)	0.212446	23.8304	5.77235	0.000590718	0.0070248	-0.063767
Q9CVB6	Arpc2	Actin-related protein 2/3 complex subunit 2 (Arp2/3 complex 34 kDa subunit) (p34-ARC)	-0.229311	23.217	-5.7684	0.000593198	0.00703661	-0.0682367
Q8K0U4	Hspa12a	Heat shock 70 kDa protein 12A	-0.165629	22.8325	-5.76026	0.00059834	0.00707986	-0.0774454
P18052	Ptpra	Receptor-type tyrosine-protein phosphatase alpha (Protein-tyrosine phosphatase alpha) (R-PTP-alpha) (EC 3.1.3.48) (LCA-related phosphatase) (PTPTY-28)	0.187083	17.9306	5.75398	0.000602339	0.00709532	-0.0845522
Q9ESW4	Agk	Acylglycerol kinase, mitochondrial (EC 2.7.1.107) (EC 2.7.1.94) (Multiple substrate lipid kinase) (MuLK) (Multi-substrate lipid kinase)	-0.191696	20.4911	-5.7535	0.000602645	0.00709532	-0.0850941
Q64331	Myo6	Unconventional myosin-VI (Unconventional myosin-6)	-0.358971	19.4795	-5.7342	0.000615133	0.00722438	-0.10698
P61226	Rap2b	Ras-related protein Rap-2b	-0.197238	19.0089	-5.72723	0.000619711	0.00722959	-0.114892
Q8K4P8	Hecw1	E3 ubiquitin-protein ligase HECW1 (EC 2.3.2.26) (HECT, C2 and WW domain-containing protein 1) (HECT-type E3 ubiquitin transferase HECW1) (NEDD4-like E3 ubiquitin-protein ligase 1) (mNEDL1)	0.141062	19.09	5.72665	0.000620093	0.00722959	-0.115549
Q62141	Sin3b	Paired amphipathic helix protein Sin3b (Histone deacetylase complex subunit Sin3b) (Transcriptional corepressor Sin3b)	0.160995	19.1979	5.72469	0.000621392	0.00722959	-0.117782
Q8BGC0	Htatsf1	HIV Tat-specific factor 1 homolog	0.120775	22.3931	5.72425	0.000621686	0.00722959	-0.118287
Q6DVA0	Lemd2	LEM domain-containing protein 2 (Nuclear envelope transmembrane protein 25) (NET25)	0.165102	17.4801	5.72011	0.000624432	0.00724372	-0.12299
Q8BX10	Pgam5	Serine/threonine-protein phosphatase PGAM5, mitochondrial (EC 3.1.3.16) (Phosphoglycerate mutase family member 5)	-0.171502	20.7303	-5.71774	0.000626011	0.00724428	-0.125685
Q9WTX8	Mad1l1	Mitotic spindle assembly checkpoint protein MAD1 (Mitotic arrest deficient 1-like protein 1) (MAD1-like protein 1)	0.182944	18.6589	5.70826	0.00063237	0.00730002	-0.136471
Q8BLK3	Lsamp	Limbic system-associated membrane protein (LSAMP)	-0.357842	19.9529	-5.70462	0.000634831	0.0073106	-0.140616
Q9QYB8	Add2	Beta-adducin (Add97) (Erythrocyte adducin subunit beta)	-0.141879	23.1017	-5.69566	0.000640939	0.00735521	-0.150834
P70404	Idh3g	Isocitrate dehydrogenase [NAD] subunit gamma 1, mitochondrial (Isocitric dehydrogenase subunit gamma) (NAD(+)-specific ICDH subunit gamma)	-0.204428	21.6387	-5.69311	0.000642692	0.00735521	-0.153749
Q8R001	Mapre2	Microtubule-associated protein RP/EB family member 2 (APC-binding protein EB2) (End-binding protein 2) (EB2)	-0.146869	22.7821	-5.69212	0.000643367	0.00735521	-0.15487
Q9QYS2	Grm3	Metabotropic glutamate receptor 3 (mGluR3)	-0.67336	16.0925	-5.68591	0.000647658	0.00737058	-0.161965
Q8K0D7	Wrb	Tail-anchored protein insertion receptor WRB (Tryptophan-rich basic protein) (WRB)	-0.201912	16.3609	-5.68567	0.000647826	0.00737058	-0.162241
Q99P31	Hspbp1	Hsp70-binding protein 1 (HspBP1) (Heat shock protein-binding protein 1) (Hsp70-interacting protein 1)	-0.164043	18.8436	-5.6784	0.000652884	0.00740267	-0.170542
Q9ERD6	Ralgps2	Ras-specific guanine nucleotide-releasing factor RalGPS2 (Ral GEF with PH domain and SH3-binding motif 2) (RalA exchange factor RalGPS2)	-0.222573	17.653	-5.67618	0.000654439	0.00740267	-0.17308
Q99LI2	Clcc1	Chloride channel CLIC-like protein 1	0.294933	17.2306	5.6749	0.000655339	0.00740267	-0.174547
P47758	Srprb	Signal recognition particle receptor subunit beta (SR-beta)	0.127568	20.7517	5.67211	0.000657304	0.00740719	-0.177742
Q9WU28	Pfdn5	Prefoldin subunit 5 (EIG-1) (Myc modulator 1) (c-Myc-binding protein Mm-1)	0.162762	21.9907	5.65118	0.000672229	0.00755238	-0.201708
P47791	Gsr	Glutathione reductase, mitochondrial (GR) (GRase) (EC 1.8.1.7)	0.106179	21.3293	5.64959	0.00067338	0.00755238	-0.203533
P11627	L1cam	Neural cell adhesion molecule L1 (N-CAM-L1) (NCAM-L1) (CD antigen CD171)	-0.20608	22.5006	-5.64261	0.00067845	0.00759126	-0.21154
Q9JIF0	Prmt1	Protein arginine N-methyltransferase 1 (EC 2.1.1.319) (Histone-arginine N-methyltransferase PRMT1)	-0.202376	23.313	-5.63229	0.000686034	0.0076408	-0.223405
Q8CAA7	Pgm2l1	Glucose 1,6-bisphosphate synthase (EC 2.7.1.106) (Phosphoglucomutase-2-like 1)	-0.339432	19.8213	-5.63219	0.000686106	0.0076408	-0.223519
P29595	Nedd8	NEDD8 (Neddylin) (Neural precursor cell expressed developmentally down-regulated protein 8) (NEDD-8) (Ubiquitin-like protein Nedd8)	-0.257026	22.8273	-5.62453	0.00069179	0.00768149	-0.232325
P51163	Uros	Uroporphyrinogen-III synthase (UROIIIS) (UROS) (EC 4.2.1.75) (Hydroxymethylbilane hydrolyase [cyclizing]) (Uroporphyrinogen-III cosynthase)	0.238583	18.9327	5.6229	0.000693005	0.00768149	-0.234199
B2RSH2	Gnai1	Guanine nucleotide-binding protein G(i) subunit alpha-1 (Adenylate cyclase-inhibiting G alpha protein)	-0.306126	18.6805	-5.59629	0.000713206	0.00788008	-0.264872
Q8C5Q4	Grsf1	G-rich sequence factor 1 (GRSF-1)	0.202154	17.0312	5.59494	0.000714252	0.00788008	-0.266436
G5E8K5	Ank3	Ankyrin-3 (ANK-3) (Ankyrin-G)	0.105706	20.8189	5.58713	0.000720312	0.00792845	-0.275456
Q3TIR1	Trappc13	Trafficking protein particle complex subunit 13	-0.153387	17.0685	-5.57765	0.000727745	0.00799169	-0.286417
B1AY13	Usp24	Ubiquitin carboxyl-terminal hydrolase 24 (EC 3.4.19.12) (Deubiquitinating enzyme 24) (Ubiquitin thioesterase 24) (Ubiquitin-specific-processing protease 24)	-0.19784	17.8006	-5.57164	0.000732505	0.00802533	-0.293376
Q6PHS9	Cacna2d2	Voltage-dependent calcium channel subunit alpha-2/delta-2 (Protein ducky) (Voltage-gated calcium channel subunit alpha-2/delta-2) [Cleaved into: Voltage-dependent calcium channel subunit alpha-2-2; Voltage-dependent calcium channel subunit delta-2]	-0.316086	15.6836	-5.56904	0.000734574	0.00802942	-0.296389
Q8CHT3	Ints5	Integrator complex subunit 5 (Int5)	0.226206	15.9733	5.55739	0.000743927	0.00811292	-0.309897
Q80ZI6	Lrsam1	E3 ubiquitin-protein ligase LRSAM1 (EC 2.3.2.27) (Leucine-rich repeat and sterile alpha motif-containing protein 1) (RING-type E3 ubiquitin transferase LRSAM1) (Tsg101-associated ligase)	-0.17413	17.8526	-5.54255	0.000756027	0.00822592	-0.327124
Q03141	Mark3	MAP/microtubule affinity-regulating kinase 3 (EC 2.7.11.1) (ELKL motif kinase 2) (EMK-2) (MPK-10)	0.126592	19.6926	5.53985	0.000758259	0.00823128	-0.330271
P97333	Nrp1	Neuropilin-1 (A5 protein) (CD antigen CD304)	0.534233	19.573	5.53627	0.000761214	0.00824445	-0.334424
Q3UN02	Lclat1	Lysocardiolipin acyltransferase 1 (EC 2.3.1.-) (EC 2.3.1.51) (Acyl-CoA:lysocardiolipin acyltransferase 1)	0.28287	17.4744	5.53346	0.000763554	0.00825091	-0.337701
Q8BR92	Palm2	Paralemmin-2	-0.374194	16.0066	-5.527	0.000768949	0.00829029	-0.345219
Q8BTM8	Flna	Filamin-A (FLN-A) (Actin-binding protein 280) (ABP-280) (Alpha-filamin) (Endothelial actin-binding protein) (Filamin-1) (Non-muscle filamin)	0.120027	24.7465	5.51958	0.000775202	0.00833871	-0.353867
Q5SWU9	Acaca	Acetyl-CoA carboxylase 1 (ACC1) (EC 6.4.1.2) (ACC-alpha) (Acetyl-CoA carboxylase 265) [Includes: Biotin carboxylase (EC 6.3.4.14)]	-0.21192	22.465	-5.51257	0.000781159	0.00838373	-0.362042
Q8CHT1	Ngef	Ephexin-1 (Eph-interacting exchange protein) (Neuronal guanine nucleotide exchange factor)	-0.328104	15.9258	-5.49877	0.000793026	0.00847616	-0.378142
Q8BG05	Hnrnpa3	Heterogeneous nuclear ribonucleoprotein A3 (hnRNP A3)	0.214348	23.0023	5.49204	0.000798896	0.00847616	-0.386017
Q9Z315	Sart1	U4/U6.U5 tri-snRNP-associated protein 1 (Hypoxia-associated factor) (Squamous cell carcinoma antigen recognized by T-cells 1) (SART-1) (mSART-1)	0.17895	20.6868	5.49119	0.000799641	0.00847616	-0.387012
Q62384	Zpr1	Zinc finger protein ZPR1 (Zinc finger protein 259)	0.168111	20.5032	5.48753	0.000802849	0.00847616	-0.391287
Q9R0Q6	Arpc1a	Actin-related protein 2/3 complex subunit 1A (SOP2-like protein) (Sid 329)	-0.200404	22.436	-5.48642	0.000803824	0.00847616	-0.392584
P62830	Rpl23	60S ribosomal protein L23	0.131981	23.5188	5.48557	0.000804576	0.00847616	-0.393583
Q9QYC0	Add1	Alpha-adducin (Erythrocyte adducin subunit alpha)	-0.105627	23.166	-5.48442	0.000805593	0.00847616	-0.394932
Q6P4T2	Snrnp200	U5 small nuclear ribonucleoprotein 200 kDa helicase (EC 3.6.4.13) (BRR2 homolog) (U5 snRNP-specific 200 kDa protein) (U5-200KD)	0.114031	22.414	5.48277	0.000807052	0.00847616	-0.396863
Q61753	Phgdh	D-3-phosphoglycerate dehydrogenase (3-PGDH) (EC 1.1.1.95) (A10)	0.130441	23.5437	5.4813	0.000808347	0.00847616	-0.398577
Q9QZ88	Vps29	Vacuolar protein sorting-associated protein 29 (Vesicle protein sorting 29)	-0.127986	22.6165	-5.48105	0.000808578	0.00847616	-0.398881
Q8R1I1	Uqcr10	Cytochrome b-c1 complex subunit 9 (Complex III subunit 9) (Complex III subunit X) (Cytochrome c1 non-heme 7 kDa protein) (Ubiquinol-cytochrome c reductase complex 7.2 kDa protein)	-0.25917	21.4317	-5.47833	0.000810987	0.00847616	-0.402057
Q62241	Snrpc	U1 small nuclear ribonucleoprotein C (U1 snRNP C) (U1-C) (U1C)	0.129191	20.0882	5.47802	0.000811261	0.00847616	-0.402419
P14873	Map1b	Microtubule-associated protein 1B (MAP-1B) (MAP1(X)) (MAP1.2) [Cleaved into: MAP1B heavy chain; MAP1 light chain LC1]	-0.138359	27.7686	-5.47407	0.000814785	0.00849422	-0.407047
Q80YD1	Supv3l1	ATP-dependent RNA helicase SUPV3L1, mitochondrial (EC 3.6.4.13) (Suppressor of var1 3-like protein 1) (SUV3-like protein 1)	-0.176899	17.8123	-5.46508	0.000822875	0.00853703	-0.417599
P70232	Chl1	Neural cell adhesion molecule L1-like protein (Cell adhesion molecule with homology to L1CAM) (Chl1-like protein) (Close homolog of L1) [Cleaved into: Processed neural cell adhesion molecule L1-like protein]	-0.141171	22.2036	-5.46407	0.000823782	0.00853703	-0.418775
Q99PM9	Uck2	Uridine-cytidine kinase 2 (UCK 2) (EC 2.7.1.48) (Cytidine monophosphokinase 2) (Uridine monophosphokinase 2)	0.195779	18.1338	5.4635	0.000824303	0.00853703	-0.41945
P61979	Hnrnpk	Heterogeneous nuclear ribonucleoprotein K (hnRNP K)	0.170461	26.0895	5.46043	0.000827088	0.00854717	-0.423052
Q9D7S7	Rpl22l1	60S ribosomal protein L22-like 1	-0.172037	20.4373	-5.45079	0.000835908	0.0086195	-0.434381
Q6PF93	Pik3c3	Phosphatidylinositol 3-kinase catalytic subunit type 3 (PI3-kinase type 3) (PI3K type 3) (PtdIns-3-kinase type 3) (EC 2.7.1.137) (Phosphoinositide-3-kinase class 3)	-0.124058	16.8825	-5.44305	0.000843058	0.00864557	-0.443477
Q9ET26	Rnf114	E3 ubiquitin-protein ligase RNF114 (EC 2.3.2.27) (RING finger protein 114) (RING-type E3 ubiquitin transferase RNF114) (Zinc finger protein 228) (Zinc finger protein 313)	0.165709	19.7043	5.441	0.000844961	0.00864557	-0.445885
Q9JHI5	Ivd	Isovaleryl-CoA dehydrogenase, mitochondrial (IVD) (EC 1.3.8.4)	0.201453	21.5989	5.43905	0.000846782	0.00864557	-0.448185
Q9D2R0	Aacs	Acetoacetyl-CoA synthetase (EC 6.2.1.16)	-0.108334	21.5977	-5.43902	0.000846808	0.00864557	-0.448217
Q8K1H1	Tdrd7	Tudor domain-containing protein 7 (PCTAIRE2-binding protein) (Tudor repeat associator with PCTAIRE-2) (Trap)	-0.177694	15.4674	-5.43821	0.000847569	0.00864557	-0.449177
Q61425	Hadh	Hydroxyacyl-coenzyme A dehydrogenase, mitochondrial (HCDH) (EC 1.1.1.35) (Medium and short-chain L-3-hydroxyacyl-coenzyme A dehydrogenase) (Short-chain 3-hydroxyacyl-CoA dehydrogenase)	0.32042	20.9166	5.43287	0.000852569	0.00866133	-0.455459
Q9JKX6	Nudt5	ADP-sugar pyrophosphatase (EC 3.6.1.13) (8-oxo-dGDP phosphatase) (EC 3.6.1.58) (Nuclear ATP-synthesis protein NUDIX5) (EC 2.7.7.96) (Nucleoside diphosphate-linked moiety X motif 5) (Nudix motif 5)	0.138113	19.6956	5.43265	0.000852774	0.00866133	-0.455715
Q99PL5	Rrbp1	Ribosome-binding protein 1 (Ribosome receptor protein) (RRp) (mRRp)	0.194761	21.8369	5.42436	0.000860616	0.00872226	-0.465491
Q9CQC8	Spg21	Maspardin (Acid cluster protein 33) (Spastic paraplegia 21 autosomal recessive Mast syndrome protein homolog)	0.188663	17.244	5.42144	0.000863393	0.00873171	-0.468933
Q91WK0	Lrrfip2	Leucine-rich repeat flightless-interacting protein 2 (LRR FLII-interacting protein 2)	-0.118683	18.5797	-5.41878	0.000865939	0.00873878	-0.472077
Q3UHQ6	Dop1b	Protein dopey-2	-0.150039	17.6599	-5.41639	0.000868221	0.00874317	-0.474888
Q8BQM4	Heatr3	HEAT repeat-containing protein 3	0.217538	15.703	5.40957	0.000874799	0.00878644	-0.48295
A2A8L1	Chd5	Chromodomain-helicase-DNA-binding protein 5 (CHD-5) (EC 3.6.4.12) (ATP-dependent helicase CHD5)	0.132004	18.7909	5.40452	0.000879692	0.00878644	-0.488907
P13595	Ncam1	Neural cell adhesion molecule 1 (N-CAM-1) (NCAM-1) (CD antigen CD56)	-0.150823	26.3291	-5.40245	0.000881716	0.00878644	-0.491362
Q80YN3	Bcas1	Breast carcinoma-amplified sequence 1 homolog (Novel amplified in breast cancer 1 homolog)	-0.0971728	16.5124	-5.39979	0.000884314	0.00878644	-0.494504
P49442	Inpp1	Inositol polyphosphate 1-phosphatase (IPP) (IPPase) (EC 3.1.3.57)	-0.146476	19.5788	-5.3996	0.0008845	0.00878644	-0.494729
Q61656	Ddx5	Probable ATP-dependent RNA helicase DDX5 (EC 3.6.4.13) (DEAD box RNA helicase DEAD1) (mDEAD1) (DEAD box protein 5) (RNA helicase p68)	0.139003	24.7075	5.39845	0.000885626	0.00878644	-0.496088
Q9CZG9	Pdzd11	PDZ domain-containing protein 11	0.192825	16.8111	5.39479	0.000889221	0.00878644	-0.500414
P27773	Pdia3	Protein disulfide-isomerase A3 (EC 5.3.4.1) (58 kDa glucose-regulated protein) (58 kDa microsomal protein) (p58) (Disulfide isomerase ER-60) (Endoplasmic reticulum resident protein 57) (ER protein 57) (ERp57) (Endoplasmic reticulum resident protein 60) (ER protein 60) (ERp60)	0.132614	25.6876	5.39455	0.000889465	0.00878644	-0.500708
Q80TE4	Sipa1l2	Signal-induced proliferation-associated 1-like protein 2 (SIPA1-like protein 2)	0.147027	16.5105	5.3927	0.000891287	0.00878644	-0.502894
Q91YM2	Arhgap35	Rho GTPase-activating protein 35 (Glucocorticoid receptor DNA-binding factor 1)	-0.100479	21.9227	-5.39159	0.000892383	0.00878644	-0.504206
Q5HZI2	C2cd4cC2CD4	C2 calcium-dependent domain-containing protein 4C (Nuclear-localized factor 3) (Protein FAM148C)	0.179652	14.5731	5.39103	0.000892938	0.00878644	-0.50487
Q9CXY9	Pigk	GPI-anchor transamidase (GPI transamidase) (EC 3.-.-.-) (Phosphatidylinositol-glycan biosynthesis class K protein) (PIG-K)	0.118707	16.3813	5.38828	0.000895666	0.00879499	-0.508128
Q6DFW4	Nop58	Nucleolar protein 58 (MSSP) (Nucleolar protein 5) (SIK-similar protein)	0.24957	21.4029	5.38595	0.000897981	0.00879947	-0.510885
E9Q7E2	Arid2	AT-rich interactive domain-containing protein 2 (ARID domain-containing protein 2) (BRG1-associated factor 200) (BAF200) (Zinc finger protein with activation potential) (Zipzap/p200)	0.414649	16.6754	5.37904	0.000904898	0.00881536	-0.519081
Q7TMF3	Ndufa12	NADH dehydrogenase [ubiquinone] 1 alpha subcomplex subunit 12 (Complex I-B17.2) (CI-B17.2) (CIB17.2) (NADH-ubiquinone oxidoreductase subunit B17.2)	-0.323149	20.3572	-5.37802	0.000905924	0.00881536	-0.520291
Q8BHG2	Czib	CXXC motif containing zinc binding protein (UPF0587 protein C1orf123 homolog)	0.133588	21.1385	5.37521	0.000908748	0.00881536	-0.523616
P62488	Polr2g	DNA-directed RNA polymerase II subunit RPB7 (RNA polymerase II subunit B7) (DNA-directed RNA polymerase II subunit G)	0.104661	15.9259	5.37446	0.00090951	0.00881536	-0.524511
Q9D0K2	Oxct1	Succinyl-CoA:3-ketoacid coenzyme A transferase 1, mitochondrial (EC 2.8.3.5) (3-oxoacid CoA-transferase 1) (Somatic-type succinyl-CoA:3-oxoacid CoA-transferase) (SCOT-s)	-0.100552	23.2465	-5.37384	0.000910134	0.00881536	-0.525244
E9Q7X7	Nrxn2	Neurexin-2 (Neurexin II-alpha) (Neurexin-2-alpha)	-0.271307	18.7069	-5.3732	0.000910778	0.00881536	-0.525999
O55047	Tlk2	Serine/threonine-protein kinase tousled-like 2 (EC 2.7.11.1) (PKU-alpha) (Tousled-like kinase 2)	0.204242	18.6311	5.36979	0.000914234	0.00883075	-0.530045
Q8VI24	Satb2	DNA-binding protein SATB2 (Special AT-rich sequence-binding protein 2)	-0.461207	21.2011	-5.36236	0.000921818	0.00888587	-0.538869
Q2NL51	Gsk3a	Glycogen synthase kinase-3 alpha (GSK-3 alpha) (EC 2.7.11.26) (Serine/threonine-protein kinase GSK3A) (EC 2.7.11.1)	-0.207765	19.8553	-5.33526	0.000950074	0.00913963	-0.571119
Q8VCN9	Tbcc	Tubulin-specific chaperone C (Tubulin-folding cofactor C) (CFC)	0.138383	19.405	5.33258	0.000952924	0.00914846	-0.574319
P03975	Iap	IgE-binding protein	-0.249073	16.7493	-5.33052	0.000955121	0.00915099	-0.576778
Q641P0	Actr3b	Actin-related protein 3B (ARP3-beta) (Actin-like protein 3B)	-0.745306	14.5111	-5.32701	0.000958868	0.00915201	-0.580962
Q8VC31	Ccdc9	Coiled-coil domain-containing protein 9	-0.217661	17.0003	-5.3268	0.000959096	0.00915201	-0.581215
Q9Z1M8	Ik	Protein Red (Cytokine IK) (IK factor) (Protein RER)	0.125493	20.4609	5.32312	0.000963051	0.00915614	-0.585611
Q61136	Prpf4b	Serine/threonine-protein kinase PRP4 homolog (EC 2.7.11.1) (PRP4 pre-mRNA-processing factor 4 homolog) (Pre-mRNA protein kinase)	0.121427	19.5988	5.32279	0.000963397	0.00915614	-0.585994
P18608	Hmgn1	Non-histone chromosomal protein HMG-14 (High mobility group nucleosome-binding domain-containing protein 1)	0.843965	19.2499	5.31835	0.000968198	0.00918333	-0.591304
Q61771	Kif3b	Kinesin-like protein KIF3B (Microtubule plus end-directed kinesin motor 3B) [Cleaved into: Kinesin-like protein KIF3B, N-terminally processed]	-0.142226	20.4235	-5.31604	0.000970701	0.00918865	-0.594062
Q3UNH4	Gprin1	G protein-regulated inducer of neurite outgrowth 1 (GRIN1)	-0.112669	23.5879	-5.31257	0.000974479	0.00920601	-0.598213
Q3TLD5	Uri1	Unconventional prefoldin RPB5 interactor (Protein NNX3) (Protein phosphatase 1 regulatory subunit 19) (RNA polymerase II subunit 5-mediating protein) (RPB5-mediating protein)	0.268018	18.0641	5.30991	0.000977384	0.00921506	-0.601392
Q3UHU5	Mtcl1	Microtubule cross-linking factor 1 (Coiled-coil domain-containing protein 165) (PAR-1-interacting protein) (SOGA family member 2)	-0.4444	14.7225	-5.3	0.000988287	0.00928889	-0.613242
Q9CQ10	Chmp3	Charged multivesicular body protein 3 (Chromatin-modifying protein 3) (Vacuolar protein sorting-associated protein 24)	-0.323352	18.959	-5.29923	0.000989141	0.00928889	-0.614165
Q6PCZ4	Magee1	Melanoma-associated antigen E1 (Alpha-dystrobrevin-associated MAGE Protein) (DAMAGE) (MAGE-E1 antigen)	-0.401543	14.394	-5.29517	0.00099365	0.00929761	-0.619024
Q9D3P8	Plgrkt	Plasminogen receptor (KT) (Plg-R(KT))	0.122613	19.9315	5.29486	0.000993998	0.00929761	-0.619397
O35382	Exoc4	Exocyst complex component 4 (Exocyst complex component Sec8)	-0.11124	21.3573	-5.2764	0.00101482	0.00947366	-0.641544
Q8BJL0	Smarcal1	SWI/SNF-related matrix-associated actin-dependent regulator of chromatin subfamily A-like protein 1 (EC 3.6.4.-) (HepA-related protein) (mharp) (Sucrose nonfermenting protein 2-like 1)	0.282328	17.3868	5.27444	0.00101706	0.00947586	-0.643897
Q3THE2	Myl12b	Myosin regulatory light chain 12B (Myosin regulatory light chain 2-B, smooth muscle isoform) (Myosin regulatory light chain 20 kDa) (MLC20) (Myosin regulatory light chain MRLC2)	0.105607	20.7701	5.27194	0.00101991	0.00948378	-0.646891
P52795	Efnb1	Ephrin-B1 (CEK5 receptor ligand) (CEK5-L) (EFL-3) (ELK ligand) (ELK-L) (EPH-related receptor tyrosine kinase ligand 2) (LERK-2) (Stimulated by retinoic acid gene 1 protein) [Cleaved into: Ephrin-B1 C-terminal fragment (Ephrin-B1 CTF); Ephrin-B1 intracellular domain (Ephrin-B1 ICD)]	0.153795	19.8432	5.26928	0.00102297	0.00949354	-0.650086
Q8R3F9	Tut1	Speckle targeted PIP5K1A-regulated poly(A) polymerase (Star-PAP) (EC 2.7.7.19) (RNA-binding motif protein 21) (RNA-binding protein 21) (U6 snRNA-specific terminal uridylyltransferase 1) (U6-TUTase) (EC 2.7.7.52)	0.106377	17.1351	5.2674	0.00102514	0.00949509	-0.652353
Q9D819	Ppa1	Inorganic pyrophosphatase (EC 3.6.1.1) (Pyrophosphate phospho-hydrolase) (PPase)	0.127413	24.232	5.25903	0.00103485	0.00955732	-0.662419
Q922Q4	Pycr2	Pyrroline-5-carboxylate reductase 2 (P5C reductase 2) (P5CR 2) (EC 1.5.1.2)	0.129728	19.8126	5.25812	0.0010359	0.00955732	-0.663505
Q9CQE1	Nipsnap3b	Protein NipSnap homolog 3B (NipSnap3B) (NipSnap-related protein) (Protein NipSnap homolog 3A) (NipSnap3A)	-0.226105	18.6719	-5.25437	0.00104028	0.00957911	-0.668017
Q9D662	Sec23b	Protein transport protein Sec23B (SEC23-related protein B)	0.173107	19.1144	5.25204	0.00104302	0.00958567	-0.670826
Q8BRN9	Cc2d1b	Coiled-coil and C2 domain-containing protein 1B (Five prime repressor element under dual repression-binding protein 2) (FRE under dual repression-binding protein 2) (Freud-2)	-0.268958	15.3057	-5.24328	0.00105338	0.0096455	-0.68138
P32233	Drg1	Developmentally-regulated GTP-binding protein 1 (DRG-1) (Neural precursor cell expressed developmentally down-regulated protein 3) (NEDD-3) (Translation factor GTPase DRG1) (TRAFAC GTPase DRG1) (EC 3.6.5.-)	-0.140683	21.4668	-5.24309	0.00105361	0.0096455	-0.681613
Q9Z2W0	Dnpep	Aspartyl aminopeptidase (EC 3.4.11.21)	-0.10834	21.6778	-5.2399	0.0010574	0.00966155	-0.685454
P33215	Nedd1	Protein NEDD1 (Neural precursor cell expressed developmentally down-regulated protein 1) (NEDD-1)	0.0996313	15.3931	5.23715	0.0010607	0.009673	-0.68878
Q8VEF1	Gramd1a	Protein Aster-A (GRAM domain-containing protein 1A)	-0.284531	16.0858	-5.23329	0.00106532	0.00967525	-0.693427
Q8BYI9	Tnr	Tenascin-R (TN-R) (Janusin) (Neural recognition molecule J1-160/180) (Restrictin)	-0.358466	20.0585	-5.23253	0.00106625	0.00967525	-0.694351
P97429	Anxa4	Annexin A4 (Annexin IV) (Annexin-4)	0.348221	15.3585	5.23184	0.00106708	0.00967525	-0.695185
Q99P88	Nup155	Nuclear pore complex protein Nup155 (155 kDa nucleoporin) (Nucleoporin Nup155)	0.139511	20.4057	5.22313	0.00107764	0.0097523	-0.705704
Q9DBR3	Armc8	Armadillo repeat-containing protein 8	-0.15866	19.2025	-5.22072	0.00108057	0.00975805	-0.708613
Q9JID9	Sh2b2	SH2B adapter protein 2 (Adapter protein with pleckstrin homology and Src homology 2 domains) (SH2 and PH domain-containing adapter protein APS)	-0.29673	15.4824	-5.21923	0.00108239	0.00975805	-0.710411
Q8BIH0	Sap130	Histone deacetylase complex subunit SAP130 (130 kDa Sin3-associated polypeptide) (Sin3-associated polypeptide p130)	0.236203	17.12	5.20678	0.00109777	0.00986649	-0.725476
Q99KG3	Rbm10	RNA-binding protein 10 (RNA-binding motif protein 10)	0.165413	19.594	5.20612	0.00109859	0.00986649	-0.726279
O35075	Vps26c	Vacuolar protein sorting-associated protein 26C (Down syndrome critical region protein 3 homolog) (Down syndrome critical region protein A homolog)	0.353871	15.9628	5.20192	0.00110384	0.00988608	-0.731369
Q9QWY8	Asap1	Arf-GAP with SH3 domain, ANK repeat and PH domain-containing protein 1 (130 kDa phosphatidylinositol 4,5-bisphosphate-dependent ARF1 GTPase-activating protein) (ADP-ribosylation factor-directed GTPase-activating protein 1) (ARF GTPase-activating protein 1) (Development and differentiation-enhancing factor 1) (DEF-1) (Differentiation-enhancing factor 1) (PIP2-dependent ARF1 GAP)	-0.194098	17.0121	-5.19977	0.00110653	0.00988608	-0.733969
O35887	Calu	Calumenin (Crocalbin)	0.17188	22.615	5.19936	0.00110704	0.00988608	-0.734462
P97742	Cpt1a	Carnitine O-palmitoyltransferase 1, liver isoform (CPT1-L) (EC 2.3.1.21) (Carnitine O-palmitoyltransferase I, liver isoform) (CPT I) (CPTI-L) (Carnitine palmitoyltransferase 1A)	-0.23437	17.3522	-5.18733	0.00112226	0.0099844	-0.749049
Q8BM55	Tmem214	Transmembrane protein 214	0.20208	16.4557	5.18733	0.00112227	0.0099844	-0.749058
Q9D1G2	Pmvk	Phosphomevalonate kinase (PMKase) (EC 2.7.4.2)	-0.201819	19.0727	-5.18222	0.0011288	0.0100236	-0.755253
Q60780	Gas7	Growth arrest-specific protein 7 (GAS-7)	-0.245171	19.9371	-5.17558	0.00113736	0.0100783	-0.763331
Q3UUG6	Tbc1d24	TBC1 domain family member 24	-0.242302	19.024	-5.17414	0.00113922	0.0100783	-0.76507
Q7TNE3	Spag7	Sperm-associated antigen 7	0.201141	18.568	5.15773	0.00116072	0.0102365	-0.785048
Q6ZPQ6	Pitpnm2	Membrane-associated phosphatidylinositol transfer protein 2 (Drosophila retinal degeneration B homolog 2) (RdgB2) (Phosphatidylinositol transfer protein, membrane-associated 2) (PITPnm 2) (Pyk2 N-terminal domain-interacting receptor 3) (NIR-3)	-0.183794	17.4639	-5.15719	0.00116142	0.0102365	-0.785696
Q8K2F0	Brd3	Bromodomain-containing protein 3 (Bromodomain-containing FSH-like protein FSRG2)	0.240669	19.5908	5.15216	0.00116811	0.0102712	-0.791827
Q62414	Neurod2	Neurogenic differentiation factor 2 (NeuroD2) (NeuroD-related factor) (NDRF)	0.254536	17.1739	5.15097	0.00116969	0.0102712	-0.793275
P63216	Gng3	Guanine nucleotide-binding protein G(I)/G(S)/G(O) subunit gamma-3	-0.371501	17.3622	-5.14716	0.00117479	0.0102947	-0.797925
P97454	Smad5	Mothers against decapentaplegic homolog 5 (MAD homolog 5) (Mothers against DPP homolog 5) (Dwarfin-C) (Dwf-C) (SMAD family member 5) (SMAD 5) (Smad5) (mSmad5)	-0.187766	18.1114	-5.14479	0.00117798	0.0102947	-0.800814
Q61164	Ctcf	Transcriptional repressor CTCF (11-zinc finger protein) (CCCTC-binding factor) (CTCFL paralog)	0.261441	19.6733	5.14332	0.00117996	0.0102947	-0.802612
Q91XD6	Vps36	Vacuolar protein-sorting-associated protein 36 (ESCRT-II complex subunit VPS36)	-0.129764	19.1562	-5.1423	0.00118133	0.0102947	-0.80385
P50096	Impdh1	Inosine-5'-monophosphate dehydrogenase 1 (IMP dehydrogenase 1) (IMPD 1) (IMPDH 1) (EC 1.1.1.205) (IMPDH-I)	-0.233529	18.1807	-5.14073	0.00118346	0.0102947	-0.805775
P67871	Csnk2b	Casein kinase II subunit beta (CK II beta) (Phosvitin)	0.22999	19.6385	5.13927	0.00118543	0.0102947	-0.807552
Q9CRB9	Chchd3	MICOS complex subunit Mic19 (Coiled-coil-helix-coiled-coil-helix domain-containing protein 3)	0.157342	21.291	5.13499	0.00119124	0.0103262	-0.812772
Q8C2Q3	Rbm14	RNA-binding protein 14 (RNA-binding motif protein 14)	0.2503	21.5937	5.13147	0.00119604	0.0103375	-0.817075
P70280	Vamp7	Vesicle-associated membrane protein 7 (VAMP-7) (Synaptobrevin-like protein 1)	-0.109816	18.7157	-5.12998	0.00119808	0.0103375	-0.818897
Q8VCT3	Rnpep	Aminopeptidase B (AP-B) (EC 3.4.11.6) (Arginine aminopeptidase) (Arginyl aminopeptidase) (Cytosol aminopeptidase IV)	-0.101625	21.6414	-5.12925	0.00119909	0.0103375	-0.819795
O54984	Asna1	ATPase Asna1 (EC 3.6.-.-) (Arsenical pump-driving ATPase) (Arsenite-stimulated ATPase)	-0.136463	21.3973	-5.12588	0.00120372	0.0103585	-0.823908
Q61142	Spin1	Spindlin-1 (30000 Mr metaphase complex) (SSEC P) (Spindlin1)	0.132568	20.4866	5.11899	0.00121325	0.010406	-0.832336
P63276	Rps17	40S ribosomal protein S17	0.112424	24.0467	5.11872	0.00121362	0.010406	-0.832664
Q6PHN9	Rab35	Ras-related protein Rab-35	-0.110633	22.0723	-5.11538	0.00121829	0.0104148	-0.836761
Q9EQ61	Pes1	Pescadillo homolog	0.122741	19.1524	5.11376	0.00122054	0.0104148	-0.838739
Q5U458	Dnajc11	DnaJ homolog subfamily C member 11	0.120305	20.4126	5.1118	0.0012233	0.0104148	-0.841144
Q8CIB5	Fermt2	Fermitin family homolog 2 (Kindlin-2) (Pleckstrin homology domain-containing family C member 1)	-0.102577	19.9271	-5.11168	0.00122345	0.0104148	-0.841282
Q99N28	Cadm3	Cell adhesion molecule 3 (Immunoglobulin superfamily member 4B) (IgSF4B) (Nectin-like protein 1) (NECL-1) (Synaptic cell adhesion molecule 3) (TSLC1-like protein 1)	-0.121977	20.6054	-5.10328	0.00123531	0.0104899	-0.851585
Q8R071	Itpka	Inositol-trisphosphate 3-kinase A (EC 2.7.1.127) (Inositol 1,4,5-trisphosphate 3-kinase A) (IP3 3-kinase A) (IP3K A) (InsP 3-kinase A)	-0.418688	14.8361	-5.10229	0.00123671	0.0104899	-0.852797
Q8K0B2	Lmbrd1	Probable lysosomal cobalamin transporter (LMBR1 domain-containing protein 1) (Protein N90b)	0.342014	16.5935	5.09124	0.0012525	0.0106048	-0.866346
O55091	Impact	Protein IMPACT (Imprinted and ancient gene protein)	-0.307569	17.4181	-5.08413	0.00126279	0.0106546	-0.875091
Q9QWI6	Srcin1	SRC kinase signaling inhibitor 1 (SNAP-25-interacting protein) (SNIP) (p130Cas-associated protein) (p140Cap)	-0.0930471	21.669	-5.08303	0.00126438	0.0106546	-0.876436
Q9Z2X2	Psmd10	26S proteasome non-ATPase regulatory subunit 10 (26S proteasome regulatory subunit p28) (Gankyrin)	0.318316	17.0127	5.07919	0.00126998	0.0106546	-0.881157
P35293	Rab18	Ras-related protein Rab-18	-0.115671	21.3659	-5.07918	0.00127	0.0106546	-0.881169
Q9QZH3	Ppie	Peptidyl-prolyl cis-trans isomerase E (PPIase E) (EC 5.2.1.8) (Cyclophilin E) (Cyclophilin-33) (Rotamase E)	0.142706	19.1412	5.07875	0.00127063	0.0106546	-0.881702
Q8JZM7	Cdc73	Parafibromin (Cell division cycle protein 73 homolog) (Hyperparathyroidism 2 protein homolog)	0.271063	19.8278	5.07752	0.00127243	0.0106546	-0.883216
Q925T6	Grip1	Glutamate receptor-interacting protein 1 (GRIP-1)	0.157246	18.0593	5.07635	0.00127414	0.0106546	-0.884653
A2AM29	Mllt3	Protein AF-9 (Myeloid/lymphoid or mixed-lineage leukemia translocated to chromosome 3 protein homolog)	0.144879	17.1099	5.07365	0.00127811	0.0106617	-0.887972
Q6P8I4	Pcnp	PEST proteolytic signal-containing nuclear protein (PCNP) (PEST-containing nuclear protein)	0.110635	21.7532	5.07271	0.0012795	0.0106617	-0.88913
P35802	Gpm6a	Neuronal membrane glycoprotein M6-a (M6a)	-0.315711	21.2367	-5.06973	0.0012839	0.0106768	-0.8928
Q3UHK8	Tnrc6a	Trinucleotide repeat-containing gene 6A protein	0.292702	15.4984	5.06843	0.00128581	0.0106768	-0.894391
Q9QZD4	Ercc4	DNA repair endonuclease XPF (EC 3.1.-.-) (DNA excision repair protein ERCC-4)	0.139245	17.6902	5.06159	0.001296	0.0107212	-0.902819
Q8CHK4	Kat5	Histone acetyltransferase KAT5 (EC 2.3.1.48) (60 kDa Tat-interactive protein) (Tip60) (Histone acetyltransferase HTATIP) (Lysine acetyltransferase 5)	-0.143353	16.6299	-5.0611	0.00129674	0.0107212	-0.903428
Q9CWS0	Ddah1	N(G),N(G)-dimethylarginine dimethylaminohydrolase 1 (DDAH-1) (Dimethylarginine dimethylaminohydrolase 1) (EC 3.5.3.18) (DDAHI) (Dimethylargininase-1)	-0.21123	23.709	-5.06028	0.00129796	0.0107212	-0.904438
Q8VE99	Ccdc115	Coiled-coil domain-containing protein 115 (Coiled-coil protein 1) (Ccp1)	0.165425	18.5058	5.05481	0.00130618	0.0107548	-0.91118
Q99MB7	Rnf141	RING finger protein 141 (Zinc finger protein 230)	0.142775	17.753	5.05448	0.00130668	0.0107548	-0.91159
P60202	Plp1	Myelin proteolipid protein (PLP) (Lipophilin)	-0.51095	15.0538	-5.05146	0.00131125	0.0107548	-0.915317
Q9D1Q1	Mphosph6	M-phase phosphoprotein 6	-0.164021	17.4095	-5.05019	0.00131316	0.0107548	-0.916875
Q9CYI4	Luc7l	Putative RNA-binding protein Luc7-like 1	0.109319	20.7046	5.05004	0.00131339	0.0107548	-0.91706
Q08024	Cbfb	Core-binding factor subunit beta (CBF-beta) (Polyomavirus enhancer-binding protein 2 beta subunit) (PEA2-beta) (PEBP2-beta) (SL3-3 enhancer factor 1 subunit beta) (SL3/AKV core-binding factor beta subunit)	0.173377	20.2132	5.04487	0.00132125	0.0108005	-0.923439
P35279	Rab6a	Ras-related protein Rab-6A (Rab-6)	-0.132482	20.7149	-5.03809	0.00133166	0.0108668	-0.931822
E9PV24	Fga	Fibrinogen alpha chain [Cleaved into: Fibrinopeptide A; Fibrinogen alpha chain]	-0.621358	19.5492	-5.03588	0.00133508	0.0108759	-0.934555
Q8BUV8	Gpr107	Protein GPR107	-0.151248	17.4824	-5.02964	0.00134475	0.0109239	-0.942266
Q9DCW4	Etfb	Electron transfer flavoprotein subunit beta (Beta-ETF)	0.100567	22.2265	5.0291	0.00134558	0.0109239	-0.942929
Q91YT7	Ythdf2	YTH domain-containing family protein 2	-0.162771	18.7401	-5.02644	0.00134974	0.0109376	-0.946229
Q8BIV3	Ranbp6	Ran-binding protein 6 (RanBP6)	-0.375034	16.07	-5.02165	0.00135725	0.0109376	-0.952151
Q91VY5	Kdm4b	Lysine-specific demethylase 4B (EC 1.14.11.-) (JmjC domain-containing histone demethylation protein 3B) (Jumonji domain-containing protein 2B)	0.499328	17.1363	5.02114	0.00135806	0.0109376	-0.952787
Q00493	Cpe	Carboxypeptidase E (CPE) (EC 3.4.17.10) (Carboxypeptidase H) (CPH) (Enkephalin convertase) (Prohormone-processing carboxypeptidase)	-0.177936	20.3217	-5.02097	0.00135833	0.0109376	-0.952999
Q8BG95	Ppp1r12b	Protein phosphatase 1 regulatory subunit 12B (Myosin phosphatase-targeting subunit 2) (Myosin phosphatase target subunit 2)	0.136781	16.3511	5.01937	0.00136085	0.0109376	-0.954981
Q9R1R2	Trim3	Tripartite motif-containing protein 3 (RING finger protein 22) (RING finger protein HAC1)	-0.100635	19.4531	-5.01844	0.00136232	0.0109376	-0.956132
Q80W15	Igfbpl1	Insulin-like growth factor-binding protein-like 1 (IGFBP-related protein 10) (Insulin-like growth factor-binding-related protein 4) (IGFBP-rP4)	0.21766	17.2188	5.01773	0.00136344	0.0109376	-0.957013
Q9DB27	Mcts1	Malignant T-cell-amplified sequence 1 (MCT-1) (Multiple copies T-cell malignancies 1)	-0.123086	19.8737	-5.01332	0.00137042	0.0109592	-0.96247
Q8JZZ7	Adgrl2	Adhesion G protein-coupled receptor L2 (Calcium-independent alpha-latrotoxin receptor 2) (CIRL-2) (Latrophilin-2)	-0.358216	15.1826	-5.0131	0.00137077	0.0109592	-0.962742
Q9CQI7	Snrpb2	U2 small nuclear ribonucleoprotein B'' (U2 snRNP B'')	0.0941503	20.3792	5.01015	0.00137547	0.0109782	-0.966395
Q8R366	Igsf8	Immunoglobulin superfamily member 8 (IgSF8) (CD81 partner 3) (Glu-Trp-Ile EWI motif-containing protein 2) (EWI-2) (Keratinocyte-associated transmembrane protein 4) (KCT-4) (Prostaglandin regulatory-like protein) (PGRL) (CD antigen CD316)	0.118691	19.6082	4.99728	0.00139619	0.0111241	-0.982368
Q8K4G5	Ablim1	Actin-binding LIM protein 1 (abLIM-1) (Actin-binding LIM protein family member 1)	-0.288067	20.5006	-4.99446	0.00140077	0.0111241	-0.98587
Q80WS3	Fbll1	rRNA/tRNA 2'-O-methyltransferase fibrillarin-like protein 1 (EC 2.1.1.-) (Protein-glutamine methyltransferase)	0.168467	16.5391	4.99445	0.0014008	0.0111241	-0.985888
Q8VBV7	Cops8	COP9 signalosome complex subunit 8 (SGN8) (Signalosome subunit 8) (COP9 homolog) (JAB1-containing signalosome subunit 8)	0.117742	20.6289	4.99111	0.00140624	0.0111487	-0.990035
Q9CXE7	Tmed5	Transmembrane emp24 domain-containing protein 5 (p24 family protein gamma-2) (p24gamma2)	0.221841	15.982	4.9867	0.00141348	0.0111873	-0.995514
Q8C4J7	Tbl3	Transducin beta-like protein 3	0.18761	16.7882	4.98399	0.00141795	0.0112039	-0.998888
Q8C8R3	Ank2	Ankyrin-2 (ANK-2) (Ankyrin-B) (Brain ankyrin)	-0.187647	23.3657	-4.98094	0.00142299	0.011225	-1.00268
Q91WC3	Acsl6	Long-chain-fatty-acid--CoA ligase 6 (EC 6.2.1.3) (Long-chain acyl-CoA synthetase 6) (LACS 6)	-0.137587	18.5254	-4.97555	0.00143195	0.0112731	-1.00939
P97314	Csrp2	Cysteine and glycine-rich protein 2 (Cysteine-rich protein 2) (CRP2) (Double LIM protein 1) (DLP-1)	0.189488	17.131	4.97375	0.00143497	0.0112731	-1.01163
O55234	Psmb5	Proteasome subunit beta type-5 (EC 3.4.25.1) (Macropain epsilon chain) (Multicatalytic endopeptidase complex epsilon chain) (Proteasome chain 6) (Proteasome epsilon chain) (Proteasome subunit X)	-0.186605	23.8622	-4.97105	0.00143948	0.0112731	-1.01499
O35704	Sptlc1	Serine palmitoyltransferase 1 (EC 2.3.1.50) (Long chain base biosynthesis protein 1) (LCB 1) (Serine-palmitoyl-CoA transferase 1) (SPT 1) (SPT1)	0.141048	16.6685	4.97017	0.00144096	0.0112731	-1.01609
Q8CJ19	Mical3	[F-actin]-monooxygenase MICAL3 (EC 1.14.13.225) (Molecule interacting with CasL protein 3) (MICAL-3)	-0.117516	19.9163	-4.96892	0.00144306	0.0112731	-1.01764
P56371	Rab4a	Ras-related protein Rab-4A	-0.130372	19.585	-4.96692	0.00144643	0.0112731	-1.02014
P23591	Tsta3	GDP-L-fucose synthase (EC 1.1.1.271) (GDP-4-keto-6-deoxy-D-mannose-3,5-epimerase-4-reductase) (Protein FX) (Red cell NADP(H)-binding protein) (Transplantation antigen P35B) (Tum-P35B antigen)	0.137225	19.7998	4.96636	0.00144738	0.0112731	-1.02083
Q8C460	Eri3	ERI1 exoribonuclease 3 (EC 3.1.-.-) (Prion interactor 1) (Prion protein-interacting protein)	-0.286905	19.9285	-4.96591	0.00144813	0.0112731	-1.02139
P51150	Rab7a	Ras-related protein Rab-7a	-0.12439	22.6684	-4.96174	0.00145521	0.0113095	-1.02659
Q62388	Atm	Serine-protein kinase ATM (EC 2.7.11.1) (Ataxia telangiectasia mutated homolog) (A-T mutated homolog)	0.166557	18.0274	4.95585	0.00146525	0.0113689	-1.03394
Q9D289	Trappc6b	Trafficking protein particle complex subunit 6B (TRAPP complex subunit 6B)	-0.360839	15.9019	-4.95287	0.00147036	0.0113899	-1.03766
Q8BZX4	Srek1	Splicing regulatory glutamine/lysine-rich protein 1 (Serine/arginine-rich-splicing regulatory protein 86) (SRrp86) (Splicing factor, arginine/serine-rich 12)	0.200274	20.0652	4.94795	0.00147884	0.0114161	-1.0438
Q9CRB6	Tppp3	Tubulin polymerization-promoting protein family member 3	-0.200632	18.558	-4.94677	0.00148089	0.0114161	-1.04528
P62835	Rap1a	Ras-related protein Rap-1A (Ras-related protein Krev-1)	-0.107757	20.1186	-4.94671	0.00148099	0.0114161	-1.04535
O88455	Dhcr7	7-dehydrocholesterol reductase (7-DHC reductase) (EC 1.3.1.21) (Sterol Delta(7)-reductase)	0.137949	18.6795	4.94353	0.0014865	0.01144	-1.04932
Q99PV0	Prpf8	Pre-mRNA-processing-splicing factor 8 (Splicing factor Prp8)	0.102898	23.1458	4.94142	0.00149018	0.0114481	-1.05196
O55057	Pde6d	Retinal rod rhodopsin-sensitive cGMP 3',5'-cyclic phosphodiesterase subunit delta (GMP-PDE delta)	-0.167908	18.8967	-4.9387	0.00149494	0.0114481	-1.05537
Q8BTY1	Kyat1	Kynurenine--oxoglutarate transaminase 1 (EC 2.6.1.7) (Cysteine-S-conjugate beta-lyase) (EC 4.4.1.13) (Glutamine transaminase K) (GTK) (Glutamine--phenylpyruvate transaminase) (EC 2.6.1.64) (Kynurenine aminotransferase 1) (Kynurenine aminotransferase I) (KATI) (Kynurenine--oxoglutarate transaminase I)	0.213966	16.6277	4.93797	0.00149622	0.0114481	-1.05628
Q9WUM3	Coro1b	Coronin-1B (Coronin-2)	0.101165	22.3247	4.93739	0.00149723	0.0114481	-1.057
Q8R2Y8	Ptrh2	Peptidyl-tRNA hydrolase 2, mitochondrial (PTH 2) (EC 3.1.1.29)	0.166449	21.0268	4.9305	0.00150936	0.0115214	-1.06562
Q8BU31	Rap2c	Ras-related protein Rap-2c	-0.234345	17.3975	-4.92903	0.00151196	0.0115214	-1.06746
Q9DBG7	Srpra	Signal recognition particle receptor subunit alpha (SR-alpha) (Docking protein alpha) (DP-alpha)	0.173604	19.5238	4.92782	0.00151411	0.0115214	-1.06898
Q8VE80	Thoc3	THO complex subunit 3 (Tho3)	0.151665	18.6877	4.91555	0.00153607	0.0116607	-1.08436
O08553	Dpysl2	Dihydropyrimidinase-related protein 2 (DRP-2) (Unc-33-like phosphoprotein 2) (ULIP-2)	-0.144999	27.2867	-4.91396	0.00153893	0.0116607	-1.08635
Q62217	Sema5a	Semaphorin-5A (Semaphorin-F) (Sema F)	0.234327	14.3037	4.91347	0.00153981	0.0116607	-1.08696
Q9DB20	Atp5po	ATP synthase subunit O, mitochondrial (ATP synthase peripheral stalk subunit OSCP) (Oligomycin sensitivity conferral protein) (OSCP)	-0.117394	23.3062	-4.90861	0.00154863	0.0117087	-1.09306
Q8K0G5	Eipr1	EARP and GARP complex-interacting protein 1 (Endosome-associated recycling protein-interacting protein) (Golgi-associated retrograde protein-interacting protein) (Tumor-suppressing STF cDNA 1 protein) (Tumor-suppressing subchromosomal transferable fragment candidate gene 1 protein)	-0.112871	19.6573	-4.90711	0.00155137	0.0117107	-1.09495
Q9DCU6	Mrpl4	39S ribosomal protein L4, mitochondrial (L4mt) (MRP-L4)	0.210204	17.5405	4.90456	0.00155602	0.0117271	-1.09814
E9PUL5	Prrt2	Proline-rich transmembrane protein 2 (Dispanin subfamily B member 3) (DSPB3)	-0.319476	21.2602	-4.903	0.00155888	0.01173	-1.10011
Q80TM9	Nisch	Nischarin (Imidazoline receptor 1) (I-1) (IR1) (Imidazoline receptor I-1-like protein) (Imidazoline-1 receptor) (I1R)	0.145679	20.0619	4.89956	0.00156519	0.0117588	-1.10442
Q80YQ8	Rmnd5a	E3 ubiquitin-protein ligase RMND5A (EC 2.3.2.27) (Protein RMD5 homolog A)	-0.14278	16.9594	-4.89817	0.00156776	0.0117595	-1.10617
Q61220	Nell2	Protein kinase C-binding protein NELL2 (MEL91 protein) (NEL-like protein 2)	-0.299679	18.8008	-4.89452	0.00157451	0.0117859	-1.11076
Q8BYL4	Yars2	Tyrosine--tRNA ligase, mitochondrial (EC 6.1.1.1) (Tyrosyl-tRNA synthetase) (TyrRS)	0.130349	17.3631	4.89357	0.00157626	0.0117859	-1.11195
Q9Z275	Rlbp1	Retinaldehyde-binding protein 1 (Cellular retinaldehyde-binding protein)	-0.265177	21.0047	-4.89095	0.00158115	0.0118037	-1.11525
Q61371	Ift88	Intraflagellar transport protein 88 homolog (Recessive polycystic kidney disease protein Tg737) (Tetratricopeptide repeat protein 10) (TPR repeat protein 10) (TgN(Imorpk)737Rpw)	-0.271398	14.7228	-4.88633	0.00158976	0.0118493	-1.12105
Q61036	Pak3	Serine/threonine-protein kinase PAK 3 (EC 2.7.11.1) (Beta-PAK) (CDC42/RAC effector kinase PAK-B) (p21-activated kinase 3) (PAK-3)	0.109419	19.9545	4.88368	0.00159474	0.0118678	-1.1244
Q8BG51	Rhot1	Mitochondrial Rho GTPase 1 (MIRO-1) (EC 3.6.5.-) (Ras homolog gene family member T1)	0.140094	18.8936	4.88019	0.00160132	0.011898	-1.12879
Q9ERA6	Tfip11	Tuftelin-interacting protein 11 (Septin and tuftelin-interacting protein 1) (STIP-1) (Tuftelin-interacting protein 39)	0.103922	19.8028	4.87675	0.00160782	0.0119276	-1.13312
Q8R0X7	Sgpl1	Sphingosine-1-phosphate lyase 1 (S1PL) (SP-lyase 1) (SPL 1) (mSPL) (EC 4.1.2.27) (Sphingosine-1-phosphate aldolase)	0.111332	21.5034	4.8745	0.00161209	0.0119406	-1.13595
Q61598	Gdi2	Rab GDP dissociation inhibitor beta (Rab GDI beta) (GDI-3) (Guanosine diphosphate dissociation inhibitor 2) (GDI-2)	-0.096274	24.8732	-4.87237	0.00161615	0.011952	-1.13864
Q8C0T5	Sipa1l1	Signal-induced proliferation-associated 1-like protein 1 (SIPA1-like protein 1)	0.246193	15.8525	4.86602	0.00162831	0.012023	-1.14664
P61021	Rab5b	Ras-related protein Rab-5B	-0.200448	18.9353	-4.86358	0.00163302	0.0120391	-1.14973
Q8VCD5	Med17	Mediator of RNA polymerase II transcription subunit 17 (Cofactor required for Sp1 transcriptional activation subunit 6) (CRSP complex subunit 6) (Mediator complex subunit 17) (Thyroid hormone receptor-associated protein complex 80 kDa component)	0.130166	17.381	4.86012	0.0016397	0.0120667	-1.15409
F6ZDS4	Tpr	Nucleoprotein TPR (NPC-associated intranuclear protein) (Translocated promoter region and nuclear basket protein)	0.130208	23.8707	4.859	0.00164187	0.0120667	-1.1555
Q6ZPY7	Kdm3b	Lysine-specific demethylase 3B (EC 1.14.11.-) (JmjC domain-containing histone demethylation protein 2B) (Jumonji domain-containing protein 1B)	0.119083	19.3336	4.85486	0.00164992	0.0121071	-1.16073
Q7TPD0	Ints3	Integrator complex subunit 3 (Int3) (SOSS complex subunit A) (Sensor of single-strand DNA complex subunit A) (SOSS-A) (Sensor of ssDNA subunit A)	0.200601	19.0281	4.85343	0.00165272	0.0121088	-1.16253
Q923D2	Blvrb	Flavin reductase (NADPH) (FR) (EC 1.5.1.30) (Biliverdin reductase B) (BVR-B) (EC 1.3.1.24) (Biliverdin-IX beta-reductase) (NADPH-dependent diaphorase) (NADPH-flavin reductase) (FLR)	0.166736	18.7586	4.84753	0.0016643	0.0121596	-1.16999
Q8R3V5	Sh3glb2	Endophilin-B2 (SH3 domain-containing GRB2-like protein B2)	0.103524	19.5366	4.84626	0.00166681	0.0121596	-1.1716
Q99KW9	Itfg1	T-cell immunomodulatory protein (Protein TIP) (Integrin-alpha FG-GAP repeat-containing protein 1) (Linkin)	-0.124337	17.3394	-4.84598	0.00166735	0.0121596	-1.17195
Q9CXS4	Cenpv	Centromere protein V (CENP-V) (Proline-rich protein 6)	0.369908	14.9606	4.82937	0.0017005	0.0123822	-1.19297
O88286	Wiz	Protein Wiz (Widely-interspaced zinc finger-containing protein)	0.315312	19.0568	4.82402	0.00171133	0.0124419	-1.19975
Q9CZ42	Naxd	ATP-dependent (S)-NAD(P)H-hydrate dehydratase (EC 4.2.1.93) (ATP-dependent NAD(P)HX dehydratase) (Carbohydrate kinase domain-containing protein) (NAD(P)HX dehydratase)	0.162381	20.3793	4.82051	0.00171847	0.0124747	-1.2042
Q91WM3	Rrp9	U3 small nucleolar RNA-interacting protein 2 (RRP9 homolog) (U3 small nucleolar ribonucleoprotein-associated 55 kDa protein) (U3 snoRNP-associated 55 kDa protein) (U3-55K)	0.190299	15.8956	4.81408	0.00173165	0.0125511	-1.21235
Q62511	Zfp91	E3 ubiquitin-protein ligase ZFP91 (EC 2.3.2.27) (Penta Zf protein) (RING-type E3 ubiquitin transferase ZFP91) (Zinc finger protein 91 homolog) (Zfp-91) (Zinc finger protein PZF)	0.350699	16.0593	4.81158	0.0017368	0.0125693	-1.21553
Q9D0C4	Trmt5	tRNA (guanine(37)-N1)-methyltransferase (EC 2.1.1.228) (M1G-methyltransferase) (tRNA [GM37] methyltransferase) (tRNA methyltransferase 5 homolog)	0.116751	17.955	4.804	0.00175255	0.0126638	-1.22516
Q80X85	Mrps7	28S ribosomal protein S7, mitochondrial (MRP-S7) (S7mt)	0.138926	18.5295	4.80007	0.00176075	0.0126963	-1.23015
O88531	Ppt1	Palmitoyl-protein thioesterase 1 (PPT-1) (EC 3.1.2.22) (Palmitoyl-protein hydrolase 1)	0.112297	20.5815	4.79898	0.00176305	0.0126963	-1.23154
P24547	Impdh2	Inosine-5'-monophosphate dehydrogenase 2 (IMP dehydrogenase 2) (IMPD 2) (IMPDH 2) (EC 1.1.1.205) (IMPDH-II)	-0.133149	22.7044	-4.79717	0.00176685	0.0126963	-1.23384
Q9R0S3	Mmp17	Matrix metalloproteinase-17 (MMP-17) (EC 3.4.24.-) (Membrane-type matrix metalloproteinase 4) (MT-MMP 4) (MTMMP4) (Membrane-type-4 matrix metalloproteinase) (MT4-MMP) (MT4MMP)	-0.472509	15.7333	-4.79673	0.00176777	0.0126963	-1.2344
E9Q6P5	Ttc7b	Tetratricopeptide repeat protein 7B (TPR repeat protein 7B)	0.260481	16.8056	4.79407	0.00177339	0.0127173	-1.23779
Q9CWE0	Mtfr1l	Mitochondrial fission regulator 1-like	0.132952	19.6528	4.79228	0.00177717	0.0127252	-1.24006
Q9QUR6	Prep	Prolyl endopeptidase (PE) (EC 3.4.21.26) (Post-proline cleaving enzyme)	-0.104484	23.2168	-4.78612	0.00179027	0.0127996	-1.2479
Q6PE01	Snrnp40	U5 small nuclear ribonucleoprotein 40 kDa protein (U5 snRNP 40 kDa protein) (WD repeat-containing protein 57)	0.151542	19.1533	4.78058	0.00180214	0.012865	-1.25496
Q8CFN5	Mef2c	Myocyte-specific enhancer factor 2C (Myocyte enhancer factor 2C)	-0.397125	16.5486	-4.77584	0.00181235	0.0129184	-1.26099
Q8BVE8	Nsd2	Histone-lysine N-methyltransferase NSD2 (EC 2.1.1.43) (Multiple myeloma SET domain-containing protein) (MMSET) (Nuclear SET domain-containing protein 2) (Wolf-Hirschhorn syndrome candidate 1 protein homolog)	0.2015	17.8853	4.77346	0.00181751	0.0129357	-1.26403
Q9QYB5	Add3	Gamma-adducin (Adducin-like protein 70)	-0.147244	19.5858	-4.77104	0.00182277	0.0129537	-1.26712
Q5SQX6	Cyfip2	Cytoplasmic FMR1-interacting protein 2 (p53-inducible protein 121)	-0.232334	20.4068	-4.76892	0.0018274	0.0129671	-1.26982
Q4PJX1	Odr4	Protein odr-4 homolog (mODR-4)	0.165815	18.3907	4.76632	0.00183308	0.0129855	-1.27314
Q9CYT6	Cap2	Adenylyl cyclase-associated protein 2 (CAP 2)	-0.266241	19.093	-4.76334	0.00183964	0.0129855	-1.27695
Q99J77	Nans	Sialic acid synthase (N-acetylneuraminate-9-phosphate synthase) (EC 2.5.1.57) (N-acetylneuraminic acid phosphate synthase)	0.124344	22.2879	4.76287	0.00184067	0.0129855	-1.27755
P62331	Arf6	ADP-ribosylation factor 6	-0.143019	20.5057	-4.76273	0.00184096	0.0129855	-1.27772
Q9EPK2	Rp2	Protein XRP2	0.218118	15.774	4.75396	0.0018604	0.0131031	-1.28893
E9Q9R9	Dlg5	Disks large homolog 5	-0.101465	18.0522	-4.7465	0.00187708	0.0131817	-1.29846
P04444	Hbb-bh1	Hemoglobin subunit beta-H1 (Beta-H1-globin) (Hemoglobin beta-H1 chain) (Protein Z)	-0.270506	16.8215	-4.74648	0.00187714	0.0131817	-1.29849
Q9D964	Gatm	Glycine amidinotransferase, mitochondrial (EC 2.1.4.1) (L-arginine:glycine amidinotransferase) (Transamidinase)	-0.413727	14.0914	-4.74522	0.00187997	0.013182	-1.3001
Q60739	Bag1	BAG family molecular chaperone regulator 1 (BAG-1) (Bcl-2-associated athanogene 1)	0.113095	21.4757	4.74348	0.00188389	0.01319	-1.30233
Q9DB77	Uqcrc2	Cytochrome b-c1 complex subunit 2, mitochondrial (Complex III subunit 2) (Core protein II) (Ubiquinol-cytochrome-c reductase complex core protein 2)	-0.0990137	23.5371	-4.74066	0.00189027	0.0132151	-1.30594
Q9QZ73	Dcun1d1	DCN1-like protein 1 (DCUN1 domain-containing protein 1) (Defective in cullin neddylation protein 1-like protein 1) (Testis-specific protein 3)	-0.140862	19.9216	-4.73886	0.00189435	0.0132242	-1.30824
P12025	Mdk	Midkine (MK) (Retanoic acid-responsive protein) (Retinoic acid-induced differentiation factor)	0.135843	18.038	4.73673	0.0018992	0.0132385	-1.31097
Q80VC6	Trnau1ap	tRNA selenocysteine 1-associated protein 1 (SECp43) (tRNA selenocysteine-associated protein 1)	0.207948	16.5435	4.72902	0.00191685	0.0133354	-1.32085
Q8K4R4	Pitpnc1	Cytoplasmic phosphatidylinositol transfer protein 1 (Mammalian rdgB homolog beta) (M-rdgB beta) (MrdgBbeta) (mM-rdgBbeta) (Retinal degeneration B homolog beta) (RdgBbeta)	-0.18728	19.4258	-4.7282	0.00191875	0.0133354	-1.3219
Q8VEG4	Exd2	Exonuclease 3'-5' domain-containing protein 2 (EC 3.1.11.1) (Exonuclease 3'-5' domain-like-containing protein 2)	0.177457	15.8598	4.72096	0.0019355	0.0134322	-1.33118
Q8K0T4	Katnal1	Katanin p60 ATPase-containing subunit A-like 1 (Katanin p60 subunit A-like 1) (EC 5.6.1.1) (p60 katanin-like 1)	0.0916214	16.7983	4.7195	0.00193891	0.0134361	-1.33306
A6H5Z3	Exoc6b	Exocyst complex component 6B (Exocyst complex component Sec15B) (SEC15-like protein 2)	-0.106928	19.2844	-4.71474	0.00195004	0.0134773	-1.33917
Q9EQU5	Set	Protein SET (Phosphatase 2A inhibitor I2PP2A) (I-2PP2A) (Template-activating factor I) (TAF-I)	0.0969593	25.3538	4.71452	0.00195055	0.0134773	-1.33945
P62869	Elob	Elongin-B (EloB) (Elongin 18 kDa subunit) (RNA polymerase II transcription factor SIII subunit B) (SIII p18) (Transcription elongation factor B polypeptide 2)	-0.235837	22.091	-4.71038	0.00196031	0.013525	-1.34478
Q9CQV4	Retreg3	Reticulophagy regulator 3	-0.192009	14.3135	-4.70828	0.00196526	0.0135394	-1.34747
P63154	Crnkl1	Crooked neck-like protein 1 (Crooked neck homolog)	-0.140473	18.742	-4.7043	0.00197471	0.0135847	-1.35259
Q8BJU0	Sgta	Small glutamine-rich tetratricopeptide repeat-containing protein alpha (Alpha-SGT)	0.0900268	23.7882	4.69966	0.00198576	0.0136409	-1.35855
Q921M7	Fam49b	Protein FAM49B	-0.152285	22.5124	-4.69716	0.00199177	0.0136624	-1.36177
Q9QZH6	Ecsit	Evolutionarily conserved signaling intermediate in Toll pathway, mitochondrial (Protein SITPEC)	0.140223	18.1754	4.69201	0.00200416	0.0137251	-1.36839
Q8JZR6	Slc4a8	Electroneutral sodium bicarbonate exchanger 1 (Electroneutral Na+-driven Cl-HCO3 exchanger) (Solute carrier family 4 member 8) (k-NBC3)	0.81881	14.9919	4.69096	0.00200671	0.0137251	-1.36975
Q3UHK6	Tenm4	Teneurin-4 (Ten-4) (Downstream of CHOP4) (Protein Odd Oz/ten-m homolog 4) (Tenascin-M4) (Ten-m4) (Teneurin transmembrane protein 4)	0.156819	20.3967	4.68957	0.00201008	0.0137283	-1.37154
Q8CBY3	Leng8	Leukocyte receptor cluster member 8 homolog	0.20497	15.9199	4.68661	0.00201726	0.0137575	-1.37534
Q8CC21	Ttc19	Tetratricopeptide repeat protein 19, mitochondrial (TPR repeat protein 19)	-0.174213	17.0813	-4.68516	0.0020208	0.0137618	-1.37722
Q6ZWX6	Eif2s1	Eukaryotic translation initiation factor 2 subunit 1 (Eukaryotic translation initiation factor 2 subunit alpha) (eIF-2-alpha) (eIF-2A) (eIF-2alpha)	-0.0848709	22.8799	-4.68233	0.00202772	0.0137891	-1.38087
Q9JIH2	Nup50	Nuclear pore complex protein Nup50 (50 kDa nucleoporin) (Nuclear pore-associated protein 60 kDa-like) (Nucleoporin Nup50)	0.217059	18.6464	4.68096	0.00203107	0.013792	-1.38263
Q9R1P0	Psma4	Proteasome subunit alpha type-4 (EC 3.4.25.1) (Macropain subunit C9) (Multicatalytic endopeptidase complex subunit C9) (Proteasome component C9) (Proteasome subunit L)	-0.153057	23.4906	-4.67837	0.00203743	0.01381	-1.38597
P70362	Ufd1	Ubiquitin recognition factor in ER-associated degradation protein 1 (Ubiquitin fusion degradation protein 1 homolog) (UB fusion protein 1)	-0.0920355	20.7224	-4.67726	0.00204016	0.01381	-1.38739
Q8K194	Snrnp27	U4/U6.U5 small nuclear ribonucleoprotein 27 kDa protein (U4/U6.U5 snRNP 27 kDa protein) (U4/U6.U5-27K) (U4/U6.U5 tri-snRNP-associated protein 3)	0.214049	17.2273	4.67581	0.00204375	0.01381	-1.38927
Q8BHL8	Psmf1	Proteasome inhibitor PI31 subunit	0.349908	18.4648	4.67465	0.0020466	0.01381	-1.39076
Q8BTZ7	Gmppb	Mannose-1-phosphate guanyltransferase beta (EC 2.7.7.13) (GDP-mannose pyrophosphorylase B) (GTP-mannose-1-phosphate guanylyltransferase beta)	-0.156915	16.3892	-4.67397	0.0020483	0.01381	-1.39165
Q9Z0U1	Tjp2	Tight junction protein ZO-2 (Tight junction protein 2) (Zona occludens protein 2) (Zonula occludens protein 2)	0.0995735	19.5666	4.66632	0.00206734	0.0139065	-1.40152
Q9DBE9	Ftsj3	pre-rRNA 2'-O-ribose RNA methyltransferase FTSJ3 (EC 2.1.1.-) (Protein ftsJ homolog 3) (Putative rRNA methyltransferase 3)	0.201035	16.0751	4.66479	0.00207117	0.0139065	-1.4035
Q9JJ28	Flii	Protein flightless-1 homolog	-0.119291	18.7758	-4.66468	0.00207144	0.0139065	-1.40363
Q61033	Tmpo	Lamina-associated polypeptide 2, isoforms alpha/zeta (Thymopoietin isoforms alpha/zeta) (TP alpha/zeta)	0.138439	18.9172	4.66318	0.00207521	0.0139122	-1.40558
Q8C5H8	Nadk2	NAD kinase 2, mitochondrial (EC 2.7.1.23) (Mitochondrial NAD kinase) (NAD kinase domain-containing protein 1, mitochondrial)	-0.10568	19.4524	-4.66109	0.00208046	0.0139276	-1.40827
Q60770	Stxbp3	Syntaxin-binding protein 3 (MUNC-18-3) (Mammalian homolog of Unc-18c) (Munc-18c) (Protein unc-18 homolog 3) (Unc18-3) (Protein unc-18 homolog C) (Unc-18C)	0.474009	16.5362	4.6572	0.00209029	0.0139737	-1.41331
Q9R1C7	Prpf40a	Pre-mRNA-processing factor 40 homolog A (Formin-binding protein 11) (FBP-11) (Formin-binding protein 3)	0.132428	21.883	4.65537	0.00209491	0.0139848	-1.41566
Q5RJI5	Brsk1	Serine/threonine-protein kinase BRSK1 (EC 2.7.11.1) (EC 2.7.11.26) (Brain-specific serine/threonine-protein kinase 1) (BR serine/threonine-protein kinase 1) (Serine/threonine-protein kinase SAD-B)	-0.136928	18.9043	-4.65041	0.00210755	0.0140494	-1.42208
Q9JME5	Ap3b2	AP-3 complex subunit beta-2 (Adaptor protein complex AP-3 subunit beta-2) (Adaptor-related protein complex 3 subunit beta-2) (Beta-3B-adaptin) (Clathrin assembly protein complex 3 beta-2 large chain)	-0.0968922	22.3719	-4.64728	0.00211556	0.0140829	-1.42613
Q80U87	Usp8	Ubiquitin carboxyl-terminal hydrolase 8 (EC 3.4.19.12) (Deubiquitinating enzyme 8) (Ubiquitin isopeptidase Y) (mUBPy) (Ubiquitin thioesterase 8) (Ubiquitin-specific-processing protease 8)	-0.143601	16.8682	-4.64405	0.00212387	0.0141184	-1.43031
Q9CQF9	Pcyox1	Prenylcysteine oxidase (EC 1.8.3.5)	-0.155448	20.9495	-4.63952	0.00213557	0.0141688	-1.43618
Q6A028	Swap70	Switch-associated protein 70 (SWAP-70)	0.118667	19.1341	4.63707	0.00214192	0.0141688	-1.43934
Q9ERV1	Mkrn2	Probable E3 ubiquitin-protein ligase makorin-2 (EC 2.3.2.27) (RING-type E3 ubiquitin transferase makorin-2)	0.138395	17.1494	4.63669	0.00214292	0.0141688	-1.43984
Q4QQM4	Trp53i11	Tumor protein p53-inducible protein 11 (Transformation related protein 53 inducible protein 11) (p53-induced gene 11 protein)	-0.153623	21.2471	-4.63649	0.00214343	0.0141688	-1.4401
Q80XP8	Fam76b	Protein FAM76B	0.113757	18.6349	4.63325	0.0021519	0.0142049	-1.44431
Q8BXN9	Tmem87a	Transmembrane protein 87A	0.449539	14.6443	4.63186	0.00215554	0.0142091	-1.44611
Q80WG7	Trim36	E3 ubiquitin-protein ligase Trim36 (EC 2.3.2.27) (Acrosome RBCC protein) (Haprin) (RING-type E3 ubiquitin transferase TRIM36) (Tripartite motif-containing protein 36)	-0.18319	16.4474	-4.63061	0.0021588	0.0142108	-1.44772
A2A791	Zmym4	Zinc finger MYM-type protein 4 (Zinc finger protein 262)	0.117484	19.3277	4.62393	0.00217639	0.0143055	-1.45638
Q9JIX0	Eny2	Transcription and mRNA export factor ENY2 (Enhancer of yellow 2 transcription factor homolog)	0.148326	22.1388	4.62286	0.00217923	0.0143055	-1.45777
Q8K0T0	Rtn1	Reticulon-1 (Neuroendocrine-specific protein)	-0.184393	24.1379	-4.61962	0.00218784	0.0143422	-1.46198
Q9ERF3	Wdr61	WD repeat-containing protein 61 (Meiotic recombination REC14 protein homolog) [Cleaved into: WD repeat-containing protein 61, N-terminally processed]	0.132598	20.2944	4.61644	0.00219632	0.0143691	-1.46611
Q05CL8	Larp7	La-related protein 7 (La ribonucleoprotein domain family member 7)	0.0991529	19.937	4.61581	0.00219802	0.0143691	-1.46693
Q9QY81	Nup210	Nuclear pore membrane glycoprotein 210 (Nuclear pore protein gp210) (Nuclear envelope pore membrane protein POM 210) (POM210) (Nucleoporin Nup210) (Pore membrane protein of 210 kDa)	0.175978	20.929	4.61218	0.00220776	0.0143959	-1.47165
P35689	Ercc5	DNA repair protein complementing XP-G cells homolog (EC 3.1.-.-) (DNA excision repair protein ERCC-5) (Xeroderma pigmentosum group G-complementing protein homolog)	0.259555	15.9856	4.61201	0.0022082	0.0143959	-1.47186
Q62418	Dbnl	Drebrin-like protein (Actin-binding protein 1) (SH3 domain-containing protein 7)	0.164954	22.2088	4.60675	0.00222241	0.0144686	-1.47871
Q80TL1	Adcy2	Adenylate cyclase type 2 (EC 4.6.1.1) (ATP pyrophosphate-lyase 2) (Adenylate cyclase type II) (Adenylyl cyclase 2)	-0.478822	13.2092	-4.60358	0.00223101	0.0145046	-1.48283
Q6PAM1	Txlna	Alpha-taxilin	0.101709	21.4609	4.60116	0.00223759	0.0145274	-1.48597
P29533	Vcam1	Vascular cell adhesion protein 1 (V-CAM 1) (VCAM-1) (CD antigen CD106)	-0.149407	18.7308	-4.59117	0.00226503	0.0146855	-1.49898
Q8BY87	Usp47	Ubiquitin carboxyl-terminal hydrolase 47 (EC 3.4.19.12) (Deubiquitinating enzyme 47) (Ubiquitin thioesterase 47) (Ubiquitin-specific-processing protease 47)	-0.0983339	22.5956	-4.58969	0.00226913	0.0146919	-1.5009
Q9EQF6	Dpysl5	Dihydropyrimidinase-related protein 5 (DRP-5) (Collapsin response mediator protein 5) (CRMP-5)	-0.105683	26.97	-4.58816	0.00227337	0.0146993	-1.5029
P51949	Mnat1	CDK-activating kinase assembly factor MAT1 (CDK7/cyclin-H assembly factor) (Menage a trois) (RING finger protein MAT1) (p35) (p36)	-0.189819	18.3594	-4.57833	0.00230086	0.0148433	-1.51572
Q60632	Nr2f1	COUP transcription factor 1 (COUP-TF1) (COUP transcription factor I) (COUP-TF I) (Nuclear receptor subfamily 2 group F member 1) (V-erbA-related protein 3) (EAR-3)	0.261359	17.5824	4.57795	0.00230192	0.0148433	-1.51621
Q5SUR0	Pfas	Phosphoribosylformylglycinamidine synthase (FGAM synthase) (FGAMS) (EC 6.3.5.3) (Formylglycinamide ribonucleotide amidotransferase) (FGAR amidotransferase) (FGAR-AT) (Formylglycinamide ribotide amidotransferase)	0.0968908	22.1484	4.57576	0.00230809	0.0148628	-1.51907
Q8R5A6	Tbc1d22a	TBC1 domain family member 22A	-0.138658	14.8636	-4.57176	0.0023194	0.0149154	-1.52429
P97762	rp9	Retinitis pigmentosa 9 protein homolog (Pim-1-associated protein) (PAP-1)	0.113873	17.4894	4.56734	0.00233201	0.0149653	-1.53007
P56812	Pdcd5	Programmed cell death protein 5 (TF-1 cell apoptosis-related protein 19) (Protein TFAR19)	-0.201229	19.8869	-4.56682	0.00233349	0.0149653	-1.53074
Q9JHW2	Nit2	Omega-amidase NIT2 (EC 3.5.1.3) (Nitrilase homolog 2)	0.119051	20.9921	4.5594	0.00235478	0.0150814	-1.54043
P68368	Tuba4a	Tubulin alpha-4A chain (Alpha-tubulin 4) (Alpha-tubulin isotype M-alpha-4) (Tubulin alpha-4 chain)	0.205124	20.0149	4.55763	0.00235991	0.0150939	-1.54276
Q9CZM2	Rpl15	60S ribosomal protein L15	-0.0880924	23.9426	-4.55374	0.00237118	0.0151455	-1.54784
Q6A058	Armcx2	Armadillo repeat-containing X-linked protein 2	0.230796	17.9115	4.55204	0.00237613	0.0151567	-1.55006
Q3UV70	Pdp1	[Pyruvate dehydrogenase [acetyl-transferring]]-phosphatase 1, mitochondrial (PDP 1) (EC 3.1.3.43) (Protein phosphatase 2C) (Pyruvate dehydrogenase phosphatase catalytic subunit 1) (PDPC 1)	-0.211696	17.1902	-4.55004	0.00238196	0.0151584	-1.55268
P62196	Psmc5	26S proteasome regulatory subunit 8 (26S proteasome AAA-ATPase subunit RPT6) (Proteasome 26S subunit ATPase 5) (Proteasome subunit p45) (p45/SUG) (mSUG1)	-0.112284	22.9172	-4.54866	0.00238599	0.0151584	-1.55448
Q99PV8	Bcl11b	B-cell lymphoma/leukemia 11B (BCL-11B) (B-cell CLL/lymphoma 11B) (COUP-TF-interacting protein 2) (Radiation-induced tumor suppressor gene 1 protein) (mRit1)	0.47502	16.3081	4.54797	0.00238802	0.0151584	-1.55539
Q91ZW3	Smarca5	SWI/SNF-related matrix-associated actin-dependent regulator of chromatin subfamily A member 5 (EC 3.6.4.-) (Sucrose nonfermenting protein 2 homolog) (mSnf2h)	0.197742	18.2727	4.54677	0.00239155	0.0151584	-1.55696
Q9Z2D6	Mecp2	Methyl-CpG-binding protein 2 (MeCp-2 protein) (MeCp2)	0.181986	18.2549	4.54596	0.00239394	0.0151584	-1.55803
Q9CQ06	Mrpl24	39S ribosomal protein L24, mitochondrial (L24mt) (MRP-L24)	0.156052	18.2805	4.54538	0.00239562	0.0151584	-1.55878
Q2YDW2	Msto1	Protein misato homolog 1	0.181209	17.3804	4.54345	0.00240132	0.0151742	-1.56131
Q91YD3	Dcp1a	mRNA-decapping enzyme 1A (EC 3.-.-.-) (MAD homolog 4-interacting transcription coactivator 1) (Smad4-interacting transcriptional co-activator) (Transcription factor SMIF)	0.139499	17.0201	4.54074	0.00240933	0.0152045	-1.56486
Q99K74	Med24	Mediator of RNA polymerase II transcription subunit 24 (Mediator complex subunit 24) (Thyroid hormone receptor-associated protein 4) (Thyroid hormone receptor-associated protein complex 100 kDa component) (Trap100) (mTRAP100)	0.140176	17.7665	4.52933	0.00244335	0.0153986	-1.57982
Q9QZD9	Eif3i	Eukaryotic translation initiation factor 3 subunit I (eIF3i) (Eukaryotic translation initiation factor 3 subunit 2) (TGF-beta receptor-interacting protein 1) (TRIP-1) (eIF-3-beta) (eIF3 p36)	0.132895	22.2641	4.52613	0.00245297	0.0154387	-1.58401
P70460	Vasp	Vasodilator-stimulated phosphoprotein (VASP)	0.134978	20.2224	4.52464	0.00245749	0.0154466	-1.58597
Q62074	Prkci	Protein kinase C iota type (EC 2.7.11.13) (Atypical protein kinase C-lambda/iota) (aPKC-lambda/iota) (nPKC-iota)	0.135735	18.7211	4.52233	0.00246446	0.0154699	-1.589
P31266	Rbpj	Recombining binding protein suppressor of hairless (J kappa-recombination signal-binding protein) (RBP-J kappa)	0.276551	16.9027	4.51823	0.00247696	0.0155278	-1.59439
P97313	Prkdc	DNA-dependent protein kinase catalytic subunit (DNA-PK catalytic subunit) (DNA-PKcs) (EC 2.7.11.1) (p460)	0.194186	16.5618	4.51617	0.00248326	0.0155291	-1.5971
P63046	Sult4a1	Sulfotransferase 4A1 (ST4A1) (EC 2.8.2.-) (Brain sulfotransferase-like protein) (mBR-STL) (Nervous system sulfotransferase) (NST)	-0.132005	17.7589	-4.5156	0.00248497	0.0155291	-1.59784
O08810	Eftud2	116 kDa U5 small nuclear ribonucleoprotein component (Elongation factor Tu GTP-binding domain-containing protein 2) (U5 snRNP-specific protein, 116 kDa) (U5-116 kDa)	0.101155	21.987	4.51494	0.00248701	0.0155291	-1.59871
P70365	Ncoa1	Nuclear receptor coactivator 1 (NCoA-1) (EC 2.3.1.48) (Nuclear receptor coactivator protein 1) (mNRC-1) (Steroid receptor coactivator 1) (SRC-1)	0.231651	18.3827	4.51315	0.00249249	0.0155428	-1.60106
O09106	Hdac1	Histone deacetylase 1 (HD1) (EC 3.5.1.98)	0.190948	20.3379	4.50775	0.00250913	0.0156144	-1.60815
Q9DB50	Ap1s2	AP-1 complex subunit sigma-2 (Adaptor protein complex AP-1 subunit sigma-1B) (Adaptor-related protein complex 1 subunit sigma-1B) (Clathrin assembly protein complex 1 sigma-1B small chain) (Golgi adaptor HA1/AP1 adaptin sigma-1B subunit) (Sigma 1B subunit of AP-1 clathrin) (Sigma-adaptin 1B) (Sigma1B-adaptin)	0.1179	19.1287	4.50729	0.00251058	0.0156144	-1.60877
O09167	Rpl21	60S ribosomal protein L21	0.112409	24.1779	4.50505	0.00251751	0.015637	-1.61171
Q3UPH1	Prrc1	Protein PRRC1 (Proline-rich and coiled-coil-containing protein 1)	-0.13396	19.8383	-4.5036	0.00252203	0.0156445	-1.61362
Q9CQC9	Sar1b	GTP-binding protein SAR1b	-0.141596	20.1785	-4.49902	0.00253632	0.0157125	-1.61965
Q61543	Glg1	Golgi apparatus protein 1 (E-selectin ligand 1) (ESL-1) (Selel) (Golgi sialoglycoprotein MG-160)	0.0880749	22.6158	4.49654	0.00254408	0.0157401	-1.62291
Q9Z2N8	Actl6a	Actin-like protein 6A (53 kDa BRG1-associated factor A) (Actin-related protein Baf53a) (BRG1-associated factor 53A) (BAF53A)	0.178834	20.4176	4.49409	0.00255181	0.0157673	-1.62614
Q9JL35	Hmgn5	High mobility group nucleosome-binding domain-containing protein 5 (Nucleosome-binding protein 1) (Nucleosome-binding protein 45) (NBP-45) (Protein GARP45)	0.138286	20.064	4.48877	0.00256865	0.0158506	-1.63315
Q9Z1W9	Stk39	STE20/SPS1-related proline-alanine-rich protein kinase (Ste-20-related kinase) (EC 2.7.11.1) (Serine/threonine-protein kinase 39)	-0.236658	18.9102	-4.48492	0.00258089	0.0158866	-1.63822
Q8K310	Matr3	Matrin-3	0.0960337	23.4862	4.48454	0.00258209	0.0158866	-1.63872
Q91YX5	Lpgat1	Acyl-CoA:lysophosphatidylglycerol acyltransferase 1 (EC 2.3.1.-)	0.74868	15.2452	4.48377	0.00258455	0.0158866	-1.63973
P63002	Tle5	TLE family member 5 (Amino-terminal enhancer of split) (Amino enhancer of split) (Grg-5) (Groucho-related protein 5) (Protein ESP1) (Protein GRG)	0.175434	17.0443	4.47824	0.0026023	0.0159749	-1.64703
Q80Y24	Prickle2	Prickle-like protein 2	0.132265	14.4954	4.47696	0.00260642	0.0159795	-1.64872
Q8BTV1	Tusc3	Tumor suppressor candidate 3 (Dolichyl-diphosphooligosaccharide--protein glycosyltransferase subunit TUSC3) (Oligosaccharyl transferase subunit TUSC3) (Magnesium uptake/transporter TUSC3) (Protein N33)	0.107754	18.6799	4.47582	0.00261012	0.0159815	-1.65023
O88569	Hnrnpa2b1	Heterogeneous nuclear ribonucleoproteins A2/B1 (hnRNP A2/B1)	0.185354	24.2465	4.47185	0.00262296	0.0160394	-1.65546
P70318	Tial1	Nucleolysin TIAR (TIA-1-related protein)	0.165168	20.0831	4.46486	0.00264579	0.0161581	-1.6647
P00493	Hprt1	Hypoxanthine-guanine phosphoribosyltransferase (HGPRT) (HGPRTase) (EC 2.4.2.8) (HPRT B)	-0.0976262	19.2777	-4.45948	0.00266348	0.0162452	-1.67181
Q8CIM8	Ints4	Integrator complex subunit 4 (Int4)	0.12438	18.2187	4.45758	0.00266978	0.0162626	-1.67433
Q8CG76	Akr7a2	Aflatoxin B1 aldehyde reductase member 2 (EC 1.1.1.n11) (Succinic semialdehyde reductase) (SSA reductase)	0.106227	20.4024	4.4549	0.00267867	0.0162958	-1.67787
P09602	Hmgn2	Non-histone chromosomal protein HMG-17 (High mobility group nucleosome-binding domain-containing protein 2)	1.29813	22.4795	4.45325	0.00268414	0.0163081	-1.68005
P47199	Cryz	Quinone oxidoreductase (EC 1.6.5.5) (NADPH:quinone reductase) (Zeta-crystallin)	0.149131	19.2779	4.44851	0.00269998	0.0163381	-1.68632
Q501J6	Ddx17	Probable ATP-dependent RNA helicase DDX17 (EC 3.6.4.13) (DEAD box protein 17)	0.148315	23.6057	4.4485	0.00270002	0.0163381	-1.68634
Q00422	Gabpa	GA-binding protein alpha chain (GABP subunit alpha)	0.209979	18.2563	4.44846	0.00270017	0.0163381	-1.68639
P54227	Stmn1	Stathmin (Leukemia-associated gene protein) (Leukemia-associated phosphoprotein p18) (Metablastin) (Oncoprotein 18) (Op18) (Phosphoprotein p19) (pp19) (Prosolin) (Protein Pr22) (pp17)	-0.189655	25.5497	-4.44765	0.00270288	0.0163381	-1.68746
Q9R0P5	Dstn	Destrin (Actin-depolymerizing factor) (ADF) (Sid 23)	0.197715	23.5597	4.44049	0.00272704	0.0164231	-1.69695
Q99J31	Ophn1	Oligophrenin-1	-0.0940708	17.5045	-4.44047	0.00272709	0.0164231	-1.69697
P52480	Pkm	Pyruvate kinase PKM (EC 2.7.1.40) (Pyruvate kinase muscle isozyme)	0.0817187	27.1942	4.4404	0.00272736	0.0164231	-1.69707
Q9JKF7	Mrpl39	39S ribosomal protein L39, mitochondrial (L39mt) (MRP-L39)	0.0810201	17.9728	4.43869	0.00273313	0.016437	-1.69933
Q8CGC6	Rbm28	RNA-binding protein 28 (RNA-binding motif protein 28)	0.238868	17.4306	4.4363	0.00274129	0.0164651	-1.70251
Q8R1X6	Spart	Spartin	0.171178	17.8431	4.43022	0.00276208	0.016569	-1.71056
Q6P8M1	Tatdn1	Putative deoxyribonuclease TATDN1 (EC 3.1.21.-)	0.180975	17.9276	4.42662	0.0027745	0.0165973	-1.71534
Q80XR2	Atp2c1	Calcium-transporting ATPase type 2C member 1 (ATPase 2C1) (EC 7.2.2.10) (ATP-dependent Ca(2+) pump PMR1)	-0.186064	17.2284	-4.42622	0.00277589	0.0165973	-1.71588
P62743	Ap2s1	AP-2 complex subunit sigma (Adaptor protein complex AP-2 subunit sigma) (Adaptor-related protein complex 2 subunit sigma) (Clathrin assembly protein 2 sigma small chain) (Clathrin coat assembly protein AP17) (Clathrin coat-associated protein AP17) (Plasma membrane adaptor AP-2 17 kDa protein) (Sigma-adaptin 3b) (Sigma2-adaptin)	-0.107374	20.8863	-4.4258	0.00277732	0.0165973	-1.71643
P70188	Kifap3	Kinesin-associated protein 3 (KAP-3) (KAP3)	-0.134027	19.5553	-4.42267	0.00278818	0.0166412	-1.72058
O88630	Gosr1	Golgi SNAP receptor complex member 1 (28 kDa Golgi SNARE protein) (28 kDa cis-Golgi SNARE p28) (GOS-28)	0.203741	18.4558	4.42142	0.00279252	0.0166461	-1.72224
Q8VE19	Mios	GATOR complex protein MIOS	-0.256784	16.307	-4.41873	0.00280192	0.0166811	-1.72582
Q9QZB7	Actr10	Actin-related protein 10 (Actin-related protein 11)	0.0860883	19.8367	4.41696	0.00280808	0.0166968	-1.72817
Q9R020	Zranb2	Zinc finger Ran-binding domain-containing protein 2 (Zinc finger protein 265) (Zinc finger, splicing)	0.134467	19.6231	4.40953	0.00283421	0.0168235	-1.73804
Q61140	Bcar1	Breast cancer anti-estrogen resistance protein 1 (CRK-associated substrate) (p130cas)	-0.165704	19.6163	-4.40822	0.00283886	0.0168235	-1.73978
Q3UPH7	Arhgef40	Rho guanine nucleotide exchange factor 40 (Protein SOLO)	-0.216947	15.0834	-4.40788	0.00284006	0.0168235	-1.74024
Q9D4J7	Phf6	PHD finger protein 6	0.0956752	20.0646	4.40498	0.00285037	0.0168635	-1.7441
Q8CIV8	Tbce	Tubulin-specific chaperone E (Tubulin-folding cofactor E)	0.166236	19.1586	4.40364	0.00285513	0.0168706	-1.74588
Q9QXT0	Cnpy2	Protein canopy homolog 2 (MIR-interacting saposin-like protein) (Putative secreted protein ZSIG9) (Transmembrane protein 4)	0.162179	19.7093	4.40067	0.00286574	0.0168945	-1.74983
P26645	Marcks	Myristoylated alanine-rich C-kinase substrate (MARCKS)	-0.406986	22.8669	-4.3998	0.00286887	0.0168945	-1.75099
Q05816	Fabp5	Fatty acid-binding protein 5 (Epidermal-type fatty acid-binding protein) (E-FABP) (Fatty acid-binding protein, epidermal) (Keratinocyte lipid-binding protein) (Psoriasis-associated fatty acid-binding protein homolog) (PA-FABP)	0.126677	25.0446	4.39951	0.00286989	0.0168945	-1.75137
Q8R332	Nup58	Nucleoporin p58/p45 (58 kDa nucleoporin) (Nucleoporin-like protein 1)	0.154103	19.4927	4.39804	0.00287517	0.0169046	-1.75333
P23198	Cbx3	Chromobox protein homolog 3 (Heterochromatin protein 1 homolog gamma) (HP1 gamma) (M32) (Modifier 2 protein)	0.1995	24.0593	4.39567	0.00288369	0.0169336	-1.75648
Q8VDD8	Washc1	WASH complex subunit 1 (WAS protein family homolog 1)	0.200839	16.5329	4.39396	0.00288986	0.0169489	-1.75876
Q922X9	Prmt7	Protein arginine N-methyltransferase 7 (EC 2.1.1.321) (Histone-arginine N-methyltransferase PRMT7) ([Myelin basic protein]-arginine N-methyltransferase PRMT7)	-0.132056	17.5984	-4.39002	0.00290416	0.0170116	-1.76402
Q8CCJ3	Ufl1	E3 UFM1-protein ligase 1 (EC 2.3.2.-) (E3 UFM1-protein transferase 1) (Multiple alpha-helix protein located at ER) (Regulator of C53/LZAP and DDRGK1)	-0.2359	17.073	-4.3817	0.00293453	0.0171682	-1.77511
P70704	Atp8a1	Phospholipid-transporting ATPase IA (EC 7.6.2.1) (ATPase class I type 8A member 1) (Chromaffin granule ATPase II) (P4-ATPase flippase complex alpha subunit ATP8A1)	-0.243311	17.1298	-4.37942	0.00294294	0.0171944	-1.77816
Q8BVU0	Lrch3	Leucine-rich repeat and calponin homology domain-containing protein 3	0.11425	16.8163	4.37852	0.00294626	0.0171944	-1.77936
Q9CQE8	RTRAF	RNA transcription, translation and transport factor protein	0.0998561	23.1724	4.37601	0.00295552	0.0172272	-1.7827
O35166	Gosr2	Golgi SNAP receptor complex member 2 (27 kDa Golgi SNARE protein) (Membrin)	-0.118759	18.8732	-4.37274	0.00296764	0.0172765	-1.78706
O08528	Hk2	Hexokinase-2 (EC 2.7.1.1) (Hexokinase type II) (HK II)	0.28846	17.4457	4.35793	0.00302331	0.017579	-1.80686
P28659	Celf1	CUGBP Elav-like family member 1 (CELF-1) (50 kDa nuclear polyadenylated RNA-binding protein) (Brain protein F41) (Bruno-like protein 2) (CUG triplet repeat RNA-binding protein 1) (CUG-BP1) (CUG-BP- and ETR-3-like factor 1) (Deadenylation factor CUG-BP) (Deadenylation factor EDEN-BP) (Embryo deadenylation element-binding protein homolog) (EDEN-BP homolog) (RNA-binding protein BRUNOL-2)	-0.156668	19.6899	-4.3516	0.00304744	0.0176932	-1.81533
P17182	Eno1	Alpha-enolase (EC 4.2.1.11) (2-phospho-D-glycerate hydro-lyase) (Enolase 1) (Non-neural enolase) (NNE)	0.114713	27.5186	4.35082	0.00305042	0.0176932	-1.81637
Q8C0M9	Asrgl1	Isoaspartyl peptidase/L-asparaginase (EC 3.4.19.5) (EC 3.5.1.1) (Asparaginase-like protein 1) (Beta-aspartyl-peptidase) (Isoaspartyl dipeptidase) (L-asparagine amidohydrolase) [Cleaved into: Isoaspartyl peptidase/L-asparaginase alpha chain; Isoaspartyl peptidase/L-asparaginase beta chain]	-0.144657	20.2355	-4.34707	0.00306482	0.0177549	-1.82139
Q8BKX6	Smg1	Serine/threonine-protein kinase SMG1 (SMG-1) (EC 2.7.11.1)	-0.100597	19.9885	-4.34609	0.00306859	0.017755	-1.8227
O35639	Anxa3	Annexin A3 (35-alpha calcimedin) (Annexin III) (Annexin-3) (Lipocortin III) (Placental anticoagulant protein III) (PAP-III)	-0.236935	17.071	-4.34323	0.00307965	0.0177973	-1.82654
Q9JLB2	Mpp5	MAGUK p55 subfamily member 5 (Protein associated with Lin-7 1)	0.307676	15.6149	4.33723	0.00310297	0.0179102	-1.83457
Q91ZA3	Pcca	Propionyl-CoA carboxylase alpha chain, mitochondrial (PCCase subunit alpha) (EC 6.4.1.3) (Propanoyl-CoA:carbon dioxide ligase subunit alpha)	0.0991854	20.2345	4.33586	0.00310833	0.0179169	-1.83641
P54285	Cacnb3	Voltage-dependent L-type calcium channel subunit beta-3 (CAB3) (Calcium channel voltage-dependent subunit beta 3) (CCHB3)	0.215021	17.8764	4.33391	0.00311598	0.0179169	-1.83903
A2ASQ1	Agrn	Agrin [Cleaved into: Agrin N-terminal 110 kDa subunit; Agrin C-terminal 110 kDa subunit; Agrin C-terminal 90 kDa fragment (C90); Agrin C-terminal 22 kDa fragment (C22)]	-0.166073	18.179	-4.33379	0.00311646	0.0179169	-1.83919
Q91WG5	Prkag2	5'-AMP-activated protein kinase subunit gamma-2 (AMPK gamma2) (AMPK subunit gamma-2)	-0.115389	18.6435	-4.33307	0.00311928	0.0179169	-1.84016
P31361	Pou3f3	POU domain, class 3, transcription factor 3 (Brain-specific homeobox/POU domain protein 1) (Brain-1) (Brn-1) (Octamer-binding protein 8) (Oct-8) (Octamer-binding transcription factor 8) (OTF-8)	0.391406	15.4741	4.33059	0.00312904	0.0179512	-1.84348
Q99KW3	Triobp	TRIO and F-actin-binding protein (Protein Tara) (Trio-associated repeat on actin)	0.146234	18.1018	4.32739	0.00314166	0.0180018	-1.84777
Q9ERQ3	Znf704	Zinc finger protein 704 (Glucocorticoid-induced gene 1 protein)	0.219518	15.0751	4.32427	0.00315403	0.0180508	-1.85195
Q9CWK8	Snx2	Sorting nexin-2	0.136704	20.995	4.32211	0.00316266	0.0180783	-1.85486
Q8VD12	Znf385a	Zinc finger protein 385A (Hematopoietic zinc finger protein)	-0.182606	14.8314	-4.31956	0.00317281	0.0180891	-1.85828
Q8R480	Nup85	Nuclear pore complex protein Nup85 (85 kDa nucleoporin) (FROUNT) (Nucleoporin Nup85) (Pericentrin-1)	0.241132	17.9465	4.31878	0.00317596	0.0180891	-1.85933
Q80T85	Dcaf5	DDB1- and CUL4-associated factor 5 (WD repeat-containing protein 22)	-0.0930963	16.6499	-4.31721	0.00318225	0.0180891	-1.86144
Q9WU40	Lemd3	Inner nuclear membrane protein Man1 (LEM domain-containing protein 3)	0.136458	18.1691	4.31667	0.00318443	0.0180891	-1.86217
Q62426	Cstb	Cystatin-B (Stefin-B)	0.10938	21.5456	4.3166	0.00318469	0.0180891	-1.86226
P84089	Erh	Enhancer of rudimentary homolog (Mer)	-0.126286	21.2779	-4.31591	0.00318747	0.0180891	-1.86319
Q9ESU6	Brd4	Bromodomain-containing protein 4 (Mitotic chromosome-associated protein) (MCAP)	0.219111	19.9795	4.31096	0.00320744	0.018124	-1.86984
P56395	Cyb5a	Cytochrome b5	-0.253933	19.8316	-4.31016	0.00321069	0.018124	-1.87092
O35250	Exoc7	Exocyst complex component 7 (Exocyst complex component Exo70)	-0.101699	20.9675	-4.31005	0.00321113	0.018124	-1.87107
Q922Q1	2019-03-02	Mitochondrial amidoxime reducing component 2 (mARC2) (EC 1.-.-.-) (Molybdenum cofactor sulfurase C-terminal domain-containing protein 2) (MOSC domain-containing protein 2) (Moco sulfurase C-terminal domain-containing protein 2)	0.10133	20.0611	4.30914	0.00321482	0.018124	-1.87229
P08226	Apoe	Apolipoprotein E (Apo-E)	-0.2133	21.1078	-4.30874	0.00321644	0.018124	-1.87283
P14733	Lmnb1	Lamin-B1	0.376756	23.8839	4.30778	0.00322033	0.018124	-1.87411
Q8BGW1	Fto	Alpha-ketoglutarate-dependent dioxygenase FTO (Fat mass and obesity-associated protein) (Protein fatso) (U6 small nuclear RNA (2'-O-methyladenosine-N(6)-)-demethylase FTO) (EC 1.14.11.-) (U6 small nuclear RNA N(6)-methyladenosine-demethylase FTO) (EC 1.14.11.-) (mRNA (2'-O-methyladenosine-N(6)-)-demethylase FTO) (m6A(m)-demethylase FTO) (EC 1.14.11.-) (mRNA N(6)-methyladenosine demethylase FTO) (…	0.0988225	21.3333	4.30776	0.00322043	0.018124	-1.87414
P46467	Vps4b	Vacuolar protein sorting-associated protein 4B (EC 3.6.4.6) (Suppressor of K(+) transport growth defect 1) (Protein SKD1)	0.103693	19.6903	4.30204	0.00324378	0.0182338	-1.88184
Q9D1K2	Atp6v1f	V-type proton ATPase subunit F (V-ATPase subunit F) (V-ATPase 14 kDa subunit) (Vacuolar proton pump subunit F)	-0.190211	21.1476	-4.29871	0.00325746	0.0182675	-1.88632
Q8BGQ7	Aars	Alanine--tRNA ligase, cytoplasmic (EC 6.1.1.7) (Alanyl-tRNA synthetase) (AlaRS) (Protein sticky) (Sti)	-0.0772823	24.4239	-4.2987	0.0032575	0.0182675	-1.88633
Q8K0E8	Fgb	Fibrinogen beta chain [Cleaved into: Fibrinopeptide B; Fibrinogen beta chain]	-0.595609	19.2954	-4.29638	0.00326705	0.0182993	-1.88945
Q9JK81	Myg1	UPF0160 protein MYG1, mitochondrial (Protein Gamm1)	0.095438	21.0092	4.29138	0.00328781	0.0183768	-1.8962
P48453	Ppp3cb	Serine/threonine-protein phosphatase 2B catalytic subunit beta isoform (EC 3.1.3.16) (CAM-PRP catalytic subunit) (Calmodulin-dependent calcineurin A subunit beta isoform) (CNA beta)	-0.0789652	21.2209	-4.29118	0.00328864	0.0183768	-1.89646
Q8CGC4	Lsm14b	Protein LSM14 homolog B (Protein FAM61B) (RNA-associated protein 55B) (mRAP55B)	0.132833	20.2041	4.28659	0.00330777	0.0184619	-1.90264
P53668	Limk1	LIM domain kinase 1 (LIMK-1) (EC 2.7.11.1) (KIZ-1)	-0.247936	17.068	-4.28547	0.00331249	0.0184656	-1.90416
Q9WUU7	Ctsz	Cathepsin Z (EC 3.4.18.1)	0.123334	18.6252	4.28457	0.00331625	0.0184656	-1.90537
Q3UUQ7	Pgap1	GPI inositol-deacylase (EC 3.1.-.-) (Post-GPI attachment to proteins factor 1)	0.343364	21.6173	4.28227	0.00332593	0.0184856	-1.90847
Q8CEC6	Ppwd1	Peptidylprolyl isomerase domain and WD repeat-containing protein 1 (EC 5.2.1.8)	0.0988572	19.5643	4.28186	0.00332764	0.0184856	-1.90902
P23819	Gria2	Glutamate receptor 2 (GluR-2) (AMPA-selective glutamate receptor 2) (GluR-B) (GluR-K2) (Glutamate receptor ionotropic, AMPA 2) (GluA2)	-0.226227	18.9151	-4.27912	0.00333923	0.0185282	-1.91272
P97471	Smad4	Mothers against decapentaplegic homolog 4 (MAD homolog 4) (Mothers against DPP homolog 4) (Deletion target in pancreatic carcinoma 4 homolog) (SMAD family member 4) (SMAD 4) (Smad4)	0.105417	20.4791	4.2773	0.00334693	0.0185492	-1.91517
P62996	Tra2b	Transformer-2 protein homolog beta (TRA-2 beta) (TRA2-beta) (Silica-induced gene 41 protein) (SIG-41) (Splicing factor, arginine/serine-rich 10) (Transformer-2 protein homolog B)	0.117908	21.3666	4.26939	0.00338066	0.0187069	-1.92585
Q8K2T8	Paf1	RNA polymerase II-associated factor 1 homolog	0.130439	19.8137	4.26878	0.00338329	0.0187069	-1.92668
Q9Z2A5	Ate1	Arginyl-tRNA--protein transferase 1 (Arginyltransferase 1) (R-transferase 1) (EC 2.3.2.8) (Arginine-tRNA--protein transferase 1)	0.239176	17.7897	4.26738	0.00338931	0.0187183	-1.92857
E9Q612	Ptpro	Receptor-type tyrosine-protein phosphatase O (R-PTP-O) (EC 3.1.3.48) (Glomerular epithelial protein 1) (Protein tyrosine phosphatase U2) (PTP-U2) (PTPase U2)	-0.387825	14.2437	-4.26568	0.00339665	0.018737	-1.93087
Q8K0P3	Meak7	MTOR-associated protein MEAK7 (MEAK7) (TBC/LysM-associated domain-containing protein 1) (TLD domain-containing protein 1)	0.239752	15.1436	4.26404	0.00340372	0.018748	-1.93309
P97855	G3bp1	Ras GTPase-activating protein-binding protein 1 (G3BP-1) (EC 3.6.4.12) (EC 3.6.4.13) (ATP-dependent DNA helicase VIII) (GAP SH3 domain-binding protein 1) (HDH-VIII)	0.113484	21.9459	4.2626	0.00340992	0.018748	-1.93502
P70699	Gaa	Lysosomal alpha-glucosidase (EC 3.2.1.20) (Acid maltase)	0.153663	18.8186	4.26246	0.00341052	0.018748	-1.93521
Q9CZS1	Aldh1b1	Aldehyde dehydrogenase X, mitochondrial (EC 1.2.1.3) (Aldehyde dehydrogenase family 1 member B1)	-0.147718	19.1009	-4.25975	0.00342231	0.0187909	-1.93888
Q80TF3	Pcdh19	Protocadherin-19	0.117433	14.6771	4.25402	0.00344729	0.0189062	-1.94662
Q3TGF2	Fam107b	Protein FAM107B	0.160862	18.7722	4.25271	0.00345306	0.0189159	-1.94841
Q8CGM1	Adgrb2	Adhesion G protein-coupled receptor B2 (Brain-specific angiogenesis inhibitor 2)	0.936089	12.0798	4.24757	0.00347568	0.0189916	-1.95535
Q8BGF6	Elmod2	ELMO domain-containing protein 2	-0.16374	17.6781	-4.24654	0.00348024	0.0189916	-1.95675
Q02780	Nfia	Nuclear factor 1 A-type (NF1-A) (Nuclear factor 1/A) (CCAAT-box-binding transcription factor) (CTF) (Nuclear factor I/A) (NF-I/A) (NFI-A) (TGGCA-binding protein)	0.166862	20.0138	4.24596	0.00348282	0.0189916	-1.95754
Q9EQI8	Mrpl46	39S ribosomal protein L46, mitochondrial (L46mt) (MRP-L46)	0.106313	18.854	4.24593	0.00348293	0.0189916	-1.95757
Q8BHH2	Rab9b	Ras-related protein Rab-9B	0.222102	14.2632	4.24224	0.00349934	0.0190565	-1.96258
Q3UMG5	Lrch2	Leucine-rich repeat and calponin homology domain-containing protein 2	0.0793859	20.2885	4.23964	0.00351092	0.0190565	-1.96609
Q60953	Pml	Protein PML	0.147526	16.6059	4.23958	0.00351118	0.0190565	-1.96617
Q9CY58	Serbp1	Plasminogen activator inhibitor 1 RNA-binding protein (PAI1 RNA-binding protein 1) (PAI-RBP1) (SERPINE1 mRNA-binding protein 1)	0.0828016	25.1068	4.23926	0.00351264	0.0190565	-1.96662
Q9D6Z1	Nop56	Nucleolar protein 56 (Nucleolar protein 5A)	0.3097	20.5776	4.23874	0.00351497	0.0190565	-1.96732
Q9JLM8	Dclk1	Serine/threonine-protein kinase DCLK1 (EC 2.7.11.1) (Doublecortin-like and CAM kinase-like 1) (Doublecortin-like kinase 1)	-0.108364	24.6115	-4.23615	0.00352655	0.0190821	-1.97082
E9Q784	Zc3h13	Zinc finger CCCH domain-containing protein 13	-0.167285	15.5848	-4.23538	0.00353002	0.0190821	-1.97187
B2RWS6	Ep300	Histone acetyltransferase p300 (p300 HAT) (EC 2.3.1.48) (E1A-associated protein p300) (Histone butyryltransferase p300) (EC 2.3.1.-) (Histone crotonyltransferase p300) (EC 2.3.1.-) (Protein propionyltransferase p300) (EC 2.3.1.-)	0.17842	18.3797	4.23499	0.00353179	0.0190821	-1.9724
Q9QYX7	Pclo	Protein piccolo (Aczonin) (Brain-derived HLMN protein) (Multidomain presynaptic cytomatrix protein)	-0.146111	18.4021	-4.23201	0.00354522	0.0191329	-1.97644
P15116	Cdh2	Cadherin-2 (Neural cadherin) (N-cadherin) (CD antigen CD325)	0.121907	22.6357	4.22458	0.00357895	0.019259	-1.98652
Q0PMG2	Mdga1	MAM domain-containing glycosylphosphatidylinositol anchor protein 1	0.281643	15.8925	4.22431	0.00358019	0.019259	-1.98689
P63318	Prkcg	Protein kinase C gamma type (PKC-gamma) (EC 2.7.11.13)	-0.192236	18.0977	-4.22417	0.0035808	0.019259	-1.98707
Q6ZWR6	Syne1	Nesprin-1 (Enaptin) (KASH domain-containing protein 1) (KASH1) (Myocyte nuclear envelope protein 1) (Myne-1) (Nuclear envelope spectrin repeat protein 1) (Synaptic nuclear envelope protein 1) (Syne-1)	-0.19833	15.3379	-4.22164	0.00359238	0.0192993	-1.9905
P09411	Pgk1	Phosphoglycerate kinase 1 (EC 2.7.2.3)	0.104989	25.465	4.21856	0.00360651	0.0193533	-1.99468
P46096	Syt1	Synaptotagmin-1 (Synaptotagmin I) (SytI) (p65)	-0.172947	19.9723	-4.21719	0.00361284	0.0193653	-1.99655
Q9D0F3	Lman1	Protein ERGIC-53 (ER-Golgi intermediate compartment 53 kDa protein) (Lectin mannose-binding 1) (p58)	0.0853512	21.2281	4.21467	0.00362447	0.0194057	-1.99997
Q9CY66	Gar1	H/ACA ribonucleoprotein complex subunit 1 (Nucleolar protein family A member 1) (snoRNP protein GAR1)	0.119736	18.7651	4.20965	0.00364779	0.0195085	-2.00679
Q8BMP6	Acbd3	Golgi resident protein GCP60 (Acyl-CoA-binding domain-containing protein 3) (Golgi complex-associated protein 1) (GOCAP1) (Golgi phosphoprotein 1) (GOLPH1) (PBR- and PKA-associated protein 7) (Peripheral benzodiazepine receptor-associated protein PAP7)	-0.120944	19.6566	-4.2085	0.00365317	0.0195152	-2.00836
Q9JLB0	Mpp6	MAGUK p55 subfamily member 6 (Dlgh4 protein) (P55T protein) (Protein associated with Lin-7 2)	-0.17607	20.8336	-4.20556	0.00366691	0.0195665	-2.01235
Q8BHJ9	Slu7	Pre-mRNA-splicing factor SLU7	0.103777	17.422	4.20384	0.003675	0.0195876	-2.0147
Q8CHI8	Ep400	E1A-binding protein p400 (EC 3.6.4.-) (Domino homolog) (mDomino) (p400 kDa SWI2/SNF2-related protein)	0.15792	18.9223	4.20039	0.00369124	0.0196201	-2.01939
Q99PG2	Ogfr	Opioid growth factor receptor (OGFr) (Zeta-type opioid receptor)	-0.10477	21.5477	-4.19995	0.00369332	0.0196201	-2.01999
Q91Z61	Diras1	GTP-binding protein Di-Ras1 (Distinct subgroup of the Ras family member 1) (Small GTP-binding tumor suppressor 1)	-0.23293	17.0439	-4.19898	0.00369791	0.0196201	-2.02131
Q9QXL2	Kif21a	Kinesin-like protein KIF21A	0.0996385	21.6156	4.19864	0.00369948	0.0196201	-2.02176
Q6PFD9	Nup98	Nuclear pore complex protein Nup98-Nup96 (EC 3.4.21.-) [Cleaved into: Nuclear pore complex protein Nup98 (98 kDa nucleoporin) (Nucleoporin Nup98) (Nup98); Nuclear pore complex protein Nup96 (96 kDa nucleoporin) (Nucleoporin Nup96) (Nup96)]	0.240122	20.2877	4.19815	0.00370183	0.0196201	-2.02244
Q9R1L5	Mast1	Microtubule-associated serine/threonine-protein kinase 1 (EC 2.7.11.1) (Syntrophin-associated serine/threonine-protein kinase)	0.102648	18.8153	4.19547	0.00371454	0.0196493	-2.02609
Q9CXI5	Manf	Mesencephalic astrocyte-derived neurotrophic factor (Arginine-rich protein) (Protein ARMET)	0.151812	21.9938	4.19445	0.00371941	0.0196493	-2.02748
Q3UHH1	Zswim8	Zinc finger SWIM domain-containing protein 8	0.117078	18.7213	4.19363	0.00372332	0.0196493	-2.0286
Q6ZWN5	Rps9	40S ribosomal protein S9	-0.0881881	25.1227	-4.19349	0.00372395	0.0196493	-2.02878
Q80YF9	Arhgap33	Rho GTPase-activating protein 33 (Rho-type GTPase-activating protein 33) (Sorting nexin-26) (Tc10/CDC42 GTPase-activating protein)	-0.210877	14.1863	-4.19166	0.00373271	0.0196736	-2.03128
Q8BQ89	Lix1l	LIX1-like protein	0.110811	18.5045	4.18952	0.00374294	0.0197052	-2.03419
Q3ULJ0	Gpd1l	Glycerol-3-phosphate dehydrogenase 1-like protein (EC 1.1.1.8)	-0.110946	20.79	-4.18867	0.00374703	0.0197052	-2.03535
Q8BKI2	Tnrc6b	Trinucleotide repeat-containing gene 6B protein	0.105099	16.658	4.18265	0.003776	0.0198355	-2.04354
Q99LI9	Clp1	Polyribonucleotide 5'-hydroxyl-kinase Clp1 (EC 2.7.1.78) (Polyadenylation factor Clp1) (Polynucleotide kinase Clp1) (Pre-mRNA cleavage complex II protein Clp1)	0.17423	16.7037	4.18176	0.00378034	0.0198363	-2.04477
Q9WVG6	Carm1	Histone-arginine methyltransferase CARM1 (EC 2.1.1.319) (Coactivator-associated arginine methyltransferase 1) (Protein arginine N-methyltransferase 4)	-0.118436	20.7292	-4.17441	0.0038161	0.0200018	-2.05478
Q99KK2	Cmas	N-acylneuraminate cytidylyltransferase (EC 2.7.7.43) (CMP-N-acetylneuraminic acid synthase) (CMP-NeuNAc synthase)	0.141559	20.7194	4.17103	0.00383268	0.0200665	-2.05939
Q9DBM1	Gpatch1	G patch domain-containing protein 1	-0.137488	17.6056	-4.1687	0.00384418	0.0200902	-2.06258
B2RX14	Tut4	Terminal uridylyltransferase 4 (TUTase 4) (EC 2.7.7.52) (Zinc finger CCHC domain-containing protein 11)	0.147211	18.6889	4.16815	0.0038469	0.0200902	-2.06333
P59016	Vps33b	Vacuolar protein sorting-associated protein 33B	-0.16215	19.802	-4.16706	0.0038523	0.0200902	-2.06482
O08788	Dctn1	Dynactin subunit 1 (150 kDa dynein-associated polypeptide) (DAP-150) (DP-150) (p150-glued)	0.0961596	23.752	4.16668	0.00385419	0.0200902	-2.06534
Q7TMY4	Thoc7	THO complex subunit 7 homolog (Ngg1-interacting factor 3-like protein 1-binding protein 1)	0.222278	17.6965	4.15975	0.00388861	0.0202056	-2.0748
P70211	Dcc	Netrin receptor DCC (Tumor suppressor protein DCC)	0.0926073	20.4792	4.15969	0.00388891	0.0202056	-2.07488
Q9ES00	Ube4b	Ubiquitin conjugation factor E4 B (EC 2.3.2.27) (RING-type E3 ubiquitin transferase E4 B) (Ubiquitin fusion degradation protein 2)	-0.0779449	21.2536	-4.15922	0.00389129	0.0202056	-2.07553
Q9D7W5	Med8	Mediator of RNA polymerase II transcription subunit 8 (Activator-recruited cofactor 32 kDa component) (ARC32) (Mediator complex subunit 8)	0.082876	16.3759	4.15879	0.00389341	0.0202056	-2.07611
Q8BG92	Clvs2	Clavesin-2 (Retinaldehyde-binding protein 1-like 2)	-0.214062	17.8706	-4.15018	0.00393675	0.0204082	-2.08789
Q91YP2	Nln	Neurolysin, mitochondrial (EC 3.4.24.16) (Microsomal endopeptidase) (MEP) (Mitochondrial oligopeptidase M) (Neurotensin endopeptidase)	-0.10278	21.1201	-4.14925	0.00394148	0.0204103	-2.08916
Q3UH93	Plxnd1	Plexin-D1	0.244125	15.8522	4.14803	0.00394768	0.0204201	-2.09083
P34022	Ranbp1	Ran-specific GTPase-activating protein (HpaII tiny fragments locus 9a protein) (Ran-binding protein 1) (RANBP1)	0.0991171	23.1523	4.14362	0.00397015	0.0204987	-2.09687
Q08879	Fbln1	Fibulin-1 (FIBL-1) (Basement-membrane protein 90) (BM-90)	-0.296461	17.1079	-4.14335	0.00397153	0.0204987	-2.09724
Q8BGS2	Bola2	BolA-like protein 2	-0.13521	19.0045	-4.14133	0.00398187	0.0205249	-2.1
Q6P549	Inppl1	Phosphatidylinositol 3,4,5-trisphosphate 5-phosphatase 2 (EC 3.1.3.86) (AblSH3-binding protein) (Inositol polyphosphate phosphatase-like protein 1) (INPPL-1) (SH2 domain-containing inositol 5'-phosphatase 2) (SH2 domain-containing inositol phosphatase 2) (SHIP-2)	0.125033	16.7335	4.14066	0.0039853	0.0205249	-2.10092
Q9QXS6	Dbn1	Drebrin (Developmentally-regulated brain protein)	0.0934074	25.3433	4.13909	0.00399334	0.0205349	-2.10306
Q6KCD5	Nipbl	Nipped-B-like protein (Delangin homolog) (SCC2 homolog)	0.31547	15.7669	4.1386	0.00399591	0.0205349	-2.10375
P39038	Cdh4	Cadherin-4 (Retinal cadherin) (R-CAD) (R-cadherin)	-0.293494	17.6377	-4.13721	0.00400307	0.0205388	-2.10565
O88958	Gnpda1	Glucosamine-6-phosphate isomerase 1 (EC 3.5.99.6) (Glucosamine-6-phosphate deaminase 1) (GNPDA 1) (GlcN6P deaminase 1) (Oscillin)	-0.186608	17.5749	-4.13578	0.00401045	0.0205388	-2.10761
Q8BIW1	Prune1	Exopolyphosphatase PRUNE1 (EC 3.6.1.1) (PRUNEM1)	-0.0925545	21.6878	-4.13507	0.00401411	0.0205388	-2.10858
P21619	Lmnb2	Lamin-B2	0.251652	18.4689	4.13474	0.00401579	0.0205388	-2.10902
Q3THK3	Gtf2f1	General transcription factor IIF subunit 1 (Transcription initiation factor IIF subunit alpha) (TFIIF-alpha)	0.103009	20.3203	4.13425	0.00401837	0.0205388	-2.10971
Q8K596	Slc8a2	Sodium/calcium exchanger 2 (Na(+)/Ca(2+)-exchange protein 2) (Solute carrier family 8 member 2)	-0.179295	14.9578	-4.13083	0.00403608	0.0206071	-2.11438
P14231	Atp1b2	Sodium/potassium-transporting ATPase subunit beta-2 (Adhesion molecule in glia) (AMOG) (Sodium/potassium-dependent ATPase subunit beta-2)	0.268656	16.528	4.12863	0.00404757	0.0206435	-2.11741
P03987	NA	Ig gamma-3 chain C region	-0.284027	17.6837	-4.12405	0.00407156	0.0207288	-2.12369
Q62193	Rpa2	Replication protein A 32 kDa subunit (RP-A p32) (Replication factor A protein 2) (RF-A protein 2) (Replication protein A 34 kDa subunit) (RP-A p34)	0.125885	19.3773	4.12376	0.00407306	0.0207288	-2.12408
Q922E4	Pcyt2	Ethanolamine-phosphate cytidylyltransferase (EC 2.7.7.14) (CTP:phosphoethanolamine cytidylyltransferase) (Phosphorylethanolamine transferase)	-0.114421	20.3601	-4.12187	0.00408304	0.0207573	-2.12668
Q9D735	Trir	Telomerase RNA component interacting RNase (EC 3.1.13.-) (Exoribonuclease Trir)	0.110912	21.2577	4.11997	0.00409307	0.0207767	-2.12929
P53702	Hccs	Cytochrome c-type heme lyase (CCHL) (EC 4.4.1.17) (Holocytochrome c-type synthase)	0.163487	17.9216	4.11924	0.00409692	0.0207767	-2.13029
Q8VDP2	NA	UPF0428 protein CXorf56 homolog	-0.118717	15.6961	-4.11865	0.00410003	0.0207767	-2.1311
Q9Z1K5	Arih1	E3 ubiquitin-protein ligase ARIH1 (EC 2.3.2.31) (Protein ariadne-1 homolog) (ARI-1) (RING-type E3 ubiquitin transferase ARIH1) (UbcH7-binding protein) (UbcM4-interacting protein 77) (Ubiquitin-conjugating enzyme E2-binding protein 1)	0.107174	21.0844	4.11155	0.00413781	0.0209326	-2.14085
Q505D9	Trim67	Tripartite motif-containing protein 67	-0.217915	19.4573	-4.10941	0.00414924	0.0209326	-2.14378
Q99NB8	Ubqln4	Ubiquilin-4 (Ataxin-1 interacting ubiquitin-like protein) (A1Up) (Ataxin-1 ubiquitin-like-interacting protein A1U) (Connexin43-interacting protein of 75 kDa) (CIP75)	0.113174	18.4796	4.10917	0.00415053	0.0209326	-2.14411
Q8BPN8	Dmxl2	DmX-like protein 2 (Rabconnectin-3)	-0.0949443	20.1669	-4.10907	0.00415106	0.0209326	-2.14424
Q8CGY8	Ogt	UDP-N-acetylglucosamine--peptide N-acetylglucosaminyltransferase 110 kDa subunit (EC 2.4.1.255) (O-GlcNAc transferase subunit p110) (O-linked N-acetylglucosamine transferase 110 kDa subunit) (OGT)	0.109054	23.1373	4.10873	0.00415291	0.0209326	-2.14472
Q8CIP4	Mark4	MAP/microtubule affinity-regulating kinase 4 (EC 2.7.11.1)	0.0890747	17.1232	4.10757	0.00415914	0.020939	-2.14631
Q9QZ23	Nfu1	NFU1 iron-sulfur cluster scaffold homolog, mitochondrial (HIRA-interacting protein 5) (mHIRIP5)	-0.223323	16.7738	-4.10685	0.00416302	0.020939	-2.1473
O54946	Dnajb6	DnaJ homolog subfamily B member 6 (Heat shock protein J2) (HSJ-2) (MRJ) (mDj4)	-0.13573	19.6168	-4.10493	0.00417335	0.0209621	-2.14994
O54786	Dffa	DNA fragmentation factor subunit alpha (DNA fragmentation factor 45 kDa subunit) (DFF-45) (Inhibitor of CAD) (ICAD)	-0.140132	16.753	-4.10361	0.00418051	0.0209621	-2.15176
Q9R1S8	Capn7	Calpain-7 (EC 3.4.22.-) (PalB homolog) (PalBH)	-0.106553	17.2299	-4.10353	0.0041809	0.0209621	-2.15186
B9EHT4	Clip3	CAP-Gly domain-containing linker protein 3 (Cytoplasmic linker protein 170-related 59 kDa protein) (CLIP-170-related 59 kDa protein) (CLIPR-59)	-0.163037	17.6279	-4.10267	0.00418556	0.0209632	-2.15304
Q8K2Q9	Shtn1	Shootin-1 (Shootin1)	-0.13027	23.629	-4.09998	0.00420017	0.0210142	-2.15675
Q8BMD6	Tmem260	Transmembrane protein 260	-0.443933	14.2424	-4.0943	0.00423116	0.0211469	-2.16456
Q6NWV3	Ift122	Intraflagellar transport protein 122 homolog (WD repeat-containing protein 10)	0.155696	15.6794	4.08962	0.0042569	0.0212446	-2.17101
Q923E4	Sirt1	NAD-dependent protein deacetylase sirtuin-1 (EC 3.5.1.-) (Regulatory protein SIR2 homolog 1) (SIR2-like protein 1) (SIR2alpha) (Sir2) (mSIR2a) [Cleaved into: SirtT1 75 kDa fragment (75SirT1)]	0.133068	15.0491	4.08911	0.00425969	0.0212446	-2.1717
Q9R0Q7	Ptges3	Prostaglandin E synthase 3 (EC 5.3.99.3) (Cytosolic prostaglandin E2 synthase) (cPGES) (Hsp90 co-chaperone) (Progesterone receptor complex p23) (Sid 3177) (Telomerase-binding protein p23)	0.180586	22.5287	4.08789	0.00426641	0.0212557	-2.17338
Q80ZM7	Gtf2a2	Transcription initiation factor IIA subunit 2 (General transcription factor IIA subunit 2) (Transcription initiation factor IIA gamma chain) (TFIIA-gamma)	-0.179889	18.9768	-4.08518	0.00428145	0.021299	-2.17712
Q8R2R3	Aagab	Alpha- and gamma-adaptin-binding protein p34	-0.312063	15.3678	-4.08402	0.0042879	0.021299	-2.17872
Q921I6	Sh3bp4	SH3 domain-binding protein 4	0.150643	16.3141	4.08389	0.00428861	0.021299	-2.17889
Q91V12	Acot7	Cytosolic acyl coenzyme A thioester hydrolase (EC 3.1.2.2) (Acyl-CoA thioesterase 7) (Brain acyl-CoA hydrolase) (BACH) (CTE-IIa) (CTE-II) (Long chain acyl-CoA thioester hydrolase)	-0.130272	22.944	-4.08103	0.00430456	0.0213559	-2.18284
Q91WQ3	Yars	Tyrosine--tRNA ligase, cytoplasmic (EC 6.1.1.1) (Tyrosyl-tRNA synthetase) (TyrRS) [Cleaved into: Tyrosine--tRNA ligase, cytoplasmic, N-terminally processed]	-0.0849024	23.2079	-4.0786	0.0043181	0.0213811	-2.18617
Q9D7X8	Ggct	Gamma-glutamylcyclotransferase (EC 4.3.2.9)	-0.145857	17.955	-4.0785	0.00431869	0.0213811	-2.18632
Q56A08	Gpkow	G-patch domain and KOW motifs-containing protein (Protein MOS2 homolog)	0.0934693	19.8906	4.07767	0.00432335	0.0213818	-2.18746
P83870	Phf5a	PHD finger-like domain-containing protein 5A (PHD finger-like domain protein 5A) (Splicing factor 3B-associated 14 kDa protein) (SF3b14b)	0.141047	19.2582	4.07583	0.00433365	0.0214104	-2.18999
Q8BKX1	Baiap2	Brain-specific angiogenesis inhibitor 1-associated protein 2 (BAI-associated protein 2) (BAI1-associated protein 2) (Insulin receptor substrate protein of 53 kDa) (IRSp53) (Insulin receptor substrate p53) (Insulin receptor tyrosine kinase 53 kDa substrate)	-0.208909	20.0215	-4.07273	0.00435112	0.0214602	-2.19427
Q9CQX2	Cyb5b	Cytochrome b5 type B (Cytochrome b5 outer mitochondrial membrane isoform)	-0.192075	20.625	-4.07243	0.0043528	0.0214602	-2.19468
Q8BGX2	Timm29	Mitochondrial import inner membrane translocase subunit Tim29 (TIM29)	-0.144648	17.2409	-4.06831	0.00437618	0.021553	-2.20037
Q60838	Dvl2	Segment polarity protein dishevelled homolog DVL-2 (Dishevelled-2) (DSH homolog 2)	0.195084	16.7348	4.06328	0.00440488	0.0216718	-2.20731
P70662	Ldb1	LIM domain-binding protein 1 (LDB-1) (Carboxyl-terminal LIM domain-binding protein 2) (CLIM-2) (LIM domain-binding factor CLIM2) (mLdb1) (Nuclear LIM interactor)	0.0998378	18.2722	4.06118	0.00441691	0.0217085	-2.21021
Q9CQT1	Mri1	Methylthioribose-1-phosphate isomerase (M1Pi) (MTR-1-P isomerase) (EC 5.3.1.23) (S-methyl-5-thioribose-1-phosphate isomerase) (Translation initiation factor eIF-2B subunit alpha/beta/delta-like protein)	0.218535	18.8698	4.0572	0.00443981	0.0217831	-2.21571
Q9DBX2	Pdcl	Phosducin-like protein (PHLP)	0.148452	19.0266	4.05686	0.00444178	0.0217831	-2.21618
Q8BH60	Gopc	Golgi-associated PDZ and coiled-coil motif-containing protein (PDZ protein interacting specifically with TC10) (PIST)	-0.109611	15.4029	-4.05579	0.00444798	0.0217831	-2.21766
Q91WB4	Plekhf2	Pleckstrin homology domain-containing family F member 2 (PH domain-containing family F member 2)	0.180452	18.4524	4.05509	0.00445201	0.0217831	-2.21862
P28667	Marcksl1	MARCKS-related protein (Brain protein F52) (MARCKS-like protein 1) (Macrophage myristoylated alanine-rich C kinase substrate) (Mac-MARCKS) (MacMARCKS)	-0.443157	21.716	-4.05455	0.00445512	0.0217831	-2.21936
P11157	Rrm2	Ribonucleoside-diphosphate reductase subunit M2 (EC 1.17.4.1) (Ribonucleotide reductase small chain) (Ribonucleotide reductase small subunit)	-0.251733	18.0307	-4.0504	0.00447925	0.0218785	-2.2251
Q6RHR9	Magi1	Membrane-associated guanylate kinase, WW and PDZ domain-containing protein 1 (BAI1-associated protein 1) (BAP-1) (Membrane-associated guanylate kinase inverted 1) (MAGI-1)	0.148452	19.3581	4.04883	0.00448844	0.0219008	-2.22728
Q91VR2	Atp5f1c	ATP synthase subunit gamma, mitochondrial (ATP synthase F1 subunit gamma) (F-ATPase gamma subunit)	-0.119817	23.9406	-4.04343	0.00452012	0.0220327	-2.23475
P97447	Fhl1	Four and a half LIM domains protein 1 (FHL-1) (KyoT) (RBP-associated molecule 14-1) (RAM14-1) (Skeletal muscle LIM-protein 1) (SLIM) (SLIM-1)	0.216638	19.3049	4.02944	0.00460327	0.0224149	-2.25411
O35393	Efnb3	Ephrin-B3	0.338074	17.632	4.02522	0.0046287	0.0225156	-2.25996
Q8K019	Bclaf1	Bcl-2-associated transcription factor 1 (Btf)	0.119662	20.6149	4.02435	0.00463397	0.022518	-2.26117
Q60865	Caprin1	Caprin-1 (Cytoplasmic activation- and proliferation-associated protein 1) (GPI-anchored membrane protein 1) (GPI-anchored protein p137) (GPI-p137) (p137GPI) (Membrane component chromosome 11 surface marker 1) (RNA granule protein 105)	0.096133	24.359	4.02343	0.00463948	0.0225217	-2.26243
Q811D0	Dlg1	Disks large homolog 1 (Embryo-dlg/synapse-associated protein 97) (E-dlg/SAP97) (Synapse-associated protein 97) (SAP-97) (SAP97)	0.102855	19.2198	4.02222	0.00464685	0.0225344	-2.26412
Q5SWD9	Tsr1	Pre-rRNA-processing protein TSR1 homolog	0.119339	18.0551	4.01856	0.00466912	0.0225974	-2.26919
Q6ZQB6	Ppip5k2	Inositol hexakisphosphate and diphosphoinositol-pentakisphosphate kinase 2 (EC 2.7.4.21) (EC 2.7.4.24) (Diphosphoinositol pentakisphosphate kinase 2) (Histidine acid phosphatase domain-containing protein 1) (InsP6 and PP-IP5 kinase 2) (VIP1 homolog 2) (mmVIP2)	0.123561	18.4444	4.01798	0.00467262	0.0225974	-2.26999
Q8VE37	Rcc1	Regulator of chromosome condensation (Chromosome condensation protein 1)	0.235014	18.0566	4.01773	0.00467417	0.0225974	-2.27034
O55033	Nck2	Cytoplasmic protein NCK2 (Growth factor receptor-bound protein 4) (NCK adaptor protein 2) (Nck-2) (SH2/SH3 adaptor protein NCK-beta)	-0.180055	20.404	-4.01426	0.00469542	0.022677	-2.27516
E9PVD3	Dchs1	Protocadherin-16 (Protein Dchs1) (Protein dachsous homolog 1)	-0.0919681	19.0803	-4.01033	0.00471958	0.0227704	-2.28061
Q9WUU9	Mcm3ap	Germinal-center associated nuclear protein (GANP) (EC 2.3.1.48) (GC-associated DNA primase)	0.2063	17.973	4.00831	0.00473205	0.0228073	-2.28341
Q8VDM6	Hnrnpul1	Heterogeneous nuclear ribonucleoprotein U-like protein 1	0.142676	21.1028	4.00263	0.00476733	0.022954	-2.29129
Q8C0L0	Tmx4	Thioredoxin-related transmembrane protein 4 (Thioredoxin domain-containing protein 13)	0.0814928	21.0538	3.99849	0.00479327	0.0230554	-2.29705
Q8CEC0	Nup88	Nuclear pore complex protein Nup88 (88 kDa nucleoporin) (Nucleoporin Nup88)	0.1238	18.6656	3.99621	0.00480762	0.0230934	-2.30023
Q8C6P8	Zfp57	Zinc finger protein 57 (Zfp-57)	0.240202	19.82	3.99568	0.00481093	0.0230934	-2.30096
Q8R3Q6	Ccdc58	Coiled-coil domain-containing protein 58	-0.139334	18.6205	-3.98803	0.00485941	0.0232854	-2.3116
Q69ZK6	Jmjd1c	Probable JmjC domain-containing histone demethylation protein 2C (EC 1.14.11.-) (Jumonji domain-containing protein 1C)	-0.159911	14.3804	-3.98781	0.00486076	0.0232854	-2.3119
Q8BM85	Tbck	TBC domain-containing protein kinase-like protein	-0.441572	15.5737	-3.98487	0.00487956	0.0233422	-2.31599
P26369	U2af2	Splicing factor U2AF 65 kDa subunit (U2 auxiliary factor 65 kDa subunit) (U2 snRNP auxiliary factor large subunit)	0.141182	22.1289	3.98441	0.00488247	0.0233422	-2.31663
P69566	Ranbp9	Ran-binding protein 9 (RanBP9) (B-cell antigen receptor Ig beta-associated protein 1) (IBAP-1) (Ran-binding protein M) (RanBPM)	-0.123475	18.4266	-3.98358	0.00488784	0.0233442	-2.31779
Q9CX86	Hnrnpa0	Heterogeneous nuclear ribonucleoprotein A0 (hnRNP A0)	0.125766	24.1369	3.98101	0.00490433	0.0233994	-2.32137
Q3UE31	NA	Uncharacterized protein KIAA0930 homolog	-0.214385	16.7299	-3.97747	0.00492712	0.0234844	-2.32629
Q8BH44	Coro2b	Coronin-2B	0.225791	19.149	3.97435	0.00494737	0.0235398	-2.33064
Q3ULD5	Mccc2	Methylcrotonoyl-CoA carboxylase beta chain, mitochondrial (MCCase subunit beta) (EC 6.4.1.4) (3-methylcrotonyl-CoA carboxylase 2) (3-methylcrotonyl-CoA carboxylase non-biotin-containing subunit) (3-methylcrotonyl-CoA:carbon dioxide ligase subunit beta)	0.133598	20.1214	3.97415	0.00494867	0.0235398	-2.33092
Q9JKC8	Ap3m1	AP-3 complex subunit mu-1 (AP-3 adaptor complex mu3A subunit) (Adaptor-related protein complex 3 subunit mu-1) (Mu-adaptin 3A) (Mu3A-adaptin)	0.171014	16.7431	3.97151	0.00496587	0.0235978	-2.3346
P63054	Pcp4	Calmodulin regulator protein PCP4 (Brain-specific antigen PCP-4) (Brain-specific polypeptide PEP-19) (Purkinje cell protein 4)	-0.404412	15.2624	-3.96993	0.00497619	0.0236232	-2.33681
Q8VHL1	Setd7	Histone-lysine N-methyltransferase SETD7 (EC 2.1.1.43) (Histone H3-K4 methyltransferase SETD7) (H3-K4-HMTase SETD7) (SET domain-containing protein 7) (SET7/9)	-0.102154	15.4602	-3.96605	0.00500159	0.02372	-2.34221
P61963	Dcaf7	DDB1- and CUL4-associated factor 7 (WD repeat-containing protein 68) (WD repeat-containing protein An11 homolog)	0.102835	20.3954	3.9645	0.00501182	0.0237447	-2.34438
P35601	Rfc1	Replication factor C subunit 1 (A1-P145) (Activator 1 140 kDa subunit) (A1 140 kDa subunit) (Activator 1 large subunit) (Activator 1 subunit 1) (Differentiation-specific element-binding protein) (ISRE-binding protein) (Replication factor C 140 kDa subunit) (RF-C 140 kDa subunit) (RFC140) (Replication factor C large subunit)	0.121006	17.8009	3.96358	0.00501782	0.0237493	-2.34565
Q61937	Npm1	Nucleophosmin (NPM) (Nucleolar phosphoprotein B23) (Nucleolar protein NO38) (Numatrin)	0.150218	25.5218	3.95709	0.00506086	0.0239291	-2.35471
P09671	Sod2	Superoxide dismutase [Mn], mitochondrial (EC 1.15.1.1)	-0.0758902	21.6354	-3.95488	0.00507561	0.0239582	-2.3578
Q8K409	Polb	DNA polymerase beta (EC 2.7.7.7) (EC 4.2.99.-)	0.0973979	19.6194	3.95465	0.00507714	0.0239582	-2.35812
Q9CZN8	Qrsl1	Glutamyl-tRNA(Gln) amidotransferase subunit A, mitochondrial (Glu-AdT subunit A) (EC 6.3.5.7) (Glutaminyl-tRNA synthase-like protein 1)	-0.143626	15.6187	-3.95237	0.0050924	0.0240063	-2.3613
Q8K341	Atat1	Alpha-tubulin N-acetyltransferase 1 (Alpha-TAT) (Alpha-TAT1) (TAT) (EC 2.3.1.108) (Acetyltransferase mec-17 homolog)	-0.101949	22.721	-3.94948	0.0051118	0.0240082	-2.36534
Q6P9L6	Kif15	Kinesin-like protein KIF15 (Kinesin-like protein 2) (Kinesin-like protein 7)	0.0839683	18.1035	3.94901	0.00511493	0.0240082	-2.36598
Q62108	Dlg4	Disks large homolog 4 (Postsynaptic density protein 95) (PSD-95) (Synapse-associated protein 90) (SAP-90) (SAP90)	0.166841	20.7673	3.94828	0.00511984	0.0240082	-2.367
Q8R1N0	Znf830	Zinc finger protein 830 (Coiled-coil domain-containing protein 16) (Ovus mutant candidate gene 1 protein)	0.0999507	18.2152	3.94764	0.00512418	0.0240082	-2.3679
Q9D9V3	Echdc1	Ethylmalonyl-CoA decarboxylase (EC 4.1.1.94) (Enoyl-CoA hydratase domain-containing protein 1) (Methylmalonyl-CoA decarboxylase) (MMCD) (EC 7.2.4.3)	-0.390215	15.7837	-3.94752	0.00512496	0.0240082	-2.36806
Q64362	Aktip	AKT-interacting protein (FT1) (Fused toes protein)	0.297127	16.0917	3.94726	0.00512676	0.0240082	-2.36843
Q8R016	Blmh	Bleomycin hydrolase (BH) (BLM hydrolase) (BMH) (EC 3.4.22.40)	-0.0834577	21.6648	-3.94703	0.0051283	0.0240082	-2.36875
Q3TWI9	Tmem63b	CSC1-like protein 2 (Transmembrane protein 63B)	0.295199	16.4507	3.94536	0.00513957	0.0240371	-2.37108
Q8BXR9	Osbpl6	Oxysterol-binding protein-related protein 6 (ORP-6) (OSBP-related protein 6)	-0.281114	17.2574	-3.94254	0.00515871	0.0241028	-2.37502
Q3TDK6	Rogdi	Protein rogdi homolog (Leucine-zipper-containing LZF)	-0.157526	18.1956	-3.9414	0.00516644	0.0241076	-2.37661
Q7TPS5	C2cd5	C2 domain-containing protein 5 (138 kDa C2 domain-containing phosphoprotein)	-0.140023	17.9637	-3.94089	0.00516991	0.0241076	-2.37733
Q64727	Vcl	Vinculin (Metavinculin)	0.070944	22.1934	3.93695	0.00519683	0.0242093	-2.38284
O35684	Serpini1	Neuroserpin (Peptidase inhibitor 12) (PI-12) (Serine protease inhibitor 17) (Serpin I1)	0.216453	19.3503	3.93599	0.00520346	0.0242163	-2.38419
O55176	Pja1	E3 ubiquitin-protein ligase Praja-1 (Praja1) (EC 2.3.2.27) (RING-type E3 ubiquitin transferase Praja-1)	0.126983	18.5715	3.93305	0.00522367	0.0242437	-2.3883
P61294	Rab6b	Ras-related protein Rab-6B	-0.192314	20.5891	-3.93304	0.00522372	0.0242437	-2.38831
P56376	Acyp1	Acylphosphatase-1 (EC 3.6.1.7) (Acylphosphatase, organ-common type isozyme) (Acylphosphate phosphohydrolase 1)	0.211857	19.9804	3.93225	0.00522917	0.0242437	-2.38941
Q5SF07	Igf2bp2	Insulin-like growth factor 2 mRNA-binding protein 2 (IGF2 mRNA-binding protein 2) (IMP-2) (IGF-II mRNA-binding protein 2) (VICKZ family member 2)	-0.191636	18.9513	-3.93215	0.00522984	0.0242437	-2.38955
Q6ZQH8	Nup188	Nucleoporin NUP188 homolog	0.197559	17.9133	3.92565	0.0052749	0.0244021	-2.39865
Q9DC71	Mrps15	28S ribosomal protein S15, mitochondrial (MRP-S15) (S15mt)	-0.170121	18.7744	-3.92496	0.0052797	0.0244021	-2.39961
Q04750	Top1	DNA topoisomerase 1 (EC 5.6.2.2) (DNA topoisomerase I)	0.0778528	23.4345	3.9244	0.00528358	0.0244021	-2.40039
Q3V1M1	Igsf10	Immunoglobulin superfamily member 10 (IgSF10)	-0.699395	10.1107	-3.92425	0.00528463	0.0244021	-2.4006
Q3UQ44	Iqgap2	Ras GTPase-activating-like protein IQGAP2	0.213844	18.5073	3.92329	0.00529137	0.0244094	-2.40196
Q3UMB9	Washc4	WASH complex subunit 4 (WASH complex subunit SWIP)	-0.189497	16.9558	-3.92237	0.00529783	0.0244154	-2.40325
P17427	Ap2a2	AP-2 complex subunit alpha-2 (100 kDa coated vesicle protein C) (Adaptor protein complex AP-2 subunit alpha-2) (Adaptor-related protein complex 2 subunit alpha-2) (Alpha-adaptin C) (Alpha2-adaptin) (Clathrin assembly protein complex 2 alpha-C large chain) (Plasma membrane adaptor HA2/AP2 adaptin alpha C subunit)	0.0853533	22.1337	3.91984	0.0053155	0.024473	-2.40678
Q9D7X1	Kctd4	BTB/POZ domain-containing protein KCTD4	0.321298	16.9934	3.91633	0.00534026	0.0245139	-2.41171
Q8R3L2	Tcf25	Transcription factor 25 (TCF-25) (Nuclear localized protein 1)	0.101991	16.5005	3.91631	0.00534034	0.0245139	-2.41173
P05201	Got1	Aspartate aminotransferase, cytoplasmic (cAspAT) (EC 2.6.1.1) (EC 2.6.1.3) (Cysteine aminotransferase, cytoplasmic) (Cysteine transaminase, cytoplasmic) (cCAT) (Glutamate oxaloacetate transaminase 1) (Transaminase A)	-0.0903078	22.2345	-3.91599	0.00534261	0.0245139	-2.41218
Q9D967	Mdp1	Magnesium-dependent phosphatase 1 (MDP-1) (EC 3.1.3.-) (EC 3.1.3.48)	0.183211	17.5585	3.91564	0.00534509	0.0245139	-2.41267
P46718	Pdcd2	Programmed cell death protein 2 (Zinc finger protein Rp-8)	0.607266	16.8364	3.91021	0.00538363	0.0246532	-2.42029
Q9EPK7	Xpo7	Exportin-7 (Exp7) (Ran-binding protein 16)	-0.0873484	20.5099	-3.90989	0.00538589	0.0246532	-2.42073
Q923D5	Wbp11	WW domain-binding protein 11 (WBP-11) (Splicing factor that interacts with PQBP-1 and PP1)	0.132707	20.3327	3.90793	0.00539984	0.0246601	-2.42348
P62878	Rbx1	E3 ubiquitin-protein ligase RBX1 (EC 2.3.2.27) (EC 2.3.2.32) (E3 ubiquitin-protein transferase RBX1) (RING finger protein 75) (RING-box protein 1) (Rbx1) [Cleaved into: E3 ubiquitin-protein ligase RBX1, N-terminally processed]	-0.289329	19.217	-3.90753	0.00540271	0.0246601	-2.42404
Q3TLH4	Prrc2c	Protein PRRC2C (BAT2 domain-containing protein 1) (HLA-B-associated transcript 2-like 2) (Proline-rich and coiled-coil-containing protein 2C)	0.0799011	22.5124	3.90749	0.00540302	0.0246601	-2.4241
O35129	Phb2	Prohibitin-2 (B-cell receptor-associated protein BAP37) (Repressor of estrogen receptor activity)	-0.110843	24.0159	-3.90559	0.00541664	0.0246984	-2.42677
Q6P5F7	Ttyh3	Protein tweety homolog 3 (mTTY3)	-0.167389	17.6163	-3.90452	0.00542431	0.0247096	-2.42827
Q6DID5	Pwwp3a	PWWP domain-containing DNA repair factor 3A (PWWP3A) (Mutated melanoma-associated antigen 1) (MUM-1) (PWWP domain-containing protein MUM1)	0.149194	16.9233	3.90199	0.00544248	0.0247685	-2.43181
Q91V76	NA	Ester hydrolase C11orf54 homolog (EC 3.1.-.-)	0.163831	20.273	3.89861	0.0054669	0.0248557	-2.43656
P57722	Pcbp3	Poly(rC)-binding protein 3 (Alpha-CP3)	0.158998	17.4423	3.89628	0.00548379	0.0249086	-2.43983
Q9CQJ4	Rnf2	E3 ubiquitin-protein ligase RING2 (EC 2.3.2.27) (RING finger protein 1B) (RING1b) (RING finger protein 2) (RING-type E3 ubiquitin transferase RING2)	0.191066	19.4038	3.89295	0.00550803	0.0249621	-2.44451
Q8QZX0	Sbk1	Serine/threonine-protein kinase SBK1 (EC 2.7.11.1) (SH3-binding kinase 1)	0.162293	16.1152	3.8926	0.00551059	0.0249621	-2.445
Q9D8Y0	Efhd2	EF-hand domain-containing protein D2 (Swiprosin-1)	-0.107854	21.3922	-3.89249	0.00551139	0.0249621	-2.44515
Q99K85	Psat1	Phosphoserine aminotransferase (PSAT) (EC 2.6.1.52) (Endometrial progesterone-induced protein) (EPIP) (Phosphohydroxythreonine aminotransferase)	0.0889072	23.0843	3.88883	0.00553814	0.0250429	-2.45029
Q61290	Cacna1e	Voltage-dependent R-type calcium channel subunit alpha-1E (Brain calcium channel II) (BII) (Calcium channel, L type, alpha-1 polypeptide, isoform 6) (Voltage-gated calcium channel subunit alpha Cav2.3)	-0.327074	16.2904	-3.88861	0.0055398	0.0250429	-2.4506
O70311	Nmt2	Glycylpeptide N-tetradecanoyltransferase 2 (EC 2.3.1.97) (Myristoyl-CoA:protein N-myristoyltransferase 2) (NMT 2) (Peptide N-myristoyltransferase 2) (Type II N-myristoyltransferase)	-0.148939	20.6573	-3.88652	0.00555513	0.0250882	-2.45353
P59281	Arhgap39	Rho GTPase-activating protein 39	0.122939	18.5385	3.88461	0.00556922	0.0251278	-2.45622
P29387	Gnb4	Guanine nucleotide-binding protein subunit beta-4 (Transducin beta chain 4)	-0.219123	18.6724	-3.88332	0.00557873	0.0251468	-2.45803
O88746	Tom1	Target of Myb protein 1	0.490988	15.1387	3.88259	0.00558415	0.0251473	-2.45905
Q5U4D9	Thoc6	THO complex subunit 6 homolog (WD repeat-containing protein 58)	0.352048	16.9122	3.88036	0.00560068	0.0251977	-2.46219
Q91V41	Rab14	Ras-related protein Rab-14	-0.0984295	23.1608	-3.87928	0.00560878	0.0252102	-2.46372
Q62432	Smad2	Mothers against decapentaplegic homolog 2 (MAD homolog 2) (Mothers against DPP homolog 2) (Mad-related protein 2) (mMad2) (SMAD family member 2) (SMAD 2) (Smad2)	0.170407	16.944	3.87769	0.00562057	0.0252324	-2.46594
Q9DBC7	Prkar1a	cAMP-dependent protein kinase type I-alpha regulatory subunit [Cleaved into: cAMP-dependent protein kinase type I-alpha regulatory subunit, N-terminally processed]	0.150115	20.5032	3.87718	0.00562438	0.0252324	-2.46666
Q9QXV1	Cbx8	Chromobox protein homolog 8 (Polycomb 3 homolog) (Pc3) (mPc3)	0.244561	15.4874	3.87565	0.00563587	0.0252472	-2.46883
Q3V1L4	Nt5c2	Cytosolic purine 5'-nucleotidase (EC 3.1.3.5) (Cytosolic 5'-nucleotidase II)	-0.0914411	19.7811	-3.8749	0.00564144	0.0252472	-2.46987
Q8C0I1	Agps	Alkyldihydroxyacetonephosphate synthase, peroxisomal (Alkyl-DHAP synthase) (EC 2.5.1.26) (Alkylglycerone-phosphate synthase)	-0.118862	18.9761	-3.8746	0.00564367	0.0252472	-2.47029
Q60848	Hells	Lymphocyte-specific helicase (EC 3.6.4.-) (Proliferation-associated SNF2-like protein)	0.135014	17.4084	3.87192	0.00566378	0.0252968	-2.47406
B2RY56	Rbm25	RNA-binding protein 25 (RNA-binding motif protein 25)	0.0825353	22.9362	3.87148	0.00566712	0.0252968	-2.47469
Q9D0M5	Dynll2	Dynein light chain 2, cytoplasmic (8 kDa dynein light chain b) (DLC8) (DLC8b) (Dynein light chain LC8-type 2)	0.139616	22.6286	3.87099	0.0056708	0.0252968	-2.47537
Q9Z1S5	2019-09-03	Neuronal-specific septin-3	-0.0961032	22.5791	-3.86946	0.00568231	0.0253243	-2.47752
Q8N9S3	Ahsa2	Activator of 90 kDa heat shock protein ATPase homolog 2	-0.120016	20.3757	-3.86505	0.00571572	0.0254492	-2.48374
P97470	Ppp4c	Serine/threonine-protein phosphatase 4 catalytic subunit (PP4C) (Pp4) (EC 3.1.3.16) (Protein phosphatase X) (PP-X)	-0.271559	19.4213	-3.86403	0.00572352	0.02546	-2.48518
Q99JI6	Rap1b	Ras-related protein Rap-1b (GTP-binding protein smg p21B)	-0.172537	20.1512	-3.86318	0.00572993	0.0254646	-2.48637
P17809	Slc2a1	Solute carrier family 2, facilitated glucose transporter member 1 (Glucose transporter type 1, erythrocyte/brain) (GLUT-1) (GT1)	-0.140495	19.6617	-3.86216	0.00573775	0.0254754	-2.48781
Q91VL8	Terf2ip	Telomeric repeat-binding factor 2-interacting protein 1 (TERF2-interacting telomeric protein 1) (TRF2-interacting telomeric protein 1) (Repressor/activator protein 1 homolog) (RAP1 homolog)	0.136144	17.9524	3.86007	0.00575372	0.0255223	-2.49076
O88879	Apaf1	Apoptotic protease-activating factor 1 (APAF-1)	-0.147582	17.956	-3.85814	0.0057685	0.0255471	-2.49348
Q9CQC6	Bzw1	Basic leucine zipper and W2 domain-containing protein 1	-0.127611	23.1348	-3.85793	0.0057701	0.0255471	-2.49377
Q9EP69	Sacm1l	Phosphatidylinositide phosphatase SAC1 (EC 3.1.3.-) (Suppressor of actin mutations 1-like protein)	-0.103359	20.1509	-3.85596	0.00578523	0.0255902	-2.49654
O35161	Celsr1	Cadherin EGF LAG seven-pass G-type receptor 1	-0.134226	16.1765	-3.85477	0.00579444	0.025607	-2.49823
Q8K0D5	Gfm1	Elongation factor G, mitochondrial (EF-Gmt) (Elongation factor G 1, mitochondrial) (mEF-G 1) (Elongation factor G1)	-0.106627	18.1261	-3.8534	0.00580497	0.0256296	-2.50015
Q3TC46	Patl1	Protein PAT1 homolog 1 (PAT1-like protein 1) (Protein PAT1 homolog b) (Pat1b)	0.128109	16.5426	3.84899	0.00583912	0.0257421	-2.50637
Q9WV03	Fam50a	Protein FAM50A (Protein XAP-5)	0.108598	19.2798	3.84871	0.00584134	0.0257421	-2.50677
P10605	Ctsb	Cathepsin B (EC 3.4.22.1) (Cathepsin B1) [Cleaved into: Cathepsin B light chain; Cathepsin B heavy chain]	0.129768	20.5791	3.84688	0.00585556	0.0257808	-2.50935
Q61205	Pafah1b3	Platelet-activating factor acetylhydrolase IB subunit gamma (EC 3.1.1.47) (PAF acetylhydrolase 29 kDa subunit) (PAF-AH 29 kDa subunit) (PAF-AH subunit gamma) (PAFAH subunit gamma)	0.117183	23.1419	3.84019	0.005908	0.025948	-2.51879
Q3U0K8	Ogfod1	Prolyl 3-hydroxylase OGFOD1 (EC 1.14.11.-) (2-oxoglutarate and iron-dependent oxygenase domain-containing protein 1) (uS12 prolyl 3-hydroxylase)	0.315785	16.0682	3.84013	0.0059085	0.025948	-2.51888
Q60900	Elavl3	ELAV-like protein 3 (Hu-antigen C) (HuC)	-0.08321	19.4068	-3.83994	0.00590998	0.025948	-2.51914
O70161	Pip5k1c	Phosphatidylinositol 4-phosphate 5-kinase type-1 gamma (PIP5K1-gamma) (PtdIns(4)P-5-kinase 1 gamma) (EC 2.7.1.68) (Phosphatidylinositol 4-phosphate 5-kinase type I gamma) (PIP5KIgamma)	-0.153247	19.3504	-3.83746	0.00592957	0.0259976	-2.52265
Q9JKS5	Habp4	Intracellular hyaluronan-binding protein 4 (IHABP-4) (IHABP4) (Hyaluronic acid-binding protein 4)	-0.215677	15.0039	-3.83711	0.00593227	0.0259976	-2.52313
P42125	Eci1	Enoyl-CoA delta isomerase 1, mitochondrial (EC 5.3.3.8) (3,2-trans-enoyl-CoA isomerase) (Delta(3),Delta(2)-enoyl-CoA isomerase) (D3,D2-enoyl-CoA isomerase) (Dodecenoyl-CoA isomerase)	0.424315	20.3593	3.83183	0.00597419	0.0261409	-2.53059
P70261	Pald1	Paladin	-0.174663	17.4642	-3.8316	0.00597602	0.0261409	-2.53092
Q5U4C1	Gprasp1	G-protein coupled receptor-associated sorting protein 1 (GASP-1)	0.16198	18.7886	3.83001	0.00598877	0.0261725	-2.53317
P61982	Ywhag	14-3-3 protein gamma [Cleaved into: 14-3-3 protein gamma, N-terminally processed]	-0.106986	26.1353	-3.82639	0.00601774	0.0262749	-2.53828
Q80ZS3	Mrps26	28S ribosomal protein S26, mitochondrial (MRP-S26) (S26mt)	0.0720253	18.9552	3.82373	0.00603911	0.0263325	-2.54204
Q9D898	Arpc5l	Actin-related protein 2/3 complex subunit 5-like protein (Arp2/3 complex 16 kDa subunit 2) (ARC16-2)	0.294855	19.0503	3.82337	0.00604206	0.0263325	-2.54255
Q8BTW3	Exosc6	Exosome complex component MTR3 (Exosome component 6) (mRNA transport regulator 3 homolog)	0.0938548	17.6518	3.82199	0.0060532	0.0263567	-2.5445
P05064	Aldoa	Fructose-bisphosphate aldolase A (EC 4.1.2.13) (Aldolase 1) (Muscle-type aldolase)	0.0851454	24.035	3.82108	0.00606052	0.0263644	-2.54579
P70677	Casp3	Caspase-3 (CASP-3) (EC 3.4.22.56) (Apopain) (Cysteine protease CPP32) (CPP-32) (LICE) (Protein Yama) (SREBP cleavage activity 1) (SCA-1) [Cleaved into: Caspase-3 subunit p17; Caspase-3 subunit p12]	-0.09545	24.1889	-3.81919	0.00607588	0.0264069	-2.54846
Q9JKC6	Cend1	Cell cycle exit and neuronal differentiation protein 1 (BM88 antigen)	-0.213626	19.7097	-3.81729	0.00609135	0.0264499	-2.55116
Q3ZK22	Vezt	Vezatin	-0.111138	18.6989	-3.81603	0.00610155	0.0264671	-2.55293
Q9D5T0	Atad1	ATPase family AAA domain-containing protein 1 (EC 3.6.1.3) (Thorase)	0.107747	19.4924	3.81504	0.00610968	0.0264671	-2.55434
P51855	Gss	Glutathione synthetase (GSH synthetase) (GSH-S) (EC 6.3.2.3) (Glutathione synthase)	0.0961269	18.4051	3.81474	0.0061121	0.0264671	-2.55476
Q6NS60	Fbxo41	F-box only protein 41	-0.249452	16.0639	-3.81359	0.00612154	0.0264838	-2.55639
Q8BM13	Olfm2	Noelin-2 (Olfactomedin-2)	-0.0819932	16.2258	-3.81128	0.00614047	0.0265414	-2.55966
P47754	Capza2	F-actin-capping protein subunit alpha-2 (CapZ alpha-2)	-0.104004	21.9652	-3.81031	0.00614842	0.0265445	-2.56103
Q9WVA3	Bub3	Mitotic checkpoint protein BUB3 (WD repeat type I transmembrane protein A72.5)	0.069521	22.3379	3.80982	0.00615241	0.0265445	-2.56172
Q6PGE4	Znf316	Zinc finger protein 316	0.172587	17.4164	3.80716	0.00617437	0.026615	-2.56549
Q8BTU1	Cfap20	Cilia- and flagella-associated protein 20 (Gene trap locus 3 protein)	-0.180566	18.7274	-3.80527	0.00619002	0.0266582	-2.56817
P63044	Vamp2	Vesicle-associated membrane protein 2 (VAMP-2) (Synaptobrevin-2)	-0.179975	19.7093	-3.80315	0.00620756	0.0267095	-2.57117
P52760	Rida	2-iminobutanoate/2-iminopropanoate deaminase (EC 3.5.99.10) (Heat-responsive protein 12) (Reactive intermediate imine deaminase A homolog) (Translation inhibitor L-PSP ribonuclease) (EC 3.1.-.-)	0.161836	17.841	3.80245	0.00621341	0.0267103	-2.57216
Q8VC42	Rmc1	Regulator of MON1-CCZ1 complex (Colon cancer-associated protein Mic1) (Mic-1)	0.210962	17.921	3.80092	0.00622611	0.0267406	-2.57432
Q9QYS9	Qki	Protein quaking (MqkI) (qkI)	0.113594	19.9763	3.79801	0.0062504	0.0268206	-2.57845
Q9CQC7	Ndufb4	NADH dehydrogenase [ubiquinone] 1 beta subcomplex subunit 4 (Complex I-B15) (CI-B15) (NADH-ubiquinone oxidoreductase B15 subunit)	-0.0933088	20.47	-3.79364	0.00628714	0.0269538	-2.58465
O89114	Dnajb5	DnaJ homolog subfamily B member 5 (Heat shock protein Hsp40-3) (Heat shock protein cognate 40) (Hsc40)	-0.179926	16.1124	-3.7921	0.00630008	0.0269594	-2.58683
P47809	Map2k4	Dual specificity mitogen-activated protein kinase kinase 4 (MAP kinase kinase 4) (MAPKK 4) (EC 2.7.12.2) (C-JUN N-terminal kinase kinase 1) (JNK kinase 1) (JNKK 1) (JNK-activating kinase 1) (MAPK/ERK kinase 4) (MEK 4) (SAPK/ERK kinase 1) (SEK1)	-0.0860537	19.6027	-3.79136	0.00630637	0.0269594	-2.58788
Q61029	Tmpo	Lamina-associated polypeptide 2, isoforms beta/delta/epsilon/gamma (Thymopoietin isoforms beta/delta/epsilon/gamma) (TP beta/delta/epsilon/gamma)	0.0806869	23.8301	3.7912	0.00630772	0.0269594	-2.58811
P48722	Hspa4l	Heat shock 70 kDa protein 4L (Heat shock 70-related protein APG-1) (Osmotic stress protein 94)	0.0844669	21.6694	3.79079	0.00631122	0.0269594	-2.5887
Q99MU3	Adar	Double-stranded RNA-specific adenosine deaminase (DRADA) (EC 3.5.4.37) (RNA adenosine deaminase 1)	0.101499	17.7801	3.78919	0.00632476	0.0269929	-2.59097
Q61330	Cntn2	Contactin-2 (Axonal glycoprotein TAG-1) (Axonin-1) (Transient axonal glycoprotein 1) (TAX-1)	0.12117	22.2731	3.78711	0.00634235	0.0270436	-2.5939
Q3TIX9	Usp39	U4/U6.U5 tri-snRNP-associated protein 2 (Inactive ubiquitin-specific peptidase 39)	0.159445	19.0313	3.78598	0.00635197	0.0270602	-2.59551
Q8BXZ1	Tmx3	Protein disulfide-isomerase TMX3 (EC 5.3.4.1) (Thioredoxin domain-containing protein 10) (Thioredoxin-related transmembrane protein 3)	0.0718687	20.6944	3.78483	0.00636184	0.0270779	-2.59715
Q9CPW0	Cntnap2	Contactin-associated protein-like 2 (Cell recognition molecule Caspr2)	-0.167705	15.9017	-3.78403	0.00636866	0.0270826	-2.59829
Q62504	Spen	Msx2-interacting protein (SMART/HDAC1-associated repressor protein) (SPEN homolog)	0.269261	15.2603	3.78109	0.00639376	0.0271649	-2.60245
Q99JW2	Acy1	Aminoacylase-1 (ACY-1) (EC 3.5.1.14) (N-acyl-L-amino-acid amidohydrolase)	0.0705922	20.7944	3.77618	0.00643607	0.027304	-2.60943
Q9WU60	Atrn	Attractin (Protein mahogany)	-0.230569	16.446	-3.77595	0.00643805	0.027304	-2.60975
Q569L8	Cenpj	Centromere protein J (CENP-J)	0.248859	17.12	3.77518	0.00644467	0.0273076	-2.61084
Q8BKV1	Gpc2	Glypican-2 [Cleaved into: Secreted glypican-2]	-0.139578	19.4047	-3.77396	0.00645524	0.027308	-2.61257
Q5HZI9	Slc25a51	Solute carrier family 25 member 51 (Mitochondrial carrier triple repeat protein 1)	-0.186694	17.1346	-3.77384	0.0064563	0.027308	-2.61275
Q06185	Atp5me	ATP synthase subunit e, mitochondrial (ATPase subunit e) (ATP synthase membrane subunit e)	0.205319	16.679	3.76775	0.00650928	0.0275075	-2.6214
Q9ERU9	Ranbp2	E3 SUMO-protein ligase RanBP2 (EC 2.3.2.-) (Ran-binding protein 2) (RanBP2)	0.163479	21.1965	3.76515	0.00653212	0.0275794	-2.6251
Q8VHX6	Flnc	Filamin-C (FLN-C) (ABP-280-like protein) (ABP-L) (Actin-binding-like protein) (Filamin-2) (Gamma-filamin)	0.261883	17.3694	3.76448	0.00653802	0.0275797	-2.62606
Q5XKN4	Jagn1	Protein jagunal homolog 1	-0.103865	19.4562	-3.76378	0.00654415	0.027581	-2.62705
Q9DBR7	Ppp1r12a	Protein phosphatase 1 regulatory subunit 12A (Myosin phosphatase-targeting subunit 1) (Myosin phosphatase target subunit 1)	0.0795319	20.2143	3.76183	0.00656132	0.0276288	-2.62982
Q3U0V1	Khsrp	Far upstream element-binding protein 2 (FUSE-binding protein 2) (KH type-splicing regulatory protein) (KSRP)	0.0786936	24.5678	3.76034	0.00657443	0.027647	-2.63193
Q6NXK7	Dpp10	Inactive dipeptidyl peptidase 10 (Dipeptidyl peptidase X) (DPP X)	-0.0813114	17.065	-3.76002	0.00657733	0.027647	-2.6324
Q8CES0	Naa30	N-alpha-acetyltransferase 30 (EC 2.3.1.256) (N-acetyltransferase 12) (N-acetyltransferase MAK3 homolog) (NatC catalytic subunit)	-0.129834	17.4139	-3.75318	0.00663809	0.0278776	-2.64213
Q8K394	Plcl2	Inactive phospholipase C-like protein 2 (PLC-L(2)) (PLC-L2) (Phospholipase C-L2) (Phospholipase C-epsilon-2) (PLC-epsilon-2)	-0.127489	19.6944	-3.74889	0.00667651	0.0280141	-2.64823
Q61233	Lcp1	Plastin-2 (65 kDa macrophage protein) (L-plastin) (Lymphocyte cytosolic protein 1) (LCP-1) (pp65)	0.131431	17.239	3.7482	0.00668275	0.0280155	-2.64922
Q99LD4	Gps1	COP9 signalosome complex subunit 1 (SGN1) (Signalosome subunit 1) (G protein pathway suppressor 1) (GPS-1) (JAB1-containing signalosome subunit 1)	-0.112219	21.8691	-3.74364	0.00672386	0.0281629	-2.65571
P70377	Fgf13	Fibroblast growth factor 13 (FGF-13) (Fibroblast growth factor homologous factor 2) (FHF-2)	-0.199598	13.9779	-3.74276	0.0067319	0.0281716	-2.65697
Q80WG5	Lrrc8a	Volume-regulated anion channel subunit LRRC8A (Leucine-rich repeat-containing protein 8A)	0.0746457	17.0658	3.74202	0.00673861	0.0281748	-2.65802
P62862	Fau	40S ribosomal protein S30	0.456183	20.8736	3.74045	0.00675284	0.0282094	-2.66025
Q9EST4	Psmg2	Proteasome assembly chaperone 2 (CD40 ligand-activated specific transcript 3) (Tumor necrosis factor superfamily member 5-induced protein 1)	0.169023	18.4552	3.73898	0.00676624	0.0282404	-2.66235
Q8BMG7	Rab3gap2	Rab3 GTPase-activating protein non-catalytic subunit (Rab3 GTPase-activating protein 150 kDa subunit) (Rab3-GAP p150) (Rab3-GAP150) (Rab3-GAP regulatory subunit)	-0.509111	17.3488	-3.7383	0.00677244	0.0282414	-2.66332
Q9CR95	Necap1	Adaptin ear-binding coat-associated protein 1 (NECAP endocytosis-associated protein 1) (NECAP-1)	0.118125	20.1489	3.73605	0.006793	0.0283022	-2.66652
Q8C2B3	Hdac7	Histone deacetylase 7 (HD7) (EC 3.5.1.98) (Histone deacetylase 7A) (HD7a)	0.12354	16.3284	3.73473	0.00680512	0.0283109	-2.66841
Q9Z2Y3	Homer1	Homer protein homolog 1 (Homer-1) (VASP/Ena-related gene up-regulated during seizure and LTP 1) (Vesl-1)	-0.122156	20.8801	-3.73452	0.00680707	0.0283109	-2.66871
Q99K48	Nono	Non-POU domain-containing octamer-binding protein (NonO protein)	0.215852	25.1185	3.73116	0.00683794	0.0284011	-2.6735
Q9D8B6	Fam210b	Protein FAM210B, mitochondrial	-0.207645	17.8354	-3.73086	0.00684075	0.0284011	-2.67393
Q9CRC8	Lrrc40	Leucine-rich repeat-containing protein 40	-0.0822613	21.2538	-3.72965	0.00685185	0.0284223	-2.67564
Q9D287	Bcas2	Pre-mRNA-splicing factor SPF27 (Breast carcinoma-amplified sequence 2 homolog) (DNA amplified in mammary carcinoma 1 protein)	0.07591	21.2327	3.72684	0.00687788	0.0284997	-2.67965
Q8VCM7	Fgg	Fibrinogen gamma chain	-0.72588	17.4065	-3.72634	0.00688257	0.0284997	-2.68037
Q5NCF2	Trappc1	Trafficking protein particle complex subunit 1	0.149007	16.4343	3.72556	0.00688983	0.0285049	-2.68149
Q9D1P0	Mrpl13	39S ribosomal protein L13, mitochondrial (L13mt) (MRP-L13)	-0.118578	19.3184	-3.72395	0.0069048	0.0285189	-2.68378
Q9JI19	Fibp	Acidic fibroblast growth factor intracellular-binding protein (aFGF intracellular-binding protein) (FGF-1 intracellular-binding protein)	-0.130259	19.633	-3.72372	0.00690693	0.0285189	-2.68411
Q6PGH2	Jpt2	Jupiter microtubule associated homolog 2 (Hematological and neurological expressed 1-like protein) (HN1-like protein)	0.185101	19.7292	3.72325	0.00691131	0.0285189	-2.68478
Q91Z31	Ptbp2	Polypyrimidine tract-binding protein 2 (Brain-enriched polypyrimidine tract-binding protein) (Brain-enriched PTB) (Neural polypyrimidine tract-binding protein) (RRM-type RNA-binding protein brPTB)	0.139768	22.6591	3.72167	0.00692611	0.0285551	-2.68704
Q9EQH3	Vps35	Vacuolar protein sorting-associated protein 35 (Maternal-embryonic 3) (Vesicle protein sorting 35)	-0.141244	22.5683	-3.72009	0.0069409	0.028582	-2.6893
Q99JH7	Clstn3	Calsyntenin-3 (Alcadein-beta) (Alc-beta)	-0.187206	15.8614	-3.71968	0.00694471	0.028582	-2.68988
Q9QYG0	Ndrg2	Protein NDRG2 (N-myc downstream-regulated gene 2 protein) (Protein Ndr2)	0.126439	20.565	3.71853	0.00695548	0.0286015	-2.69152
Q9ER00	Stx12	Syntaxin-12	0.106216	21.9275	3.71521	0.0069868	0.0287053	-2.69626
Q9D6S7	Mrrf	Ribosome-recycling factor, mitochondrial (RRF) (Ribosome-releasing factor, mitochondrial)	0.105573	18.8213	3.71106	0.00702606	0.0288416	-2.70219
Q61151	Ppp2r5e	Serine/threonine-protein phosphatase 2A 56 kDa regulatory subunit epsilon isoform (PP2A B subunit isoform B'-epsilon) (PP2A B subunit isoform B56-epsilon) (PP2A B subunit isoform PR61-epsilon) (PP2A B subunit isoform R5-epsilon)	-0.0914975	20.796	-3.70939	0.00704199	0.0288819	-2.70458
O88522	Ikbkg	NF-kappa-B essential modulator (NEMO) (IkB kinase-associated protein 1) (IKKAP1) (mFIP-3) (Inhibitor of nuclear factor kappa-B kinase subunit gamma) (I-kappa-B kinase subunit gamma) (IKK-gamma) (IKKG) (IkB kinase subunit gamma) (NF-kappa-B essential modifier)	0.189757	17.8058	3.70786	0.0070565	0.0289164	-2.70676
Q80W04	Tmcc2	Transmembrane and coiled-coil domains protein 2	-0.209568	17.0147	-3.705	0.0070839	0.0289652	-2.71085
Q8K2H2	Otud6b	Deubiquitinase OTUD6B (OTU domain-containing protein 6B) (EC 3.4.19.12)	0.0775112	17.5989	3.70449	0.00708873	0.0289652	-2.71157
Q99KJ8	Dctn2	Dynactin subunit 2 (50 kDa dynein-associated polypeptide) (Dynactin complex 50 kDa subunit) (DCTN-50) (Growth cone membrane protein 23-48K) (GMP23-48K) (p50 dynamitin)	0.0929634	24.2044	3.70412	0.00709233	0.0289652	-2.71211
Q8BIJ7	Rufy1	RUN and FYVE domain-containing protein 1 (Rab4-interacting protein)	0.127474	17.0028	3.70406	0.0070929	0.0289652	-2.7122
Q9DBG9	Tax1bp3	Tax1-binding protein 3 (Tax interaction protein 1) (TIP-1)	-0.0840548	19.8292	-3.69978	0.00713405	0.0291081	-2.71831
Q9CQ80	Vps25	Vacuolar protein-sorting-associated protein 25 (ESCRT-II complex subunit VPS25)	-0.0982462	20.5186	-3.69609	0.00716978	0.0292287	-2.72359
O55126	Nipsnap2	Protein NipSnap homolog 2 (NipSnap2) (Glioblastoma-amplified sequence)	-0.114073	21.3268	-3.69504	0.00717999	0.0292452	-2.72509
Q8C5D8	Pias2	E3 SUMO-protein ligase PIAS2 (EC 2.3.2.27) (Androgen receptor-interacting protein 3) (ARIP3) (DAB2-interacting protein) (DIP) (Msx-interacting zinc finger protein) (Protein inhibitor of activated STAT x) (Protein inhibitor of activated STAT2) (RING-type E3 ubiquitin transferase PIAS2)	0.121889	17.4733	3.69246	0.00720514	0.0293022	-2.72879
Q9D4V0	Etnk1	Ethanolamine kinase 1 (EKI 1) (EC 2.7.1.82)	-0.18064	16.0773	-3.69233	0.00720638	0.0293022	-2.72897
Q91YS8	Camk1	Calcium/calmodulin-dependent protein kinase type 1 (EC 2.7.11.17) (CaM kinase I) (CaM-KI) (CaM kinase I alpha) (CaMKI-alpha)	-0.283226	19.1847	-3.69131	0.00721633	0.0293175	-2.73043
Q9ESP1	Sdf2l1	Stromal cell-derived factor 2-like protein 1 (SDF2-like protein 1)	0.156437	15.6051	3.68975	0.00723161	0.0293393	-2.73266
Q9D7X3	Dusp3	Dual specificity protein phosphatase 3 (EC 3.1.3.16) (EC 3.1.3.48) (T-DSP11) (Vaccinia H1-related phosphatase) (VHR)	-0.32488	17.7695	-3.6895	0.00723409	0.0293393	-2.73302
Q9R0U0	Srsf10	Serine/arginine-rich splicing factor 10 (FUS-interacting serine-arginine-rich protein 1) (Neural-salient serine/arginine-rich protein) (Neural-specific SR protein) (Splicing factor, arginine/serine-rich 13A) (TLS-associated protein with Ser-Arg repeats) (TASR) (TLS-associated protein with SR repeats) (TLS-associated serine-arginine protein) (TLS-associated SR protein)	0.194287	18.2504	3.68715	0.00725719	0.0294078	-2.73639
P54071	Idh2	Isocitrate dehydrogenase [NADP], mitochondrial (IDH) (EC 1.1.1.42) (ICD-M) (IDP) (NADP(+)-specific ICDH) (Oxalosuccinate decarboxylase)	0.0868472	23.7611	3.68602	0.00726832	0.0294088	-2.73801
Q8BH55	Thnsl1	Threonine synthase-like 1 (TSH1)	0.121027	15.9239	3.68586	0.00726988	0.0294088	-2.73824
Q9Z2V5	Hdac6	Histone deacetylase 6 (HD6) (EC 3.5.1.98) (Histone deacetylase mHDA2)	0.134378	20.6994	3.68406	0.00728762	0.0294554	-2.74081
Q99JP6	Homer3	Homer protein homolog 3 (Homer-3)	0.229101	15.734	3.67995	0.00732834	0.0295947	-2.7467
Q07646	Mest	Mesoderm-specific transcript protein (EC 3.-.-.-) (Paternally-expressed gene 1 protein)	0.174348	17.4353	3.6775	0.00735276	0.0296585	-2.75021
Q9D2V5	Aar2	Protein AAR2 homolog (AAR2 splicing factor homolog)	-0.186587	16.4635	-3.67682	0.00735955	0.0296585	-2.75119
P28658	Atxn10	Ataxin-10 (Brain protein E46) (Spinocerebellar ataxia type 10 protein homolog)	-0.11674	22.5056	-3.67648	0.00736293	0.0296585	-2.75167
Q8BWY3	Etf1	Eukaryotic peptide chain release factor subunit 1 (Eukaryotic release factor 1) (eRF1)	-0.124026	21.0154	-3.672	0.00740782	0.0298139	-2.75809
Q8BFY6	Pef1	Peflin (PEF protein with a long N-terminal hydrophobic domain) (Penta-EF hand domain-containing protein 1)	-0.153697	19.4688	-3.66732	0.007455	0.0299783	-2.7648
Q5XPI3	Rnf123	E3 ubiquitin-protein ligase RNF123 (EC 2.3.2.27) (Kip1 ubiquitination-promoting complex protein 1) (RING finger protein 123) (RING-type E3 ubiquitin transferase RNF123)	-0.182143	16.465	-3.66265	0.00750246	0.0301314	-2.7715
P56183	Rrp1	Ribosomal RNA processing protein 1 homolog A (Novel nuclear protein 1) (NNP-1) (Nucleolar protein Nop52) (RRP1-like protein)	0.0836567	19.4525	3.6616	0.00751319	0.0301314	-2.77301
Q8CHC4	Synj1	Synaptojanin-1 (EC 3.1.3.36) (Synaptic inositol 1,4,5-trisphosphate 5-phosphatase 1)	-0.11244	20.7217	-3.66149	0.00751437	0.0301314	-2.77318
Q9QZQ1	Afdn	Afadin (Afadin adherens junction formation factor) (Protein Af-6)	0.0778167	22.9745	3.66077	0.00752165	0.0301314	-2.7742
Q9D903	Ebna1bp2	Probable rRNA-processing protein EBP2	0.139853	18.5002	3.66046	0.0075249	0.0301314	-2.77466
Q9EP82	Wdr4	tRNA (guanine-N(7)-)-methyltransferase non-catalytic subunit WDR4 (WD repeat-containing protein 4)	-0.181045	15.6728	-3.65911	0.0075387	0.0301612	-2.77659
Q61879	Myh10	Myosin-10 (Cellular myosin heavy chain, type B) (Myosin heavy chain 10) (Myosin heavy chain, non-muscle IIb) (Non-muscle myosin heavy chain B) (NMMHC-B) (Non-muscle myosin heavy chain IIb) (NMMHC II-b) (NMMHC-IIB)	0.0834125	26.4274	3.65785	0.00755162	0.0301874	-2.7784
O08795	Prkcsh	Glucosidase 2 subunit beta (80K-H protein) (Glucosidase II subunit beta) (Protein kinase C substrate 60.1 kDa protein heavy chain) (PKCSH)	0.0940964	21.4903	3.65625	0.00756803	0.0302274	-2.78069
Q8VD63	Tspyl4	Testis-specific Y-encoded-like protein 4 (TSPY-like protein 4)	0.395994	15.6392	3.65507	0.00758014	0.0302493	-2.78238
P62880	Gnb2	Guanine nucleotide-binding protein G(I)/G(S)/G(T) subunit beta-2 (G protein subunit beta-2) (Transducin beta chain 2)	0.294656	20.4819	3.65448	0.00758628	0.0302493	-2.78323
Q8K0C4	Cyp51a1	Lanosterol 14-alpha demethylase (LDM) (EC 1.14.14.154) (CYPLI) (Cytochrome P450 51A1) (Cytochrome P450-14DM) (Cytochrome P45014DM) (Cytochrome P450LI) (Sterol 14-alpha demethylase)	-0.139065	21.7374	-3.6538	0.0075933	0.0302518	-2.78421
P10637	Mapt	Microtubule-associated protein tau (Neurofibrillary tangle protein) (Paired helical filament-tau) (PHF-tau)	-0.117569	25.4953	-3.6507	0.0076254	0.0303541	-2.78867
Q922Q8	Lrrc59	Leucine-rich repeat-containing protein 59 [Cleaved into: Leucine-rich repeat-containing protein 59, N-terminally processed]	0.0770259	23.013	3.64941	0.00763877	0.0303817	-2.79051
P32261	Serpinc1	Antithrombin-III (ATIII) (Serpin C1)	-0.164519	16.0493	-3.64396	0.00769567	0.0305824	-2.79835
Q02526	Zfp41	Zinc finger protein 41 (Zfp-41) (CtFIN92)	0.149569	16.7615	3.64331	0.00770246	0.0305837	-2.79928
Q80UU2	Rpp38	Ribonuclease P protein subunit p38 (RNaseP protein p38) (EC 3.1.26.5)	0.195436	14.2818	3.64167	0.00771973	0.0306181	-2.80164
Q9CW46	Raver1	Ribonucleoprotein PTB-binding 1 (Protein raver-1)	0.134822	21.3372	3.64125	0.00772406	0.0306181	-2.80224
Q8BFP9	Pdk1	[Pyruvate dehydrogenase (acetyl-transferring)] kinase isozyme 1, mitochondrial (EC 2.7.11.2) (Pyruvate dehydrogenase kinase isoform 1) (PDH kinase 1)	0.182591	15.8216	3.63988	0.0077385	0.0306497	-2.80421
P50580	Pa2g4	Proliferation-associated protein 2G4 (IRES-specific cellular trans-acting factor 45 kDa) (ITAF45) (Mpp1) (Proliferation-associated protein 1) (Protein p38-2G4)	0.0730802	24.8116	3.63745	0.00776421	0.0307257	-2.80771
P70697	Urod	Uroporphyrinogen decarboxylase (UPD) (URO-D) (EC 4.1.1.37)	0.107386	20.5489	3.63638	0.00777555	0.0307449	-2.80925
Q9CX00	Ist1	IST1 homolog	0.135695	21.7284	3.63524	0.00778757	0.0307667	-2.81088
Q9DBY8	Nvl	Nuclear valosin-containing protein-like (NVLp) (Nuclear VCP-like protein)	0.462215	15.9942	3.62639	0.00788216	0.0311145	-2.82362
P22892	Ap1g1	AP-1 complex subunit gamma-1 (Adaptor protein complex AP-1 subunit gamma-1) (Adaptor-related protein complex 1 subunit gamma-1) (Clathrin assembly protein complex 1 gamma-1 large chain) (Gamma-adaptin) (Gamma1-adaptin) (Golgi adaptor HA1/AP1 adaptin subunit gamma-1)	-0.0899896	22.1806	-3.62547	0.00789205	0.0311275	-2.82495
Q91V57	Chn1	N-chimaerin (A-chimaerin) (Alpha-chimerin) (N-chimerin) (NC) (Rho GTPase-activating protein 2)	-0.106733	20.3139	-3.62239	0.00792532	0.0312327	-2.82939
Q921E2	Rab31	Ras-related protein Rab-31	-0.0792824	18.4636	-3.61576	0.00799737	0.0314714	-2.83894
Q8R3H7	Hs2st1	Heparan sulfate 2-O-sulfotransferase 1 (2-O-sulfotransferase) (2-OST) (2OST) (EC 2.8.2.-)	0.149481	19.7302	3.61559	0.00799918	0.0314714	-2.83917
Q8C163	Exog	Nuclease EXOG, mitochondrial (EC 3.1.30.-) (Endonuclease G-like 1) (Endo G-like 1)	-0.183908	18.575	-3.61268	0.008031	0.0315704	-2.84336
Q9DBS2	Tprg1l	Tumor protein p63-regulated gene 1-like protein (Mossy fiber terminal-associated vertebrate-specific presynaptic protein) (Protein FAM79A)	-0.275316	15.805	-3.611	0.00804951	0.0316169	-2.84579
Q922F4	Tubb6	Tubulin beta-6 chain	-0.153077	21.8754	-3.60774	0.00808548	0.0317318	-2.8505
Q8BUY8	Gprasp2	G-protein coupled receptor-associated sorting protein 2 (GASP-2)	0.210001	15.4031	3.60234	0.00814531	0.0319401	-2.85827
Q9D6U8	Fam162a	Protein FAM162A (E2-induced gene 5 protein homolog) (Growth and transformation-dependent protein) (HGTD-P)	0.123677	20.7212	3.59559	0.0082209	0.0322099	-2.86802
Q8CGZ0	Cherp	Calcium homeostasis endoplasmic reticulum protein (SR-related CTD-associated factor 6)	0.0932395	21.0484	3.59445	0.00823376	0.0322336	-2.86966
P47856	Gfpt1	Glutamine--fructose-6-phosphate aminotransferase [isomerizing] 1 (EC 2.6.1.16) (D-fructose-6-phosphate amidotransferase 1) (Glutamine:fructose-6-phosphate amidotransferase 1) (GFAT 1) (GFAT1) (Hexosephosphate aminotransferase 1)	-0.172398	19.0254	-3.5938	0.00824108	0.0322355	-2.8706
O88456	Capns1	Calpain small subunit 1 (CSS1) (Calcium-activated neutral proteinase small subunit) (CANP small subunit) (Calcium-dependent protease small subunit) (CDPS) (Calcium-dependent protease small subunit 1) (Calpain regulatory subunit)	-0.122169	17.997	-3.59317	0.00824819	0.0322367	-2.87151
Q91X45	Zbtb3	Zinc finger and BTB domain-containing protein 3	0.187305	16.5368	3.59143	0.0082678	0.0322609	-2.87401
Q61739	Itga6	Integrin alpha-6 (CD49 antigen-like family member F) (VLA-6) (CD antigen CD49f) [Cleaved into: Integrin alpha-6 heavy chain; Integrin alpha-6 light chain]	-0.114947	18.4028	-3.59142	0.00826802	0.0322609	-2.87404
Q569Z6	Thrap3	Thyroid hormone receptor-associated protein 3 (Thyroid hormone receptor-associated protein complex 150 kDa component) (Trap150)	0.164495	22.0228	3.58857	0.0083003	0.0323602	-2.87815
P16546	Sptan1	Spectrin alpha chain, non-erythrocytic 1 (Alpha-II spectrin) (Fodrin alpha chain)	-0.0999187	26.2106	-3.58694	0.00831887	0.032398	-2.88051
Q8BRK9	Man2a2	Alpha-mannosidase 2x (EC 3.2.1.114) (Alpha-mannosidase IIx) (Man IIx) (Mannosidase alpha class 2A member 2) (Mannosyl-oligosaccharide 1,3-1,6-alpha-mannosidase)	-0.195492	16.1746	-3.5861	0.00832838	0.032398	-2.88171
P24668	M6pr	Cation-dependent mannose-6-phosphate receptor (CD Man-6-P receptor) (CD-MPR) (46 kDa mannose 6-phosphate receptor) (MPR 46)	0.0797519	19.9651	3.58592	0.00833051	0.032398	-2.88198
Q9CR67	Tmem33	Transmembrane protein 33 (Protein DB83)	-0.327983	17.752	-3.58478	0.00834354	0.032422	-2.88363
P26043	Rdx	Radixin (ESP10)	0.0905888	24.2294	3.58356	0.00835742	0.0324493	-2.88538
Q921K8	Tcaf2	TRPM8 channel-associated factor 2 (TRP channel-associated factor 2)	-0.0709296	15.5385	-3.58145	0.00838163	0.0325166	-2.88843
Q8K0F1	Tbc1d23	TBC1 domain family member 23	-0.1554	16.6005	-3.57814	0.00841974	0.0326377	-2.89322
Q810C1	Slitrk1	SLIT and NTRK-like protein 1	0.386542	14.6899	3.573	0.00847937	0.0328419	-2.90066
O55100	Syngr1	Synaptogyrin-1	-0.116558	16.8143	-3.56715	0.00854772	0.0330796	-2.90912
Q9CS84	Nrxn1	Neurexin-1 (Neurexin I-alpha) (Neurexin-1-alpha)	-0.159986	18.1532	-3.56601	0.00856109	0.0331006	-2.91077
O35598	Adam10	Disintegrin and metalloproteinase domain-containing protein 10 (ADAM 10) (EC 3.4.24.81) (Kuzbanian protein homolog) (Mammalian disintegrin-metalloprotease) (CD antigen CD156c)	-0.0741007	18.6966	-3.56549	0.00856714	0.0331006	-2.91151
Q6ZPR5	Smpd4	Sphingomyelin phosphodiesterase 4 (EC 3.1.4.12) (Neutral sphingomyelinase 3) (nSMase-3) (nSMase3) (Neutral sphingomyelinase III)	0.153386	18.5338	3.56204	0.00860781	0.0332306	-2.9165
P84102	Serf2	Small EDRK-rich factor 2 (Protein 4F5-related) (4F5rel)	0.205184	14.8096	3.55942	0.00863885	0.0333114	-2.9203
Q8BWM0	Ptges2	Prostaglandin E synthase 2 (EC 5.3.99.3) (GATE-binding factor 1) (GBF-1) (Microsomal prostaglandin E synthase 2) (mPGES-2) [Cleaved into: Prostaglandin E synthase 2 truncated form]	-0.129553	18.2018	-3.55909	0.00864281	0.0333114	-2.92078
Q9CR26	Vta1	Vacuolar protein sorting-associated protein VTA1 homolog (SKD1-binding protein 1) (SBP1)	0.118251	21.4106	3.55787	0.00865732	0.0333402	-2.92255
P46460	Nsf	Vesicle-fusing ATPase (EC 3.6.4.6) (N-ethylmaleimide-sensitive fusion protein) (NEM-sensitive fusion protein) (Suppressor of K(+) transport growth defect 2) (Protein SKD2) (Vesicular-fusion protein NSF)	-0.101614	22.8952	-3.55658	0.00867268	0.0333722	-2.92442
E9Q9D5	Rabl2	Rab-like protein 2A	-0.135133	15.6874	-3.55241	0.00872245	0.0335364	-2.93045
P38060	Hmgcl	Hydroxymethylglutaryl-CoA lyase, mitochondrial (HL) (HMG-CoA lyase) (EC 4.1.3.4) (3-hydroxy-3-methylglutarate-CoA lyase)	0.114354	19.1413	3.55032	0.00874759	0.0336058	-2.93348
Q3U186	Rars2	Probable arginine--tRNA ligase, mitochondrial (EC 6.1.1.19) (Arginyl-tRNA synthetase) (ArgRS)	0.106523	17.7083	3.54701	0.00878753	0.0337318	-2.93828
P84099	Rpl19	60S ribosomal protein L19	0.0868367	23.1794	3.54446	0.00881841	0.0338165	-2.94198
Q8CDN6	Txnl1	Thioredoxin-like protein 1 (32 kDa thioredoxin-related protein)	0.0757706	22.6224	3.54401	0.00882387	0.0338165	-2.94263
Q5SW75	Ssh2	Protein phosphatase Slingshot homolog 2 (EC 3.1.3.16) (EC 3.1.3.48) (SSH-like protein 2) (SSH-2L) (mSSH-2L)	-0.167237	18.5141	-3.54299	0.0088362	0.0338364	-2.9441
Q9Z2D0	Mtmr9	Myotubularin-related protein 9 (Inactive phosphatidylinositol 3-phosphatase 9)	-0.117554	18.7496	-3.54191	0.00884938	0.0338594	-2.94567
Q8VEE4	Rpa1	Replication protein A 70 kDa DNA-binding subunit (RP-A p70) (Replication factor A protein 1) (RF-A protein 1)	-0.0960276	20.7495	-3.53931	0.00888111	0.0339534	-2.94944
Q8BKT7	Thoc5	THO complex subunit 5 homolog (Fms-interacting protein) (FMIP)	0.289593	18.6624	3.53821	0.00889453	0.0339616	-2.95103
P57759	Erp29	Endoplasmic reticulum resident protein 29 (ERp29)	0.120012	22.0916	3.53783	0.00889923	0.0339616	-2.95159
Q8BXQ2	Pigt	GPI transamidase component PIG-T (Neuronal development-associated protein 7) (Phosphatidylinositol-glycan biosynthesis class T protein)	0.198818	16.1242	3.53737	0.0089048	0.0339616	-2.95225
Q9CR89	Ergic2	Endoplasmic reticulum-Golgi intermediate compartment protein 2	-0.124447	18.9527	-3.53389	0.00894757	0.0340973	-2.95729
P13405	Rb1	Retinoblastoma-associated protein (pRb) (Rb) (pp105)	0.103533	17.6552	3.53219	0.00896855	0.0341498	-2.95976
P32020	Scp2	Non-specific lipid-transfer protein (NSL-TP) (EC 2.3.1.176) (Propanoyl-CoA C-acyltransferase) (SCP-chi) (SCPX) (Sterol carrier protein 2) (SCP-2) (Sterol carrier protein X) (SCP-X)	0.0839134	21.3524	3.5312	0.00898085	0.0341691	-2.9612
Q8VEH3	Arl8a	ADP-ribosylation factor-like protein 8A (ADP-ribosylation factor-like protein 10B) (Novel small G protein indispensable for equal chromosome segregation 2)	-0.0692474	22.2559	-3.52979	0.00899831	0.034208	-2.96325
Q8VCE6	Nt5m	5'(3')-deoxyribonucleotidase, mitochondrial (5',3'-nucleotidase, mitochondrial) (EC 3.1.3.-) (Deoxy-5'-nucleotidase 2) (dNT-2)	0.101227	14.613	3.52881	0.00901044	0.0342096	-2.96467
P57780	Actn4	Alpha-actinin-4 (Non-muscle alpha-actinin 4)	0.0966273	23.2388	3.52859	0.00901317	0.0342096	-2.96499
Q3TUH1	Tamm41	Phosphatidate cytidylyltransferase, mitochondrial (EC 2.7.7.41) (CDP-diacylglycerol synthase) (CDP-DAG synthase) (Mitochondrial translocator assembly and maintenance protein 41 homolog) (TAM41)	-0.249672	17.7835	-3.52398	0.00907061	0.0344	-2.97168
Q9DBB8	Dhdh	Trans-1,2-dihydrobenzene-1,2-diol dehydrogenase (EC 1.3.1.20) (D-xylose 1-dehydrogenase) (D-xylose-NADP dehydrogenase) (EC 1.1.1.179) (Dimeric dihydrodiol dehydrogenase)	-0.217425	15.905	-3.52078	0.00911078	0.034515	-2.97633
Q6P9S0	Mtss2	Protein MTSS 2 (MTSS1-like protein)	0.203225	16.4386	3.5204	0.00911552	0.034515	-2.97688
Q8K1R3	Pnpt1	Polyribonucleotide nucleotidyltransferase 1, mitochondrial (EC 2.7.7.8) (3'-5' RNA exonuclease OLD35) (PNPase old-35) (Polynucleotide phosphorylase 1) (PNPase 1) (Polynucleotide phosphorylase-like protein)	-0.161933	17.2032	-3.51767	0.00914988	0.0346119	-2.98084
Q8CI61	Bag4	BAG family molecular chaperone regulator 4 (BAG-4) (Bcl-2-associated athanogene 4) (Silencer of death domains)	0.150989	17.2397	3.51721	0.00915574	0.0346119	-2.98151
Q9D1I6	Mrpl14	39S ribosomal protein L14, mitochondrial (L14mt) (MRP-L14)	0.101583	17.9398	3.51378	0.00919917	0.0347483	-2.9865
O70591	Pfdn2	Prefoldin subunit 2	0.0877924	22.609	3.51279	0.00921175	0.0347681	-2.98794
Q91XD7	Creld1	Cysteine-rich with EGF-like domain protein 1	0.163576	18.2885	3.51041	0.00924206	0.0348547	-2.9914
O88485	Dync1i1	Cytoplasmic dynein 1 intermediate chain 1 (Cytoplasmic dynein intermediate chain 1) (Dynein intermediate chain 1, cytosolic) (DH IC-1)	-0.186354	22.0919	-3.50695	0.00928633	0.0349778	-2.99643
O08715	Akap1	A-kinase anchor protein 1, mitochondrial (Dual specificity A-kinase-anchoring protein 1) (D-AKAP-1) (Protein kinase A-anchoring protein 1) (PRKA1) (Spermatid A-kinase anchor protein) (S-AKAP)	0.149664	17.9187	3.50644	0.00929282	0.0349778	-2.99716
O35972	Mrpl23	39S ribosomal protein L23, mitochondrial (L23mt) (MRP-L23) (L23 mitochondrial-related protein)	0.24941	16.3713	3.50613	0.00929688	0.0349778	-2.99762
Q8CHY6	Gatad2a	Transcriptional repressor p66 alpha (GATA zinc finger domain-containing protein 2A)	0.212436	16.8413	3.50277	0.00934007	0.035079	-3.0025
Q921G8	Tubgcp2	Gamma-tubulin complex component 2 (GCP-2)	0.0796145	19.3043	3.50273	0.00934057	0.035079	-3.00256
Q8JZL3	Thtpa	Thiamine-triphosphatase (ThTPase) (EC 3.6.1.28)	-0.17341	18.1007	-3.50231	0.00934601	0.035079	-3.00317
Q8BKZ9	Pdhx	Pyruvate dehydrogenase protein X component, mitochondrial (Dihydrolipoamide dehydrogenase-binding protein of pyruvate dehydrogenase complex) (Lipoyl-containing pyruvate dehydrogenase complex component X)	0.0654432	20.7232	3.50161	0.00935511	0.0350854	-3.00419
Q5SUF2	Luc7l3	Luc7-like protein 3 (Cisplatin resistance-associated-overexpressed protein)	0.0770205	22.1685	3.49802	0.0094017	0.0352322	-3.00942
O08532	Cacna2d1	Voltage-dependent calcium channel subunit alpha-2/delta-1 (Voltage-gated calcium channel subunit alpha-2/delta-1) [Cleaved into: Voltage-dependent calcium channel subunit alpha-2-1; Voltage-dependent calcium channel subunit delta-1]	-0.0809448	20.3872	-3.49709	0.00941376	0.0352412	-3.01077
P62849	Rps24	40S ribosomal protein S24	-0.0806323	23.2315	-3.49668	0.00941901	0.0352412	-3.01136
Q9WTX5	Skp1	S-phase kinase-associated protein 1 (Cyclin-A/CDK2-associated protein p19) (S-phase kinase-associated protein 1A) (p19A) (p19skp1)	-0.302739	20.6791	-3.49209	0.00947906	0.0354379	-3.01805
P62908	Rps3	40S ribosomal protein S3 (EC 4.2.99.18)	-0.0819009	25.169	-3.4903	0.0095025	0.0354975	-3.02065
P55066	Ncan	Neurocan core protein (Chondroitin sulfate proteoglycan 3)	-0.10428	22.2206	-3.48641	0.00955381	0.035661	-3.02631
Q9R1Q8	Tagln3	Transgelin-3 (Neuronal protein NP25)	0.0810146	23.8341	3.48579	0.00956203	0.0356636	-3.02722
Q8K221	Arfip2	Arfaptin-2 (ADP-ribosylation factor-interacting protein 2)	-0.245548	16.4163	-3.48449	0.0095792	0.0356995	-3.0291
P62900	Rpl31	60S ribosomal protein L31	0.0786242	24.7793	3.48361	0.00959096	0.0357152	-3.0304
Q8K1X1	Wdr11	WD repeat-containing protein 11 (Bromodomain and WD repeat-containing protein 2)	-0.0838302	19.0727	-3.48113	0.00962387	0.0358096	-3.034
Q61183	Papola	Poly(A) polymerase alpha (PAP-alpha) (EC 2.7.7.19) (Polynucleotide adenylyltransferase)	-0.155023	18.0945	-3.47631	0.00968841	0.0360006	-3.04103
Q8BSF4	Pisd	Phosphatidylserine decarboxylase proenzyme, mitochondrial (EC 4.1.1.65) [Cleaved into: Phosphatidylserine decarboxylase beta chain; Phosphatidylserine decarboxylase alpha chain]	-0.112389	16.7807	-3.47616	0.00969043	0.0360006	-3.04125
Q3UHB8	Ccdc177	Coiled-coil domain-containing protein 177	0.323292	16.0001	3.47415	0.00971738	0.0360309	-3.04417
Q99JN2	Klhl22	Kelch-like protein 22	0.250667	16.8782	3.47373	0.00972309	0.0360309	-3.04479
Q3TTA7	Cblb	E3 ubiquitin-protein ligase CBL-B (EC 2.3.2.27) (Casitas B-lineage lymphoma proto-oncogene b) (RING-type E3 ubiquitin transferase CBL-B) (SH3-binding protein CBL-B) (Signal transduction protein CBL-B)	-0.1841	17.7242	-3.4729	0.00973429	0.0360309	-3.046
Q8K2F8	Lsm14a	Protein LSM14 homolog A (Protein FAM61A) (RNA-associated protein 55A) (mRAP55A)	0.105597	20.8128	3.47276	0.00973621	0.0360309	-3.04621
Q8K2Z2	Prpf39	Pre-mRNA-processing factor 39 (PRP39 homolog)	-0.0737095	18.2686	-3.47273	0.00973664	0.0360309	-3.04626
O70251	Eef1b	Elongation factor 1-beta (EF-1-beta)	-0.10571	22.5356	-3.47168	0.0097507	0.0360547	-3.04777
Q8BHZ0	Fam49a	Protein FAM49A	-0.202526	23.0691	-3.46959	0.009779	0.0361311	-3.05082
Q8BGK5	Slc35f1	Solute carrier family 35 member F1	-0.394618	14.4391	-3.4689	0.0097884	0.0361377	-3.05183
Q3V2J0	Fam92b	Protein FAM92B	-0.28826	17.412	-3.46616	0.00982573	0.0362396	-3.05584
Q8R3Y8	Irf2bp1	Interferon regulatory factor 2-binding protein 1 (IRF-2-binding protein 1) (IRF-2BP1) (Probable E3 ubiquitin-protein ligase IRF2BP1) (EC 2.3.2.27) (Probable RING-type E3 ubiquitin transferase IRF2BP1)	0.130625	19.0248	3.46552	0.00983442	0.0362396	-3.05677
Q8CGE9	Rgs12	Regulator of G-protein signaling 12 (RGS12)	-0.230598	17.9828	-3.46518	0.00983899	0.0362396	-3.05725
Q9D020	Nt5c3a	Cytosolic 5'-nucleotidase 3A (EC 3.1.3.5) (7-methylguanosine phosphate-specific 5'-nucleotidase) (7-methylguanosine nucleotidase) (EC 3.1.3.91) (Cytosolic 5'-nucleotidase 3) (Cytosolic 5'-nucleotidase III) (cN-III) (Lupin) (Pyrimidine 5'-nucleotidase 1) (P5'N-1) (P5N-1) (PN-I)	-0.0975047	20.5029	-3.46263	0.00987395	0.0363228	-3.06098
Q9WUK6	Zbtb18	Zinc finger and BTB domain-containing protein 18 (58 kDa repressor protein) (Transcriptional repressor RP58) (Zinc finger protein 238) (Zfp-238)	-0.215393	21.0486	-3.46241	0.00987692	0.0363228	-3.0613
Q9CQI3	Gmfb	Glia maturation factor beta (GMF-beta)	0.106999	21.2639	3.46108	0.00989512	0.0363615	-3.06324
Q99MK8	Grk2	Beta-adrenergic receptor kinase 1 (Beta-ARK-1) (EC 2.7.11.15) (G-protein-coupled receptor kinase 2)	-0.127761	19.7814	-3.45975	0.00991349	0.0364007	-3.06519
Q9D6J3	Yju2	Splicing factor YJU2 (Coiled-coil domain-containing protein 94)	0.168173	17.0149	3.45613	0.00996341	0.0365557	-3.07047
P51655	Gpc4	Glypican-4 (K-glypican) [Cleaved into: Secreted glypican-4]	0.281845	16.4017	3.45373	0.00999661	0.0366491	-3.07397
Q9D8N2	Fam45a	Protein FAM45A	-0.232141	16.9176	-3.45193	0.0100217	0.0367126	-3.0766
P62874	Gnb1	Guanine nucleotide-binding protein G(I)/G(S)/G(T) subunit beta-1 (Transducin beta chain 1)	0.167573	21.7532	3.4495	0.0100556	0.0368082	-3.08015
Q9CPT5	Nop16	Nucleolar protein 16	0.105623	19.9665	3.44412	0.010131	0.0370557	-3.08801
Q99LC8	Eif2b1	Translation initiation factor eIF-2B subunit alpha (eIF-2B GDP-GTP exchange factor subunit alpha)	-0.13793	18.3627	-3.44245	0.0101545	0.037113	-3.09044
P70279	Surf6	Surfeit locus protein 6	0.190538	17.0561	3.43715	0.0102296	0.0373587	-3.09819
Q9CPQ3	Tomm22	Mitochondrial import receptor subunit TOM22 homolog (Translocase of outer membrane 22 kDa subunit homolog)	0.252335	18.2566	3.43517	0.0102579	0.037433	-3.10109
Q9D6E4	Ttc9b	Tetratricopeptide repeat protein 9B (TPR repeat protein 9B)	0.195462	15.2888	3.43358	0.0102806	0.0374868	-3.10341
Q61103	Dpf2	Zinc finger protein ubi-d4 (Apoptosis response zinc finger protein) (BRG1-associated factor 45D) (BAF45D) (D4, zinc and double PHD fingers family 2) (Protein requiem)	0.281371	18.3625	3.43237	0.0102978	0.0375153	-3.10517
B2RXC1	Trappc11	Trafficking protein particle complex subunit 11	-0.194116	17.6174	-3.43193	0.0103042	0.0375153	-3.10582
Q9CPW7	Zmat2	Zinc finger matrin-type protein 2	0.107498	19.7869	3.42443	0.0104123	0.0378423	-3.11679
Q59J78	Ndufaf2	NADH dehydrogenase [ubiquinone] 1 alpha subcomplex assembly factor 2 (Mimitin) (Myc-induced mitochondrial protein) (MMTN) (NDUFA12-like protein)	-0.0678413	18.0246	-3.42406	0.0104178	0.0378423	-3.11734
P62774	Mtpn	Myotrophin (Granule cell differentiation protein) (Protein V-1)	-0.729578	16.9499	-3.42404	0.010418	0.0378423	-3.11737
Q3V4B5	Commd6	COMM domain-containing protein 6	-0.112914	18.4237	-3.42262	0.0104387	0.0378883	-3.11945
Q8CIN4	Pak2	Serine/threonine-protein kinase PAK 2 (EC 2.7.11.1) (Gamma-PAK) (p21-activated kinase 2) (PAK-2) [Cleaved into: PAK-2p27; PAK-2p34]	0.067443	22.3843	3.41853	0.0104983	0.0380184	-3.12543
Q91VT4	Cbr4	Carbonyl reductase family member 4 (EC 1.-.-.-) (3-ketoacyl-[acyl-carrier-protein] reductase beta subunit) (KAR beta subunit) (3-oxoacyl-[acyl-carrier-protein] reductase) (EC 1.1.1.-) (Quinone reductase CBR4)	-0.291325	15.8276	-3.41832	0.0105013	0.0380184	-3.12573
Q62433	Ndrg1	Protein NDRG1 (N-myc downstream-regulated gene 1 protein) (Protein Ndr1)	-0.121696	21.9106	-3.41821	0.0105029	0.0380184	-3.12589
Q9Z2X1	Hnrnpf	Heterogeneous nuclear ribonucleoprotein F (hnRNP F) [Cleaved into: Heterogeneous nuclear ribonucleoprotein F, N-terminally processed]	0.119056	22.6072	3.41796	0.0105067	0.0380184	-3.12627
Q9JKY5	Hip1r	Huntingtin-interacting protein 1-related protein (HIP1-related protein)	0.115948	21.2636	3.41652	0.0105277	0.0380278	-3.12837
Q8BWQ6	Vps35l	VPS35 endosomal protein sorting factor-like	-0.131542	17.6011	-3.41607	0.0105343	0.0380278	-3.12903
Q8BJ71	Nup93	Nuclear pore complex protein Nup93 (93 kDa nucleoporin) (CBP-interacting protein 4) (Nucleoporin Nup93)	0.11332	21.3636	3.41525	0.0105464	0.0380278	-3.13023
Q8BGS7	Cept1	Choline/ethanolaminephosphotransferase 1 (mCEPT1) (EC 2.7.8.1) (EC 2.7.8.2)	0.0782027	15.0854	3.415	0.0105501	0.0380278	-3.1306
Q8CFI7	Polr2b	DNA-directed RNA polymerase II subunit RPB2 (EC 2.7.7.6) (DNA-directed RNA polymerase II 140 kDa polypeptide) (DNA-directed RNA polymerase II subunit B) (RNA polymerase II subunit 2) (RNA polymerase II subunit B2)	0.103131	20.7225	3.4148	0.010553	0.0380278	-3.13089
P25206	Mcm3	DNA replication licensing factor MCM3 (EC 3.6.4.12) (DNA polymerase alpha holoenzyme-associated protein P1) (P1-MCM3)	0.110266	22.2404	3.4145	0.0105575	0.0380278	-3.13133
Q6P069	Sri	Sorcin	-0.111922	19.6992	-3.41008	0.0106227	0.0382337	-3.1378
O70493	Snx12	Sorting nexin-12 (SDP8 protein)	0.074779	20.7915	3.40828	0.0106494	0.0383008	-3.14045
P61924	Copz1	Coatomer subunit zeta-1 (Zeta-1-coat protein) (Zeta-1 COP)	0.0954065	20.7431	3.40765	0.0106588	0.0383053	-3.14137
B1AXV0	Frrs1l	DOMON domain-containing protein FRRS1L (Ferric-chelate reductase 1-like protein)	0.154412	16.7024	3.40639	0.0106775	0.0383434	-3.14321
P31938	Map2k1	Dual specificity mitogen-activated protein kinase kinase 1 (MAP kinase kinase 1) (MAPKK 1) (EC 2.7.12.2) (ERK activator kinase 1) (MAPK/ERK kinase 1) (MEK 1)	0.0842955	18.6319	3.40573	0.0106873	0.0383496	-3.14417
Q7TPV4	Mybbp1a	Myb-binding protein 1A (Myb-binding protein of 160 kDa)	0.124002	22.4886	3.40293	0.0107292	0.0384644	-3.14828
Q8C3I8	Hgh1	Protein HGH1 homolog	0.0906883	17.3963	3.4025	0.0107356	0.0384644	-3.14891
P12367	Prkar2a	cAMP-dependent protein kinase type II-alpha regulatory subunit	-0.0736413	21.7606	-3.40074	0.010762	0.0385301	-3.15149
Q8K2Y0	Rnf219	RING finger protein 219	0.157995	17.9066	3.39261	0.0108849	0.0389044	-3.16341
Q9D2N9	Vps33a	Vacuolar protein sorting-associated protein 33A	0.144934	18.0432	3.39226	0.0108903	0.0389044	-3.16393
Q99L13	Hibadh	3-hydroxyisobutyrate dehydrogenase, mitochondrial (HIBADH) (EC 1.1.1.31)	-0.112935	17.1246	-3.39182	0.010897	0.0389044	-3.16458
Q9D823	Rpl37	60S ribosomal protein L37	0.0915894	21.9363	3.39165	0.0108996	0.0389044	-3.16482
O08784	Tcof1	Treacle protein (Treacher Collins syndrome protein homolog)	0.22237	22.6229	3.39111	0.0109077	0.0389044	-3.16561
Q68FE6	Ripor1	Rho family-interacting cell polarization regulator 1	0.162088	18.2383	3.38897	0.0109405	0.0389919	-3.16876
P21279	Gnaq	Guanine nucleotide-binding protein G(q) subunit alpha (Guanine nucleotide-binding protein alpha-q)	-0.0712398	22.5866	-3.38751	0.0109627	0.0390357	-3.17089
Q9JIG8	Praf2	PRA1 family protein 2	-0.0832813	20.1458	-3.38709	0.0109693	0.0390357	-3.17151
Q91YP0	L2hgdh	L-2-hydroxyglutarate dehydrogenase, mitochondrial (EC 1.1.99.2) (Duranin)	-0.15976	17.0946	-3.38277	0.0110357	0.0392427	-3.17785
Q91YQ5	Rpn1	Dolichyl-diphosphooligosaccharide--protein glycosyltransferase subunit 1 (Dolichyl-diphosphooligosaccharide--protein glycosyltransferase 67 kDa subunit) (Ribophorin I) (RPN-I) (Ribophorin-1)	0.0673348	23.9634	3.37785	0.0111119	0.0394839	-3.18507
P45481	Crebbp	CREB-binding protein (EC 2.3.1.48)	0.109721	19.3511	3.37721	0.0111218	0.0394895	-3.18601
Q4VA53	Pds5b	Sister chromatid cohesion protein PDS5 homolog B (Androgen-induced proliferation inhibitor) (Androgen-induced prostate proliferative shutoff-associated protein AS3)	0.0837421	21.32	3.37476	0.01116	0.0395955	-3.18961
P58771	Tpm1	Tropomyosin alpha-1 chain (Alpha-tropomyosin) (Tropomyosin-1)	-0.505759	17.005	-3.37359	0.0111783	0.0396308	-3.19133
Q99MR6	Srrt	Serrate RNA effector molecule homolog (Arsenite-resistance protein 2)	0.0806742	22.8386	3.3711	0.0112174	0.0397395	-3.19499
Q80VC9	Camsap3	Calmodulin-regulated spectrin-associated protein 3 (Marshalin) (Protein Nezha)	-0.0647482	20.1753	-3.36909	0.0112489	0.0397977	-3.19793
Q99JX7	Nxf1	Nuclear RNA export factor 1 (Tip-associated protein) (Tip-associating protein) (mRNA export factor TAP)	0.176549	20.2056	3.36898	0.0112506	0.0397977	-3.1981
A2ABV5	Med14	Mediator of RNA polymerase II transcription subunit 14 (Cofactor required for Sp1 transcriptional activation subunit 2) (CRSP complex subunit 2) (Mediator complex subunit 14) (Thyroid hormone receptor-associated protein complex 170 kDa component) (Trap170)	-0.0961689	18.243	-3.36705	0.0112812	0.0398759	-3.20094
P46664	Adss	Adenylosuccinate synthetase isozyme 2 (AMPSase 2) (AdSS 2) (EC 6.3.4.4) (Adenylosuccinate synthetase, acidic isozyme) (Adenylosuccinate synthetase, liver isozyme) (L-type adenylosuccinate synthetase) (IMP--aspartate ligase 2)	-0.0800782	22.135	-3.36628	0.0112934	0.0398892	-3.20207
Q9D3U0	Pus10	Putative tRNA pseudouridine synthase Pus10 (EC 5.4.99.25) (Coiled-coil domain-containing protein 139) (tRNA pseudouridine 55 synthase) (Psi55 synthase) (tRNA pseudouridylate synthase) (tRNA-uridine isomerase)	0.229848	18.0508	3.36333	0.0113401	0.0400245	-3.20641
Q9CQF3	Nudt21	Cleavage and polyadenylation specificity factor subunit 5 (Nucleoside diphosphate-linked moiety X motif 21) (Nudix motif 21) (Nudix hydrolase 21)	-0.0967353	22.5875	-3.36136	0.0113714	0.0401048	-3.20929
O08919	Numbl	Numb-like protein	-0.0896414	18.5585	-3.36023	0.0113895	0.0401211	-3.21097
P59017	Bcl2l13	Bcl-2-like protein 13 (Bcl2-L-13) (Bcl-rambo) (Protein Mil1)	-0.084191	20.1691	-3.36001	0.0113929	0.0401211	-3.21128
O08663	Metap2	Methionine aminopeptidase 2 (MAP 2) (MetAP 2) (EC 3.4.11.18) (Initiation factor 2-associated 67 kDa glycoprotein) (p67) (p67eIF2) (Peptidase M)	0.090723	21.3662	3.35922	0.0114056	0.0401357	-3.21244
O08807	Prdx4	Peroxiredoxin-4 (EC 1.11.1.15) (Antioxidant enzyme AOE372) (Peroxiredoxin IV) (Prx-IV) (Thioredoxin peroxidase AO372) (Thioredoxin-dependent peroxide reductase A0372)	0.084742	21.1402	3.35793	0.0114262	0.0401784	-3.21434
P19324	Serpinh1	Serpin H1 (47 kDa heat shock protein) (Collagen-binding protein) (Colligin) (Serine protease inhibitor J6)	0.0666656	21.9723	3.35722	0.0114377	0.0401889	-3.21539
P47941	Crkl	Crk-like protein	0.0897442	22.5614	3.35496	0.0114739	0.0402863	-3.21871
Q9CRW3	NA	UPF0538 protein C2orf76 homolog	-0.201137	16.7209	-3.34551	0.011627	0.0407938	-3.23261
O88544	Cops4	COP9 signalosome complex subunit 4 (SGN4) (Signalosome subunit 4) (JAB1-containing signalosome subunit 4)	-0.0732722	22.6088	-3.34427	0.0116472	0.0408344	-3.23443
Q68FD9	Kiaa1549	UPF0606 protein KIAA1549	0.239961	16.1708	3.33926	0.0117295	0.0410922	-3.24181
Q9EST5	Anp32b	Acidic leucine-rich nuclear phosphoprotein 32 family member B (Proliferation-related acidic leucine-rich protein PAL31)	0.123174	21.0072	3.33582	0.0117864	0.041261	-3.24688
A2A6A1	Gpatch8	G patch domain-containing protein 8	0.136462	16.3602	3.33496	0.0118006	0.0412804	-3.24815
Q8BVD5	Mpp7	MAGUK p55 subfamily member 7	0.157765	16.3482	3.3334	0.0118264	0.0413401	-3.25044
P57716	Ncstn	Nicastrin	0.151405	18.5555	3.32964	0.0118892	0.0415287	-3.25599
Q11011	Npepps	Puromycin-sensitive aminopeptidase (PSA) (EC 3.4.11.14) (Cytosol alanyl aminopeptidase) (AAP-S)	-0.0614802	24.4147	-3.32841	0.0119097	0.0415697	-3.25779
Q99J36	Thumpd1	THUMP domain-containing protein 1	-0.091066	20.5562	-3.32216	0.0120148	0.0418612	-3.267
Q76LS9	Mindy1	Ubiquitin carboxyl-terminal hydrolase MINDY-1 (EC 3.4.19.12) (Deubiquitinating enzyme MINDY-1) (NF-E2 inducible protein) (Protein FAM63A)	-0.104679	17.0384	-3.32199	0.0120177	0.0418612	-3.26726
Q8BM72	Hspa13	Heat shock 70 kDa protein 13 (Microsomal stress-70 protein ATPase core) (Stress-70 protein chaperone microsome-associated 60 kDa protein)	0.114182	19.4373	3.32187	0.0120197	0.0418612	-3.26743
Q5RKR3	Islr2	Immunoglobulin superfamily containing leucine-rich repeat protein 2 (Leucine-rich repeat domain and immunoglobulin domain-containing axon extension protein)	0.385627	20.7364	3.32091	0.012036	0.0418623	-3.26885
P32067	Ssb	Lupus La protein homolog (La autoantigen homolog) (La ribonucleoprotein)	0.0691886	24.0773	3.32081	0.0120377	0.0418623	-3.269
Q8R081	Hnrnpl	Heterogeneous nuclear ribonucleoprotein L (hnRNP L)	0.210713	23.4071	3.31994	0.0120525	0.041878	-3.27028
Q80TB8	Vat1l	Synaptic vesicle membrane protein VAT-1 homolog-like (EC 1.-.-.-)	0.400476	18.6242	3.3195	0.0120599	0.041878	-3.27093
Q8VCE2	Gpn1	GPN-loop GTPase 1 (EC 3.6.5.-) (MBD2-interacting protein) (MBDin) (XPA-binding protein 1)	0.455038	14.8611	3.31811	0.0120835	0.0419292	-3.27298
O08529	Capn2	Calpain-2 catalytic subunit (EC 3.4.22.53) (80 kDa M-calpain subunit) (CALP80) (Calcium-activated neutral proteinase 2) (CANP 2) (Calpain M-type) (Calpain-2 large subunit) (Millimolar-calpain) (M-calpain)	-0.0963839	20.4174	-3.31305	0.0121698	0.0421977	-3.28044
Q921F2	Tardbp	TAR DNA-binding protein 43 (TDP-43)	0.113186	23.26	3.31253	0.0121788	0.042198	-3.28121
Q9Z2D8	Mbd3	Methyl-CpG-binding domain protein 3 (Methyl-CpG-binding protein MBD3)	0.162538	21.3794	3.30695	0.0122748	0.0424993	-3.28943
P0C7N9	Psmg4	Proteasome assembly chaperone 4 (PAC-4) (mPAC4)	-0.0979044	19.2618	-3.30575	0.0122956	0.0425402	-3.2912
Q5NCQ5	Dph1	2-(3-amino-3-carboxypropyl)histidine synthase subunit 1 (EC 2.5.1.108) (Diphthamide biosynthesis protein 1) (Diphtheria toxin resistance protein 1) (Ovarian cancer-associated gene 1 protein homolog) (S-adenosyl-L-methionine:L-histidine 3-amino-3-carboxypropyltransferase 1)	-0.126801	17.4335	-3.30369	0.0123313	0.0426327	-3.29425
P70207	Plxna2	Plexin-A2 (Plex 2) (Plexin-2)	0.0975252	20.8414	3.3014	0.0123713	0.0427232	-3.29763
Q8R5C5	Actr1b	Beta-centractin (Actin-related protein 1B) (ARP1B)	-0.0921421	19.8231	-3.30053	0.0123864	0.0427232	-3.29892
Q9DC51	Gnai3	Guanine nucleotide-binding protein G(k) subunit alpha (G(i) alpha-3)	0.130929	20.4671	3.30035	0.0123895	0.0427232	-3.29917
P06151	Ldha	L-lactate dehydrogenase A chain (LDH-A) (EC 1.1.1.27) (LDH muscle subunit) (LDH-M)	0.112543	25.2332	3.30012	0.0123936	0.0427232	-3.29952
Q80UZ2	Sdad1	Protein SDA1 homolog (SDA1 domain-containing protein 1)	0.16275	17.3638	3.298	0.0124307	0.0427893	-3.30266
Q8BGU5	Ccny	Cyclin-Y (Cyclin fold protein 1)	0.356291	15.7929	3.29799	0.0124309	0.0427893	-3.30267
Q8R0G9	Nup133	Nuclear pore complex protein Nup133 (133 kDa nucleoporin) (Nucleoporin Nup133)	0.206009	19.6266	3.29468	0.012489	0.0429582	-3.30755
Q64322	Npdc1	Neural proliferation differentiation and control protein 1 (NPDC-1)	-0.117824	15.3016	-3.29345	0.0125107	0.0430017	-3.30937
Q9D8W5	Psmd12	26S proteasome non-ATPase regulatory subunit 12 (26S proteasome regulatory subunit RPN5) (26S proteasome regulatory subunit p55)	-0.0820888	22.227	-3.29166	0.0125424	0.0430792	-3.31202
P97370	Atp1b3	Sodium/potassium-transporting ATPase subunit beta-3 (Sodium/potassium-dependent ATPase subunit beta-3) (ATPB-3) (CD antigen CD298)	0.271475	17.8598	3.2894	0.0125824	0.0431813	-3.31535
Q3UHD1	Adgrb1	Adhesion G protein-coupled receptor B1 (Brain-specific angiogenesis inhibitor 1) [Cleaved into: Vasculostatin-120 (Vstat120); Vasculostatin-40 (Vstat-40)]	0.400185	15.2889	3.28895	0.0125904	0.0431813	-3.31602
Q99LF4	Rtcb	tRNA-splicing ligase RtcB homolog (EC 6.5.1.3) (Focal adhesion-associated protein) (FAAP)	0.0828375	23.7702	3.28463	0.0126674	0.043414	-3.3224
P42859	Htt	Huntingtin (Huntington disease protein homolog) (HD protein homolog)	-0.12124	16.9434	-3.28242	0.0127069	0.0434955	-3.32566
Q7TQK0	Ccnt2	Cyclin-T2 (CycT2)	0.156504	16.3207	3.28228	0.0127095	0.0434955	-3.32588
P00920	Ca2	Carbonic anhydrase 2 (EC 4.2.1.1) (Carbonate dehydratase II) (Carbonic anhydrase II) (CA-II)	-0.236072	18.8271	-3.27961	0.0127574	0.0435968	-3.32981
Q60710	Samhd1	Deoxynucleoside triphosphate triphosphohydrolase SAMHD1 (dNTPase) (EC 3.1.5.-) (Interferon-gamma-inducible protein Mg11) (SAM domain and HD domain-containing protein 1) (mSAMHD1)	0.0968922	20.106	3.27904	0.0127678	0.0435968	-3.33067
Q60987	Foxg1	Forkhead box protein G1 (FoxG1) (Brain factor 1) (BF-1) (BF1) (Forkhead-related protein FKHL1)	0.133799	20.8988	3.27866	0.0127746	0.0435968	-3.33123
Q8BR86	Kirrel3	Kin of IRRE-like protein 3 (Kin of irregular chiasm-like protein 3) (Nephrin-like protein 2) (mKirre) [Cleaved into: Processed kin of IRRE-like protein 3]	0.55588	14.0303	3.27858	0.012776	0.0435968	-3.33134
P26339	Chga	Chromogranin-A (CgA) [Cleaved into: Pancreastatin; Beta-granin; WE-14; Catestatin; GE-25; Serpinin-RRG; Serpinin (AL26); p-Glu serpinin precursor]	-0.110135	15.2392	-3.27583	0.0128258	0.0437353	-3.33541
Q7TNV0	Dek	Protein DEK	0.073614	22.1198	3.27522	0.0128368	0.0437413	-3.33631
P56873	Sssca1	Sjoegren syndrome/scleroderma autoantigen 1 homolog (Autoantigen p27 homolog) (Protein C184L)	0.145137	18.6033	3.27383	0.0128621	0.043796	-3.33837
Q922P8	Tmem132a	Transmembrane protein 132A (HSPA5-binding protein 1)	-0.205776	17.3367	-3.2721	0.0128935	0.0438711	-3.34092
Q9D8S9	Bola1	BolA-like protein 1	0.121009	19.8684	3.26757	0.0129764	0.0441216	-3.34762
P28652	Camk2b	Calcium/calmodulin-dependent protein kinase type II subunit beta (CaM kinase II subunit beta) (CaMK-II subunit beta) (EC 2.7.11.17)	-0.167988	20.9869	-3.26665	0.0129932	0.044147	-3.34898
Q64337	Sqstm1	Sequestosome-1 (STONE14) (Ubiquitin-binding protein p62)	0.194622	16.2838	3.26601	0.013005	0.0441553	-3.34993
P06467	Hbz	Hemoglobin subunit zeta (Alpha-like embryonic globin chain x) (Hemoglobin zeta chain) (Zeta-globin)	-0.346852	20.3131	-3.26444	0.0130339	0.0442219	-3.35225
Q9D0D4	Dimt1	Probable dimethyladenosine transferase (EC 2.1.1.183) (DIM1 dimethyladenosine transferase 1 homolog) (DIM1 dimethyladenosine transferase 1-like) (Probable 18S rRNA (adenine(1779)-N(6)/adenine(1780)-N(6))-dimethyltransferase) (Probable 18S rRNA dimethylase) (Probable S-adenosylmethionine-6-N',N'-adenosyl(rRNA) dimethyltransferase)	0.147938	17.0986	3.26375	0.0130466	0.0442332	-3.35327
P47964	Rpl36	60S ribosomal protein L36	0.175509	20.5458	3.2606	0.0131049	0.0443991	-3.35794
P62267	Rps23	40S ribosomal protein S23	0.0709819	22.8969	3.25536	0.0132025	0.0446979	-3.3657
Q9CPX7	Mrps16	28S ribosomal protein S16, mitochondrial (MRP-S16) (S16mt)	-0.157461	17.6602	-3.25458	0.013217	0.0447097	-3.36684
E9PYL2	Prr12	Proline-rich protein 12	0.0836941	17.3017	3.25416	0.0132249	0.0447097	-3.36747
Q9JM93	Arl6ip4	ADP-ribosylation factor-like protein 6-interacting protein 4 (ARL-6-interacting protein 4) (Aip-4) (Splicing factor SRrp37)	0.142641	16.9015	3.25285	0.0132495	0.0447608	-3.36941
Q6NVF0	Ocrl	Inositol polyphosphate 5-phosphatase OCRL-1 (EC 3.1.3.36)	0.137013	17.1321	3.25157	0.0132736	0.0448101	-3.37131
P31750	Akt1	RAC-alpha serine/threonine-protein kinase (EC 2.7.11.1) (AKT1 kinase) (Protein kinase B) (PKB) (Protein kinase B alpha) (PKB alpha) (Proto-oncogene c-Akt) (RAC-PK-alpha) (Thymoma viral proto-oncogene)	-0.0766921	21.1928	-3.24961	0.0133103	0.0449022	-3.3742
Q61553	Fscn1	Fascin (Singed-like protein)	0.0792352	25.745	3.24889	0.013324	0.0449164	-3.37528
P30681	Hmgb2	High mobility group protein B2 (High mobility group protein 2) (HMG-2)	0.0678938	25.9952	3.24736	0.0133528	0.0449813	-3.37754
Q9CR98	Fam136a	Protein FAM136A	-0.135449	18.1519	-3.24499	0.0133979	0.0451011	-3.38106
Q9JL62	Gltp	Glycolipid transfer protein (GLTP)	0.195743	16.961	3.24274	0.0134405	0.0451895	-3.38438
Q8C5N3	Cwc22	Pre-mRNA-splicing factor CWC22 homolog (Nucampholin homolog)	0.168561	17.8134	3.24241	0.0134469	0.0451895	-3.38488
Q99J99	Mpst	3-mercaptopyruvate sulfurtransferase (MST) (EC 2.8.1.2)	0.115042	22.0944	3.24173	0.0134599	0.0451895	-3.38589
Q8BI84	Mia3	Transport and Golgi organization protein 1 homolog (TANGO1) (Melanoma inhibitory activity protein 3)	0.104233	20.5583	3.2416	0.0134623	0.0451895	-3.38608
Q9CQ75	Ndufa2	NADH dehydrogenase [ubiquinone] 1 alpha subcomplex subunit 2 (Complex I-B8) (CI-B8) (NADH-ubiquinone oxidoreductase B8 subunit)	0.123958	20.3466	3.23808	0.0135297	0.0453834	-3.3913
Q8BPM0	Daam1	Disheveled-associated activator of morphogenesis 1	-0.158985	20.0852	-3.23743	0.0135421	0.0453928	-3.39225
Q9CYR0	Ssbp1	Single-stranded DNA-binding protein, mitochondrial (Mt-SSB) (MtSSB)	0.138801	20.5783	3.23248	0.0136375	0.0456804	-3.3996
P09405	Ncl	Nucleolin (Protein C23)	0.0761739	26.2667	3.22936	0.013698	0.0458505	-3.40422
P42669	Pura	Transcriptional activator protein Pur-alpha (Purine-rich single-stranded DNA-binding protein alpha)	0.130477	19.9754	3.22826	0.0137193	0.0458895	-3.40585
Q9R1T4	2019-09-06	Septin-6	0.140061	19.4068	3.22775	0.0137293	0.0458903	-3.4066
Q9D938	Tmem160	Transmembrane protein 160	0.281653	14.0794	3.22528	0.0137776	0.0460192	-3.41027
P63213	Gng2	Guanine nucleotide-binding protein G(I)/G(S)/G(O) subunit gamma-2 (G gamma-I)	0.209627	23.3244	3.22372	0.0138082	0.0460579	-3.41259
Q3UQA7	Selenoh	Selenoprotein H (SelH)	0.0597549	20.6801	3.22326	0.0138172	0.0460579	-3.41328
Q9CQ45	Nenf	Neudesin (Neuron-derived neurotrophic factor) (Secreted protein of unknown function) (SPUF protein)	-0.171787	16.3371	-3.2232	0.0138183	0.0460579	-3.41336
Q3UHX2	Pdap1	28 kDa heat- and acid-stable phosphoprotein (PDGF-associated protein) (PAP) (PDGFA-associated protein 1) (PAP1)	-0.120574	22.367	-3.22262	0.0138297	0.0460634	-3.41422
Q8CI33	Cwf19l1	CWF19-like protein 1	0.109841	18.9605	3.22175	0.0138469	0.0460881	-3.41552
Q3UGY8	Arfgef3	Brefeldin A-inhibited guanine nucleotide-exchange protein 3 (ARFGEF family member 3)	0.14966	17.2403	3.22115	0.0138586	0.0460948	-3.4164
Q3UFB2	Znhit6	Box C/D snoRNA protein 1 (Zinc finger HIT domain-containing protein 6)	0.0743147	16.7355	3.21993	0.0138825	0.0461355	-3.41821
A2AR50	Ralgps1	Ras-specific guanine nucleotide-releasing factor RalGPS1 (Ral GEF with PH domain and SH3-binding motif 1) (Ral guanine nucleotide exchange factor 2) (RalGEF 2) (RalA exchange factor RalGPS1)	0.178602	17.7071	3.21927	0.0138956	0.0461355	-3.41918
Q8R313	Exoc6	Exocyst complex component 6 (Exocyst complex component Sec15A) (SEC15-like protein 1)	0.0865891	18.2381	3.21904	0.0139001	0.0461355	-3.41953
Q8R2U6	Nudt4	Diphosphoinositol polyphosphate phosphohydrolase 2 (DIPP-2) (EC 3.6.1.52) (Diadenosine 5',5'''-P1,P6-hexaphosphate hydrolase 2) (EC 3.6.1.-) (Nucleoside diphosphate-linked moiety X motif 4) (Nudix motif 4)	-0.339052	16.3918	-3.21846	0.0139116	0.0461413	-3.42039
P09528	Fth1	Ferritin heavy chain (Ferritin H subunit) (EC 1.16.3.1) [Cleaved into: Ferritin heavy chain, N-terminally processed]	-0.106708	18.5619	-3.21685	0.0139435	0.0462148	-3.42279
Q9DB32	Haghl	Hydroxyacylglutathione hydrolase-like protein (EC 3.1.2.-)	0.200458	16.9428	3.21582	0.0139639	0.0462501	-3.42431
Q9Z2W9	Gria3	Glutamate receptor 3 (GluR-3) (AMPA-selective glutamate receptor 3) (GluR-C) (GluR-K3) (Glutamate receptor ionotropic, AMPA 3) (GluA3)	0.628918	17.7383	3.21455	0.0139891	0.0463011	-3.4262
Q80Y56	Rbsn	Rabenosyn-5 (FYVE finger-containing Rab5 effector protein rabenosyn-5) (RAB effector RBSN) (Zinc finger FYVE domain-containing protein 20)	-0.0759669	18.8544	-3.21193	0.0140414	0.0464416	-3.43009
Q9CPQ1	Cox6c	Cytochrome c oxidase subunit 6C (Cytochrome c oxidase polypeptide VIc)	-0.0853406	22.9656	-3.20837	0.0141126	0.0466445	-3.43537
Q91ZX7	Lrp1	Prolow-density lipoprotein receptor-related protein 1 (LRP-1) (Alpha-2-macroglobulin receptor) (A2MR) (CD antigen CD91) [Cleaved into: Low-density lipoprotein receptor-related protein 1 85 kDa subunit (LRP-85); Low-density lipoprotein receptor-related protein 1 515 kDa subunit (LRP-515); Low-density lipoprotein receptor-related protein 1 intracellular domain (LRPICD)]	-0.0607265	22.8069	-3.20717	0.0141367	0.0466916	-3.43716
O70566	Diaph2	Protein diaphanous homolog 2 (Diaphanous-related formin-2) (DRF2) (mDia3)	0.215215	16.3254	3.20359	0.0142087	0.0468501	-3.44247
Q9JMD0	Znf207	BUB3-interacting and GLEBS motif-containing protein ZNF207 (BuGZ) (49 kDa zinc finger protein) (Zinc finger protein 207)	0.0790246	22.0644	3.20305	0.0142197	0.0468501	-3.44327
Q920B0	Frmd4b	FERM domain-containing protein 4B (GRP1-binding protein GRSP1) (Golgi-associated band 4.1-like protein) (GOBLIN)	-0.220184	14.6817	-3.20296	0.0142216	0.0468501	-3.44341
Q8BIP0	Dars2	Aspartate--tRNA ligase, mitochondrial (EC 6.1.1.12) (Aspartyl-tRNA synthetase) (AspRS)	0.201367	16.6444	3.20282	0.0142243	0.0468501	-3.44361
Q8K3C3	Lzic	Protein LZIC (Leucine zipper and CTNNBIP1 domain-containing protein) (Leucine zipper and ICAT homologous domain-containing protein)	0.073056	21.6491	3.1995	0.0142916	0.0470392	-3.44854
P50136	Bckdha	2-oxoisovalerate dehydrogenase subunit alpha, mitochondrial (EC 1.2.4.4) (Branched-chain alpha-keto acid dehydrogenase E1 component alpha chain) (BCKDE1A) (BCKDH E1-alpha)	0.135776	17.845	3.19773	0.0143278	0.0471254	-3.45118
P54822	Adsl	Adenylosuccinate lyase (ASL) (EC 4.3.2.2) (Adenylosuccinase) (ASase)	0.0751333	21.4321	3.19466	0.0143904	0.0472984	-3.45573
Q9JLT4	Txnrd2	Thioredoxin reductase 2, mitochondrial (EC 1.8.1.9) (Thioredoxin reductase TR3)	-0.166398	17.6538	-3.1892	0.0145028	0.0476349	-3.46386
Q8VE38	Oxnad1	Oxidoreductase NAD-binding domain-containing protein 1 (EC 1.-.-.-)	0.114795	16.9723	3.1883	0.0145214	0.0476628	-3.46519
Q8CFE3	Rcor1	REST corepressor 1 (Protein CoREST)	0.218809	17.184	3.187	0.0145484	0.0477183	-3.46713
Q9CWX2	Ndufaf1	Complex I intermediate-associated protein 30, mitochondrial (NADH dehydrogenase [ubiquinone] 1 alpha subcomplex assembly factor 1)	-0.120802	17.7296	-3.1864	0.0145607	0.0477252	-3.46801
P14211	Calr	Calreticulin (CRP55) (Calregulin) (Endoplasmic reticulum resident protein 60) (ERp60) (HACBP)	0.128982	25.2695	3.18592	0.0145707	0.0477252	-3.46873
Q8CCN5	Bcas3	Breast carcinoma-amplified sequence 3 homolog (K20D4) (Protein rudhira)	0.0783439	17.9223	3.18458	0.0145984	0.0477831	-3.47072
Q9EP72	Emc7	ER membrane protein complex subunit 7	0.0675519	19.0606	3.17857	0.014724	0.0481609	-3.47966
Q8K2V6	Ipo11	Importin-11 (Imp11) (Ran-binding protein 11) (RanBP11)	-0.157382	16.6735	-3.17804	0.0147353	0.0481645	-3.48045
O70230	Znf143	Zinc finger protein 143 (Zfp-143) (Selenocysteine tRNA gene transcription-activating factor) (mStaf)	0.0784454	14.9693	3.1769	0.0147593	0.0481857	-3.48215
P49312	Hnrnpa1	Heterogeneous nuclear ribonucleoprotein A1 (hnRNP A1) (HDP-1) (Helix-destabilizing protein) (Single-strand-binding protein) (Topoisomerase-inhibitor suppressed) (hnRNP core protein A1) [Cleaved into: Heterogeneous nuclear ribonucleoprotein A1, N-terminally processed]	0.149214	24.5294	3.17676	0.0147622	0.0481857	-3.48235
Q6PGL7	Washc2	WASH complex subunit 2	-0.091326	18.9073	-3.17431	0.0148139	0.0482757	-3.486
Q9EST3	Eif4enif1	Eukaryotic translation initiation factor 4E transporter (4E-T) (eIF4E transporter) (Eukaryotic translation initiation factor 4E nuclear import factor 1)	-0.09846	17.7421	-3.17374	0.0148259	0.0482757	-3.48685
Q9DC33	Hmg20a	High mobility group protein 20A (HMG box-containing protein 20A) (HMG domain-containing protein HMGX1) (Inhibitor of BRAF35) (iBRAF)	0.148225	18.1414	3.17364	0.0148279	0.0482757	-3.48699
Q8BUV3	Gphn	Gephyrin [Includes: Molybdopterin adenylyltransferase (MPT adenylyltransferase) (EC 2.7.7.75) (Domain G); Molybdopterin molybdenumtransferase (MPT Mo-transferase) (EC 2.10.1.1) (Domain E)]	0.101156	20.4197	3.17352	0.0148305	0.0482757	-3.48718
P62889	Rpl30	60S ribosomal protein L30	-0.0982214	22.8485	-3.17109	0.014882	0.04841	-3.49079
Q80X80	C2cd2l	Phospholipid transfer protein C2CD2L (C2 domain-containing protein 2-like) (Transmembrane protein 24)	-0.567611	15.4611	-3.16996	0.014906	0.0484547	-3.49247
P00405	Mtco2	Cytochrome c oxidase subunit 2 (Cytochrome c oxidase polypeptide II)	0.112468	23.5045	3.16418	0.0150294	0.0488224	-3.50107
P70372	Elavl1	ELAV-like protein 1 (Elav-like generic protein) (Hu-antigen R) (HuR) (MelG)	0.110851	19.7503	3.16309	0.0150529	0.0488651	-3.5027
Q9D883	U2af1	Splicing factor U2AF 35 kDa subunit (U2 auxiliary factor 35 kDa subunit) (U2 snRNP auxiliary factor small subunit)	0.139821	21.7509	3.15865	0.0151485	0.0491416	-3.5093
P28663	Napb	Beta-soluble NSF attachment protein (SNAP-beta) (Brain protein I47) (N-ethylmaleimide-sensitive factor attachment protein beta)	-0.0923635	20.9012	-3.15538	0.0152194	0.0493181	-3.51417
Q8VCB1	Ndc1	Nucleoporin NDC1 (Transmembrane protein 48)	0.694985	15.494	3.15519	0.0152237	0.0493181	-3.51447
P61202	Cops2	COP9 signalosome complex subunit 2 (SGN2) (Signalosome subunit 2) (Alien homolog) (JAB1-containing signalosome subunit 2) (Thyroid receptor-interacting protein 15) (TR-interacting protein 15) (TRIP-15)	-0.0717906	22.4608	-3.15175	0.0152985	0.0495267	-3.51958
Q9CSN1	Snw1	SNW domain-containing protein 1 (Nuclear protein SkiP) (Ski-interacting protein)	0.0810095	20.4518	3.14998	0.0153373	0.0495622	-3.52222
P97326	Cdh6	Cadherin-6 (Kidney cadherin) (K-cadherin)	-0.625918	14.9919	-3.1499	0.015339	0.0495622	-3.52234
O88738	Birc6	Baculoviral IAP repeat-containing protein 6 (EC 2.3.2.27) (BIR repeat-containing ubiquitin-conjugating enzyme) (BRUCE) (RING-type E3 ubiquitin transferase BIRC6) (Ubiquitin-conjugating BIR domain enzyme apollon) (APOLLON)	0.0728446	20.2539	3.14982	0.0153409	0.0495622	-3.52247
P70429	Evl	Ena/VASP-like protein (Ena/vasodilator-stimulated phosphoprotein-like)	-0.0732906	21.5088	-3.14693	0.0154042	0.0497053	-3.52676
P45376	Akr1b1	Aldo-keto reductase family 1 member B1 (EC 1.1.1.300) (EC 1.1.1.372) (EC 1.1.1.54) (Aldehyde reductase) (Aldo-keto reductase family 1 member B3) (Aldose reductase) (AR) (EC 1.1.1.21)	0.070896	23.1691	3.14684	0.0154062	0.0497053	-3.5269
E9Q3L2	Pi4ka	Phosphatidylinositol 4-kinase alpha (PI4-kinase alpha) (PI4K-alpha) (PtdIns-4-kinase alpha) (EC 2.7.1.67)	-0.134296	17.4942	-3.14064	0.0155434	0.0501138	-3.53614
Q8R1F0	D8Ertd738e	Leydig cell tumor 10 kDa protein homolog	-0.107088	18.4181	-3.13904	0.0155791	0.0501945	-3.53852
A2AJI0	Map7d1	MAP7 domain-containing protein 1	0.0722527	21.2052	3.13803	0.0156016	0.0502329	-3.54003
Q5XJE5	Leo1	RNA polymerase-associated protein LEO1	0.103652	16.3305	3.13127	0.0157533	0.0506623	-3.55011
Q62036	Cep131	Centrosomal protein of 131 kDa (5-azacytidine-induced protein 1) (Pre-acrosome localization protein 1)	0.0724596	18.3331	3.13097	0.01576	0.0506623	-3.55056
Q99KN2	Ciao1	Probable cytosolic iron-sulfur protein assembly protein CIAO1 (WD repeat-containing protein 39)	0.110773	18.444	3.13066	0.0157671	0.0506623	-3.55102
Q8BGT6	Micall1	MICAL-like protein 1 (Molecule interacting with Rab13) (MIRab13)	-0.0756792	18.2829	-3.12642	0.0158631	0.0509362	-3.55735
Q9DCX2	Atp5pd	ATP synthase subunit d, mitochondrial (ATPase subunit d) (ATP synthase peripheral stalk subunit d)	0.0622611	24.1191	3.12548	0.0158845	0.0509517	-3.55875
Q921C5	Bicd2	Protein bicaudal D homolog 2 (Bic-D 2)	0.115624	18.475	3.12526	0.0158894	0.0509517	-3.55908
P27641	Xrcc5	X-ray repair cross-complementing protein 5 (EC 3.6.4.-) (ATP-dependent DNA helicase 2 subunit 2) (ATP-dependent DNA helicase II 80 kDa subunit) (CTC box-binding factor 85 kDa subunit) (CTC85) (CTCBF) (DNA repair protein XRCC5) (Ku autoantigen protein p86 homolog) (Ku80) (Nuclear factor IV)	0.0925473	20.4529	3.1236	0.0159272	0.0510381	-3.56155
Q9Z0U0	Xpr1	Xenotropic and polytropic retrovirus receptor 1 (Protein SYG1 homolog) (Rmc-1)	0.193792	17.7176	3.1215	0.0159752	0.0511575	-3.56469
Q924T2	Mrps2	28S ribosomal protein S2, mitochondrial (MRP-S2) (S2mt)	-0.162417	17.5749	-3.11873	0.0160388	0.0513265	-3.56883
P34884	Mif	Macrophage migration inhibitory factor (MIF) (EC 5.3.2.1) (Delayed early response protein 6) (DER6) (Glycosylation-inhibiting factor) (GIF) (L-dopachrome isomerase) (L-dopachrome tautomerase) (EC 5.3.3.12) (Phenylpyruvate tautomerase)	0.134641	22.6254	3.11668	0.0160859	0.0513806	-3.57188
Q9DBD5	Pelp1	Proline-, glutamic acid- and leucine-rich protein 1 (Modulator of non-genomic activity of estrogen receptor)	0.0829548	18.79	3.11596	0.0161026	0.0513806	-3.57296
Q9QZE5	Copg1	Coatomer subunit gamma-1 (Gamma-1-coat protein) (Gamma-1-COP)	-0.0738022	21.3402	-3.11593	0.0161033	0.0513806	-3.573
Q8BX94	Osbpl2	Oxysterol-binding protein-related protein 2 (ORP-2) (OSBP-related protein 2)	-0.24665	18.6836	-3.11587	0.0161047	0.0513806	-3.5731
Q8BK08	Tmem11	Transmembrane protein 11, mitochondrial (Protein PM1)	-0.0916895	19.4227	-3.11564	0.01611	0.0513806	-3.57344
B2RXR6	Ankrd44	Serine/threonine-protein phosphatase 6 regulatory ankyrin repeat subunit B (PP6-ARS-B) (Serine/threonine-protein phosphatase 6 regulatory subunit ARS-B) (Ankyrin repeat domain-containing protein 44)	0.15165	17.6762	3.11305	0.0161698	0.0515154	-3.5773
Q91ZW2	Pofut1	GDP-fucose protein O-fucosyltransferase 1 (EC 2.4.1.221) (Peptide-O-fucosyltransferase 1) (O-FucT-1)	-0.143685	17.8368	-3.11287	0.0161741	0.0515154	-3.57757
Q8R3B7	Brd8	Bromodomain-containing protein 8	0.173265	17.9142	3.11212	0.0161915	0.0515363	-3.57869
Q8BRH4	Kmt2c	Histone-lysine N-methyltransferase 2C (Lysine N-methyltransferase 2C) (EC 2.1.1.43) (Myeloid/lymphoid or mixed-lineage leukemia protein 3 homolog)	0.0959498	17.8134	3.11086	0.0162206	0.0515942	-3.58056
Q91VR7	Map1lc3a	Microtubule-associated proteins 1A/1B light chain 3A (Autophagy-related protein LC3 A) (Autophagy-related ubiquitin-like modifier LC3 A) (MAP1 light chain 3-like protein 1) (MAP1A/MAP1B light chain 3 A) (MAP1A/MAP1B LC3 A) (Microtubule-associated protein 1 light chain 3 alpha)	-0.131591	21.0204	-3.10889	0.0162667	0.051706	-3.58352
O35864	Cops5	COP9 signalosome complex subunit 5 (SGN5) (Signalosome subunit 5) (EC 3.4.-.-) (Jun activation domain-binding protein 1) (Kip1 C-terminus-interacting protein 2)	-0.086624	20.9605	-3.10793	0.016289	0.0517422	-3.58495
Q8CHG7	Rapgef2	Rap guanine nucleotide exchange factor 2 (Cyclic nucleotide ras GEF) (CNrasGEF) (Neural RAP guanine nucleotide exchange protein) (nRap GEP) (PDZ domain-containing guanine nucleotide exchange factor 1) (PDZ-GEF1) (RA-GEF-1) (Ras/Rap1-associating GEF-1)	-0.0678026	18.57	-3.10623	0.0163287	0.0518335	-3.58748
P17225	Ptbp1	Polypyrimidine tract-binding protein 1 (PTB) (Heterogeneous nuclear ribonucleoprotein I) (hnRNP I)	0.133747	19.0456	3.10528	0.016351	0.0518404	-3.5889
Q9D3A9	Ttyh1	Protein tweety homolog 1 (mTTY1)	1.10061	13.0654	3.10448	0.0163698	0.0518404	-3.5901
Q8CFE2	Hpf1	Histone PARylation factor 1	0.0783357	19.5415	3.10398	0.0163817	0.0518404	-3.59085
B1AS29	Grik3	Glutamate receptor ionotropic, kainate 3 (GluK3) (Glutamate receptor 7) (GluR-7) (GluR7)	-0.218594	16.4233	-3.10381	0.0163856	0.0518404	-3.5911
P62852	Rps25	40S ribosomal protein S25	0.0659868	23.811	3.10349	0.0163931	0.0518404	-3.59158
P62806	Hist1h4a;	Histone H4	0.136723	21.9527	3.10334	0.0163966	0.0518404	-3.5918
Q8K400	Stxbp5	Syntaxin-binding protein 5 (Lethal(2) giant larvae protein homolog 3) (Tomosyn-1)	-0.328604	15.4072	-3.1017	0.0164353	0.0519281	-3.59425
Q61239	Fnta	Protein farnesyltransferase/geranylgeranyltransferase type-1 subunit alpha (EC 2.5.1.58) (EC 2.5.1.59) (CAAX farnesyltransferase subunit alpha) (FTase-alpha) (Ras proteins prenyltransferase subunit alpha) (Type I protein geranyl-geranyltransferase subunit alpha) (GGTase-I-alpha)	-0.142688	18.7684	-3.09971	0.0164822	0.0520415	-3.59722
Q8VDT9	Mrpl50	39S ribosomal protein L50, mitochondrial (L50mt) (MRP-L50)	0.0829214	20.1365	3.09781	0.0165273	0.0521394	-3.60007
Q8R088	Golph3l	Golgi phosphoprotein 3-like	-0.149102	17.266	-3.09747	0.0165352	0.0521394	-3.60056
Q9Z0G0	Gipc1	PDZ domain-containing protein GIPC1 (GAIP C-terminus-interacting protein) (RGS-GAIP-interacting protein) (RGS19-interacting protein 1) (SemaF cytoplasmic domain-associated protein 1) (SEMCAP-1) (Synectin)	0.0787134	20.1669	3.09526	0.0165879	0.0521613	-3.60387
Q8BNJ6	Neto2	Neuropilin and tolloid-like protein 2 (Brain-specific transmembrane protein containing 2 CUB and 1 LDL-receptor class A domains protein 2)	-0.239636	15.9074	-3.09522	0.0165887	0.0521613	-3.60392
P48036	Anxa5	Annexin A5 (Anchorin CII) (Annexin V) (Annexin-5) (Calphobindin I) (CBP-I) (Endonexin II) (Lipocortin V) (Placental anticoagulant protein 4) (PP4) (Placental anticoagulant protein I) (PAP-I) (Thromboplastin inhibitor) (Vascular anticoagulant-alpha) (VAC-alpha)	-0.11287	21.0928	-3.095	0.0165941	0.0521613	-3.60426
Q8K009	Aldh1l2	Mitochondrial 10-formyltetrahydrofolate dehydrogenase (Mitochondrial 10-FTHFDH) (mtFDH) (EC 1.5.1.6) (Aldehyde dehydrogenase family 1 member L2)	-0.0597356	20.0978	-3.0949	0.0165965	0.0521613	-3.60441
P62751	Rpl23a	60S ribosomal protein L23a	0.0912059	24.7173	3.09486	0.0165973	0.0521613	-3.60446
P57784	Snrpa1	U2 small nuclear ribonucleoprotein A' (U2 snRNP A')	0.18191	19.6374	3.09263	0.0166505	0.052263	-3.60779
Q62481	Vps72	Vacuolar protein sorting-associated protein 72 homolog (Protein YL-1) (Transcription factor-like 1)	0.201682	16.245	3.09258	0.0166517	0.052263	-3.60787
P22935	Crabp2	Cellular retinoic acid-binding protein 2 (Cellular retinoic acid-binding protein II) (CRABP-II)	-0.239959	15.3937	-3.09175	0.0166717	0.052291	-3.60912
Q8C4U3	Sfrp1	Secreted frizzled-related protein 1 (sFRP-1)	0.116195	19.3314	3.08966	0.0167218	0.0524135	-3.61224
Q80TM6	R3hdm2	R3H domain-containing protein 2	-0.117618	15.9146	-3.08703	0.016785	0.0525506	-3.61616
Q99KK7	Dpp3	Dipeptidyl peptidase 3 (EC 3.4.14.4) (Dipeptidyl aminopeptidase III) (Dipeptidyl arylamidase III) (Dipeptidyl peptidase III) (DPP III) (Enkephalinase B)	-0.0646854	23.022	-3.08692	0.0167878	0.0525506	-3.61634
Q8C079	Strip1	Striatin-interacting protein 1 (Protein FAM40A)	0.0700299	19.2854	3.08554	0.016821	0.0526197	-3.61839
Q922K7	Nop2	Probable 28S rRNA (cytosine-C(5))-methyltransferase (EC 2.1.1.-) (Nucleolar protein 1) (Nucleolar protein 2 homolog) (Proliferating-cell nucleolar antigen p120) (Proliferation-associated nucleolar protein p120)	0.122839	17.6689	3.08171	0.016914	0.0528756	-3.62412
Q8CH02	Sugp1	SURP and G-patch domain-containing protein 1 (Splicing factor 4)	0.073851	17.8048	3.08107	0.0169295	0.0528894	-3.62508
P28352	Apex1	DNA-(apurinic or apyrimidinic site) lyase (EC 3.1.-.-) (EC 4.2.99.18) (APEX nuclease) (APEN) (Apurinic-apyrimidinic endonuclease 1) (AP endonuclease 1) (REF-1) (Redox factor-1) [Cleaved into: DNA-(apurinic or apyrimidinic site) lyase, mitochondrial]	0.0758039	23.4368	3.07941	0.0169699	0.0529806	-3.62756
Q6P5C5	Smug1	Single-strand selective monofunctional uracil DNA glycosylase (EC 3.2.2.-)	-0.096229	16.8113	-3.0789	0.0169823	0.0529843	-3.62832
Q9CQV8	Ywhab	14-3-3 protein beta/alpha (Protein kinase C inhibitor protein 1) (KCIP-1) [Cleaved into: 14-3-3 protein beta/alpha, N-terminally processed]	-0.0951845	23.3356	-3.07571	0.0170604	0.0531523	-3.63309
Q91WR3	Ascc2	Activating signal cointegrator 1 complex subunit 2 (ASC-1 complex subunit p100) (Trip4 complex subunit p100)	-0.173135	16.0428	-3.07553	0.017065	0.0531523	-3.63337
P70399	Tp53bp1	TP53-binding protein 1 (53BP1) (p53-binding protein 1) (p53BP1)	0.390078	21.5572	3.07533	0.0170698	0.0531523	-3.63367
Q7TT50	Cdc42bpb	Serine/threonine-protein kinase MRCK beta (EC 2.7.11.1) (CDC42-binding protein kinase beta) (DMPK-like beta) (Myotonic dystrophy kinase-related CDC42-binding kinase beta) (MRCK beta) (Myotonic dystrophy protein kinase-like beta)	-0.0894567	21.0556	-3.07104	0.0171754	0.0534253	-3.64008
Q8CIQ7	Dock3	Dedicator of cytokinesis protein 3 (Modifier of cell adhesion) (Presenilin-binding protein) (PBP)	-0.180035	18.1729	-3.07085	0.0171801	0.0534253	-3.64036
Q8R0J7	Vps37b	Vacuolar protein sorting-associated protein 37B (Vps37B) (ESCRT-I complex subunit VPS37B)	0.0862359	19.9964	3.06995	0.0172023	0.0534594	-3.64171
Q8BTI7	Ankrd52	Serine/threonine-protein phosphatase 6 regulatory ankyrin repeat subunit C (PP6-ARS-C) (Serine/threonine-protein phosphatase 6 regulatory subunit ARS-C)	-0.0950648	16.1148	-3.06933	0.0172179	0.0534725	-3.64264
Q9D1P4	Chordc1	Cysteine and histidine-rich domain-containing protein 1 (CHORD domain-containing protein 1) (CHORD-containing protein 1) (Chp-1) (Protein morgana)	-0.0727918	21.1938	-3.06427	0.0173435	0.0538274	-3.6502
A2AGT5	Ckap5	Cytoskeleton-associated protein 5	-0.070271	23.6172	-3.06204	0.0173993	0.0539652	-3.65354
Q8BYN5	Fsd1l	FSD1-like protein (Coiled-coil domain-containing protein 10) (FSD1 N-terminal-like protein)	-0.0713438	21.6331	-3.0604	0.0174405	0.0540576	-3.656
Q9Z103	Adnp	Activity-dependent neuroprotector homeobox protein (Activity-dependent neuroprotective protein)	0.100784	20.8101	3.05783	0.0175052	0.0541919	-3.65985
Q9WVE8	Pacsin2	Protein kinase C and casein kinase substrate in neurons protein 2 (Syndapin-2) (Syndapin-II)	-0.0801042	19.0827	-3.05777	0.0175067	0.0541919	-3.65994
P35803	Gpm6b	Neuronal membrane glycoprotein M6-b (M6b)	-0.0746573	22.9087	-3.05627	0.0175445	0.0542732	-3.66218
Q8BGB7	Enoph1	Enolase-phosphatase E1 (EC 3.1.3.77) (2,3-diketo-5-methylthio-1-phosphopentane phosphatase) (MASA homolog)	0.119854	20.6995	3.05182	0.0176574	0.0545479	-3.66885
Q07231	Zscan21	Zinc finger and SCAN domain-containing protein 21 (CtFIN51) (Transcription factor RU49) (Zinc finger protein 38) (Zfp-38)	0.166987	15.9118	3.05151	0.0176654	0.0545479	-3.66932
P33175	Kif5a	Kinesin heavy chain isoform 5A (Kinesin heavy chain neuron-specific 1) (Neuronal kinesin heavy chain) (NKHC)	-0.0995516	19.1545	-3.05141	0.0176679	0.0545479	-3.66946
P50295	Nat2	Arylamine N-acetyltransferase 2 (EC 2.3.1.5) (Arylamide acetylase 2) (N-acetyltransferase type 2) (NAT-2)	-0.158537	14.6389	-3.05043	0.0176927	0.054589	-3.67092
P98203	Arvcf	Armadillo repeat protein deleted in velo-cardio-facial syndrome homolog	-0.202722	20.8214	-3.04915	0.0177254	0.0546542	-3.67284
Q8VHH5	Agap3	Arf-GAP with GTPase, ANK repeat and PH domain-containing protein 3 (AGAP-3) (CRAM-associated GTPase) (CRAG) (Centaurin-gamma-3) (Cnt-g3) (MR1-interacting protein) (MRIP-1)	-0.077891	19.7967	-3.04606	0.0178046	0.0548626	-3.67747
P57776	Eef1d	Elongation factor 1-delta (EF-1-delta)	0.0925881	21.66	3.04551	0.0178187	0.0548705	-3.6783
Q99L47	St13	Hsc70-interacting protein (Hip) (Protein FAM10A1) (Protein ST13 homolog)	-0.0741142	23.9326	-3.04391	0.01786	0.0549375	-3.6807
Q8K2X3	Stn1	CST complex subunit STN1 (Alpha-accessory factor of 44 kDa) (AAF-44) (AAF44) (Oligonucleotide/oligosaccharide-binding fold-containing protein 1) (Suppressor of cdc thirteen homolog)	-0.0708085	18.5351	-3.04371	0.017865	0.0549375	-3.68099
P97411	Ica1	Islet cell autoantigen 1 (69 kDa islet cell autoantigen) (ICA69) (Islet cell autoantigen p69) (ICAp69) (p69)	-0.112858	15.8087	-3.04331	0.0178753	0.0549375	-3.68159
Q9CPR8	Nsmce3	Non-structural maintenance of chromosomes element 3 homolog (Non-SMC element 3 homolog) (MAGE-G1 antigen) (Necdin-like protein 2)	-0.104807	16.3752	-3.04007	0.0179591	0.0551591	-3.68645
P28660	Nckap1	Nck-associated protein 1 (NAP 1) (Brain protein H19) (MH19) (Membrane-associated protein HEM-2) (p125Nap1)	-0.0768797	21.946	-3.0394	0.0179764	0.0551766	-3.68745
Q61137	Astn1	Astrotactin-1 (Neuronal migration protein GC14)	0.147162	18.1569	3.03689	0.0180415	0.0553406	-3.6912
Q8BGT1	Flrt3	Leucine-rich repeat transmembrane protein FLRT3 (Fibronectin leucine rich transmembrane protein 3)	1.20227	14.6262	3.0363	0.0180569	0.0553518	-3.69209
Q8CBW3	Abi1	Abl interactor 1 (Abelson interactor 1) (Abi-1) (Ablphilin-1) (Eps8 SH3 domain-binding protein) (Eps8-binding protein) (Spectrin SH3 domain-binding protein 1) (e3B1)	-0.101976	19.6135	-3.03562	0.0180748	0.0553709	-3.69312
Q9WVS8	Mapk7	Mitogen-activated protein kinase 7 (MAP kinase 7) (MAPK 7) (EC 2.7.11.24) (Big MAP kinase 1) (BMK-1) (Extracellular signal-regulated kinase 5) (ERK-5)	0.0896	19.7261	3.03516	0.0180866	0.0553713	-3.6938
Q8K4Z5	Sf3a1	Splicing factor 3A subunit 1 (SF3a120)	0.0956842	22.3566	3.03464	0.0181004	0.0553775	-3.69459
Q9R0P6	Sec11a	Signal peptidase complex catalytic subunit SEC11A (EC 3.4.21.89) (Endopeptidase SP18) (Microsomal signal peptidase 18 kDa subunit) (SPase 18 kDa subunit) (SEC11 homolog A) (SEC11-like protein 1) (SPC18) (Sid 2895)	0.167594	20.8678	3.03319	0.0181383	0.0554579	-3.69676
O88653	Lamtor3	Ragulator complex protein LAMTOR3 (Late endosomal/lysosomal adaptor and MAPK and MTOR activator 3) (MEK-binding partner 1) (Mp1) (Mitogen-activated protein kinase kinase 1-interacting protein 1) (Mitogen-activated protein kinase scaffold protein 1)	-0.208871	16.4425	-3.03221	0.0181638	0.0555	-3.69822
Q9JLV6	Pnkp	Bifunctional polynucleotide phosphatase/kinase (DNA 5'-kinase/3'-phosphatase) (Polynucleotide kinase-3'-phosphatase) [Includes: Polynucleotide 3'-phosphatase (EC 3.1.3.32) (2'(3')-polynucleotidase); Polynucleotide 5'-hydroxyl-kinase (EC 2.7.1.78)]	0.134733	17.789	3.03163	0.018179	0.0555104	-3.69909
Q8K215	Lyrm4	LYR motif-containing protein 4	-0.125375	18.4341	-3.02921	0.0182428	0.0556694	-3.70273
Q9JKF1	Iqgap1	Ras GTPase-activating-like protein IQGAP1	0.0726932	20.3988	3.0277	0.0182826	0.0557549	-3.70499
Q810U3	Nfasc	Neurofascin	0.0730367	21.2352	3.02382	0.0183853	0.056032	-3.7108
P33173	Kif1a	Kinesin-like protein KIF1A (Axonal transporter of synaptic vesicles)	-0.110653	21.721	-3.02318	0.0184023	0.0560476	-3.71176
Q8BLN5	Lss	Lanosterol synthase (EC 5.4.99.7) (2,3-epoxysqualene--lanosterol cyclase) (Oxidosqualene--lanosterol cyclase) (OSC)	-0.0712322	20.1302	-3.02197	0.0184344	0.0561093	-3.71357
O35098	Dpysl4	Dihydropyrimidinase-related protein 4 (DRP-4) (Collapsin response mediator protein 3) (CRMP-3) (UNC33-like phosphoprotein 4) (ULIP-4)	0.143909	23.4401	3.02093	0.0184622	0.0561312	-3.71513
Q78JW9	Ubfd1	Ubiquitin domain-containing protein UBFD1	0.105305	21.1198	3.02079	0.018466	0.0561312	-3.71535
Q9WUM4	Coro1c	Coronin-1C (Coronin-3)	0.0707976	23.0019	3.02027	0.0184798	0.0561312	-3.71612
P62317	Snrpd2	Small nuclear ribonucleoprotein Sm D2 (Sm-D2) (snRNP core protein D2)	0.0831498	22.0468	3.01977	0.018493	0.0561312	-3.71686
Q9CR57	Rpl14	60S ribosomal protein L14	0.0713791	23.7069	3.01925	0.0185069	0.0561312	-3.71765
Q7JJ13	Brd2	Bromodomain-containing protein 2 (Female sterile homeotic-related protein 1) (Fsrg-1) (Protein RING3)	0.145779	17.8361	3.01904	0.0185127	0.0561312	-3.71797
Q9QYB1	Clic4	Chloride intracellular channel protein 4 (mc3s5/mtCLIC)	0.076316	21.66	3.01827	0.0185332	0.0561573	-3.71912
Q9JJY3	Smpd3	Sphingomyelin phosphodiesterase 3 (EC 3.1.4.12) (Neutral sphingomyelinase 2) (nSMase-2) (nSMase2) (Neutral sphingomyelinase II)	-0.058936	19.7227	-3.01757	0.0185519	0.056178	-3.72017
Q9CYU6	Dph7	Diphthine methyltransferase (EC 3.1.1.97) (Diphthamide biosynthesis protein 7) (DPH7) (WD repeat-containing protein 85)	0.081022	18.1818	3.0168	0.0185726	0.0562048	-3.72132
Q8VE33	Gdap1l1	Ganglioside-induced differentiation-associated protein 1-like 1 (GDAP1-L1)	-0.0919183	21.7707	-3.01513	0.0186174	0.0563043	-3.72382
Q91VZ6	Smap1	Stromal membrane-associated protein 1	-0.138789	21.2642	-3.01379	0.0186537	0.0563781	-3.72585
Q9DBS5	Klc4	Kinesin light chain 4 (KLC 4) (Kinesin-like protein 8)	0.0852531	19.9154	3.0101	0.0187533	0.056643	-3.73137
Q8BGQ1	Vipas39	Spermatogenesis-defective protein 39 homolog (hSPE-39) (VPS33B-interacting protein in apical-basolateral polarity regulator) (VPS33B-interacting protein in polarity and apical restriction)	-0.0923425	19.2544	-3.00652	0.0188506	0.0569005	-3.73674
Q8K2C9	Hacd3	Very-long-chain (3R)-3-hydroxyacyl-CoA dehydratase 3 (EC 4.2.1.134) (3-hydroxyacyl-CoA dehydratase 3) (HACD3) (Butyrate-induced protein 1) (B-ind1) (Protein-tyrosine phosphatase-like A domain-containing protein 1)	-0.103519	21.1516	-3.00239	0.0189637	0.0572055	-3.74295
Q9WVQ1	Magi2	Membrane-associated guanylate kinase, WW and PDZ domain-containing protein 2 (Activin receptor-interacting protein 1) (Acvrip1) (Atrophin-1-interacting protein 1) (AIP-1) (Membrane-associated guanylate kinase inverted 2) (MAGI-2)	0.074422	18.3963	3.00193	0.0189762	0.0572066	-3.74363
Q8VDJ3	Hdlbp	Vigilin (High density lipoprotein-binding protein) (HDL-binding protein)	0.0801475	21.6653	3.0004	0.0190184	0.0572973	-3.74593
Q91VI7	Rnh1	Ribonuclease inhibitor (Ribonuclease/angiogenin inhibitor 1)	0.0894409	21.308	2.99659	0.0191234	0.0575752	-3.75164
Q8K135	Kiaa0319l	Dyslexia-associated protein KIAA0319-like protein (Adeno-associated virus receptor) (AAVR)	-0.214605	14.7193	-2.99618	0.019135	0.0575752	-3.75227
Q61772	Epha7	Ephrin type-A receptor 7 (EC 2.7.10.1) (Developmental kinase 1) (mDK-1) (EPH homology kinase 3) (EHK-3) (Embryonic brain kinase) (EBK)	-0.0917728	15.464	-2.99401	0.019195	0.0577191	-3.75552
Q91WG4	Elp2	Elongator complex protein 2 (ELP2) (STAT3-interacting protein 1) (StIP1)	-0.0927672	19.8381	-2.99064	0.019289	0.057965	-3.76058
P26450	Pik3r1	Phosphatidylinositol 3-kinase regulatory subunit alpha (PI3-kinase regulatory subunit alpha) (PI3K regulatory subunit alpha) (PtdIns-3-kinase regulatory subunit alpha) (Phosphatidylinositol 3-kinase 85 kDa regulatory subunit alpha) (PI3-kinase subunit p85-alpha) (PtdIns-3-kinase regulatory subunit p85-alpha)	-0.0965174	18.2854	-2.98627	0.0194116	0.0582949	-3.76715
Q8BHG1	Nrdc	Nardilysin (EC 3.4.24.61) (N-arginine dibasic convertase) (NRD convertase) (NRD-C) (Nardilysin convertase)	0.0830163	22.2439	2.98584	0.0194234	0.0582949	-3.76778
Q9QXL1	Kif21b	Kinesin-like protein KIF21B (Kinesin-like protein KIF6)	-0.07162	23.0783	-2.98422	0.0194693	0.0583955	-3.77022
Q7TQK4	Exosc3	Exosome complex component RRP40 (EC 3.1.13.-) (Exosome component 3) (Ribosomal RNA-processing protein 40)	-0.172591	17.6544	-2.98342	0.0194918	0.058426	-3.77142
P58871	Tnks1bp1	182 kDa tankyrase-1-binding protein	-0.0757166	18.4822	-2.97992	0.0195908	0.0586457	-3.77667
Q62203	Sf3a2	Splicing factor 3A subunit 2 (SF3a66) (Spliceosome-associated protein 62) (SAP 62)	0.145681	18.7931	2.97986	0.0195927	0.0586457	-3.77677
Q8BMF4	Dlat	Dihydrolipoyllysine-residue acetyltransferase component of pyruvate dehydrogenase complex, mitochondrial (EC 2.3.1.12) (Dihydrolipoamide acetyltransferase component of pyruvate dehydrogenase complex) (Pyruvate dehydrogenase complex component E2) (PDC-E2) (PDCE2)	-0.104196	22.3593	-2.97897	0.0196177	0.0586457	-3.7781
Q9R0I7	Ylpm1	YLP motif-containing protein 1 (Nuclear protein ZAP3)	0.123392	19.9349	2.97853	0.0196303	0.0586457	-3.77876
O89079	Cope	Coatomer subunit epsilon (Epsilon-coat protein) (Epsilon-COP)	-0.0690362	21.4129	-2.97834	0.0196359	0.0586457	-3.77906
P83940	Eloc	Elongin-C (EloC) (Elongin 15 kDa subunit) (RNA polymerase II transcription factor SIII subunit C) (SIII p15) (Stromal membrane-associated protein SMAP1B homolog) (Transcription elongation factor B polypeptide 1)	-0.216062	21.0078	-2.97821	0.0196394	0.0586457	-3.77924
P83917	Cbx1	Chromobox protein homolog 1 (Heterochromatin protein 1 homolog beta) (HP1 beta) (Heterochromatin protein p25) (M31) (Modifier 1 protein)	0.131862	20.7763	2.97573	0.0197102	0.05882	-3.78297
S4R1M9	Osbpl10	Oxysterol-binding protein-related protein 10 (ORP-10) (OSBP-related protein 10)	-0.316158	13.8332	-2.97507	0.0197292	0.0588394	-3.78397
Q9EQ80	Nif3l1	NIF3-like protein 1	-0.066398	21.1329	-2.97417	0.0197549	0.058879	-3.78532
P62309	Snrpg	Small nuclear ribonucleoprotein G (snRNP-G) (Sm protein G) (Sm-G) (SmG)	0.0831598	21.4728	2.97288	0.0197919	0.0589447	-3.78726
Q9CXK9	Rbm33	RNA-binding protein 33 (Proline-rich protein 8) (RNA-binding motif protein 33)	0.142799	17.8595	2.97253	0.0198018	0.0589447	-3.78778
Q8BIL5	Hook1	Protein Hook homolog 1 (mHK1)	-0.0884498	18.0396	-2.9691	0.0199008	0.0592019	-3.79294
Q7TPD3	Robo2	Roundabout homolog 2	-0.20637	20.3717	-2.96857	0.0199158	0.0592095	-3.79372
Q60597	Ogdh	2-oxoglutarate dehydrogenase, mitochondrial (EC 1.2.4.2) (2-oxoglutarate dehydrogenase complex component E1) (OGDC-E1) (Alpha-ketoglutarate dehydrogenase)	-0.0582316	22.1436	-2.96772	0.0199406	0.059246	-3.79501
Q3U308	Ctu2	Cytoplasmic tRNA 2-thiolation protein 2	-0.132078	15.8992	-2.96603	0.0199894	0.0593536	-3.79754
A2AR02	Ppig	Peptidyl-prolyl cis-trans isomerase G (PPIase G) (Peptidyl-prolyl isomerase G) (EC 5.2.1.8) (Cyclophilin G) (Rotamase G)	0.101017	17.2681	2.96358	0.0200608	0.0595283	-3.80123
P59235	Nup43	Nucleoporin Nup43 (Nup107-160 subcomplex subunit Nup43)	0.176936	16.9702	2.96264	0.020088	0.0595717	-3.80264
Q61171	Prdx2	Peroxiredoxin-2 (EC 1.11.1.15) (Thiol-specific antioxidant protein) (TSA) (Thioredoxin peroxidase 1) (Thioredoxin-dependent peroxide reductase 1)	0.0777295	26.1724	2.96172	0.020115	0.0596145	-3.80403
Q9D8S4	Rexo2	Oligoribonuclease, mitochondrial (EC 3.1.-.-) (RNA exonuclease 2 homolog) (Small fragment nuclease)	0.196709	18.1922	2.95882	0.0201998	0.0598277	-3.80839
Q9JJU8	Sh3bgrl	SH3 domain-binding glutamic acid-rich-like protein	0.20519	23.1061	2.95839	0.0202122	0.0598277	-3.80902
Q62351	Tfrc	Transferrin receptor protein 1 (TR) (TfR) (TfR1) (Trfr) (CD antigen CD71)	-0.0794544	20.7422	-2.9555	0.0202973	0.0600419	-3.81337
O88487	Dync1i2	Cytoplasmic dynein 1 intermediate chain 2 (Cytoplasmic dynein intermediate chain 2) (Dynein intermediate chain 2, cytosolic) (DH IC-2)	0.13472	22.8053	2.95473	0.02032	0.0600715	-3.81453
Q8BP92	Rcn2	Reticulocalbin-2 (Taipoxin-associated calcium-binding protein 49) (TCBP-49)	0.19298	20.8482	2.95266	0.0203812	0.0602148	-3.81764
Q60668	Hnrnpd	Heterogeneous nuclear ribonucleoprotein D0 (hnRNP D0) (AU-rich element RNA-binding protein 1)	0.0763982	24.8262	2.95149	0.0204158	0.0602796	-3.8194
Q80Z38	Shank2	SH3 and multiple ankyrin repeat domains protein 2 (Shank2) (Cortactin-binding protein 1) (CortBP1)	-0.0974651	18.0145	-2.95019	0.0204545	0.0603559	-3.82136
Q6R891	Ppp1r9b	Neurabin-2 (Neurabin-II) (Protein phosphatase 1 regulatory subunit 9B) (Spinophilin)	0.0608087	22.0678	2.94935	0.0204793	0.0603917	-3.82261
Q3UQN2	Fcho2	F-BAR domain only protein 2	0.143792	18.0439	2.94814	0.0205154	0.0604605	-3.82444
Q64336	Tbr1	T-box brain protein 1 (T-brain-1) (TBR-1) (TES-56)	-0.0917959	21.1726	-2.94445	0.0206257	0.0607337	-3.82999
Q9DC61	Pmpca	Mitochondrial-processing peptidase subunit alpha (Alpha-MPP) (P-55)	-0.076302	20.2269	-2.94405	0.0206377	0.0607337	-3.83059
Q8K1N1	Pnpla8	Calcium-independent phospholipase A2-gamma (EC 3.1.1.5) (Intracellular membrane-associated calcium-independent phospholipase A2 gamma) (iPLA2-gamma) (Patatin-like phospholipase domain-containing protein 8)	-0.113846	18.3789	-2.94375	0.0206466	0.0607337	-3.83103
Q8R3I3	Cog6	Conserved oligomeric Golgi complex subunit 6 (COG complex subunit 6) (Component of oligomeric Golgi complex 6)	-0.0653969	18.4273	-2.94267	0.0206792	0.0607916	-3.83266
P70288	Hdac2	Histone deacetylase 2 (HD2) (EC 3.5.1.98) (YY1 transcription factor-binding protein)	0.115004	22.3344	2.94178	0.0207061	0.060819	-3.83401
P35585	Ap1m1	AP-1 complex subunit mu-1 (AP-mu chain family member mu1A) (Adaptor protein complex AP-1 subunit mu-1) (Adaptor-related protein complex 1 subunit mu-1) (Clathrin assembly protein complex 1 mu-1 medium chain 1) (Clathrin coat assembly protein AP47) (Clathrin coat-associated protein AP47) (Golgi adaptor HA1/AP1 adaptin mu-1 subunit) (Mu-adaptin 1) (Mu1A-adaptin)	-0.0832758	22.204	-2.94151	0.0207142	0.060819	-3.83441
O55128	Sap18	Histone deacetylase complex subunit SAP18 (18 kDa Sin3-associated polypeptide) (Sin3-associated polypeptide p18)	0.0755548	19.23	2.93864	0.0208006	0.0610348	-3.83872
P83093	Stim2	Stromal interaction molecule 2	0.0879351	17.4619	2.93817	0.0208149	0.0610389	-3.83943
Q8BK63	Csnk1a1	Casein kinase I isoform alpha (CKI-alpha) (EC 2.7.11.1) (CK1)	0.0784472	20.9379	2.93773	0.0208282	0.0610402	-3.84009
Q8BL86	Mblac2	Metallo-beta-lactamase domain-containing protein 2 (EC 3.-.-.-)	-0.130514	17.9133	-2.93431	0.020932	0.0612875	-3.84524
Q811U4	Mfn1	Mitofusin-1 (EC 3.6.5.-) (Transmembrane GTPase MFN1)	0.174168	17.6679	2.93395	0.0209431	0.0612875	-3.84579
Q99N93	Mrpl16	39S ribosomal protein L16, mitochondrial (L16mt) (MRP-L16)	0.16145	15.3077	2.93367	0.0209514	0.0612875	-3.8462
Q91XV3	Basp1	Brain acid soluble protein 1 (22 kDa neuronal tissue-enriched acidic protein) (Neuronal axonal membrane protein NAP-22)	-0.38839	21.6733	-2.93281	0.0209778	0.0613266	-3.8475
Q99MR8	Mccc1	Methylcrotonoyl-CoA carboxylase subunit alpha, mitochondrial (MCCase subunit alpha) (EC 6.4.1.4) (3-methylcrotonyl-CoA carboxylase 1) (3-methylcrotonyl-CoA carboxylase biotin-containing subunit) (3-methylcrotonyl-CoA:carbon dioxide ligase subunit alpha)	0.105106	19.7015	2.9289	0.0210976	0.0616388	-3.85339
Q60520	Sin3a	Paired amphipathic helix protein Sin3a (Histone deacetylase complex subunit Sin3a) (Transcriptional corepressor Sin3a)	0.0863859	20.6702	2.92744	0.0211423	0.0617313	-3.85558
Q60823	Akt2	RAC-beta serine/threonine-protein kinase (EC 2.7.11.1) (Protein kinase Akt-2) (Protein kinase B beta) (PKB beta) (RAC-PK-beta)	-0.0777674	17.16	-2.92617	0.0211816	0.0618079	-3.8575
Q61335	Bcap31	B-cell receptor-associated protein 31 (BCR-associated protein 31) (Bap31) (p28)	0.0607482	21.7773	2.92478	0.0212244	0.0618948	-3.85959
B2RQC6	Cad	CAD protein [Includes: Glutamine-dependent carbamoyl-phosphate synthase (EC 6.3.5.5); Aspartate carbamoyltransferase (EC 2.1.3.2); Dihydroorotase (EC 3.5.2.3)]	0.061406	23.4188	2.92232	0.0213003	0.0620778	-3.86328
Q3UH66	Wnk2	Serine/threonine-protein kinase WNK2 (EC 2.7.11.1) (Protein kinase lysine-deficient 2) (Protein kinase with no lysine 2)	-0.103804	20.3982	-2.91486	0.021533	0.0627172	-3.87451
Q62048	Pea15	Astrocytic phosphoprotein PEA-15 (15 kDa phosphoprotein enriched in astrocytes)	-0.289509	17.5141	-2.91348	0.0215764	0.0628052	-3.87659
P17141	Zfp37	Zinc finger protein 37 (Zfp-37) (Male germ cell-specific zinc finger protein)	-0.132248	17.4712	-2.91077	0.0216617	0.0630147	-3.88067
P53810	Pitpna	Phosphatidylinositol transfer protein alpha isoform (PI-TP-alpha) (PtdIns transfer protein alpha) (PtdInsTP alpha)	-0.0564852	22.4864	-2.90979	0.0216929	0.0630665	-3.88215
Q01853	Vcp	Transitional endoplasmic reticulum ATPase (TER ATPase) (EC 3.6.4.6) (15S Mg(2+)-ATPase p97 subunit) (Valosin-containing protein) (VCP)	0.0574188	26.002	2.90637	0.021801	0.0633421	-3.88729
Q9DCN2	Cyb5r3	NADH-cytochrome b5 reductase 3 (B5R) (Cytochrome b5 reductase) (EC 1.6.2.2) (Diaphorase-1) [Cleaved into: NADH-cytochrome b5 reductase 3 membrane-bound form; NADH-cytochrome b5 reductase 3 soluble form]	0.0749776	22.8195	2.90575	0.0218207	0.0633525	-3.88822
Q6IR34	Gpsm1	G-protein-signaling modulator 1 (Activator of G-protein signaling 3)	-0.0585409	22.4293	-2.90542	0.0218314	0.0633525	-3.88873
Q8BNV1	Trmt2a	tRNA (uracil-5-)-methyltransferase homolog A (EC 2.1.1.-) (HpaII tiny fragments locus 9c protein)	0.0947799	17.7104	2.90045	0.02199	0.0637736	-3.89621
P05622	Pdgfrb	Platelet-derived growth factor receptor beta (PDGF-R-beta) (PDGFR-beta) (EC 2.7.10.1) (Beta platelet-derived growth factor receptor) (Beta-type platelet-derived growth factor receptor) (CD140 antigen-like family member B) (Platelet-derived growth factor receptor 1) (PDGFR-1) (CD antigen CD140b)	-0.16619	14.5455	-2.89909	0.0220339	0.0638617	-3.89827
Q8R2U0	Seh1l	Nucleoporin SEH1 (GATOR complex protein SEH1) (Nup107-160 subcomplex subunit SEH1)	-0.0850022	18.3231	-2.89717	0.0220954	0.0639875	-3.90115
Q3UTJ2	Sorbs2	Sorbin and SH3 domain-containing protein 2 (Arg-binding protein 2) (ArgBP2) (Arg/Abl-interacting protein 2)	0.134432	19.0984	2.8969	0.0221043	0.0639875	-3.90156
Q6P5E6	Gga2	ADP-ribosylation factor-binding protein GGA2 (Gamma-adaptin-related protein 2) (Golgi-localized, gamma ear-containing, ARF-binding protein 2)	-0.116136	16.1752	-2.89632	0.0221229	0.0640022	-3.90243
P99027	Rplp2	60S acidic ribosomal protein P2	-0.200703	21.743	-2.89491	0.0221685	0.0640949	-3.90456
Q99N96	Mrpl1	39S ribosomal protein L1, mitochondrial (L1mt) (MRP-L1)	0.107601	18.5684	2.89406	0.022196	0.0641352	-3.90584
Q6P9R2	Oxsr1	Serine/threonine-protein kinase OSR1 (EC 2.7.11.1) (Oxidative stress-responsive 1 protein)	-0.0819239	20.7582	-2.89297	0.0222314	0.0641983	-3.90748
Q9D7A6	Srp19	Signal recognition particle 19 kDa protein (SRP19)	-0.0961281	17.0866	-2.89127	0.0222864	0.064318	-3.91004
Q8BP27	Sfr1	Swi5-dependent recombination DNA repair protein 1 homolog (Meiosis protein 5 homolog)	0.109704	19.8408	2.88895	0.022362	0.0644615	-3.91353
Q9R226	Khdrbs3	KH domain-containing, RNA-binding, signal transduction-associated protein 3 (RNA-binding protein Etoile) (Sam68-like mammalian protein 2) (SLM-2)	0.242198	19.4884	2.88891	0.0223634	0.0644615	-3.9136
Q8R3G1	Ppp1r8	Nuclear inhibitor of protein phosphatase 1 (NIPP-1) (Protein phosphatase 1 regulatory inhibitor subunit 8)	0.097934	19.9991	2.88842	0.0223792	0.064468	-3.91433
Q8BLF1	Nceh1	Neutral cholesterol ester hydrolase 1 (NCEH) (EC 3.1.1.-) (Arylacetamide deacetylase-like 1) (Chlorpyrifos oxon-binding protein) (CPO-BP)	0.17605	16.0657	2.88787	0.0223973	0.0644807	-3.91516
P52623	Uck1	Uridine-cytidine kinase 1 (UCK 1) (EC 2.7.1.48) (Cytidine monophosphokinase 1) (Uridine monophosphokinase 1)	-0.121784	17.0538	-2.8853	0.0224815	0.0646839	-3.91904
Q8K0S0	Phyhip	Phytanoyl-CoA hydroxylase-interacting protein (Phytanoyl-CoA hydroxylase-associated protein 1) (PAHX-AP1) (PAHXAP1)	0.542318	15.2342	2.88336	0.0225451	0.0648008	-3.92195
P70388	Rad50	DNA repair protein RAD50 (mRad50) (EC 3.6.-.-)	0.0792712	19.3018	2.88283	0.0225627	0.0648008	-3.92276
Q99KV1	Dnajb11	DnaJ homolog subfamily B member 11 (APOBEC1-binding protein 2) (ABBP-2) (ER-associated DNAJ) (ER-associated Hsp40 co-chaperone) (Endoplasmic reticulum DNA J domain-containing protein 3) (ER-resident protein ERdj3) (ERdj3) (ERj3p)	0.0610225	21.1368	2.88259	0.0225707	0.0648008	-3.92313
Q9WTL7	Lypla2	Acyl-protein thioesterase 2 (APT-2) (EC 3.1.2.-) (Lysophospholipase 2) (Lysophospholipase II) (LPL-II) (LysoPLA II) (mLyso II)	0.0830103	22.3785	2.8824	0.0225769	0.0648008	-3.92341
A2A690	Tanc2	Protein TANC2 (Tetratricopeptide repeat, ankyrin repeat and coiled-coil domain-containing protein 2)	-0.13604	17.5523	-2.88113	0.0226187	0.0648814	-3.92532
Q9JKP7	Pole3	DNA polymerase epsilon subunit 3 (EC 2.7.7.7) (DNA polymerase II subunit 3) (DNA polymerase epsilon subunit p17) (NF-YB-like protein) (YB-like protein 1) (YBL1)	-0.0736848	15.4654	-2.87992	0.0226586	0.0649566	-3.92714
Q8K0C9	Gmds	GDP-mannose 4,6 dehydratase (EC 4.2.1.47) (GDP-D-mannose dehydratase) (GMD)	-0.080276	19.7895	-2.87893	0.0226917	0.0650119	-3.92864
Q9D125	Mrps25	28S ribosomal protein S25, mitochondrial (MRP-S25) (S25mt)	0.0867345	18.8117	2.87645	0.0227739	0.065208	-3.93238
Q09143	Slc7a1	High affinity cationic amino acid transporter 1 (CAT-1) (CAT1) (Ecotropic retroviral leukemia receptor) (Ecotropic retrovirus receptor) (ERR) (Solute carrier family 7 member 1) (System Y+ basic amino acid transporter)	-0.0811581	17.7604	-2.87525	0.0228136	0.065264	-3.93417
P11103	Parp1	Poly [ADP-ribose] polymerase 1 (PARP-1) (EC 2.4.2.30) (ADP-ribosyltransferase diphtheria toxin-like 1) (ARTD1) (DNA ADP-ribosyltransferase PARP1) (EC 2.4.2.-) (NAD(+) ADP-ribosyltransferase 1) (ADPRT 1) (Poly[ADP-ribose] synthase 1) (msPARP) (Protein poly-ADP-ribosyltransferase PARP1) (EC 2.4.2.-)	0.0799146	23.4252	2.87503	0.022821	0.065264	-3.93451
Q99KR7	Ppif	Peptidyl-prolyl cis-trans isomerase F, mitochondrial (PPIase F) (EC 5.2.1.8) (Cyclophilin D) (CyP-D) (CypD) (Cyclophilin F) (Rotamase F)	0.256513	18.213	2.87356	0.0228702	0.065319	-3.93673
E9PY46	Ift140	Intraflagellar transport protein 140 homolog (WD and tetratricopeptide repeats protein 2)	0.154422	17.9014	2.87336	0.0228769	0.065319	-3.93703
Q8JZS9	Mrpl48	39S ribosomal protein L48, mitochondrial (L48mt) (MRP-L48)	-0.0839819	18.3422	-2.87322	0.0228817	0.065319	-3.93725
Q9CWU9	Nup37	Nucleoporin Nup37 (Nup107-160 subcomplex subunit Nup37)	0.143608	18.7573	2.87	0.0229895	0.0655872	-3.9421
Q9CZ15	Gins1	DNA replication complex GINS protein PSF1 (GINS complex subunit 1)	0.0870188	16.3302	2.86843	0.0230422	0.0656979	-3.94446
Q61214	Dyrk1a	Dual specificity tyrosine-phosphorylation-regulated kinase 1A (EC 2.7.12.1) (Dual specificity YAK1-related kinase) (MP86) (Protein kinase minibrain homolog) (MNBH)	-0.103336	19.0864	-2.86366	0.0232036	0.0661183	-3.95166
Q8CD92	Ttc27	Tetratricopeptide repeat protein 27 (TPR repeat protein 27)	-0.178069	16.9931	-2.86303	0.0232248	0.0661391	-3.9526
Q9WTS5	Tenm2	Teneurin-2 (Ten-2) (Protein Odd Oz/ten-m homolog 2) (Tenascin-M2) (Ten-m2) (Teneurin transmembrane protein 2) [Cleaved into: Ten-2, soluble form; Ten-2 intracellular domain (Ten-2 ICD)]	0.128852	19.7301	2.86232	0.0232488	0.0661676	-3.95367
Q8VE88	Fam114a2	Protein FAM114A2	0.0829125	19.8662	2.8598	0.0233347	0.0663721	-3.95747
P14094	Atp1b1	Sodium/potassium-transporting ATPase subunit beta-1 (Sodium/potassium-dependent ATPase subunit beta-1)	-0.103679	21.8383	-2.85877	0.02337	0.0664327	-3.95903
Q80U58	Pum2	Pumilio homolog 2	0.104209	19.6159	2.8578	0.023403	0.0664865	-3.96048
Q80XU3	Nucks1	Nuclear ubiquitous casein and cyclin-dependent kinase substrate 1 (JC7)	-0.333417	19.5852	-2.85574	0.0234738	0.0666476	-3.9636
O88892	Serf1	Small EDRK-rich factor 1 (Protein 4F5) (m4F5)	0.173017	17.0915	2.85422	0.023526	0.0667557	-3.96589
Q9WVQ5	Apip	Methylthioribulose-1-phosphate dehydratase (MTRu-1-P dehydratase) (EC 4.2.1.109) (APAF1-interacting protein) (Monocyte/macrophage protein 19)	0.0795976	20.7802	2.85347	0.023552	0.0667894	-3.96703
P36552	Cpox	Oxygen-dependent coproporphyrinogen-III oxidase, mitochondrial (COX) (Coprogen oxidase) (Coproporphyrinogenase) (EC 1.3.3.3)	0.0793337	17.4136	2.85264	0.0235805	0.0668119	-3.96828
Q8R3S6	Exoc1	Exocyst complex component 1 (Exocyst complex component Sec3)	-0.0855782	21.1567	-2.85242	0.0235881	0.0668119	-3.96861
Q8C145	Slc39a6	Zinc transporter ZIP6 (Endoplasmic reticulum membrane-linked protein) (Ermelin) (Solute carrier family 39 member 6) (Zrt- and Irt-like protein 6) (ZIP-6)	0.184245	17.5464	2.85169	0.0236133	0.0668261	-3.96971
Q91YJ3	Thyn1	Thymocyte nuclear protein 1 (Thymocyte protein Thy28) (mThy28)	0.108035	20.7815	2.85145	0.0236214	0.0668261	-3.97006
Q80XP9	Wnk3	Serine/threonine-protein kinase WNK3 (EC 2.7.11.1) (Protein kinase lysine-deficient 3) (Protein kinase with no lysine 3)	-0.0896496	15.9993	-2.8501	0.0236684	0.0668901	-3.97211
Q8K021	Scamp1	Secretory carrier-associated membrane protein 1 (Secretory carrier membrane protein 1)	0.105377	20.7017	2.84998	0.0236723	0.0668901	-3.97228
P61406	Smg6	Telomerase-binding protein EST1A (EC 3.1.-.-) (EST1-like protein A) (Ever shorter telomeres 1A) (Smg-6 homolog) (Telomerase subunit EST1A)	-0.16251	15.6224	-2.84868	0.0237175	0.0669511	-3.97424
Q8BH79	Ano10	Anoctamin-10 (Transmembrane protein 16K)	-0.106185	17.0146	-2.84822	0.0237333	0.0669511	-3.97493
P70297	Stam	Signal transducing adapter molecule 1 (STAM-1)	-0.0748497	20.7821	-2.84814	0.0237363	0.0669511	-3.97506
Q922H2	Pdk3	[Pyruvate dehydrogenase (acetyl-transferring)] kinase isozyme 3, mitochondrial (EC 2.7.11.2) (Pyruvate dehydrogenase kinase isoform 3)	-0.137267	17.2194	-2.84611	0.0238069	0.0670794	-3.97812
Q8K2T4	Uqcc3	Ubiquinol-cytochrome-c reductase complex assembly factor 3	0.223017	17.9731	2.84521	0.0238384	0.0670794	-3.97948
Q6A068	Cdc5l	Cell division cycle 5-like protein (Cdc5-like protein)	0.0624845	21.7747	2.84512	0.0238414	0.0670794	-3.97962
Q3UUI3	Them4	Acyl-coenzyme A thioesterase THEM4 (Acyl-CoA thioesterase THEM4) (EC 3.1.2.2) (Carboxyl-terminal modulator protein) (Thioesterase superfamily member 4)	-0.164967	18.2716	-2.84501	0.0238453	0.0670794	-3.97979
O35643	Ap1b1	AP-1 complex subunit beta-1 (Adaptor protein complex AP-1 subunit beta-1) (Adaptor-related protein complex 1 subunit beta-1) (Beta-1-adaptin) (Beta-adaptin 1) (Clathrin assembly protein complex 1 beta large chain) (Golgi adaptor HA1/AP1 adaptin beta subunit)	-0.0805699	21.4705	-2.8448	0.0238527	0.0670794	-3.9801
Q7M6Y2	Sox11	Transcription factor SOX-11	0.0696136	18.1207	2.84414	0.0238756	0.0671039	-3.98109
Q6H1V1	Best3	Bestrophin-3 (Vitelliform macular dystrophy 2-like protein 3)	0.182821	18.9795	2.84352	0.0238974	0.0671254	-3.98203
Q8C3X2	Ccdc90b	Coiled-coil domain-containing protein 90B, mitochondrial	-0.0664733	18.5387	-2.841	0.0239856	0.0672366	-3.98583
O88622	Parg	Poly(ADP-ribose) glycohydrolase (EC 3.2.1.143)	0.138024	17.616	2.84078	0.0239934	0.0672366	-3.98616
Q61062	Dvl3	Segment polarity protein dishevelled homolog DVL-3 (Dishevelled-3) (DSH homolog 3)	0.149912	16.8556	2.84072	0.0239955	0.0672366	-3.98626
Q8BTS4	Nup54	Nuclear pore complex protein Nup54 (54 kDa nucleoporin) (Nucleoporin Nup54)	-0.0633071	20.7077	-2.84033	0.0240092	0.0672366	-3.98684
Q8R3N6	Thoc1	THO complex subunit 1 (Tho1) (Nuclear matrix protein p84)	0.201528	17.2316	2.8398	0.0240278	0.0672366	-3.98764
Q3UA37	Qrich1	Glutamine-rich protein 1	0.0829984	18.8257	2.8398	0.0240278	0.0672366	-3.98764
O88665	Brd7	Bromodomain-containing protein 7 (75 kDa bromodomain protein)	0.523962	16.6657	2.83955	0.0240364	0.0672366	-3.98801
Q9D6M3	Slc25a22	Mitochondrial glutamate carrier 1 (GC-1) (Glutamate/H(+) symporter 1) (Solute carrier family 25 member 22)	0.139674	19.7668	2.83591	0.0241651	0.0675567	-3.99351
P70268	Pkn1	Serine/threonine-protein kinase N1 (EC 2.7.11.13) (Protein kinase C-like 1) (Protein kinase C-like PKN) (Protein-kinase C-related kinase 1) (Serine-threonine protein kinase N)	0.0612155	20.0404	2.82912	0.0244065	0.0681911	-4.00375
O70503	Hsd17b12	Very-long-chain 3-oxoacyl-CoA reductase (EC 1.1.1.330) (17-beta-hydroxysteroid dehydrogenase 12) (17-beta-HSD 12) (3-ketoacyl-CoA reductase) (KAR) (Estradiol 17-beta-dehydrogenase 12) (EC 1.1.1.62) (KIK-I)	0.0996413	21.2928	2.82765	0.0244591	0.068298	-4.00597
Q5M8N4	Sdr39u1	Epimerase family protein SDR39U1 (EC 1.1.1.-) (Short-chain dehydrogenase/reductase family 39U member 1)	0.196766	15.9267	2.82659	0.0244974	0.0683646	-4.00758
Q8BG40	Katnb1	Katanin p80 WD40 repeat-containing subunit B1 (Katanin p80 subunit B1) (p80 katanin)	-0.0781178	19.2446	-2.82584	0.0245244	0.0683876	-4.00871
P11881	Itpr1	Inositol 1,4,5-trisphosphate receptor type 1 (IP3 receptor isoform 1) (IP3R 1) (InsP3R1) (Inositol 1,4,5-trisphosphate-binding protein P400) (Protein PCD-6) (Purkinje cell protein 1) (Type 1 inositol 1,4,5-trisphosphate receptor) (Type 1 InsP3 receptor)	-0.228276	19.7147	-2.82555	0.0245346	0.0683876	-4.00914
P62071	Rras2	Ras-related protein R-Ras2	-0.155356	19.0665	-2.8249	0.0245581	0.0684129	-4.01013
Q8CGI1	Fam193a	Protein FAM193A	-0.124805	15.369	-2.82383	0.0245965	0.068461	-4.01173
Q5PR69	Crad	Cancer-related regulator of actin dynamics	0.0552434	21.2608	2.82362	0.0246043	0.068461	-4.01206
P62259	Ywhae	14-3-3 protein epsilon (14-3-3E)	-0.0852743	26.5674	-2.82248	0.0246453	0.0685347	-4.01377
Q8K296	Mtmr3	Myotubularin-related protein 3 (EC 3.1.3.48) (Phosphatidylinositol-3,5-bisphosphate 3-phosphatase) (EC 3.1.3.95) (Phosphatidylinositol-3-phosphate phosphatase) (EC 3.1.3.64)	0.0889758	18.0579	2.82188	0.0246668	0.0685543	-4.01467
Q9D2R6	Coa3	Cytochrome c oxidase assembly factor 3 homolog, mitochondrial (Coiled-coil domain-containing protein 56)	-0.117993	18.0198	-2.8209	0.0247024	0.0686129	-4.01616
Q6A065	Cep170	Centrosomal protein of 170 kDa (Cep170)	0.0580192	23.6854	2.81933	0.0247593	0.0687306	-4.01852
Q920R0	Als2	Alsin (Amyotrophic lateral sclerosis 2 protein homolog)	0.140145	15.8318	2.81791	0.024811	0.0688338	-4.02067
O35654	Pold2	DNA polymerase delta subunit 2 (DNA polymerase delta subunit p50)	-0.213061	17.8011	-2.81611	0.0248766	0.0689753	-4.02339
Q9CZ13	Uqcrc1	Cytochrome b-c1 complex subunit 1, mitochondrial (Complex III subunit 1) (Core protein I) (Ubiquinol-cytochrome-c reductase complex core protein 1)	0.055898	23.7133	2.81561	0.0248947	0.0689852	-4.02414
Q99P72	Rtn4	Reticulon-4 (Neurite outgrowth inhibitor) (Nogo protein)	-0.05365	24.9638	-2.81341	0.0249751	0.0691675	-4.02746
Q9EQQ2	Yipf5	Protein YIPF5 (YIP1 family member 5) (YPT-interacting protein 1 A)	0.198579	16.3601	2.81179	0.0250346	0.0692916	-4.0299
O89053	Coro1a	Coronin-1A (Coronin-like protein A) (Clipin-A) (Coronin-like protein p57) (Tryptophan aspartate-containing coat protein) (TACO)	0.0844801	21.9178	2.80776	0.0251833	0.0696625	-4.036
Q91WC0	Setd3	Actin-histidine N-methyltransferase (EC 2.1.1.85) (Endothelial differentiation inhibitory protein D10) (SET domain-containing protein 3)	-0.0790563	19.0513	-2.80656	0.0252277	0.0697446	-4.03781
Q9JME7	Trappc2l	Trafficking protein particle complex subunit 2-like protein	-0.0898058	17.7955	-2.80278	0.0253679	0.0700912	-4.04351
A2AHC3	Camsap1	Calmodulin-regulated spectrin-associated protein 1	-0.0556174	20.4049	-2.79998	0.0254725	0.0703391	-4.04774
Q3UDK1	Trafd1	TRAF-type zinc finger domain-containing protein 1 (Protein FLN29)	0.201863	18.3021	2.7966	0.025599	0.0706233	-4.05284
Q9D706	Rpap3	RNA polymerase II-associated protein 3	-0.0790983	19.9192	-2.79644	0.0256052	0.0706233	-4.05309
Q7TPB0	Plppr3	Phospholipid phosphatase-related protein type 3 (EC 3.1.3.4) (Lipid phosphate phosphatase-related protein type 3) (Plasticity-related gene 2 protein) (PRG-2)	-0.0809915	20.3557	-2.79473	0.0256695	0.070693	-4.05567
Q925F2	Esam	Endothelial cell-selective adhesion molecule	0.140131	16.8817	2.79464	0.0256728	0.070693	-4.0558
O89001	Cpd	Carboxypeptidase D (EC 3.4.17.22) (Metallocarboxypeptidase D) (gp180)	0.0873111	18.6004	2.79458	0.0256753	0.070693	-4.0559
Q9CX97	Wdr55	WD repeat-containing protein 55	-0.0903154	17.1594	-2.79401	0.0256968	0.0707111	-4.05676
Q9R060	Nubp1	Cytosolic Fe-S cluster assembly factor NUBP1 (Nucleotide-binding protein 1) (NBP 1)	0.0948072	17.8573	2.79357	0.0257135	0.0707158	-4.05743
Q8K183	Pdxk	Pyridoxal kinase (EC 2.7.1.35) (Pyridoxine kinase)	-0.120006	19.8971	-2.79296	0.0257362	0.070721	-4.05833
Q8R5M8	Cadm1	Cell adhesion molecule 1 (Immunoglobulin superfamily member 4) (IgSF4) (Nectin-like protein 2) (NECL-2) (Spermatogenic immunoglobulin superfamily) (SgIgSF) (Synaptic cell adhesion molecule) (SynCAM) (Tumor suppressor in lung cancer 1) (TSLC-1)	0.184927	19.3483	2.79231	0.0257608	0.070721	-4.05932
Q3URD3	Slmap	Sarcolemmal membrane-associated protein (Sarcolemmal-associated protein)	-0.113264	17.876	-2.79229	0.0257616	0.070721	-4.05935
Q9JMA1	Usp14	Ubiquitin carboxyl-terminal hydrolase 14 (EC 3.4.19.12) (Deubiquitinating enzyme 14) (Ubiquitin thioesterase 14) (Ubiquitin-specific-processing protease 14)	0.0619039	22.2705	2.79194	0.0257751	0.070721	-4.05989
P08556	Nras	GTPase NRas (Transforming protein N-Ras)	-0.261578	17.8562	-2.79137	0.0257964	0.0707383	-4.06074
O54983	Crym	Ketimine reductase mu-crystallin (EC 1.5.1.25) (NADP-regulated thyroid-hormone-binding protein)	0.478801	22.1937	2.79035	0.0258354	0.0707906	-4.06229
Q9DBW3	Natd1	Protein NATD1 (Gene trap locus protein F3-2) (Gene trap locus protein F3b) (N-acetyltransferase domain-containing protein 1)	-0.0724447	18.2132	-2.79008	0.0258454	0.0707906	-4.06269
Q922H9	Znf330	Zinc finger protein 330 (Nucleolar autoantigen 36) (Nucleolar cysteine-rich protein)	-0.0755537	17.3867	-2.78919	0.0258794	0.0708428	-4.06404
P70295	Aup1	Ancient ubiquitous protein 1	0.181505	15.7375	2.78516	0.0260331	0.0712224	-4.07013
Q9CQZ5	Ndufa6	NADH dehydrogenase [ubiquinone] 1 alpha subcomplex subunit 6 (Complex I-B14) (CI-B14) (NADH-ubiquinone oxidoreductase B14 subunit)	-0.100344	19.7881	-2.78455	0.0260564	0.0712449	-4.07104
Q9JI46	Nudt3	Diphosphoinositol polyphosphate phosphohydrolase 1 (DIPP-1) (muDIPP1) (EC 3.6.1.52) (Diadenosine 5',5'''-P1,P6-hexaphosphate hydrolase 1) (EC 3.6.1.-) (Nucleoside diphosphate-linked moiety X motif 3) (Nudix motif 3)	-0.105314	21.6605	-2.78197	0.0261552	0.0714739	-4.07493
Q80WC3	Tnrc18	Trinucleotide repeat-containing gene 18 protein (Zinc finger protein 469)	0.130867	15.7832	2.78118	0.0261858	0.0715161	-4.07613
P62274	Rps29	40S ribosomal protein S29	0.0800581	22.3661	2.78078	0.0262009	0.0715162	-4.07673
Q60864	Stip1	Stress-induced-phosphoprotein 1 (STI1) (mSTI1) (Hsc70/Hsp90-organizing protein) (Hop)	0.0612686	25.6063	2.77788	0.0263132	0.0717813	-4.08112
Q9Z0J4	Nos1	Nitric oxide synthase, brain (EC 1.14.13.39) (Constitutive NOS) (NC-NOS) (NOS type I) (Neuronal NOS) (N-NOS) (nNOS) (Peptidyl-cysteine S-nitrosylase NOS1) (bNOS)	-0.117405	20.114	-2.77435	0.0264499	0.0720751	-4.08644
P39688	Fyn	Tyrosine-protein kinase Fyn (EC 2.7.10.2) (Proto-oncogene c-Fyn) (p59-Fyn)	-0.145066	18.7954	-2.77431	0.0264514	0.0720751	-4.0865
Q9D1L0	Chchd2	Coiled-coil-helix-coiled-coil-helix domain-containing protein 2	0.162365	19.4099	2.77227	0.026531	0.0722505	-4.08959
O89116	Vti1a	Vesicle transport through interaction with t-SNAREs homolog 1A (Vesicle transport v-SNARE protein Vti1-like 2) (Vti1-rp2)	-0.0738769	17.3095	-2.77132	0.0265681	0.07231	-4.09103
P58802	Tbc1d10a	TBC1 domain family member 10A (EBP50-PDX interactor of 64 kDa) (EPI64 protein)	1.67532	17.3426	2.76735	0.0267239	0.0726922	-4.09703
Q5SWP3	Nacad	NAC-alpha domain-containing protein 1	0.117641	20.3795	2.76693	0.0267403	0.0726948	-4.09766
Q63844	Mapk3	Mitogen-activated protein kinase 3 (MAP kinase 3) (MAPK 3) (EC 2.7.11.24) (ERT2) (Extracellular signal-regulated kinase 1) (ERK-1) (Insulin-stimulated MAP2 kinase) (MAP kinase isoform p44) (p44-MAPK) (MNK1) (Microtubule-associated protein 2 kinase) (p44-ERK1)	-0.0513898	20.7009	-2.76426	0.0268457	0.072914	-4.1017
Q8BWU5	Osgep	Probable tRNA N6-adenosine threonylcarbamoyltransferase (EC 2.3.1.234) (N6-L-threonylcarbamoyladenine synthase) (t(6)A synthase) (O-sialoglycoprotein endopeptidase) (t(6)A37 threonylcarbamoyladenosine biosynthesis protein Osgep) (tRNA threonylcarbamoyladenosine biosynthesis protein Osgep)	0.091071	18.954	2.7641	0.0268517	0.072914	-4.10193
Q9DCZ1	Gmpr	GMP reductase 1 (GMPR 1) (EC 1.7.1.7) (Guanosine 5'-monophosphate oxidoreductase 1) (Guanosine monophosphate reductase 1)	-0.200716	17.9901	-2.76347	0.0268769	0.0729358	-4.10289
P40630	Tfam	Transcription factor A, mitochondrial (mtTFA) (Testis-specific high mobility group protein) (TS-HMG)	0.0741669	19.9852	2.76312	0.0268906	0.0729358	-4.10341
Q9Z2I8	Suclg2	Succinate--CoA ligase [GDP-forming] subunit beta, mitochondrial (EC 6.2.1.4) (GTP-specific succinyl-CoA synthetase subunit beta) (G-SCS) (GTPSCS) (Succinyl-CoA synthetase beta-G chain) (SCS-betaG)	0.0566964	18.8588	2.76223	0.026926	0.0729902	-4.10476
O89017	Lgmn	Legumain (EC 3.4.22.34) (Asparaginyl endopeptidase) (Protease, cysteine 1)	0.219323	18.449	2.76172	0.026946	0.0730017	-4.10553
A2A6Q5	Cdc27	Cell division cycle protein 27 homolog	0.0943643	16.7844	2.76134	0.0269611	0.0730017	-4.1061
P70302	Stim1	Stromal interaction molecule 1	0.194027	15.1436	2.76054	0.0269931	0.0730265	-4.10732
Q8VCW8	Acsf2	Acyl-CoA synthetase family member 2, mitochondrial (EC 6.2.1.-)	-0.14579	17.5781	-2.7599	0.0270184	0.0730265	-4.10828
Q9QYF9	Ndrg3	Protein NDRG3 (N-myc downstream-regulated gene 3 protein) (Protein Ndr3)	-0.0801859	20.7564	-2.75987	0.0270197	0.0730265	-4.10833
Q3U0M1	Trappc9	Trafficking protein particle complex subunit 9 (NIK- and IKBKB-binding protein)	0.070968	18.9866	2.75956	0.027032	0.0730265	-4.1088
Q9CVI2	Fam133b	Protein FAM133B	0.15593	16.6135	2.75864	0.0270684	0.073043	-4.11018
Q9CWK3	Cd2bp2	CD2 antigen cytoplasmic tail-binding protein 2 (CD2 cytoplasmic domain-binding protein 2) (CD2 tail-binding protein 2)	0.0933763	18.5361	2.75863	0.027069	0.073043	-4.1102
Q9D1G1	Rab1b	Ras-related protein Rab-1B	-0.0618617	21.4636	-2.75743	0.0271168	0.0731305	-4.11201
Q9CR09	Ufc1	Ubiquitin-fold modifier-conjugating enzyme 1 (Ufm1-conjugating enzyme 1)	0.0562934	20.6955	2.75664	0.0271483	0.0731515	-4.1132
P29391	Ftl1	Ferritin light chain 1 (Ferritin L subunit 1)	-0.0894134	20.6366	-2.75646	0.0271555	0.0731515	-4.11348
Q9Z2G0	Fem1b	Protein fem-1 homolog B (FEM1b) (FEM1-beta) (Fem-1-like death receptor-binding protein alpha) (Fem-1-like in apoptotic pathway protein alpha) (F1A-alpha) (mt-Fem)	-0.313082	17.0466	-2.75602	0.027173	0.0731568	-4.11414
Q8BG94	Commd7	COMM domain-containing protein 7	0.143587	17.6804	2.75555	0.0271919	0.0731661	-4.11485
Q60760	Grb10	Growth factor receptor-bound protein 10 (GRB10 adapter protein) (Maternally expressed gene 1 protein)	0.0710522	16.9974	2.75449	0.0272344	0.073235	-4.11645
Q7TSQ8	Pdpr	Pyruvate dehydrogenase phosphatase regulatory subunit, mitochondrial (PDPr)	-0.105243	18.0316	-2.75414	0.0272484	0.073235	-4.11698
Q6DIB4	Nol4l	Nucleolar protein 4-like	-0.14151	17.7859	-2.75192	0.0273375	0.0734326	-4.12033
Q14C51	Ptcd3	Pentatricopeptide repeat domain-containing protein 3, mitochondrial (28S ribosomal protein S39, mitochondrial) (MRP-S39)	-0.0893347	18.6543	-2.74868	0.0274684	0.0737314	-4.12523
Q9CQ02	Commd4	COMM domain-containing protein 4	0.0716387	17.3355	2.7484	0.0274799	0.0737314	-4.12566
Q8BTG3	Tcp11l1	T-complex protein 11-like protein 1	-0.0669265	18.7462	-2.74473	0.0276286	0.0740883	-4.13119
Q6ZQ88	Kdm1a	Lysine-specific histone demethylase 1A (EC 1.-.-.-) (BRAF35-HDAC complex protein BHC110) (Flavin-containing amine oxidase domain-containing protein 2)	0.100637	21.0895	2.74064	0.0277958	0.0744773	-4.13738
P97376	Frg1	Protein FRG1 (FSHD region gene 1 protein)	0.0671372	19.211	2.74041	0.0278051	0.0744773	-4.13773
Q8BWY4	Mblac1	Metallo-beta-lactamase domain-containing protein 1 (EC 3.-.-.-)	0.222026	14.7813	2.7397	0.0278342	0.0744991	-4.1388
Q9Z2C4	Mtmr1	Myotubularin-related protein 1 (Phosphatidylinositol-3,5-bisphosphate 3-phosphatase) (EC 3.1.3.95) (Phosphatidylinositol-3-phosphate phosphatase) (EC 3.1.3.64)	-0.2577	17.411	-2.73945	0.0278447	0.0744991	-4.13919
Q6PDG5	Smarcc2	SWI/SNF complex subunit SMARCC2 (BRG1-associated factor 170) (BAF170) (SWI/SNF complex 170 kDa subunit) (SWI/SNF-related matrix-associated actin-dependent regulator of chromatin subfamily C member 2)	0.12687	23.3151	2.73838	0.0278886	0.0745743	-4.1408
Q99PU5	Acsbg1	Long-chain-fatty-acid--CoA ligase ACSBG1 (EC 6.2.1.3) (Acyl-CoA synthetase bubblegum family member 1) (mBG1) (Gonadotropin-regulated long chain acyl CoA synthetase) (GR-LACS) (Lipidosin)	-0.103847	17.8284	-2.73799	0.0279046	0.074575	-4.14139
Q8BJM3	R3hcc1l	Coiled-coil domain-containing protein R3HCC1L (Growth inhibition and differentiation-related protein 88 homolog) (R3H and coiled-coil domain-containing protein 1-like)	0.147907	14.664	2.7375	0.0279249	0.0745872	-4.14213
P70408	Cdh10	Cadherin-10 (T2-cadherin)	-0.233358	18.0547	-2.73626	0.027976	0.0746815	-4.14401
Q8R5H1	Usp15	Ubiquitin carboxyl-terminal hydrolase 15 (EC 3.4.19.12) (Deubiquitinating enzyme 15) (Ubiquitin thioesterase 15) (Ubiquitin-specific-processing protease 15)	-0.0584251	20.5218	-2.73486	0.0280336	0.0747932	-4.14612
Q8BMA6	Srp68	Signal recognition particle subunit SRP68 (SRP68) (Signal recognition particle 68 kDa protein)	-0.0796377	20.7497	-2.7342	0.0280609	0.0748237	-4.14712
P62754	Rps6	40S ribosomal protein S6 (Phosphoprotein NP33)	0.0541384	25.361	2.73275	0.0281209	0.0749416	-4.14931
Q64151	Sema4c	Semaphorin-4C (M-Sema F) (Semaphorin-C-like 1) (Sema I) (Semaphorin I)	0.116497	18.0393	2.73148	0.0281734	0.0750393	-4.15122
P49718	Mcm5	DNA replication licensing factor MCM5 (EC 3.6.4.12) (CDC46 homolog) (P1-CDC46)	0.0875842	21.7886	2.72894	0.0282794	0.0752791	-4.15507
Q80U93	Nup214	Nuclear pore complex protein Nup214 (214 kDa nucleoporin) (Nucleoporin Nup214)	0.109147	19.7455	2.72525	0.0284339	0.0756478	-4.16065
Q3TDQ1	Stt3b	Dolichyl-diphosphooligosaccharide--protein glycosyltransferase subunit STT3B (Oligosaccharyl transferase subunit STT3B) (STT3-B) (EC 2.4.99.18) (B6dom1 antigen) (Source of immunodominant MHC-associated peptides)	0.0735051	20.4326	2.72461	0.0284603	0.0756757	-4.1616
Q9WTN0	Ggps1	Geranylgeranyl pyrophosphate synthase (GGPP synthase) (GGPPSase) (EC 2.5.1.-) ((2E,6E)-farnesyl diphosphate synthase) (Dimethylallyltranstransferase) (EC 2.5.1.1) (Farnesyl diphosphate synthase) (Farnesyltranstransferase) (EC 2.5.1.29) (Geranylgeranyl diphosphate synthase) (Geranyltranstransferase) (EC 2.5.1.10)	-0.111442	19.0776	-2.7237	0.0284986	0.0757348	-4.16298
P28740	Kif2a	Kinesin-like protein KIF2A (Kinesin-2)	-0.0553144	22.638	-2.71679	0.0287909	0.0764688	-4.17344
Q60598	Cttn	Src substrate cortactin	0.0573196	23.0581	2.71532	0.0288532	0.0765913	-4.17565
Q8BL74	Gtf3c2	General transcription factor 3C polypeptide 2 (TF3C-beta) (Transcription factor IIIC 110 kDa subunit) (TFIIIC 110 kDa subunit) (TFIIIC110) (Transcription factor IIIC subunit beta)	0.0736145	19.2029	2.71332	0.0289386	0.0767748	-4.17867
Q8BNA6	Fat3	Protocadherin Fat 3 (FAT tumor suppressor homolog 3)	-0.136357	17.2354	-2.71082	0.0290457	0.0770023	-4.18246
Q810D6	Grwd1	Glutamate-rich WD repeat-containing protein 1 (Protein A301)	0.0955743	18.6528	2.71038	0.0290647	0.0770023	-4.18313
Q9DCG9	Trmt112	Multifunctional methyltransferase subunit TRM112-like protein (tRNA methyltransferase 112 homolog)	0.0582011	19.5666	2.71018	0.0290731	0.0770023	-4.18342
Q9D328	Tmem35a	Transmembrane protein 35A (Peroxisomal membrane protein 52) (PMP52)	0.141577	21.012	2.70759	0.0291845	0.0772141	-4.18734
Q80UW8	Polr2e	DNA-directed RNA polymerases I, II, and III subunit RPABC1 (RNA polymerases I, II, and III subunit ABC1) (DNA-directed RNA polymerase II subunit E) (RPB5 homolog)	0.0742899	19.4979	2.70756	0.0291857	0.0772141	-4.18738
Q6DID3	Scaf8	Protein SCAF8 (RNA-binding motif protein 16) (SR-related and CTD-associated factor 8)	-0.139243	18.0886	-2.703	0.0293829	0.0776578	-4.19428
Q9EQ20	Aldh6a1	Methylmalonate-semialdehyde dehydrogenase [acylating], mitochondrial (MMSDH) (Malonate-semialdehyde dehydrogenase [acylating]) (EC 1.2.1.18) (EC 1.2.1.27) (Aldehyde dehydrogenase family 6 member A1)	-0.0936748	20.6184	-2.70292	0.0293862	0.0776578	-4.19439
Q60870	Reep5	Receptor expression-enhancing protein 5 (GP106) (Polyposis locus protein 1 homolog) (Protein TB2 homolog)	-0.0897998	20.8306	-2.70159	0.0294442	0.0777675	-4.19641
Q8CHP5	Pym1	Partner of Y14 and mago (PYM homolog 1 exon junction complex-associated factor) (Protein wibg homolog)	0.136545	20.5344	2.70092	0.0294734	0.0778012	-4.19742
P58064	Mrps6	28S ribosomal protein S6, mitochondrial (MRP-S6) (S6mt)	0.197649	16.6383	2.69971	0.0295263	0.0778957	-4.19926
Q62188	Dpysl3	Dihydropyrimidinase-related protein 3 (DRP-3) (Unc-33-like phosphoprotein 1) (ULIP-1)	-0.0657504	26.8193	-2.69934	0.0295421	0.0778957	-4.1998
P54728	Rad23b	UV excision repair protein RAD23 homolog B (HR23B) (mHR23B) (XP-C repair-complementing complex 58 kDa protein) (p58)	0.080135	23.3708	2.69568	0.0297023	0.0782746	-4.20534
Q9WU01	Khdrbs2	KH domain-containing, RNA-binding, signal transduction-associated protein 2 (Sam68-like mammalian protein 1) (SLM-1) (mSLM-1)	0.129507	17.8477	2.69339	0.0298033	0.0784968	-4.20881
Q8R0A0	Gtf2f2	General transcription factor IIF subunit 2 (EC 3.6.4.12) (ATP-dependent helicase GTF2F2) (Transcription initiation factor IIF subunit beta) (TFIIF-beta)	-0.0978299	20.6793	-2.69247	0.0298435	0.0785591	-4.21019
O88545	Cops6	COP9 signalosome complex subunit 6 (SGN6) (Signalosome subunit 6) (JAB1-containing signalosome subunit 6)	-0.135668	20.8695	-2.69043	0.0299336	0.0787223	-4.21327
Q7TMY8	Huwe1	E3 ubiquitin-protein ligase HUWE1 (EC 2.3.2.26) (E3Histone) (HECT, UBA and WWE domain-containing protein 1) (HECT-type E3 ubiquitin transferase HUWE1) (Upstream regulatory element-binding protein 1) (URE-B1) (URE-binding protein 1)	0.0589095	22.698	2.69032	0.0299387	0.0787223	-4.21345
Q9Z1T1	Ap3b1	AP-3 complex subunit beta-1 (Adaptor protein complex AP-3 subunit beta-1) (Adaptor-related protein complex 3 subunit beta-1) (Beta-3A-adaptin) (Clathrin assembly protein complex 3 beta-1 large chain)	0.0564235	18.2068	2.68915	0.0299905	0.0788145	-4.21522
Q6ZWR4	Ppp2r2b	Serine/threonine-protein phosphatase 2A 55 kDa regulatory subunit B beta isoform (PP2A subunit B isoform B55-beta) (PP2A subunit B isoform PR55-beta) (PP2A subunit B isoform R2-beta) (PP2A subunit B isoform beta)	-0.0908018	17.019	-2.68857	0.0300164	0.0788388	-4.2161
P48428	Tbca	Tubulin-specific chaperone A (TCP1-chaperonin cofactor A) (Tubulin-folding cofactor A) (CFA)	-0.0910026	23.3971	-2.68705	0.0300836	0.0789716	-4.21839
E9Q5C9	Nolc1	Nucleolar and coiled-body phosphoprotein 1 (140 kDa nucleolar phosphoprotein) (Nopp140)	0.263661	18.9472	2.68436	0.0302034	0.0792422	-4.22245
Q9CY21	Bud23	Probable 18S rRNA (guanine-N(7))-methyltransferase (EC 2.1.1.-) (Bud site selection protein 23 homolog) (Williams-Beuren syndrome chromosomal region 22 protein homolog) (rRNA methyltransferase and ribosome maturation factor)	0.102083	17.9555	2.68358	0.0302386	0.0792906	-4.22364
P09103	P4hb	Protein disulfide-isomerase (PDI) (EC 5.3.4.1) (Cellular thyroid hormone-binding protein) (Endoplasmic reticulum resident protein 59) (ER protein 59) (ERp59) (Prolyl 4-hydroxylase subunit beta) (p55)	0.0787636	25.3201	2.68208	0.0303056	0.0794221	-4.2259
Q3TC33	Ccdc127	Coiled-coil domain-containing protein 127	0.160676	14.4418	2.68112	0.0303488	0.0794675	-4.22736
P70122	Sbds	Ribosome maturation protein SBDS (Protein 22A3) (Shwachman-Bodian-Diamond syndrome protein homolog)	-0.0538036	20.9564	-2.68058	0.0303731	0.0794675	-4.22818
Q9D0L7	Armc10	Armadillo repeat-containing protein 10	0.0822805	20.892	2.68057	0.0303733	0.0794675	-4.22818
P13864	Dnmt1	DNA (cytosine-5)-methyltransferase 1 (Dnmt1) (Met-1) (EC 2.1.1.37) (DNA methyltransferase MmuI) (DNA MTase MmuI) (M.MmuI) (MCMT)	0.0841381	22.0889	2.67864	0.0304603	0.0795968	-4.23111
Q8R127	Sccpdh	Saccharopine dehydrogenase-like oxidoreductase (EC 1.-.-.-)	-0.117295	19.3403	-2.67836	0.0304727	0.0795968	-4.23153
Q9R207	Nbn	Nibrin (Cell cycle regulatory protein p95) (Nijmegen breakage syndrome protein 1 homolog)	0.163372	16.3102	2.67835	0.0304732	0.0795968	-4.23154
Q9Z2F7	Bnip3l	BCL2/adenovirus E1B 19 kDa protein-interacting protein 3-like (NIP3-like protein X) (NIP3L)	0.155964	14.7173	2.67773	0.0305014	0.0796266	-4.23249
Q9CVD2	Atxn3	Ataxin-3 (EC 3.4.19.12) (Machado-Joseph disease protein 1 homolog)	-0.248008	17.8375	-2.6766	0.0305524	0.0796867	-4.2342
Q9CQV5	Mrps24	28S ribosomal protein S24, mitochondrial (MRP-S24) (S24mt)	0.150918	17.8519	2.67634	0.0305641	0.0796867	-4.23459
Q8CA95	Pde10a	cAMP and cAMP-inhibited cGMP 3',5'-cyclic phosphodiesterase 10A (EC 3.1.4.17) (EC 3.1.4.35)	-0.0695158	18.6726	-2.67576	0.0305901	0.0796867	-4.23546
P97393	Arhgap5	Rho GTPase-activating protein 5 (Rho-type GTPase-activating protein 5) (p190-B)	-0.0778751	17.4419	-2.67573	0.0305918	0.0796867	-4.23551
P18760	Cfl1	Cofilin-1 (Cofilin, non-muscle isoform)	0.0677471	26.8829	2.67444	0.0306498	0.079794	-4.23745
Q9CXE2	Bcl7a	B-cell CLL/lymphoma 7 protein family member A	0.18708	19.2418	2.67257	0.0307348	0.0799713	-4.24028
Q8BFW7	Lpp	Lipoma-preferred partner homolog	-0.150509	13.9084	-2.66811	0.0309384	0.0804569	-4.24703
Q8C0E2	Vps26b	Vacuolar protein sorting-associated protein 26B (Vesicle protein sorting 26B)	-0.0751029	21.3856	-2.667	0.0309893	0.0805315	-4.24871
Q9JJT9	Phax	Phosphorylated adapter RNA export protein (RNA U small nuclear RNA export adapter protein)	-0.0910823	18.7556	-2.66674	0.0310011	0.0805315	-4.2491
Q8R349	Cdc16	Cell division cycle protein 16 homolog (Anaphase-promoting complex subunit 6) (APC6) (Cyclosome subunit 6)	-0.0638794	21.0559	-2.66616	0.0310278	0.0805566	-4.24997
Q8VDN2	Atp1a1	Sodium/potassium-transporting ATPase subunit alpha-1 (Na(+)/K(+) ATPase alpha-1 subunit) (EC 7.2.2.13) (Sodium pump subunit alpha-1)	0.0664194	22.8067	2.66177	0.0312299	0.0809484	-4.25661
Q78ZA7	Nap1l4	Nucleosome assembly protein 1-like 4	-0.0667096	22.6889	-2.66142	0.0312464	0.0809484	-4.25714
Q80X50	Ubap2l	Ubiquitin-associated protein 2-like	0.0547862	22.8422	2.6614	0.0312473	0.0809484	-4.25718
E9Q7G0	Numa1	Nuclear mitotic apparatus protein 1 (Nuclear mitotic apparatus protein) (NuMA protein)	0.379762	22.301	2.66139	0.0312479	0.0809484	-4.25719
Q8BSQ9	Pbrm1	Protein polybromo-1 (BRG1-associated factor 180) (BAF180)	0.328867	19.4369	2.66103	0.0312642	0.0809484	-4.25773
B2RR83	Ythdc2	3'-5' RNA helicase YTHDC2 (EC 3.6.4.13) (Keen to exit meiosis leaving testes under-populated protein) (Ketu) (YTH domain-containing protein C2) (mYTHDC2)	0.101211	17.3248	2.65996	0.031314	0.0810193	-4.25935
Q9WTS6	Tenm3	Teneurin-3 (Ten-3) (Protein Odd Oz/ten-m homolog 3) (Tenascin-M3) (Ten-m3) (Teneurin transmembrane protein 3)	0.133632	18.1551	2.6597	0.0313259	0.0810193	-4.25974
P62313	Lsm6	U6 snRNA-associated Sm-like protein LSm6	-0.071552	21.1785	-2.6592	0.0313493	0.0810355	-4.2605
P53994	Rab2a	Ras-related protein Rab-2A	-0.0711563	23.1315	-2.65616	0.0314906	0.0813349	-4.26509
Q80Z24	Negr1	Neuronal growth regulator 1 (Kindred of IgLON) (Kilon) (Neurotractin)	-0.44865	15.8902	-2.65597	0.0314994	0.0813349	-4.26538
Q6NZN0	Rbm26	RNA-binding protein 26 (Protein expressed in male leptotene and zygotene spermatocytes 393) (MLZ-393) (RNA-binding motif protein 26)	0.0569794	21.1252	2.65538	0.031527	0.0813618	-4.26628
Q8VD65	Pik3r4	Phosphoinositide 3-kinase regulatory subunit 4 (PI3-kinase regulatory subunit 4) (EC 2.7.11.1)	0.079635	17.4191	2.65357	0.0316116	0.0815186	-4.26901
Q2M3X8	Phactr1	Phosphatase and actin regulator 1	-0.0844487	17.4999	-2.65334	0.0316222	0.0815186	-4.26935
P54731	Faf1	FAS-associated factor 1	-0.0784337	20.8438	-2.65134	0.0317161	0.0817159	-4.27238
F7BJB9	Morc3	MORC family CW-type zinc finger protein 3 (Nuclear matrix protein 2) (Zinc finger CW-type coiled-coil domain protein 3)	0.115089	15.0833	2.64953	0.0318013	0.0818648	-4.27512
Q791V5	Mtch2	Mitochondrial carrier homolog 2	0.139505	20.1729	2.64938	0.0318084	0.0818648	-4.27535
Q8VEJ9	Vps4a	Vacuolar protein sorting-associated protein 4A (EC 3.6.4.6)	-0.0659248	21.3445	-2.64468	0.0320309	0.0823926	-4.28246
O88811	Stam2	Signal transducing adapter molecule 2 (STAM-2) (Hrs-binding protein)	0.0691249	20.4459	2.64111	0.0322007	0.0827844	-4.28785
Q8BXK8	Agap1	Arf-GAP with GTPase, ANK repeat and PH domain-containing protein 1 (AGAP-1) (Centaurin-gamma-2) (Cnt-g2)	-0.110292	18.4852	-2.64027	0.0322405	0.0828416	-4.28911
Q9Z131	Sh3bp5	SH3 domain-binding protein 5 (SH3BP-5) (SH3 domain-binding protein that preferentially associates with BTK)	-0.142111	15.9235	-2.63777	0.0323604	0.0831046	-4.2929
Q6P1I6	Psd2	PH and SEC7 domain-containing protein 2 (Exchange factor for ADP-ribosylation factor guanine nucleotide factor 6 C) (Exchange factor for ARF6 C) (Pleckstrin homology and SEC7 domain-containing protein 2)	-0.112307	19.5206	-2.63735	0.0323805	0.0831112	-4.29353
Q7TNC4	Luc7l2	Putative RNA-binding protein Luc7-like 2 (CGI-74 homolog)	0.0637259	22.0936	2.63491	0.0324978	0.083322	-4.29722
Q8C0J2	Atg16l1	Autophagy-related protein 16-1 (APG16-like 1)	0.170778	16.6972	2.63491	0.0324979	0.083322	-4.29722
O35405	Pld3	Phospholipase D3 (PLD 3) (EC 3.1.4.4) (Choline phosphatase 3) (Phosphatidylcholine-hydrolyzing phospholipase D3) (Schwannoma-associated protein 9) (SAM-9)	0.165404	18.9432	2.63444	0.0325205	0.0833348	-4.29793
Q9JJA7	Ccnl2	Cyclin-L2 (Cyclin Ania-6b) (Paneth cell-enhanced expression protein) (PCEE)	0.089269	15.872	2.63363	0.0325597	0.0833901	-4.29916
P02104	Hbb-y	Hemoglobin subunit epsilon-Y2 (Epsilon-Y2-globin) (Hemoglobin epsilon-Y2 chain)	-1.36103	19.1224	-2.6313	0.0326724	0.0836157	-4.30269
Q9WTV7	Rlim	E3 ubiquitin-protein ligase RLIM (EC 2.3.2.27) (LIM domain-interacting RING finger protein) (RING finger LIM domain-binding protein) (R-LIM) (RING finger protein 12) (RING-type E3 ubiquitin transferase RLIM)	0.258557	16.0427	2.63108	0.0326831	0.0836157	-4.30302
Q5IRJ6	Slc30a9	Zinc transporter 9 (ZnT-9) (GRIP1-associated coactivator 63) (GAC63) (Solute carrier family 30 member 9)	0.113819	17.3631	2.62914	0.0327772	0.0838112	-4.30595
Q80YA9	Cnksr2	Connector enhancer of kinase suppressor of ras 2 (Connector enhancer of KSR 2) (CNK homolog protein 2) (CNK2)	-0.0946326	18.1943	-2.62737	0.0328634	0.0839863	-4.30863
Q64487	Ptprd	Receptor-type tyrosine-protein phosphatase delta (Protein-tyrosine phosphatase delta) (R-PTP-delta) (EC 3.1.3.48)	-0.125987	19.4224	-2.62594	0.0329329	0.0841183	-4.31078
O35459	Ech1	Delta(3,5)-Delta(2,4)-dienoyl-CoA isomerase, mitochondrial (EC 5.3.3.-)	0.0825731	19.9409	2.62486	0.0329859	0.0841804	-4.31242
O70228	Atp9a	Probable phospholipid-transporting ATPase IIA (EC 7.6.2.1) (ATPase class II type 9A)	-0.132179	18.1672	-2.62472	0.0329927	0.0841804	-4.31263
P26638	Sars	Serine--tRNA ligase, cytoplasmic (EC 6.1.1.11) (Seryl-tRNA synthetase) (SerRS) (Seryl-tRNA(Ser/Sec) synthetase)	-0.055178	24.0925	-2.62256	0.0330985	0.0844048	-4.31589
Q8R0A7	Kiaa0513	Uncharacterized protein KIAA0513	-0.0883431	18.092	-2.62106	0.0331724	0.0845477	-4.31817
Q8K3X4	Irf2bpl	Probable E3 ubiquitin-protein ligase IRF2BPL (EC 2.3.2.27) (Enhanced at puberty protein 1) (Interferon regulatory factor 2-binding protein-like)	0.0758368	19.6268	2.62059	0.0331954	0.0845609	-4.31887
Q9CX34	Sugt1	Protein SGT1 homolog (Suppressor of G2 allele of SKP1 homolog)	0.0481904	22.2319	2.61698	0.0333737	0.084905	-4.32433
Q8BHC4	Dcakd	Dephospho-CoA kinase domain-containing protein	-0.0735482	19.4661	-2.61646	0.0333997	0.084905	-4.32512
Q9QUJ7	Acsl4	Long-chain-fatty-acid--CoA ligase 4 (EC 6.2.1.3) (Long-chain acyl-CoA synthetase 4) (LACS 4) (mACS4)	-0.191302	15.5132	-2.61629	0.0334077	0.084905	-4.32537
Q9WV34	Mpp2	MAGUK p55 subfamily member 2 (Discs large homolog 2) (Protein MPP2)	0.26732	18.0003	2.61625	0.0334099	0.084905	-4.32544
Q4V9Z5	Sez6l2	Seizure 6-like protein 2 (Brain-specific receptor-like protein A) (BSRP-A)	0.17616	18.8716	2.61604	0.0334203	0.084905	-4.32575
Q03265	Atp5f1a	ATP synthase subunit alpha, mitochondrial (ATP synthase F1 subunit alpha)	-0.0591179	26.9063	-2.61436	0.0335038	0.0850716	-4.32829
Q9Z1F9	Uba2	SUMO-activating enzyme subunit 2 (EC 2.3.2.-) (Anthracycline-associated resistance ARX) (Ubiquitin-like 1-activating enzyme E1B) (Ubiquitin-like modifier-activating enzyme 2)	0.0540257	23.7603	2.61085	0.0336786	0.085443	-4.33359
Q8BG81	Poldip3	Polymerase delta-interacting protein 3 (S6K1 Aly/REF-like target) (SKAR)	0.0667177	20.9553	2.6107	0.0336862	0.085443	-4.33382
P61971	Nutf2	Nuclear transport factor 2 (NTF-2)	0.105294	21.2419	2.61009	0.0337169	0.0854751	-4.33475
Q8BP48	Metap1	Methionine aminopeptidase 1 (MAP 1) (MetAP 1) (EC 3.4.11.18) (Peptidase M 1)	0.0713305	20.2926	2.60958	0.0337421	0.0854933	-4.33551
Q91ZJ5	Ugp2	UTP--glucose-1-phosphate uridylyltransferase (EC 2.7.7.9) (UDP-glucose pyrophosphorylase) (UDPGP) (UGPase)	-0.0770925	21.0239	-2.60902	0.0337702	0.0854969	-4.33636
Q9D0R2	Tars	Threonine--tRNA ligase, cytoplasmic (EC 6.1.1.3) (Threonyl-tRNA synthetase) (ThrRS)	0.0493545	22.6796	2.60883	0.0337797	0.0854969	-4.33665
P63166	Sumo1	Small ubiquitin-related modifier 1 (SUMO-1) (SMT3 homolog 3) (Ubiquitin-homology domain protein PIC1) (Ubiquitin-like protein SMT3C) (Smt3C)	0.11793	20.2047	2.60825	0.0338092	0.0855258	-4.33754
Q8VHW2	Cacng8	Voltage-dependent calcium channel gamma-8 subunit (Neuronal voltage-gated calcium channel gamma-8 subunit) (Transmembrane AMPAR regulatory protein gamma-8) (TARP gamma-8)	0.0881006	15.0153	2.60591	0.0339268	0.0857774	-4.34107
Q9D6K8	Fundc2	FUN14 domain-containing protein 2 (Hepatitis C virus core-binding protein 6)	-0.102146	19.4102	-2.60312	0.0340672	0.0860865	-4.34528
Q8R1V4	Tmed4	Transmembrane emp24 domain-containing protein 4 (Endoplasmic reticulum stress-response protein 25) (ERS25) (p24 family protein alpha-3) (p24alpha3) (p26)	0.130775	19.4587	2.60114	0.0341679	0.0862949	-4.34828
Q07813	Bax	Apoptosis regulator BAX	0.0895942	20.1986	2.59996	0.0342278	0.0864	-4.35006
P0C7L0	Wipf3	WAS/WASL-interacting protein family member 3 (Corticosteroids and regional expression protein 16 homolog)	-0.0950718	16.5471	-2.59685	0.034386	0.0867532	-4.35476
Q6ZQ08	Cnot1	CCR4-NOT transcription complex subunit 1 (CCR4-associated factor 1)	-0.0591191	22.7801	-2.59572	0.0344439	0.0868528	-4.35647
Q61102	Abcb7	ATP-binding cassette sub-family B member 7, mitochondrial (ATP-binding cassette transporter 7) (ABC transporter 7 protein)	0.0661818	19.5094	2.5946	0.034501	0.0869507	-4.35816
A2AJ15	Man1b1	Endoplasmic reticulum mannosyl-oligosaccharide 1,2-alpha-mannosidase (EC 3.2.1.113) (ER alpha-1,2-mannosidase) (ER mannosidase 1) (ERMan1) (Man9GlcNAc2-specific-processing alpha-mannosidase) (Mannosidase alpha class 1B member 1)	0.119924	17.9868	2.59383	0.0345409	0.0870049	-4.35933
P12658	Calb1	Calbindin (Calbindin D28) (D-28K) (PCD-29) (Spot 35 protein) (Vitamin D-dependent calcium-binding protein, avian-type)	0.159017	18.9081	2.59168	0.0346511	0.0872361	-4.36257
P17710	Hk1	Hexokinase-1 (EC 2.7.1.1) (Hexokinase type I) (HK I) (Hexokinase, tumor isozyme)	0.0611853	23.2736	2.58748	0.034868	0.0876655	-4.36892
Q6ZQ89	2019-03-06	E3 ubiquitin-protein ligase MARCH6 (EC 2.3.2.27) (Membrane-associated RING finger protein 6) (Membrane-associated RING-CH protein VI) (MARCH-VI) (RING-type E3 ubiquitin transferase MARCH6)	0.107492	15.9147	2.58743	0.0348707	0.0876655	-4.369
Q9Z0W3	Nup160	Nuclear pore complex protein Nup160 (160 kDa nucleoporin) (Gene trap locus 1-13 protein) (GTL-13) (Nucleoporin Nup160)	0.178873	19.0267	2.5873	0.0348773	0.0876655	-4.36919
Q3U3C9	Gse1	Genetic suppressor element 1	0.113034	17.4556	2.58626	0.0349316	0.0877554	-4.37077
Q61337	Bad	Bcl2-associated agonist of cell death (BAD) (Bcl-2-binding component 6) (Bcl-xL/Bcl-2-associated death promoter) (Bcl2 antagonist of cell death)	-0.177145	13.5736	-2.58438	0.0350291	0.0879537	-4.37361
Q8R1Q8	Dync1li1	Cytoplasmic dynein 1 light intermediate chain 1 (Dynein light chain A) (DLC-A) (Dynein light intermediate chain 1, cytosolic)	-0.0657644	22.8017	-2.58321	0.0350903	0.0880606	-4.37538
Q71LX4	Tln2	Talin-2	-0.0725881	20.1229	-2.58119	0.0351958	0.0882691	-4.37843
Q920A7	Afg3l1	AFG3-like protein 1 (EC 3.4.24.-)	0.103828	16.374	2.5809	0.0352107	0.0882691	-4.37886
Q5XJV6	Lmtk3	Serine/threonine-protein kinase LMTK3 (EC 2.7.11.1) (Apoptosis-associated tyrosine kinase 3) (Lemur tyrosine kinase 3)	0.106586	17.9637	2.57704	0.0354135	0.0886742	-4.3847
Q80YE7	Dapk1	Death-associated protein kinase 1 (DAP kinase 1) (EC 2.7.11.1)	-0.0573434	17.9155	-2.57666	0.0354335	0.0886742	-4.38528
P59481	Lman2l	VIP36-like protein (Lectin mannose-binding 2-like) (LMAN2-like protein)	-0.101037	18.7408	-2.57663	0.0354349	0.0886742	-4.38532
P59326	Ythdf1	YTH domain-containing family protein 1 (Dermatomyositis associated with cancer putative autoantigen 1 homolog) (DACA-1 homolog)	0.067195	19.3195	2.5764	0.0354472	0.0886742	-4.38567
P28738	Kif5c	Kinesin heavy chain isoform 5C (Kinesin heavy chain neuron-specific 2)	0.0769022	23.8938	2.57345	0.0356031	0.0889971	-4.39013
P17742	Ppia	Peptidyl-prolyl cis-trans isomerase A (PPIase A) (EC 5.2.1.8) (Cyclophilin A) (Cyclosporin A-binding protein) (Rotamase A) (SP18) [Cleaved into: Peptidyl-prolyl cis-trans isomerase A, N-terminally processed]	0.0609377	27.1298	2.57324	0.0356139	0.0889971	-4.39044
O70152	Dpm1	Dolichol-phosphate mannosyltransferase subunit 1 (EC 2.4.1.83) (Dolichol-phosphate mannose synthase subunit 1) (DPM synthase subunit 1) (Dolichyl-phosphate beta-D-mannosyltransferase subunit 1) (Mannose-P-dolichol synthase subunit 1) (MPD synthase)	-0.0667303	18.2956	-2.57153	0.0357048	0.0891537	-4.39303
D3Z2R5	Selenon	Selenoprotein N (SelN)	0.0808335	18.6972	2.57135	0.0357142	0.0891537	-4.3933
P99026	Psmb4	Proteasome subunit beta type-4 (EC 3.4.25.1) (Low molecular mass protein 3) (Macropain beta chain) (Multicatalytic endopeptidase complex beta chain) (Proteasome beta chain) (Proteasome chain 3)	-0.180713	21.8163	-2.56996	0.0357883	0.0892914	-4.3954
Q9CZD3	Gars	Glycine--tRNA ligase (EC 6.1.1.14) (Diadenosine tetraphosphate synthetase) (Ap4A synthetase) (EC 2.7.7.-) (Glycyl-tRNA synthetase) (GlyRS)	-0.064305	23.5038	-2.5684	0.0358716	0.0894523	-4.39776
Q8CF89	Tab1	TGF-beta-activated kinase 1 and MAP3K7-binding protein 1 (Mitogen-activated protein kinase kinase kinase 7-interacting protein 1) (TGF-beta-activated kinase 1-binding protein 1) (TAK1-binding protein 1)	-0.10333	18.4276	-2.567	0.035946	0.0895906	-4.39987
Q8CGA4	Mturn	Maturin (Maturin neural progenitor differentiation regulator protein homolog)	0.131166	17.1205	2.56612	0.0359933	0.0896473	-4.4012
Q91Z67	Srgap2	SLIT-ROBO Rho GTPase-activating protein 2 (srGAP2) (Formin-binding protein 2) (Formin-binding protein 27) (FBP-27)	-0.0461636	22.8715	-2.56564	0.0360192	0.0896473	-4.40193
Q8BRH0	Tmtc3	Protein O-mannosyl-transferase TMTC3 (EC 2.4.1.109) (Transmembrane and TPR repeat-containing protein 3)	0.129003	16.9924	2.56552	0.0360256	0.0896473	-4.40211
Q9CX56	Psmd8	26S proteasome non-ATPase regulatory subunit 8 (26S proteasome regulatory subunit RPN12) (26S proteasome regulatory subunit S14)	-0.0680579	22.6455	-2.56344	0.0361371	0.0898774	-4.40525
Q9CQA3	Sdhb	Succinate dehydrogenase [ubiquinone] iron-sulfur subunit, mitochondrial (EC 1.3.5.1) (Iron-sulfur subunit of complex II) (Ip)	0.0500997	22.6126	2.56227	0.0362002	0.0899871	-4.40702
P97496	Smarcc1	SWI/SNF complex subunit SMARCC1 (BRG1-associated factor 155) (SWI/SNF complex 155 kDa subunit) (SWI/SNF-related matrix-associated actin-dependent regulator of chromatin subfamily C member 1) (SWI3-related protein) (BAF155)	0.165835	20.0769	2.56151	0.036241	0.0900139	-4.40817
Q8VEH6	Cbwd1	COBW domain-containing protein 1 (Cobalamin synthase W domain-containing protein 1)	0.186635	16.8629	2.56109	0.0362635	0.0900139	-4.4088
P36993	Ppm1b	Protein phosphatase 1B (EC 3.1.3.16) (Protein phosphatase 2C isoform beta) (PP2C-beta)	0.0578236	20.0789	2.56101	0.036268	0.0900139	-4.40893
O54990	Prom1	Prominin-1 (Antigen AC133 homolog) (Prominin-like protein 1) (CD antigen CD133)	0.132267	16.7593	2.56063	0.0362885	0.0900177	-4.4095
Q3UJP5	NA	Protein C8orf37 homolog	0.0653591	18.931	2.5597	0.0363386	0.0900631	-4.4109
Q9D023	Mpc2	Mitochondrial pyruvate carrier 2 (Brain protein 44)	0.0568	19.3129	2.55958	0.0363449	0.0900631	-4.41108
Q3THK7	Gmps	GMP synthase [glutamine-hydrolyzing] (EC 6.3.5.2) (GMP synthetase) (Glutamine amidotransferase)	0.0639031	23.1065	2.55654	0.03651	0.0903857	-4.41568
O88844	Idh1	Isocitrate dehydrogenase [NADP] cytoplasmic (IDH) (EC 1.1.1.42) (Cytosolic NADP-isocitrate dehydrogenase) (IDP) (NADP(+)-specific ICDH) (Oxalosuccinate decarboxylase)	-0.0460937	26.0096	-2.55648	0.0365133	0.0903857	-4.41577
Q8K2B3	Sdha	Succinate dehydrogenase [ubiquinone] flavoprotein subunit, mitochondrial (EC 1.3.5.1) (Flavoprotein subunit of complex II) (Fp)	0.0576761	23.2048	2.55557	0.0365629	0.0904611	-4.41715
O54988	Slk	STE20-like serine/threonine-protein kinase (STE20-like kinase) (mSLK) (EC 2.7.11.1) (Etk4) (STE20-related kinase SMAK) (STE20-related serine/threonine-protein kinase) (STE20-related kinase) (Serine/threonine-protein kinase 2)	0.0571397	19.9096	2.55476	0.0366069	0.0905219	-4.41837
Q9CPW4	Arpc5	Actin-related protein 2/3 complex subunit 5 (Arp2/3 complex 16 kDa subunit) (p16-ARC)	-0.0911304	20.9746	-2.55441	0.0366257	0.0905219	-4.41889
Q64096	Mcf2l	Guanine nucleotide exchange factor DBS (DBL's big sister) (MCF2-transforming sequence-like protein)	-0.160293	15.9276	-2.55144	0.0367883	0.0908304	-4.42339
Q9CXJ4	Abcb8	ATP-binding cassette sub-family B member 8, mitochondrial	0.0751903	16.9783	2.55134	0.0367936	0.0908304	-4.42353
Q920Q6	Msi2	RNA-binding protein Musashi homolog 2 (Musashi-2)	0.0995746	18.0377	2.55108	0.0368081	0.0908304	-4.42393
Q62376	Snrnp70	U1 small nuclear ribonucleoprotein 70 kDa (U1 snRNP 70 kDa) (U1-70K) (snRNP70)	0.104	23.2794	2.54978	0.036879	0.0908671	-4.42588
Q61301	Ctnna2	Catenin alpha-2 (Alpha N-catenin)	-0.0648967	23.4345	-2.54975	0.0368806	0.0908671	-4.42593
P55302	Lrpap1	Alpha-2-macroglobulin receptor-associated protein (Alpha-2-MRAP) (Heparin-binding protein 44) (HBP-44) (Low density lipoprotein receptor-related protein-associated protein 1) (RAP)	0.0812634	22.6693	2.54975	0.0368806	0.0908671	-4.42593
P62823	Rab3c	Ras-related protein Rab-3C	-0.12594	19.1588	-2.54889	0.0369278	0.0909361	-4.42723
Q9QXZ0	Macf1	Microtubule-actin cross-linking factor 1 (Actin cross-linking family 7)	-0.0734501	24.9631	-2.54657	0.0370559	0.0912041	-4.43074
P62245	Rps15a	40S ribosomal protein S15a	-0.0747825	23.5733	-2.54598	0.0370883	0.0912365	-4.43163
Q61191	Hcfc1	Host cell factor 1 (HCF) (HCF-1) (C1 factor) [Cleaved into: HCF N-terminal chain 1; HCF N-terminal chain 2; HCF N-terminal chain 3; HCF N-terminal chain 4; HCF N-terminal chain 5; HCF N-terminal chain 6; HCF C-terminal chain 1; HCF C-terminal chain 2; HCF C-terminal chain 3; HCF C-terminal chain 4; HCF C-terminal chain 5; HCF C-terminal chain 6]	0.0469094	22.6392	2.5442	0.0371866	0.0914308	-4.43431
P62270	Rps18	40S ribosomal protein S18 (Ke-3) (Ke3)	-0.048077	23.3039	-2.5424	0.0372863	0.0916282	-4.43703
Q9Z1S8	Gab2	GRB2-associated-binding protein 2 (GRB2-associated binder 2) (Growth factor receptor bound protein 2-associated protein 2) (PH domain-containing adaptor molecule p97)	-0.322073	14.7221	-2.54196	0.037311	0.0916413	-4.4377
Q9D0R8	Lsm12	Protein LSM12 homolog	0.0785884	19.6269	2.54161	0.0373306	0.0916419	-4.43823
Q9JKK1	Stx6	Syntaxin-6	0.12752	17.7431	2.54096	0.0373664	0.0916428	-4.43921
Q9ERI5	Jmjd6	Bifunctional arginine demethylase and lysyl-hydroxylase JMJD6 (EC 1.14.11.-) (Histone arginine demethylase JMJD6) (JmjC domain-containing protein 6) (Jumonji domain-containing protein 6) (Lysyl-hydroxylase JMJD6) (Peptide-lysine 5-dioxygenase JMJD6) (Phosphatidylserine receptor) (Protein PTDSR)	-0.0849551	18.463	-2.54078	0.0373766	0.0916428	-4.43948
Q99KP6	Prpf19	Pre-mRNA-processing factor 19 (EC 2.3.2.27) (Nuclear matrix protein 200) (PRP19/PSO4 homolog) (RING-type E3 ubiquitin transferase PRP19) (Senescence evasion factor)	0.0639735	22.8493	2.54056	0.037389	0.0916428	-4.43982
Q9JLC8	Sacs	Sacsin (DnaJ homolog subfamily C member 29) (DNAJC29)	-0.100955	16.4149	-2.53223	0.0378557	0.0927387	-4.4524
Q8K3J1	Ndufs8	NADH dehydrogenase [ubiquinone] iron-sulfur protein 8, mitochondrial (EC 1.6.99.3) (EC 7.1.1.2) (Complex I-23kD) (CI-23kD) (NADH-ubiquinone oxidoreductase 23 kDa subunit)	0.106514	20.9286	2.53083	0.0379345	0.0928836	-4.4545
Q9D2V7	Coro7	Coronin-7 (Crn7) (70 kDa WD repeat tumor rejection antigen homolog)	0.0988288	20.1429	2.52993	0.0379854	0.0929602	-4.45586
O70325	Gpx4	Phospholipid hydroperoxide glutathione peroxidase (PHGPx) (EC 1.11.1.12) (Glutathione peroxidase 4) (GPx-4) (GSHPx-4)	-0.0983577	20.0667	-2.52766	0.038114	0.0931452	-4.45929
P56393	Cox7b	Cytochrome c oxidase subunit 7B, mitochondrial (Cytochrome c oxidase polypeptide VIIb)	-0.173805	17.9464	-2.52752	0.0381219	0.0931452	-4.4595
Q8CCJ9	Phf20l1	PHD finger protein 20-like protein 1	0.202584	17.9566	2.52735	0.038132	0.0931452	-4.45977
Q9D1T0	Lingo1	Leucine-rich repeat and immunoglobulin-like domain-containing nogo receptor-interacting protein 1 (Leucine-rich repeat neuronal protein 1) (Leucine-rich repeat neuronal protein 6A)	-0.194248	16.0549	-2.52721	0.0381398	0.0931452	-4.45997
Q9D0B0	Srsf9	Serine/arginine-rich splicing factor 9 (Splicing factor, arginine/serine-rich 9)	0.0829334	18.0268	2.52635	0.0381884	0.093216	-4.46127
P97318	Dab1	Disabled homolog 1	0.394999	14.0182	2.52472	0.0382817	0.0933954	-4.46374
Q8BUR3	Foxj3	Forkhead box protein J3	-0.0895978	15.4578	-2.52275	0.0383942	0.093616	-4.46671
Q8R050	Gspt1	Eukaryotic peptide chain release factor GTP-binding subunit ERF3A (Eukaryotic peptide chain release factor subunit 3a) (eRF3a) (G1 to S phase transition protein 1 homolog)	0.051486	22.2007	2.52244	0.0384116	0.093616	-4.46717
P39447	Tjp1	Tight junction protein ZO-1 (Tight junction protein 1) (Zona occludens protein 1) (Zonula occludens protein 1)	0.0740088	20.3928	2.52111	0.0384883	0.0937363	-4.46919
Q8K4P0	Wdr33	pre-mRNA 3' end processing protein WDR33 (WD repeat-containing protein 33) (WD repeat-containing protein of 146 kDa)	0.193256	16.5863	2.52089	0.0385006	0.0937363	-4.46952
Q91Z69	Srgap1	SLIT-ROBO Rho GTPase-activating protein 1 (srGAP1) (Rho GTPase-activating protein 13)	-0.0665218	20.3211	-2.51841	0.0386434	0.0940357	-4.47327
Q9ES46	Parvb	Beta-parvin	-0.42748	13.4198	-2.51724	0.0387109	0.0941513	-4.47503
P60762	Morf4l1	Mortality factor 4-like protein 1 (MORF-related gene 15 protein) (Testis-expressed gene 189 protein) (Transcription factor-like protein MRG15)	-0.0989047	18.3844	-2.51631	0.0387641	0.0942307	-4.47642
Q9QY36	Naa10	N-alpha-acetyltransferase 10 (EC 2.3.1.255) (N-terminal acetyltransferase complex ARD1 subunit homolog A) (NatA catalytic subunit Naa10)	0.0832154	19.2894	2.51598	0.0387833	0.0942307	-4.47692
O55013	Trappc3	Trafficking protein particle complex subunit 3 (BET3 homolog)	-0.0562983	21.1281	-2.51559	0.0388062	0.0942379	-4.47752
P61600	Naa20	N-alpha-acetyltransferase 20 (EC 2.3.1.254) (Methionine N-acetyltransferase) (N-acetyltransferase 5) (N-terminal acetyltransferase B complex catalytic subunit NAA20) (N-terminal acetyltransferase B complex catalytic subunit NAT5) (NatB complex subunit NAT5) (NatB catalytic subunit)	-0.140822	17.7085	-2.51452	0.0388681	0.0943399	-4.47914
P70202	Lxn	Latexin (Endogenous carboxypeptidase inhibitor) (ECI) (Tissue carboxypeptidase inhibitor) (TCI)	0.189347	18.1789	2.51337	0.0389346	0.0944529	-4.48087
P35285	Rab22a	Ras-related protein Rab-22A (Rab-22) (Rab-14)	-0.320223	17.1247	-2.51294	0.0389594	0.0944647	-4.48151
Q9ESJ0	Xpo4	Exportin-4 (Exp4)	-0.237487	15.6015	-2.51213	0.0390067	0.094509	-4.48274
Q6PD19	Armh3	Armadillo-like helical domain-containing protein 3	-0.0714052	18.2108	-2.51152	0.0390422	0.094509	-4.48366
P60904	Dnajc5	DnaJ homolog subfamily C member 5 (Cysteine string protein) (CSP)	-0.145071	21.7154	-2.51147	0.0390452	0.094509	-4.48374
Q9Z2L7	Crlf3	Cytokine receptor-like factor 3 (Cytokine receptor-like molecule 9) (CREME-9) (Cytokine receptor-related factor 4)	0.0721168	17.6642	2.51126	0.0390576	0.094509	-4.48406
P30999	Ctnnd1	Catenin delta-1 (Cadherin-associated Src substrate) (CAS) (p120 catenin) (p120(ctn)) (p120(cas))	0.0507473	23.1977	2.5082	0.039236	0.0948923	-4.48868
Q80WJ7	Mtdh	Protein LYRIC (3D3/LYRIC) (Lysine-rich CEACAM1 co-isolated protein) (Metadherin) (Metastasis adhesion protein)	-0.0620367	21.8401	-2.50635	0.0393441	0.0950982	-4.49146
Q6ZPF3	Tiam2	T-lymphoma invasion and metastasis-inducing protein 2 (TIAM-2) (SIF and TIAM1-like exchange factor)	-0.0476613	18.71	-2.50606	0.0393614	0.0950982	-4.4919
Q7TQK1	Ints7	Integrator complex subunit 7 (Int7)	0.1346	17.8934	2.5035	0.039512	0.0954134	-4.49577
Q8CFQ3	Aqr	RNA helicase aquarius (EC 3.6.4.13) (Intron-binding protein of 160 kDa)	-0.0945951	18.7583	-2.50307	0.0395374	0.0954262	-4.49642
O55236	Rngtt	mRNA-capping enzyme (HCE) (MCE1) [Includes: Polynucleotide 5'-triphosphatase (TPase) (mRNA 5'-triphosphatase) (EC 3.1.3.33); mRNA guanylyltransferase (EC 2.7.7.50) (GTP--RNA guanylyltransferase) (GTase)]	0.098003	18.9442	2.50255	0.0395681	0.0954308	-4.4972
O35381	Anp32a	Acidic leucine-rich nuclear phosphoprotein 32 family member A (Acidic nuclear phosphoprotein pp32) (Leucine-rich acidic nuclear protein) (LANP) (Potent heat-stable protein phosphatase 2A inhibitor I1PP2A)	0.0824744	22.1029	2.50205	0.0395977	0.0954308	-4.49796
Q80ZV0	Rnaseh2b	Ribonuclease H2 subunit B (RNase H2 subunit B) (Deleted in lymphocytic leukemia 8 homolog) (Ribonuclease HI subunit B)	-0.0791865	20.0572	-2.50201	0.0395999	0.0954308	-4.49802
Q9CY94	Gins3	DNA replication complex GINS protein PSF3 (GINS complex subunit 3)	0.0885522	16.4485	2.50051	0.0396887	0.0955536	-4.50028
P40338	Vhl	von Hippel-Lindau disease tumor suppressor (pVHL)	-0.175114	15.9408	-2.50047	0.0396912	0.0955536	-4.50035
Q91VM3	Wdr45	WD repeat domain phosphoinositide-interacting protein 4 (WIPI-4) (WD repeat domain X-linked 1) (WD repeat-containing protein 45)	0.114315	17.1755	2.49943	0.0397523	0.0956336	-4.5019
Q9EPB4	Pycard	Apoptosis-associated speck-like protein containing a CARD (mASC) (PYD and CARD domain-containing protein)	-0.130592	14.62	-2.49922	0.0397648	0.0956336	-4.50222
P83877	Txnl4a	Thioredoxin-like protein 4A (DIM1 protein homolog) (Spliceosomal U5 snRNP-specific 15 kDa protein) (Thioredoxin-like U5 snRNP protein U5-15kD)	-0.127821	17.8253	-2.4987	0.0397956	0.0956591	-4.503
Q8BTZ4	Anapc5	Anaphase-promoting complex subunit 5 (APC5) (Cyclosome subunit 5)	-0.0787871	19.5373	-2.49695	0.0399	0.0958613	-4.50565
P16254	Srp14	Signal recognition particle 14 kDa protein (SRP14)	-0.0736086	17.9123	-2.4921	0.0401897	0.0965084	-4.51297
Q8K2V1	Ppp4r1	Serine/threonine-protein phosphatase 4 regulatory subunit 1	0.0634257	20.0993	2.49004	0.0403135	0.0967565	-4.51608
O35144	Terf2	Telomeric repeat-binding factor 2 (TTAGGG repeat-binding factor 2) (Telomeric DNA-binding protein)	0.17734	17.3103	2.48757	0.0404622	0.0970642	-4.5198
Q99N89	Mrpl43	39S ribosomal protein L43, mitochondrial (L43mt) (MRP-L43) (Mitochondrial ribosomal protein bMRP36a)	0.0547862	18.3535	2.48712	0.0404894	0.0970801	-4.52048
Q8BFQ8	Gatd1	Glutamine amidotransferase-like class 1 domain-containing protein 1 (Parkinson disease 7 domain-containing protein 1)	0.0722187	19.5782	2.48675	0.040512	0.0970853	-4.52105
Q9D937	NA	Uncharacterized protein C11orf98 homolog	0.0773278	19.7723	2.48634	0.0405367	0.0970889	-4.52166
P97461	Rps5	40S ribosomal protein S5 [Cleaved into: 40S ribosomal protein S5, N-terminally processed]	0.0676825	22.9214	2.48604	0.0405546	0.0970889	-4.52211
Q99PL6	Ubxn6	UBX domain-containing protein 6 (UBX domain-containing protein 1)	-0.050203	21.7933	-2.48341	0.0407144	0.0974222	-4.52608
Q99MN9	Pccb	Propionyl-CoA carboxylase beta chain, mitochondrial (PCCase subunit beta) (EC 6.4.1.3) (Propanoyl-CoA:carbon dioxide ligase subunit beta)	0.0764442	19.2466	2.48261	0.0407628	0.0974807	-4.52728
Q6P2B1	Tnpo3	Transportin-3	-0.0688265	19.7654	-2.48233	0.04078	0.0974807	-4.52771
O88952	Lin7c	Protein lin-7 homolog C (Lin-7C) (mLin7C) (Mammalian lin-seven protein 3) (MALS-3) (Vertebrate lin-7 homolog 3) (Veli-3)	0.0848794	20.6415	2.47659	0.0411308	0.0982697	-4.53636
Q9EPV8	Ubl5	Ubiquitin-like protein 5	0.158758	18.8412	2.47609	0.0411613	0.0982928	-4.53711
Q8BMK4	Ckap4	Cytoskeleton-associated protein 4 (63-kDa cytoskeleton-linking membrane protein) (Climp-63) (p63)	0.0689944	22.9583	2.4754	0.0412038	0.0983446	-4.53815
Q3UYV9	Ncbp1	Nuclear cap-binding protein subunit 1 (80 kDa nuclear cap-binding protein) (CBP80) (NCBP 80 kDa subunit)	0.0847035	19.8071	2.47364	0.0413124	0.0985541	-4.54081
O35691	Pnn	Pinin	0.0924279	17.9855	2.47328	0.0413342	0.0985567	-4.54135
Q5U4F6	Wdr34	WD repeat-containing protein 34	-0.192883	16.804	-2.47175	0.0414288	0.0987323	-4.54365
Q9Z0P7	Sufu	Suppressor of fused homolog	0.217294	17.0217	2.47055	0.0415031	0.0988467	-4.54546
Q8C2E7	Washc5	WASH complex subunit 5 (WASH complex subunit strumpellin)	-0.122351	23.1273	-2.47031	0.0415185	0.0988467	-4.54584
Q8CAY6	Acat2	Acetyl-CoA acetyltransferase, cytosolic (EC 2.3.1.9) (Cytosolic acetoacetyl-CoA thiolase)	-0.0717818	23.4009	-2.46931	0.0415802	0.0989436	-4.54734
Q9DCF9	Ssr3	Translocon-associated protein subunit gamma (TRAP-gamma) (Signal sequence receptor subunit gamma) (SSR-gamma)	-0.0945232	19.3375	-2.46364	0.0419339	0.0997083	-4.55589
Q9CPN8	Igf2bp3	Insulin-like growth factor 2 mRNA-binding protein 3 (IGF2 mRNA-binding protein 3) (IMP-3) (mIMP-3) (IGF-II mRNA-binding protein 3) (VICKZ family member 3)	0.0639733	20.6008	2.46348	0.0419436	0.0997083	-4.55612
Q3UHC7	Dab2ip	Disabled homolog 2-interacting protein (DAB2-interacting protein) (ASK-interacting protein 1) (DOC-2/DAB-2 interactive protein)	-0.0555732	18.3674	-2.46254	0.0420031	0.0997996	-4.55755
O70443	Gnaz	Guanine nucleotide-binding protein G(z) subunit alpha (G(x) alpha chain) (Gz-alpha)	-0.13145	18.7561	-2.46105	0.0420961	0.0999704	-4.55978
Q60759	Gcdh	Glutaryl-CoA dehydrogenase, mitochondrial (GCD) (EC 1.3.8.6)	-0.128308	17.9232	-2.45961	0.0421874	0.100101	-4.56197
Q8JZQ2	Afg3l2	AFG3-like protein 2 (EC 3.4.24.-)	0.082011	20.4687	2.45951	0.0421934	0.100101	-4.56211
O35226	Psmd4	26S proteasome non-ATPase regulatory subunit 4 (26S proteasome regulatory subunit RPN10) (26S proteasome regulatory subunit S5A) (Multiubiquitin chain-binding protein)	0.0582354	22.1969	2.45828	0.042271	0.100235	-4.56397
Q9CR00	Psmd9	26S proteasome non-ATPase regulatory subunit 9 (26S proteasome regulatory subunit p27)	0.0785899	21.7923	2.45754	0.0423179	0.100296	-4.56509
P54775	Psmc4	26S proteasome regulatory subunit 6B (26S proteasome AAA-ATPase subunit RPT3) (CIP21) (MB67-interacting protein) (MIP224) (Proteasome 26S subunit ATPase 4) (Tat-binding protein 7) (TBP-7)	0.047879	24.0787	2.45563	0.0424389	0.100464	-4.56796
Q6PDS3	Sarm1	Sterile alpha and TIR motif-containing protein 1 (Tir-1 homolog) (MyD88-5)	0.0842557	20.9569	2.45542	0.0424521	0.100464	-4.56828
[truncated: 2,734 more rows]

## Sheet: Cortex-DEP-Early postnatal
Protein_ID	Gene_name	Description	logFC	AveExpr	t	P.Value	adj.P.Val	B
Q9JLV5	Cul3	Cullin-3 (CUL-3)	-0.655876	18.7565	-15.2623	3.55e-07	0.00129362	6.4152
Q9CY58	Serbp1	Plasminogen activator inhibitor 1 RNA-binding protein (PAI1 RNA-binding protein 1) (PAI-RBP1) (SERPINE1 mRNA-binding protein 1)	0.430992	22.5093	10.0084	8.75e-06	0.0159478	4.03813
O35887	Calu	Calumenin (Crocalbin)	0.380441	19.7818	8.39192	3.18e-05	0.0211829	2.92003
Q9D824	Fip1l1	Pre-mRNA 3'-end-processing factor FIP1 (FIP1-like 1 protein)	0.327838	16.0929	8.28182	3.5e-05	0.0211829	2.83458
Q9QXK7	Cpsf3	Cleavage and polyadenylation specificity factor subunit 3 (EC 3.1.27.-) (Cleavage and polyadenylation specificity factor 73 kDa subunit) (CPSF 73 kDa subunit) (mRNA 3'-end-processing endonuclease CPSF-73)	-0.541617	17.891	-8.18672	3.81e-05	0.0211829	2.75973
P01831	Thy1	Thy-1 membrane glycoprotein (Thy-1 antigen) (CD antigen CD90)	-0.641033	19.737	-8.13862	3.97e-05	0.0211829	2.72149
Q8R1F0	D8Ertd738e	Leydig cell tumor 10 kDa protein homolog	0.363468	14.1191	8.11229	4.07e-05	0.0211829	2.70046
Q9WUA3	Pfkp	ATP-dependent 6-phosphofructokinase, platelet type (ATP-PFK) (PFK-P) (EC 2.7.1.11) (6-phosphofructokinase type C) (Phosphofructo-1-kinase isozyme C) (PFK-C) (Phosphohexokinase)	-0.497343	20.2692	-7.81431	5.32e-05	0.0242298	2.45697
Q99K51	Pls3	Plastin-3 (T-plastin)	0.602096	17.1877	7.46983	7.32e-05	0.0245548	2.16265
Q8BHK2	Scn3b	Sodium channel subunit beta-3	-0.380683	14.0735	-7.38421	7.94e-05	0.0245548	2.08728
P43006	Slc1a2	Excitatory amino acid transporter 2 (GLT-1) (Sodium-dependent glutamate/aspartate transporter 2) (Solute carrier family 1 member 2)	-0.332258	18.8514	-7.1715	9.75e-05	0.0245548	1.89609
P12960	Cntn1	Contactin-1 (Neural cell surface protein F3)	-0.278531	22.6022	-7.0521	0.000109612	0.0245548	1.78625
O35127	Grcc10	Protein C10	0.292869	14.6095	6.98775	0.000116834	0.0245548	1.72629
P43276	Hist1h1b	Histone H1.5 (H1 VAR.5) (H1b)	0.47171	20.3985	6.94374	0.000122078	0.0245548	1.68496
P43277	Hist1h1d	Histone H1.3 (H1 VAR.4) (H1d)	0.501888	19.8096	6.91918	0.000125116	0.0245548	1.66179
Q3U0S6	Rasip1	Ras-interacting protein 1 (Rain)	-0.534505	11.3078	-6.83842	0.000135715	0.0245548	1.58503
P56959	Fus	RNA-binding protein FUS (Protein pigpen)	0.334718	20.9462	6.78409	0.000143402	0.0245548	1.53291
Q9CYZ8	Ssbp2	Single-stranded DNA-binding protein 2 (Sequence-specific single-stranded-DNA-binding protein 2)	0.37338	13.9694	6.77321	0.000145	0.0245548	1.52241
Q6Q477	Atp2b4	Plasma membrane calcium-transporting ATPase 4 (PMCA4) (EC 7.2.2.10)	-0.349056	18.4783	-6.764	0.000146367	0.0245548	1.51352
Q8VDN2	Atp1a1	Sodium/potassium-transporting ATPase subunit alpha-1 (Na(+)/K(+) ATPase alpha-1 subunit) (EC 7.2.2.13) (Sodium pump subunit alpha-1)	-0.316891	21.8705	-6.70987	0.000154696	0.0245548	1.46104
Q8BV13	Cops7b	COP9 signalosome complex subunit 7b (SGN7b) (Signalosome subunit 7b) (JAB1-containing signalosome subunit 7b)	-0.479708	15.3397	-6.69259	0.000157465	0.0245548	1.4442
Q8K3X4	Irf2bpl	Probable E3 ubiquitin-protein ligase IRF2BPL (EC 2.3.2.27) (Enhanced at puberty protein 1) (Interferon regulatory factor 2-binding protein-like)	0.278576	16.743	6.68256	0.000159096	0.0245548	1.43441
P63318	Prkcg	Protein kinase C gamma type (PKC-gamma) (EC 2.7.11.13)	-0.32879	20.1019	-6.6276	0.000168377	0.0245548	1.38051
O88986	Gcat	2-amino-3-ketobutyrate coenzyme A ligase, mitochondrial (AKB ligase) (EC 2.3.1.29) (Aminoacetone synthase) (Glycine acetyltransferase)	0.380475	15.3422	6.61008	0.000171462	0.0245548	1.36323
P54227	Stmn1	Stathmin (Leukemia-associated gene protein) (Leukemia-associated phosphoprotein p18) (Metablastin) (Oncoprotein 18) (Op18) (Phosphoprotein p19) (pp19) (Prosolin) (Protein Pr22) (pp17)	0.486555	24.4248	6.57319	0.000178158	0.0245548	1.32674
Q5SSM3	Arhgap44	Rho GTPase-activating protein 44 (Rho-type GTPase-activating protein RICH2) (RhoGAP interacting with CIP4 homologs protein 2) (RICH-2)	-0.27881	17.5448	-6.56836	0.000179058	0.0245548	1.32194
P46414	Cdkn1b	Cyclin-dependent kinase inhibitor 1B (Cyclin-dependent kinase inhibitor p27) (p27Kip1)	0.611654	16.1689	6.55384	0.000181788	0.0245548	1.30751
Q6URW6	Myh14	Myosin-14 (Myosin heavy chain 14) (Myosin heavy chain, non-muscle IIc) (Non-muscle myosin heavy chain IIc) (NMHC II-C)	-0.428942	13.489	-6.35152	0.000225039	0.0293113	1.10337
P97825	Jpt1	Jupiter microtubule associated homolog 1 (Hematological and neurological expressed 1 protein) [Cleaved into: Jupiter microtubule associated homolog 1, N-terminally processed]	0.494928	19.5447	6.29839	0.000238203	0.029956	1.04879
Q8C437	Pex5l	PEX5-related protein (PEX2-related protein) (PEX5-like protein) (Peroxin-5-related protein) (Tetratricopeptide repeat-containing Rab8b-interacting protein) (Pex5Rp) (TRIP8b)	-0.33972	16.3551	-6.20157	0.000264434	0.0301763	0.948284
Q9R0P4	Smap	Small acidic protein (Sid 2057)	0.478256	17.2988	6.15438	0.000278363	0.0301763	0.898795
Q5DTY9	Kctd16	BTB/POZ domain-containing protein KCTD16	-0.311662	16.8489	-6.14289	0.000281875	0.0301763	0.8867
Q9Z218	Dpp6	Dipeptidyl aminopeptidase-like protein 6 (DPPX) (Dipeptidyl aminopeptidase-related protein) (Dipeptidyl peptidase 6) (Dipeptidyl peptidase IV-like protein) (Dipeptidyl peptidase VI) (DPP VI)	-0.307024	18.7852	-6.11934	0.000289227	0.0301763	0.861847
Q61937	Npm1	Nucleophosmin (NPM) (Nucleolar phosphoprotein B23) (Nucleolar protein NO38) (Numatrin)	0.424537	22.5934	6.11914	0.00028929	0.0301763	0.861639
Q6PR54	Rif1	Telomere-associated protein RIF1 (Rap1-interacting factor 1 homolog) (mRif1)	-0.544306	16.0027	-6.09677	0.000296474	0.0301763	0.837943
Q9JL35	Hmgn5	High mobility group nucleosome-binding domain-containing protein 5 (Nucleosome-binding protein 1) (Nucleosome-binding protein 45) (NBP-45) (Protein GARP45)	0.472178	15.2887	6.076	0.000303319	0.0301763	0.815887
P70302	Stim1	Stromal interaction molecule 1	-0.356212	14.434	-6.05499	0.00031042	0.0301763	0.793509
P11798	Camk2a	Calcium/calmodulin-dependent protein kinase type II subunit alpha (CaM kinase II subunit alpha) (CaMK-II subunit alpha) (EC 2.7.11.17)	-0.294914	20.5846	-6.02187	0.000321991	0.0301763	0.758097
P21956	Mfge8	Lactadherin (MFGM) (Milk fat globule-EGF factor 8) (MFG-E8) (SED1) (Sperm surface protein SP47) (MP47)	-0.44926	13.2272	-6.01989	0.000322697	0.0301763	0.755976
Q920I9	Wdr7	WD repeat-containing protein 7 (TGF-beta resistance-associated protein TRAG)	-0.255684	19.2814	-5.99088	0.000333249	0.030384	0.724813
P52503	Ndufs6	NADH dehydrogenase [ubiquinone] iron-sulfur protein 6, mitochondrial (Complex I-13kD-A) (CI-13kD-A) (NADH-ubiquinone oxidoreductase 13 kDa-A subunit)	0.304692	19.2515	5.94182	0.000351969	0.031308	0.67183
Q9JLN9	Mtor	Serine/threonine-protein kinase mTOR (EC 2.7.11.1) (FK506-binding protein 12-rapamycin complex-associated protein 1) (FKBP12-rapamycin complex-associated protein) (Mammalian target of rapamycin) (mTOR) (Mechanistic target of rapamycin) (Rapamycin target protein 1) (RAPT1)	-0.255739	16.2147	-5.90643	0.000366192	0.0316739	0.633382
P15864	Hist1h1c	Histone H1.2 (H1 VAR.1) (H1c)	0.375937	20.8477	5.87704	0.000378486	0.0316739	0.601307
Q80TB8	Vat1l	Synaptic vesicle membrane protein VAT-1 homolog-like (EC 1.-.-.-)	-0.268319	19.2469	-5.84227	0.000393617	0.0316739	0.563201
Q9DCZ1	Gmpr	GMP reductase 1 (GMPR 1) (EC 1.7.1.7) (Guanosine 5'-monophosphate oxidoreductase 1) (Guanosine monophosphate reductase 1)	-0.286899	15.725	-5.82154	0.000402958	0.0316739	0.540384
Q80SZ7	Gng5	Guanine nucleotide-binding protein G(I)/G(S)/G(O) subunit gamma-5	0.267785	14.4876	5.79855	0.000413598	0.0316739	0.515016
Q9WV96	Timm10b	Mitochondrial import inner membrane translocase subunit Tim10 B (Mitochondrial import inner membrane translocase subunit Tim9 B) (TIMM10B) (Tim10b)	-0.282627	14.4171	-5.79182	0.000416775	0.0316739	0.507566
P46460	Nsf	Vesicle-fusing ATPase (EC 3.6.4.6) (N-ethylmaleimide-sensitive fusion protein) (NEM-sensitive fusion protein) (Suppressor of K(+) transport growth defect 2) (Protein SKD2) (Vesicular-fusion protein NSF)	-0.279858	23.2049	-5.77695	0.00042388	0.0316739	0.491104
Q80XU3	Nucks1	Nuclear ubiquitous casein and cyclin-dependent kinase substrate 1 (JC7)	0.568321	16.2912	5.77176	0.000426394	0.0316739	0.485342
Q62443	Nptx1	Neuronal pentraxin-1 (NP1) (Neuronal pentraxin I) (NP-I)	-0.230949	13.8413	-5.73348	0.000445439	0.0316739	0.442752
Q6NVF0	Ocrl	Inositol polyphosphate 5-phosphatase OCRL-1 (EC 3.1.3.36)	-0.372985	13.854	-5.7231	0.000450759	0.0316739	0.431174
P39054	Dnm2	Dynamin-2 (EC 3.6.5.5) (Dynamin UDNM)	-0.215795	14.2908	-5.71345	0.000455773	0.0316739	0.420382
Q91VH6	Memo1	Protein MEMO1 (Mediator of ErbB2-driven cell motility 1) (Memo-1)	-0.241593	14.0531	-5.67331	0.000477286	0.0316739	0.375364
Q9DCB8	Isca2	Iron-sulfur cluster assembly 2 homolog, mitochondrial (HESB-like domain-containing protein 1)	-0.303262	12.206	-5.65376	0.000488172	0.0316739	0.353335
Q8C419	Gpr158	Probable G-protein coupled receptor 158	-0.278114	16.2459	-5.64285	0.000494358	0.0316739	0.341032
P19426	Nelfe	Negative elongation factor E (NELF-E) (RNA-binding protein RD)	0.266444	14.8442	5.64214	0.000494769	0.0316739	0.340221
Q62093	Srsf2	Serine/arginine-rich splicing factor 2 (Protein PR264) (Putative myelin regulatory factor 1) (MRF-1) (Splicing component, 35 kDa) (Splicing factor SC35) (SC-35) (Splicing factor, arginine/serine-rich 2)	0.310215	19.723	5.60278	0.00051785	0.0316739	0.295641
Q9CPW0	Cntnap2	Contactin-associated protein-like 2 (Cell recognition molecule Caspr2)	-0.463145	16.8827	-5.59978	0.000519658	0.0316739	0.292233
P43274	Hist1h1e	Histone H1.4 (H1 VAR.2) (H1e)	0.372131	20.6872	5.58897	0.00052623	0.0316739	0.279937
Q8BGH7	Cdc42se2	CDC42 small effector protein 2	-0.256099	17.7595	-5.57996	0.000531772	0.0316739	0.269685
P63328	Ppp3ca	Serine/threonine-protein phosphatase 2B catalytic subunit alpha isoform (EC 3.1.3.16) (CAM-PRP catalytic subunit) (Calmodulin-dependent calcineurin A subunit alpha isoform) (CNA alpha)	-0.219588	21.0302	-5.57383	0.000535585	0.0316739	0.262692
O88569	Hnrnpa2b1	Heterogeneous nuclear ribonucleoproteins A2/B1 (hnRNP A2/B1)	0.312996	22.4611	5.55631	0.00054664	0.0316739	0.242691
Q80VP0	Tecpr1	Tectonin beta-propeller repeat-containing protein 1	-0.276107	15.5018	-5.54846	0.000551673	0.0316739	0.233716
Q9D1T0	Lingo1	Leucine-rich repeat and immunoglobulin-like domain-containing nogo receptor-interacting protein 1 (Leucine-rich repeat neuronal protein 1) (Leucine-rich repeat neuronal protein 6A)	-0.241354	17.6341	-5.53152	0.000562714	0.0316739	0.214305
Q9D823	Rpl37	60S ribosomal protein L37	0.391374	19.995	5.52878	0.000564519	0.0316739	0.211168
Q80UJ7	Rab3gap1	Rab3 GTPase-activating protein catalytic subunit (RAB3 GTPase-activating protein 130 kDa subunit) (Rab3-GAP p130) (Rab3-GAP)	-0.33203	15.3821	-5.51086	0.000576501	0.0317611	0.190585
P83917	Cbx1	Chromobox protein homolog 1 (Heterochromatin protein 1 homolog beta) (HP1 beta) (Heterochromatin protein p25) (M31) (Modifier 1 protein)	0.368344	13.1567	5.48402	0.000594981	0.0317611	0.159649
P49312	Hnrnpa1	Heterogeneous nuclear ribonucleoprotein A1 (hnRNP A1) (HDP-1) (Helix-destabilizing protein) (Single-strand-binding protein) (Topoisomerase-inhibitor suppressed) (hnRNP core protein A1) [Cleaved into: Heterogeneous nuclear ribonucleoprotein A1, N-terminally processed]	0.359255	22.3871	5.48128	0.0005969	0.0317611	0.156491
O54829	Rgs7	Regulator of G-protein signaling 7 (RGS7)	-0.286931	17.8519	-5.46945	0.000605278	0.0317611	0.142818
Q7TT50	Cdc42bpb	Serine/threonine-protein kinase MRCK beta (EC 2.7.11.1) (CDC42-binding protein kinase beta) (DMPK-like beta) (Myotonic dystrophy kinase-related CDC42-binding kinase beta) (MRCK beta) (Myotonic dystrophy protein kinase-like beta)	-0.217997	19.7001	-5.46339	0.000609618	0.0317611	0.135807
E9Q5C9	Nolc1	Nucleolar and coiled-body phosphoprotein 1 (140 kDa nucleolar phosphoprotein) (Nopp140)	0.236997	17.6013	5.43317	0.000631785	0.0322682	0.100751
Q8CHW4	Eif2b5	Translation initiation factor eIF-2B subunit epsilon (eIF-2B GDP-GTP exchange factor subunit epsilon)	-0.282101	14.5446	-5.40559	0.000652789	0.0322682	0.0686308
P61922	Abat	4-aminobutyrate aminotransferase, mitochondrial (EC 2.6.1.19) ((S)-3-amino-2-methylpropionate transaminase) (EC 2.6.1.22) (GABA aminotransferase) (GABA-AT) (Gamma-amino-N-butyrate transaminase) (GABA transaminase) (GABA-T) (L-AIBAT)	-0.21388	19.5174	-5.40046	0.000656778	0.0322682	0.062646
Q61749	Eif2b4	Translation initiation factor eIF-2B subunit delta (eIF-2B GDP-GTP exchange factor subunit delta)	-0.213696	14.7751	-5.39975	0.000657333	0.0322682	0.0618156
P16460	Ass1	Argininosuccinate synthase (EC 6.3.4.5) (Citrulline--aspartate ligase)	-0.288854	17.0706	-5.38045	0.000672607	0.0322682	0.0392413
Q8R081	Hnrnpl	Heterogeneous nuclear ribonucleoprotein L (hnRNP L)	0.24128	19.7848	5.35457	0.000693698	0.0322682	0.00888499
P20152	Vim	Vimentin	0.261846	21.6221	5.34728	0.000699761	0.0322682	0.000326139
Q3UGS4	Mcrip1	Mapk-regulated corepressor-interacting protein 1 (Protein FAM195B)	0.237497	19.1153	5.34156	0.000704567	0.0322682	-0.00640676
O35136	Ncam2	Neural cell adhesion molecule 2 (N-CAM-2) (NCAM-2) (Neural cell adhesion molecule RB-8) (R4B12)	-0.225124	19.88	-5.33895	0.000706772	0.0322682	-0.00948108
Q61466	Smarcd1	SWI/SNF-related matrix-associated actin-dependent regulator of chromatin subfamily D member 1 (60 kDa BRG-1/Brm-associated factor subunit A) (BRG1-associated factor 60A) (BAF60A) (Protein D15KZ1) (SWI/SNF complex 60 kDa subunit)	0.334139	14.0754	5.32631	0.000717554	0.0322682	-0.0243774
Q99KI3	Emc3	ER membrane protein complex subunit 3 (Transmembrane protein 111)	-0.239748	17.3931	-5.30385	0.00073716	0.0322682	-0.0509099
Q9D0S9	Hint2	Histidine triad nucleotide-binding protein 2, mitochondrial (HINT-2) (EC 3.-.-.-) (HINT-3)	0.235984	15.978	5.29583	0.000744303	0.0322682	-0.060404
O54879	Hmgb3	High mobility group protein B3 (High mobility group protein 2a) (HMG-2a) (High mobility group protein 4) (HMG-4)	0.236486	22.5384	5.29062	0.00074898	0.0322682	-0.0665717
P05201	Got1	Aspartate aminotransferase, cytoplasmic (cAspAT) (EC 2.6.1.1) (EC 2.6.1.3) (Cysteine aminotransferase, cytoplasmic) (Cysteine transaminase, cytoplasmic) (cCAT) (Glutamate oxaloacetate transaminase 1) (Transaminase A)	-0.228411	21.0528	-5.28515	0.000753931	0.0322682	-0.0730607
Q8CHP5	Pym1	Partner of Y14 and mago (PYM homolog 1 exon junction complex-associated factor) (Protein wibg homolog)	0.338955	16.1884	5.28311	0.000755783	0.0322682	-0.0754771
Q8BIZ1	Anks1b	Ankyrin repeat and sterile alpha motif domain-containing protein 1B (Amyloid-beta protein intracellular domain-associated protein 1) (AIDA-1) (E2A-PBX1-associated protein) (EB-1)	-0.236684	17.219	-5.26272	0.000774597	0.0322682	-0.0996991
Q3UVX5	Grm5	Metabotropic glutamate receptor 5 (mGluR5)	-0.259605	17.4515	-5.25289	0.000783849	0.0322682	-0.111399
Q64012	Raly	RNA-binding protein Raly (Maternally-expressed hnRNP C-related protein) (hnRNP associated with lethal yellow protein)	0.487312	13.3716	5.24739	0.000789079	0.0322682	-0.117953
E9Q735	Ube4a	Ubiquitin conjugation factor E4 A (EC 2.3.2.-)	-0.205713	16.5866	-5.24158	0.000794649	0.0322682	-0.124887
Q91WM1	Strbp	Spermatid perinuclear RNA-binding protein	0.255102	15.8595	5.23985	0.00079631	0.0322682	-0.126944
Q9JIK5	Ddx21	Nucleolar RNA helicase 2 (EC 3.6.4.13) (DEAD box protein 21) (Gu-alpha) (Nucleolar RNA helicase Gu) (Nucleolar RNA helicase II) (RH II/Gu)	0.264144	15.765	5.21169	0.000823974	0.0330224	-0.160618
Q9JLM4	Zmym3	Zinc finger MYM-type protein 3 (DXHXS6673E protein) (Zinc finger protein 261)	0.283005	14.2261	5.17328	0.00086341	0.0339443	-0.206743
Q9JKB3	Ybx3	Y-box-binding protein 3 (Cold shock domain-containing protein A) (DNA-binding protein A) (Y-box protein 3)	0.355398	15.0392	5.14712	0.000891446	0.0339443	-0.238291
Q6PIE5	Atp1a2	Sodium/potassium-transporting ATPase subunit alpha-2 (Na(+)/K(+) ATPase alpha-2 subunit) (EC 7.2.2.13) (Na(+)/K(+) ATPase alpha(+) subunit) (Sodium pump subunit alpha-2)	-0.25265	21.9824	-5.13412	0.000905756	0.0339443	-0.254019
Q14CH0	Fam171b	Protein FAM171B	-0.396919	15.8634	-5.13063	0.000909636	0.0339443	-0.25824
P62500	Tsc22d1	TSC22 domain family protein 1 (Regulatory protein TSC-22) (TGFB-stimulated clone 22 homolog) (TSC22-related inducible leucine zipper 1b) (Transforming growth factor beta-1-induced transcript 4 protein)	0.301837	16.1379	5.12558	0.000915291	0.0339443	-0.264363
P49935	Ctsh	Pro-cathepsin H (Cathepsin B3) (Cathepsin BA) [Cleaved into: Cathepsin H mini chain; Cathepsin H (EC 3.4.22.16); Cathepsin H heavy chain; Cathepsin H light chain]	0.358914	13.8969	5.12393	0.000917137	0.0339443	-0.266353
Q8K596	Slc8a2	Sodium/calcium exchanger 2 (Na(+)/Ca(2+)-exchange protein 2) (Solute carrier family 8 member 2)	-0.258363	18.9683	-5.12011	0.00092145	0.0339443	-0.270988
Q9QXY6	Ehd3	EH domain-containing protein 3	-0.219522	18.587	-5.1187	0.00092305	0.0339443	-0.272703
O35326	Srsf5	Serine/arginine-rich splicing factor 5 (Delayed-early protein HRS) (Pre-mRNA-splicing factor SRP40) (Splicing factor, arginine/serine-rich 5)	0.364325	18.3947	5.10015	0.000944324	0.0339443	-0.295218
Q62376	Snrnp70	U1 small nuclear ribonucleoprotein 70 kDa (U1 snRNP 70 kDa) (U1-70K) (snRNP70)	0.372309	18.9372	5.09749	0.000947427	0.0339443	-0.298461
Q8BLF1	Nceh1	Neutral cholesterol ester hydrolase 1 (NCEH) (EC 3.1.1.-) (Arylacetamide deacetylase-like 1) (Chlorpyrifos oxon-binding protein) (CPO-BP)	-0.312663	17.9641	-5.09583	0.000949362	0.0339443	-0.300478
Q8K2Z4	Ncapd2	Condensin complex subunit 1 (Chromosome condensation-related SMC-associated protein 1) (Chromosome-associated protein D2) (mCAP-D2) (Non-SMC condensin I complex subunit D2) (XCAP-D2 homolog)	-0.255506	14.5159	-5.06287	0.000988742	0.0349581	-0.340662
Q8CI08	Slain2	SLAIN motif-containing protein 2	0.282424	14.0041	5.05623	0.000996887	0.0349581	-0.348776
Q9CQH7	Btf3l4	Transcription factor BTF3 homolog 4 (Basic transcription factor 3-like 4)	0.211553	18.8199	5.018	0.00104525	0.0351212	-0.395654
Q9QUR8	Sema7a	Semaphorin-7A (Semaphorin-K1) (Sema K1) (Semaphorin-L) (Sema L) (CD antigen CD108)	-0.23561	17.1998	-5.01503	0.00104911	0.0351212	-0.399294
Q80TF3	Pcdh19	Protocadherin-19	-0.310233	15.2035	-5.00985	0.00105589	0.0351212	-0.405677
P09405	Ncl	Nucleolin (Protein C23)	0.18961	24.6211	5.00923	0.0010567	0.0351212	-0.406429
Q60634	Flot2	Flotillin-2 (Epidermal surface antigen) (ESA) (Membrane component chromosome 17 surface marker 1 homolog)	-0.356652	19.9198	-5.00844	0.00105774	0.0351212	-0.407411
Q9JM52	Mink1	Misshapen-like kinase 1 (EC 2.7.11.1) (GCK family kinase MiNK) (MAPK/ERK kinase kinase kinase 6) (MEK kinase kinase 6) (MEKKK 6) (Misshapen/NIK-related kinase) (Mitogen-activated protein kinase kinase kinase kinase 6)	-0.238438	16.1361	-5.00122	0.00106728	0.0351212	-0.416299
Q9ET77	Jph3	Junctophilin-3 (JP-3) (Junctophilin type 3)	-0.338873	13.3447	-4.99997	0.00106895	0.0351212	-0.417842
Q9JJR8	Tmem9b	Transmembrane protein 9B	-0.311048	16.598	-4.98105	0.00109443	0.0351626	-0.441177
Q4KUS2	Unc13a	Protein unc-13 homolog A (Munc13-1)	-0.297615	16.6397	-4.97825	0.00109827	0.0351626	-0.444637
P07742	Rrm1	Ribonucleoside-diphosphate reductase large subunit (EC 1.17.4.1) (Ribonucleoside-diphosphate reductase subunit M1) (Ribonucleotide reductase large subunit)	-0.190971	14.374	-4.9734	0.00110494	0.0351626	-0.450633
Q641P0	Actr3b	Actin-related protein 3B (ARP3-beta) (Actin-like protein 3B)	-0.281901	18.9492	-4.97062	0.00110877	0.0351626	-0.454068
P51859	Hdgf	Hepatoma-derived growth factor (HDGF)	0.371919	19.4364	4.95885	0.0011252	0.0353758	-0.468633
Q8BG05	Hnrnpa3	Heterogeneous nuclear ribonucleoprotein A3 (hnRNP A3)	0.220208	20.9561	4.93855	0.00115416	0.0359761	-0.493815
Q9R111	Gda	Guanine deaminase (Guanase) (Guanine aminase) (EC 3.5.4.3) (Guanine aminohydrolase) (GAH)	-0.224617	20.7275	-4.9297	0.00116703	0.0360691	-0.504809
Q8R191	Syngr3	Synaptogyrin-3	-0.364438	19.4163	-4.90519	0.00120352	0.0368844	-0.535337
Q14CH7	Aars2	Alanine--tRNA ligase, mitochondrial (EC 6.1.1.7) (Alanyl-tRNA synthetase) (AlaRS)	-0.401147	13.9141	-4.89838	0.00121389	0.036892	-0.543839
P97300	Nptn	Neuroplastin (Stromal cell-derived receptor 1) (SDR-1)	-0.215238	21.4854	-4.86763	0.00126189	0.0380341	-0.582314
P39053	Dnm1	Dynamin-1 (EC 3.6.5.5)	-0.260238	22.3658	-4.85107	0.00128859	0.0381046	-0.603087
Q6PIC6	Atp1a3	Sodium/potassium-transporting ATPase subunit alpha-3 (Na(+)/K(+) ATPase alpha-3 subunit) (EC 7.2.2.13) (Na(+)/K(+) ATPase alpha(III) subunit) (Sodium pump subunit alpha-3)	-0.278532	24.6564	-4.84489	0.00129871	0.0381046	-0.610853
P97797	Sirpa	Tyrosine-protein phosphatase non-receptor type substrate 1 (SHP substrate 1) (SHPS-1) (Brain Ig-like molecule with tyrosine-based activation motifs) (Bit) (CD172 antigen-like family member A) (Inhibitory receptor SHPS-1) (MyD-1 antigen) (Signal-regulatory protein alpha-1) (Sirp-alpha-1) (mSIRP-alpha1) (p84) (CD antigen CD172a)	-0.301955	18.3155	-4.84451	0.00129933	0.0381046	-0.61133
Q99J09	Wdr77	Methylosome protein 50 (MEP-50) (WD repeat-containing protein 77)	0.593537	12.025	4.84046	0.00130602	0.0381046	-0.616429
Q9Z0E0	Ncdn	Neurochondrin (M-Sema F-associating protein of 75 kDa) (Norbin)	-0.267218	20.5964	-4.82348	0.00133446	0.0386251	-0.637809
Q9Z268	Rasal1	RasGAP-activating-like protein 1 (RAS protein activator like 1) (Ras GTPase-activating-like protein)	-0.311182	18.2275	-4.79911	0.00137647	0.0391713	-0.668588
Q60673	Ptprn	Receptor-type tyrosine-protein phosphatase-like N (R-PTP-N) (PTP IA-2) [Cleaved into: ICA512-N-terminal fragment (ICA512-NTF); ICA512-transmembrane fragment (ICA512-TMF); ICA512-cleaved cytosolic fragment (ICA512-CCF)]	0.233151	14.2612	4.79324	0.0013868	0.0391713	-0.676016
Q3UUI3	Them4	Acyl-coenzyme A thioesterase THEM4 (Acyl-CoA thioesterase THEM4) (EC 3.1.2.2) (Carboxyl-terminal modulator protein) (Thioesterase superfamily member 4)	-0.30629	18.9885	-4.78236	0.00140616	0.0391713	-0.689788
Q9DB50	Ap1s2	AP-1 complex subunit sigma-2 (Adaptor protein complex AP-1 subunit sigma-1B) (Adaptor-related protein complex 1 subunit sigma-1B) (Clathrin assembly protein complex 1 sigma-1B small chain) (Golgi adaptor HA1/AP1 adaptin sigma-1B subunit) (Sigma 1B subunit of AP-1 clathrin) (Sigma-adaptin 1B) (Sigma1B-adaptin)	-0.450162	13.3567	-4.77863	0.00141288	0.0391713	-0.694528
O88998	Olfm1	Noelin (Neuronal olfactomedin-related ER localized protein) (Olfactomedin-1) (Pancortin)	-0.210323	17.7911	-4.77846	0.00141318	0.0391713	-0.694734
Q91VX2	Ubap2	Ubiquitin-associated protein 2 (UBAP-2) (Protein lingerer homolog 1) (mLig-1)	0.21864	17.7364	4.77592	0.00141777	0.0391713	-0.697961
Q9WTQ5	Akap12	A-kinase anchor protein 12 (AKAP-12) (Germ cell lineage protein gercelin) (Src-suppressed C kinase substrate) (SSeCKS)	0.321138	17.7924	4.7463	0.0014725	0.0400382	-0.735602
Q8C3W1	NA	Uncharacterized protein C1orf198 homolog	0.247037	17.0346	4.73223	0.00149931	0.0400382	-0.753534
Q8BH60	Gopc	Golgi-associated PDZ and coiled-coil motif-containing protein (PDZ protein interacting specifically with TC10) (PIST)	0.194399	18.2523	4.72935	0.00150486	0.0400382	-0.75721
Q9EQU5	Set	Protein SET (Phosphatase 2A inhibitor I2PP2A) (I-2PP2A) (Template-activating factor I) (TAF-I)	0.218718	21.8772	4.7279	0.00150766	0.0400382	-0.75906
Q9Z140	Cpne6	Copine-6 (Copine VI) (Neuronal-copine) (N-copine)	-0.278726	18.9465	-4.72344	0.00151633	0.0400382	-0.764759
P84091	Ap2m1	AP-2 complex subunit mu (AP-2 mu chain) (Adaptor protein complex AP-2 subunit mu) (Adaptor-related protein complex 2 subunit mu) (Clathrin assembly protein complex 2 mu medium chain) (Clathrin coat assembly protein AP50) (Clathrin coat-associated protein AP50) (Mu2-adaptin) (Plasma membrane adaptor AP-2 50 kDa protein)	-0.235999	22.1042	-4.72228	0.00151859	0.0400382	-0.766241
Q9CQR2	Rps21	40S ribosomal protein S21	0.252868	22.0085	4.71849	0.001526	0.0400382	-0.771079
Q8JZM4	Dner	Delta and Notch-like epidermal growth factor-related receptor (Brain EGF repeat-containing transmembrane protein)	-0.22259	15.629	-4.69575	0.0015713	0.0405802	-0.800172
Q80TE7	Lrrc7	Leucine-rich repeat-containing protein 7 (Densin-180) (Densin) (Protein LAP1)	-0.214422	15.8882	-4.69553	0.00157175	0.0405802	-0.800458
Q5SWP3	Nacad	NAC-alpha domain-containing protein 1	0.342177	17.2836	4.68468	0.00159388	0.0405802	-0.814368
Q9QWW1	Homer2	Homer protein homolog 2 (Homer-2) (Cupidin) (VASP/Ena-related gene up-regulated during seizure and LTP 2) (Vesl-2)	0.221706	15.2036	4.68131	0.00160084	0.0405802	-0.818698
Q30D77	Col24a1	Collagen alpha-1(XXIV) chain	0.281942	14.5687	4.68061	0.00160229	0.0405802	-0.8196
P54285	Cacnb3	Voltage-dependent L-type calcium channel subunit beta-3 (CAB3) (Calcium channel voltage-dependent subunit beta 3) (CCHB3)	0.378501	14.1163	4.67055	0.00162324	0.0408273	-0.832525
Q6PFD9	Nup98	Nuclear pore complex protein Nup98-Nup96 (EC 3.4.21.-) [Cleaved into: Nuclear pore complex protein Nup98 (98 kDa nucleoporin) (Nucleoporin Nup98) (Nup98); Nuclear pore complex protein Nup96 (96 kDa nucleoporin) (Nucleoporin Nup96) (Nup96)]	0.194528	16.4903	4.66175	0.0016418	0.040918	-0.843841
Q9Z130	Hnrnpdl	Heterogeneous nuclear ribonucleoprotein D-like (hnRNP D-like) (hnRNP DL) (JKT41-binding protein)	0.275989	20.2394	4.6582	0.00164937	0.040918	-0.848416
Q9D880	Timm50	Mitochondrial import inner membrane translocase subunit TIM50	-0.171607	17.0659	-4.653	0.0016605	0.040918	-0.855112
P62900	Rpl31	60S ribosomal protein L31	0.282079	22.7805	4.64218	0.00168393	0.0412168	-0.869057
Q8BL97	Srsf7	Serine/arginine-rich splicing factor 7 (Splicing factor, arginine/serine-rich 7)	0.285344	18.2658	4.63376	0.00170243	0.0412763	-0.879933
P10711	Tcea1	Transcription elongation factor A protein 1 (Transcription elongation factor S-II protein 1) (Transcription elongation factor TFIIS.o)	0.211448	19.415	4.62769	0.0017159	0.0412763	-0.887779
Q61548	Snap91	Clathrin coat assembly protein AP180 (91 kDa synaptosomal-associated protein) (Clathrin coat-associated protein AP180) (Phosphoprotein F1-20)	-0.196954	23.0323	-4.6224	0.00172772	0.0412763	-0.894613
P22907	Hmbs	Porphobilinogen deaminase (PBG-D) (EC 2.5.1.61) (Hydroxymethylbilane synthase) (HMBS) (Pre-uroporphyrinogen synthase)	-0.216596	14.4553	-4.62066	0.00173164	0.0412763	-0.896865
Q3U3E2	Fam117b	Protein FAM117B (Amyotrophic lateral sclerosis 2 chromosomal region candidate gene 13 protein homolog)	0.231519	14.3638	4.60633	0.00176421	0.0417796	-0.91542
P24788	Cdk11b	Cyclin-dependent kinase 11B (Cell division cycle 2-like protein kinase 1) (Cell division protein kinase 11) (Cyclin-dependent kinase 11) (EC 2.7.11.22) (Galactosyltransferase-associated protein kinase p58/GTA) (PITSLRE serine/threonine-protein kinase CDC2L1)	-0.398205	14.2354	-4.59433	0.00179201	0.0421643	-0.930993
Q99JX7	Nxf1	Nuclear RNA export factor 1 (Tip-associated protein) (Tip-associating protein) (mRNA export factor TAP)	0.341444	12.772	4.5814	0.00182247	0.0424601	-0.947778
Q99MD9	Nasp	Nuclear autoantigenic sperm protein (NASP)	0.186685	20.3929	4.57914	0.00182787	0.0424601	-0.950726
O88809	Dcx	Neuronal migration protein doublecortin (Doublin) (Lissencephalin-X) (Lis-X)	0.207352	23.5656	4.56896	0.00185234	0.0424827	-0.963973
Q922W5	Pycr1	Pyrroline-5-carboxylate reductase 1, mitochondrial (P5C reductase 1) (P5CR 1) (EC 1.5.1.2)	0.228739	13.1576	4.55652	0.00188272	0.0424827	-0.980182
Q62523	Zyx	Zyxin	0.192129	18.9055	4.55628	0.00188331	0.0424827	-0.980494
P63158	Hmgb1	High mobility group protein B1 (High mobility group protein 1) (HMG-1)	0.27158	24.4557	4.55254	0.00189255	0.0424827	-0.98537
Q80T85	Dcaf5	DDB1- and CUL4-associated factor 5 (WD repeat-containing protein 22)	-0.188972	13.8224	-4.55171	0.00189461	0.0424827	-0.986455
P17710	Hk1	Hexokinase-1 (EC 2.7.1.1) (Hexokinase type I) (HK I) (Hexokinase, tumor isozyme)	-0.218956	22.8198	-4.55005	0.00189873	0.0424827	-0.988623
Q9D1L0	Chchd2	Coiled-coil-helix-coiled-coil-helix domain-containing protein 2	0.201385	17.5788	4.53407	0.00193892	0.0427065	-1.00949
Q60520	Sin3a	Paired amphipathic helix protein Sin3a (Histone deacetylase complex subunit Sin3a) (Transcriptional corepressor Sin3a)	-0.240676	16.1374	-4.53254	0.00194282	0.0427065	-1.01149
Q60668	Hnrnpd	Heterogeneous nuclear ribonucleoprotein D0 (hnRNP D0) (AU-rich element RNA-binding protein 1)	0.20298	22.0094	4.53213	0.00194387	0.0427065	-1.01203
P23819	Gria2	Glutamate receptor 2 (GluR-2) (AMPA-selective glutamate receptor 2) (GluR-B) (GluR-K2) (Glutamate receptor ionotropic, AMPA 2) (GluA2)	-0.245284	19.0121	-4.50359	0.0020182	0.0435426	-1.04944
O88520	Shoc2	Leucine-rich repeat protein SHOC-2 (Protein soc-2 homolog) (Protein sur-8 homolog)	-0.210953	17.1943	-4.49788	0.00203343	0.0435426	-1.05694
Q9ET54	Palld	Palladin	0.38678	13.6079	4.49606	0.00203831	0.0435426	-1.05933
Q811D0	Dlg1	Disks large homolog 1 (Embryo-dlg/synapse-associated protein 97) (E-dlg/SAP97) (Synapse-associated protein 97) (SAP-97) (SAP97)	-0.238139	17.5976	-4.49498	0.0020412	0.0435426	-1.06074
Q8K4X7	Agpat4	1-acyl-sn-glycerol-3-phosphate acyltransferase delta (EC 2.3.1.51) (1-acylglycerol-3-phosphate O-acyltransferase 4) (1-AGP acyltransferase 4) (1-AGPAT 4) (Lysophosphatidic acid acyltransferase delta) (LPAAT-delta)	-0.30309	15.9591	-4.49483	0.00204162	0.0435426	-1.06094
Q9D9Z5	Dda1	DET1- and DDB1-associated protein 1	0.422186	15.7108	4.48507	0.00206806	0.04385	-1.07377
Q8K2C9	Hacd3	Very-long-chain (3R)-3-hydroxyacyl-CoA dehydratase 3 (EC 4.2.1.134) (3-hydroxyacyl-CoA dehydratase 3) (HACD3) (Butyrate-induced protein 1) (B-ind1) (Protein-tyrosine phosphatase-like A domain-containing protein 1)	-0.187579	17.7975	-4.47313	0.00210091	0.0438866	-1.08949
Q920Q4	Vps16	Vacuolar protein sorting-associated protein 16 homolog (mVPS16)	-0.18512	17.422	-4.46991	0.00210987	0.0438866	-1.09374
Q0P678	Zc3h18	Zinc finger CCCH domain-containing protein 18 (Nuclear protein NHN1)	0.193307	16.5018	4.46916	0.00211197	0.0438866	-1.09473
Q60597	Ogdh	2-oxoglutarate dehydrogenase, mitochondrial (EC 1.2.4.2) (2-oxoglutarate dehydrogenase complex component E1) (OGDC-E1) (Alpha-ketoglutarate dehydrogenase)	-0.195807	21.6058	-4.4635	0.00212783	0.0438866	-1.10219
Q80TJ1	Cadps	Calcium-dependent secretion activator 1 (Calcium-dependent activator protein for secretion 1) (CAPS-1)	-0.234676	19.5304	-4.46113	0.00213451	0.0438866	-1.10531
Q3UDK1	Trafd1	TRAF-type zinc finger domain-containing protein 1 (Protein FLN29)	0.287741	12.6548	4.45849	0.00214198	0.0438866	-1.1088
Q8BWF0	Aldh5a1	Succinate-semialdehyde dehydrogenase, mitochondrial (EC 1.2.1.24) (Aldehyde dehydrogenase family 5 member A1) (NAD(+)-dependent succinic semialdehyde dehydrogenase)	-0.204738	21.0402	-4.44813	0.00217157	0.0442442	-1.12248
Q810B6	Ankfy1	Rabankyrin-5 (Rank-5) (Ankyrin repeat and FYVE domain-containing protein 1) (Ankyrin repeats hooked to a zinc finger motif)	-0.220985	15.7498	-4.44341	0.0021852	0.0442746	-1.12873
Q68EF0	Rab3ip	Rab-3A-interacting protein (Rab3A-interacting protein) (Rabin-3) (SSX2-interacting protein)	-0.235391	15.4989	-4.43426	0.00221188	0.0445675	-1.14083
Q8BGZ1	Hpcal4	Hippocalcin-like protein 4 (Neural visinin-like protein 2) (NVP-2)	-0.412081	18.308	-4.41896	0.00225727	0.0450852	-1.1611
Q99MK8	Grk2	Beta-adrenergic receptor kinase 1 (Beta-ARK-1) (EC 2.7.11.15) (G-protein-coupled receptor kinase 2)	-0.164429	17.8146	-4.41657	0.00226445	0.0450852	-1.16427
Q8CDN6	Txnl1	Thioredoxin-like protein 1 (32 kDa thioredoxin-related protein)	0.174833	20.1613	4.41319	0.00227466	0.0450852	-1.16876
Q9Z2X1	Hnrnpf	Heterogeneous nuclear ribonucleoprotein F (hnRNP F) [Cleaved into: Heterogeneous nuclear ribonucleoprotein F, N-terminally processed]	0.215435	19.7749	4.40662	0.00229463	0.0452353	-1.17748
Q8VEM8	Slc25a3	Phosphate carrier protein, mitochondrial (Phosphate transport protein) (PTP) (Solute carrier family 25 member 3)	-0.18229	20.7702	-4.39174	0.00234057	0.0458928	-1.19727
Q6NS52	Dgkb	Diacylglycerol kinase beta (DAG kinase beta) (EC 2.7.1.107) (Diglyceride kinase beta) (DGK-beta)	-0.362145	15.2088	-4.38625	0.00235777	0.0458973	-1.20457
Q8R0Y6	Aldh1l1	Cytosolic 10-formyltetrahydrofolate dehydrogenase (10-FTHFDH) (FDH) (EC 1.5.1.6) (Aldehyde dehydrogenase family 1 member L1)	-0.220714	21.9269	-4.38192	0.00237143	0.0458973	-1.21034
P60824	Cirbp	Cold-inducible RNA-binding protein (A18 hnRNP) (Glycine-rich RNA-binding protein CIRP)	0.340325	19.9338	4.3792	0.00238004	0.0458973	-1.21396
O54941	Smarce1	SWI/SNF-related matrix-associated actin-dependent regulator of chromatin subfamily E member 1 (BRG1-associated factor 57) (BAF57)	0.260891	18.7278	4.37572	0.00239114	0.0458973	-1.2186
P63323	Rps12	40S ribosomal protein S12	0.220207	22.056	4.36441	0.00242755	0.0463101	-1.23369
Q8BTW3	Exosc6	Exosome complex component MTR3 (Exosome component 6) (mRNA transport regulator 3 homolog)	-0.265053	15.9123	-4.36118	0.00243804	0.0463101	-1.23799
Q64332	Syn2	Synapsin-2 (Synapsin II)	-0.256806	20.8301	-4.35576	0.00245582	0.046406	-1.24525
P55288	Cdh11	Cadherin-11 (OSF-4) (Osteoblast cadherin) (OB-cadherin)	-0.236498	17.8241	-4.34812	0.00248106	0.0466353	-1.25545
D3YXK2	Safb	Scaffold attachment factor B1 (SAF-B1)	0.161366	15.2577	4.34438	0.00249352	0.0466353	-1.26046
P14094	Atp1b1	Sodium/potassium-transporting ATPase subunit beta-1 (Sodium/potassium-dependent ATPase subunit beta-1)	-0.276417	23.9955	-4.3257	0.0025568	0.0474129	-1.28548
Q6ZQ82	Arhgap26	Rho GTPase-activating protein 26 (Rho-type GTPase-activating protein 26)	-0.314054	17.1149	-4.3224	0.00256816	0.0474129	-1.28991
Q9WUU7	Ctsz	Cathepsin Z (EC 3.4.18.1)	0.242449	16.2623	4.32068	0.0025741	0.0474129	-1.29222
O35691	Pnn	Pinin	0.239863	15.4048	4.29422	0.00266739	0.0484491	-1.32778
Q99020	Hnrnpab	Heterogeneous nuclear ribonucleoprotein A/B (hnRNP A/B) (CArG-binding factor-A) (CBF-A)	0.257455	21.8968	4.27893	0.00272299	0.0484491	-1.34838
Q8BWG8	Arrb1	Beta-arrestin-1 (Arrestin beta-1)	-0.186539	19.5171	-4.27882	0.00272339	0.0484491	-1.34853
Q80TZ3	Dnajc6	Putative tyrosine-protein phosphatase auxilin (EC 3.1.3.48) (DnaJ homolog subfamily C member 6)	-0.167413	20.2983	-4.27673	0.00273107	0.0484491	-1.35134
O35954	Pitpnm1	Membrane-associated phosphatidylinositol transfer protein 1 (Drosophila retinal degeneration B homolog 1) (RdgB1) (Mpt-1) (Phosphatidylinositol transfer protein, membrane-associated 1) (PITPnm 1) (Pyk2 N-terminal domain-interacting receptor 2) (NIR-2)	-0.224627	17.6729	-4.272	0.0027486	0.0484491	-1.35773
D3YXG0	Hmcn1	Hemicentin-1 (Fibulin-6) (FIBL-6)	0.354971	14.9667	4.26802	0.00276342	0.0484491	-1.36311
P10637	Mapt	Microtubule-associated protein tau (Neurofibrillary tangle protein) (Paired helical filament-tau) (PHF-tau)	0.233064	26.425	4.26716	0.00276661	0.0484491	-1.36426
Q91WE2	Fam192a	PSME3-interacting protein (NEFA-interacting nuclear protein NIP30) (PA28G-interacting protein)	0.479652	12.7737	4.26672	0.00276826	0.0484491	-1.36486
P59108	Cpne2	Copine-2 (Copine II)	-0.38176	17.2342	-4.26388	0.0027789	0.0484491	-1.36869
Q3UTQ8	Cdkl5	Cyclin-dependent kinase-like 5 (EC 2.7.11.22)	0.181892	13.6324	4.26039	0.00279208	0.0484491	-1.37342
P62746	Rhob	Rho-related GTP-binding protein RhoB	-0.166504	21.1953	-4.25116	0.00282715	0.0484491	-1.38589
P35438	Grin1	Glutamate receptor ionotropic, NMDA 1 (GluN1) (Glutamate [NMDA] receptor subunit zeta-1) (N-methyl-D-aspartate receptor subunit NR1) (NMD-R1)	-0.233031	18.0946	-4.25001	0.00283157	0.0484491	-1.38745
Q03137	Epha4	Ephrin type-A receptor 4 (EC 2.7.10.1) (Tyrosine-protein kinase receptor MPK-3) (Tyrosine-protein kinase receptor SEK-1)	-0.234959	18.8595	-4.2493	0.00283429	0.0484491	-1.38841
Q99N95	Mrpl3	39S ribosomal protein L3, mitochondrial (L3mt) (MRP-L3)	0.222383	15.1971	4.24915	0.00283486	0.0484491	-1.38861
Q8VHX6	Flnc	Filamin-C (FLN-C) (ABP-280-like protein) (ABP-L) (Actin-binding-like protein) (Filamin-2) (Gamma-filamin)	1.95198	9.40741	4.24795	0.00283949	0.0484491	-1.39024
Q8BGD9	Eif4b	Eukaryotic translation initiation factor 4B (eIF-4B)	0.254188	20.4067	4.24337	0.00285715	0.0484491	-1.39644
F6SEU4	Syngap1	Ras/Rap GTPase-activating protein SynGAP (Neuronal RasGAP) (Synaptic Ras GTPase-activating protein 1) (Synaptic Ras-GAP 1)	-0.282281	19.2025	-4.24088	0.00286681	0.0484491	-1.39981
P42125	Eci1	Enoyl-CoA delta isomerase 1, mitochondrial (EC 5.3.3.8) (3,2-trans-enoyl-CoA isomerase) (Delta(3),Delta(2)-enoyl-CoA isomerase) (D3,D2-enoyl-CoA isomerase) (Dodecenoyl-CoA isomerase)	-0.18438	17.5634	-4.23685	0.00288252	0.0484491	-1.40527
Q99104	Myo5a	Unconventional myosin-Va (Dilute myosin heavy chain, non-muscle)	-0.215824	22.0461	-4.23214	0.00290101	0.0484491	-1.41166
Q8K0D0	Cdk17	Cyclin-dependent kinase 17 (EC 2.7.11.22) (Cell division protein kinase 17) (PCTAIRE-motif protein kinase 2) (Serine/threonine-protein kinase PCTAIRE-2)	-0.314391	15.4112	-4.23054	0.00290731	0.0484491	-1.41383
Q9QZC2	Plxnc1	Plexin-C1 (Virus-encoded semaphorin protein receptor) (CD antigen CD232)	-0.229068	15.4715	-4.22656	0.00292304	0.0484491	-1.41922
P62862	Fau	40S ribosomal protein S30	0.359811	20.3393	4.22633	0.00292395	0.0484491	-1.41953
Q8BLV3	Slc9a7	Sodium/hydrogen exchanger 7 (Na(+)/H(+) exchanger 7) (NHE-7) (Solute carrier family 9 member 7)	-0.362513	15.8257	-4.22333	0.00293591	0.0484491	-1.42361
P56564	Slc1a3	Excitatory amino acid transporter 1 (Glial high affinity glutamate transporter) (High-affinity neuronal glutamate transporter) (GluT-1) (Sodium-dependent glutamate/aspartate transporter 1) (GLAST-1) (Solute carrier family 1 member 3)	-0.34409	20.3725	-4.21918	0.00295247	0.0485029	-1.42923
Q99L04	Dhrs1	Dehydrogenase/reductase SDR family member 1 (EC 1.1.-.-)	-0.228213	18.3948	-4.21084	0.00298614	0.0487916	-1.44056
Q3TIV5	Zc3h15	Zinc finger CCCH domain-containing protein 15 (DRG family-regulatory protein 1) (Epo-immediate response gene protein FM22)	0.165243	19.7662	4.20822	0.00299679	0.0487916	-1.44412
Q9CPR4	Rpl17	60S ribosomal protein L17	0.22774	22.617	4.20417	0.00301337	0.0488434	-1.44964
Q9CWX2	Ndufaf1	Complex I intermediate-associated protein 30, mitochondrial (NADH dehydrogenase [ubiquinone] 1 alpha subcomplex assembly factor 1)	-0.235111	13.8078	-4.18386	0.00309791	0.0495852	-1.47729
Q64096	Mcf2l	Guanine nucleotide exchange factor DBS (DBL's big sister) (MCF2-transforming sequence-like protein)	-0.212142	14.0567	-4.18261	0.0031032	0.0495852	-1.479
Q61220	Nell2	Protein kinase C-binding protein NELL2 (MEL91 protein) (NEL-like protein 2)	-0.212464	17.4527	-4.18165	0.00310729	0.0495852	-1.48031
Q9EPW0	Inpp4a	Type I inositol 3,4-bisphosphate 4-phosphatase (EC 3.1.3.66) (Inositol polyphosphate 4-phosphatase type I)	-0.225087	18.7016	-4.18018	0.00311352	0.0495852	-1.48232
Q6ZPU9	Kif1bp	KIF1-binding protein	-0.287709	14.4776	-4.17244	0.0031466	0.0496709	-1.49288
P48453	Ppp3cb	Serine/threonine-protein phosphatase 2B catalytic subunit beta isoform (EC 3.1.3.16) (CAM-PRP catalytic subunit) (Calmodulin-dependent calcineurin A subunit beta isoform) (CNA beta)	-0.167417	20.0709	-4.17182	0.00314924	0.0496709	-1.49372
O88951	Lin7b	Protein lin-7 homolog B (Lin-7B) (Mammalian lin-seven protein 2) (MALS-2) (Vertebrate lin-7 homolog 2) (Veli-2)	-0.223777	16.4379	-4.16938	0.00315976	0.0496709	-1.49706
O35658	C1qbp	Complement component 1 Q subcomponent-binding protein, mitochondrial (GC1q-R protein) (Glycoprotein gC1qBP) (C1qBP)	0.206049	20.2937	4.16005	0.00320032	0.0498249	-1.50981
Q80TL1	Adcy2	Adenylate cyclase type 2 (EC 4.6.1.1) (ATP pyrophosphate-lyase 2) (Adenylate cyclase type II) (Adenylyl cyclase 2)	-0.190708	14.2473	-4.16002	0.00320045	0.0498249	-1.50985
Q91WE9	Tafa5	Chemokine-like protein TAFA-5	-0.268059	13.9484	-4.15771	0.00321055	0.0498249	-1.51299
Q8CCF0	Prpf31	U4/U6 small nuclear ribonucleoprotein Prp31 (Pre-mRNA-processing factor 31) (U4/U6 snRNP 61 kDa protein) (Protein 61K)	0.163617	16.3961	4.15124	0.00323912	0.0500554	-1.52185
O35737	Hnrnph1	Heterogeneous nuclear ribonucleoprotein H (hnRNP H) [Cleaved into: Heterogeneous nuclear ribonucleoprotein H, N-terminally processed]	0.219815	18.2	4.13955	0.00329138	0.0506042	-1.53785
Q60739	Bag1	BAG family molecular chaperone regulator 1 (BAG-1) (Bcl-2-associated athanogene 1)	0.173784	16.6835	4.13712	0.00330239	0.0506042	-1.54119
Q3UU96	Cdc42bpa	Serine/threonine-protein kinase MRCK alpha (EC 2.7.11.1) (CDC42-binding protein kinase alpha)	-0.274431	17.7238	-4.12638	0.00335138	0.0511401	-1.55592
Q148V7	Relch	RAB11-binding protein RELCH (LisH domain and HEAT repeat-containing protein KIAA1468) (RAB11-binding protein containing LisH, coiled-coil, and HEAT repeats)	-0.253141	18.7056	-4.12327	0.00336571	0.0511448	-1.56019
Q9ESK9	Rb1cc1	RB1-inducible coiled-coil protein 1 (Coiled-coil-forming protein 1) (FAK family kinase-interacting protein of 200 kDa) (FIP200) (LaXp180)	-0.33023	16.8531	-4.1123	0.00341684	0.0517062	-1.57526
Q9EPL2	Clstn1	Calsyntenin-1 (Alcadein-alpha) (Alc-alpha) [Cleaved into: Soluble Alc-alpha (SAlc-alpha); CTF1-alpha (C-terminal fragment 1-alpha)]	-0.164268	19.2432	-4.10615	0.00344581	0.0519292	-1.5837
Q9D3A9	Ttyh1	Protein tweety homolog 1 (mTTY1)	-0.380534	13.1569	-4.09692	0.00348988	0.0522454	-1.59641
Q9EQP2	Ehd4	EH domain-containing protein 4 (PAST homolog 2) (mPAST2)	-0.294151	15.0741	-4.09576	0.00349544	0.0522454	-1.59801
Q8C3Q5	Shisa7	Protein shisa-7 (Cystine-knot AMPAR modulating protein of 59 kDa) (CKAMP59) (Shisa family member 7)	-0.149091	16.2075	-4.08748	0.00353556	0.0523872	-1.60942
Q6PHZ2	Camk2d	Calcium/calmodulin-dependent protein kinase type II subunit delta (CaM kinase II subunit delta) (CaMK-II subunit delta) (EC 2.7.11.17)	-0.277696	18.1688	-4.08619	0.00354183	0.0523872	-1.61119
Q4VAA2	Cdv3	Protein CDV3 (Carnitine deficiency-associated protein 3) (Tyrosine-phosphorylated protein 36) (TPP36)	0.280104	18.8978	4.08492	0.00354802	0.0523872	-1.61294
Q9QZN4	Fbxo6	F-box only protein 6 (F-box only protein 6b) (F-box protein that recognizes sugar chains 2) (F-box/G-domain protein 2)	-0.205624	14.3945	-4.07071	0.00361829	0.0525893	-1.63255
Q80X80	C2cd2l	Phospholipid transfer protein C2CD2L (C2 domain-containing protein 2-like) (Transmembrane protein 24)	-0.395147	16.3706	-4.06958	0.00362395	0.0525893	-1.63411
Q80X73	Pelo	Protein pelota homolog (EC 3.1.-.-)	0.218297	13.2904	4.06866	0.00362855	0.0525893	-1.63538
Q9WV60	Gsk3b	Glycogen synthase kinase-3 beta (GSK-3 beta) (EC 2.7.11.26) (Serine/threonine-protein kinase GSK3B) (EC 2.7.11.1)	-0.192753	19.9883	-4.06793	0.00363221	0.0525893	-1.63639
P62960	Ybx1	Nuclease-sensitive element-binding protein 1 (CCAAT-binding transcription factor I subunit A) (CBF-A) (DNA-binding protein B) (DBPB) (Enhancer factor I subunit A) (EFI-A) (Y-box transcription factor) (Y-box-binding protein 1) (YB-1)	0.437241	18.159	4.06761	0.00363381	0.0525893	-1.63683
Q00899	Yy1	Transcriptional repressor protein YY1 (Delta transcription factor) (NF-E1) (UCR-motif DNA-binding protein) (Yin and yang 1) (YY-1)	0.211659	15.4897	4.06412	0.00365135	0.0526343	-1.64165
P05132	Prkaca	cAMP-dependent protein kinase catalytic subunit alpha (PKA C-alpha) (EC 2.7.11.11)	-0.200977	21.1481	-4.05683	0.00368834	0.0527967	-1.65173
P23818	Gria1	Glutamate receptor 1 (GluR-1) (AMPA-selective glutamate receptor 1) (GluR-A) (GluR-K1) (Glutamate receptor ionotropic, AMPA 1) (GluA1)	-0.239194	16.7094	-4.05189	0.00371361	0.0527967	-1.65856
Q9JKF7	Mrpl39	39S ribosomal protein L39, mitochondrial (L39mt) (MRP-L39)	-0.384988	14.4757	-4.05063	0.00372012	0.0527967	-1.66031
Q99J45	Nrbp1	Nuclear receptor-binding protein (HLS7-interacting protein kinase) (MLF1 adapter molecule)	-0.176239	18.2018	-4.04981	0.00372433	0.0527967	-1.66144
P26350	Ptma	Prothymosin alpha [Cleaved into: Prothymosin alpha, N-terminally processed; Thymosin alpha]	0.765374	18.1048	4.04648	0.00374155	0.0527967	-1.66606
Q8K0U4	Hspa12a	Heat shock 70 kDa protein 12A	-0.201936	20.6454	-4.04081	0.00377101	0.0527967	-1.6739
Q9D7M1	Gid8	Glucose-induced degradation protein 8 homolog (Two hybrid-associated protein 1 with RanBPM) (Twa1)	-0.171549	14.5004	-4.03661	0.00379302	0.0527967	-1.67972
P17427	Ap2a2	AP-2 complex subunit alpha-2 (100 kDa coated vesicle protein C) (Adaptor protein complex AP-2 subunit alpha-2) (Adaptor-related protein complex 2 subunit alpha-2) (Alpha-adaptin C) (Alpha2-adaptin) (Clathrin assembly protein complex 2 alpha-C large chain) (Plasma membrane adaptor HA2/AP2 adaptin alpha C subunit)	-0.248465	21.7106	-4.03611	0.00379565	0.0527967	-1.68041
P60867	Rps20	40S ribosomal protein S20	0.1997	21.2163	4.0349	0.003802	0.0527967	-1.68209
Q9CZU6	Cs	Citrate synthase, mitochondrial (EC 2.3.3.1) (Citrate (Si)-synthase)	-0.167197	22.7171	-4.03388	0.00380738	0.0527967	-1.6835
Q6ZPZ3	Zc3h4	Zinc finger CCCH domain-containing protein 4	0.173124	17.692	4.02655	0.0038463	0.0531343	-1.69367
P57746	Atp6v1d	V-type proton ATPase subunit D (V-ATPase subunit D) (V-ATPase 28 kDa accessory protein) (Vacuolar proton pump subunit D)	-0.205785	20.3011	-4.00888	0.0039418	0.0540451	-1.71821
P43275	Hist1h1a	Histone H1.1 (H1 VAR.3) (Histone H1a) (H1a)	0.396872	21.0311	4.00887	0.00394187	0.0540451	-1.71823
Q8VDU5	Snrk	SNF-related serine/threonine-protein kinase (EC 2.7.11.1) (SNF1-related kinase)	-0.222712	13.9406	-4.0055	0.00396037	0.0540666	-1.72291
O88811	Stam2	Signal transducing adapter molecule 2 (STAM-2) (Hrs-binding protein)	0.338232	14.3106	4.00319	0.00397309	0.0540666	-1.72612
Q9R0K7	Atp2b2	Plasma membrane calcium-transporting ATPase 2 (PMCA2) (EC 7.2.2.10) (Plasma membrane calcium ATPase isoform 2) (Plasma membrane calcium pump isoform 2)	-0.192834	20.8998	-4.00007	0.00399038	0.0541	-1.73046
P62983	Rps27a	Ubiquitin-40S ribosomal protein S27a (Ubiquitin carboxyl extension protein 80) [Cleaved into: Ubiquitin; 40S ribosomal protein S27a]	0.248722	18.5109	3.99477	0.00401991	0.0542986	-1.73784
O54983	Crym	Ketimine reductase mu-crystallin (EC 1.5.1.25) (NADP-regulated thyroid-hormone-binding protein)	-0.247401	21.9287	-3.98849	0.00405521	0.0543507	-1.74658
Q8C7E9	Cstf2t	Cleavage stimulation factor subunit 2 tau variant (CF-1 64 kDa subunit tau variant) (Cleavage stimulation factor 64 kDa subunit tau variant) (CSTF 64 kDa subunit tau variant) (TauCstF-64)	0.530798	11.7883	3.98699	0.00406369	0.0543507	-1.74867
Q922P8	Tmem132a	Transmembrane protein 132A (HSPA5-binding protein 1)	-0.304955	17.1376	-3.97298	0.00414381	0.0543507	-1.76821
O70251	Eef1b	Elongation factor 1-beta (EF-1-beta)	0.291678	21.9688	3.97257	0.00414619	0.0543507	-1.76878
Q80X50	Ubap2l	Ubiquitin-associated protein 2-like	0.183375	19.9856	3.97164	0.00415159	0.0543507	-1.77008
P47809	Map2k4	Dual specificity mitogen-activated protein kinase kinase 4 (MAP kinase kinase 4) (MAPKK 4) (EC 2.7.12.2) (C-JUN N-terminal kinase kinase 1) (JNK kinase 1) (JNKK 1) (JNK-activating kinase 1) (MAPK/ERK kinase 4) (MEK 4) (SAPK/ERK kinase 1) (SEK1)	-0.172279	18.2291	-3.971	0.00415532	0.0543507	-1.77098
Q6PDM2	Srsf1	Serine/arginine-rich splicing factor 1 (ASF/SF2) (Pre-mRNA-splicing factor SRp30a) (Splicing factor, arginine/serine-rich 1)	0.378124	20.0761	3.97064	0.00415741	0.0543507	-1.77148
Q7TMK9	Syncrip	Heterogeneous nuclear ribonucleoprotein Q (hnRNP Q) (Glycine- and tyrosine-rich RNA-binding protein) (GRY-RBP) (NS1-associated protein 1) (Synaptotagmin-binding, cytoplasmic RNA-interacting protein) (pp68)	0.199521	22.3748	3.97046	0.00415842	0.0543507	-1.77173
P63085	Mapk1	Mitogen-activated protein kinase 1 (MAP kinase 1) (MAPK 1) (EC 2.7.11.24) (ERT1) (Extracellular signal-regulated kinase 2) (ERK-2) (MAP kinase isoform p42) (p42-MAPK) (Mitogen-activated protein kinase 2) (MAP kinase 2) (MAPK 2)	-0.1973	20.8699	-3.96888	0.00416758	0.0543507	-1.77393
P62743	Ap2s1	AP-2 complex subunit sigma (Adaptor protein complex AP-2 subunit sigma) (Adaptor-related protein complex 2 subunit sigma) (Clathrin assembly protein 2 sigma small chain) (Clathrin coat assembly protein AP17) (Clathrin coat-associated protein AP17) (Plasma membrane adaptor AP-2 17 kDa protein) (Sigma-adaptin 3b) (Sigma2-adaptin)	-0.252567	19.1982	-3.96799	0.00417279	0.0543507	-1.77518
Q7TQE6	Maco1	Macoilin (Brain-specific adapter protein C61) (Macoilin-1) (Transmembrane protein 57)	0.186093	14.1757	3.96322	0.00420064	0.0543698	-1.78183
P23492	Pnp	Purine nucleoside phosphorylase (PNP) (EC 2.4.2.1) (Inosine phosphorylase) (Inosine-guanosine phosphorylase)	-0.162035	16.1407	-3.96264	0.00420408	0.0543698	-1.78265
Q60715	P4ha1	Prolyl 4-hydroxylase subunit alpha-1 (4-PH alpha-1) (EC 1.14.11.2) (Procollagen-proline,2-oxoglutarate-4-dioxygenase subunit alpha-1)	0.227418	14.9033	3.95722	0.00423604	0.0545896	-1.79023
O35459	Ech1	Delta(3,5)-Delta(2,4)-dienoyl-CoA isomerase, mitochondrial (EC 5.3.3.-)	0.201597	17.4492	3.94991	0.00427954	0.0548195	-1.80045
Q9WVJ5	Crybb1	Beta-crystallin B1 (Beta-B1 crystallin) [Cleaved into: Beta-crystallin B1B]	-0.216221	14.8701	-3.94906	0.00428463	0.0548195	-1.80164
P04627	Araf	Serine/threonine-protein kinase A-Raf (EC 2.7.11.1) (Proto-oncogene A-Raf)	-0.25553	15.0322	-3.94438	0.00431274	0.0548195	-1.80818
Q9JME5	Ap3b2	AP-3 complex subunit beta-2 (Adaptor protein complex AP-3 subunit beta-2) (Adaptor-related protein complex 3 subunit beta-2) (Beta-3B-adaptin) (Clathrin assembly protein complex 3 beta-2 large chain)	-0.266999	19.4748	-3.94417	0.00431401	0.0548195	-1.80847
P34022	Ranbp1	Ran-specific GTPase-activating protein (HpaII tiny fragments locus 9a protein) (Ran-binding protein 1) (RANBP1)	0.317348	20.041	3.94059	0.00433565	0.0549031	-1.81348
Q60648	Gm2a	Ganglioside GM2 activator (Cerebroside sulfate activator protein) (GM2-AP) (Sphingolipid activator protein 3) (SAP-3)	0.251859	17.2483	3.93572	0.00436535	0.0549195	-1.82031
Q9Z0U0	Xpr1	Xenotropic and polytropic retrovirus receptor 1 (Protein SYG1 homolog) (Rmc-1)	-0.300656	12.6202	-3.93544	0.00436705	0.0549195	-1.8207
Q61164	Ctcf	Transcriptional repressor CTCF (11-zinc finger protein) (CCCTC-binding factor) (CTCFL paralog)	0.25029	16.6891	3.93088	0.004395	0.055081	-1.82708
Q62261	Sptbn1	Spectrin beta chain, non-erythrocytic 1 (Beta-II spectrin) (Embryonic liver fodrin) (Fodrin beta chain)	-0.209982	24.7408	-3.92031	0.00446065	0.0553358	-1.84192
Q6VGS5	Ccdc88c	Protein Daple (Coiled-coil domain-containing protein 88C) (Dvl-associating protein with a high frequency of leucine residues)	-0.274412	13.2221	-3.91829	0.00447327	0.0553358	-1.84474
P59648	Fxyd7	FXYD domain-containing ion transport regulator 7	-0.277075	19.4232	-3.91794	0.00447548	0.0553358	-1.84524
Q9DBE8	Alg2	Alpha-1,3/1,6-mannosyltransferase ALG2 (EC 2.4.1.132) (EC 2.4.1.257) (Asparagine-linked glycosylation protein 2 homolog) (GDP-Man:Man(1)GlcNAc(2)-PP-Dol alpha-1,3-mannosyltransferase) (GDP-Man:Man(1)GlcNAc(2)-PP-dolichol mannosyltransferase) (GDP-Man:Man(2)GlcNAc(2)-PP-Dol alpha-1,6-mannosyltransferase)	-0.185549	18.97	-3.91753	0.00447808	0.0553358	-1.84582
Q64514	Tpp2	Tripeptidyl-peptidase 2 (TPP-2) (EC 3.4.14.10) (Tripeptidyl aminopeptidase) (Tripeptidyl-peptidase II) (TPP-II)	-0.181649	20.8867	-3.91208	0.00451244	0.0553358	-1.85347
Q91WJ8	Fubp1	Far upstream element-binding protein 1 (FBP) (FUSE-binding protein 1)	0.229512	21.0938	3.91106	0.00451892	0.0553358	-1.8549
Q9ERI6	Rdh14	Retinol dehydrogenase 14 (EC 1.1.1.300) (Alcohol dehydrogenase PAN2)	-0.246705	16.8262	-3.90742	0.00454203	0.0553358	-1.86001
Q80TN5	Zdhhc17	Palmitoyltransferase ZDHHC17 (EC 2.3.1.225) (Huntingtin-interacting protein 14) (Zinc finger DHHC domain-containing protein 17) (DHHC-17)	0.231581	13.6928	3.90661	0.00454723	0.0553358	-1.86115
P47915	Rpl29	60S ribosomal protein L29	0.257705	22.4056	3.90588	0.00455189	0.0553358	-1.86218
P28652	Camk2b	Calcium/calmodulin-dependent protein kinase type II subunit beta (CaM kinase II subunit beta) (CaMK-II subunit beta) (EC 2.7.11.17)	-0.235818	22.4991	-3.90101	0.00458315	0.0555308	-1.86902
Q9QXS1	Plec	Plectin (PCN) (PLTN) (Plectin-1) (Plectin-6)	-0.16322	19.3242	-3.88992	0.00465517	0.0562165	-1.88462
P46660	Ina	Alpha-internexin (Alpha-Inx) (66 kDa neurofilament protein) (NF-66) (Neurofilament-66)	0.33367	20.9758	3.88421	0.00469274	0.056253	-1.89266
S4R1M9	Osbpl10	Oxysterol-binding protein-related protein 10 (ORP-10) (OSBP-related protein 10)	-0.255569	13.9951	-3.88256	0.00470367	0.056253	-1.89499
Q62465	Vat1	Synaptic vesicle membrane protein VAT-1 homolog (EC 1.-.-.-)	-0.201229	21.3554	-3.88244	0.00470446	0.056253	-1.89516
Q8BGR6	Arl15	ADP-ribosylation factor-like protein 15 (ADP-ribosylation factor-related protein 2) (ARF-related protein 2)	-0.242997	17.24	-3.87134	0.00477857	0.0567946	-1.9108
Q3UQA7	Selenoh	Selenoprotein H (SelH)	0.246703	14.4269	3.8636	0.00483102	0.0567946	-1.92172
D3Z7P3	Gls	Glutaminase kidney isoform, mitochondrial (GLS) (EC 3.5.1.2)	-0.21253	20.317	-3.86273	0.00483695	0.0567946	-1.92295
O08917	Flot1	Flotillin-1	-0.277376	19.2979	-3.86239	0.00483925	0.0567946	-1.92342
P62852	Rps25	40S ribosomal protein S25	0.172919	22.6661	3.85933	0.00486018	0.0567946	-1.92774
Q9R1R2	Trim3	Tripartite motif-containing protein 3 (RING finger protein 22) (RING finger protein HAC1)	-0.175001	19.6778	-3.85889	0.00486323	0.0567946	-1.92837
P60469	Ppfia3	Liprin-alpha-3 (Protein tyrosine phosphatase receptor type f polypeptide-interacting protein alpha-3) (PTPRF-interacting protein alpha-3)	-0.155073	20.6491	-3.85733	0.00487398	0.0567946	-1.93058
Q5NCF2	Trappc1	Trafficking protein particle complex subunit 1	-0.235817	14.4834	-3.85727	0.00487434	0.0567946	-1.93065
O35405	Pld3	Phospholipase D3 (PLD 3) (EC 3.1.4.4) (Choline phosphatase 3) (Phosphatidylcholine-hydrolyzing phospholipase D3) (Schwannoma-associated protein 9) (SAM-9)	-0.193067	17.0948	-3.85032	0.00492245	0.0571725	-1.94048
Q91X20	Ash2l	Set1/Ash2 histone methyltransferase complex subunit ASH2 (ASH2-like protein)	0.242964	16.7706	3.83875	0.00500362	0.0578579	-1.95684
Q8VCS3	Fam20b	Glycosaminoglycan xylosylkinase (EC 2.7.1.-) (Xylose kinase)	-0.147393	14.5993	-3.8369	0.00501669	0.0578579	-1.95945
P35569	Irs1	Insulin receptor substrate 1 (IRS-1)	-0.252278	14.119	-3.83516	0.00502905	0.0578579	-1.96191
Q6NS60	Fbxo41	F-box only protein 41	-0.251696	17.4065	-3.82872	0.00507514	0.0579609	-1.97104
Q9D4J7	Phf6	PHD finger protein 6	0.217225	14.5441	3.82359	0.0051121	0.0579609	-1.9783
Q99LD9	Eif2b2	Translation initiation factor eIF-2B subunit beta (eIF-2B GDP-GTP exchange factor subunit beta)	-0.220288	17.1061	-3.82	0.00513819	0.0579609	-1.98339
Q8BVY0	Rsl1d1	Ribosomal L1 domain-containing protein 1	0.177336	15.4533	3.81889	0.00514627	0.0579609	-1.98497
Q9Z1G4	Atp6v0a1	V-type proton ATPase 116 kDa subunit a isoform 1 (V-ATPase 116 kDa isoform a1) (Clathrin-coated vesicle/synaptic vesicle proton pump 116 kDa subunit) (Vacuolar adenosine triphosphatase subunit Ac116) (Vacuolar proton pump subunit 1) (Vacuolar proton translocating ATPase 116 kDa subunit a isoform 1)	-0.219638	19.872	-3.81862	0.00514821	0.0579609	-1.98534
Q60803	Traf3	TNF receptor-associated factor 3 (EC 2.3.2.27) (CD40 receptor-associated factor 1) (CRAF1) (RING-type E3 ubiquitin transferase TRAF3) (TRAFAMN)	-0.334785	13.2972	-3.81432	0.00517973	0.0579609	-1.99145
Q8R5K2	Usp33	Ubiquitin carboxyl-terminal hydrolase 33 (EC 3.4.19.12) (Deubiquitinating enzyme 33) (Ubiquitin thioesterase 33) (Ubiquitin-specific-processing protease 33) (VHL-interacting deubiquitinating enzyme 1)	-0.807975	10.1514	-3.81248	0.00519325	0.0579609	-1.99406
P61358	Rpl27	60S ribosomal protein L27	0.268975	20.824	3.81227	0.00519476	0.0579609	-1.99435
P48722	Hspa4l	Heat shock 70 kDa protein 4L (Heat shock 70-related protein APG-1) (Osmotic stress protein 94)	-0.140266	20.659	-3.81164	0.0051994	0.0579609	-1.99524
Q61941	Nnt	NAD(P) transhydrogenase, mitochondrial (EC 7.1.1.1) (Nicotinamide nucleotide transhydrogenase) (Pyridine nucleotide transhydrogenase)	-0.208058	19.3934	-3.81026	0.00520963	0.0579609	-1.99721
Q99PJ0	Ntm	Neurotrimin	-0.273332	21.4016	-3.80888	0.00521984	0.0579609	-1.99917
Q91V14	Slc12a5	Solute carrier family 12 member 5 (Electroneutral potassium-chloride cotransporter 2) (K-Cl cotransporter 2) (mKCC2) (Neuronal K-Cl cotransporter)	-0.249004	17.6086	-3.80768	0.00522872	0.0579609	-2.00087
Q9EST3	Eif4enif1	Eukaryotic translation initiation factor 4E transporter (4E-T) (eIF4E transporter) (Eukaryotic translation initiation factor 4E nuclear import factor 1)	0.214503	15.4044	3.79947	0.00528996	0.058361	-2.01252
P97429	Anxa4	Annexin A4 (Annexin IV) (Annexin-4)	-0.183101	14.5996	-3.79856	0.00529682	0.058361	-2.01381
O88455	Dhcr7	7-dehydrocholesterol reductase (7-DHC reductase) (EC 1.3.1.21) (Sterol Delta(7)-reductase)	-0.177309	19.1922	-3.79228	0.00534428	0.0587066	-2.02274
Q8BP92	Rcn2	Reticulocalbin-2 (Taipoxin-associated calcium-binding protein 49) (TCBP-49)	0.303815	16.8927	3.78871	0.00537145	0.0588279	-2.02781
Q8K0T4	Katnal1	Katanin p60 ATPase-containing subunit A-like 1 (Katanin p60 subunit A-like 1) (EC 5.6.1.1) (p60 katanin-like 1)	-0.162528	16.0532	-3.78198	0.00542313	0.0588948	-2.03739
P83510	Tnik	Traf2 and NCK-interacting protein kinase (EC 2.7.11.1)	-0.17854	17.8698	-3.78175	0.00542488	0.0588948	-2.03771
Q9JKF6	Nectin1	Nectin-1 (Herpes virus entry mediator C) (Herpesvirus entry mediator C) (HveC) (Nectin cell adhesion molecule 1) (Poliovirus receptor-related protein 1) (CD antigen CD111)	-0.21947	16.9917	-3.78161	0.00542601	0.0588948	-2.03792
Q9QXJ1	Apbb1	Amyloid-beta A4 precursor protein-binding family B member 1 (Protein Fe65)	-0.158103	15.9108	-3.77718	0.00546025	0.0590906	-2.04421
Q61481	Pde1a	Calcium/calmodulin-dependent 3',5'-cyclic nucleotide phosphodiesterase 1A (Cam-PDE 1A) (EC 3.1.4.17) (61 kDa Cam-PDE)	-0.411324	15.1303	-3.77279	0.0054945	0.0591322	-2.05047
Q99N28	Cadm3	Cell adhesion molecule 3 (Immunoglobulin superfamily member 4B) (IgSF4B) (Nectin-like protein 1) (NECL-1) (Synaptic cell adhesion molecule 3) (TSLC1-like protein 1)	-0.141751	19.942	-3.77047	0.00551265	0.0591322	-2.05377
Q9DCS3	Mecr	Enoyl-[acyl-carrier-protein] reductase, mitochondrial (EC 1.3.1.104) (2-enoyl thioester reductase) (Nuclear receptor-binding factor 1) (NRBF-1)	-0.17336	18.4477	-3.76675	0.005542	0.0591322	-2.05908
Q9D0T1	Snu13	NHP2-like protein 1 (Fertilization antigen 1) (FA-1) (High mobility group-like nuclear protein 2 homolog 1) (Sperm-specific antigen 1) (U4/U6.U5 small nuclear ribonucleoprotein SNU13) (U4/U6.U5 tri-snRNP 15.5 kDa protein) [Cleaved into: NHP2-like protein 1, N-terminally processed]	0.174806	18.0463	3.76548	0.00555205	0.0591322	-2.06089
Q8C525	Mb21d2	Protein MB21D2 (Mab-21 domain-containing protein 2)	-0.154709	17.0173	-3.76533	0.00555323	0.0591322	-2.0611
Q3UHK6	Tenm4	Teneurin-4 (Ten-4) (Downstream of CHOP4) (Protein Odd Oz/ten-m homolog 4) (Tenascin-M4) (Ten-m4) (Teneurin transmembrane protein 4)	-0.289357	13.9442	-3.7643	0.00556138	0.0591322	-2.06257
Q91YE3	Egln1	Egl nine homolog 1 (EC 1.14.11.29) (Hypoxia-inducible factor prolyl hydroxylase 2) (HIF-PH2) (HIF-prolyl hydroxylase 2) (HPH-2) (Prolyl hydroxylase domain-containing protein 2) (PHD2) (SM-20)	0.25866	13.3702	3.75198	0.00565993	0.0592306	-2.08014
O70493	Snx12	Sorting nexin-12 (SDP8 protein)	0.202534	19.8418	3.75144	0.00566428	0.0592306	-2.08091
P10107	Anxa1	Annexin A1 (Annexin I) (Annexin-1) (Calpactin II) (Calpactin-2) (Chromobindin-9) (Lipocortin I) (Phospholipase A2 inhibitory protein) (p35)	0.387128	15.9423	3.74759	0.00569546	0.0592306	-2.0864
Q8K4Q0	Rptor	Regulatory-associated protein of mTOR (Raptor) (p150 target of rapamycin (TOR)-scaffold protein)	-0.185837	17.0997	-3.74594	0.00570892	0.0592306	-2.08876
Q9CQ40	Mrpl49	39S ribosomal protein L49, mitochondrial (L49mt) (MRP-L49)	-0.230897	12.0151	-3.74564	0.00571134	0.0592306	-2.08919
Q9DB27	Mcts1	Malignant T-cell-amplified sequence 1 (MCT-1) (Multiple copies T-cell malignancies 1)	-0.154621	18.6423	-3.74488	0.00571756	0.0592306	-2.09027
Q6P9K9	Nrxn3	Neurexin-3 (Neurexin III-alpha) (Neurexin-3-alpha)	-0.351544	14.3358	-3.74031	0.005755	0.0592306	-2.0968
P36536	Sar1a	GTP-binding protein SAR1a	-0.190168	16.9675	-3.74007	0.00575693	0.0592306	-2.09714
Q8BH66	Atl1	Atlastin-1 (EC 3.6.5.-) (Spastic paraplegia 3A homolog)	-0.271528	20.1226	-3.73899	0.00576579	0.0592306	-2.09868
B9EJ86	Osbpl8	Oxysterol-binding protein-related protein 8 (ORP-8) (OSBP-related protein 8)	-0.139167	17.4602	-3.73863	0.00576877	0.0592306	-2.09919
P70460	Vasp	Vasodilator-stimulated phosphoprotein (VASP)	0.160919	18.1696	3.73857	0.00576933	0.0592306	-2.09929
Q8R5A3	Apbb1ip	Amyloid beta A4 precursor protein-binding family B member 1-interacting protein (APBB1-interacting protein 1) (Proline-rich EVH1 ligand 1) (PREL-1) (Proline-rich protein 48)	0.325052	14.1984	3.73591	0.00579127	0.0592306	-2.10309
P48381	Rfx3	Transcription factor RFX3 (Regulatory factor X 3)	-0.167231	15.4943	-3.73502	0.00579864	0.0592306	-2.10436
Q9EP72	Emc7	ER membrane protein complex subunit 7	-0.187727	18.7517	-3.73349	0.0058113	0.0592306	-2.10654
Q9CQR6	Ppp6c	Serine/threonine-protein phosphatase 6 catalytic subunit (PP6C) (EC 3.1.3.16)	-0.197065	14.4669	-3.73314	0.00581424	0.0592306	-2.10705
Q3UMY5	Eml4	Echinoderm microtubule-associated protein-like 4 (EMAP-4)	-0.152917	17.6599	-3.72623	0.00587192	0.0594487	-2.11692
Q3TEA8	Hp1bp3	Heterochromatin protein 1-binding protein 3	0.156892	21.1286	3.72474	0.00588448	0.0594487	-2.11906
Q99M51	Nck1	Cytoplasmic protein NCK1 (NCK adaptor protein 1) (Nck-1)	0.219989	14.5055	3.72473	0.00588455	0.0594487	-2.11907
Q9D6M3	Slc25a22	Mitochondrial glutamate carrier 1 (GC-1) (Glutamate/H(+) symporter 1) (Solute carrier family 25 member 22)	-0.257645	19.3609	-3.72166	0.00591049	0.0595458	-2.12347
Q6P5D3	Dhx57	Putative ATP-dependent RNA helicase DHX57 (EC 3.6.4.13) (DEAH box protein 57)	-0.168705	16.6815	-3.71459	0.00597057	0.059813	-2.13358
Q8BMF3	Me3	NADP-dependent malic enzyme, mitochondrial (NADP-ME) (EC 1.1.1.40) (Malic enzyme 3)	-0.229257	15.1195	-3.71398	0.00597577	0.059813	-2.13445
Q99LR1	Abhd12	Lysophosphatidylserine lipase ABHD12 (EC 3.1.1.-) (2-arachidonoylglycerol hydrolase ABHD12) (Abhydrolase domain-containing protein 12) (Monoacylglycerol lipase ABHD12) (EC 3.1.1.23) (Oxidized phosphatidylserine lipase ABHD12) (EC 3.1.-.-)	-0.241179	19.1591	-3.71276	0.00598622	0.059813	-2.1362
Q9CX86	Hnrnpa0	Heterogeneous nuclear ribonucleoprotein A0 (hnRNP A0)	0.349471	21.1887	3.70723	0.00603385	0.0601242	-2.14413
Q8K0F1	Tbc1d23	TBC1 domain family member 23	-0.222318	14.5091	-3.70261	0.00607391	0.0603585	-2.15075
Q9WU28	Pfdn5	Prefoldin subunit 5 (EIG-1) (Myc modulator 1) (c-Myc-binding protein Mm-1)	0.181907	19.6077	3.69631	0.00612907	0.0607411	-2.15979
Q7TQI3	Otub1	Ubiquitin thioesterase OTUB1 (EC 3.4.19.12) (Deubiquitinating enzyme OTUB1) (OTU domain-containing ubiquitin aldehyde-binding protein 1) (Otubain-1) (Ubiquitin-specific-processing protease OTUB1)	-0.144962	21.4857	-3.68958	0.0061885	0.0611639	-2.16944
Q9D2C2	Saal1	Protein SAAL1 (Synoviocyte proliferation-associated in collagen-induced arthritis protein 1) (SPACIA1)	-0.358477	14.0605	-3.68206	0.00625571	0.0616091	-2.18024
P62264	Rps14	40S ribosomal protein S14	0.184784	21.914	3.67949	0.00627887	0.0616091	-2.18394
Q8CBE3	Wdr37	WD repeat-containing protein 37	-0.15184	18.4322	-3.67348	0.00633329	0.0616091	-2.19257
Q60676	Ppp5c	Serine/threonine-protein phosphatase 5 (PP5) (EC 3.1.3.16) (Protein phosphatase T) (PPT)	-0.220768	19.7582	-3.67297	0.00633791	0.0616091	-2.1933
Q69ZX6	Morc2a	ATPase MORC2A (EC 3.6.1.3) (MORC family CW-type zinc finger protein 2A) (Zinc finger CW-type coiled-coil domain protein 1)	-0.191498	14.5735	-3.67205	0.00634637	0.0616091	-2.19463
Q8BMG7	Rab3gap2	Rab3 GTPase-activating protein non-catalytic subunit (Rab3 GTPase-activating protein 150 kDa subunit) (Rab3-GAP p150) (Rab3-GAP150) (Rab3-GAP regulatory subunit)	-0.271843	15.782	-3.67188	0.00634787	0.0616091	-2.19487
Q8K209	Adgrg1	Adhesion G-protein coupled receptor G1 (G-protein coupled receptor 56) (Serpentine receptor cyt28) [Cleaved into: ADGRG1 N-terminal fragment (ADGRG1 NT) (GPR56 N-terminal fragment) (GPR56 NT) (GPR56(N)) (GPR56 extracellular subunit) (GPR56 subunit alpha); ADGRG1 C-terminal fragment (ADGRG1-CT) (GPR56 C-terminal fragment) (GPR56 CT) (GPR56(C)) (GPR56 seven-transmembrane subunit) (GPR56 7TM) (GPR56…	-0.192103	14.804	-3.67145	0.0063518	0.0616091	-2.19549
P31650	Slc6a11	Sodium- and chloride-dependent GABA transporter 3 (GAT-3) (Sodium- and chloride-dependent GABA transporter 4) (GAT-4) (Solute carrier family 6 member 11)	-0.198077	20.806	-3.66065	0.00645131	0.0624083	-2.21103
[truncated: 3,270 more rows]

## Sheet: Cortex-DEP-Adult
Protein_ID	Gene_name	Description	logFC	AveExpr	t	P.Value	adj.P.Val	B
[truncated: 3,555 more rows]

## Sheet: Cerebellum-DEP-Embryonic
Protein_ID	Gene_name	Description	logFC	AveExpr	t	P.Value	adj.P.Val	B
[truncated: 2,798 more rows]

## Sheet: Cerebellum-DEP-Early postnatal
Protein_ID	Gene_name	Description	logFC	AveExpr	t	P.Value	adj.P.Val	B
[truncated: 2,820 more rows]

[truncated: 1 more sheets: Cerebellum-DEP-Adult]
