# Supplementary material for: Autism-linked Cullin3 germline haploinsufficiency impacts cytoskeletal dynamics and cortical neurogenesis through RhoA signaling
Source: Mol Psychiatry. 2021 Mar 16;26(7):3586–613. doi: 10.1038/s41380-021-01052-x (PMC8443683; doi:10.1038/s41380-021-01052-x)
Supplement: Supplementary file 9 — Supplementary table S9 [file 41380_2021_1052_MOESM9_ESM.xlsx]

## Sheet: Readme_S9
Table S9. Gene Ontology enrichment analysis of differentially expressed proteins.
1. gProfiler R package was used for annotations. Background was restricted to detected proteins. An ordered query was used, ranking proteins by FDR-corrected p-value
3. All GO terms that are supported by only one protein have been filtered out
3. Selected GO-terms highlighted in grey terms. Large and more general "term size" queries with thousand or more genes were exclude

## Sheet: Cortex_DEP GO_Embryonic
query.number	significant	p.value	term.size	query.size	overlap.size	precision	recall	term.id	domain	subgraph.number	term.name	relative.depth	intersection
1	TRUE	0.00221	462	990	145	0.146	0.314	GO:0045595	BP	61	regulation of cell differentiation	1	CDH4,ZNF385A,EFNB2,AP2A2,APOE,CYTH2,GLG1,PAF1,EFNB3,CHD5,PRKACA,MEF2C,NR2C2,ARPC2,FBLN1,SOD2,GABPA,PRUNE1,TNR,CTSZ,CD34,SUZ12,RETREG3,ATP6AP1,SIRT1,ACSL6,NCOA1,DLG4,RGS6,SMAD5,HNRNPK,NLN,DLG5,DPYSL2,NEFL,NIPBL,ACIN1,TRIO,ASAP1,APP,CDH2,IMPACT,ATAT1,SMAD4,TJP2,LDB1,BAIAP2,NRP1,STAU2,FN1,NGEF,HDAC4,CDC73,EPB41L5,VIM,CAPRIN1,ITPKA,PTPRA,STMN2,EIF6,SERPINI1,LMNA,SDCBP,BAG1,HDAC1,RHEB,ADD1,CRMP1,LIMK1…
1	TRUE	0.00276	381	979	121	0.124	0.318	GO:0031175	BP	57	neuron projection development	1	CDH4,EFNB2,APOE,RAB8A,CYTH2,EFNB3,MEF2C,NFIB,TNR,CTSZ,RETREG3,SIRT1,ACSL6,CYFIP2,DBNL,RAB10,DLG4,HNRNPK,DLG5,VCL,DPYSL2,NEFL,ASAP1,APP,CDH2,IMPACT,SMAD4,ABLIM1,HDGFL3,BAIAP2,FARP1,HPRT1,NRP1,STAU2,FN1,NGEF,VIM,STXBP1,CAPRIN1,ITPKA,STMN2,DCLK1,SERPINI1,STMN1,UBE4B,CRMP1,DPYSL5,RAB35,LIMK1,PRICKLE2,CHL1,PLXND1,PTPRO,ATP2B2,VASP,STX1B,OPHN1,EFNB1,PAK3,FLNA,MECP2,PLP1,GPM6A,CDH11,ZPR1,APOA4,APOA1,TRA…
1	TRUE	0.0069	38	34	5	0.147	0.132	GO:0009266	BP	11	response to temperature stimulus	1	EIF2B5,PRKACA,CD34,RBM3,ARRB2
1	TRUE	0.00732	5	172	4	0.023	0.8	GO:0030851	BP	41	granulocyte differentiation	1	FASN,CUL4A,DHRS7B,RBP1
1	TRUE	0.0074	6	39	3	0.077	0.5	GO:0032967	BP	26	positive regulation of collagen biosynthetic process	1	VIM,SERPINF2,ARRB2
1	TRUE	0.0108	10	1648	10	0.006	1	GO:0006999	BP	34	nuclear pore organization	1	TPR,RTN4,NUP35,NDC1,NUP93,NUP54,TMEM33,NUP133,NUP107,SEH1L
1	TRUE	0.0108	13	70	4	0.057	0.308	GO:0045104	BP	125	intermediate filament cytoskeleton organization	1	NES,NEFL,VIM,INA
1	TRUE	0.0108	141	1484	69	0.046	0.489	GO:0099177	BP	107	regulation of trans-synaptic signaling	1	GRIK3,APOE,RAB8A,CACNB3,GRM3,PRKACA,MEF2C,STX1A,HOMER1,CLSTN3,CACNA2D2,ATAD1,TNR,SQSTM1,CELSR1,RHOT1,MAPT,GIPC1,PSMC5,DLG4,VAMP2,HNRNPK,SYNGR1,APP,GRM2,NRXN1,CDH2,GRK2,BAIAP2,EIF4A3,CPLX2,STAU2,DBI,GLUL,STXBP1,ITPKA,NAPB,FABP5,CA2,GUCY1B1,ATP2B2,SLC8A2,STX1B,OPHN1,MECP2,DBN1,ADGRB1,BRSK1,SYT1,PHF24,TBC1D24,SYN1,NEUROD2,PLCL2,SIPA1L1,PRRT2,ADNP,YWHAG,RAP1B,CNTN2,GNAI1,CAMK2B,PTK2B,ARRB2,RAPGEF2,IC…
1	TRUE	0.0108	18	2198	17	0.008	0.944	GO:0042162	MF	6	telomeric DNA binding	1	HNRNPD,RPA1,HNRNPA2B1,CTC1,XRCC5,NCL,SMG1,TERF2,TERF2IP,APEX1,KDM1A,SMG6,STN1,SMG7,TP53BP1,PURA,PURB
1	TRUE	0.0118	13	261	6	0.023	0.462	GO:0006904	BP	28	vesicle docking involved in exocytosis	1	YKT6,RAB8A,RAB10,STXBP1,STX1B,EXOC8
1	TRUE	0.0132	7	164	4	0.024	0.571	GO:0001522	BP	135	pseudouridine synthesis	1	TRUB1,NOP10,RPUSD2,DKC1
1	TRUE	0.0132	14	1818	13	0.007	0.929	GO:0017056	MF	62	structural constituent of nuclear pore	1	NUP214,TPR,NUTF2,NUP85,NUP155,NDC1,NUP93,NUP54,TMEM33,NUP133,NUP160,NUP188,NUP107
1	TRUE	0.0152	328	1113	111	0.1	0.338	GO:0007267	BP	117	cell-cell signaling	1	PFDN5,APOE,RAB8A,CACNB3,GRM3,PRKACA,MEF2C,STX1A,HOMER1,CLSTN3,VDAC3,MCU,CACNA2D2,ATAD1,PDZD11,TNR,CELSR1,CD34,RHOT1,G3BP1,SIRT1,VDAC1,NLE1,PSMC5,DLG4,DVL2,VAMP2,SPIN1,HNRNPK,HMGCR,PPP3CB,NUP155,OXCT1,ENY2,NELL2,DLG1,APP,GRM2,CDH2,SMAD4,SMAD2,CPT1A,LDB1,BAIAP2,EIF4A3,CPLX2,STAU2,CDC73,DBI,GLUL,STXBP1,ITPKA,USP8,FABP5,GID8,STXBP3,HADH,FGA,GUCY1B1,MLLT3,PLPP3,PPT1,HDAC1,AACS,EXOC4,TMF1,PTPRO,ATP2B2,…
1	TRUE	0.02	16	1496	13	0.009	0.812	GO:0005547	MF	87	phosphatidylinositol-3,4,5-trisphosphate binding	1	HIP1R,AKT1,CYTH3,IQGAP2,ASAP1,WASHC2,PARD3,IQGAP1,INPPL1,OGT,FERMT2,COMMD1,NPM1
1	TRUE	0.0236	32	1489	21	0.014	0.656	GO:0009952	BP	52	anterior/posterior pattern specification	1	CRKL,CELSR1,NLE1,PRKDC,SMAD4,SMAD2,LDB1,EPB41L5,RNF2,PLXNA2,NCKAP1,MLLT3,ATP6AP2,SFRP1,ATM,RBPJ,GRSF1,POFUT1,EP300,ABI1,PGAP1
1	TRUE	0.0255	153	1943	87	0.045	0.569	GO:0008380	BP	71	RNA splicing	1	ZMAT2,CRNKL1,RTCB,SF3A1,SNRNP200,AKT2,HNRNPA2B1,BCAS2,HNRNPH1,SNRPB2,RAVER1,RBM25,DDX19A,HNRNPL,PRPF3,SLU7,PRPF8,LUC7L3,HNRNPK,RTRAF,WBP4,RNF219,ACIN1,KHDRBS3,TRA2B,DYRK1A,IVNS1ABP,CDC5L,HNRNPLL,LUC7L,SNRPC,IK,PRPF19,EIF4A3,KHDRBS2,CWC22,CLP1,AAR2,PLRG1,PTBP2,NCBP1,PSIP1,PPIE,SRSF10,KHDRBS1,SFPQ,SF3A3,TFIP11,SRSF9,LUC7L2,WBP11,U2AF2,SNRPA1,RBM10,RBMX,GPKOW,NONO,LSM6,ZPR1,RBM5,RBM42,RBM17,SART1,AQ…
1	TRUE	0.0255	13	39	3	0.077	0.231	GO:1900047	BP	18	negative regulation of hemostasis	1	CD34,KNG1,SERPINF2
1	TRUE	0.0255	15	1177	11	0.009	0.733	GO:0050795	BP	24	regulation of behavior	1	APOE,MEF2C,NR2C2,PTGDS,DLG4,NRXN1,MDK,ALB,VPS35,CFAP20,DBN1
1	TRUE	0.0255	13	39	3	0.077	0.231	GO:0030195	BP	109	negative regulation of blood coagulation	1	CD34,KNG1,SERPINF2
1	TRUE	0.0255	15	941	10	0.011	0.667	GO:0030515	MF	35	snoRNA binding	1	NUDT5,NOP58,NOP10,NOP56,GAR1,DKC1,TSR1,TBL3,RRP9,SNU13
1	TRUE	0.0256	4	164	3	0.018	0.75	GO:0009982	MF	114	pseudouridine synthase activity	1	TRUB1,RPUSD2,DKC1
1	TRUE	0.0277	64	2188	45	0.021	0.703	GO:0030041	BP	82	actin filament polymerization	1	FER,HIP1R,ARPC2,RHOA,ARPC5,WASF1,EVL,IQGAP2,DLG1,TWF2,WASHC1,BIN1,DIAPH1,BAIAP2,ACTR3,ARPC5L,ABI2,GSN,NCKAP1,CAPZB,ADD1,ARPC3,ARPC1A,MTPN,ADD2,VASP,CORO1A,PYCARD,ARFIP2,CTTN,PAK3,RDX,TPM1,BRK1,DIAPH2,DBN1,BAG4,PREX1,CORO7,ARF6,CFL1,TMOD3,PTK2B,NCK2,ARPC4
1	TRUE	0.0284	239	1542	107	0.069	0.448	GO:0007155	BP	115	cell adhesion	1	CDH4,SPG7,MAPK7,EFNB2,CYTH2,DUSP3,CALR,EFNB3,CORO1C,MAP2K1,PRDX2,CADM3,CRKL,ARPC2,FBLN1,TNR,CD34,CYTH3,PPP1R12A,CYFIP2,PRKAR1A,MYH10,DLG5,VCL,FAM49B,CBLB,DLG1,TFRC,NRXN1,CDH2,LDB1,SDC3,NRP1,PARD3,FN1,EPB41L5,KIFAP3,ASTN1,STXBP1,GSN,ITGA6,SERPINI1,STXBP3,VCAM1,FGA,EPHA7,PLPP3,DNAJB6,PXN,MAD1L1,ADD2,PLXND1,TTYH1,VPS33B,IQGAP1,RPS3,SWAP70,EFNB1,FLNA,GPM6B,SFRP1,CASP3,CBFB,BCAR1,KIRREL3,RDX,APOA4,APO…
1	TRUE	0.0291	22	1177	14	0.012	0.636	GO:0051966	BP	15	regulation of synaptic transmission, glutamatergic	1	GRM3,PRKACA,MEF2C,HOMER1,ATAD1,TNR,GRM2,NRXN1,CDH2,GLUL,STXBP1,OPHN1,SYT1,PTK2B
1	TRUE	0.0322	134	1287	57	0.044	0.425	GO:1902903	BP	97	regulation of supramolecular fiber organization	1	HIP1R,APOE,MEF2C,ARPC2,CLIP3,PRUNE1,DSTN,MAPT,IQGAP2,RB1,DLG1,APP,WASHC1,SMAD4,HDGFL3,BAIAP2,NRP1,ARPC5L,GSN,STMN2,STMN1,ADD1,ARPC3,PXN,ARPC1A,LIMK1,MTPN,ADD2,VASP,RPS3,ARFIP2,SWAP70,FGF13,HDAC6,PAK3,FLNA,MECP2,DCTN1,RDX,APOA1,TPM1,BRK1,DBN1,COLGALT1,BAG4,SSH2,SERPINF2,PREX1,ARF6,CAMSAP3,MAP1B,EP300,ARHGAP35,PTK2B,TUBB4A,NCK2,ARPC4
1	TRUE	0.0322	12	133	4	0.03	0.333	GO:0002886	BP	39	regulation of myeloid leukocyte mediated immunity	1	STXBP2,ABR,C3,STXBP1
1	TRUE	0.0322	104	239	15	0.063	0.144	GO:0000977	MF	66	RNA polymerase II regulatory region sequence-specific DNA binding	1	NFIX,NR2C2,NFIB,SUZ12,HDAC4,TRIM24,CNBP,RBMX,NFYC,RFX3,ZNF219,TCF4,RBBP4,NRF1,PURB
1	TRUE	0.0355	7	1437	7	0.005	1	GO:0032486	BP	96	Rap protein signal transduction	1	RAP2B,SGSM3,RAP2C,RAP2A,RAP1B,RAPGEF2,RAP1A
1	TRUE	0.0355	21	1489	15	0.01	0.714	GO:0035282	BP	118	segmentation	1	NLE1,DVL2,PRKDC,SMAD4,NRP1,EPB41L5,PLXNA2,NCKAP1,MLLT3,SFRP1,ATM,RBPJ,POFUT1,EP300,ABI1
1	TRUE	0.0356	13	1585	11	0.007	0.846	GO:0060395	BP	51	SMAD protein signal transduction	1	RBM14,SPTBN1,SMAD5,SMAD4,SMAD2,VIM,NCEH1,TF,NUP93,MAGI2,AFP
1	TRUE	0.039	17	1808	14	0.008	0.824	GO:1901016	BP	55	regulation of potassium ion transmembrane transporter activity	1	YWHAE,VAMP2,DLG1,FHL1,SUMO1,ATP1B1,STK39,SNX27,ATP1B3,ANK2,OXSR1,ATP1B2,AGRN,ANK3
1	TRUE	0.039	91	845	31	0.037	0.341	GO:0000981	MF	10	DNA-binding transcription factor activity, RNA polymerase II-specific	1	NFIX,MEF2C,CTCF,NR2C2,NFIB,GABPA,SMAD5,HNRNPK,SMAD4,PHF6,FUBP1,NFIA,CC2D1B,CNBP,MECP2,NFYC,NEUROD2,SATB2,RBPJ,ZMYM4,POU3F3,BCL11B,ZNF219,PCBP1,TCF4,CHCHD3,EP300,ARHGAP35,NRF1,ENO1,PURB
1	TRUE	0.0394	41	1455	24	0.016	0.585	GO:1903531	BP	91	negative regulation of secretion by cell	1	FBLN1,VPS4B,CD34,ABR,SIRT1,CHGA,HMGCR,ENY2,FN1,ANXA5,STXBP3,HADH,HDAC1,ERP29,ANXA4,IDH2,SFRP1,APOA1,PML,JAGN1,RAP1B,NDUFAF2,RAP1A,RAB7A
1	TRUE	0.0428	25	124	5	0.04	0.2	GO:0008217	BP	81	regulation of blood pressure	1	CD34,ATP6AP2,GUCY1A1,SERPINF2,NCALD
1	TRUE	0.0431	58	1979	38	0.019	0.655	GO:0016485	BP	19	protein processing	1	GLG1,NCSTN,PRKACB,PRKACA,CTSZ,PLGRKT,CYFIP2,CPD,LGMN,MIPEP,C3,AFG3L2,BAD,SEC11A,XIAP,CAPN2,GSN,PMPCA,FGA,PYCARD,UQCRC2,ATP6AP2,CASP3,VPS35,AFG3L1,PIK3C3,FGB,FGG,CTNND1,OGT,TBC1D10A,METAP2,CPE,SERPINF2,CNTN2,ADAM10,BIRC2,PGK1
1	TRUE	0.0492	6	143	3	0.021	0.5	GO:0016322	BP	132	neuron remodeling	1	APP,CSPG4,ADGRB3
1	TRUE	0.0492	5	34	2	0.059	0.4	GO:1903556	BP	86	negative regulation of tumor necrosis factor superfamily cytokine production	1	CD34,ARRB2

## Sheet: Cortex_DEP_GO_Early Postnatal
query.number	significant	p.value	term.size	query.size	overlap.size	precision	recall	term.id	domain	subgraph.number	term.name	relative.depth	intersection
1	TRUE	0.000298	137	108	18	0.167	0.131	GO:0043269	BP	248	regulation of ion transport	1	ATP1A2,MINK1,EHD3,CAMK2A,JPH3,ATP2B4,RGS7,MTOR,STIM1,THY1,ATP1A1,DNM2,RAB3GAP1,SCN3B,GRM5,CNTN1,ABAT,DPP6
1	TRUE	0.000298	32	303	14	0.046	0.438	GO:0048168	BP	11	regulation of neuronal synaptic plasticity	1	PPFIA3,GSK3B,CAMK2A,JPH3,GRIN1,NCDN,SLC8A2,NPTN,UNC13A,RAB3GAP1,GRM5,SHISA7,CAMK2B,SYNGAP1
1	TRUE	0.000298	108	239	23	0.096	0.213	GO:0098660	BP	217	inorganic ion transmembrane transport	1	CACNB3,SLC1A3,ATP1A2,DLG1,EHD3,JPH3,ATP2B4,RGS7,ATP1B1,GRIN1,MTOR,SLC8A2,STIM1,THY1,ATP1A1,DNM2,MYO5A,SLC9A7,ATP1A3,SCN3B,GRM5,CAMK2D,DPP6
1	TRUE	0.000298	32	239	12	0.05	0.375	GO:0006941	BP	250	striated muscle contraction	1	ATP1A2,DLG1,EHD3,GRK2,ATP1B1,MTOR,MYH14,ATP1A1,ATP1A3,SCN3B,CAMK2D,GRCC10
1	TRUE	0.000298	52	468	23	0.049	0.442	GO:0046873	MF	230	metal ion transmembrane transporter activity	1	CACNB3,SLC1A2,SLC1A3,ATP1A2,SLC12A5,SLC25A22,ATP2B1,JPH3,ATP2B4,ATP1B1,GRIN1,ATP2B2,SLC6A11,SLC8A2,STIM1,ATP1A1,ZDHHC17,SLC9A7,CACNA2D1,ATP1A3,KCNJ10,SCN3B,GRM7
1	TRUE	0.00131	638	713	171	0.24	0.268	GO:0010468	BP	131	regulation of gene expression	1	WDR77,HNRNPD,PFDN5,TCF25,PSMC3,PRKRA,CDKN1B,EIF2B5,KPNA6,SSBP2,HDGF,MAP2K1,HNRNPA2B1,CIC,PRKACA,CTCF,TRAP1,TTC5,CTNNB1,KHSRP,HNRNPA0,HNRNPH1,CBX5,IGF2BP1,PTEN,TSG101,HNRNPL,NOLC1,ZNF318,CTSZ,MED1,PFN1,MAPT,CBX1,ARRB1,FKBP8,MYDGF,SUPV3L1,USP15,HNRNPAB,EIF4ENIF1,UBE2O,FUT8,SRSF5,YY1,WARS,TRAF3,HEXB,PPP3CB,TSC22D1,ACIN1,KHDRBS3,DLG1,GSK3B,SMARCD1,SRSF7,NRXN1,MAPK8IP3,NELFE,RPS14,TCOF1,CAMK2A,PRDX3,U…
1	TRUE	0.00134	484	749	141	0.188	0.291	GO:0051252	BP	135	regulation of RNA metabolic process	1	WDR77,HNRNPD,PFDN5,TCF25,PSMC3,CDKN1B,KPNA6,CALR,SSBP2,HDGF,MAP2K1,HNRNPA2B1,CIC,CTCF,TTC5,CTNNB1,KHSRP,HNRNPA0,HNRNPH1,CBX5,IGF2BP1,PTEN,TSG101,HNRNPL,ZNF318,MED1,PFN1,CBX1,ARRB1,FKBP8,MYDGF,SUPV3L1,USP15,HNRNPAB,UBE2O,SRSF5,YY1,TRAF3,HNRNPK,HEXB,PPP3CB,TSC22D1,ACIN1,KHDRBS3,DLG1,GSK3B,SMARCD1,SRSF7,NELFE,RPS14,CAMK2A,PRDX3,UBE3A,PHF6,COPS5,CNOT9,NCL,NUCKS1,ATP2B4,VIM,ZEB2,BRD3,GRIN1,RALY,FUBP1,…
1	TRUE	0.00134	67	239	16	0.067	0.239	GO:0032409	BP	182	regulation of transporter activity	1	CACNB3,SYNGR3,ATP1A2,GOPC,MINK1,DLG1,EHD3,JPH3,ATP1B1,STIM1,DNM2,MYO5A,HK1,SCN3B,GRM5,CAMK2D
1	TRUE	0.00141	8	292	6	0.021	0.75	GO:0002029	BP	85	desensitization of G-protein coupled receptor protein signaling pathway	1	ARRB1,GRK2,DNM1,DNM2,GRM5,CAMK2B
1	TRUE	0.00141	8	292	6	0.021	0.75	GO:0022401	BP	70	negative adaptation of signaling pathway	1	ARRB1,GRK2,DNM1,DNM2,GRM5,CAMK2B
1	TRUE	0.00156	202	579	57	0.098	0.282	GO:0048667	BP	213	cell morphogenesis involved in neuron differentiation	1	EIF2B2,MAP2K1,SLC1A3,PTEN,MAP2,GDI1,MAPT,MINK1,ATL1,PTK2,DNM1L,GSK3B,MAPK8IP3,CDH2,AFG3L2,CAMK2A,UBE3A,USP33,FARP1,NPTX1,ALS2,EPHA4,NFASC,VIM,STXBP1,OLFM1,ZEB2,GRIN1,CAPRIN1,ITPKA,TNIK,PPP3CA,STMN1,ATP2B2,VASP,PQBP1,DCX,CDKL5,CDH11,THY1,NECTIN1,DNM2,ARHGAP44,BRSK1,APBB1,SSH2,SEMA7A,PLPPR4,LINGO1,CAMK2B,ARHGAP35,FLOT1,DCC,RAPGEF2,SYNGAP1,GRCC10,PLXNC1
1	TRUE	0.00207	154	783	57	0.073	0.37	GO:0045944	BP	86	positive regulation of transcription by RNA polymerase II	1	PSMC3,KPNA6,SSBP2,HDGF,MAP2K1,CTCF,TTC5,CTNNB1,MED1,PFN1,ARRB1,MYDGF,YY1,HNRNPK,HEXB,PPP3CB,TSC22D1,GSK3B,UBE3A,COPS5,NCL,NUCKS1,ZEB2,GRIN1,PPP3CA,BAG1,NFIA,YBX1,NOS1,PSMD9,HSPH1,IGBP1,ATRX,ASH2L,CBFB,EGLN1,NCK1,TCEA1,OGT,IRF2BPL,AGO2,APBB1,ZNF609,RFX3,AGO1,GCN1,AGRN,SIN3A,BHLHA15,HMGB2,NPM1,DDN,WDR61,HMGB1,CHCHD2,SAFB,RPL23
1	TRUE	0.00207	186	200	26	0.13	0.14	GO:0003677	MF	167	DNA binding	1	WDR77,HNRNPD,SSBP2,HDGF,HNRNPA2B1,HNRNPL,HMGB3,MAPT,ARRB1,HNRNPAB,TSC22D1,NCL,NUCKS1,MTOR,YBX3,ZMYM3,HIST1H1C,SIN3A,HNRNPA1,HIST1H1E,HIST1H1D,NPM1,HIST1H1B,HMGB1,CHCHD2,SAFB
1	TRUE	0.00212	62	381	19	0.05	0.306	GO:0010038	BP	208	response to metal ion	1	HNRNPD,CDKN1B,PPP5C,GDI1,MAPT,GLUD1,CPNE6,NPTX1,FGA,PPP3CA,FUS,STIM1,CPNE2,SYT1,ALG2,ABAT,CAMK2B,MAPK1,ASS1
1	TRUE	0.00237	225	579	61	0.105	0.271	GO:0048812	BP	216	neuron projection morphogenesis	1	EIF2B2,MAP2K1,CTNNB1,PTEN,MAP2,GDI1,MAPT,MINK1,ATL1,CPNE6,PTK2,DNM1L,GSK3B,MAPK8IP3,CDH2,AFG3L2,CAMK2A,UBE3A,USP33,FARP1,NPTX1,ALS2,EPHA4,NFASC,VIM,STXBP1,OLFM1,ZEB2,GRIN1,CAPRIN1,ITPKA,TNIK,PPP3CA,STMN1,RASAL1,VASP,PQBP1,DCX,CDKL5,CDH11,THY1,NECTIN1,DNM2,ARHGAP44,UNC13A,BRSK1,SYT1,APBB1,SSH2,SEMA7A,CNTNAP2,PLPPR4,LINGO1,CAMK2B,ARHGAP35,FLOT1,DCC,RAPGEF2,SYNGAP1,GRCC10,PLXNC1
1	TRUE	0.00237	4	56	3	0.054	0.75	GO:0098532	BP	41	histone H3-K27 trimethylation	1	HIST1H1C,HIST1H1E,HIST1H1D
1	TRUE	0.00404	5	56	3	0.054	0.6	GO:0016584	BP	88	nucleosome positioning	1	HIST1H1C,HIST1H1E,HIST1H1D
1	TRUE	0.0049	12	244	6	0.025	0.5	GO:0033173	BP	235	calcineurin-NFAT signaling cascade	1	PPP3CB,GSK3B,HOMER2,ATP2B4,PPP3CA,MTOR
1	TRUE	0.00513	34	300	11	0.037	0.324	GO:0035254	MF	48	glutamate receptor binding	1	DLG1,GSK3B,CAMK2A,HOMER2,GRIN1,ATP2B2,FUS,NSF,SHISA7,FLOT1,FLOT2
1	TRUE	0.00805	107	271	20	0.074	0.187	GO:0005524	MF	227	ATP binding	1	PRKACA,ATP1A2,MINK1,PFKP,CDC42BPB,GSK3B,CDC42BPA,ATP1B1,CDK11B,ATP2B2,MYH14,CDKL5,ATP1A1,MAP2K4,MYO5A,HK1,SNRK,HIST1H1E,NPM1,MAPK1
1	TRUE	0.01	58	822	26	0.032	0.448	GO:0045807	BP	238	positive regulation of endocytosis	1	MYO18A,HIP1R,CALR,TSG101,ABR,ARRB1,ANKFY1,HNRNPK,PTK2,DNM1L,AP2M1,ITSN1,TBC1D5,DNM1,PPP3CA,MFGE8,DCX,DNM2,CBL,CAMK1D,HIP1,HIST1H1A,ACTN4,FLOT1,AP2A1,B2M
1	TRUE	0.0111	15	72	4	0.056	0.267	GO:0045428	BP	163	regulation of nitric oxide biosynthetic process	1	ATP2B4,MTOR,DNM2,ASS1
1	TRUE	0.0126	38	82	6	0.073	0.158	GO:0045727	BP	195	positive regulation of translation	1	EIF2B5,HNRNPL,VIM,MTOR,NPM1,PYM1
1	TRUE	0.0126	23	210	7	0.033	0.304	GO:0007632	BP	14	visual behavior	1	SLC1A2,ATP1A2,GRIN1,MTOR,AP1S2,ATP1A3,SYNGAP1
1	TRUE	0.0126	23	4	2	0.5	0.087	GO:0031124	BP	194	mRNA 3'-end processing	1	FIP1L1,CPSF3
1	TRUE	0.0126	7	192	4	0.021	0.571	GO:0005391	MF	146	sodium:potassium-exchanging ATPase activity	1	ATP1A2,ATP1B1,ATP1A1,ATP1A3
1	TRUE	0.0134	17	675	10	0.015	0.588	GO:0014902	BP	35	myotube differentiation	1	GSK3B,PPP3CA,MTOR,STIM1,ADGRB1,TBC1D24,DNER,BHLHA15,FLOT1,SORT1
1	TRUE	0.0149	7	420	5	0.012	0.714	GO:0030506	MF	66	ankyrin binding	1	SPTBN1,PLEC,ATP1A1,CLTC,FLNC
1	TRUE	0.0154	19	877	12	0.014	0.632	GO:0007219	BP	262	Notch signaling pathway	1	CDKN1B,ARRB1,GOT1,WDR12,PDCD10,ANXA4,SORBS2,POGLUT1,RPS19,FAT4,ADAM10,AAK1
1	TRUE	0.0157	11	120	4	0.033	0.364	GO:0050780	MF	82	dopamine receptor binding	1	DNM1,DNM2,NSF,ATP1A3
1	TRUE	0.0168	36	34	4	0.118	0.111	GO:0016247	MF	263	channel regulator activity	1	ATP2B4,STIM1,SCN3B,DPP6
1	TRUE	0.018	24	468	10	0.021	0.417	GO:0005261	MF	105	cation channel activity	1	CACNB3,GRIA1,JPH3,GRIN1,PEX5L,STIM1,CACNA2D1,KCNJ10,SCN3B,GRM7
1	TRUE	0.0181	34	442	12	0.027	0.353	GO:0031623	BP	152	receptor internalization	1	ARRB1,GRIA1,AP2M1,TBC1D5,GRK2,DNM1,NAPB,DNM2,NSF,AP2B1,CLTC,FLOT1
1	TRUE	0.0181	70	434	19	0.044	0.271	GO:0003700	MF	7	DNA-binding transcription factor activity	1	TCF25,SSBP2,HDGF,CTCF,MED1,HNRNPAB,YY1,TSC22D1,PHF6,NUCKS1,ZEB2,FUBP1,NFIA,YBX1,YBX3,ZMYM3,RFX3,SIN3A,SARNP
1	TRUE	0.0186	7	762	6	0.008	0.857	GO:0010807	BP	114	regulation of synaptic vesicle priming	1	STX1A,STXBP1,NAPB,STX1B,UNC13A,RAB3GAP1
1	TRUE	0.0196	27	139	6	0.043	0.222	GO:0007215	BP	26	glutamate receptor signaling pathway	1	MINK1,CAMK2A,HOMER2,UNC13A,ATP1A3,GRM5
1	TRUE	0.0206	36	938	19	0.02	0.528	GO:0099175	BP	60	regulation of postsynapse organization	1	PTEN,ACTR2,DNM1L,CDH2,UBE3A,STAU2,EPHA4,NGEF,GRIN1,CAPRIN1,ITPKA,VPS35,ARHGAP44,OPA1,DNM3,SIPA1L1,SHISA7,CAMK2B,KALRN
1	TRUE	0.0217	101	300	19	0.063	0.188	GO:1990778	BP	2	protein localization to cell periphery	1	CACNB3,LIN7B,GOPC,SPTBN1,DLG1,AP2M1,EHD3,CAMK2A,ATP1B1,GRIN1,ARHGAP44,MYO5A,GPR158,SCN3B,CAMK2D,CAMK2B,FLOT1,DPP6,FLOT2
1	TRUE	0.0217	93	872	37	0.042	0.398	GO:0004674	MF	52	protein serine/threonine kinase activity	1	ARAF,CDKN1B,MAP2K1,PRKACA,AKT3,MINK1,CDC42BPB,CAMK2G,MAPK8,GSK3B,MAP4K3,CSNK2B,CSNK1A1,CAMK2A,GRK2,CDC42BPA,ITPKA,TNIK,CDK14,MTOR,CDK11B,NRBP1,MARK4,MAP2K4,BRSK1,OXSR1,SNRK,CAMK1D,DCAF1,PRKCE,PRKAA1,PRKCB,CAMK2D,AAK1,CAMK2B,MAPK1,PAK6
1	TRUE	0.0228	53	244	11	0.045	0.208	GO:0048639	BP	149	positive regulation of developmental growth	1	MAPT,CPNE6,DLG1,GSK3B,MTOR,RASAL1,YBX3,DCX,CDKL5,UNC13A,SEMA7A
1	TRUE	0.0229	87	324	18	0.056	0.207	GO:0072659	BP	122	protein localization to plasma membrane	1	CACNB3,GOPC,SPTBN1,DLG1,AP2M1,EHD3,CAMK2A,ATP1B1,TNIK,ARHGAP44,MYO5A,GPR158,SCN3B,CAMK2D,CAMK2B,FLOT1,DPP6,FLOT2
1	TRUE	0.0229	48	511	16	0.031	0.333	GO:0051056	BP	36	regulation of small GTPase mediated signal transduction	1	MAP2K1,ARRB1,CDH2,SHOC2,CDC42BPA,STMN1,RASAL1,ADGRG1,DNM2,ARHGAP44,SCAI,RAB3GAP1,CAMK2D,ARHGAP35,FLOT1,SYNGAP1
1	TRUE	0.024	3	335	3	0.009	1	GO:0032717	BP	127	negative regulation of interleukin-8 production	1	ARRB1,ANXA1,ANXA4
1	TRUE	0.0259	3	351	3	0.009	1	GO:0005314	MF	232	high-affinity glutamate transmembrane transporter activity	1	SLC1A2,SLC1A3,SLC25A22
1	TRUE	0.026	12	58	3	0.052	0.25	GO:0014888	BP	201	striated muscle adaptation	1	ATP2B4,PPP3CA,MTOR
1	TRUE	0.0261	11	440	6	0.014	0.545	GO:0009084	BP	93	glutamine family amino acid biosynthetic process	1	SLC1A3,GLUD1,PYCR1,ASL,GLS,ASS1
1	TRUE	0.0266	45	806	20	0.025	0.444	GO:0018107	BP	173	peptidyl-threonine phosphorylation	1	MAP2K1,PRKACA,AKT3,CAMK2G,MAPK8,GSK3B,CSNK2B,CAMK2A,GRK2,MTOR,TNKS1BP1,OGT,OXSR1,HK1,CAMK1D,DCAF1,PRKCB,CAMK2D,CAMK2B,MAPK1
1	TRUE	0.027	76	782	29	0.037	0.382	GO:0006836	BP	27	neurotransmitter transport	1	PPFIA3,LIN7B,SLC1A2,SLC1A3,ATP1A2,STX1A,SYN2,SNAP47,SLC25A22,DNM1L,NRXN1,PREPL,CAMK2A,STXBP1,SLC25A12,NAPB,NOS1,SLC6A11,STX1B,UNC13A,BRSK1,SYT1,RAB3GAP1,SYN1,KCNJ10,CADPS,ABAT,PCLO,NRXN3
1	TRUE	0.0273	18	463	8	0.017	0.444	GO:0015800	BP	50	acidic amino acid transport	1	SLC1A2,SLC1A3,SLC25A22,STXBP1,RAB3GAP1,KCNJ10,GRM7,ABAT
1	TRUE	0.0275	119	938	47	0.05	0.395	GO:0050808	BP	61	synapse organization	1	CACNB3,CTNNB1,PTEN,MAPT,ACTR2,HNRNPK,PTK2,DNM1L,NRXN1,CDH2,AFG3L2,UBE3A,FARP1,STAU2,ALS2,EPHA4,NGEF,NFASC,GRIN1,CAPRIN1,ITPKA,ADGRL2,TNC,NFIA,PLXND1,ATP2B2,HDAC6,VPS35,NECTIN1,CADM1,NPTN,ARHGAP44,MYO5A,ADGRB1,UNC13A,OPA1,CLSTN1,DNM3,SDK2,AGRN,SIPA1L1,GRM5,SHISA7,CAMK2B,PCLO,KALRN,NRXN3
1	TRUE	0.0275	5	913	5	0.005	1	GO:0003374	BP	203	dynamin family protein polymerization involved in mitochondrial fission	1	DNM1L,DNM1,DNM2,OPA1,DNM3
1	TRUE	0.028	90	924	37	0.04	0.411	GO:0016053	BP	133	organic acid biosynthetic process	1	SLC1A3,ACACA,PFKP,MTR,GLUD1,ANXA1,PYCR1,FASN,GOT1,SHMT2,ASL,GLS,ATP2B4,PYCR2,ACOT7,ASNS,LDHB,BCAT1,APOA4,PKM,PFKM,MIF,HACD3,OGT,MYO5A,GPI,HK1,MTHFD1L,CLTC,SEPHS2,PRKAA1,ABAT,AP2A1,LDHA,GAD1,PTGES3,ASS1
1	TRUE	0.0285	3	379	3	0.008	1	GO:0006537	BP	256	glutamate biosynthetic process	1	SLC1A3,GLUD1,GLS
1	TRUE	0.0296	15	318	6	0.019	0.4	GO:0015698	BP	3	inorganic anion transport	1	SLC1A3,SLC12A5,XPR1,MTOR,TTYH1,GRM5
1	TRUE	0.0303	86	66	7	0.106	0.081	GO:0043087	BP	170	regulation of GTPase activity	1	OCRL,RGS7,MTOR,THY1,ARHGAP44,RAB3GAP1,RASIP1
1	TRUE	0.0307	3	73	2	0.027	0.667	GO:1990715	MF	120	mRNA CDS binding	1	HNRNPA2B1,HNRNPL
1	TRUE	0.0308	3	400	3	0.007	1	GO:0099011	BP	214	neuronal dense core vesicle exocytosis	1	STXBP1,UNC13A,CADPS
1	TRUE	0.0321	5	192	3	0.016	0.6	GO:0030955	MF	129	potassium ion binding	1	ATP1A2,ATP1B1,ATP1A1
1	TRUE	0.0331	4	710	4	0.006	1	GO:0040036	BP	104	regulation of fibroblast growth factor receptor signaling pathway	1	CTNNB1,NRXN1,NPTN,GPC1
1	TRUE	0.0336	4	271	3	0.011	0.75	GO:0035094	BP	118	response to nicotine	1	ATP1A2,ABAT,MAPK1
1	TRUE	0.0336	19	463	8	0.017	0.421	GO:0006835	BP	100	dicarboxylic acid transport	1	SLC1A2,SLC1A3,SLC25A22,STXBP1,RAB3GAP1,KCNJ10,GRM7,ABAT
1	TRUE	0.0337	4	58	2	0.034	0.5	GO:1903242	BP	190	regulation of cardiac muscle hypertrophy in response to stress	1	ATP2B4,PPP3CA
1	TRUE	0.0339	32	25	3	0.12	0.094	GO:0030048	BP	73	actin filament-based movement	1	MYH14,ATP1A1,SCN3B
1	TRUE	0.0351	64	445	17	0.038	0.266	GO:0043021	MF	171	ribonucleoprotein complex binding	1	TIMM50,PRPF31,CBX5,SNRPD3,PHF6,MTOR,YBX3,PQBP1,RBM3,RPS21,ZNF598,PELO,NPM1,EIF4B,HNRNPC,SNRNP70,PYM1
1	TRUE	0.0371	6	39	2	0.051	0.333	GO:0014745	BP	155	negative regulation of muscle adaptation	1	ATP2B4,MTOR
1	TRUE	0.0371	7	957	6	0.006	0.857	GO:0007035	BP	109	vacuolar acidification	1	ATP6V0D1,ATP6V0A1,ATP6V1H,CLIC4,DMXL2,CCDC115
1	TRUE	0.0371	63	813	25	0.031	0.397	GO:0005509	MF	72	calcium ion binding	1	PRKCSH,CALB2,CALR,MICU1,PPP3CB,NRXN1,ANXA1,NCL,GRIN1,SLC25A12,PITPNM2,CALU,ANXA4,ATP2B2,TTYH1,STIM1,ATP2C1,MYO5A,SYT1,CLSTN1,AGRN,HIST1H1E,CADPS,GRM7,PCLO
1	TRUE	0.0376	2	159	2	0.013	1	GO:0032731	BP	75	positive regulation of interleukin-1 beta production	1	HK1,HMGB1
1	TRUE	0.0382	8	782	6	0.008	0.75	GO:1902475	BP	165	L-alpha-amino acid transmembrane transport	1	SLC1A2,SLC1A3,SLC3A2,SLC25A22,SLC25A12,KCNJ10
1	TRUE	0.0384	3	458	3	0.007	1	GO:0042438	BP	178	melanin biosynthetic process	1	ZEB2,MYO5A,RAPGEF2
1	TRUE	0.0384	2	162	2	0.012	1	GO:1905663	BP	176	positive regulation of telomerase RNA reverse transcriptase activity	1	HNRNPD,HNRNPA2B1
1	TRUE	0.0402	9	27	2	0.074	0.222	GO:0043949	BP	87	regulation of cAMP-mediated signaling	1	ATP2B4,PEX5L
1	TRUE	0.0404	391	924	126	0.136	0.322	GO:0043168	MF	28	anion binding	1	MYO18A,RAB5B,HIP1R,CHORDC1,AP2A2,PPP5C,EIF2B2,MAP2K1,SLC1A3,PRKACA,PCYT1A,DDAH2,ATP1A2,PFN1,AKT3,OSBPL8,OGDH,ACACA,NF1,ANKFY1,MINK1,ATL1,PFKP,HSP90AA1,CDC42BPB,MTR,HAPLN1,GLUD1,ANXA7,CPNE6,NELL2,GSK3B,AARS2,MAP4K3,CSNK1A1,ANXA1,GLDC,RAB1B,FASN,GOT1,SHMT2,AGAP2,HADHA,LANCL1,SERPINE2,XPR1,CDC42BPA,ATP1B1,MARK1,GRIN1,MAP1LC3A,NCEH1,SNX7,DECR1,SNX30,RPL22,ACOT7,MFN2,CDK11B,NOS1,PITPNM2,ANXA4,ATP2B2,M…
1	TRUE	0.0419	29	916	15	0.016	0.517	GO:0030217	BP	34	T cell differentiation	1	BCL11A,CTNNB1,AP3D1,MINK1,HSP90AA1,PPP3CB,SOS1,ANXA1,RPS6,RPL22,MTOR,CBFB,PREX1,ZNF609,B2M
1	TRUE	0.043	16	938	10	0.011	0.625	GO:0005088	MF	8	Ras guanyl-nucleotide exchange factor activity	1	SOS1,FARP1,ALS2,RAB3GAP1,SBF1,PREX1,TRAPPC1,KALRN,RAPGEF2,RAB3IP
1	TRUE	0.0446	56	892	24	0.027	0.429	GO:0071496	BP	252	cellular response to external stimulus	1	CACNB3,SLC1A2,CTNNB1,ATP1A2,HNRNPL,MED1,MAPK8,DNM1L,GSK3B,GOT1,USP33,MAP1LC3A,MTOR,NOS1,ASNS,ATP1A1,MARS,GCN1,PTPN11,PRKAA1,BHLHA15,ARHGAP35,LDHA,MAPK1
1	TRUE	0.0463	4	822	4	0.005	1	GO:0035612	MF	225	AP-2 adaptor complex binding	1	ARRB1,TBC1D5,HIP1,AAK1
1	TRUE	0.0472	6	192	3	0.016	0.5	GO:0031402	MF	159	sodium ion binding	1	ATP1A2,ATP1B1,ATP1A1
1	TRUE	0.0478	5	248	3	0.012	0.6	GO:0098960	MF	168	postsynaptic neurotransmitter receptor activity	1	GRIA1,GRIN1,GRM5
1	TRUE	0.0478	3	108	2	0.019	0.667	GO:0005217	MF	56	intracellular ligand-gated ion channel activity	1	JPH3,PEX5L
1	TRUE	0.0479	30	239	7	0.029	0.233	GO:0060402	BP	193	calcium ion transport into cytosol	1	CACNB3,JPH3,GRIN1,SLC8A2,THY1,MYO5A,CAMK2D
1	TRUE	0.0479	39	463	12	0.026	0.308	GO:0030165	MF	188	PDZ domain binding	1	LIN7B,PTEN,ATP2B1,GRIA1,CCDC88C,DLG1,ATP2B4,ATP2B2,NSF,GRM7,RAPGEF2,GNG5
1	TRUE	0.0479	15	378	6	0.016	0.4	GO:0001786	MF	134	phosphatidylserine binding	1	OSBPL8,CPNE6,MFGE8,SYT1,OSBPL10,HMGB1
1	TRUE	0.0493	8	314	4	0.013	0.5	GO:0032608	BP	140	interferon-beta production	1	YY1,TRAF3,FLOT1,HMGB1
1	TRUE	0.0497	561	773	148	0.191	0.264	GO:0019438	BP	142	aromatic compound biosynthetic process	1	WDR77,HNRNPD,PFDN5,TCF25,PSMC3,CDKN1B,KPNA6,CALR,SSBP2,HDGF,MAP2K1,HNRNPA2B1,CIC,CTCF,TTC5,CTNNB1,CBX5,PTEN,TSG101,ZNF318,MED1,PFN1,CBX1,ARRB1,ATP6V0A1,FKBP8,MYDGF,DDX21,USP15,ACSL6,HNRNPAB,UBE2O,CTC1,PFKP,YY1,TRAF3,HNRNPK,HEXB,PPP3CB,TSC22D1,DLG1,GSK3B,UMPS,SMARCD1,MPC1,NELFE,RPS14,TCOF1,CAMK2A,ACSL5,PRDX3,UBE3A,PHF6,COPS5,CNOT9,NCL,NUCKS1,ATP2B4,ZEB2,BRD3,GRIN1,RALY,FUBP1,PPP3CA,BAG1,NFIA,YBX1,…

## Sheet: Cortex_DEP_GO_Adult
query.number	significant	p.value	term.size	query.size	overlap.size	precision	recall	term.id	domain	subgraph.number	term.name	relative.depth	intersection
1	TRUE	6.11e-06	24	117	9	0.077	0.375	GO:0032981	BP	25	mitochondrial respiratory chain complex I assembly	1	NDUFS7,NDUFB9,NDUFB8,NDUFB3,NDUFA10,NDUFB5,NDUFC2,NDUFB11,NDUFA3
1	TRUE	6.11e-06	24	117	9	0.077	0.375	GO:0010257	BP	35	NADH dehydrogenase complex assembly	1	NDUFS7,NDUFB9,NDUFB8,NDUFB3,NDUFA10,NDUFB5,NDUFC2,NDUFB11,NDUFA3
1	TRUE	7.19e-06	27	186	11	0.059	0.407	GO:0008514	MF	50	organic anion transmembrane transporter activity	1	SLC1A3,SLC25A5,SLC25A22,SLC7A8,SLC25A25,SLC4A10,SLC25A12,SLC25A4,SLC27A1,SFXN5,SLC32A1
1	TRUE	0.0016	69	197	14	0.071	0.203	GO:0006839	BP	34	mitochondrial transport	1	STAT3,SLC1A3,MCU,SLC25A5,SLC25A22,MICU1,AFG3L2,GDAP1,SLC25A25,SLC25A12,SLC9A1,AGK,UQCRC2,SLC25A4
1	TRUE	0.00212	266	201	32	0.159	0.12	GO:0006811	BP	21	ion transport	1	SLC1A3,ATP1A2,ATP1A4,MCU,SLC25A22,MICU1,SFXN1,SLC7A8,SLC39A6,AFG3L2,SYT7,APBA1,ACSL5,ATP1B1,TSC1,SLC25A25,SLC4A10,SLC25A12,SNTA1,ASPH,SLC44A1,SLC9A1,SLC30A9,ATP2A2,TTYH1,SLC25A4,SLC27A1,SFXN5,SYT1,FXYD7,SLC32A1,ATP1A3
1	TRUE	0.00264	7	36	3	0.083	0.429	GO:0060612	BP	52	adipose tissue development	1	SLC25A25,KIAA1109,FTO
1	TRUE	0.0101	3	197	3	0.015	1	GO:1903279	BP	28	regulation of calcium:sodium antiporter activity	1	ATP1A2,ATP1B1,SLC9A1
1	TRUE	0.0106	13	163	5	0.031	0.385	GO:0051560	BP	29	mitochondrial calcium ion homeostasis	1	BCAP31,MCU,MICU1,AFG3L2,IMMT
1	TRUE	0.013	3	30	2	0.067	0.667	GO:0060547	BP	10	negative regulation of necrotic cell death	1	NDUFC2,SLC25A4
1	TRUE	0.015	7	197	4	0.02	0.571	GO:0006883	BP	27	cellular sodium ion homeostasis	1	ATP1A2,ATP1B1,SLC9A1,ATP1A3
1	TRUE	0.015	7	197	4	0.02	0.571	GO:0036376	BP	5	sodium ion export across plasma membrane	1	ATP1A2,ATP1B1,SLC9A1,ATP1A3
1	TRUE	0.0171	13	186	5	0.027	0.385	GO:0015807	BP	40	L-amino acid transport	1	SLC1A3,SLC25A22,SLC7A8,SLC25A12,SLC32A1
1	TRUE	0.0171	12	203	5	0.025	0.417	GO:0045104	BP	49	intermediate filament cytoskeleton organization	1	NEFH,GFAP,CSNK1A1,VIM,INA
1	TRUE	0.0173	27	186	7	0.038	0.259	GO:0015893	BP	33	drug transport	1	SLC1A3,SLC25A22,SYT7,SLC25A12,SFXN5,SYT1,SLC32A1
1	TRUE	0.0249	38	182	8	0.044	0.211	GO:0035264	BP	47	multicellular organism growth	1	STAT3,FKBP8,SOS1,AFG3L2,APBA1,SLC25A25,SLC4A10,FTO
1	TRUE	0.0254	77	186	12	0.065	0.156	GO:0006836	BP	14	neurotransmitter transport	1	BRAF,SLC1A3,ATP1A2,SLC25A22,GFAP,SYT7,APBA1,SLC25A12,SLC44A1,ATP2A2,SYT1,SLC32A1
1	TRUE	0.036	12	12	2	0.167	0.167	GO:1902108	BP	53	regulation of mitochondrial membrane permeability involved in apoptotic process	1	SLC25A5,SLC25A4
1	TRUE	0.041	121	197	16	0.081	0.132	GO:0098662	BP	12	inorganic cation transmembrane transport	1	SLC1A3,ATP1A2,MCU,MICU1,SLC39A6,AFG3L2,ATP1B1,SLC25A25,SLC4A10,SNTA1,ASPH,SLC9A1,ATP2A2,SLC25A4,FXYD7,ATP1A3
1	TRUE	0.0453	3	69	2	0.029	0.667	GO:0004579	MF	42	dolichyl-diphosphooligosaccharide-protein glycotransferase activity	1	RPN2,RPN1
1	TRUE	0.0484	31	197	7	0.036	0.226	GO:0060048	BP	43	cardiac muscle contraction	1	ATP1A2,GRK2,ATP1B1,SNTA1,SLC9A1,ATP2A2,ATP1A3

## Sheet: Cerebellum_DEP_GO_Embryonic
query.number	significant	p.value	term.size	query.size	overlap.size	precision	recall	term.id	domain	subgraph.number	term.name	relative.depth	intersection
1	TRUE	0.00145	63	395	26	0.066	0.413	GO:0015075	MF	50	ion transmembrane transporter activity	1	ATP5F1D,SLC25A1,SLC1A2,SLC1A3,ATP1A2,ATOX1,ATP6V1G2,ATP1B1,SLC25A12,SNAP25,CLCN6,ATP2A2,ITPR1,SLC25A4,COX4I1,ATP1A1,SFXN5,CLIC4,LASP1,ATP1A3,ATP1B2,TMCO1,ATP6V1A,SLC4A4,SLC25A3,NCS1
1	TRUE	0.00576	18	216	9	0.042	0.5	GO:0019674	BP	7	NAD metabolic process	1	MDH2,MDH1,GPD2,LDHB,IDH3A,GPI,HK1,PCK2,LDHA
1	TRUE	0.0133	15	11	3	0.273	0.2	GO:0045744	BP	31	negative regulation of G-protein coupled receptor protein signaling pathway	1	STMN1,GNAI2,PALM
1	TRUE	0.0133	42	266	14	0.053	0.333	GO:0005525	MF	41	GTP binding	1	RAC1,CDC42,RHOA,GLUD1,ARL8A,RAB14,RHEB,RAB35,GNAI2,EEFSEC,GNA11,TUBB4B,RAB2A,ARL1
1	TRUE	0.016	7	384	6	0.016	0.857	GO:0055078	BP	32	sodium ion homeostasis	1	ATP1A2,ATP1B1,GNAI2,ATP1A1,ATP1A3,ATP1B2
1	TRUE	0.0193	20	277	9	0.032	0.45	GO:0072350	BP	3	tricarboxylic acid metabolic process	1	CS,MDH2,MDH1,ACLY,PDHB,GLUD1,ACO2,IDH1,IDH3A
1	TRUE	0.0193	4	70	3	0.043	0.75	GO:0006089	BP	55	lactate metabolic process	1	GLO1,LDHB,LDHA
1	TRUE	0.0249	41	127	9	0.071	0.22	GO:0007030	BP	53	Golgi organization	1	CDC42,VMP1,TMED10,TMED2,CUL7,RAB2A,TMED9,ARL1,MAPK1
1	TRUE	0.028	8	6	2	0.333	0.25	GO:0007193	BP	63	adenylate cyclase-inhibiting G-protein coupled receptor signaling pathway	1	GNAI2,PALM
1	TRUE	0.0316	8	216	5	0.023	0.625	GO:0006107	BP	71	oxaloacetate metabolic process	1	CS,MDH2,MDH1,ACLY,PCK2
1	TRUE	0.0321	27	214	9	0.042	0.333	GO:0006090	BP	16	pyruvate metabolic process	1	PDK1,PDHB,TPI1,LDHB,OGT,GPI,HK1,PCK2,LDHA
1	TRUE	0.0388	7	10	2	0.2	0.286	GO:0014009	BP	72	glial cell proliferation	1	PPP1CC,DBI
1	TRUE	0.0388	6	384	5	0.013	0.833	GO:0036376	BP	54	sodium ion export across plasma membrane	1	ATP1A2,ATP1B1,ATP1A1,ATP1A3,ATP1B2
1	TRUE	0.0388	6	384	5	0.013	0.833	GO:0010107	BP	8	potassium ion import	1	ATP1A2,ATP1B1,ATP1A1,ATP1A3,ATP1B2
1	TRUE	0.0388	4	18	2	0.111	0.5	GO:0060716	BP	13	labyrinthine layer blood vessel development	1	TMED2,MAPK1
1	TRUE	0.0388	6	384	5	0.013	0.833	GO:0005391	MF	19	sodium:potassium-exchanging ATPase activity	1	ATP1A2,ATP1B1,ATP1A1,ATP1A3,ATP1B2
1	TRUE	0.0428	4	367	4	0.011	1	GO:0046184	BP	69	aldehyde biosynthetic process	1	TKT,TPI1,PDXK,GPI
