# Supplementary material for: Autism-linked Cullin3 germline haploinsufficiency impacts cytoskeletal dynamics and cortical neurogenesis through RhoA signaling
Source: Mol Psychiatry. 2021 Mar 16;26(7):3586–613. doi: 10.1038/s41380-021-01052-x (PMC8443683; doi:10.1038/s41380-021-01052-x)
Supplement: Supplementary file 10 — Supplementary table S10 [file 41380_2021_1052_MOESM10_ESM.xlsx]

## Sheet: Readme_S10
Table S10. Module membership from protein co-expression (WPCNA) analysis in embryonic, early postnatal and adult cortex and cerebellum.
1. All spreadsheets contain only significant modules.

## Sheet: Cortex Embryonic
Accessions	GeneSymbol	ENSEMBL	Module	kME_grey	kME_turquoise	kME_blue	kME_brown	kME_yellow	kME_green	kME_red	kME_black	kME_pink	kME_magenta	kME_purple	kME_greenyellow	kME_tan	kME_salmon	kME_cyan	kME_midnightblue
Q3UHJ0	Aak1	ENSMUSG00000057230	12tan	-0.203096	-0.546907	0.26261	0.220782	-0.159572	0.247384	-0.134838	-0.274353	-0.374059	-0.143667	0.594078	0.165044	0.613275	-0.614564	0.437971	0.410675
Q5XG73	Acbd5	ENSMUSG00000026781	12tan	0.0422448	-0.480823	0.0535882	0.477061	-0.467881	0.40347	0.0224576	-0.292743	-0.15762	-0.584249	-0.0251219	0.590198	0.722871	-0.511123	0.531462	0.42835
Q6PDY2	Ado	ENSMUSG00000057134	12tan	-0.113516	-0.629746	0.0905897	0.59534	-0.544009	0.553611	0.0876661	-0.517694	-0.279204	-0.330374	0.486358	0.377721	0.882092	-0.838132	0.566504	0.558215
Q8VDL4	Adpgk	ENSMUSG00000025236	12tan	-0.294191	-0.446157	0.173081	0.393306	-0.31219	0.385133	0.0491123	-0.412592	-0.359969	-0.105519	0.355056	0.0926936	0.700461	-0.620771	0.339979	0.429293
O35639	Anxa3	ENSMUSG00000029484	12tan	-0.157038	-0.823665	0.27637	0.709869	-0.678787	0.404306	-0.143958	-0.272954	-0.442958	-0.309571	0.424261	0.434248	0.977854	-0.777645	0.723729	0.816356
Q9DCR2	Ap3s1	ENSMUSG00000024480	12tan	-0.215893	-0.611201	0.25977	0.26994	-0.259292	0.295346	-0.177773	-0.227971	-0.325532	-0.257095	0.586474	0.323143	0.88597	-0.881649	0.430117	0.507607
Q8BHE3	Atcay	ENSMUSG00000034958	12tan	0.0412519	-0.788303	0.0920535	0.642503	-0.617425	0.531152	0.000793891	-0.462822	-0.243471	-0.379411	0.732174	0.508169	0.83226	-0.862486	0.752001	0.643658
P56480	Atp5f1b	ENSMUSG00000025393	12tan	-0.167071	-0.425019	0.0991546	0.376596	-0.37108	0.398235	0.0160654	-0.304753	-0.193442	-0.371935	0.154066	0.384756	0.871656	-0.76463	0.322313	0.412022
P56379	Atp5mpl	ENSMUSG00000021290	12tan	-0.00165059	-0.649427	-0.0116628	0.749668	-0.711695	0.631411	0.172616	-0.566457	-0.190283	-0.368598	0.464163	0.455735	0.846687	-0.816367	0.641661	0.591559
Q61337	Bad	ENSMUSG00000024959	12tan	-0.168002	-0.766214	0.360852	0.37931	-0.372778	0.227478	-0.309431	-0.109096	-0.428119	-0.314696	0.538352	0.420702	0.912197	-0.787153	0.608253	0.681377
Q8C3X2	Ccdc90b	ENSMUSG00000030613	12tan	0.0186508	-0.826761	0.129016	0.706847	-0.686774	0.526099	-0.0321968	-0.423261	-0.286337	-0.403303	0.643201	0.540592	0.917672	-0.875719	0.77718	0.723582
P80318	Cct3	ENSMUSG00000001416	12tan	-0.128932	-0.84583	0.272919	0.660617	-0.615901	0.42699	-0.134877	-0.338858	-0.447558	-0.302515	0.586698	0.416467	0.945999	-0.811635	0.746128	0.785171
P80315	Cct4	ENSMUSG00000007739	12tan	0.0875953	-0.806997	0.191829	0.478055	-0.447025	0.393411	-0.137839	-0.356822	-0.312628	-0.343036	0.842739	0.458017	0.735857	-0.77281	0.746573	0.622402
P80313	Cct7	ENSMUSG00000030007	12tan	-0.0472942	-0.872176	0.261711	0.603035	-0.5754	0.414114	-0.172087	-0.315964	-0.401365	-0.384594	0.659164	0.508109	0.937437	-0.841961	0.783126	0.761305
Q9JM96	Cdc42ep4	ENSMUSG00000041598	12tan	-0.148575	-0.626612	0.321854	0.48198	-0.465538	0.178188	-0.245232	-0.03095	-0.418759	-0.349811	0.02521	0.413738	0.768157	-0.438415	0.568044	0.654616
Q9WTR5	Cdh13	ENSMUSG00000031841	12tan	0.0234405	-0.803356	0.147929	0.730221	-0.72355	0.480854	-0.0690723	-0.325534	-0.288997	-0.519717	0.356906	0.641901	0.939849	-0.762651	0.790281	0.744669
Q8BRT1	Clasp2	ENSMUSG00000033392	12tan	-0.305847	-0.779069	0.410957	0.516156	-0.489403	0.231152	-0.291125	-0.11222	-0.534074	-0.107999	0.518868	0.236597	0.966333	-0.793158	0.561467	0.799385
Q80YA9	Cnksr2	ENSMUSG00000025658	12tan	-0.164993	-0.726415	0.197346	0.702421	-0.663198	0.470243	-0.0330643	-0.365996	-0.381997	-0.300002	0.372392	0.393279	0.957861	-0.79086	0.638531	0.726467
Q8BJ03	Cox15	ENSMUSG00000040018	12tan	-0.193111	-0.422527	0.159928	0.510381	-0.46839	0.344693	0.0116523	-0.261163	-0.319985	-0.278906	-0.0737248	0.27425	0.773274	-0.50233	0.361292	0.503097
Q8BHC4	Dcakd	ENSMUSG00000020935	12tan	-0.397941	-0.685641	0.449348	0.334939	-0.281545	0.156458	-0.299832	-0.121558	-0.573461	0.0875562	0.679862	0.00841786	0.835373	-0.757016	0.416609	0.681864
Q9QY93	Dctpp1	ENSMUSG00000042462	12tan	-0.208159	-0.58849	0.234836	0.649003	-0.598888	0.353447	-0.0502887	-0.262014	-0.426399	-0.151751	0.159704	0.2136	0.844921	-0.600258	0.479971	0.67872
O89114	Dnajb5	ENSMUSG00000036052	12tan	-0.0615886	-0.812519	0.271884	0.43644	-0.392803	0.366173	-0.180246	-0.335206	-0.399092	-0.304045	0.811605	0.399217	0.815995	-0.815341	0.710287	0.641012
Q9CWQ0	Dph5	ENSMUSG00000033554	12tan	-0.193552	-0.692982	0.320855	0.531026	-0.514548	0.257727	-0.223346	-0.110592	-0.432455	-0.333178	0.184207	0.416562	0.901103	-0.627563	0.589062	0.710259
Q9D6N5	Drap1	ENSMUSG00000024914	12tan	-0.0573123	-0.489032	0.00307018	0.51155	-0.481985	0.574337	0.152209	-0.521897	-0.159063	-0.453282	0.285056	0.456413	0.893024	-0.838666	0.444575	0.427222
Q6ZWX6	Eif2s1	ENSMUSG00000021116	12tan	-0.27205	-0.709178	0.315307	0.41863	-0.335551	0.309689	-0.142484	-0.325228	-0.486139	-0.121823	0.667091	0.180041	0.697467	-0.628255	0.603365	0.60788
Q8BMB3	Eif4e2	ENSMUSG00000026254	12tan	0.043129	-0.791268	0.202883	0.445889	-0.402573	0.38078	-0.132082	-0.36857	-0.330316	-0.301959	0.866977	0.40677	0.688451	-0.739954	0.735248	0.592653
Q6KAR6	Exoc3	ENSMUSG00000034152	12tan	-0.0721932	-0.740219	0.227611	0.405992	-0.40153	0.349119	-0.1801	-0.251076	-0.301128	-0.416711	0.598408	0.515788	0.869294	-0.830993	0.646896	0.592925
P54731	Faf1	ENSMUSG00000010517	12tan	-0.339016	-0.763732	0.535857	0.489495	-0.455506	0.0424312	-0.431788	0.104578	-0.647522	-0.0943066	0.219671	0.207371	0.841257	-0.476464	0.581344	0.847873
Q5XG69	Fam169a	ENSMUSG00000041817	12tan	0.0677354	-0.677542	0.0283618	0.630818	-0.64407	0.527623	0.0255583	-0.379233	-0.132689	-0.593049	0.325433	0.692932	0.896878	-0.810274	0.688906	0.576603
A2A699	Fam171a2	ENSMUSG00000034685	12tan	-0.186105	-0.588349	0.254158	0.364471	-0.359507	0.268078	-0.178533	-0.149522	-0.325043	-0.368435	0.246737	0.422959	0.857768	-0.692104	0.479867	0.544367
Q3TNH5	Fam172a	ENSMUSG00000064138	12tan	-0.258324	-0.47978	0.186417	0.545348	-0.521679	0.345606	-0.0251856	-0.230584	-0.330784	-0.19599	0.0600239	0.24387	0.875574	-0.658439	0.352186	0.574296
Q9WUA2	Farsb	ENSMUSG00000026245	12tan	-0.196487	-0.577456	0.284804	0.125538	-0.139881	0.169117	-0.270808	-0.0938911	-0.285834	-0.184391	0.683463	0.280045	0.776992	-0.841874	0.366361	0.449428
Q3USJ8	Fchsd2	ENSMUSG00000030691	12tan	0.0918323	-0.599536	-0.0265229	0.784313	-0.760652	0.619358	0.171306	-0.514533	-0.170066	-0.459871	0.219927	0.525223	0.892059	-0.765685	0.608283	0.593939
P22315	Fech	ENSMUSG00000024588	12tan	0.118375	-0.796311	0.155647	0.634704	-0.640858	0.437663	-0.115878	-0.301111	-0.267469	-0.434164	0.563999	0.573641	0.921505	-0.859422	0.72669	0.703367
Q9CQ92	Fis1	ENSMUSG00000019054	12tan	-0.120927	-0.70731	0.284954	0.351696	-0.325072	0.27411	-0.210498	-0.232635	-0.382013	-0.15179	0.781252	0.257357	0.782854	-0.798614	0.530831	0.607307
Q9Z247	Fkbp9	ENSMUSG00000029781	12tan	-0.121941	-0.909813	0.4346	0.450558	-0.404505	0.229987	-0.354418	-0.161107	-0.555107	-0.278746	0.71953	0.389979	0.852311	-0.712744	0.780822	0.783585
P09528	Fth1	ENSMUSG00000024661	12tan	-0.116666	-0.832222	0.271405	0.6562	-0.633563	0.401854	-0.16347	-0.270915	-0.417247	-0.361755	0.4778	0.48398	0.986369	-0.815873	0.731134	0.790622
Q8CA72	Gan	ENSMUSG00000052557	12tan	0.0550369	-0.554342	0.0940314	0.3919	-0.373552	0.421895	-0.0202027	-0.352288	-0.194926	-0.579509	0.250244	0.581778	0.776881	-0.657647	0.560548	0.429413
E9PVA8	Gcn1	ENSMUSG00000041638	12tan	-0.32257	-0.512282	0.41756	0.244119	-0.227779	0.0433283	-0.330671	0.05997	-0.480546	-0.0660025	0.203579	0.118655	0.776631	-0.543285	0.287222	0.583931
Q99JP7	Ggt7	ENSMUSG00000027603	12tan	-0.312696	-0.629256	0.4188	0.463795	-0.449821	0.104026	-0.319757	0.0524833	-0.513683	-0.121097	0.120615	0.21752	0.855834	-0.542107	0.445859	0.732454
Q9CRA5	Golph3	ENSMUSG00000022200	12tan	-0.14404	-0.444558	0.326077	0.00878367	0.00211311	0.0506259	-0.304419	-0.00261061	-0.333044	-0.29131	0.289017	0.285925	0.60998	-0.486885	0.314103	0.349786
Q9DB00	Gon4l	ENSMUSG00000054199	12tan	-0.0240764	-0.692128	0.107208	0.628599	-0.615912	0.518158	0.00155364	-0.40319	-0.250278	-0.467975	0.391159	0.54882	0.969	-0.862353	0.632761	0.633753
P05202	Got2	ENSMUSG00000031672	12tan	-0.0772243	-0.827601	0.376244	0.345908	-0.299916	0.246646	-0.303038	-0.217624	-0.484379	-0.25993	0.807922	0.347702	0.793454	-0.746264	0.690191	0.666691
O09131	Gsto1	ENSMUSG00000025068	12tan	-0.114966	-0.456919	0.181501	0.405087	-0.383747	0.288661	-0.0750185	-0.187929	-0.288595	-0.398573	-0.0319918	0.397383	0.756407	-0.499969	0.41128	0.473854
Q8BMQ2	Gtf3c4	ENSMUSG00000035666	12tan	-0.0223567	-0.612245	0.0135757	0.71797	-0.676228	0.620167	0.161066	-0.548704	-0.21751	-0.43955	0.300635	0.485125	0.901196	-0.791013	0.604904	0.577838
Q99JY0	Hadhb	ENSMUSG00000059447	12tan	-0.0813581	-0.779293	0.264216	0.663324	-0.638131	0.360616	-0.161881	-0.216114	-0.409964	-0.439138	0.232455	0.533112	0.90347	-0.628543	0.742247	0.762359
Q8BHX1	Haus1	ENSMUSG00000041840	12tan	-0.116423	-0.498572	0.062564	0.668247	-0.622665	0.504036	0.126554	-0.424488	-0.261442	-0.334969	0.0622657	0.357351	0.825303	-0.618084	0.473976	0.550252
P63017	Hspa8	ENSMUSG00000015656	12tan	-0.114263	-0.664644	0.107382	0.669197	-0.64598	0.523941	0.0363786	-0.411317	-0.269131	-0.411069	0.313867	0.489941	0.951945	-0.8228	0.614162	0.631227
P85094	Isoc2a	ENSMUSG00000086784	12tan	-0.48343	-0.603696	0.591745	0.309091	-0.290203	-0.117288	-0.498482	0.266044	-0.654003	0.114772	0.143919	-0.00706377	0.7813	-0.437727	0.327341	0.752982
Q8BYN3	Itpk1	ENSMUSG00000057963	12tan	0.00466695	-0.611931	-0.0168527	0.777487	-0.762857	0.61543	0.156839	-0.486442	-0.162779	-0.496381	0.182716	0.571543	0.926366	-0.780007	0.620655	0.607791
Q5XKN4	Jagn1	ENSMUSG00000051256	12tan	-0.196012	-0.853679	0.366963	0.54224	-0.514027	0.310055	-0.264418	-0.197197	-0.492526	-0.283519	0.582509	0.405193	0.975045	-0.822115	0.703699	0.791782
Q9JJK2	Lancl2	ENSMUSG00000062190	12tan	-0.118852	-0.810971	0.308194	0.487754	-0.435641	0.363298	-0.184312	-0.325363	-0.459697	-0.249121	0.738666	0.338828	0.877142	-0.819812	0.678491	0.696784
O55203	Ldb2	ENSMUSG00000039706	12tan	-0.16311	-0.712771	0.287302	0.651556	-0.632857	0.311662	-0.172036	-0.156252	-0.429156	-0.289791	0.191308	0.394375	0.925906	-0.65117	0.608436	0.767305
Q3UH68	Limch1	ENSMUSG00000037736	12tan	0.0402956	-0.694749	0.0540226	0.745835	-0.734085	0.556175	0.054138	-0.416192	-0.215168	-0.551518	0.227531	0.635838	0.92836	-0.751139	0.708285	0.658903
P59481	Lman2l	ENSMUSG00000001143	12tan	0.0124189	-0.779153	0.103798	0.660034	-0.637614	0.53613	-0.000490371	-0.454444	-0.259406	-0.372311	0.679726	0.497353	0.895841	-0.898113	0.718572	0.667224
P04370	Mbp	ENSMUSG00000041607	12tan	-0.338143	-0.403895	0.304403	-0.0868612	0.135096	0.126913	-0.205931	-0.176262	-0.346146	-0.129028	0.581672	0.09978	0.58009	-0.605528	0.222869	0.26412
Q3UGS4	Mcrip1	ENSMUSG00000061111	12tan	-0.0557249	-0.578619	0.0073898	0.66369	-0.614801	0.621199	0.179487	-0.575489	-0.211165	-0.404296	0.347224	0.43648	0.874545	-0.804307	0.56284	0.525949
Q8C3P7	Mettl3	ENSMUSG00000022160	12tan	-0.394045	-0.547958	0.342131	0.400235	-0.392219	0.184784	-0.219669	-0.0568267	-0.430508	-0.0314156	0.282494	0.127296	0.911325	-0.746625	0.303933	0.634124
Q9EPL4	Mettl9	ENSMUSG00000030876	12tan	0.0237344	-0.466906	-0.0432017	0.602228	-0.582061	0.577	0.180568	-0.483587	-0.11422	-0.569366	0.032432	0.56936	0.842461	-0.685054	0.502255	0.437188
Q8VDP3	Mical1	ENSMUSG00000019823	12tan	0.0714076	-0.640846	0.0485893	0.50331	-0.500906	0.520425	0.0185792	-0.423799	-0.154376	-0.588277	0.413681	0.642258	0.892906	-0.844715	0.624378	0.506049
A2BDX3	Mocs3	ENSMUSG00000074576	12tan	-0.443723	-0.606277	0.503645	0.413856	-0.389613	0.00691208	-0.383998	0.136566	-0.599516	0.0587559	0.144567	0.04554	0.820532	-0.495221	0.362093	0.755828
Q8VE22	Mrps23	ENSMUSG00000023723	12tan	-0.198287	-0.611488	0.188397	0.5318	-0.50589	0.426022	-0.0412068	-0.333343	-0.332076	-0.286843	0.355178	0.348024	0.961145	-0.839456	0.476258	0.608168
Q9Z2D1	Mtmr2	ENSMUSG00000031918	12tan	-0.151908	-0.451319	0.0451959	0.535456	-0.501668	0.516607	0.131669	-0.448985	-0.208987	-0.36732	0.142868	0.371179	0.878007	-0.753218	0.3918	0.454498
Q99104	Myo5a	ENSMUSG00000034593	12tan	-0.170159	-0.517785	0.191052	0.243278	-0.245385	0.315854	-0.120563	-0.239022	-0.243611	-0.311158	0.462186	0.355311	0.876947	-0.868501	0.350298	0.433062
P50295	Nat2	ENSMUSG00000051147	12tan	-0.407961	-0.644429	0.424995	0.239841	-0.191361	0.158079	-0.2873	-0.13876	-0.525474	0.0598484	0.724842	0.0215701	0.814257	-0.792181	0.375688	0.597822
Q9DBW3	Natd1	ENSMUSG00000018931	12tan	-0.212627	-0.83721	0.397254	0.564995	-0.493786	0.255123	-0.24885	-0.215441	-0.576362	-0.061337	0.680714	0.181866	0.763703	-0.62397	0.699618	0.796774
Q9ESJ4	Nckipsd	ENSMUSG00000032598	12tan	-0.247714	-0.541824	0.251351	0.251216	-0.193801	0.330113	-0.094198	-0.343067	-0.377597	-0.189892	0.563812	0.192126	0.80186	-0.786107	0.381761	0.442028
Q8CFI0	Nedd4l	ENSMUSG00000024589	12tan	0.046818	-0.510113	-0.0603463	0.646512	-0.637715	0.619562	0.190007	-0.516186	-0.0961057	-0.524452	0.181639	0.559545	0.915817	-0.829559	0.504933	0.47699
Q8BZW8	Nhlrc2	ENSMUSG00000025078	12tan	-0.193506	-0.391286	0.0673914	0.390337	-0.383237	0.409748	0.054867	-0.312725	-0.163484	-0.404064	0.0572693	0.408721	0.827264	-0.696564	0.326953	0.381139
Q99PJ0	Ntm	ENSMUSG00000059974	12tan	-0.00940071	-0.587891	0.156954	0.507633	-0.489597	0.363409	-0.0718169	-0.248081	-0.273431	-0.522321	0.0797878	0.550881	0.79118	-0.548712	0.591678	0.549275
Q9CZ30	Ola1	ENSMUSG00000027108	12tan	-0.0697396	-0.8492	0.261483	0.56936	-0.53459	0.417444	-0.158322	-0.340541	-0.40602	-0.346921	0.700014	0.459462	0.928342	-0.86067	0.746323	0.731494
Q8BFV2	Pcid2	ENSMUSG00000038542	12tan	0.0101236	-0.621237	-0.0185806	0.795996	-0.765001	0.637059	0.181244	-0.535497	-0.185571	-0.467505	0.229747	0.533876	0.899228	-0.763022	0.638476	0.609372
Q7TSQ8	Pdpr	ENSMUSG00000033624	12tan	-0.313423	-0.74328	0.503646	0.342381	-0.336804	0.0314274	-0.45646	0.120834	-0.551064	-0.160981	0.353425	0.282658	0.847909	-0.596926	0.54507	0.747593
Q2M3X8	Phactr1	ENSMUSG00000054728	12tan	-0.0036348	-0.801375	0.172087	0.550654	-0.535886	0.465658	-0.0970934	-0.378706	-0.292932	-0.407853	0.710854	0.525316	0.921115	-0.917681	0.715339	0.659303
Q7M6Y3	Picalm	ENSMUSG00000039361	12tan	-0.100996	-0.647784	0.163644	0.637713	-0.626351	0.429036	-0.0469288	-0.285898	-0.302458	-0.407109	0.185394	0.485885	0.947139	-0.743723	0.581294	0.656079
Q8BSF4	Pisd	ENSMUSG00000023452	12tan	-0.199951	-0.844238	0.414526	0.406008	-0.37869	0.230252	-0.337972	-0.138601	-0.5087	-0.258761	0.671163	0.372237	0.916553	-0.80117	0.674603	0.741297
Q8CAE9	Podxl2	ENSMUSG00000033152	12tan	-0.00478556	-0.645567	0.234345	0.51151	-0.50696	0.245062	-0.193054	-0.0932456	-0.322519	-0.475892	0.068091	0.547223	0.735104	-0.446936	0.644109	0.624837
Q62084	Ppp1r14b	ENSMUSG00000056612	12tan	-0.271734	-0.884204	0.463932	0.529045	-0.474453	0.23414	-0.32986	-0.154507	-0.614713	-0.133642	0.649807	0.255574	0.921129	-0.745173	0.702397	0.842484
Q76MZ3	Ppp2r1a	ENSMUSG00000007564	12tan	0.0518314	-0.603633	-0.0755356	0.775947	-0.748836	0.686081	0.230963	-0.59857	-0.123878	-0.495254	0.306833	0.559428	0.890365	-0.818918	0.628977	0.559468
P48453	Ppp3cb	ENSMUSG00000021816	12tan	-0.195292	-0.911664	0.452533	0.509966	-0.447887	0.240393	-0.331678	-0.181078	-0.604176	-0.200277	0.695046	0.312282	0.855121	-0.691328	0.775631	0.818148
Q8C167	Prepl	ENSMUSG00000024127	12tan	-0.0344684	-0.546767	0.0743995	0.677789	-0.652195	0.469296	0.0640853	-0.347878	-0.243479	-0.448879	-0.00141183	0.487691	0.829034	-0.575608	0.552931	0.585296
Q9R1P4	Psma1	ENSMUSG00000030751	12tan	0.0143794	-0.904004	0.246099	0.610855	-0.574445	0.405426	-0.16962	-0.329281	-0.389605	-0.384767	0.73869	0.520196	0.814345	-0.750374	0.866276	0.746065
P14685	Psmd3	ENSMUSG00000017221	12tan	-0.315976	-0.747545	0.388721	0.488014	-0.475372	0.216104	-0.290446	-0.0733226	-0.484064	-0.17872	0.414307	0.305946	0.94533	-0.758506	0.561722	0.75282
P0C7N9	Psmg4	ENSMUSG00000071451	12tan	-0.0537799	-0.800512	0.142095	0.682467	-0.65369	0.522673	-0.0217069	-0.433291	-0.306123	-0.365007	0.629576	0.489331	0.92011	-0.878153	0.738809	0.703144
Q8BWM0	Ptges2	ENSMUSG00000026820	12tan	-0.212287	-0.799122	0.356609	0.493179	-0.429938	0.317949	-0.206844	-0.285899	-0.52087	-0.144204	0.70922	0.236267	0.857918	-0.770859	0.642626	0.723033
Q91VU8	Ptov1	ENSMUSG00000038502	12tan	-0.254748	-0.365415	0.168913	0.416053	-0.406554	0.270224	-0.0403568	-0.147775	-0.269877	-0.244117	-0.104013	0.262024	0.788285	-0.546741	0.258259	0.460755
Q99KL7	Rab28	ENSMUSG00000029128	12tan	-0.300971	-0.512565	0.306973	0.455532	-0.44589	0.18112	-0.193267	-0.0320916	-0.403937	-0.174586	0.00415768	0.240277	0.83978	-0.553344	0.361239	0.618686
E9Q9D5	Rabl2	ENSMUSG00000022621	12tan	-0.190213	-0.836143	0.366457	0.529509	-0.513822	0.278713	-0.28518	-0.142902	-0.47194	-0.306725	0.510079	0.43424	0.964762	-0.790011	0.692246	0.784747
Q148V7	Relch	ENSMUSG00000026319	12tan	0.0444511	-0.629965	-0.0631836	0.804705	-0.793348	0.666194	0.197626	-0.543667	-0.119221	-0.500471	0.28504	0.591663	0.923154	-0.837535	0.646051	0.600653
A2RTL5	Rsrc2	ENSMUSG00000029422	12tan	-0.219166	-0.62573	0.240852	0.43463	-0.369898	0.384567	-0.0633697	-0.382231	-0.410532	-0.142056	0.598929	0.18485	0.823797	-0.782654	0.477269	0.566305
Q8R2U0	Seh1l	ENSMUSG00000079614	12tan	-0.171125	-0.808634	0.312164	0.618966	-0.548607	0.359748	-0.147631	-0.319181	-0.507513	-0.156716	0.619994	0.258694	0.810398	-0.679527	0.705261	0.759939
P50431	Shmt1	ENSMUSG00000020534	12tan	0.0156782	-0.68403	0.283013	0.401757	-0.403222	0.252342	-0.244893	-0.146291	-0.359839	-0.25607	0.54277	0.35716	0.880393	-0.810187	0.511234	0.629228
Q8VEM8	Slc25a3	ENSMUSG00000061904	12tan	-0.248041	-0.476725	0.202	0.151966	-0.153917	0.252651	-0.135056	-0.212835	-0.236867	-0.075946	0.700419	0.155411	0.773251	-0.904165	0.244033	0.381264
P48962	Slc25a4	ENSMUSG00000031633	12tan	-0.203841	-0.724952	0.39199	0.267787	-0.26404	0.166489	-0.349914	-0.0704545	-0.438305	-0.197702	0.658474	0.305412	0.888637	-0.829152	0.503285	0.640575
Q9JJY3	Smpd3	ENSMUSG00000031906	12tan	-0.145755	-0.873545	0.34117	0.605008	-0.564595	0.357291	-0.221658	-0.260376	-0.495608	-0.29207	0.603193	0.409867	0.959614	-0.805878	0.748038	0.808883
Q91YJ2	Snx4	ENSMUSG00000022808	12tan	-0.025818	-0.707876	0.15232	0.459236	-0.421292	0.449671	-0.047121	-0.431681	-0.290154	-0.272613	0.79953	0.360174	0.798347	-0.865948	0.606266	0.558566
Q6PHU5	Sort1	ENSMUSG00000068747	12tan	-0.0938348	-0.677837	0.283684	0.408287	-0.388551	0.272361	-0.213256	-0.166147	-0.37547	-0.441972	0.284975	0.492059	0.830058	-0.622096	0.611801	0.604369
Q3ULF4	Spg7	ENSMUSG00000000738	12tan	-0.398999	-0.839819	0.564363	0.441941	-0.385074	0.097537	-0.424878	-0.0206936	-0.699266	0.0517605	0.637685	0.0768796	0.883979	-0.686292	0.583981	0.854404
O70166	Stmn3	ENSMUSG00000027581	12tan	-0.426558	-0.609695	0.523747	0.303556	-0.301527	-0.0528634	-0.456351	0.21468	-0.565114	0.00314008	0.182555	0.110267	0.813825	-0.523953	0.359044	0.710312
O70439	Stx7	ENSMUSG00000019998	12tan	-0.0478158	-0.841221	0.297605	0.512555	-0.499301	0.320633	-0.247377	-0.198377	-0.394897	-0.444338	0.53199	0.558175	0.890846	-0.744044	0.768037	0.724988
Q8BHS8	Sybu	ENSMUSG00000022340	12tan	0.11513	-0.444921	-0.105942	0.598503	-0.583181	0.608138	0.223214	-0.517823	-0.0450128	-0.658008	0.00383607	0.64807	0.788558	-0.643615	0.529601	0.386649
Q8R191	Syngr3	ENSMUSG00000007021	12tan	-0.158306	-0.360499	0.151954	-0.0294342	0.0163091	0.189615	-0.135931	-0.168995	-0.135132	-0.179191	0.610826	0.216398	0.615786	-0.773884	0.184852	0.202806
Q6ZPF3	Tiam2	ENSMUSG00000023800	12tan	0.012015	-0.913416	0.223023	0.715146	-0.687497	0.450904	-0.137422	-0.338301	-0.379837	-0.414074	0.636111	0.561408	0.897892	-0.784425	0.874351	0.805727
Q8VC30	Tkfc	ENSMUSG00000034371	12tan	0.0519949	-0.698945	0.27162	0.535898	-0.508519	0.270515	-0.202079	-0.158176	-0.3985	-0.424722	0.203704	0.483631	0.772092	-0.501356	0.668989	0.671053
Q9D1D4	Tmed10	ENSMUSG00000021248	12tan	-0.132214	-0.662461	0.131172	0.524375	-0.497995	0.494271	-8.50324e-05	-0.425037	-0.269553	-0.35463	0.538759	0.428518	0.921992	-0.901884	0.569809	0.565446
Q8C878	Uba3	ENSMUSG00000030061	12tan	-0.0400067	-0.722271	0.204659	0.381411	-0.386339	0.359169	-0.170662	-0.262296	-0.267676	-0.398283	0.663839	0.503312	0.88732	-0.894584	0.602077	0.575747
Q9CR68	Uqcrfs1	ENSMUSG00000038462	12tan	-0.0825281	-0.762651	0.331933	0.33106	-0.279663	0.265542	-0.242314	-0.26401	-0.450535	-0.168878	0.857937	0.252791	0.744568	-0.756201	0.609888	0.612944
Q8R5H1	Usp15	ENSMUSG00000020124	12tan	-0.114933	-0.822053	0.260751	0.574595	-0.550694	0.408062	-0.159867	-0.302197	-0.392244	-0.374494	0.580138	0.486401	0.965566	-0.861017	0.71907	0.727413
P29533	Vcam1	ENSMUSG00000027962	12tan	-0.0200467	-0.924689	0.351023	0.525211	-0.48399	0.305681	-0.282882	-0.233075	-0.480499	-0.354088	0.736373	0.47667	0.823663	-0.712475	0.848523	0.774115
Q3ZK22	Vezt	ENSMUSG00000036099	12tan	-0.352888	-0.79556	0.474773	0.516512	-0.493403	0.151037	-0.365209	-0.00818239	-0.58657	-0.0723929	0.443145	0.21462	0.950297	-0.714945	0.568734	0.847663
Q3UVL4	Vps51	ENSMUSG00000024797	12tan	-0.255094	-0.347411	0.193119	0.113698	-0.0488916	0.275938	-0.0258139	-0.345497	-0.313069	-0.0191862	0.553849	-0.0119825	0.629013	-0.688145	0.161356	0.278065
Q8CCB4	Vps53	ENSMUSG00000017288	12tan	-0.278791	-0.811253	0.327536	0.688488	-0.636345	0.35837	-0.162235	-0.244684	-0.508631	-0.269055	0.345368	0.374958	0.916413	-0.656355	0.727366	0.81693
Q0P5W1	Vps8	ENSMUSG00000033653	12tan	-0.360168	-0.611601	0.475438	0.331101	-0.323321	0.00702087	-0.404489	0.147662	-0.529744	-0.115528	0.126384	0.205666	0.804531	-0.494635	0.416427	0.68581
Q8R5H6	Wasf1	ENSMUSG00000019831	12tan	-0.367958	-0.525935	0.432332	0.00901226	-0.00667804	0.00890906	-0.390354	0.0531136	-0.427793	-0.0266415	0.578399	0.0957377	0.752148	-0.733493	0.247896	0.457318
Q6PEV3	Wipf2	ENSMUSG00000038013	12tan	-0.233512	-0.546321	0.183528	0.650486	-0.59171	0.390892	0.0196794	-0.323217	-0.387903	-0.12721	0.176748	0.181498	0.786237	-0.574608	0.457209	0.631369
Q8K2R5	Znf668	ENSMUSG00000049728	12tan	-0.322986	-0.740448	0.434351	0.284305	-0.220628	0.19056	-0.299543	-0.188524	-0.555665	-0.0342364	0.797919	0.112445	0.787986	-0.748762	0.524663	0.642708
Q9R0H0	Acox1	ENSMUSG00000020777	15midnightblue	-0.350529	-0.705917	0.588556	0.442408	-0.343153	-0.0797151	-0.428708	0.103014	-0.763198	0.222795	0.353236	-0.128992	0.465943	-0.130903	0.555068	0.794021
Q3URE1	Acsf3	ENSMUSG00000015016	15midnightblue	-0.268184	-0.801503	0.56569	0.570468	-0.515677	-0.0770649	-0.472914	0.185373	-0.704831	0.199995	0.401405	-0.0169311	0.535989	-0.220646	0.641675	0.907322
Q8BXK8	Agap1	ENSMUSG00000055013	15midnightblue	-0.302649	-0.57385	0.579385	0.419196	-0.353273	-0.28988	-0.499035	0.378795	-0.692517	0.285908	-0.000709932	-0.15775	0.186832	0.25386	0.491491	0.74034
Q8N9S3	Ahsa2	ENSMUSG00000020288	15midnightblue	-0.119204	-0.958095	0.448304	0.68207	-0.650117	0.181729	-0.379916	-0.0288381	-0.58521	-0.243227	0.462614	0.416939	0.815699	-0.521548	0.873537	0.946677
Q8BTI7	Ankrd52	ENSMUSG00000014498	15midnightblue	-0.13812	-0.899006	0.347983	0.761451	-0.715053	0.336638	-0.216826	-0.20793	-0.532289	-0.268538	0.423974	0.409545	0.89708	-0.632329	0.824626	0.900564
Q07076	Anxa7	ENSMUSG00000021814	15midnightblue	-0.46634	-0.905602	0.831442	0.280301	-0.21856	-0.284619	-0.762095	0.376741	-0.908364	0.223462	0.571894	-0.0619676	0.622464	-0.280366	0.639172	0.942677
Q91YI4	Arrb2	ENSMUSG00000060216	15midnightblue	-0.471453	-0.878026	0.697019	0.457037	-0.402284	-0.0757165	-0.577615	0.195734	-0.816026	0.129629	0.469897	0.0259507	0.811933	-0.475044	0.620599	0.95669
Q8C0M9	Asrgl1	ENSMUSG00000024654	15midnightblue	-0.392698	-0.832195	0.658958	0.532159	-0.466836	-0.116061	-0.541758	0.22904	-0.800351	0.18292	0.338459	-0.0217988	0.617918	-0.226563	0.644549	0.951596
P28658	Atxn10	ENSMUSG00000016541	15midnightblue	-0.272098	-0.900058	0.728141	0.341054	-0.280534	-0.20591	-0.681525	0.297596	-0.816108	0.0337499	0.474052	0.105457	0.556934	-0.189781	0.73634	0.901422
O08539	Bin1	ENSMUSG00000024381	15midnightblue	-0.182022	-0.893125	0.607967	0.434224	-0.414966	-0.177317	-0.623469	0.319301	-0.660171	0.0730195	0.550977	0.150624	0.483169	-0.220766	0.752083	0.895175
O08532	Cacna2d1	ENSMUSG00000040118	15midnightblue	-0.474602	-0.787443	0.626801	0.495737	-0.435251	-0.017387	-0.475054	0.130165	-0.769167	0.125587	0.331857	0.0020378	0.808317	-0.453624	0.548829	0.903633
A2AHC3	Camsap1	ENSMUSG00000026933	15midnightblue	-0.365157	-0.931765	0.773612	0.352652	-0.29686	-0.231833	-0.721465	0.338961	-0.855663	0.117883	0.532353	0.0500555	0.606654	-0.251087	0.721946	0.952623
P40124	Cap1	ENSMUSG00000028656	15midnightblue	-0.0820028	-0.685574	0.585534	0.2834	-0.254941	-0.291585	-0.605662	0.374427	-0.634173	0.263974	0.485994	-0.0871672	0.283823	-0.0539915	0.509038	0.744023
P47754	Capza2	ENSMUSG00000015733	15midnightblue	-0.523625	-0.76616	0.649729	0.366969	-0.336407	-0.0760377	-0.54331	0.209718	-0.73235	0.166418	0.445501	-0.0153551	0.860591	-0.583353	0.452874	0.869273
Q7TN73	Casd1	ENSMUSG00000015189	15midnightblue	-0.00188066	-0.790294	0.457515	0.598118	-0.569324	-0.057638	-0.444286	0.200695	-0.565516	-0.0434742	0.249301	0.223078	0.428009	-0.0779203	0.750683	0.852606
Q8R3Q6	Ccdc58	ENSMUSG00000075229	15midnightblue	-0.128507	-0.894126	0.552491	0.571447	-0.554019	-0.0707442	-0.539336	0.234164	-0.639679	0.027316	0.460652	0.19242	0.607616	-0.317861	0.754712	0.937786
P70408	Cdh10	ENSMUSG00000022321	15midnightblue	-0.357283	-0.649379	0.625949	0.431711	-0.363291	-0.276493	-0.537318	0.368809	-0.743431	0.289625	0.103814	-0.148024	0.273225	0.162104	0.533499	0.807225
Q80TV8	Clasp1	ENSMUSG00000064302	15midnightblue	-0.0721002	-0.917218	0.295378	0.765301	-0.722133	0.396079	-0.1762	-0.2761	-0.477788	-0.339966	0.503311	0.481636	0.897333	-0.682421	0.867743	0.874382
Q9Z0H8	Clip2	ENSMUSG00000063146	15midnightblue	-0.0631932	-0.921965	0.495103	0.508113	-0.481422	0.00456767	-0.490318	0.11055	-0.583043	-0.0616576	0.66404	0.264817	0.568153	-0.372026	0.813051	0.875633
Q9DBL7	Coasy	ENSMUSG00000001755	15midnightblue	-0.048027	-0.579222	0.465079	0.27604	-0.24175	-0.194156	-0.455121	0.228629	-0.533253	0.36059	0.599521	-0.194204	0.243284	-0.157238	0.392574	0.620076
P63040	Cplx1	ENSMUSG00000033615	15midnightblue	-0.4684	-0.875532	0.695115	0.490954	-0.429408	-0.0895989	-0.569997	0.206542	-0.825591	0.154282	0.430665	0.005278	0.749777	-0.38893	0.642318	0.967027
P97742	Cpt1a	ENSMUSG00000024900	15midnightblue	-0.530547	-0.738042	0.789148	0.299948	-0.210581	-0.319575	-0.662343	0.3729	-0.908098	0.381354	0.347827	-0.256902	0.437602	-0.0394358	0.503528	0.860543
Q68ED7	Crtc1	ENSMUSG00000003575	15midnightblue	-0.17151	-0.835388	0.624608	0.246104	-0.220106	-0.228488	-0.651303	0.308129	-0.655648	0.174986	0.768131	0.0264482	0.415529	-0.269118	0.635305	0.793596
P61804	Dad1	ENSMUSG00000022174	15midnightblue	-0.168452	-0.851113	0.296211	0.733624	-0.685074	0.369994	-0.156308	-0.254726	-0.476626	-0.299985	0.39882	0.427077	0.852227	-0.619326	0.810376	0.822811
Q80T85	Dcaf5	ENSMUSG00000049106	15midnightblue	-0.376424	-0.906391	0.725305	0.332012	-0.278341	-0.116897	-0.646556	0.213851	-0.816035	0.0418893	0.574201	0.0933043	0.774608	-0.466253	0.658192	0.913418
Q9DBB8	Dhdh	ENSMUSG00000011382	15midnightblue	-0.157737	-0.902637	0.461269	0.603263	-0.570874	0.169378	-0.384335	-0.0209065	-0.587295	-0.284625	0.372599	0.420932	0.854652	-0.537676	0.805812	0.891195
O08808	Diaph1	ENSMUSG00000024456	15midnightblue	-0.0599425	-0.939556	0.513555	0.391876	-0.3537	0.0463963	-0.498374	0.0293131	-0.597406	-0.164951	0.773041	0.320494	0.646547	-0.493114	0.818229	0.816197
Q91Z61	Diras1	ENSMUSG00000043670	15midnightblue	-0.399605	-0.792157	0.767808	0.34042	-0.281111	-0.360094	-0.716641	0.468837	-0.846213	0.265158	0.291841	-0.0988635	0.378627	0.0476347	0.616432	0.894046
Q8BPN8	Dmxl2	ENSMUSG00000041268	15midnightblue	-0.348582	-0.901214	0.598137	0.553578	-0.513007	0.0359803	-0.496271	0.111629	-0.721086	-0.0439702	0.411379	0.202357	0.862676	-0.523902	0.705659	0.956138
Q9Z2W0	Dnpep	ENSMUSG00000026209	15midnightblue	-0.306391	-0.914248	0.518094	0.613201	-0.552167	0.167743	-0.377769	-0.0628147	-0.683096	-0.0904485	0.509342	0.230447	0.864948	-0.585413	0.758623	0.924099
O70152	Dpm1	ENSMUSG00000093752	15midnightblue	-0.164564	-0.931581	0.649074	0.345491	-0.308482	-0.141458	-0.647293	0.243467	-0.711483	-0.0262409	0.644282	0.198623	0.574443	-0.316781	0.772826	0.878884
Q6NXK7	Dpp10	ENSMUSG00000036815	15midnightblue	-0.288629	-0.956992	0.645878	0.382588	-0.327791	-0.022183	-0.576862	0.106423	-0.744162	-0.0591966	0.683416	0.205345	0.741878	-0.499916	0.773688	0.889377
Q69ZW3	Ehbp1	ENSMUSG00000042302	15midnightblue	-0.127401	-0.948111	0.51044	0.521308	-0.476893	0.0613181	-0.462337	0.0280866	-0.626902	-0.0446972	0.739145	0.232066	0.644835	-0.465946	0.81609	0.891559
Q8BGF6	Elmod2	ENSMUSG00000035151	15midnightblue	-0.142313	-0.937633	0.520021	0.376997	-0.32487	0.0856716	-0.468734	-0.0310197	-0.619271	-0.166976	0.793713	0.30226	0.688801	-0.547076	0.810778	0.79645
Q99MI1	Erc1	ENSMUSG00000030172	15midnightblue	-0.333979	-0.7642	0.677254	0.359929	-0.307218	-0.281688	-0.631645	0.387248	-0.753982	0.190661	0.296109	-0.0283717	0.36807	0.00343088	0.629582	0.827693
Q8C163	Exog	ENSMUSG00000042787	15midnightblue	-0.237949	-0.863542	0.561382	0.628898	-0.588088	-0.0440136	-0.491164	0.204986	-0.687069	-0.0207827	0.232249	0.199465	0.615688	-0.203883	0.766147	0.951689
Q6P9N1	Fam126a	ENSMUSG00000028995	15midnightblue	-0.37852	-0.944723	0.730178	0.445547	-0.395332	-0.155161	-0.661945	0.282926	-0.827426	0.096385	0.510598	0.0850847	0.687123	-0.333795	0.735003	0.985408
Q9D8B6	Fam210b	ENSMUSG00000027495	15midnightblue	-0.246952	-0.915197	0.612995	0.557863	-0.504878	-0.0301162	-0.532592	0.164176	-0.741615	-0.0781215	0.340086	0.228623	0.693758	-0.293717	0.794111	0.955862
Q8BNA6	Fat3	ENSMUSG00000074505	15midnightblue	-0.290443	-0.838927	0.61059	0.554753	-0.494836	-0.0729677	-0.514047	0.203979	-0.746309	-0.023138	0.190065	0.158687	0.612763	-0.163245	0.733987	0.923252
Q08879	Fbln1	ENSMUSG00000006369	15midnightblue	-0.392835	-0.801038	0.640501	0.550649	-0.495359	-0.136599	-0.535217	0.27059	-0.771328	0.192001	0.253681	-0.0196766	0.585428	-0.176618	0.625873	0.943319
Q8K012	Fnbp1l	ENSMUSG00000039735	15midnightblue	-0.205104	-0.954571	0.492658	0.614729	-0.569669	0.173876	-0.397867	-0.0453511	-0.632772	-0.223581	0.499181	0.37331	0.851814	-0.568029	0.845059	0.921936
Q8VE33	Gdap1l1	ENSMUSG00000017943	15midnightblue	-0.318768	-0.83898	0.716124	0.108535	-0.0840245	-0.222766	-0.717611	0.30639	-0.726784	0.0912026	0.754794	0.0589052	0.661336	-0.490794	0.551547	0.782706
Q80Y14	Glrx5	ENSMUSG00000021102	15midnightblue	-0.504648	-0.819443	0.809905	0.328062	-0.2633	-0.334739	-0.726233	0.429752	-0.899933	0.370286	0.449626	-0.195271	0.501744	-0.130234	0.557709	0.933408
P15105	Glul	ENSMUSG00000026473	15midnightblue	-0.320784	-0.972454	0.678076	0.419842	-0.361809	-0.0416502	-0.597164	0.131935	-0.788058	0.0101472	0.683463	0.148489	0.760826	-0.497261	0.763152	0.941005
Q3ULJ0	Gpd1l	ENSMUSG00000050627	15midnightblue	-0.389848	-0.90043	0.750377	0.22181	-0.175239	-0.17129	-0.698512	0.256801	-0.807757	0.0689171	0.680428	0.0714022	0.737411	-0.487623	0.630097	0.866864
P35803	Gpm6b	ENSMUSG00000031342	15midnightblue	-0.0281131	-0.917238	0.283105	0.746271	-0.724205	0.375401	-0.20375	-0.222479	-0.432562	-0.417971	0.447163	0.570103	0.903651	-0.679801	0.883633	0.861873
P13020	Gsn	ENSMUSG00000026879	15midnightblue	-0.412513	-0.909899	0.770396	0.244789	-0.18791	-0.175416	-0.699831	0.250048	-0.845347	0.122574	0.697816	0.018347	0.733009	-0.47437	0.628832	0.892391
Q8R0A0	Gtf2f2	ENSMUSG00000067995	15midnightblue	-0.177836	-0.959422	0.584932	0.546612	-0.505865	-0.000526202	-0.535728	0.136364	-0.696361	-0.119189	0.485733	0.290874	0.707925	-0.377317	0.83685	0.954789
Q9Z2Y3	Homer1	ENSMUSG00000007617	15midnightblue	-0.414225	-0.772084	0.650732	0.462318	-0.380536	-0.14032	-0.515894	0.204695	-0.799619	0.282848	0.405817	-0.13794	0.50765	-0.172017	0.58307	0.87392
Q8BIL5	Hook1	ENSMUSG00000028572	15midnightblue	-0.215414	-0.887036	0.549233	0.585403	-0.560346	-0.0659618	-0.517231	0.223979	-0.645983	0.0568296	0.447928	0.16566	0.576434	-0.272586	0.755145	0.946172
Q8K0U4	Hspa12a	ENSMUSG00000025092	15midnightblue	-0.549615	-0.800629	0.774288	0.314624	-0.258726	-0.20438	-0.660558	0.314457	-0.866644	0.217808	0.396274	-0.0865385	0.760692	-0.391414	0.497956	0.908527
Q99P31	Hspbp1	ENSMUSG00000063802	15midnightblue	-0.317772	-0.957577	0.726769	0.361717	-0.310957	-0.154825	-0.677753	0.250202	-0.811261	0.104611	0.696791	0.0740218	0.66667	-0.399134	0.727536	0.945198
Q8HW98	Iglon5	ENSMUSG00000013367	15midnightblue	-0.160511	-0.971839	0.482214	0.603771	-0.552666	0.2054	-0.383819	-0.100459	-0.632022	-0.218372	0.612137	0.363321	0.864114	-0.625552	0.850423	0.916463
P50096	Impdh1	ENSMUSG00000003500	15midnightblue	-0.33371	-0.886715	0.635072	0.546207	-0.504558	-0.103335	-0.561936	0.241905	-0.747317	0.165644	0.474603	0.0411798	0.64227	-0.324259	0.690172	0.971201
P24547	Impdh2	ENSMUSG00000062867	15midnightblue	-0.420121	-0.827961	0.579558	0.507461	-0.472859	0.0414469	-0.463861	0.10187	-0.694268	0.0328795	0.418698	0.120687	0.8981	-0.60382	0.583438	0.907407
Q920Q8	Ivns1abp	ENSMUSG00000023150	15midnightblue	-0.401393	-0.896788	0.669036	0.516043	-0.455666	-0.0480651	-0.550048	0.165543	-0.805285	0.0862087	0.443243	0.0684409	0.77393	-0.414344	0.680652	0.973566
P33175	Kif5a	ENSMUSG00000074657	15midnightblue	-0.405538	-0.851738	0.606113	0.394159	-0.342649	0.012248	-0.501293	0.0856598	-0.714124	-0.0310587	0.51723	0.154821	0.806163	-0.520619	0.637026	0.866128
Q9D1G5	Lrrc57	ENSMUSG00000027286	15midnightblue	-0.0212461	-0.968059	0.418747	0.590822	-0.559897	0.189892	-0.382423	-0.0697222	-0.536009	-0.298864	0.621599	0.464491	0.751045	-0.541443	0.903101	0.87684
P10637	Mapt	ENSMUSG00000018411	15midnightblue	-0.455804	-0.816822	0.814623	0.238257	-0.184155	-0.383632	-0.770148	0.466726	-0.873199	0.410233	0.592755	-0.219784	0.443864	-0.147367	0.532867	0.896065
Q9DB27	Mcts1	ENSMUSG00000000355	15midnightblue	-0.0920806	-0.943344	0.353436	0.753034	-0.710514	0.329822	-0.245008	-0.199463	-0.526945	-0.306422	0.490511	0.459095	0.879542	-0.63158	0.883295	0.91151
Q6PCP5	Mff	ENSMUSG00000026150	15midnightblue	-0.254255	-0.655999	0.690827	0.342195	-0.277666	-0.359971	-0.636293	0.451792	-0.785102	0.245428	0.0759349	-0.12588	0.269845	0.195747	0.530555	0.793171
Q8CJ19	Mical3	ENSMUSG00000051586	15midnightblue	-0.443331	-0.893455	0.736982	0.373332	-0.319394	-0.129521	-0.643161	0.244773	-0.833457	0.0671736	0.47047	0.0732672	0.781277	-0.427313	0.648716	0.935552
Q9JMH9	Myo18a	ENSMUSG00000000631	15midnightblue	-0.497208	-0.657702	0.462319	0.369083	-0.307859	0.0666311	-0.323927	0.0173218	-0.576086	-0.147532	0.166408	0.208673	0.635221	-0.287005	0.566739	0.684407
P28663	Napb	ENSMUSG00000027438	15midnightblue	-0.146821	-0.964856	0.551071	0.437078	-0.391064	0.0777154	-0.498767	0.0104513	-0.655189	-0.187635	0.698091	0.329553	0.766491	-0.555418	0.824455	0.867536
Q9QYF9	Ndrg3	ENSMUSG00000027634	15midnightblue	-0.183763	-0.926431	0.51662	0.649824	-0.621821	0.0421398	-0.465195	0.129624	-0.632302	-0.131423	0.35399	0.32399	0.705061	-0.353438	0.83583	0.960139
Q9EQ80	Nif3l1	ENSMUSG00000026036	15midnightblue	-0.122147	-0.962214	0.530523	0.449683	-0.402485	0.092562	-0.478267	-0.0123709	-0.640213	-0.169266	0.737855	0.316064	0.746389	-0.558003	0.823587	0.863584
Q9JI46	Nudt3	ENSMUSG00000024213	15midnightblue	-0.130175	-0.914686	0.54919	0.451	-0.416019	-0.060797	-0.536987	0.156608	-0.633105	0.0490236	0.728295	0.158513	0.521945	-0.344949	0.77402	0.870164
Q9WVE8	Pacsin2	ENSMUSG00000016664	15midnightblue	-0.260845	-0.90529	0.717169	0.229102	-0.190974	-0.235447	-0.718189	0.316196	-0.757617	0.133586	0.768932	0.048795	0.538237	-0.33516	0.675434	0.856637
P70261	Pald1	ENSMUSG00000020092	15midnightblue	-0.350782	-0.808078	0.785844	0.239635	-0.190111	-0.41373	-0.7779	0.513086	-0.828431	0.259845	0.418895	-0.0837165	0.325244	0.0417221	0.624603	0.857406
Q9CQV1	Pam16	ENSMUSG00000014301	15midnightblue	0.109842	-0.767412	0.370286	0.450069	-0.418981	-0.0353554	-0.399428	0.112672	-0.449207	-0.0916517	0.510002	0.263163	0.243733	-0.0577828	0.780366	0.69917
Q8K183	Pdxk	ENSMUSG00000032788	15midnightblue	-0.30011	-0.6588	0.694424	0.288694	-0.23328	-0.418924	-0.67142	0.514861	-0.757256	0.277821	0.137091	-0.130137	0.164485	0.269464	0.546243	0.773757
Q9DC61	Pmpca	ENSMUSG00000026926	15midnightblue	-0.494144	-0.713014	0.638169	0.263264	-0.246983	-0.116196	-0.564269	0.247526	-0.686237	0.166836	0.471807	-0.0217938	0.831942	-0.59596	0.379132	0.803228
Q8K1N1	Pnpla8	ENSMUSG00000036257	15midnightblue	-0.122532	-0.953685	0.560729	0.411932	-0.373146	0.0242625	-0.532902	0.0706985	-0.648281	-0.159199	0.693731	0.313089	0.706968	-0.493951	0.813065	0.864133
Q8BSS9	Ppfia2	ENSMUSG00000053825	15midnightblue	-0.429368	-0.794236	0.71303	0.415529	-0.355236	-0.252962	-0.626428	0.351668	-0.818692	0.344666	0.428957	-0.160174	0.479741	-0.140753	0.571414	0.909782
P60469	Ppfia3	ENSMUSG00000003863	15midnightblue	-0.311615	-0.869421	0.537585	0.643234	-0.600716	0.0303786	-0.438393	0.116345	-0.677325	0.0461556	0.383522	0.143006	0.710741	-0.375565	0.715459	0.962503
Q9JIG8	Praf2	ENSMUSG00000031149	15midnightblue	-0.170623	-0.889722	0.374888	0.69599	-0.660107	0.303343	-0.25958	-0.162363	-0.533718	-0.286159	0.416431	0.423673	0.935986	-0.66967	0.78892	0.888344
Q9R1P3	Psmb2	ENSMUSG00000028837	15midnightblue	-0.0940145	-0.828767	0.590926	0.402759	-0.368028	-0.172054	-0.585129	0.262342	-0.669414	0.195943	0.642098	0.00434841	0.44658	-0.246489	0.648246	0.844918
P46471	Psmc2	ENSMUSG00000028932	15midnightblue	-0.284914	-0.976646	0.641674	0.46101	-0.404325	0.00279381	-0.558977	0.090256	-0.760591	-0.0231557	0.681284	0.183016	0.775434	-0.516938	0.78143	0.945356
Q9D1G1	Rab1b	ENSMUSG00000024870	15midnightblue	-0.302676	-0.942466	0.680873	0.478211	-0.421365	-0.0781965	-0.600948	0.194659	-0.79838	-0.0050311	0.477532	0.159106	0.71887	-0.355599	0.765469	0.967624
P62878	Rbx1	ENSMUSG00000022400	15midnightblue	-0.344934	-0.80658	0.67639	0.479481	-0.431558	-0.243304	-0.617771	0.376872	-0.77514	0.231064	0.296219	-0.0396957	0.456309	-0.0574585	0.641731	0.929425
Q60870	Reep5	ENSMUSG00000005873	15midnightblue	-0.100296	-0.929929	0.448284	0.591556	-0.562342	0.161635	-0.396879	-0.0160931	-0.562788	-0.324135	0.426002	0.470685	0.794814	-0.499227	0.864184	0.881087
Q9EP69	Sacm1l	ENSMUSG00000025240	15midnightblue	-0.466971	-0.833489	0.683132	0.264727	-0.230198	-0.0826586	-0.601501	0.185646	-0.747268	0.100353	0.642618	0.0413871	0.862667	-0.650355	0.517893	0.845105
Q9CQC9	Sar1b	ENSMUSG00000020386	15midnightblue	-0.217558	-0.884929	0.399142	0.723333	-0.668391	0.283558	-0.252203	-0.168289	-0.585579	-0.165669	0.447282	0.306508	0.877885	-0.611639	0.775277	0.906228
Q6DID3	Scaf8	ENSMUSG00000046201	15midnightblue	-0.217969	-0.812401	0.541598	0.612266	-0.574368	-0.0903214	-0.484815	0.243495	-0.660426	0.0727849	0.24055	0.119674	0.506412	-0.11893	0.713727	0.922643
Q9JID9	Sh2b2	ENSMUSG00000005057	15midnightblue	-0.249603	-0.961151	0.595853	0.567319	-0.527488	0.0139132	-0.529372	0.133758	-0.710782	-0.105742	0.457303	0.280401	0.768159	-0.426573	0.820962	0.972759
Q8K2Q9	Shtn1	ENSMUSG00000041362	15midnightblue	-0.386296	-0.871949	0.761101	0.40004	-0.330993	-0.225253	-0.673883	0.327304	-0.872379	0.143121	0.368038	-0.000332445	0.583342	-0.161139	0.679192	0.945785
Q3URD3	Slmap	ENSMUSG00000021870	15midnightblue	-0.223899	-0.696774	0.59155	0.516797	-0.469113	-0.218248	-0.529044	0.348025	-0.705774	0.21228	0.113594	-0.049507	0.386298	0.0379878	0.574904	0.855842
Q91VZ6	Smap1	ENSMUSG00000026155	15midnightblue	-0.34531	-0.720698	0.722661	0.290261	-0.243924	-0.411243	-0.708085	0.523029	-0.772158	0.279973	0.242646	-0.106564	0.24329	0.158093	0.576512	0.816572
P70297	Stam	ENSMUSG00000026718	15midnightblue	-0.38496	-0.735634	0.53672	0.589709	-0.51463	-0.0101167	-0.380964	0.102369	-0.708118	0.155627	0.231258	-0.0213537	0.5697	-0.200363	0.604451	0.859328
Q8K3D3	Swi5	ENSMUSG00000044627	15midnightblue	-0.293454	-0.956814	0.595248	0.548679	-0.495742	0.0718987	-0.492215	0.0470065	-0.730876	-0.0923835	0.53352	0.243446	0.848377	-0.540794	0.78322	0.958878
Q8CF89	Tab1	ENSMUSG00000022414	15midnightblue	-0.30435	-0.744112	0.571781	0.544559	-0.486601	-0.136561	-0.479849	0.246289	-0.705485	0.2193	0.265405	-0.0478411	0.43864	-0.0686444	0.61035	0.878078
Q6ZQ29	Taok2	ENSMUSG00000059981	15midnightblue	-0.37749	-0.752783	0.661641	0.386642	-0.301453	-0.189909	-0.544398	0.229693	-0.799082	0.316597	0.470364	-0.177917	0.420726	-0.112126	0.562057	0.836286
Q8K1H1	Tdrd7	ENSMUSG00000035517	15midnightblue	-0.290817	-0.934603	0.588639	0.608199	-0.563094	0.0371891	-0.493774	0.10996	-0.723241	-0.0554558	0.414243	0.225816	0.803388	-0.448688	0.775554	0.98512
Q6P2B1	Tnpo3	ENSMUSG00000012535	15midnightblue	-0.0445043	-0.891442	0.293204	0.755827	-0.720762	0.353005	-0.197156	-0.211102	-0.459511	-0.4017	0.358016	0.536649	0.845795	-0.567332	0.877599	0.863527
O55013	Trappc3	ENSMUSG00000028847	15midnightblue	-0.132312	-0.926265	0.385737	0.759751	-0.718998	0.277446	-0.275164	-0.135233	-0.556371	-0.231098	0.437231	0.394658	0.862043	-0.588979	0.848154	0.929848
Q9ESN6	Trim2	ENSMUSG00000027993	15midnightblue	-0.318522	-0.835326	0.577185	0.593323	-0.54524	-0.0621281	-0.486092	0.19609	-0.709839	0.137474	0.360065	0.0516989	0.600714	-0.249862	0.677771	0.945649
Q3V038	Ttc9	ENSMUSG00000042734	15midnightblue	-0.399972	-0.934994	0.735779	0.337855	-0.27451	-0.11131	-0.64562	0.190233	-0.836146	0.0824618	0.662324	0.0612546	0.749102	-0.472258	0.688981	0.919337
P99024	Tubb5	ENSMUSG00000001525	15midnightblue	-0.268908	-0.871195	0.453151	0.620057	-0.556935	0.234731	-0.299677	-0.148665	-0.63149	-0.0944659	0.541108	0.220588	0.876524	-0.64195	0.713575	0.88042
P52623	Uck1	ENSMUSG00000002550	15midnightblue	-0.256435	-0.877166	0.638112	0.532633	-0.477967	-0.122146	-0.569599	0.251078	-0.759296	0.0347535	0.313719	0.129057	0.566423	-0.153564	0.754253	0.948966
Q9CQ56	Use1	ENSMUSG00000002395	15midnightblue	-0.483478	-0.881373	0.778789	0.250442	-0.19934	-0.183884	-0.697383	0.273511	-0.850766	0.175059	0.655431	-0.0280592	0.777526	-0.510354	0.566464	0.902143
P70398	Usp9x	ENSMUSG00000031010	15midnightblue	-0.325519	-0.928372	0.622555	0.560031	-0.516554	-0.0464885	-0.544874	0.186075	-0.738672	0.0618115	0.489791	0.13488	0.701043	-0.382861	0.754684	0.974669
Q91XD6	Vps36	ENSMUSG00000031479	15midnightblue	-0.40564	-0.870862	0.76484	0.140888	-0.0890641	-0.203017	-0.712327	0.259001	-0.815065	0.141749	0.774505	-0.00874413	0.696554	-0.498695	0.571824	0.822219
Q6PGL7	Washc2	ENSMUSG00000024104	15midnightblue	-0.331848	-0.857976	0.589136	0.570008	-0.527599	-0.071591	-0.50929	0.205933	-0.709022	0.166225	0.456392	0.0400433	0.612839	-0.305204	0.678341	0.950452
Q8K0D7	Wrb	ENSMUSG00000023147	15midnightblue	-0.19828	-0.925172	0.426919	0.729255	-0.679682	0.230707	-0.305798	-0.10529	-0.600512	-0.129875	0.49782	0.300328	0.821258	-0.558085	0.81943	0.941391
Q61102	Abcb7	ENSMUSG00000031333	1turquoise	0.365493	0.638898	-0.480883	-0.0345088	0.0144592	0.0245866	0.452075	-0.0773585	0.487455	0.110778	-0.613743	-0.187203	-0.646599	0.551025	-0.42879	-0.540305
P55096	Abcd3	ENSMUSG00000028127	1turquoise	-0.224819	0.785844	-0.12378	-0.729376	0.694469	-0.393259	0.0748674	0.281658	0.281135	0.59977	-0.209581	-0.692722	-0.577088	0.315486	-0.942128	-0.679281
Q99LE6	Abcf2	ENSMUSG00000028953	1turquoise	0.318415	0.292614	-0.540899	-0.0589942	-0.0317543	0.427262	0.459161	-0.388721	0.624641	-0.485903	-0.0660455	0.442399	0.150955	-0.463365	-0.190098	-0.428069
Q8JZN5	Acad9	ENSMUSG00000027710	1turquoise	-0.310188	0.772706	-0.00242821	-0.786233	0.754701	-0.476158	-0.0367889	0.3866	0.167845	0.56278	-0.367984	-0.688375	-0.472367	0.336903	-0.969119	-0.625307
P50544	Acadvl	ENSMUSG00000018574	1turquoise	0.431912	0.524519	-0.411841	-0.0994564	0.0436236	0.0858026	0.33618	-0.0590232	0.467127	-0.298933	-0.74056	0.174614	-0.24544	0.265824	-0.35156	-0.464765
Q6ZQK5	Acap2	ENSMUSG00000049076	1turquoise	-0.133524	0.354019	-0.0672788	-0.626699	0.628695	-0.149015	0.0373669	-0.0201039	0.171452	0.309644	0.434947	-0.380304	-0.330174	-0.0586378	-0.471438	-0.491046
Q9JIX8	Acin1	ENSMUSG00000022185	1turquoise	0.360474	0.95516	-0.669436	-0.44633	0.382937	0.0126467	0.564052	-0.101054	0.794628	-0.0224499	-0.644666	-0.127253	-0.795733	0.519889	-0.738988	-0.943707
Q9Z2N8	Actl6a	ENSMUSG00000027671	1turquoise	0.187741	0.846299	-0.547689	-0.204311	0.144881	-0.0189299	0.492023	0.0134228	0.629312	0.04748	-0.891097	-0.153291	-0.633936	0.563052	-0.658769	-0.695421
Q7TPR4	Actn1	ENSMUSG00000015143	1turquoise	-0.219171	0.42663	0.0140165	-0.372438	0.404234	-0.188649	0.0441146	0.118684	0.0125592	0.0152071	-0.622612	-0.197458	-0.252791	0.416113	-0.386717	-0.358849
Q99JW2	Acy1	ENSMUSG00000023262	1turquoise	0.511885	0.846317	-0.793212	-0.28878	0.205535	0.213611	0.66779	-0.262995	0.909284	-0.282741	-0.59014	0.153659	-0.641024	0.328037	-0.563283	-0.900072
Q9Z103	Adnp	ENSMUSG00000051149	1turquoise	-0.0769862	0.884487	-0.186116	-0.623154	0.610805	-0.422259	0.14787	0.311548	0.301661	0.4718	-0.673288	-0.621439	-0.81023	0.753337	-0.87641	-0.718962
Q80WT5	Aftph	ENSMUSG00000049659	1turquoise	0.354992	0.946442	-0.706893	-0.360296	0.299149	0.0746189	0.621639	-0.154988	0.810918	-0.0344758	-0.674762	-0.10841	-0.763516	0.49327	-0.713972	-0.92151
Q6PAL7	Ahdc1	ENSMUSG00000037692	1turquoise	0.240896	0.350203	-0.195652	-0.476375	0.379778	-0.200411	-0.0185066	0.220564	0.401043	-0.0620085	-0.02356	0.0609177	-0.34647	0.118587	-0.340469	-0.431648
Q9Z0X1	Aifm1	ENSMUSG00000036932	1turquoise	0.0595367	0.625357	-0.447411	-0.422825	0.378644	0.208383	0.442936	-0.294428	0.528943	-0.107069	-0.176857	-0.0489182	-0.0834926	-0.231908	-0.638348	-0.666984
Q9WTP6	Ak2	ENSMUSG00000028792	1turquoise	-0.376714	0.323664	-0.106369	-0.156604	0.167877	-0.0534226	0.167071	0.0284915	0.129801	0.0880809	-0.407745	-0.14801	-0.269919	0.306488	-0.24792	-0.273491
Q9WUR9	Ak4	ENSMUSG00000028527	1turquoise	0.0404117	0.521321	-0.203699	-0.492961	0.491619	-0.199735	0.155185	0.040304	0.28583	0.423437	0.137948	-0.478209	-0.649575	0.321336	-0.53575	-0.553165
Q8CG76	Akr7a2	ENSMUSG00000028743	1turquoise	0.161543	0.989446	-0.494742	-0.608901	0.564405	-0.141301	0.423921	0.0250486	0.627265	0.163267	-0.637169	-0.343543	-0.757865	0.52691	-0.886752	-0.930831
Q9WUA6	Akt3	ENSMUSG00000019699	1turquoise	-0.114177	0.646373	-0.26921	-0.413324	0.406079	-0.144161	0.262221	0.0441749	0.338715	0.254677	-0.370573	-0.36075	-0.580024	0.455713	-0.601602	-0.565576
P47738	Aldh2	ENSMUSG00000029455	1turquoise	0.0622869	0.461132	-0.223727	-0.494419	0.494731	-0.108353	0.182052	-0.0634771	0.300466	0.330749	0.275196	-0.393071	-0.542596	0.157648	-0.480373	-0.552732
P05064	Aldoa	ENSMUSG00000030695	1turquoise	0.5076	0.761006	-0.601505	-0.449005	0.402205	-0.00142425	0.458399	-0.113785	0.723053	-0.155372	-0.419609	0.0169089	-0.854198	0.573435	-0.481984	-0.866877
P05063	Aldoc	ENSMUSG00000017390	1turquoise	-0.281014	-0.111223	0.248549	0.0910929	-0.0142199	-0.165277	-0.147863	0.137761	-0.334751	0.0938986	-0.278506	-0.132419	-0.132678	0.459252	0.165555	0.209658
O08583	Alyref	ENSMUSG00000025134	1turquoise	-0.468373	0.63964	0.114229	-0.591899	0.572988	-0.50385	-0.106025	0.454034	0.00740603	0.720755	-0.372557	-0.786149	-0.375422	0.329996	-0.880659	-0.408471
Q9WVM3	Anapc7	ENSMUSG00000029466	1turquoise	-0.0886848	0.503382	-0.07247	-0.189092	0.243591	-0.219215	0.148019	0.126028	0.039848	0.197813	-0.762507	-0.35347	-0.569248	0.77537	-0.367699	-0.352658
Q8K1C0	Angel2	ENSMUSG00000026634	1turquoise	-0.197347	0.581098	-0.257001	-0.293371	0.271696	0.0858192	0.330838	-0.143239	0.290139	0.207503	-0.291348	-0.32753	0.0098087	-0.191187	-0.702588	-0.468945
Q6P9J9	Ano6	ENSMUSG00000064210	1turquoise	-0.0044744	0.540336	-0.465343	-0.24792	0.213582	0.32979	0.514078	-0.408248	0.497618	-0.0534954	-0.0764699	-0.0687096	0.0512353	-0.3951	-0.574329	-0.564378
O35381	Anp32a	ENSMUSG00000032249	1turquoise	0.119731	0.801342	-0.367729	-0.409594	0.345067	-0.184569	0.277091	0.183163	0.501113	0.0449906	-0.845762	-0.171471	-0.563956	0.539122	-0.695029	-0.671524
Q9EST5	Anp32b	ENSMUSG00000028333	1turquoise	0.543371	0.487028	-0.573083	-0.18944	0.17061	0.155674	0.472766	-0.276478	0.615936	-0.208346	-0.14311	0.120799	-0.71385	0.435455	-0.185733	-0.629849
Q9Z1T1	Ap3b1	ENSMUSG00000021686	1turquoise	0.334246	0.904227	-0.783178	-0.231219	0.175894	0.272107	0.753007	-0.354782	0.840632	-0.0984099	-0.591791	-0.0494066	-0.554496	0.238218	-0.692397	-0.880052
Q06335	Aplp2	ENSMUSG00000031996	1turquoise	0.026279	0.776774	-0.43967	-0.549035	0.51202	0.00833739	0.413425	-0.144842	0.54634	0.239316	-0.116947	-0.364211	-0.462347	0.056588	-0.79532	-0.793217
P61750	Arf4	ENSMUSG00000021877	1turquoise	0.395306	0.706798	-0.537316	-0.164948	0.113856	-0.0384165	0.428588	0.0239459	0.619099	-0.112467	-0.811924	0.0205633	-0.778366	0.732849	-0.404729	-0.651885
Q9EPJ9	Arfgap1	ENSMUSG00000027575	1turquoise	-0.29636	0.754897	0.00814682	-0.677032	0.682802	-0.472674	0.00154506	0.344164	0.0938299	0.651547	-0.400374	-0.784693	-0.593856	0.514784	-0.904838	-0.575719
Q99K28	Arfgap2	ENSMUSG00000027255	1turquoise	-0.482677	0.665636	0.216306	-0.749357	0.764898	-0.652697	-0.204059	0.537543	-0.0951569	0.78167	-0.379173	-0.893407	-0.584385	0.583943	-0.877424	-0.469638
Q9D8S3	Arfgap3	ENSMUSG00000054277	1turquoise	0.123672	0.855232	-0.490238	-0.477337	0.434063	-0.0936074	0.425828	-0.0160183	0.604486	0.264231	-0.38824	-0.368404	-0.742934	0.429148	-0.762257	-0.822242
Q3UL36	Arglu1	ENSMUSG00000040459	1turquoise	0.478866	0.861031	-0.807605	-0.146709	0.0900261	0.275471	0.747546	-0.327842	0.860964	-0.301541	-0.802686	0.142282	-0.624414	0.42701	-0.532624	-0.852926
A2BH40	Arid1a	ENSMUSG00000007880	1turquoise	0.209565	0.55142	-0.51434	0.173957	-0.152915	0.332227	0.627576	-0.38409	0.414177	-0.197959	-0.824048	0.0306321	-0.247301	0.311021	-0.30904	-0.431393
Q61324	Arnt2	ENSMUSG00000015709	1turquoise	-0.0877998	0.669409	-0.232297	-0.607402	0.590988	-0.157494	0.214527	0.00398589	0.334322	0.435456	0.0376049	-0.538039	-0.465122	0.107173	-0.778773	-0.65561
Q80VP9	Asphd2	ENSMUSG00000029348	1turquoise	0.148331	0.786224	-0.450061	-0.659248	0.609578	-0.0805706	0.352731	-0.0633176	0.603696	0.18856	-0.0691933	-0.305879	-0.640059	0.201142	-0.754802	-0.864039
P14231	Atp1b2	ENSMUSG00000041329	1turquoise	0.339421	0.870632	-0.635693	-0.568483	0.509105	0.0634241	0.52836	-0.195898	0.775826	-0.0382505	-0.284033	-0.114318	-0.679292	0.257755	-0.719851	-0.964967
Q9WTT4	Atp6v1g2	ENSMUSG00000024403	1turquoise	0.145265	0.654732	-0.55965	-0.343975	0.285861	0.226379	0.526379	-0.315876	0.646359	0.0378187	-0.029795	-0.124948	-0.259603	-0.191684	-0.637019	-0.707382
Q9JLZ3	Auh	ENSMUSG00000021460	1turquoise	0.0101428	0.344401	-0.34425	-0.237924	0.159591	0.238505	0.304577	-0.229208	0.443313	-0.104244	0.0819636	0.0696813	0.197918	-0.539037	-0.436688	-0.395187
Q80U56	Avl9	ENSMUSG00000029787	1turquoise	0.343201	0.665328	-0.436136	-0.408706	0.401728	0.127951	0.43174	-0.283308	0.468387	-0.0347286	-0.232379	-0.163358	-0.333565	0.0644187	-0.609416	-0.702879
Q9Z1R2	Bag6	ENSMUSG00000024392	1turquoise	0.517785	0.610211	-0.525394	-0.357564	0.332345	0.00450081	0.39974	-0.129197	0.613325	-0.155275	-0.30342	0.0375618	-0.835079	0.582266	-0.31284	-0.748089
Q8CCN5	Bcas3	ENSMUSG00000059439	1turquoise	0.120507	0.92033	-0.348211	-0.720137	0.669723	-0.294382	0.237783	0.194452	0.521464	0.180275	-0.603587	-0.350079	-0.75892	0.57746	-0.856817	-0.875449
Q9D219	Bcl9	ENSMUSG00000038256	1turquoise	-0.107253	0.715442	-0.21603	-0.473574	0.49594	-0.128265	0.270115	0.00317342	0.254901	0.100299	-0.679276	-0.319849	-0.472992	0.476181	-0.639307	-0.647473
Q8K019	Bclaf1	ENSMUSG00000037608	1turquoise	0.00991684	0.895599	-0.257192	-0.606591	0.562039	-0.403402	0.164923	0.340374	0.411316	0.34723	-0.749772	-0.475843	-0.810832	0.747312	-0.847379	-0.745425
Q921C5	Bicd2	ENSMUSG00000037933	1turquoise	0.358804	0.820692	-0.66659	-0.217336	0.195317	0.124438	0.633543	-0.242358	0.700738	0.0218311	-0.548424	-0.152699	-0.78663	0.539104	-0.559609	-0.804719
P97452	Bop1	ENSMUSG00000022557	1turquoise	-0.0242984	0.935553	-0.438361	-0.517928	0.48834	-0.0826132	0.438728	-0.0301705	0.530307	0.27293	-0.580451	-0.440411	-0.579434	0.355265	-0.906656	-0.831248
Q9D920	Borcs5	ENSMUSG00000042992	1turquoise	0.0667831	0.613819	-0.521442	-0.382727	0.32963	0.290239	0.512161	-0.367153	0.606861	-0.180807	-0.140372	0.0381361	-0.0661215	-0.297302	-0.59369	-0.690497
Q9Z0S1	Bpnt1	ENSMUSG00000026617	1turquoise	0.063086	0.437556	-0.487001	-0.145759	0.117238	0.432377	0.546246	-0.510957	0.490818	-0.140148	0.0292164	0.0280933	0.143284	-0.501105	-0.453888	-0.493493
Q9DCA5	Brix1	ENSMUSG00000022247	1turquoise	-0.225128	0.489639	-0.197746	-0.401431	0.40758	0.0905505	0.278089	-0.193516	0.232132	0.0215985	-0.218836	-0.189757	-0.0232979	-0.137806	-0.539961	-0.504587
Q64152	Btf3	ENSMUSG00000021660	1turquoise	-0.158654	0.689	-0.288729	-0.345601	0.341123	-0.0754408	0.32125	0.0184481	0.343785	0.0181356	-0.788996	-0.186601	-0.456517	0.488996	-0.56276	-0.598261
Q9CQH7	Btf3l4	ENSMUSG00000028568	1turquoise	0.183671	0.378097	-0.33791	-0.410328	0.328404	0.114461	0.223137	-0.141836	0.481001	-0.128338	0.164806	0.0798129	-0.0304519	-0.346573	-0.431963	-0.490272
Q9WVA3	Bub3	ENSMUSG00000066979	1turquoise	0.444725	0.913996	-0.785399	-0.275052	0.21095	0.183961	0.69966	-0.258001	0.873002	-0.154307	-0.664583	0.0115844	-0.719349	0.435456	-0.637549	-0.913414
Q8R5M8	Cadm1	ENSMUSG00000032076	1turquoise	0.618632	0.438002	-0.615331	-0.19209	0.152915	0.208236	0.477855	-0.309073	0.685587	-0.322664	-0.0518983	0.253849	-0.657458	0.314706	-0.119452	-0.646296
O35887	Calu	ENSMUSG00000029767	1turquoise	0.0822531	0.886591	-0.310132	-0.56047	0.531215	-0.356976	0.2291	0.255751	0.436059	0.391086	-0.631916	-0.512503	-0.907967	0.784884	-0.805015	-0.762163
Q8C1B1	Camsap2	ENSMUSG00000041570	1turquoise	0.302549	0.445859	-0.27889	-0.0525141	-0.00303399	-0.0897668	0.19627	0.120986	0.340433	0.1276	-0.471812	-0.13739	-0.371849	0.306486	-0.367915	-0.339895
Q6ZQ73	Cand2	ENSMUSG00000030319	1turquoise	0.590786	0.800438	-0.843353	-0.13268	0.0661801	0.301324	0.744029	-0.351069	0.910105	-0.372862	-0.680508	0.237369	-0.658312	0.410134	-0.439151	-0.846599
Q8VEH6	Cbwd1	ENSMUSG00000024878	1turquoise	0.59139	0.472824	-0.692045	-0.0395984	0.0261705	0.329068	0.626494	-0.448987	0.693939	-0.315338	-0.168591	0.224681	-0.652692	0.351183	-0.110537	-0.634363
P83917	Cbx1	ENSMUSG00000018666	1turquoise	-0.0512538	0.924463	-0.254737	-0.707681	0.691969	-0.36272	0.211352	0.214924	0.383783	0.478926	-0.489446	-0.635451	-0.818874	0.623703	-0.931709	-0.822418
P23198	Cbx3	ENSMUSG00000029836	1turquoise	0.132124	0.9712	-0.508079	-0.478698	0.434428	-0.120939	0.455653	0.027737	0.616433	0.231924	-0.686345	-0.379796	-0.754624	0.552342	-0.863957	-0.859781
Q9QXV1	Cbx8	ENSMUSG00000025578	1turquoise	0.196507	0.803658	-0.403777	-0.359973	0.286491	-0.23428	0.277345	0.239178	0.545839	0.145494	-0.792511	-0.221228	-0.731869	0.667835	-0.667	-0.664562
Q9CR29	Ccdc43	ENSMUSG00000020925	1turquoise	-0.372759	0.719143	0.0437364	-0.679309	0.661878	-0.492585	-0.05192	0.403526	0.0873274	0.704684	-0.324957	-0.796315	-0.48245	0.369069	-0.93648	-0.52452
Q8VDN4	Ccdc92	ENSMUSG00000037979	1turquoise	-0.492362	0.430429	0.147521	-0.54592	0.549313	-0.364825	-0.107191	0.267018	-0.0638239	0.711374	0.101136	-0.749883	-0.212005	0.0354633	-0.720543	-0.297573
P30280	Ccnd2	ENSMUSG00000000184	1turquoise	0.100496	0.332082	-0.311346	-0.335993	0.289222	0.113993	0.249677	-0.198812	0.400674	0.117222	0.392462	-0.13119	-0.144487	-0.29937	-0.406008	-0.433112
Q9JJA7	Ccnl2	ENSMUSG00000029068	1turquoise	0.114396	0.893794	-0.473537	-0.662672	0.639615	-0.0518889	0.434667	-0.124967	0.586379	0.174718	-0.282335	-0.361006	-0.663091	0.303875	-0.83675	-0.926675
Q6A068	Cdc5l	ENSMUSG00000023932	1turquoise	0.029788	0.953919	-0.389503	-0.55113	0.505703	-0.261694	0.323818	0.182657	0.523609	0.3219	-0.71557	-0.45675	-0.786394	0.63525	-0.883849	-0.820837
Q8VDP6	Cdipt	ENSMUSG00000030682	1turquoise	0.0649712	0.86517	-0.269304	-0.830169	0.792068	-0.318488	0.166343	0.182339	0.449693	0.206769	-0.405746	-0.388991	-0.708075	0.473052	-0.85248	-0.876384
Q8BI72	Cdkn2aip	ENSMUSG00000038069	1turquoise	-0.364174	0.730498	-0.0313225	-0.557604	0.528976	-0.388424	0.038144	0.342319	0.148591	0.575232	-0.509279	-0.671439	-0.378601	0.31863	-0.907246	-0.509453
Q7TSY6	Celf4	ENSMUSG00000024268	1turquoise	0.474146	0.379379	-0.57699	-0.103579	0.042487	0.308033	0.484551	-0.373627	0.634966	-0.112275	0.213567	0.102404	-0.272531	-0.198155	-0.26631	-0.519959
Q9R0M0	Celsr2	ENSMUSG00000068740	1turquoise	-0.0200053	0.0265659	0.0547526	0.27341	-0.220485	-0.0742754	0.0249129	0.0982007	-0.155785	-0.0397037	-0.668556	-0.00924438	-0.204652	0.593299	0.145663	0.130674
Q91ZI0	Celsr3	ENSMUSG00000023473	1turquoise	-0.25436	0.356311	0.103773	-0.18816	0.240515	-0.27205	-0.0158766	0.22391	-0.127079	0.173491	-0.744984	-0.315391	-0.331553	0.630244	-0.302321	-0.18897
Q80U49	Cep170b	ENSMUSG00000072825	1turquoise	0.0118856	0.836217	-0.277582	-0.423266	0.393842	-0.342751	0.220495	0.288908	0.381501	0.366013	-0.798175	-0.471597	-0.820592	0.807933	-0.743644	-0.652311
O88271	Cfdp1	ENSMUSG00000031954	1turquoise	-0.352037	0.516917	-0.0872264	-0.321997	0.325037	-0.140331	0.162622	0.0565155	0.118621	0.538634	-0.14581	-0.596833	-0.231548	0.0663521	-0.671069	-0.372296
Q8K327	Champ1	ENSMUSG00000047710	1turquoise	0.226563	0.592233	-0.275861	-0.13738	0.100146	-0.199221	0.202478	0.223461	0.341411	0.032466	-0.905565	-0.115374	-0.596325	0.723325	-0.405892	-0.437872
Q9D1L0	Chchd2	ENSMUSG00000070493	1turquoise	0.272656	0.807181	-0.532365	-0.313592	0.301093	-0.0338061	0.493248	-0.0955963	0.582254	0.164296	-0.517879	-0.289172	-0.856625	0.644206	-0.59421	-0.772082
Q8CGZ0	Cherp	ENSMUSG00000052488	1turquoise	0.265212	0.952056	-0.672894	-0.306286	0.254628	0.0935664	0.632266	-0.16647	0.748852	0.0137162	-0.754683	-0.167726	-0.661379	0.446428	-0.758843	-0.867778
P61022	Chp1	ENSMUSG00000014077	1turquoise	-0.464093	0.482402	0.196184	-0.579814	0.588752	-0.503019	-0.173167	0.405245	-0.101672	0.783001	-0.0596996	-0.825495	-0.390453	0.281539	-0.732984	-0.327821
Q99KN2	Ciao1	ENSMUSG00000003662	1turquoise	0.13561	0.871692	-0.373777	-0.679765	0.65541	-0.26781	0.283343	0.108603	0.51385	0.307013	-0.354714	-0.448433	-0.913716	0.628769	-0.777928	-0.878868
P49025	Cit	ENSMUSG00000029516	1turquoise	-0.272599	0.683708	-0.277185	-0.433671	0.450632	0.0137449	0.364978	-0.131054	0.309882	0.0551486	-0.556951	-0.259252	-0.322005	0.257805	-0.63424	-0.63184
Q8BMK4	Ckap4	ENSMUSG00000046841	1turquoise	0.195129	0.901455	-0.636943	-0.434707	0.401866	0.184271	0.634373	-0.312718	0.70651	-0.0699257	-0.523187	-0.134793	-0.484581	0.180418	-0.761528	-0.915111
Q61189	Clns1a	ENSMUSG00000025439	1turquoise	0.250716	0.35685	-0.338069	0.217039	-0.186044	0.12213	0.391301	-0.148	0.251107	-0.17725	-0.806497	0.0692991	-0.449743	0.651304	-0.0494147	-0.250068
Q06890	Clu	ENSMUSG00000022037	1turquoise	-0.24078	0.439735	0.0403391	-0.780104	0.781137	-0.316673	-0.0765123	0.145571	0.0961813	0.440942	0.333895	-0.531425	-0.378234	0.0371985	-0.621473	-0.528219
Q5SW19	Cluh	ENSMUSG00000020741	1turquoise	0.0504877	0.757472	-0.312553	-0.281184	0.286594	-0.206159	0.315531	0.117442	0.346078	0.283328	-0.772199	-0.411164	-0.789583	0.79877	-0.599062	-0.606768
Q9DBC3	Cmtr1	ENSMUSG00000024019	1turquoise	0.251672	0.803928	-0.378744	-0.630341	0.569628	-0.217678	0.237535	0.142879	0.550189	0.0155739	-0.536434	-0.164762	-0.691227	0.513044	-0.696979	-0.804474
P53996	Cnbp	ENSMUSG00000030057	1turquoise	0.32383	0.908859	-0.54828	-0.440608	0.380474	-0.13917	0.426499	0.0704484	0.680884	0.0908778	-0.697368	-0.212416	-0.87367	0.683674	-0.708618	-0.851394
Q8BH15	Cnot10	ENSMUSG00000056167	1turquoise	0.361401	0.203007	-0.468322	-0.068923	-0.00212606	0.454608	0.411449	-0.456938	0.519808	-0.429128	0.172818	0.375326	0.273528	-0.626071	-0.178419	-0.351754
P61924	Copz1	ENSMUSG00000060992	1turquoise	0.383245	0.818033	-0.783535	-0.0733028	0.0383191	0.382231	0.795378	-0.447413	0.785753	-0.319341	-0.792985	0.131647	-0.430239	0.265415	-0.530791	-0.785445
Q8BT60	Cpne3	ENSMUSG00000028228	1turquoise	0.52114	0.2319	-0.370257	-0.0867305	0.0338461	-0.000907072	0.192197	0.00403893	0.464445	-0.302859	-0.211352	0.30498	-0.585656	0.466003	0.0642608	-0.36786
Q64735	Cr1l	ENSMUSG00000016481	1turquoise	0.40107	0.526155	-0.474998	-0.267891	0.269869	0.033976	0.403728	-0.184237	0.514107	-0.0271747	-0.156444	-0.0681612	-0.809302	0.553238	-0.259633	-0.642052
O88843	Cradd	ENSMUSG00000045867	1turquoise	-0.621889	0.512969	0.350656	-0.657427	0.677617	-0.661055	-0.308296	0.579142	-0.249983	0.845777	-0.288223	-0.920654	-0.377973	0.434291	-0.808169	-0.275492
P45481	Crebbp	ENSMUSG00000022521	1turquoise	0.220351	0.917819	-0.634387	-0.455604	0.40281	0.0695767	0.577556	-0.185154	0.739938	0.110638	-0.409349	-0.248264	-0.651695	0.280027	-0.799276	-0.910169
P47199	Cryz	ENSMUSG00000028199	1turquoise	0.391367	0.872408	-0.655381	-0.449987	0.408064	0.0483091	0.563288	-0.188002	0.75675	0.0185471	-0.38323	-0.160447	-0.825938	0.468091	-0.658812	-0.924317
Q91YQ3	Csdc2	ENSMUSG00000042109	1turquoise	-0.278321	0.550136	0.100477	-0.848958	0.847368	-0.486461	-0.14894	0.319737	0.0543663	0.631845	0.187328	-0.719564	-0.521436	0.232722	-0.766724	-0.554484
Q8BTH8	Csnk1g1	ENSMUSG00000032384	1turquoise	-0.394799	0.346536	0.103144	-0.386761	0.401137	-0.235804	-0.0346129	0.138843	-0.0661338	0.624465	0.126923	-0.659716	-0.122459	-0.0539366	-0.595083	-0.237709
O54833	Csnk2a2	ENSMUSG00000046707	1turquoise	0.113064	0.839948	-0.4119	-0.624367	0.59615	-0.163509	0.343577	0.00444475	0.536712	0.320273	-0.218012	-0.446422	-0.77795	0.419656	-0.789247	-0.852654
P26231	Ctnna1	ENSMUSG00000037815	1turquoise	0.244892	0.459639	-0.455455	0.175453	-0.183161	0.257189	0.50145	-0.245356	0.400641	-0.299753	-0.856945	0.170149	-0.209576	0.34173	-0.215725	-0.335847
P70698	Ctps1	ENSMUSG00000028633	1turquoise	0.281745	0.897361	-0.64367	-0.243756	0.195621	0.118898	0.616589	-0.184395	0.699194	0.0229761	-0.720617	-0.170334	-0.568889	0.374201	-0.733158	-0.79133
Q9WTX6	Cul1	ENSMUSG00000029686	1turquoise	0.497651	0.0859493	-0.602654	0.283001	-0.354397	0.661692	0.563383	-0.604366	0.589639	-0.678259	-0.0236615	0.650716	0.341645	-0.575713	0.0805917	-0.20925
Q9JHS9	Cwc15	ENSMUSG00000004096	1turquoise	-0.168588	0.896131	-0.152125	-0.753942	0.73555	-0.426025	0.116657	0.295823	0.293361	0.533303	-0.487983	-0.687616	-0.709279	0.554041	-0.977682	-0.760855
Q8C5N3	Cwc22	ENSMUSG00000027014	1turquoise	0.370577	0.702527	-0.439679	-0.497392	0.410483	-0.196723	0.237263	0.170093	0.630896	-0.0312094	-0.4488	-0.03654	-0.764682	0.544708	-0.531173	-0.736843
Q8CI33	Cwf19l1	ENSMUSG00000025200	1turquoise	0.213864	0.907665	-0.571228	-0.59463	0.560756	0.0605879	0.528052	-0.215944	0.679346	-0.00534929	-0.397832	-0.199085	-0.597628	0.248365	-0.791246	-0.963415
Q9DCN2	Cyb5r3	ENSMUSG00000018042	1turquoise	0.236334	0.872965	-0.609017	-0.209027	0.149577	0.0243159	0.550452	-0.0474217	0.688627	0.0359961	-0.838511	-0.144443	-0.675994	0.54973	-0.66543	-0.747312
Q3TYS2	Cybc1	ENSMUSG00000039294	1turquoise	-0.0839569	0.609761	-0.112243	-0.386124	0.40582	-0.203964	0.148826	0.126912	0.146282	0.0687323	-0.788836	-0.266167	-0.425856	0.567503	-0.532946	-0.491944
Q9Z1R4	D17h6s53e	ENSMUSG00000043311	1turquoise	0.440755	0.434354	-0.384335	-0.358443	0.307857	-0.109275	0.202872	0.0368573	0.518057	-0.0540034	-0.057796	0.0291199	-0.756858	0.477247	-0.222223	-0.57813
Q922B2	Dars	ENSMUSG00000026356	1turquoise	0.350135	0.168097	-0.240022	-0.192631	0.173205	0.25362	0.217162	-0.325012	0.257663	-0.277797	0.169931	0.166728	0.179842	-0.410161	-0.18919	-0.292789
P53395	Dbt	ENSMUSG00000000340	1turquoise	0.0749154	0.113135	-0.200649	-0.218354	0.124054	0.131384	0.0872112	-0.0757796	0.336861	-0.158509	0.267732	0.19352	0.228779	-0.540234	-0.211445	-0.220086
Q91VR5	Ddx1	ENSMUSG00000037149	1turquoise	0.228742	0.717548	-0.512586	-0.611334	0.55855	0.0984795	0.426833	-0.231401	0.651918	-0.0992076	-0.0779461	-0.0583109	-0.418886	-0.0122954	-0.652517	-0.859552
P54823	Ddx6	ENSMUSG00000032097	1turquoise	0.272221	0.577039	-0.588163	-0.375202	0.304087	0.312866	0.518584	-0.386817	0.696002	-0.253538	-0.0109634	0.137856	-0.131718	-0.313515	-0.516246	-0.717752
O09005	Degs1	ENSMUSG00000038633	1turquoise	0.154542	0.766654	-0.306841	-0.778908	0.714661	-0.266987	0.152956	0.169839	0.514613	0.0871297	-0.290444	-0.224193	-0.64916	0.364868	-0.731848	-0.832216
Q7TNV0	Dek	ENSMUSG00000021377	1turquoise	0.283491	0.833961	-0.540507	-0.235603	0.189283	-0.0714188	0.465871	0.0288097	0.617626	0.093383	-0.795965	-0.196409	-0.795563	0.699965	-0.613868	-0.713665
Q9CQJ6	Denr	ENSMUSG00000023106	1turquoise	0.120322	0.751518	-0.220521	-0.464909	0.438155	-0.412488	0.12084	0.346351	0.337988	0.34375	-0.671487	-0.436351	-0.898391	0.882777	-0.643201	-0.614859
Q9CQT7	Desi1	ENSMUSG00000022472	1turquoise	-0.46391	0.647887	0.195669	-0.777853	0.782	-0.630444	-0.20172	0.509954	-0.0590255	0.819672	-0.198789	-0.907344	-0.554389	0.459597	-0.898949	-0.476864
P00375	Dhfr	ENSMUSG00000021707	1turquoise	-0.207863	0.195774	0.151027	0.0272479	0.018421	-0.294244	-0.0834251	0.299297	-0.197162	0.235954	-0.69371	-0.293271	-0.328539	0.693378	-0.135417	0.029217
Q99PU8	Dhx30	ENSMUSG00000032480	1turquoise	0.328294	0.300914	-0.262956	-0.352806	0.251114	-0.0972328	0.0473069	0.146303	0.453057	-0.237715	-0.123486	0.236926	-0.292008	0.101092	-0.215114	-0.407768
O70566	Diaph2	ENSMUSG00000034480	1turquoise	-0.0340809	0.92177	-0.325429	-0.51389	0.471399	-0.287022	0.277253	0.226723	0.448834	0.356949	-0.767549	-0.487455	-0.708435	0.61851	-0.886141	-0.744856
Q9JI44	Dmap1	ENSMUSG00000009640	1turquoise	-0.351934	0.556112	-0.0880818	-0.340334	0.343856	-0.172681	0.160179	0.0922227	0.125203	0.523397	-0.254707	-0.59453	-0.28435	0.155246	-0.685131	-0.403515
Q9QYI4	Dnajb12	ENSMUSG00000020109	1turquoise	-0.262794	0.284362	0.135595	-0.0574276	0.099098	-0.259564	-0.0455567	0.259686	-0.172426	0.197001	-0.775788	-0.300933	-0.213274	0.567399	-0.264387	-0.0540404
Q80TN4	Dnajc16	ENSMUSG00000040697	1turquoise	0.442421	0.101732	-0.505609	0.0437341	-0.120278	0.521964	0.426785	-0.491337	0.551524	-0.62376	0.121001	0.585294	0.286294	-0.582959	0.0104325	-0.286989
Q91WT4	Dnajc17	ENSMUSG00000034278	1turquoise	0.369216	0.885071	-0.658678	-0.27751	0.208901	0.0249721	0.555158	-0.060882	0.763903	-0.0571895	-0.783309	-0.0595078	-0.75677	0.581843	-0.63618	-0.820194
Q8JZM4	Dner	ENSMUSG00000036766	1turquoise	0.0180506	0.53855	-0.276684	-0.616367	0.577152	-0.0534213	0.207975	-0.0827873	0.411863	0.224435	0.266308	-0.302438	-0.345476	-0.11353	-0.625468	-0.64783
Q61103	Dpf2	ENSMUSG00000024826	1turquoise	0.246433	0.889403	-0.661758	-0.17883	0.128102	0.138664	0.641242	-0.182918	0.71181	0.000449683	-0.798995	-0.135693	-0.568318	0.405824	-0.698312	-0.767936
O35098	Dpysl4	ENSMUSG00000025478	1turquoise	0.576855	0.512334	-0.720475	-0.135352	0.0806223	0.331939	0.611045	-0.424796	0.779494	-0.247768	0.00980233	0.19301	-0.526152	0.0860419	-0.259624	-0.674184
Q6PDL0	Dync1li2	ENSMUSG00000035770	1turquoise	-0.41334	0.473862	0.189693	-0.509252	0.520726	-0.402417	-0.133844	0.321993	-0.129048	0.648503	-0.192735	-0.737092	-0.167667	0.146291	-0.751669	-0.269923
Q7TPV2	Dzip3	ENSMUSG00000064061	1turquoise	-0.13944	0.807573	-0.122543	-0.858024	0.815356	-0.464534	0.0214417	0.342705	0.322484	0.511783	-0.214625	-0.620977	-0.698175	0.422019	-0.917725	-0.767708
O08810	Eftud2	ENSMUSG00000020929	1turquoise	0.498247	0.841999	-0.898638	-0.0984031	0.0412603	0.436712	0.863106	-0.505133	0.931765	-0.361917	-0.651372	0.200523	-0.501552	0.204569	-0.523664	-0.874052
Q9QXY6	Ehd3	ENSMUSG00000024065	1turquoise	0.0391796	0.389865	-0.248239	0.0615048	-0.0487041	0.123592	0.323794	-0.11905	0.20142	-0.235245	-0.858559	0.0844947	-0.127246	0.342502	-0.212752	-0.269425
Q99L45	Eif2s2	ENSMUSG00000074656	1turquoise	0.47427	0.395453	-0.604867	-0.134027	0.0291984	0.34607	0.461906	-0.30904	0.722913	-0.520657	-0.185773	0.467334	-0.065884	-0.236733	-0.228734	-0.531191
P23116	Eif3a	ENSMUSG00000024991	1turquoise	-0.197023	0.837809	-0.220782	-0.707262	0.664905	-0.27814	0.182632	0.181074	0.376819	0.407958	-0.370148	-0.539846	-0.49837	0.255003	-0.939894	-0.753109
Q8R1B4	Eif3c	ENSMUSG00000030738	1turquoise	0.22382	0.607835	-0.249644	-0.648519	0.587255	-0.328385	0.0610467	0.259204	0.450701	0.077868	-0.248888	-0.152751	-0.763271	0.538521	-0.50249	-0.6928
P60229	Eif3e	ENSMUSG00000022336	1turquoise	0.0352739	0.516842	-0.304284	-0.466382	0.42344	0.0345437	0.251726	-0.0873018	0.423373	-0.193885	-0.301335	0.0532049	-0.207516	0.021054	-0.45509	-0.605673
Q8BGD9	Eif4b	ENSMUSG00000058655	1turquoise	0.302501	0.925818	-0.671739	-0.310065	0.244519	0.0630292	0.593853	-0.108234	0.77367	-0.0662357	-0.804036	-0.073918	-0.692795	0.503201	-0.696796	-0.861616
Q9WUK2	Eif4h	ENSMUSG00000040731	1turquoise	0.529323	0.341319	-0.42532	-0.174216	0.132391	-0.00143586	0.260534	-0.0479201	0.516252	-0.216464	-0.160572	0.192673	-0.703775	0.506328	-0.045731	-0.490127
P59325	Eif5	ENSMUSG00000021282	1turquoise	0.221929	0.929265	-0.57624	-0.554994	0.519961	0.0471028	0.533839	-0.182166	0.680528	-0.0470677	-0.562046	-0.165622	-0.617883	0.341354	-0.779419	-0.955587
Q05D44	Eif5b	ENSMUSG00000026083	1turquoise	0.105527	0.845272	-0.397531	-0.408538	0.350476	-0.230297	0.304998	0.198713	0.525157	0.236925	-0.727727	-0.32897	-0.746987	0.650606	-0.742051	-0.695854
P70372	Elavl1	ENSMUSG00000040028	1turquoise	-0.0862585	0.911146	-0.182108	-0.69653	0.682092	-0.447808	0.133913	0.326455	0.315387	0.473374	-0.650761	-0.632041	-0.838243	0.753323	-0.907067	-0.770014
Q61701	Elavl4	ENSMUSG00000028546	1turquoise	-0.00979217	0.533581	-0.215596	-0.675602	0.647894	-0.130314	0.145832	-0.0230567	0.355365	0.260518	0.262142	-0.348085	-0.420062	-0.0138249	-0.614632	-0.654874
P17182	Eno1	ENSMUSG00000059040	1turquoise	0.353136	0.91798	-0.711302	-0.371361	0.322661	0.192208	0.664744	-0.29056	0.790139	-0.186101	-0.662812	-0.0116676	-0.569475	0.313366	-0.70254	-0.921318
Q8CHI8	Ep400	ENSMUSG00000029505	1turquoise	0.231741	0.95741	-0.654939	-0.334853	0.286802	0.0754483	0.619285	-0.156274	0.73345	0.0376548	-0.740787	-0.19511	-0.672236	0.451197	-0.771544	-0.879223
P29319	Epha3	ENSMUSG00000052504	1turquoise	-0.485014	0.505536	-0.0651035	-0.193444	0.230074	-0.135204	0.195312	0.0747979	0.0470412	0.334101	-0.612607	-0.44596	-0.312244	0.431197	-0.510275	-0.303941
Q03137	Epha4	ENSMUSG00000026235	1turquoise	0.014884	0.549764	-0.2027	-0.134617	0.175502	-0.11526	0.265725	0.0334418	0.171008	0.0789092	-0.826176	-0.239166	-0.576613	0.746999	-0.354866	-0.420441
Q60902	Eps15l1	ENSMUSG00000006276	1turquoise	-0.367625	0.678796	0.0519845	-0.785588	0.743869	-0.467281	-0.0995775	0.400539	0.129037	0.543481	-0.245979	-0.642464	-0.340937	0.180853	-0.919057	-0.557792
P49135	Ercc3	ENSMUSG00000024382	1turquoise	0.107945	0.839184	-0.337938	-0.719274	0.659881	-0.232052	0.221819	0.147084	0.522187	0.0802433	-0.499157	-0.242726	-0.613982	0.397812	-0.792682	-0.845345
Q8R313	Exoc6	ENSMUSG00000053799	1turquoise	0.213939	0.953776	-0.590258	-0.494975	0.450966	0.0360363	0.545213	-0.139843	0.694401	-0.0404091	-0.695102	-0.160627	-0.621123	0.395665	-0.793719	-0.931192
Q9D753	Exosc8	ENSMUSG00000027752	1turquoise	0.481136	0.437792	-0.365536	-0.229675	0.200588	-0.132941	0.212406	0.0722461	0.452904	-0.0930752	-0.34497	0.0444183	-0.831777	0.725394	-0.150826	-0.511836
P26040	Ezr	ENSMUSG00000052397	1turquoise	0.0905025	0.606762	-0.34629	-0.0982857	0.0957272	0.00929495	0.372612	-0.0307383	0.350703	-0.116996	-0.944146	-0.0393581	-0.442184	0.57709	-0.389662	-0.485306
Q3TGF2	Fam107b	ENSMUSG00000026655	1turquoise	0.461854	0.788981	-0.682643	-0.330915	0.298908	0.12543	0.60149	-0.266139	0.75144	-0.0480687	-0.341266	-0.0821063	-0.811331	0.463649	-0.528752	-0.862197
Q91WE2	Fam192a	ENSMUSG00000031774	1turquoise	0.124477	0.877138	-0.501888	-0.566789	0.528051	-0.0495536	0.447934	-0.0943277	0.617094	0.247025	-0.265549	-0.381579	-0.675201	0.297784	-0.826535	-0.873481
Q80VD1	Fam98b	ENSMUSG00000027349	1turquoise	0.0578947	0.59044	-0.348595	-0.542983	0.495631	0.0643165	0.300244	-0.157693	0.467185	-0.0371605	-0.0716644	-0.102354	-0.17511	-0.145915	-0.63202	-0.653344
Q8C0C7	Farsa	ENSMUSG00000003808	1turquoise	0.0976115	0.576384	-0.390123	-0.537532	0.47584	0.101893	0.322707	-0.190073	0.523306	-0.0253294	0.0559759	-0.087002	-0.150158	-0.260126	-0.632275	-0.670292
P62862	Fau	ENSMUSG00000038274	1turquoise	0.181317	0.965977	-0.590865	-0.508243	0.476058	0.0356815	0.56616	-0.176796	0.679456	0.110438	-0.531094	-0.29826	-0.666322	0.361496	-0.844753	-0.941643
Q91W61	Fbxl15	ENSMUSG00000025226	1turquoise	-0.104145	0.682777	-0.426328	-0.133989	0.133845	0.0421968	0.481404	-0.107096	0.43289	0.141678	-0.676309	-0.249103	-0.559904	0.505364	-0.513455	-0.564732
Q7TMC8	Fcsk	ENSMUSG00000033703	1turquoise	0.0482967	0.790514	-0.41554	-0.710437	0.673069	-0.06162	0.3508	-0.0975482	0.561271	0.154113	-0.0877019	-0.306078	-0.561177	0.145993	-0.779993	-0.874741
Q61578	Fdxr	ENSMUSG00000018861	1turquoise	0.470975	0.679986	-0.672041	-0.335844	0.277662	0.160953	0.550848	-0.272507	0.774831	-0.0834121	-0.102067	0.00364958	-0.675847	0.233734	-0.47101	-0.804242
P26883	Fkbp1a	ENSMUSG00000032966	1turquoise	0.500116	0.740808	-0.77684	-0.192058	0.140984	0.256848	0.690373	-0.356074	0.839846	-0.156315	-0.336389	0.0588114	-0.706618	0.331993	-0.450948	-0.8223
Q62446	Fkbp3	ENSMUSG00000020949	1turquoise	0.271272	0.946441	-0.640364	-0.507634	0.464858	0.0802575	0.585631	-0.204097	0.745602	-0.0830418	-0.600819	-0.118419	-0.662948	0.377878	-0.757453	-0.973119
Q80X90	Flnb	ENSMUSG00000025278	1turquoise	-0.130757	0.521702	-0.13708	-0.150039	0.186148	-0.104778	0.226066	0.0452611	0.110439	0.0918651	-0.821525	-0.253596	-0.388213	0.574054	-0.401386	-0.370917
Q9DBE9	Ftsj3	ENSMUSG00000020706	1turquoise	0.596194	0.726097	-0.768442	-0.17926	0.151371	0.263202	0.692121	-0.381989	0.805037	-0.315339	-0.498355	0.163736	-0.766697	0.500995	-0.348018	-0.83164
P56959	Fus	ENSMUSG00000030795	1turquoise	0.115207	0.935039	-0.466911	-0.437382	0.382754	-0.178797	0.3945	0.123741	0.588419	0.237946	-0.762667	-0.357968	-0.763403	0.617714	-0.820761	-0.798184
P70213	Fv1	ENSMUSG00000070583	1turquoise	0.566133	0.457976	-0.531709	-0.148534	0.08904	0.0475379	0.361345	-0.0696616	0.631582	-0.292509	-0.377711	0.250455	-0.708784	0.535001	-0.126641	-0.569061
P97855	G3bp1	ENSMUSG00000018583	1turquoise	0.276995	0.954671	-0.672417	-0.360647	0.307336	0.109558	0.62632	-0.184677	0.759676	-0.084922	-0.778558	-0.0955525	-0.616917	0.409569	-0.753386	-0.901359
Q8BFQ8	Gatd1	ENSMUSG00000051007	1turquoise	0.680008	0.398127	-0.526007	0.0194525	-0.0691778	0.101605	0.381565	-0.111129	0.576472	-0.287121	-0.429055	0.251846	-0.627444	0.50435	-0.0607278	-0.471002
O88986	Gcat	ENSMUSG00000006378	1turquoise	-0.0116412	0.580593	-0.238059	-0.660602	0.643491	-0.118663	0.190104	-0.0477174	0.360356	0.265534	0.171127	-0.374192	-0.461088	0.0514023	-0.636766	-0.687781
P97494	Gclc	ENSMUSG00000032350	1turquoise	0.197477	0.855278	-0.50943	-0.349011	0.31195	-0.102922	0.444921	0.0275896	0.600556	0.134442	-0.711126	-0.253249	-0.828228	0.679852	-0.650918	-0.781737
P50396	Gdi1	ENSMUSG00000015291	1turquoise	0.0421831	0.349595	-0.317653	-0.276385	0.264793	0.22677	0.346142	-0.353333	0.341349	0.112075	0.341396	-0.181792	-0.0296389	-0.391878	-0.428543	-0.442168
Q8BX17	Gemin5	ENSMUSG00000037275	1turquoise	-0.221421	0.631883	-0.228969	-0.44891	0.421671	-0.0562653	0.258964	-0.0342442	0.306528	0.400529	-0.102969	-0.488617	-0.201267	-0.0869102	-0.785405	-0.544323
Q6Y7W8	Gigyf2	ENSMUSG00000048000	1turquoise	-0.116942	0.803192	-0.357714	-0.436867	0.397815	-0.101348	0.355136	0.0233683	0.452096	0.379424	-0.406068	-0.477188	-0.470494	0.223188	-0.841113	-0.682912
Q8BZM1	Glmn	ENSMUSG00000029276	1turquoise	-0.0737631	0.814297	-0.401342	-0.447154	0.410414	-0.0430995	0.403947	-0.0531436	0.4888	0.34043	-0.349335	-0.452633	-0.449322	0.160037	-0.848695	-0.718129
Q9CQM9	Glrx3	ENSMUSG00000031068	1turquoise	0.000739459	0.773444	-0.224192	-0.365172	0.345981	-0.342215	0.185997	0.291073	0.303946	0.389294	-0.779534	-0.490213	-0.758053	0.788713	-0.702628	-0.564962
Q922H4	Gmppa	ENSMUSG00000033021	1turquoise	0.177462	0.324517	-0.241676	-0.387169	0.391284	0.0243945	0.206993	-0.191147	0.291613	0.165895	0.386084	-0.226726	-0.385559	-0.017937	-0.316424	-0.483258
Q99L27	Gmpr2	ENSMUSG00000002326	1turquoise	-0.367705	0.322248	0.060899	-0.435289	0.44285	-0.130879	0.00578348	0.0233262	-0.0157785	0.496269	0.255965	-0.552601	0.0190589	-0.264982	-0.592215	-0.271116
Q3THK7	Gmps	ENSMUSG00000027823	1turquoise	0.447685	0.691752	-0.680178	-0.436194	0.357659	0.212178	0.544625	-0.304674	0.819253	-0.23653	-0.103951	0.126802	-0.492677	0.0254993	-0.520559	-0.85516
Q99LH1	Gnl2	ENSMUSG00000028869	1turquoise	0.201002	0.931677	-0.454649	-0.570687	0.507338	-0.250027	0.326804	0.177164	0.618494	0.20598	-0.646792	-0.325834	-0.86772	0.665673	-0.805333	-0.86224
P55937	Golga3	ENSMUSG00000029502	1turquoise	0.539599	0.709649	-0.793543	-0.134551	0.0804204	0.28676	0.702447	-0.369601	0.851506	-0.22173	-0.377722	0.129963	-0.687263	0.335306	-0.389702	-0.798009
Q9QYE6	Golga5	ENSMUSG00000021192	1turquoise	0.0715839	0.766467	-0.356813	-0.236055	0.189541	-0.203097	0.299744	0.208701	0.443824	0.186683	-0.907617	-0.271411	-0.673543	0.708352	-0.624161	-0.572209
Q8K2C8	Gpat4	ENSMUSG00000031545	1turquoise	-0.371093	0.683244	0.0588185	-0.715471	0.68358	-0.497771	-0.091818	0.42191	0.097177	0.691318	-0.223106	-0.764587	-0.424116	0.267247	-0.932344	-0.512754
Q8VCE2	Gpn1	ENSMUSG00000064037	1turquoise	0.433087	0.690602	-0.555608	-0.494476	0.422361	0.130673	0.43278	-0.212016	0.693994	-0.253915	-0.252817	0.100261	-0.370991	0.0182033	-0.573456	-0.811679
Q8C5Q4	Grsf1	ENSMUSG00000044221	1turquoise	0.286224	0.956403	-0.670251	-0.357112	0.300835	0.0917152	0.616137	-0.161726	0.761652	-0.0688343	-0.784448	-0.103833	-0.637999	0.433467	-0.754564	-0.895915
Q810D6	Grwd1	ENSMUSG00000053801	1turquoise	0.389528	0.713056	-0.478559	-0.370532	0.365775	-0.0842105	0.399261	-0.0602699	0.542116	0.0362111	-0.452633	-0.172101	-0.92977	0.744278	-0.444388	-0.758157
Q3U3C9	Gse1	ENSMUSG00000031822	1turquoise	0.0823923	0.891126	-0.38558	-0.695928	0.66306	-0.229108	0.306778	0.074565	0.530874	0.338498	-0.298234	-0.477405	-0.808771	0.475598	-0.851866	-0.888334
Q8R050	Gspt1	ENSMUSG00000062203	1turquoise	0.349928	0.882531	-0.749747	-0.148052	0.109331	0.234475	0.732844	-0.303586	0.781493	-0.166135	-0.823542	0.00161217	-0.631921	0.461214	-0.591236	-0.830436
Q99PM3	Gtf2a1	ENSMUSG00000020962	1turquoise	0.239327	0.796089	-0.558827	-0.274361	0.255979	0.027491	0.532823	-0.149145	0.602581	0.18207	-0.451968	-0.292703	-0.768278	0.514062	-0.614114	-0.75352
P62915	Gtf2b	ENSMUSG00000028271	1turquoise	-0.26981	0.82192	-0.141355	-0.568384	0.544216	-0.325231	0.150242	0.253787	0.249251	0.490849	-0.596775	-0.624108	-0.470009	0.394481	-0.93296	-0.618729
O08582	Gtpbp1	ENSMUSG00000042535	1turquoise	-0.0368072	0.766449	-0.182024	-0.822083	0.763134	-0.378344	0.0534546	0.288054	0.39525	0.279222	-0.283172	-0.399309	-0.612551	0.356264	-0.819285	-0.774933
Q64520	Guk1	ENSMUSG00000020444	1turquoise	-0.275415	0.685197	-0.171259	-0.513661	0.479485	-0.201594	0.176695	0.125905	0.278732	0.507508	-0.206467	-0.581881	-0.326239	0.0809027	-0.84636	-0.559007
P10922	H1-0	ENSMUSG00000096210	1turquoise	0.207568	0.797358	-0.355805	-0.706993	0.644306	-0.237408	0.206922	0.153179	0.547085	0.0175738	-0.457489	-0.168083	-0.684604	0.466232	-0.707597	-0.834634
Q9DB32	Haghl	ENSMUSG00000061046	1turquoise	0.393983	0.525531	-0.617089	0.00720004	-0.0191304	0.236215	0.587507	-0.31727	0.614075	-0.175263	-0.410592	0.0961007	-0.64829	0.457112	-0.19165	-0.585372
Q61191	Hcfc1	ENSMUSG00000031386	1turquoise	0.278663	0.961463	-0.630879	-0.413398	0.351015	-0.0155771	0.543604	-0.0526866	0.749798	0.0200129	-0.747179	-0.166342	-0.760593	0.54331	-0.762793	-0.902525
O09106	Hdac1	ENSMUSG00000028800	1turquoise	0.200385	0.943603	-0.613006	-0.320817	0.272616	0.0466697	0.581886	-0.114164	0.688614	0.0629384	-0.779326	-0.21738	-0.634084	0.456758	-0.782302	-0.830982
Q8C2B3	Hdac7	ENSMUSG00000022475	1turquoise	0.453354	0.763245	-0.600845	-0.363828	0.346284	0.039397	0.519257	-0.186142	0.668601	-0.0652272	-0.431056	-0.0833686	-0.87593	0.610814	-0.474277	-0.843852
Q4U2R1	Herc2	ENSMUSG00000030451	1turquoise	-0.279726	0.550478	-0.207047	-0.265964	0.266612	0.0467271	0.310663	-0.130232	0.214265	0.338132	-0.223346	-0.443477	-0.0695673	-0.106533	-0.675963	-0.425535
Q6PAV2	Herc4	ENSMUSG00000020064	1turquoise	-0.0590482	0.509634	-0.195084	-0.128477	0.166843	0.00387248	0.294402	-0.0729032	0.153405	-0.0434845	-0.807261	-0.146351	-0.300076	0.470247	-0.368462	-0.392497
O08528	Hk2	ENSMUSG00000000628	1turquoise	0.00646863	0.893161	-0.304837	-0.518133	0.465338	-0.330691	0.224608	0.292804	0.44797	0.312265	-0.801604	-0.430177	-0.731848	0.671759	-0.839769	-0.723101
P30681	Hmgb2	ENSMUSG00000054717	1turquoise	0.151958	0.933179	-0.52231	-0.380556	0.324503	-0.0984418	0.458788	0.0501296	0.629813	0.152224	-0.80179	-0.281529	-0.712511	0.574561	-0.79463	-0.797301
Q9JL35	Hmgn5	ENSMUSG00000031245	1turquoise	0.104934	0.835281	-0.301813	-0.469215	0.43214	-0.355251	0.209703	0.292452	0.424631	0.338616	-0.7188	-0.439166	-0.879855	0.821305	-0.729193	-0.687454
Q9CX86	Hnrnpa0	ENSMUSG00000007836	1turquoise	0.509036	0.783059	-0.823401	0.0180263	-0.0556769	0.357873	0.801316	-0.417125	0.82066	-0.286996	-0.763132	0.143276	-0.596899	0.423434	-0.431461	-0.7549
O88569	Hnrnpa2b1	ENSMUSG00000004980	1turquoise	0.369275	0.88363	-0.806838	-0.134202	0.0857767	0.312343	0.790331	-0.38341	0.839625	-0.166213	-0.70534	0.0136734	-0.559988	0.305475	-0.618919	-0.847593
Q99020	Hnrnpab	ENSMUSG00000020358	1turquoise	0.357773	0.613061	-0.364071	-0.105794	0.059342	-0.174502	0.259156	0.189938	0.432834	0.0563285	-0.81637	-0.113092	-0.709416	0.763399	-0.396357	-0.471127
Q9Z130	Hnrnpdl	ENSMUSG00000029328	1turquoise	-0.110837	0.862329	-0.121878	-0.714102	0.719848	-0.473596	0.0919558	0.321414	0.237369	0.524234	-0.55382	-0.688139	-0.859984	0.77468	-0.868805	-0.739402
Q9Z2X1	Hnrnpf	ENSMUSG00000042079	1turquoise	0.355861	0.790695	-0.668448	-0.060679	0.0273939	0.177839	0.647237	-0.215977	0.687658	-0.189558	-0.920454	0.0423424	-0.630088	0.574203	-0.474849	-0.710447
O35737	Hnrnph1	ENSMUSG00000007850	1turquoise	0.13004	0.322372	-0.209141	-0.0510223	0.00894914	-0.0371441	0.151899	0.079049	0.256676	-0.0507053	-0.463371	0.0178971	-0.216779	0.270491	-0.251282	-0.210578
Q00PI9	Hnrnpul2	ENSMUSG00000071659	1turquoise	-0.0948909	0.936818	-0.249224	-0.646507	0.618565	-0.362627	0.209213	0.263108	0.381557	0.428912	-0.684694	-0.583929	-0.741833	0.632934	-0.940778	-0.782131
Q8CFE2	Hpf1	ENSMUSG00000038005	1turquoise	0.347442	0.854701	-0.714736	-0.27072	0.216668	0.248564	0.674275	-0.308391	0.784022	-0.301028	-0.757758	0.110619	-0.468702	0.274108	-0.609606	-0.854794
Q8R3H7	Hs2st1	ENSMUSG00000040151	1turquoise	0.418281	0.758699	-0.638752	-0.525279	0.450097	0.110991	0.495338	-0.212264	0.793914	-0.184646	-0.203046	0.0553451	-0.587742	0.161384	-0.590081	-0.90029
E9PY46	Ift140	ENSMUSG00000024169	1turquoise	0.518603	0.812003	-0.503196	-0.505842	0.434549	-0.140786	0.333177	0.0642725	0.657187	0.0171718	-0.474064	-0.137339	-0.76705	0.505365	-0.655569	-0.828468
Q9CPN8	Igf2bp3	ENSMUSG00000029814	1turquoise	0.0285391	0.843474	-0.177659	-0.831253	0.78303	-0.485132	0.0365616	0.383854	0.385433	0.330239	-0.469421	-0.465744	-0.829037	0.658739	-0.838431	-0.80665
Q8R366	Igsf8	ENSMUSG00000038034	1turquoise	0.316888	0.93193	-0.608223	-0.593493	0.551279	0.0112946	0.523171	-0.160658	0.732132	-0.0160539	-0.443184	-0.173772	-0.751711	0.411867	-0.76302	-0.987896
Q9Z1M8	Ik	ENSMUSG00000024474	1turquoise	0.296792	0.94685	-0.562871	-0.614334	0.56276	-0.0740126	0.457904	-0.051063	0.70644	0.023451	-0.529151	-0.202422	-0.780214	0.488357	-0.791489	-0.967358
O55222	Ilk	ENSMUSG00000030890	1turquoise	-0.392172	0.702633	0.0610531	-0.62153	0.642269	-0.439186	-0.010149	0.330635	0.0183574	0.512964	-0.590819	-0.679579	-0.482628	0.527738	-0.813949	-0.524986
Q8CAQ8	Immt	ENSMUSG00000052337	1turquoise	0.252416	0.709161	-0.622699	-0.0598013	0.0431417	0.315156	0.664647	-0.364847	0.60935	-0.33253	-0.859613	0.134284	-0.320119	0.285665	-0.449738	-0.65565
Q8CIM8	Ints4	ENSMUSG00000025133	1turquoise	0.254825	0.920758	-0.563873	-0.394928	0.354494	-0.0838138	0.492431	-0.0120672	0.659693	0.153444	-0.671731	-0.284822	-0.86224	0.657397	-0.725334	-0.851346
Q7TQK1	Ints7	ENSMUSG00000037461	1turquoise	0.0845509	0.836649	-0.434184	-0.689393	0.661484	-0.0202047	0.396709	-0.142128	0.557244	0.0700601	-0.26035	-0.269643	-0.510885	0.162282	-0.803094	-0.901413
Q8K114	Ints9	ENSMUSG00000021975	1turquoise	-0.166907	0.422561	-0.310497	-0.157398	0.1625	0.311972	0.436717	-0.399962	0.281807	0.0104966	-0.10688	-0.14621	0.171226	-0.384729	-0.492921	-0.398379
Q8K3X4	Irf2bpl	ENSMUSG00000034168	1turquoise	-0.0164628	0.956254	-0.336581	-0.620299	0.58739	-0.300604	0.285671	0.190787	0.467053	0.406473	-0.621662	-0.552337	-0.791193	0.615352	-0.929	-0.82805
P35569	Irs1	ENSMUSG00000055980	1turquoise	0.182193	0.729879	-0.455693	-0.665939	0.605838	-0.022204	0.344367	-0.105267	0.621791	0.0479029	-0.0306286	-0.171811	-0.516617	0.0687308	-0.698411	-0.851
Q8C863	Itch	ENSMUSG00000027598	1turquoise	0.17707	0.725511	-0.375593	-0.539194	0.485488	-0.0203104	0.308083	-0.0467025	0.502943	-0.0912242	-0.471241	-0.0871156	-0.306076	0.111951	-0.691969	-0.733742
Q8BNW9	Kbtbd11	ENSMUSG00000055675	1turquoise	0.189078	0.620738	-0.575122	-0.33682	0.26943	0.221515	0.512649	-0.300902	0.677231	0.00698556	0.0240517	-0.0713552	-0.299064	-0.175162	-0.58045	-0.700348
Q8K0E1	Kctd15	ENSMUSG00000030499	1turquoise	-0.424226	0.421169	0.138307	-0.626054	0.622455	-0.349709	-0.121468	0.237945	-0.0336925	0.652899	0.214586	-0.702268	-0.17995	-0.0617798	-0.723679	-0.345554
Q6ZQ88	Kdm1a	ENSMUSG00000036940	1turquoise	-0.0650794	0.943493	-0.27471	-0.678958	0.644597	-0.336186	0.222809	0.237636	0.419836	0.353127	-0.680632	-0.519368	-0.718319	0.589919	-0.936001	-0.819335
Q8BW72	Kdm4a	ENSMUSG00000033326	1turquoise	0.0843061	0.805223	-0.215042	-0.582663	0.542358	-0.456681	0.0922349	0.396289	0.373475	0.313087	-0.704704	-0.41921	-0.904721	0.866465	-0.706544	-0.695259
Q6P9L6	Kif15	ENSMUSG00000036768	1turquoise	-0.0121593	0.884146	-0.176859	-0.744344	0.729872	-0.480125	0.0981204	0.343024	0.324302	0.455319	-0.555931	-0.608428	-0.918583	0.802336	-0.860117	-0.786843
Q9QXL2	Kif21a	ENSMUSG00000022629	1turquoise	0.312908	0.92498	-0.72561	-0.322593	0.26243	0.139878	0.66189	-0.222816	0.816593	-0.0155736	-0.590876	-0.117795	-0.683219	0.370104	-0.717817	-0.903101
Q8K339	Kin	ENSMUSG00000037262	1turquoise	-0.349614	0.652094	0.0555645	-0.550065	0.576256	-0.367266	0.0116334	0.265929	-0.00181484	0.415459	-0.618501	-0.596938	-0.376925	0.46757	-0.755887	-0.467409
Q8BR86	Kirrel3	ENSMUSG00000032036	1turquoise	0.365626	0.395437	-0.224976	-0.38727	0.382599	-0.0220699	0.174831	-0.133227	0.268401	0.194604	0.246708	-0.285095	-0.326722	-0.0188433	-0.438549	-0.475193
Q4G5Y1	Klhdc2	ENSMUSG00000020978	1turquoise	-0.0632842	0.892226	-0.310053	-0.752824	0.716462	-0.219522	0.263587	0.081203	0.460801	0.334752	-0.326227	-0.499808	-0.577231	0.273928	-0.949441	-0.856776
Q9CQ22	Lamtor1	ENSMUSG00000030842	1turquoise	0.0783921	0.740721	-0.150677	-0.630254	0.578041	-0.484702	0.00327809	0.447563	0.335079	0.242738	-0.666835	-0.345941	-0.798552	0.777662	-0.674689	-0.651751
Q05CL8	Larp7	ENSMUSG00000027968	1turquoise	0.539686	0.810153	-0.788383	-0.149899	0.077366	0.228696	0.682407	-0.256985	0.868473	-0.322316	-0.754422	0.194457	-0.650991	0.449136	-0.476372	-0.817707
A2BE28	Las1l	ENSMUSG00000057421	1turquoise	-0.405921	0.643382	0.165547	-0.794766	0.795749	-0.624325	-0.191042	0.493665	-0.0196898	0.806937	-0.125724	-0.886113	-0.611021	0.468025	-0.873617	-0.508453
Q3U9G9	Lbr	ENSMUSG00000004880	1turquoise	-0.0535715	0.942142	-0.316447	-0.575716	0.543258	-0.283791	0.282846	0.191948	0.435234	0.389315	-0.693307	-0.539574	-0.707182	0.581216	-0.930117	-0.78118
P06151	Ldha	ENSMUSG00000063229	1turquoise	0.37173	0.751146	-0.449013	-0.539048	0.462948	-0.201815	0.26015	0.149382	0.63232	-0.0203767	-0.477542	-0.0743915	-0.811327	0.592501	-0.571493	-0.786741
P97386	Lig3	ENSMUSG00000020697	1turquoise	-0.338358	0.608806	0.143814	-0.661507	0.660087	-0.515518	-0.142531	0.414511	-0.0347257	0.710119	-0.223712	-0.804449	-0.406781	0.330011	-0.858301	-0.421964
Q80Y17	Llgl1	ENSMUSG00000020536	1turquoise	-0.127496	0.885475	-0.273406	-0.517924	0.501979	-0.266259	0.274558	0.1727	0.366074	0.385297	-0.71378	-0.537783	-0.666828	0.585424	-0.862437	-0.725137
Q9D945	Llph	ENSMUSG00000020224	1turquoise	-0.132854	0.575712	-0.149375	-0.29269	0.335806	-0.0846045	0.245262	-0.0206622	0.133384	0.0648832	-0.726542	-0.271724	-0.370815	0.487717	-0.481383	-0.474509
Q3UGP9	Lrrc58	ENSMUSG00000034158	1turquoise	-0.0336141	0.739836	-0.168748	-0.879976	0.840393	-0.334929	0.061431	0.200459	0.364707	0.22819	-0.170039	-0.384568	-0.57635	0.298662	-0.800525	-0.790818
Q9D0R8	Lsm12	ENSMUSG00000020922	1turquoise	0.52474	0.586823	-0.486759	-0.371424	0.329738	-0.0643793	0.324018	-0.0261347	0.603068	-0.166629	-0.342506	0.0705999	-0.840436	0.625463	-0.297645	-0.707975
Q8CGC4	Lsm14b	ENSMUSG00000039108	1turquoise	0.147263	0.945977	-0.423683	-0.63845	0.583392	-0.222145	0.322518	0.137156	0.584071	0.127695	-0.692451	-0.29635	-0.748918	0.574103	-0.844671	-0.888916
Q5SUF2	Luc7l3	ENSMUSG00000020863	1turquoise	0.337473	0.907021	-0.634001	-0.552017	0.509006	0.0819575	0.55874	-0.221356	0.749133	-0.121604	-0.480351	-0.080435	-0.668958	0.340782	-0.716326	-0.983728
Q3UYG8	Macrod2	ENSMUSG00000068205	1turquoise	-0.20102	0.812814	-0.113734	-0.536556	0.544238	-0.368697	0.138602	0.269279	0.186894	0.425814	-0.764314	-0.598073	-0.629392	0.672928	-0.824467	-0.616055
Q9DCX1	Mad2l1bp	ENSMUSG00000034509	1turquoise	0.189036	0.896734	-0.424794	-0.515351	0.44584	-0.262163	0.294093	0.221979	0.588007	0.180906	-0.728521	-0.289233	-0.81243	0.670909	-0.772425	-0.798061
Q80U28	Madd	ENSMUSG00000040687	1turquoise	0.204227	0.444235	-0.583372	-0.111878	0.0556448	0.410672	0.570474	-0.466252	0.625027	-0.134721	0.0913946	0.0843124	-0.0429028	-0.400313	-0.392336	-0.539807
A2AJ15	Man1b1	ENSMUSG00000036646	1turquoise	0.378821	0.576562	-0.627887	-0.348579	0.267332	0.319851	0.529254	-0.3784	0.744954	-0.328999	-0.0641016	0.217925	-0.171352	-0.264101	-0.472302	-0.730333
Q9CQV6	Map1lc3b	ENSMUSG00000031812	1turquoise	-0.396283	0.535189	-0.0511896	-0.410224	0.387573	-0.167354	0.101926	0.120648	0.125942	0.484462	-0.187094	-0.549756	-0.0836319	-0.0757442	-0.752462	-0.382024
P31938	Map2k1	ENSMUSG00000004936	1turquoise	0.221355	0.934842	-0.555146	-0.473068	0.435456	-0.0847397	0.487718	-0.0348802	0.660064	0.181019	-0.570694	-0.32248	-0.850838	0.58937	-0.768537	-0.89434
P49138	Mapkapk2	ENSMUSG00000016528	1turquoise	0.145046	0.441322	-0.236145	-0.0454219	0.0726667	0.0687852	0.304091	-0.117341	0.189585	-0.184829	-0.795879	0.00124502	-0.240613	0.412291	-0.262251	-0.35619
Q68FL6	Mars	ENSMUSG00000040354	1turquoise	-0.154701	0.8271	-0.114912	-0.829977	0.792538	-0.41704	0.043015	0.313757	0.295502	0.368699	-0.438928	-0.530089	-0.565809	0.40958	-0.927805	-0.747752
Q3THS6	Mat2a	ENSMUSG00000053907	1turquoise	0.340615	0.847101	-0.69743	-0.35861	0.31085	0.202293	0.648261	-0.323117	0.77175	-0.0328	-0.347192	-0.11354	-0.566612	0.186646	-0.692349	-0.871547
Q99MR8	Mccc1	ENSMUSG00000027709	1turquoise	0.350209	0.595903	-0.58071	-0.42193	0.345316	0.23925	0.471591	-0.30583	0.710754	-0.312937	-0.107645	0.188666	-0.242677	-0.151632	-0.490624	-0.741924
P25206	Mcm3	ENSMUSG00000041859	1turquoise	0.171738	0.830522	-0.44019	-0.29934	0.234076	-0.177909	0.348031	0.173413	0.554228	0.191237	-0.806249	-0.270393	-0.708701	0.634204	-0.699614	-0.664416
P49718	Mcm5	ENSMUSG00000005410	1turquoise	0.000829219	0.835641	-0.335428	-0.383771	0.331633	-0.254688	0.270431	0.245454	0.454917	0.221547	-0.88263	-0.32704	-0.676391	0.671804	-0.737098	-0.653673
Q9D967	Mdp1	ENSMUSG00000002329	1turquoise	0.140169	0.84341	-0.432531	-0.338002	0.270047	-0.183109	0.338896	0.183356	0.557899	0.147807	-0.848608	-0.240351	-0.685436	0.625059	-0.71189	-0.685438
Q8K0P3	Meak7	ENSMUSG00000034105	1turquoise	0.480882	0.666966	-0.773929	-0.241296	0.165663	0.418162	0.690119	-0.477732	0.858736	-0.449149	-0.296609	0.30789	-0.273922	-0.106103	-0.452931	-0.794837
Q924H2	Med15	ENSMUSG00000012114	1turquoise	-0.475914	0.569791	0.0195033	-0.564804	0.596362	-0.351628	0.0384086	0.207028	0.0465999	0.587946	-0.180787	-0.685406	-0.550359	0.435532	-0.666437	-0.479585
Q6PGF3	Med16	ENSMUSG00000013833	1turquoise	-0.43025	0.669412	0.135313	-0.599414	0.626936	-0.526159	-0.0841159	0.421497	-0.0616618	0.630554	-0.581386	-0.772454	-0.539182	0.622804	-0.80013	-0.455133
Q9D7W5	Med8	ENSMUSG00000006392	1turquoise	0.404436	0.870274	-0.582763	-0.452076	0.406971	-0.0813515	0.462376	-0.0258107	0.70088	0.00345563	-0.590181	-0.143472	-0.92047	0.690273	-0.619777	-0.885111
Q9ERE7	Mesd	ENSMUSG00000038503	1turquoise	-0.0810859	0.861295	-0.181307	-0.602128	0.59981	-0.424148	0.150924	0.301155	0.286241	0.485823	-0.649046	-0.630347	-0.864092	0.803531	-0.826137	-0.7154
Q07646	Mest	ENSMUSG00000051855	1turquoise	0.560595	0.679619	-0.698513	-0.231482	0.211518	0.20473	0.61974	-0.345954	0.739188	-0.210461	-0.329927	0.0754971	-0.789421	0.481964	-0.344884	-0.802751
Q8BI84	Mia3	ENSMUSG00000056050	1turquoise	0.4613	0.625723	-0.808065	-0.156167	0.0737542	0.492258	0.735676	-0.536908	0.883386	-0.431354	-0.213133	0.321869	-0.195825	-0.238013	-0.423405	-0.761074
Q9CV28	MINDY3	ENSMUSG00000026767	1turquoise	-0.0240365	0.837015	-0.27656	-0.643252	0.630759	-0.289722	0.237109	0.130672	0.389752	0.487011	-0.284273	-0.612516	-0.782984	0.511766	-0.8471	-0.775926
Q9Z2L6	Minpp1	ENSMUSG00000024896	1turquoise	-0.293444	0.463081	-0.153817	-0.279946	0.280207	0.0567259	0.254229	-0.141555	0.164025	0.334091	-0.0622847	-0.42643	0.0319045	-0.239315	-0.633605	-0.36621
A2AM29	Mllt3	ENSMUSG00000028496	1turquoise	0.313998	0.867621	-0.625956	-0.273305	0.198803	0.0245926	0.527564	-0.0365779	0.737427	-0.092082	-0.841247	-0.027253	-0.661793	0.52483	-0.639822	-0.788254
Q99J39	Mlycd	ENSMUSG00000074064	1turquoise	-0.0445265	0.581282	-0.384194	-0.384825	0.346853	0.13701	0.392953	-0.236184	0.456061	0.187231	0.052834	-0.27364	-0.147279	-0.250733	-0.667523	-0.591061
Q9D071	Mms19	ENSMUSG00000025159	1turquoise	0.00939974	0.530019	-0.165304	-0.0803539	0.0951328	-0.169565	0.198625	0.150118	0.154632	0.110937	-0.910638	-0.232768	-0.500095	0.728184	-0.380095	-0.327756
P16332	Mmut	ENSMUSG00000023921	1turquoise	0.166266	0.753761	-0.325696	-0.71507	0.644958	-0.219688	0.177518	0.148086	0.525263	0.0134914	-0.37762	-0.153591	-0.567513	0.325924	-0.710412	-0.798548
Q04841	Mpg	ENSMUSG00000020287	1turquoise	0.113224	0.476532	-0.461516	-0.328579	0.274296	0.248649	0.427747	-0.334375	0.544539	0.00382764	0.211869	-0.065522	-0.0948665	-0.377113	-0.511566	-0.577108
O35972	Mrpl23	ENSMUSG00000037772	1turquoise	0.402064	0.710554	-0.611966	-0.399891	0.299303	0.101654	0.450699	-0.115059	0.778059	-0.272614	-0.428489	0.172074	-0.459356	0.158536	-0.537537	-0.784164
Q99N92	Mrpl27	ENSMUSG00000024414	1turquoise	-0.138322	0.387799	-0.204755	-0.416721	0.363546	0.00261489	0.164611	-0.0553935	0.323041	0.218554	0.229313	-0.236532	-0.0776627	-0.304146	-0.525816	-0.437417
Q9D0Q7	Mrpl45	ENSMUSG00000018882	1turquoise	-0.288795	0.144393	-0.0235991	-0.257576	0.25326	0.0991413	0.0917497	-0.172799	0.0465279	0.250707	0.418181	-0.277376	0.257374	-0.552226	-0.377614	-0.169109
Q8K2Y7	Mrpl47	ENSMUSG00000037531	1turquoise	-0.123993	0.576286	-0.000532883	-0.391879	0.394448	-0.370562	-0.00352252	0.336377	0.0651923	0.228047	-0.794966	-0.370469	-0.467599	0.659686	-0.560039	-0.388232
Q8R035	Mrpl58	ENSMUSG00000018858	1turquoise	-0.443917	0.444024	0.142835	-0.344455	0.414991	-0.305637	-0.00112175	0.172141	-0.172989	0.561205	-0.363148	-0.692879	-0.337145	0.423897	-0.555523	-0.266789
Q80ZS3	Mrps26	ENSMUSG00000037740	1turquoise	0.574945	0.796653	-0.794541	-0.244286	0.162968	0.211595	0.654806	-0.259275	0.90477	-0.303941	-0.556869	0.190758	-0.687717	0.382776	-0.482673	-0.864307
Q61733	Mrps31	ENSMUSG00000031533	1turquoise	0.0389067	0.289449	-0.430662	-0.00826496	-0.00655921	0.517235	0.526352	-0.573598	0.392682	-0.2612	0.0159468	0.146994	0.334054	-0.601767	-0.300476	-0.343564
Q9JIK9	Mrps34	ENSMUSG00000038880	1turquoise	-0.0123454	0.101745	-0.000973972	0.189086	-0.109849	-0.0337258	0.114021	-0.0273555	-0.124793	0.0633124	-0.488481	-0.14355	-0.316919	0.58935	0.0638464	0.0173593
Q9D0I8	Mrto4	ENSMUSG00000028741	1turquoise	-0.456859	0.521216	-0.122759	-0.294598	0.319152	-0.077368	0.238273	-0.0265727	0.127194	0.457028	-0.221929	-0.542145	-0.276941	0.159309	-0.610587	-0.38841
Q9CQ65	Mtap	ENSMUSG00000062937	1turquoise	-0.309432	0.549289	-0.147379	-0.268344	0.289032	0.0309536	0.280417	-0.110076	0.133445	0.184278	-0.491559	-0.354124	-0.0286908	0.0225831	-0.627303	-0.404827
Q9CWE0	Mtfr1l	ENSMUSG00000046671	1turquoise	0.503423	0.792408	-0.655904	-0.442729	0.400594	0.0696506	0.535201	-0.205832	0.763622	-0.145	-0.364881	-0.00333652	-0.831332	0.491544	-0.517638	-0.9124
Q922D8	Mthfd1	ENSMUSG00000021048	1turquoise	-0.163459	0.808516	-0.151948	-0.652639	0.653783	-0.289882	0.163597	0.169729	0.250013	0.263065	-0.648692	-0.47135	-0.532461	0.493535	-0.820625	-0.70842
Q91YJ5	Mtif2	ENSMUSG00000020459	1turquoise	-0.184091	0.652158	-0.085809	-0.339918	0.376883	-0.286689	0.15201	0.189493	0.0963214	0.32429	-0.783583	-0.488327	-0.595214	0.731864	-0.58453	-0.474727
Q9Z2C9	Mtmr7	ENSMUSG00000039431	1turquoise	0.403817	0.277738	-0.448625	-0.162832	0.0464524	0.146624	0.251966	-0.0790655	0.608266	-0.339918	-0.0335439	0.369462	-0.164561	-0.133637	-0.156487	-0.408231
Q9CZU3	Mtrex	ENSMUSG00000016018	1turquoise	-0.323338	0.727015	-0.129909	-0.452539	0.457379	-0.191786	0.208057	0.104852	0.178045	0.388711	-0.592428	-0.549371	-0.317432	0.287301	-0.815719	-0.545252
Q3THE2	Myl12b	ENSMUSG00000034868	1turquoise	0.420461	0.889144	-0.735101	-0.269511	0.195532	0.133957	0.633838	-0.172368	0.838778	-0.189672	-0.765408	0.0537773	-0.679604	0.464072	-0.616854	-0.867048
P28656	Nap1l1	ENSMUSG00000058799	1turquoise	-0.104561	0.860051	-0.14164	-0.678448	0.683964	-0.448701	0.116384	0.300328	0.249119	0.518556	-0.562354	-0.678379	-0.85218	0.769895	-0.860508	-0.727396
Q8CH77	Nav1	ENSMUSG00000009418	1turquoise	-0.227625	0.636545	-0.133827	-0.565547	0.532077	-0.177552	0.127265	0.125021	0.256228	0.175707	-0.425574	-0.317634	-0.210734	0.0964133	-0.7261	-0.573016
Q9R207	Nbn	ENSMUSG00000028224	1turquoise	0.274116	0.806066	-0.598793	-0.150572	0.128753	0.0649836	0.580201	-0.145538	0.624907	0.0684891	-0.712167	-0.187182	-0.755347	0.61521	-0.556817	-0.720043
Q99M51	Nck1	ENSMUSG00000032475	1turquoise	-0.0564772	0.679761	-0.300785	-0.577445	0.528481	-0.0887468	0.253888	-0.0132852	0.43078	0.3149	-0.0209931	-0.404234	-0.340941	-0.0292659	-0.794536	-0.660151
P09405	Ncl	ENSMUSG00000026234	1turquoise	0.171596	0.925441	-0.561778	-0.32007	0.266447	-0.0290342	0.514674	-0.0186283	0.650474	0.116303	-0.807969	-0.248712	-0.666604	0.523908	-0.775084	-0.788411
Q8VCM8	Ncln	ENSMUSG00000020238	1turquoise	0.0967653	0.525863	-0.232738	-0.607129	0.595512	-0.160546	0.157461	-0.00562197	0.349919	0.242098	0.163402	-0.331139	-0.599886	0.222262	-0.512243	-0.654867
Q9WU42	Ncor2	ENSMUSG00000029478	1turquoise	-0.315245	0.742083	0.0437285	-0.878277	0.83893	-0.565037	-0.123202	0.468381	0.158749	0.627532	-0.215652	-0.72366	-0.558303	0.360319	-0.953972	-0.640128
Q9QYG0	Ndrg2	ENSMUSG00000004558	1turquoise	0.512423	0.735063	-0.645877	-0.357982	0.335293	0.104621	0.551951	-0.252108	0.716943	-0.168572	-0.373734	0.0166685	-0.840616	0.544529	-0.424141	-0.85645
Q9DCS9	Ndufb10	ENSMUSG00000040048	1turquoise	0.0723973	0.823362	-0.260509	-0.470759	0.440624	-0.388882	0.177145	0.324861	0.37844	0.364078	-0.746146	-0.46725	-0.887936	0.860948	-0.720434	-0.666441
Q9CXZ1	Ndufs4	ENSMUSG00000021764	1turquoise	-0.10335	0.666417	-0.132153	-0.527752	0.52051	-0.21791	0.133503	0.146117	0.220655	0.0784689	-0.680496	-0.271871	-0.370601	0.402704	-0.649612	-0.584723
P33215	Nedd1	ENSMUSG00000019988	1turquoise	0.385854	0.883881	-0.631616	-0.364261	0.292313	-0.0188028	0.506034	-0.0287013	0.758383	-0.0519448	-0.706552	-0.0685599	-0.776838	0.573136	-0.654578	-0.844596
P46935	Nedd4	ENSMUSG00000032216	1turquoise	-0.128323	0.862761	-0.172985	-0.612138	0.587245	-0.371789	0.142068	0.298467	0.297452	0.350209	-0.76481	-0.514822	-0.623374	0.611584	-0.877346	-0.69021
Q8CCP0	Nemf	ENSMUSG00000020982	1turquoise	-0.26321	0.70118	-0.119899	-0.706688	0.668175	-0.299526	0.0837593	0.19542	0.273836	0.5201	-0.0757257	-0.607323	-0.399829	0.0952883	-0.888465	-0.635422
P97798	Neo1	ENSMUSG00000032340	1turquoise	0.229681	0.58103	-0.367361	-0.486946	0.464485	-0.12004	0.266385	-0.027854	0.476085	0.208917	0.0392352	-0.274	-0.763648	0.396041	-0.473897	-0.682106
Q04690	Nf1	ENSMUSG00000020716	1turquoise	0.356261	0.690315	-0.37471	-0.570598	0.53742	-0.227991	0.22723	0.0996529	0.517509	0.0884858	-0.285116	-0.199137	-0.903003	0.647077	-0.508077	-0.779364
Q80TM9	Nisch	ENSMUSG00000021910	1turquoise	0.268695	0.956916	-0.581848	-0.548956	0.503025	-0.0695582	0.494455	-0.0616982	0.706559	0.139918	-0.495988	-0.293183	-0.836224	0.518894	-0.803879	-0.950221
Q8VEJ4	Nle1	ENSMUSG00000020692	1turquoise	0.364994	0.889585	-0.703097	-0.263643	0.195968	0.145488	0.62827	-0.181817	0.793311	-0.19057	-0.814644	0.0364706	-0.592382	0.416553	-0.646348	-0.840188
Q8BYM5	Nlgn3	ENSMUSG00000031302	1turquoise	-0.0326943	0.393661	-0.353998	-0.229223	0.213437	0.29232	0.412561	-0.395676	0.367008	0.0598278	0.192169	-0.147092	0.0747822	-0.453285	-0.476121	-0.44604
Q9EPA7	Nmnat1	ENSMUSG00000028992	1turquoise	-0.401878	0.691745	0.100149	-0.811629	0.778731	-0.560516	-0.149188	0.476836	0.0801483	0.693145	-0.204368	-0.775012	-0.459512	0.298759	-0.949521	-0.544729
Q8K2T1	Nmral1	ENSMUSG00000063445	1turquoise	0.0258592	0.795814	-0.27164	-0.432782	0.379188	-0.296829	0.191289	0.29296	0.403894	0.175702	-0.876694	-0.292517	-0.62582	0.651921	-0.715638	-0.628359
E9Q5C9	Nolc1	ENSMUSG00000015176	1turquoise	0.306226	0.840522	-0.610868	-0.170639	0.133504	0.0416575	0.569947	-0.104193	0.656737	0.0756405	-0.747899	-0.187957	-0.749466	0.603022	-0.607277	-0.737119
Q6GQT9	Nomo1	ENSMUSG00000030835	1turquoise	0.1457	0.712135	-0.268575	-0.770307	0.697874	-0.295736	0.0964815	0.218	0.489042	0.0939074	-0.241533	-0.206228	-0.620889	0.34099	-0.694656	-0.778736
Q60632	Nr2f1	ENSMUSG00000069171	1turquoise	0.212048	0.978813	-0.594201	-0.538264	0.50491	0.0192552	0.557209	-0.163142	0.690883	0.0790468	-0.554899	-0.276302	-0.698284	0.40219	-0.843277	-0.963693
Q8BVE8	Nsd2	ENSMUSG00000057406	1turquoise	0.0208568	0.923842	-0.319621	-0.562417	0.520185	-0.331309	0.247276	0.25716	0.455152	0.365808	-0.720456	-0.495093	-0.794371	0.688579	-0.87595	-0.766894
Q9JKX6	Nudt5	ENSMUSG00000025817	1turquoise	0.254734	0.890585	-0.576372	-0.320472	0.24965	-0.0469703	0.481411	0.027602	0.69416	0.00854134	-0.836253	-0.125025	-0.700214	0.568554	-0.694855	-0.788495
Q63850	Nup62	ENSMUSG00000109511	1turquoise	0.455167	0.545407	-0.436365	-0.195173	0.174372	-0.0741392	0.322253	0.01103	0.499472	-0.147801	-0.580224	0.053863	-0.836406	0.79108	-0.217903	-0.577279
Q6NVF0	Ocrl	ENSMUSG00000001173	1turquoise	0.11489	0.912458	-0.3798	-0.747176	0.715577	-0.188519	0.309115	0.0411209	0.527117	0.133095	-0.475351	-0.338758	-0.68426	0.433908	-0.854425	-0.924785
P29341	Pabpc1	ENSMUSG00000022283	1turquoise	0.239666	0.874346	-0.73936	-0.206271	0.158163	0.287591	0.738889	-0.358082	0.784931	-0.13344	-0.664464	-0.0268369	-0.459989	0.199906	-0.670286	-0.839644
Q8CCS6	Pabpn1	ENSMUSG00000022194	1turquoise	-0.0691128	0.764685	-0.40484	-0.460525	0.44182	0.103145	0.451041	-0.215504	0.463361	0.0592338	-0.415535	-0.253364	-0.226247	0.000782133	-0.776066	-0.722837
Q9DCE5	Pak1ip1	ENSMUSG00000038683	1turquoise	0.206879	0.634322	-0.404132	-0.0756002	0.0308248	-0.0652658	0.344938	0.0987589	0.461466	-0.0772431	-0.960039	-0.01139	-0.566415	0.667057	-0.401503	-0.487043
Q640Q5	Pan3	ENSMUSG00000029647	1turquoise	0.149761	0.547405	-0.342612	-0.507906	0.425852	-0.000235612	0.220847	-0.0150568	0.5118	-0.18923	-0.252922	0.082469	-0.195414	-0.0495998	-0.524767	-0.623483
Q80YV4	Pank4	ENSMUSG00000029056	1turquoise	0.313249	0.455082	-0.535522	-0.303466	0.234473	0.220422	0.429191	-0.295016	0.645634	-0.0922433	0.210706	0.0617668	-0.305855	-0.18885	-0.377498	-0.617836
Q60967	Papss1	ENSMUSG00000028032	1turquoise	0.403611	0.29149	-0.475483	-0.123794	0.00663716	0.188752	0.293465	-0.117845	0.623818	-0.3333	-0.0487154	0.362402	-0.121661	-0.186657	-0.177107	-0.408775
P11103	Parp1	ENSMUSG00000026496	1turquoise	0.175897	0.959055	-0.606145	-0.395004	0.349811	0.0487112	0.577285	-0.129835	0.692978	0.0084887	-0.780136	-0.188507	-0.621431	0.4332	-0.792592	-0.883651
Q3TC46	Patl1	ENSMUSG00000046139	1turquoise	0.0540007	0.92698	-0.298264	-0.816797	0.784433	-0.339999	0.20615	0.188964	0.468751	0.313434	-0.429927	-0.489076	-0.814277	0.561656	-0.905747	-0.910898
Q6NZQ4	Paxip1	ENSMUSG00000002221	1turquoise	0.0719888	0.886424	-0.471125	-0.500846	0.458086	-0.0906681	0.425638	-0.0157089	0.5838	0.269437	-0.447935	-0.39358	-0.666217	0.372282	-0.825825	-0.831149
Q91ZA3	Pcca	ENSMUSG00000041650	1turquoise	0.367808	0.873946	-0.620783	-0.572078	0.520092	0.0466391	0.514255	-0.180386	0.753842	-0.102991	-0.387859	-0.0743681	-0.701514	0.349459	-0.694112	-0.959683
P12815	Pdcd6	ENSMUSG00000021576	1turquoise	0.303403	0.516929	-0.516983	-0.388185	0.286014	0.156898	0.367086	-0.174223	0.681826	-0.191496	0.00844346	0.14707	-0.222758	-0.205836	-0.46408	-0.646954
Q9WU78	Pdcd6ip	ENSMUSG00000032504	1turquoise	-0.105026	0.892823	-0.183696	-0.619005	0.596517	-0.426649	0.139606	0.34113	0.311724	0.437088	-0.752259	-0.585038	-0.76854	0.738203	-0.886097	-0.715106
Q01065	Pde1b	ENSMUSG00000022489	1turquoise	-0.238569	0.410828	0.0975728	-0.279456	0.316583	-0.348141	-0.0495984	0.304447	-0.0804324	0.204963	-0.748597	-0.337417	-0.429664	0.693959	-0.355092	-0.257143
Q6A026	Pds5a	ENSMUSG00000029202	1turquoise	0.142573	0.382227	-0.147731	-0.421711	0.414619	0.0554746	0.155839	-0.167455	0.191591	0.00158772	0.0311426	-0.15693	0.0457319	-0.269877	-0.489468	-0.436851
Q4VA53	Pds5b	ENSMUSG00000034021	1turquoise	0.267392	0.865425	-0.623496	-0.203079	0.149766	0.0639372	0.572875	-0.0913733	0.694329	-0.0690828	-0.898819	-0.0658413	-0.651672	0.554485	-0.622575	-0.763636
Q5SUR0	Pfas	ENSMUSG00000020899	1turquoise	0.354537	0.893629	-0.620574	-0.40357	0.328643	-0.0278406	0.49325	-0.0161025	0.759969	-0.0778138	-0.729077	-0.0512862	-0.756145	0.552281	-0.666878	-0.868893
P12382	Pfkl	ENSMUSG00000020277	1turquoise	0.119158	0.924195	-0.395583	-0.600649	0.557563	-0.225784	0.320667	0.121756	0.53316	0.265237	-0.584127	-0.415207	-0.748376	0.531498	-0.857763	-0.857301
Q9DBJ1	Pgam1	ENSMUSG00000011752	1turquoise	-0.12038	0.91436	-0.32266	-0.603334	0.570774	-0.20399	0.311467	0.098033	0.439467	0.38704	-0.527462	-0.539493	-0.56636	0.356796	-0.956058	-0.788296
P09411	Pgk1	ENSMUSG00000062070	1turquoise	0.294883	0.972143	-0.671813	-0.461364	0.414114	0.0621115	0.609379	-0.183493	0.773621	0.0233547	-0.576753	-0.193796	-0.746773	0.432467	-0.784035	-0.967673
Q8CHP8	Pgp	ENSMUSG00000043445	1turquoise	0.347834	0.589896	-0.451667	-0.379215	0.366946	-0.0321317	0.364931	-0.1225	0.524311	0.109132	-0.064116	-0.192798	-0.803583	0.470708	-0.404403	-0.691673
Q8CCJ9	Phf20l1	ENSMUSG00000072501	1turquoise	0.478475	0.552297	-0.598804	-0.116827	0.120475	0.190643	0.559781	-0.333482	0.596074	-0.115781	-0.252932	0.00938195	-0.746415	0.492907	-0.23796	-0.649187
P83870	Phf5a	ENSMUSG00000061360	1turquoise	0.41191	0.760873	-0.547064	-0.454294	0.442649	-0.0122842	0.464398	-0.158412	0.624636	0.00150169	-0.32406	-0.155806	-0.885341	0.591425	-0.515957	-0.852517
Q80TJ7	Phf8	ENSMUSG00000041229	1turquoise	-0.256367	0.785369	-0.227485	-0.421648	0.40961	-0.159727	0.28212	0.0855484	0.288026	0.385598	-0.617814	-0.527306	-0.386035	0.308204	-0.843714	-0.599474
Q8C5D8	Pias2	ENSMUSG00000025423	1turquoise	-0.0630447	0.887306	-0.174526	-0.667425	0.641513	-0.457996	0.107251	0.36678	0.318036	0.423856	-0.709308	-0.571591	-0.806708	0.761537	-0.87785	-0.73113
Q9Z1T6	Pikfyve	ENSMUSG00000025949	1turquoise	-0.33651	0.794941	0.0189188	-0.691999	0.689553	-0.508625	-0.0155078	0.411861	0.101119	0.572972	-0.617672	-0.723531	-0.591801	0.594254	-0.913532	-0.599729
Q9CWW6	Pin4	ENSMUSG00000079480	1turquoise	0.0032385	0.485305	-0.439781	-0.264767	0.242236	0.349419	0.495735	-0.445019	0.464648	-0.123337	-0.0229757	-0.0144607	0.0720502	-0.413517	-0.499926	-0.558246
Q3TWL2	Pip4p1	ENSMUSG00000035953	1turquoise	-0.418308	0.633308	0.100885	-0.71527	0.702261	-0.519473	-0.116757	0.414737	0.0394733	0.761399	-0.110396	-0.824532	-0.485709	0.308941	-0.876789	-0.489342
Q80U04	Pja2	ENSMUSG00000024083	1turquoise	-0.117089	0.690697	-0.17426	-0.750522	0.73466	-0.263809	0.129941	0.0935503	0.310714	0.454932	0.0619107	-0.569515	-0.557758	0.195157	-0.804896	-0.7088
P27612	Plaa	ENSMUSG00000028577	1turquoise	0.380547	0.292115	-0.523018	-0.108513	0.0285072	0.414255	0.439036	-0.404379	0.598157	-0.499836	-0.0194896	0.430384	0.133044	-0.435882	-0.199278	-0.430964
Q9Z1B3	Plcb1	ENSMUSG00000051177	1turquoise	-0.356049	0.297048	0.13688	-0.661914	0.670853	-0.273356	-0.130506	0.128455	-0.0326726	0.473444	0.416788	-0.536424	-0.156788	-0.143539	-0.544669	-0.356996
Q8R3B1	Plcd1	ENSMUSG00000010660	1turquoise	0.413601	0.616171	-0.651985	-0.180315	0.132021	0.191544	0.56627	-0.283364	0.716239	-0.0242619	-0.136106	-0.02557	-0.634712	0.242246	-0.402974	-0.694601
Q91WB4	Plekhf2	ENSMUSG00000049969	1turquoise	0.356181	0.784487	-0.625494	-0.139468	0.069606	0.0944143	0.542993	-0.0830501	0.705233	-0.185247	-0.895996	0.070054	-0.564598	0.495503	-0.531344	-0.69007
Q99JY8	Plpp3	ENSMUSG00000028517	1turquoise	0.343648	0.944543	-0.724587	-0.359188	0.305254	0.128466	0.661137	-0.231082	0.812801	-0.00827244	-0.574923	-0.140764	-0.715987	0.396108	-0.737438	-0.929147
Q99K51	Pls3	ENSMUSG00000016382	1turquoise	0.0261689	0.931961	-0.315638	-0.601255	0.552346	-0.345201	0.230043	0.275455	0.466808	0.34677	-0.717267	-0.478515	-0.784786	0.669528	-0.891226	-0.785726
P70207	Plxna2	ENSMUSG00000026640	1turquoise	0.566863	0.670046	-0.634526	-0.210236	0.168347	0.0884134	0.511431	-0.157619	0.709777	-0.284816	-0.60291	0.163262	-0.802928	0.643229	-0.306094	-0.742612
P70208	Plxna3	ENSMUSG00000031398	1turquoise	0.226013	0.263307	-0.205545	0.190665	-0.163653	-0.00300951	0.229385	-0.00126935	0.138282	-0.113048	-0.744355	0.0363773	-0.440083	0.691081	-0.00129072	-0.140913
B2RXS4	Plxnb2	ENSMUSG00000036606	1turquoise	0.244408	0.963735	-0.56956	-0.475848	0.413022	-0.0957762	0.47155	0.0267768	0.704436	0.0767604	-0.73897	-0.221187	-0.785177	0.581059	-0.792917	-0.89659
P33609	Pola1	ENSMUSG00000006678	1turquoise	-0.477902	0.650743	0.169558	-0.698672	0.69618	-0.577064	-0.160989	0.484217	-0.0450395	0.785873	-0.289799	-0.871042	-0.463791	0.403274	-0.906044	-0.442078
Q8BG81	Poldip3	ENSMUSG00000041815	1turquoise	0.185059	0.949549	-0.628645	-0.429682	0.387257	0.0752487	0.60014	-0.19084	0.715166	0.0982832	-0.547561	-0.260496	-0.641864	0.333047	-0.816577	-0.911846
Q80UW8	Polr2e	ENSMUSG00000004667	1turquoise	0.00274037	0.916169	-0.31767	-0.54032	0.507416	-0.330358	0.258412	0.246213	0.441284	0.388018	-0.720006	-0.51548	-0.834643	0.73073	-0.84881	-0.766229
Q921X6	Polr3f	ENSMUSG00000027427	1turquoise	-0.0484608	0.438986	-0.247144	0.119546	-0.0770044	0.135652	0.391123	-0.180047	0.144531	0.00834393	-0.781908	-0.15613	-0.181127	0.36154	-0.308051	-0.254831
P24369	Ppib	ENSMUSG00000032383	1turquoise	0.141744	0.665455	-0.619794	-0.235282	0.174494	0.311075	0.60799	-0.374089	0.686168	-0.0481273	-0.179177	-0.0444588	-0.198617	-0.204682	-0.608726	-0.692818
P30412	Ppic	ENSMUSG00000024538	1turquoise	0.00743338	0.769015	-0.25559	-0.364253	0.366515	-0.295355	0.241971	0.203634	0.312811	0.357634	-0.737243	-0.478791	-0.831698	0.833722	-0.643402	-0.61543
Q9QZH3	Ppie	ENSMUSG00000028651	1turquoise	0.177941	0.852901	-0.471873	-0.303403	0.244544	-0.151902	0.388949	0.130696	0.577624	0.180245	-0.803783	-0.270811	-0.743681	0.654869	-0.70231	-0.697945
A2AR02	Ppig	ENSMUSG00000042133	1turquoise	-0.0814376	0.895528	-0.205689	-0.62044	0.59536	-0.397066	0.16048	0.307003	0.332647	0.430305	-0.7051	-0.578862	-0.742225	0.683389	-0.900151	-0.722459
Q9D0W5	Ppil1	ENSMUSG00000024007	1turquoise	-0.248928	0.859033	-0.142233	-0.719109	0.682918	-0.384839	0.109447	0.294845	0.296164	0.510999	-0.474018	-0.643008	-0.545868	0.381096	-0.986116	-0.711775
Q8CGA0	Ppm1f	ENSMUSG00000026181	1turquoise	-0.279033	0.326788	-0.189843	-0.308084	0.301826	0.207012	0.274623	-0.288929	0.217772	0.0265602	0.102611	-0.133394	0.200032	-0.462238	-0.451495	-0.371566
Q9DBR7	Ppp1r12a	ENSMUSG00000019907	1turquoise	0.14687	0.876228	-0.390423	-0.459322	0.418327	-0.272382	0.302607	0.197191	0.508829	0.307647	-0.677839	-0.414215	-0.874806	0.750004	-0.756754	-0.748373
P63328	Ppp3ca	ENSMUSG00000028161	1turquoise	0.378289	0.569758	-0.604775	-0.253239	0.153316	0.235634	0.479264	-0.238238	0.735499	-0.236507	-0.186768	0.180631	-0.229349	-0.152623	-0.459639	-0.659496
Q8R3Q2	Ppp6r2	ENSMUSG00000036561	1turquoise	0.0307464	0.782101	-0.375285	-0.231361	0.221029	-0.0538102	0.405098	0.00664361	0.401835	0.0737404	-0.944097	-0.244108	-0.511153	0.570386	-0.640694	-0.607544
Q91VJ5	Pqbp1	ENSMUSG00000031157	1turquoise	-0.219149	0.656281	-0.0220547	-0.383852	0.408617	-0.412738	0.0598526	0.319995	0.0591101	0.563265	-0.63325	-0.671018	-0.668862	0.739771	-0.667466	-0.443824
O08807	Prdx4	ENSMUSG00000025289	1turquoise	0.358649	0.865547	-0.606641	-0.561916	0.491621	0.0019786	0.47187	-0.0967048	0.76673	-0.110985	-0.452578	-0.0404879	-0.702017	0.368949	-0.681415	-0.943198
P20664	Prim1	ENSMUSG00000025395	1turquoise	0.226644	0.889675	-0.626503	-0.448941	0.418471	0.170315	0.613653	-0.295642	0.699971	-0.156609	-0.595438	-0.0650342	-0.506546	0.251009	-0.713913	-0.918255
O08795	Prkcsh	ENSMUSG00000003402	1turquoise	0.0612027	0.975422	-0.379891	-0.703419	0.668829	-0.271433	0.309291	0.134871	0.525469	0.329407	-0.536092	-0.497058	-0.818704	0.579551	-0.930678	-0.908759
Q8CIG8	Prmt5	ENSMUSG00000023110	1turquoise	0.42009	0.420542	-0.596086	-0.154142	0.0435742	0.315058	0.451888	-0.27311	0.725871	-0.441808	-0.168925	0.403877	-0.0795312	-0.249155	-0.27943	-0.543049
O54990	Prom1	ENSMUSG00000029086	1turquoise	0.209031	0.723292	-0.332394	-0.688503	0.606365	-0.261884	0.14735	0.208438	0.550357	0.0417061	-0.335509	-0.140118	-0.656185	0.395742	-0.656795	-0.777134
Q99KP6	Prpf19	ENSMUSG00000024735	1turquoise	0.144553	0.930409	-0.516291	-0.567634	0.548302	0.00178823	0.502915	-0.163601	0.600312	0.12583	-0.464946	-0.3316	-0.628058	0.339488	-0.844369	-0.91465
Q9DAW6	Prpf4	ENSMUSG00000066148	1turquoise	0.302214	0.635358	-0.491267	-0.0868964	0.0868286	0.0151709	0.469125	-0.104493	0.494536	0.0632715	-0.594309	-0.156727	-0.797121	0.711521	-0.356105	-0.58473
Q9R1C7	Prpf40a	ENSMUSG00000061136	1turquoise	0.362007	0.91626	-0.768646	-0.374394	0.312614	0.224647	0.703552	-0.328453	0.863813	-0.118209	-0.476654	-0.0391192	-0.600262	0.218312	-0.715487	-0.954049
Q91YR7	Prpf6	ENSMUSG00000002455	1turquoise	0.0479787	0.520945	-0.495975	-0.0509205	0.0519457	0.32772	0.56702	-0.374431	0.474839	-0.39288	-0.701613	0.211314	-0.188764	0.187352	-0.276794	-0.525404
Q99PV0	Prpf8	ENSMUSG00000020850	1turquoise	0.520191	0.822923	-0.868031	-0.0681055	0.0155983	0.401054	0.830515	-0.464116	0.892046	-0.346227	-0.696617	0.187993	-0.529108	0.283174	-0.497908	-0.829367
Q8R574	Prpsap2	ENSMUSG00000020528	1turquoise	0.101355	0.571321	-0.517509	-0.28644	0.217153	0.219317	0.472184	-0.265261	0.615405	-0.0141473	-0.0555212	-0.0435677	-0.183012	-0.226081	-0.550387	-0.625626
E9PYL2	Prr12	ENSMUSG00000046574	1turquoise	0.343569	0.853687	-0.657374	-0.449638	0.405034	0.172604	0.598816	-0.284967	0.753279	-0.244723	-0.553213	0.0395363	-0.546899	0.265144	-0.638149	-0.929029
Q99K85	Psat1	ENSMUSG00000024640	1turquoise	0.161845	0.874527	-0.399315	-0.455464	0.412679	-0.267464	0.306428	0.195474	0.519859	0.283607	-0.690312	-0.3905	-0.880159	0.758999	-0.744036	-0.751652
Q9CZH3	Psmg3	ENSMUSG00000029551	1turquoise	-0.286795	0.326442	0.0107716	0.0108122	0.035331	-0.0991995	0.121943	0.0797828	-0.0748916	0.174635	-0.726074	-0.284652	-0.165428	0.425704	-0.283689	-0.124555
P26350	Ptma	ENSMUSG00000026238	1turquoise	-0.292057	0.78359	0.0146177	-0.689032	0.707163	-0.502788	0.00291958	0.363192	0.079607	0.619201	-0.523085	-0.777621	-0.678709	0.657105	-0.885042	-0.605668
Q9D0J8	Ptms	ENSMUSG00000030122	1turquoise	-0.502589	0.642159	0.211162	-0.707993	0.717681	-0.622193	-0.193921	0.519002	-0.0940459	0.80971	-0.324826	-0.902164	-0.51802	0.495577	-0.882833	-0.431903
Q06180	Ptpn2	ENSMUSG00000024539	1turquoise	0.19517	0.585119	-0.439144	0.0159325	-0.0326927	0.130302	0.458716	-0.124179	0.430757	-0.236113	-0.967863	0.0886668	-0.348082	0.47634	-0.342888	-0.45857
Q6PB44	Ptpn23	ENSMUSG00000036057	1turquoise	0.6226	0.0106576	-0.568617	0.254304	-0.344247	0.59098	0.462891	-0.513929	0.593772	-0.705205	0.084211	0.715157	0.292719	-0.559499	0.166242	-0.184532
P18052	Ptpra	ENSMUSG00000027303	1turquoise	0.25383	0.968548	-0.582712	-0.538094	0.491162	-0.0698376	0.500028	-0.0546403	0.706301	0.141055	-0.540758	-0.295889	-0.826857	0.524212	-0.814981	-0.949808
B0V2N1	Ptprs	ENSMUSG00000013236	1turquoise	0.400168	0.759797	-0.614732	-0.255734	0.195165	0.167606	0.544437	-0.204967	0.691801	-0.25616	-0.681922	0.0954954	-0.420484	0.264952	-0.564621	-0.734535
Q8CI94	Pygb	ENSMUSG00000033059	1turquoise	0.345945	0.610719	-0.639163	-0.336408	0.243016	0.248241	0.515905	-0.284848	0.777959	-0.244033	-0.118054	0.170655	-0.299964	-0.135867	-0.48603	-0.740235
P35283	Rab12	ENSMUSG00000023460	1turquoise	-0.294298	0.449526	0.0636993	-0.528819	0.573032	-0.278649	0.00420725	0.103516	-0.0312356	0.561736	0.0570602	-0.669614	-0.380267	0.203654	-0.597662	-0.411655
P62821	Rab1A	ENSMUSG00000020149	1turquoise	0.0665783	0.269987	-0.166629	0.192419	-0.205723	-0.0276544	0.173776	0.112024	0.14896	-0.133774	-0.8859	0.0884969	-0.235863	0.524174	-0.0765538	-0.0970607
P59279	Rab2b	ENSMUSG00000022159	1turquoise	0.413466	0.4847	-0.537541	-0.232163	0.111954	0.134152	0.350778	-0.0789713	0.703182	-0.311184	-0.267641	0.292138	-0.260102	-0.0225467	-0.350295	-0.557532
Q80UJ7	Rab3gap1	ENSMUSG00000036104	1turquoise	-0.460898	0.590042	0.244307	-0.744366	0.76382	-0.615676	-0.228003	0.487228	-0.134189	0.788297	-0.19771	-0.892356	-0.488849	0.447647	-0.848283	-0.411359
P70388	Rad50	ENSMUSG00000020380	1turquoise	0.29301	0.801127	-0.63637	-0.461945	0.403606	0.13685	0.555533	-0.259507	0.749429	0.0181517	-0.162804	-0.138482	-0.560122	0.111069	-0.695342	-0.869209
Q8C570	Rae1	ENSMUSG00000027509	1turquoise	-0.323008	0.674284	-0.0320457	-0.717143	0.68361	-0.396319	-0.00555114	0.301861	0.190835	0.591329	-0.117501	-0.666771	-0.436703	0.188133	-0.873957	-0.585745
Q9CQY2	Ramac	ENSMUSG00000038646	1turquoise	0.324637	0.558203	-0.513618	-0.284694	0.247413	0.0729279	0.425589	-0.186359	0.591111	0.10155	0.0186242	-0.142267	-0.641578	0.240884	-0.413937	-0.647206
P34022	Ranbp1	ENSMUSG00000005732	1turquoise	0.26538	0.957122	-0.678223	-0.352855	0.301964	0.0846461	0.629017	-0.169828	0.765349	0.000213927	-0.715036	-0.157856	-0.702773	0.458918	-0.750515	-0.906837
Q60790	Rasa3	ENSMUSG00000031453	1turquoise	0.416633	0.510315	-0.508847	-0.382729	0.272806	0.060293	0.307805	-0.0643819	0.69227	-0.179787	-0.0394505	0.159655	-0.390035	-0.00295363	-0.409552	-0.634362
P97868	Rbbp6	ENSMUSG00000030779	1turquoise	0.00456898	0.809394	-0.316924	-0.556802	0.505295	-0.30723	0.211578	0.255852	0.479661	0.206122	-0.648132	-0.309485	-0.792797	0.675389	-0.697776	-0.744314
Q64700	Rbl2	ENSMUSG00000031666	1turquoise	0.630229	0.742859	-0.78356	-0.203078	0.153771	0.241184	0.672111	-0.331858	0.851252	-0.345092	-0.527057	0.207233	-0.75666	0.480324	-0.370131	-0.84812
Q6PHZ5	Rbm15b	ENSMUSG00000074102	1turquoise	-0.151908	0.860522	-0.175675	-0.700831	0.677562	-0.330366	0.150927	0.231477	0.310705	0.313016	-0.635347	-0.498159	-0.552241	0.466223	-0.903201	-0.745436
Q8BHS3	Rbm22	ENSMUSG00000024604	1turquoise	-0.109684	0.863991	-0.271517	-0.628295	0.607863	-0.193423	0.268896	0.0888694	0.382084	0.200921	-0.64582	-0.402187	-0.492619	0.383069	-0.866727	-0.771203
B2RY56	Rbm25	ENSMUSG00000010608	1turquoise	0.481277	0.837387	-0.77531	-0.153857	0.0864093	0.226719	0.690757	-0.256763	0.847268	-0.296073	-0.809165	0.155384	-0.624257	0.445802	-0.519905	-0.819541
O89086	Rbm3	ENSMUSG00000031167	1turquoise	0.0893991	0.896343	-0.264441	-0.713596	0.67759	-0.434828	0.147854	0.320895	0.432203	0.371518	-0.564093	-0.505757	-0.943102	0.786561	-0.831716	-0.82269
Q91VM5	Rbmxl1	ENSMUSG00000037070	1turquoise	0.0303681	0.40276	-0.248582	0.174991	-0.140923	0.0880087	0.354536	-0.104239	0.156437	-0.0354175	-0.85877	-0.0861444	-0.280666	0.514645	-0.213542	-0.214894
Q8VE37	Rcc1	ENSMUSG00000028896	1turquoise	0.222564	0.803608	-0.535282	-0.156915	0.0984018	-0.0226076	0.473154	0.0281653	0.610572	0.0189308	-0.910658	-0.115354	-0.639285	0.601006	-0.595396	-0.651701
Q8BK67	Rcc2	ENSMUSG00000040945	1turquoise	0.227299	0.845341	-0.546819	-0.323514	0.272813	0.0522901	0.503662	-0.101126	0.62687	-0.0573714	-0.756898	-0.105578	-0.500481	0.375413	-0.700362	-0.752036
Q8BP92	Rcn2	ENSMUSG00000032320	1turquoise	-0.039529	0.864137	-0.171154	-0.647257	0.643508	-0.456538	0.122821	0.324724	0.287253	0.490646	-0.611151	-0.637031	-0.903041	0.828152	-0.831068	-0.732437
Q8CFE3	Rcor1	ENSMUSG00000037896	1turquoise	0.294961	0.807331	-0.467754	-0.583053	0.555989	-0.142762	0.362498	-0.0126373	0.5929	0.12256	-0.32191	-0.262707	-0.896715	0.588715	-0.632048	-0.878085
Q8C796	Rcor2	ENSMUSG00000024968	1turquoise	0.183865	0.857267	-0.59257	-0.157204	0.107878	0.0906559	0.579919	-0.115099	0.640568	0.035734	-0.854071	-0.162503	-0.526508	0.423594	-0.689347	-0.702611
Q8R323	Rfc3	ENSMUSG00000033970	1turquoise	0.0715653	0.283549	-0.21623	0.145408	-0.14498	0.128781	0.268531	-0.0822083	0.173736	-0.295453	-0.838529	0.180085	-0.0490152	0.302859	-0.105622	-0.159151
P52760	Rida	ENSMUSG00000022323	1turquoise	0.221021	0.91351	-0.579088	-0.517617	0.463778	-0.0324548	0.496258	-0.0860482	0.705675	0.17201	-0.386898	-0.297797	-0.745149	0.38038	-0.799931	-0.909847
Q9WTV7	Rlim	ENSMUSG00000056537	1turquoise	0.63949	0.392944	-0.553649	-0.144779	0.119794	0.158354	0.426148	-0.265596	0.601534	-0.251207	-0.050442	0.191079	-0.693458	0.395985	-0.0767547	-0.577802
Q9DCV4	Rmdn1	ENSMUSG00000028229	1turquoise	0.144605	0.845455	-0.445594	-0.679593	0.632988	-0.129358	0.350501	-0.0178544	0.599822	0.231161	-0.172567	-0.360412	-0.710544	0.304137	-0.805284	-0.894793
Q9ET26	Rnf114	ENSMUSG00000006418	1turquoise	0.353651	0.910678	-0.759892	-0.19182	0.137556	0.220366	0.722399	-0.277258	0.815714	-0.155549	-0.804448	-0.00174182	-0.607787	0.405726	-0.648423	-0.854362
Q3U319	Rnf40	ENSMUSG00000030816	1turquoise	0.0101113	0.856869	-0.193265	-0.668974	0.629918	-0.47358	0.0846668	0.400253	0.36142	0.347974	-0.705042	-0.477402	-0.861711	0.807294	-0.802665	-0.741076
P70335	Rock1	ENSMUSG00000024290	1turquoise	-0.259423	0.666918	-0.0789427	-0.756178	0.720047	-0.311567	0.0374363	0.198922	0.238374	0.492675	-0.00957888	-0.590614	-0.353383	0.0491633	-0.878425	-0.618976
P47708	Rph3a	ENSMUSG00000029608	1turquoise	0.399042	0.497698	-0.611381	-0.181886	0.114506	0.235538	0.505492	-0.302439	0.696316	-0.0547325	0.0932931	0.0409756	-0.433182	-0.0301233	-0.36092	-0.611636
Q6ZWV3	Rpl10	ENSMUSG00000008682	1turquoise	-0.224426	0.626499	-0.167971	-0.57621	0.53525	-0.121605	0.15944	0.0619219	0.295368	0.1895	-0.277745	-0.31874	-0.148978	-0.050834	-0.749877	-0.585784
P53026	Rpl10a	ENSMUSG00000037805	1turquoise	-0.119314	0.8547	-0.20482	-0.724523	0.686159	-0.312212	0.154746	0.218144	0.358655	0.316878	-0.518213	-0.482766	-0.527168	0.376592	-0.925189	-0.751416
P19253	Rpl13a	ENSMUSG00000074129	1turquoise	-0.00690666	0.927745	-0.290322	-0.786098	0.756552	-0.304913	0.224763	0.165268	0.44844	0.282898	-0.507082	-0.472187	-0.724007	0.50963	-0.916507	-0.891116
Q8BP67	Rpl24	ENSMUSG00000098274	1turquoise	-0.168778	0.735081	-0.197865	-0.833457	0.804496	-0.234421	0.144509	0.0863494	0.366002	0.26413	-0.0959592	-0.420551	-0.477593	0.15632	-0.823474	-0.781984
P47962	Rpl5	ENSMUSG00000058558	1turquoise	-0.144879	0.747411	-0.184107	-0.679483	0.672857	-0.285158	0.166693	0.119244	0.296096	0.533746	-0.0989955	-0.650187	-0.626595	0.322748	-0.840361	-0.704276
P47911	Rpl6	ENSMUSG00000029614	1turquoise	0.279084	0.862214	-0.634712	-0.211599	0.150962	0.111746	0.586553	-0.135618	0.706003	-0.0921573	-0.842146	-0.0489949	-0.536025	0.41303	-0.664605	-0.752934
P14148	Rpl7	ENSMUSG00000043716	1turquoise	-0.160022	0.915241	-0.189515	-0.77465	0.741837	-0.419888	0.131761	0.30213	0.353936	0.508786	-0.478083	-0.650641	-0.726106	0.532741	-0.986525	-0.799494
P12970	Rpl7a	ENSMUSG00000062647	1turquoise	-0.208625	0.36932	0.012288	-0.682506	0.665486	-0.231459	-0.0552432	0.096327	0.122238	0.400978	0.416174	-0.456789	-0.222797	-0.153353	-0.580331	-0.455215
P62918	Rpl8	ENSMUSG00000003970	1turquoise	0.217421	0.886746	-0.687815	-0.29497	0.262481	0.260103	0.706588	-0.373353	0.724637	-0.051841	-0.548242	-0.133261	-0.442809	0.150243	-0.740176	-0.856045
Q9DBG6	Rpn2	ENSMUSG00000027642	1turquoise	0.323141	0.564214	-0.645374	-0.191359	0.116425	0.387218	0.595596	-0.43047	0.719113	-0.232332	-0.0964206	0.145051	-0.0895508	-0.334729	-0.482115	-0.655886
Q80UU2	Rpp38	ENSMUSG00000049950	1turquoise	0.277736	0.787985	-0.587262	-0.179042	0.115255	0.118445	0.535763	-0.11659	0.658935	-0.174985	-0.870458	0.0351735	-0.432728	0.363007	-0.594066	-0.682978
Q8VDS4	Rprd1a	ENSMUSG00000040446	1turquoise	0.0205406	0.953095	-0.411109	-0.516693	0.481311	-0.203127	0.374173	0.10645	0.520417	0.341388	-0.66895	-0.483746	-0.747034	0.572553	-0.893234	-0.817412
P62267	Rps23	ENSMUSG00000049517	1turquoise	0.378477	0.873254	-0.626244	-0.487552	0.445067	0.00152603	0.523768	-0.139383	0.740428	0.019641	-0.406393	-0.163038	-0.859362	0.516285	-0.654187	-0.933777
P62858	Rps28	ENSMUSG00000067288	1turquoise	0.566235	0.339424	-0.525658	-0.0613302	0.0286764	0.141035	0.395863	-0.206174	0.57588	-0.249165	-0.118126	0.22422	-0.671095	0.428787	-0.0125144	-0.496077
Q8BLK9	Rps6kc1	ENSMUSG00000089872	1turquoise	0.468117	0.856747	-0.785358	-0.235069	0.166495	0.253611	0.70232	-0.301669	0.869871	-0.331748	-0.739538	0.169983	-0.57683	0.345263	-0.559019	-0.87875
P56183	Rrp1	ENSMUSG00000061032	1turquoise	0.278122	0.882649	-0.503588	-0.493164	0.419013	-0.162237	0.363891	0.121355	0.665385	0.0204451	-0.721342	-0.144209	-0.776397	0.609553	-0.70825	-0.835791
Q99K95	Rtf2	ENSMUSG00000027502	1turquoise	-0.381053	0.641251	0.00667275	-0.386687	0.39126	-0.356577	0.0543634	0.298114	0.0427506	0.621349	-0.538188	-0.70924	-0.396575	0.418385	-0.780087	-0.388041
D3YXK2	Safb	ENSMUSG00000071054	1turquoise	-0.00962783	0.913786	-0.37622	-0.518366	0.481726	-0.161192	0.356047	0.0749573	0.482501	0.282493	-0.657978	-0.439755	-0.58075	0.414575	-0.891744	-0.788236
Q8BIH0	Sap130	ENSMUSG00000024260	1turquoise	0.453082	0.825291	-0.701495	-0.474213	0.398014	0.128027	0.563452	-0.223259	0.846546	-0.185361	-0.339163	0.050922	-0.656813	0.253255	-0.61504	-0.937665
O55128	Sap18	ENSMUSG00000021963	1turquoise	0.462415	0.743459	-0.638631	-0.187009	0.109125	0.0614308	0.504444	-0.0571875	0.746725	-0.23564	-0.781718	0.139606	-0.675085	0.553869	-0.447196	-0.719494
O88574	Sap30	ENSMUSG00000031609	1turquoise	0.303275	0.882388	-0.636939	-0.226898	0.168121	0.027661	0.56464	-0.0646507	0.719525	0.016562	-0.806032	-0.128575	-0.735686	0.583338	-0.651212	-0.781464
Q9D1J3	Sarnp	ENSMUSG00000078427	1turquoise	-0.475571	0.605231	0.118535	-0.479309	0.509001	-0.413205	-0.0297402	0.324009	-0.0769963	0.607969	-0.535601	-0.736859	-0.372418	0.451361	-0.760134	-0.375527
Q9Z315	Sart1	ENSMUSG00000039148	1turquoise	0.356698	0.832502	-0.641027	-0.160608	0.107384	0.0532984	0.569209	-0.0868799	0.706261	-0.0329847	-0.813234	-0.075091	-0.737941	0.61719	-0.570431	-0.734838
Q920A5	Scpep1	ENSMUSG00000000278	1turquoise	0.423549	0.679315	-0.487621	-0.319535	0.237943	-0.120465	0.310222	0.120416	0.638548	-0.0979413	-0.615881	0.0342211	-0.739857	0.596916	-0.44621	-0.678511
Q8K2B3	Sdha	ENSMUSG00000021577	1turquoise	0.356384	0.743797	-0.610903	-0.529509	0.468741	0.139617	0.502136	-0.261949	0.743839	-0.153647	-0.145506	0.0085504	-0.518449	0.0910976	-0.611183	-0.876424
Q9R0P6	Sec11a	ENSMUSG00000025724	1turquoise	0.326031	0.684403	-0.731174	-0.278622	0.219721	0.432323	0.701747	-0.52222	0.797279	-0.324861	-0.207009	0.171597	-0.197411	-0.225458	-0.538388	-0.802976
Q3U2P1	Sec24a	ENSMUSG00000036391	1turquoise	0.273758	0.854512	-0.585263	-0.332806	0.283244	0.10816	0.546186	-0.169155	0.660995	-0.120593	-0.735362	-0.0605477	-0.468548	0.314338	-0.698113	-0.790306
Q3UQA7	Selenoh	ENSMUSG00000076437	1turquoise	0.160789	0.896178	-0.412899	-0.507506	0.441912	-0.27339	0.290246	0.228883	0.569748	0.229122	-0.71118	-0.331779	-0.82391	0.683855	-0.783945	-0.781915
D3Z2R5	Selenon	ENSMUSG00000050989	1turquoise	0.511727	0.671632	-0.627392	-0.0876615	0.0622731	0.104826	0.550332	-0.171922	0.657052	-0.195054	-0.693745	0.0798103	-0.805211	0.709461	-0.307256	-0.671934
O09126	Sema4d	ENSMUSG00000021451	1turquoise	-0.1291	0.251697	0.0142649	-0.535419	0.507869	-0.0906242	-0.0468039	0.0143484	0.0940241	0.137298	0.294639	-0.213072	0.0933248	-0.351326	-0.466652	-0.312499
Q80UG5	Septin9	ENSMUSG00000059248	1turquoise	-0.340222	0.729981	0.0747479	-0.849113	0.830477	-0.599648	-0.131796	0.479299	0.102555	0.710249	-0.211459	-0.804285	-0.652313	0.476881	-0.922719	-0.61868
Q9EQU5	Set	ENSMUSG00000054766	1turquoise	0.355069	0.924161	-0.710008	-0.282074	0.221863	0.119453	0.642756	-0.183915	0.792816	-0.0561617	-0.722996	-0.0867828	-0.677929	0.448357	-0.701763	-0.863245
Q8K4Z5	Sf3a1	ENSMUSG00000002129	1turquoise	0.33903	0.788996	-0.718706	0.0103577	-0.0373303	0.298202	0.739799	-0.348754	0.702834	-0.175034	-0.844001	0.0221996	-0.50372	0.403902	-0.508827	-0.691114
Q8BP27	Sfr1	ENSMUSG00000025066	1turquoise	-0.0892894	0.92397	-0.204142	-0.70851	0.695014	-0.413312	0.164553	0.280055	0.33382	0.480098	-0.597663	-0.644148	-0.811708	0.688777	-0.93408	-0.791756
Q99JR1	Sfxn1	ENSMUSG00000021474	1turquoise	-0.172072	0.431908	-0.149967	-0.493288	0.438449	-0.022	0.120005	-0.0198903	0.273982	0.150931	0.0812405	-0.22128	0.0571001	-0.346835	-0.622945	-0.431312
Q8VD33	Sgtb	ENSMUSG00000042743	1turquoise	0.11553	0.104559	-0.184038	0.350826	-0.350031	0.173413	0.233646	-0.0836048	0.112476	-0.34931	-0.798916	0.290046	0.0197929	0.292601	0.109198	0.0219754
Q91ZM2	Sh2b1	ENSMUSG00000030733	1turquoise	0.10133	0.45084	-0.348274	0.183923	-0.153034	0.186631	0.459213	-0.21729	0.248688	-0.102614	-0.841919	-0.0370216	-0.26269	0.438777	-0.240875	-0.285771
Q9JJU8	Sh3bgrl	ENSMUSG00000031246	1turquoise	0.203982	0.399133	-0.0955234	-0.571129	0.572518	-0.228287	0.0183447	0.0509894	0.186508	0.354876	0.337193	-0.426447	-0.515264	0.158307	-0.466628	-0.504527
Q9CZN7	Shmt2	ENSMUSG00000025403	1turquoise	-0.307204	0.284054	-0.0446418	-0.394457	0.381099	0.00132608	0.0871726	-0.0834657	0.107571	0.295885	0.295342	-0.342501	0.101306	-0.406543	-0.501499	-0.305163
Q60520	Sin3a	ENSMUSG00000042557	1turquoise	0.0738359	0.885509	-0.362552	-0.514127	0.454965	-0.247543	0.274312	0.214591	0.508874	0.154354	-0.821394	-0.293123	-0.667571	0.599042	-0.798574	-0.755653
A2AQ25	Skt	ENSMUSG00000036617	1turquoise	-0.019285	0.797108	-0.32326	-0.270067	0.251297	-0.146357	0.337686	0.107367	0.368776	0.223403	-0.891418	-0.36419	-0.54488	0.587199	-0.713959	-0.58315
P55012	Slc12a2	ENSMUSG00000024597	1turquoise	0.552665	0.844893	-0.830664	-0.266969	0.194843	0.257876	0.717521	-0.333218	0.92737	-0.285382	-0.533654	0.149978	-0.6819	0.3376	-0.537399	-0.920137
Q9CR62	Slc25a11	ENSMUSG00000014606	1turquoise	-0.587865	0.507972	0.295982	-0.668946	0.654269	-0.628937	-0.300061	0.58758	-0.1512	0.782803	-0.231349	-0.824007	-0.31163	0.295476	-0.815082	-0.299197
Q3UHK1	Slc2a13	ENSMUSG00000036298	1turquoise	0.109299	0.775116	-0.351343	-0.719756	0.678105	-0.118035	0.267316	-0.00258079	0.508048	-0.0192542	-0.354492	-0.17199	-0.505048	0.249932	-0.729345	-0.839905
Q3TKT4	Smarca4	ENSMUSG00000032187	1turquoise	-0.0277887	0.818654	-0.289349	-0.362595	0.341388	-0.282156	0.265036	0.223669	0.368355	0.382391	-0.775496	-0.486964	-0.758078	0.735122	-0.734131	-0.628769
Q04692	Smarcad1	ENSMUSG00000029920	1turquoise	-0.336284	0.754301	-0.0823827	-0.574835	0.536315	-0.386634	0.0658564	0.3385	0.217239	0.590095	-0.452275	-0.667293	-0.456006	0.335482	-0.912772	-0.556011
O54941	Smarce1	ENSMUSG00000037935	1turquoise	0.0190406	0.771268	-0.270226	-0.325442	0.321378	-0.280501	0.256261	0.200464	0.324122	0.387659	-0.731018	-0.494806	-0.802708	0.795715	-0.662857	-0.593951
Q9CU62	Smc1a	ENSMUSG00000041133	1turquoise	-0.226138	0.658428	-0.122598	-0.260252	0.287943	-0.234912	0.204954	0.152888	0.12202	0.424745	-0.718525	-0.554011	-0.526894	0.610875	-0.636462	-0.440382
Q8CG48	Smc2	ENSMUSG00000028312	1turquoise	-0.146494	0.613693	0.00161551	-0.476405	0.484414	-0.396793	-0.00705975	0.340084	0.0751179	0.222273	-0.791522	-0.385159	-0.528223	0.701483	-0.585025	-0.456669
Q9CW03	Smc3	ENSMUSG00000024974	1turquoise	-0.027104	0.86098	-0.321327	-0.428917	0.403812	-0.190706	0.312736	0.134002	0.405044	0.184865	-0.883395	-0.355425	-0.582214	0.586795	-0.783909	-0.691128
Q8CG47	Smc4	ENSMUSG00000034349	1turquoise	0.0265593	0.848878	-0.401527	-0.310735	0.274876	-0.136446	0.380192	0.106829	0.479428	0.146593	-0.929316	-0.284101	-0.628331	0.629612	-0.714406	-0.673867
Q3UMB5	Smcr8	ENSMUSG00000049323	1turquoise	-0.507231	0.579179	0.149075	-0.474131	0.494196	-0.426452	-0.0661657	0.355094	-0.0987184	0.651649	-0.483064	-0.759953	-0.300516	0.36897	-0.782325	-0.329536
Q5RJH6	Smg7	ENSMUSG00000042772	1turquoise	0.218111	0.748895	-0.617965	-0.00441057	-0.00240375	0.27106	0.680941	-0.329638	0.582812	-0.162157	-0.886691	-0.0157177	-0.419512	0.390764	-0.497623	-0.638687
Q6ZPR5	Smpd4	ENSMUSG00000005899	1turquoise	0.215091	0.878715	-0.507172	-0.673922	0.640731	-0.020899	0.440366	-0.144499	0.635968	0.0300489	-0.315297	-0.228199	-0.646025	0.286249	-0.779137	-0.959014
Q6P4T2	Snrnp200	ENSMUSG00000003660	1turquoise	0.513886	0.840165	-0.896245	-0.130362	0.0648419	0.422423	0.842384	-0.48445	0.946421	-0.378375	-0.628772	0.221327	-0.496511	0.183717	-0.52841	-0.885296
Q62376	Snrnp70	ENSMUSG00000063511	1turquoise	0.0572808	0.914069	-0.505531	-0.34201	0.301867	-0.0333941	0.49458	-0.0250688	0.582469	0.146413	-0.811289	-0.295226	-0.60173	0.478523	-0.79234	-0.774608
Q62189	Snrpa	ENSMUSG00000061479	1turquoise	-0.100659	0.830458	-0.23168	-0.419943	0.403261	-0.327979	0.218224	0.266039	0.316038	0.412109	-0.802889	-0.532189	-0.727387	0.73281	-0.779188	-0.626186
Q9CQI7	Snrpb2	ENSMUSG00000008333	1turquoise	0.318312	0.952737	-0.636374	-0.440581	0.374413	-0.0181041	0.532254	-0.0516782	0.766243	-0.021551	-0.721759	-0.127075	-0.771486	0.541685	-0.743944	-0.918096
Q62241	Snrpc	ENSMUSG00000024217	1turquoise	0.34399	0.908787	-0.64114	-0.317013	0.266408	-0.00104579	0.55782	-0.0732333	0.732435	0.024668	-0.732273	-0.154423	-0.832312	0.636325	-0.663356	-0.851139
P62315	Snrpd1	ENSMUSG00000002477	1turquoise	-0.0446603	0.789032	-0.257373	-0.349855	0.339907	-0.220416	0.265522	0.169827	0.314898	0.204261	-0.924739	-0.365294	-0.592305	0.675061	-0.695164	-0.597262
P62317	Snrpd2	ENSMUSG00000040824	1turquoise	0.381794	0.790015	-0.607774	-0.174991	0.138553	0.0226884	0.536126	-0.0808443	0.664363	-0.0484032	-0.779036	-0.0668405	-0.824829	0.717238	-0.486575	-0.733976
P62309	Snrpg	ENSMUSG00000057278	1turquoise	-0.0179135	0.893641	-0.22793	-0.654395	0.643768	-0.414239	0.173974	0.279553	0.350357	0.467727	-0.585666	-0.613938	-0.906613	0.785282	-0.852324	-0.777668
Q9CSN1	Snw1	ENSMUSG00000021039	1turquoise	0.146161	0.96473	-0.518347	-0.461679	0.415772	-0.0964758	0.467107	0.00995396	0.623596	0.187279	-0.712671	-0.34085	-0.719705	0.532053	-0.852125	-0.851467
Q91ZR2	Snx18	ENSMUSG00000042364	1turquoise	0.468141	0.484406	-0.509846	-0.17813	0.169321	0.0826143	0.425645	-0.201453	0.547186	-0.115605	-0.206877	0.0368869	-0.767797	0.528642	-0.181202	-0.609003
Q9D3S3	Snx29	ENSMUSG00000071669	1turquoise	-0.0776699	0.862383	-0.356776	-0.645836	0.608409	-0.107432	0.3384	-0.0144318	0.482264	0.277026	-0.339765	-0.438015	-0.45323	0.150729	-0.917253	-0.816469
O70492	Snx3	ENSMUSG00000019804	1turquoise	0.115112	0.470484	-0.293884	-0.454795	0.446675	-0.0331448	0.246923	-0.119874	0.37445	0.178102	0.167162	-0.253669	-0.513197	0.136333	-0.427203	-0.597749
Q7M6Y2	Sox11	ENSMUSG00000063632	1turquoise	0.404677	0.813676	-0.623117	-0.251967	0.168611	0.0247775	0.495439	-0.023001	0.743157	-0.144099	-0.793977	0.0402393	-0.648063	0.508024	-0.576898	-0.75316
P48432	Sox2	ENSMUSG00000074637	1turquoise	0.117613	0.81476	-0.500789	-0.605679	0.574843	0.0782216	0.47267	-0.231255	0.608608	-0.00498686	-0.256552	-0.188645	-0.458837	0.0916178	-0.75165	-0.893938
Q06831	Sox4	ENSMUSG00000076431	1turquoise	-0.178296	0.904448	-0.184722	-0.69682	0.670762	-0.368563	0.158909	0.268113	0.321613	0.435297	-0.623682	-0.599934	-0.62189	0.513396	-0.967009	-0.752283
Q9JJF9	Sppl2a	ENSMUSG00000027366	1turquoise	0.540682	0.775515	-0.754922	-0.210664	0.120998	0.173266	0.608361	-0.187882	0.872096	-0.292643	-0.632565	0.195912	-0.651143	0.400239	-0.475372	-0.806728
Q91WK1	Spryd4	ENSMUSG00000051346	1turquoise	-0.0756684	0.512173	-0.132574	-0.682949	0.621449	-0.157653	0.0431488	0.0962873	0.309722	0.107564	0.0147153	-0.208619	-0.13331	-0.15913	-0.660047	-0.565857
Q812A2	Srgap3	ENSMUSG00000030257	1turquoise	0.442155	0.710857	-0.571328	-0.453976	0.364116	0.00481764	0.397352	-0.064058	0.738789	-0.0450142	-0.204864	-0.0228771	-0.622467	0.221018	-0.572159	-0.801177
Q8BTI8	Srrm2	ENSMUSG00000039218	1turquoise	-0.0165795	0.800276	-0.156164	-0.852339	0.799829	-0.452154	0.0182761	0.356515	0.370215	0.290572	-0.388574	-0.426395	-0.712625	0.524549	-0.832584	-0.778923
Q62093	Srsf2	ENSMUSG00000034120	1turquoise	-0.112338	0.930106	-0.217213	-0.676015	0.6516	-0.390643	0.177686	0.285688	0.352129	0.442205	-0.674473	-0.602346	-0.743387	0.644343	-0.945223	-0.776778
Q9D0B0	Srsf9	ENSMUSG00000029538	1turquoise	0.0107195	0.798556	-0.229452	-0.44255	0.415805	-0.393971	0.159655	0.342745	0.34118	0.355649	-0.798199	-0.457349	-0.853056	0.870187	-0.695235	-0.627442
P32067	Ssb	ENSMUSG00000068882	1turquoise	0.110445	0.910394	-0.338562	-0.671726	0.6121	-0.350078	0.208403	0.277747	0.522327	0.236078	-0.652111	-0.36869	-0.83311	0.675216	-0.830254	-0.839396
P70302	Stim1	ENSMUSG00000030987	1turquoise	0.23518	0.783769	-0.498472	-0.325481	0.312563	-0.0518636	0.461379	-0.079729	0.550212	0.231447	-0.428521	-0.341647	-0.825602	0.589568	-0.613038	-0.740803
Q8C079	Strip1	ENSMUSG00000014601	1turquoise	0.163742	0.789689	-0.273643	-0.520384	0.467818	-0.399584	0.134096	0.356732	0.431462	0.259067	-0.68843	-0.349008	-0.877901	0.821214	-0.676249	-0.679067
Q9WUM5	Suclg1	ENSMUSG00000052738	1turquoise	-0.135333	0.441613	-0.301689	-0.311477	0.304918	0.25141	0.382101	-0.355131	0.321374	-0.00870216	0.00464424	-0.129877	0.103726	-0.393102	-0.516848	-0.486679
Q9Z0P7	Sufu	ENSMUSG00000025231	1turquoise	0.235582	0.705704	-0.638639	-0.346572	0.276284	0.241354	0.575897	-0.32383	0.740824	-0.0283376	-0.0940463	-0.0599538	-0.343086	-0.122487	-0.637035	-0.771295
Q6A028	Swap70	ENSMUSG00000031015	1turquoise	0.436763	0.818739	-0.82211	-0.16242	0.105636	0.404048	0.79292	-0.473457	0.862813	-0.332805	-0.593525	0.161614	-0.394356	0.105766	-0.571292	-0.838619
Q6ZWQ0	Syne2	ENSMUSG00000063450	1turquoise	-0.0715831	0.87476	-0.251445	-0.507313	0.47315	-0.310535	0.217482	0.258746	0.364971	0.325512	-0.822796	-0.470682	-0.633348	0.618933	-0.854587	-0.681762
Q9R1C0	Taf7	ENSMUSG00000051316	1turquoise	-0.302582	0.726672	-0.0499533	-0.650487	0.629561	-0.419504	0.0320159	0.315784	0.178628	0.680368	-0.227114	-0.758173	-0.540975	0.343392	-0.905599	-0.573896
Q60949	Tbc1d1	ENSMUSG00000029174	1turquoise	-0.231252	0.853857	-0.0381358	-0.863133	0.840447	-0.538173	-0.0213042	0.41534	0.213847	0.558525	-0.441039	-0.708579	-0.691774	0.554315	-0.97833	-0.736918
Q8CIV8	Tbce	ENSMUSG00000039233	1turquoise	0.28633	0.900668	-0.58375	-0.596889	0.563616	0.0569878	0.524706	-0.214477	0.694025	-0.0689303	-0.426919	-0.143876	-0.642125	0.310184	-0.747532	-0.97543
P10711	Tcea1	ENSMUSG00000033813	1turquoise	-0.0943456	0.656062	-0.187011	-0.350173	0.384116	-0.106957	0.265907	-0.00314102	0.188583	0.0880794	-0.759265	-0.303995	-0.424562	0.513562	-0.566788	-0.545746
Q80VP0	Tecpr1	ENSMUSG00000066621	1turquoise	-0.0437365	0.490368	-0.375665	-0.358942	0.289356	0.192049	0.346893	-0.212896	0.486468	-0.0971796	-0.0756728	0.0121458	0.0647374	-0.388055	-0.551728	-0.535833
P40630	Tfam	ENSMUSG00000003923	1turquoise	0.20055	0.769791	-0.270081	-0.656215	0.596388	-0.411538	0.0948117	0.345257	0.465859	0.20553	-0.507431	-0.300171	-0.892648	0.739161	-0.66277	-0.752232
Q9JJD0	Thap11	ENSMUSG00000036442	1turquoise	-0.303548	0.102996	-0.0313654	0.19097	-0.157737	-0.00247793	0.124628	0.0394727	-0.027553	-0.0476514	-0.623035	0.0151353	-0.170857	0.458892	0.0554509	0.0263078
B1AZI6	Thoc2	ENSMUSG00000037475	1turquoise	0.253306	0.555015	-0.504269	0.164086	-0.152589	0.19451	0.561657	-0.237321	0.43526	-0.0808607	-0.80438	-0.031298	-0.503926	0.553361	-0.26627	-0.437457
Q569Z6	Thrap3	ENSMUSG00000043962	1turquoise	0.323241	0.882027	-0.715641	-0.290181	0.242152	0.248034	0.688963	-0.323778	0.777967	-0.254179	-0.739036	0.0555259	-0.478359	0.269412	-0.653167	-0.872504
O35857	Timm44	ENSMUSG00000002949	1turquoise	-0.214264	0.6785	-0.00670195	-0.822017	0.755787	-0.516751	-0.123319	0.472061	0.237483	0.431151	-0.264773	-0.504917	-0.510914	0.328007	-0.831812	-0.618039
Q8BH58	Tiprl	ENSMUSG00000040843	1turquoise	-0.0797991	0.310911	-0.368002	-0.00875653	0.0175702	0.454882	0.505927	-0.53699	0.304689	-0.103963	-0.00425424	-0.0136764	0.265595	-0.502418	-0.34222	-0.324858
P40142	Tkt	ENSMUSG00000021957	1turquoise	-0.0588519	0.831207	-0.295797	-0.67553	0.653194	-0.12808	0.286677	-0.00121566	0.410506	0.16525	-0.441761	-0.37056	-0.420102	0.21431	-0.864119	-0.794417
Q69ZZ6	Tmcc1	ENSMUSG00000030126	1turquoise	0.307925	0.49937	-0.577776	-0.174064	0.0928311	0.36591	0.522001	-0.380427	0.657073	-0.263759	-0.111414	0.183923	0.0227649	-0.39816	-0.449644	-0.577099
Q921L3	Tmco1	ENSMUSG00000052428	1turquoise	0.323932	0.610692	-0.63249	0.0754288	-0.0810517	0.387939	0.687624	-0.430831	0.582549	-0.420051	-0.856355	0.230007	-0.281975	0.29098	-0.303371	-0.568398
Q9D938	Tmem160	ENSMUSG00000019158	1turquoise	0.314971	0.737288	-0.426301	-0.563695	0.471864	-0.215003	0.225576	0.18367	0.632449	0.0184737	-0.410269	-0.0899938	-0.732745	0.478031	-0.610584	-0.767616
Q8BRG8	Tmem209	ENSMUSG00000029782	1turquoise	-0.120186	0.796789	-0.211494	-0.388417	0.389955	-0.278497	0.236602	0.19529	0.263783	0.409098	-0.765361	-0.547847	-0.656616	0.667877	-0.756139	-0.599579
Q61029	Tmpo	ENSMUSG00000019961	1turquoise	0.0346005	0.935048	-0.323828	-0.603244	0.562365	-0.354024	0.240588	0.26745	0.469428	0.368584	-0.695162	-0.499352	-0.861076	0.732114	-0.869225	-0.805668
Q61033	Tmpo	ENSMUSG00000019961	1turquoise	0.0167387	0.902402	-0.241791	-0.665434	0.623856	-0.436247	0.14067	0.35698	0.406265	0.360897	-0.70665	-0.49522	-0.858616	0.772736	-0.852595	-0.778243
Q9D710	Tmx2	ENSMUSG00000050043	1turquoise	0.00849623	0.901712	-0.291935	-0.580445	0.526793	-0.344489	0.204226	0.297857	0.44698	0.29127	-0.776637	-0.422792	-0.722551	0.650843	-0.859799	-0.749601
Q8BXZ1	Tmx3	ENSMUSG00000024614	1turquoise	0.436331	0.910343	-0.729382	-0.44834	0.394833	0.16362	0.643002	-0.282956	0.833898	-0.19944	-0.530693	0.0103814	-0.673487	0.343839	-0.672473	-0.978154
Q8C0L0	Tmx4	ENSMUSG00000034723	1turquoise	0.499831	0.77444	-0.76898	-0.169706	0.0755163	0.210118	0.635031	-0.20882	0.88145	-0.299281	-0.66032	0.208618	-0.585925	0.338769	-0.484543	-0.78937
Q8BFY9	Tnpo1	ENSMUSG00000009470	1turquoise	0.041966	0.829941	-0.409671	-0.297803	0.277817	-0.0676281	0.418223	0.0159116	0.461651	0.0677013	-0.929036	-0.238904	-0.567068	0.578463	-0.679171	-0.68158
Q3UHK8	Tnrc6a	ENSMUSG00000052707	1turquoise	0.206295	0.980569	-0.598	-0.459044	0.417262	-0.0117016	0.552551	-0.10147	0.693536	0.135894	-0.635251	-0.300869	-0.739527	0.480983	-0.836243	-0.915193
Q3UHC0	Tnrc6c	ENSMUSG00000025571	1turquoise	-0.365353	0.481281	0.151314	-0.446749	0.499617	-0.378609	-0.0679292	0.280894	-0.132621	0.319099	-0.632055	-0.494638	-0.383116	0.593976	-0.519934	-0.323058
Q9CPQ3	Tomm22	ENSMUSG00000022427	1turquoise	0.401175	0.682306	-0.68615	0.0134116	-0.0457968	0.341174	0.686494	-0.366081	0.68033	-0.414155	-0.874962	0.24095	-0.368881	0.332463	-0.369897	-0.640092
Q04750	Top1	ENSMUSG00000070544	1turquoise	0.52437	0.835681	-0.775708	-0.312472	0.239144	0.236008	0.664657	-0.300881	0.8801	-0.337574	-0.591998	0.178372	-0.58777	0.295497	-0.55799	-0.900248
Q99PW4	Tp53rk		1turquoise	-0.193607	0.779927	-0.10489	-0.493654	0.512758	-0.380694	0.138389	0.260677	0.159492	0.53519	-0.647547	-0.68096	-0.704331	0.709411	-0.79143	-0.586253
P17751	Tpi1	ENSMUSG00000023456	1turquoise	0.498399	0.873338	-0.746059	-0.347885	0.296993	0.137813	0.644288	-0.246296	0.839115	-0.172703	-0.561349	0.0192589	-0.810276	0.507285	-0.571329	-0.934982
Q5NCF2	Trappc1	ENSMUSG00000049299	1turquoise	0.199135	0.940395	-0.59301	-0.339572	0.289695	-0.0120629	0.54546	-0.0586152	0.679818	0.141257	-0.726869	-0.273268	-0.716409	0.51742	-0.782562	-0.829293
Q64127	Trim24	ENSMUSG00000029833	1turquoise	0.449769	0.885911	-0.666783	-0.441138	0.369894	0.0145538	0.526243	-0.0915599	0.806315	-0.118115	-0.589836	-0.0191589	-0.798422	0.519104	-0.639983	-0.919634
Q3UA06	Trip13	ENSMUSG00000021569	1turquoise	-0.384109	0.644834	0.0745307	-0.711103	0.70192	-0.498236	-0.0878905	0.381	0.0583369	0.752647	-0.0963936	-0.822461	-0.510681	0.320015	-0.874991	-0.508435
Q9QXN3	Trip4	ENSMUSG00000032386	1turquoise	0.150445	0.373614	-0.407531	-0.280734	0.192302	0.246444	0.324704	-0.234394	0.529841	-0.268815	-0.00247318	0.211666	0.116279	-0.447228	-0.38992	-0.472438
Q80YV3	Trrap	ENSMUSG00000045482	1turquoise	-0.0738077	0.676026	-0.23414	-0.26293	0.286778	-0.0679097	0.316064	-0.0185121	0.224962	0.114288	-0.808268	-0.311479	-0.39171	0.487604	-0.595844	-0.514194
Q8CGV9	Tshz3	ENSMUSG00000021217	1turquoise	0.306257	0.444098	-0.611646	-0.156397	0.0750399	0.447341	0.557075	-0.46616	0.687197	-0.355164	-0.00787201	0.278143	0.0796785	-0.490005	-0.380481	-0.564613
Q8VD63	Tspyl4	ENSMUSG00000039485	1turquoise	0.470461	0.715242	-0.408858	-0.416128	0.343903	-0.141205	0.261229	0.0985758	0.545332	0.0631742	-0.458434	-0.160641	-0.577631	0.36078	-0.625974	-0.692676
Q5SWD9	Tsr1	ENSMUSG00000038335	1turquoise	0.38302	0.812943	-0.7079	-0.10382	0.0495776	0.224586	0.666478	-0.244948	0.752214	-0.269223	-0.900601	0.115285	-0.521277	0.426219	-0.527206	-0.743742
P52196	Tst	ENSMUSG00000044986	1turquoise	0.144787	0.436626	-0.310134	-0.481059	0.472208	0.00028563	0.251954	-0.166875	0.395712	0.134784	0.290427	-0.208755	-0.500926	0.0770035	-0.393462	-0.604107
O88196	Ttc3	ENSMUSG00000040785	1turquoise	-0.00680521	0.691311	-0.327832	-0.654123	0.61783	-0.00212583	0.297628	-0.126449	0.452707	0.0734464	-0.102427	-0.241563	-0.258117	-0.0866388	-0.75483	-0.749107
Q8R3H9	Ttc4	ENSMUSG00000025413	1turquoise	-0.343893	0.701583	0.0323562	-0.622185	0.598973	-0.438338	-0.0370164	0.385449	0.0924322	0.524464	-0.516312	-0.643227	-0.366461	0.353828	-0.885813	-0.491495
E9Q6P5	Ttc7b	ENSMUSG00000033530	1turquoise	0.453758	0.814202	-0.77779	-0.0500024	0.00911437	0.258993	0.741729	-0.321679	0.796651	-0.161784	-0.734266	0.0348083	-0.678068	0.487703	-0.494035	-0.769756
Q9D4F8	Tubgcp4	ENSMUSG00000027263	1turquoise	-0.377707	0.642163	0.0831947	-0.542273	0.525974	-0.4575	-0.069194	0.406159	0.0192734	0.673237	-0.412407	-0.752878	-0.344635	0.316014	-0.869629	-0.401382
Q8R3F9	Tut1	ENSMUSG00000071645	1turquoise	0.491658	0.894222	-0.822284	-0.321213	0.254675	0.26053	0.732134	-0.353536	0.915895	-0.241469	-0.531323	0.0835151	-0.645044	0.285221	-0.624611	-0.956819
Q91YR1	Twf1	ENSMUSG00000022451	1turquoise	-0.0742503	0.834729	-0.118565	-0.827438	0.774137	-0.521797	-0.0110754	0.443939	0.331671	0.395599	-0.500313	-0.518777	-0.747377	0.606863	-0.882789	-0.755844
Q9CQ79	Txndc9	ENSMUSG00000058407	1turquoise	-0.438137	0.604709	0.0650068	-0.615808	0.57639	-0.455525	-0.0922076	0.419522	0.0886772	0.639928	-0.245382	-0.681038	-0.342279	0.210458	-0.836789	-0.43826
Q9D883	U2af1	ENSMUSG00000061613	1turquoise	0.0371619	0.906273	-0.43908	-0.365213	0.322701	-0.113601	0.417976	0.0650086	0.524574	0.220503	-0.819402	-0.359271	-0.60461	0.515538	-0.823915	-0.729819
Q9Z1F9	Uba2	ENSMUSG00000052997	1turquoise	0.252143	0.871421	-0.5656	-0.314131	0.250725	0.0144651	0.496783	-0.0403582	0.664327	-0.0585583	-0.838591	-0.0882281	-0.567199	0.456628	-0.700309	-0.767382
Q8R1K1	Ubac2	ENSMUSG00000041765	1turquoise	-0.21065	0.454784	-0.146244	-0.327663	0.317472	0.0544143	0.219571	-0.129421	0.174169	0.234039	-0.0770483	-0.344784	0.0924917	-0.284106	-0.633805	-0.371848
Q8BH48	Ubap1	ENSMUSG00000028437	1turquoise	0.21703	0.450156	-0.505888	0.290436	-0.272672	0.283383	0.588692	-0.313214	0.406298	-0.118832	-0.731228	0.0306495	-0.401585	0.460091	-0.156267	-0.33545
Q9JJZ4	Ube2j1	ENSMUSG00000028277	1turquoise	-0.49646	0.480547	0.210206	-0.550146	0.552398	-0.49725	-0.180422	0.419426	-0.11832	0.80886	-0.0838811	-0.843693	-0.308602	0.220205	-0.770527	-0.28348
Q7TSS2	Ube2q1	ENSMUSG00000042572	1turquoise	0.0553378	0.913972	-0.534495	-0.377846	0.354229	0.0628023	0.560486	-0.17252	0.586395	0.152686	-0.631319	-0.329445	-0.524154	0.3104	-0.82639	-0.816069
Q3UE37	Ube2z	ENSMUSG00000014349	1turquoise	0.212371	0.766058	-0.572736	-0.0195012	-0.00295804	0.122188	0.590911	-0.156224	0.569739	0.00369603	-0.889356	-0.127777	-0.569975	0.544152	-0.53216	-0.611343
Q8BGR9	Ublcp1	ENSMUSG00000041231	1turquoise	-0.00710103	0.876451	-0.252488	-0.821086	0.790843	-0.304875	0.179923	0.162975	0.418661	0.249195	-0.42027	-0.439835	-0.659868	0.431242	-0.887754	-0.869361
Q99K23	Ufsp2	ENSMUSG00000031634	1turquoise	0.409177	0.434814	-0.567213	-0.249848	0.152399	0.299501	0.432117	-0.294024	0.696413	-0.447094	-0.110561	0.37542	-0.086279	-0.254856	-0.310569	-0.582346
Q9CWU6	Uqcc1	ENSMUSG00000005882	1turquoise	-0.34374	0.524332	-0.0990937	-0.276859	0.300931	-0.0139029	0.232805	-0.0647125	0.0877737	0.233379	-0.469775	-0.3928	-0.0416608	0.0428212	-0.613968	-0.380744
Q9D855	Uqcrb	ENSMUSG00000021520	1turquoise	0.396392	0.519211	-0.436032	-0.206441	0.200012	-0.0266272	0.35409	-0.0770191	0.481533	-0.0485596	-0.362651	-0.0357923	-0.814031	0.661694	-0.226941	-0.592033
Q9CQ69	Uqcrq	ENSMUSG00000044894	1turquoise	-0.278644	0.767909	0.0580008	-0.915207	0.892858	-0.611887	-0.135177	0.489858	0.136878	0.5998	-0.305846	-0.726464	-0.681568	0.531961	-0.924998	-0.6826
P70697	Urod	ENSMUSG00000028684	1turquoise	0.198421	0.783642	-0.328265	-0.483319	0.413957	-0.330372	0.176942	0.311578	0.494203	0.186165	-0.681883	-0.266375	-0.792514	0.709866	-0.672672	-0.67738
P51163	Uros	ENSMUSG00000030979	1turquoise	0.40171	0.874501	-0.661445	-0.544216	0.486737	0.0846161	0.550339	-0.213235	0.795679	-0.130043	-0.377868	-0.0397134	-0.697927	0.315786	-0.676493	-0.978394
Q3UJD6	Usp19	ENSMUSG00000006676	1turquoise	-0.0191488	0.893031	-0.327973	-0.565613	0.542138	-0.275266	0.288454	0.156932	0.440895	0.422361	-0.534506	-0.550875	-0.795884	0.602425	-0.852681	-0.786768
Q8C6M1	Usp20	ENSMUSG00000026854	1turquoise	-0.186421	0.846383	-0.146243	-0.731739	0.700198	-0.355483	0.112073	0.260542	0.294566	0.388318	-0.525971	-0.552841	-0.509845	0.384499	-0.947808	-0.719047
P57080	Usp25	ENSMUSG00000022867	1turquoise	-0.209809	0.809266	-0.138356	-0.614292	0.606092	-0.291751	0.155725	0.195132	0.235648	0.327721	-0.655179	-0.516291	-0.457601	0.426508	-0.870657	-0.657858
Q91ZD4	Vangl2	ENSMUSG00000026556	1turquoise	0.0575883	0.918208	-0.296925	-0.710513	0.663631	-0.348807	0.198064	0.253201	0.467485	0.287719	-0.611094	-0.442039	-0.769923	0.599606	-0.88181	-0.846555
Q64727	Vcl	ENSMUSG00000021823	1turquoise	0.290488	0.935187	-0.56111	-0.475033	0.415467	-0.125506	0.446873	0.0459443	0.69653	0.10471	-0.667966	-0.23399	-0.863822	0.645301	-0.749552	-0.882825
P97765	Wbp2	ENSMUSG00000034341	1turquoise	-0.27974	0.74669	-0.0732222	-0.468397	0.490595	-0.320281	0.142428	0.212083	0.112256	0.491472	-0.663231	-0.653841	-0.517608	0.552623	-0.803344	-0.535872
E9Q4P1	Wdfy1	ENSMUSG00000073643	1turquoise	-0.160869	0.571205	-0.272594	-0.405019	0.387804	0.0606632	0.319546	-0.172436	0.324976	0.294817	0.0087951	-0.39632	-0.125973	-0.202332	-0.702273	-0.537416
Q91VM3	Wdr45	ENSMUSG00000039382	1turquoise	0.132339	0.736872	-0.326796	-0.245344	0.222563	-0.242943	0.274194	0.205284	0.391675	0.236247	-0.827222	-0.327804	-0.801835	0.837561	-0.566175	-0.565284
Q3TWF6	Wdr70	ENSMUSG00000039828	1turquoise	0.122389	0.768968	-0.393197	-0.407002	0.355074	-0.0635576	0.337008	0.039607	0.502825	-0.0855755	-0.795715	-0.0808105	-0.425933	0.383034	-0.658479	-0.687011
Q5SXA9	Wwc1	ENSMUSG00000018849	1turquoise	0.262229	0.388926	-0.150673	-0.516208	0.445888	-0.315537	-0.0607173	0.307157	0.347372	-0.0601609	-0.209112	0.0262556	-0.581069	0.449719	-0.285312	-0.483433
Q6NXJ0	Wwc2	ENSMUSG00000031563	1turquoise	-0.355365	0.650227	0.028388	-0.642034	0.598872	-0.448233	-0.0664698	0.397891	0.126564	0.663573	-0.209622	-0.712617	-0.36378	0.193742	-0.897278	-0.476603
Q9DCD2	Xab2	ENSMUSG00000019470	1turquoise	-0.172295	0.450752	-0.0290125	-0.747814	0.701995	-0.287382	-0.0649614	0.182874	0.211192	0.385062	0.324079	-0.430862	-0.284691	-0.0992348	-0.658503	-0.519404
Q9Z0U0	Xpr1	ENSMUSG00000026469	1turquoise	0.298705	0.733071	-0.573445	-0.563115	0.516041	0.152849	0.49211	-0.288018	0.697257	-0.213375	-0.19053	0.0338412	-0.460714	0.0662614	-0.595385	-0.889575
P97789	Xrn1	ENSMUSG00000032410	1turquoise	-0.014373	0.68294	-0.154726	-0.843008	0.780489	-0.375955	0.00541733	0.279692	0.379227	0.278563	-0.0850955	-0.374158	-0.582561	0.266663	-0.758758	-0.737497
Q9DBR1	Xrn2	ENSMUSG00000027433	1turquoise	0.216565	0.508538	-0.41023	-0.409197	0.390797	0.250929	0.414877	-0.390625	0.45759	-0.131151	0.0603386	-0.0362289	-0.0661787	-0.310024	-0.512391	-0.637159
Q9R0I7	Ylpm1	ENSMUSG00000021244	1turquoise	0.29844	0.878622	-0.707844	-0.136308	0.0960559	0.192446	0.697321	-0.254706	0.738305	-0.0471009	-0.787247	-0.0954776	-0.614749	0.439309	-0.636921	-0.787563
O88967	Yme1l1	ENSMUSG00000026775	1turquoise	-0.201285	0.477228	0.0384191	-0.469387	0.490657	-0.24359	0.000997502	0.169231	0.0124948	0.0774262	-0.584377	-0.267083	-0.232858	0.362918	-0.498315	-0.394969
P59326	Ythdf1	ENSMUSG00000038848	1turquoise	0.488799	0.201075	-0.540988	-0.0220501	-0.0486485	0.481915	0.459384	-0.488067	0.587109	-0.520266	0.135139	0.467737	0.150645	-0.491828	-0.0924106	-0.372675
Q91X45	Zbtb3	ENSMUSG00000071661	1turquoise	0.0555768	0.830122	-0.365676	-0.325924	0.276854	-0.238367	0.301854	0.220589	0.469486	0.279798	-0.828498	-0.366212	-0.728306	0.692929	-0.721604	-0.641776
Q0P678	Zc3h18	ENSMUSG00000017478	1turquoise	0.276345	0.793821	-0.618914	-0.120799	0.0934151	0.103474	0.601234	-0.170836	0.645146	0.0241143	-0.724886	-0.13941	-0.704999	0.561879	-0.53914	-0.7135
Q68FG0	Zc4h2	ENSMUSG00000035062	1turquoise	-0.341724	0.685217	-0.0564038	-0.386881	0.395411	-0.292907	0.129074	0.219944	0.0953375	0.550527	-0.584188	-0.666517	-0.397545	0.409971	-0.794065	-0.445918
Q8BFR6	Zfand1	ENSMUSG00000039795	1turquoise	-0.218587	0.801965	-0.229393	-0.49896	0.461044	-0.245334	0.223662	0.18206	0.339946	0.492464	-0.471717	-0.585537	-0.47525	0.303157	-0.896709	-0.628193
Q8BGS3	Zkscan1	ENSMUSG00000029729	1turquoise	0.138486	0.389228	-0.383625	-0.336391	0.305538	0.189143	0.351847	-0.311983	0.449009	0.0767586	0.366863	-0.127353	-0.187161	-0.291195	-0.417127	-0.524675
Q8BZ47	Znf609	ENSMUSG00000040524	1turquoise	-0.157719	0.712149	-0.330865	-0.269146	0.288897	0.0772117	0.447241	-0.18528	0.31591	0.135023	-0.635194	-0.329836	-0.280924	0.229662	-0.671049	-0.587105
Q8BV42	Znf786	ENSMUSG00000051499	1turquoise	0.0840578	0.754583	-0.510616	-0.180034	0.18095	0.190484	0.581814	-0.273314	0.501485	-0.129481	-0.819517	-0.0792166	-0.369219	0.332662	-0.567888	-0.673102
Q9R020	Zranb2	ENSMUSG00000028180	1turquoise	0.205739	0.953603	-0.515185	-0.659306	0.621873	-0.0835846	0.443376	-0.0640775	0.64863	0.0791057	-0.49783	-0.27693	-0.738707	0.439681	-0.833316	-0.977522
Q9D2V5	Aar2	ENSMUSG00000027628	2blue	-0.433061	-0.530864	0.842072	-0.243962	0.301635	-0.62852	-0.857662	0.639374	-0.807311	0.333775	0.341127	-0.272659	0.114388	0.205559	0.297325	0.539068
Q8K4G5	Ablim1	ENSMUSG00000025085	2blue	-0.905754	-0.286049	0.907225	-0.366982	0.410535	-0.789211	-0.865244	0.826562	-0.839049	0.750657	0.150589	-0.671201	0.114676	0.214198	-0.114556	0.48054
Q5SSL4	Abr	ENSMUSG00000017631	2blue	-0.714987	-0.524752	0.989153	-0.239272	0.293288	-0.752503	-0.965722	0.796194	-0.950985	0.641915	0.345107	-0.534232	0.222416	0.127685	0.142419	0.653911
Q5SWU9	Acaca	ENSMUSG00000020532	2blue	-0.801779	-0.494216	0.941344	-0.161278	0.21613	-0.726725	-0.898357	0.782768	-0.916854	0.686586	0.269885	-0.559539	0.169202	0.199866	0.137323	0.665481
Q8CAY6	Acat2	ENSMUSG00000023832	2blue	-0.411215	-0.674974	0.746718	0.209956	-0.12882	-0.34724	-0.663263	0.407127	-0.833123	0.163823	0.133473	-0.0895269	0.341368	0.122825	0.535176	0.751434
Q91V12	Acot7	ENSMUSG00000028937	2blue	-0.541739	-0.692529	0.792678	-0.0118855	0.0370058	-0.414605	-0.778163	0.478844	-0.780255	0.50268	0.786155	-0.319405	0.502351	-0.385443	0.293105	0.733949
Q99PU5	Acsbg1	ENSMUSG00000032281	2blue	-0.801868	-0.0447939	0.632062	-0.26282	0.332814	-0.488921	-0.481306	0.460363	-0.651035	0.654955	-0.0699892	-0.681491	0.166506	0.100042	-0.28743	0.25926
Q91WC3	Acsl6	ENSMUSG00000020333	2blue	-0.541098	-0.483017	0.924422	-0.295093	0.364026	-0.739124	-0.918223	0.731899	-0.894403	0.552958	0.353496	-0.486287	0.0596544	0.270018	0.179816	0.554216
P61161	Actr2	ENSMUSG00000020152	2blue	-0.279031	-0.454848	0.630333	-0.108245	0.144279	-0.374085	-0.631642	0.422376	-0.617272	0.0358413	0.117142	-0.0200663	0.311266	0.0189754	0.285783	0.468981
Q9QYC0	Add1	ENSMUSG00000029106	2blue	-0.674675	-0.685654	0.916326	0.0254794	0.0491099	-0.501617	-0.825125	0.537118	-0.962855	0.571461	0.535652	-0.439578	0.425946	-0.122003	0.319375	0.791425
Q9QYB8	Add2	ENSMUSG00000030000	2blue	-0.639971	-0.375875	0.950925	-0.39203	0.432825	-0.876505	-0.978801	0.89806	-0.867765	0.751328	0.324001	-0.647804	-0.00584838	0.298834	-0.00408055	0.51241
Q80ZF8	Adgrb3	ENSMUSG00000033569	2blue	-0.643567	-0.698073	0.931261	-0.0557717	0.090458	-0.569063	-0.913351	0.650358	-0.911209	0.557097	0.608761	-0.385278	0.462047	-0.205414	0.285946	0.792574
Q8JZZ7	Adgrl2	ENSMUSG00000028184	2blue	-0.783905	-0.394227	0.93068	-0.262319	0.324711	-0.7183	-0.869261	0.751306	-0.905585	0.608166	0.125621	-0.552253	0.202885	0.195947	0.0381441	0.561105
P02772	Afp	ENSMUSG00000054932	2blue	-0.708385	-0.576976	0.984469	-0.222931	0.265828	-0.709971	-0.969958	0.761788	-0.940283	0.65857	0.507055	-0.523449	0.318717	-0.0360695	0.148269	0.692734
Q8VHH5	Agap3	ENSMUSG00000023353	2blue	-0.332682	-0.735686	0.834183	0.00808458	0.0553957	-0.504472	-0.837833	0.537027	-0.852532	0.304552	0.528231	-0.180634	0.229199	0.0811483	0.51905	0.733683
Q9ESW4	Agk	ENSMUSG00000029916	2blue	-0.621024	-0.473275	0.948869	-0.283294	0.326523	-0.816862	-0.971151	0.857353	-0.883656	0.669142	0.338149	-0.546563	0.0489583	0.268809	0.13045	0.587978
Q641K1	Agtpbp1	ENSMUSG00000021557	2blue	-0.413609	-0.156927	0.578727	-0.192693	0.21991	-0.57298	-0.58836	0.635958	-0.530846	0.245264	-0.330673	-0.239281	-0.050959	0.471095	0.0404629	0.298613
P29699	Ahsg	ENSMUSG00000022868	2blue	-0.67367	-0.399848	0.952966	-0.402644	0.428542	-0.856529	-0.991431	0.897139	-0.851339	0.745557	0.397855	-0.623347	0.0854262	0.16599	-0.0175094	0.526289
P07724	Alb	ENSMUSG00000029368	2blue	-0.699551	-0.533373	0.974462	-0.270877	0.305814	-0.761391	-0.982954	0.814357	-0.908599	0.693817	0.491664	-0.551471	0.233629	0.0329244	0.110529	0.650291
Q9CZS1	Aldh1b1	ENSMUSG00000035561	2blue	-0.603892	-0.627658	0.805317	-0.0112001	0.0489895	-0.450783	-0.761406	0.500903	-0.810616	0.604961	0.697463	-0.434793	0.445959	-0.2954	0.218116	0.72004
Q9EQ20	Aldh6a1	ENSMUSG00000021238	2blue	-0.522091	-0.270491	0.781166	-0.270917	0.359692	-0.614172	-0.69392	0.543385	-0.809736	0.71453	0.304983	-0.701108	0.0559602	0.184844	-0.0714501	0.410805
O08739	Ampd3	ENSMUSG00000005686	2blue	-0.700313	-0.613146	0.972384	-0.115532	0.192827	-0.608077	-0.893404	0.63083	-0.994235	0.578001	0.430343	-0.485077	0.363819	-0.0106434	0.234229	0.729795
Q8BTZ4	Anapc5	ENSMUSG00000029472	2blue	-0.862301	-0.0899348	0.713804	-0.382596	0.458949	-0.580243	-0.582491	0.521456	-0.711297	0.748278	0.141301	-0.760306	0.100817	0.119436	-0.287901	0.274585
Q8C8R3	Ank2	ENSMUSG00000032826	2blue	-0.803797	-0.359427	0.921171	-0.246727	0.304932	-0.777508	-0.872674	0.818263	-0.888328	0.702338	0.089102	-0.619602	0.0801691	0.322294	0.0170261	0.557676
P48036	Anxa5	ENSMUSG00000027712	2blue	-0.6698	0.0409482	0.736788	-0.618447	0.650936	-0.872032	-0.756549	0.858095	-0.613565	0.65709	-0.146282	-0.671688	-0.244105	0.537256	-0.326083	0.115414
P14824	Anxa6	ENSMUSG00000018340	2blue	-0.731164	-0.419069	0.978816	-0.343368	0.394284	-0.843181	-0.97347	0.867138	-0.916293	0.756499	0.32919	-0.651461	0.0672922	0.250022	0.028052	0.564828
O35643	Ap1b1	ENSMUSG00000009090	2blue	-0.476643	-0.437202	0.830807	-0.28271	0.338009	-0.669579	-0.841674	0.684204	-0.787771	0.367572	0.195476	-0.324352	0.0642202	0.290406	0.203948	0.486627
P22892	Ap1g1	ENSMUSG00000031731	2blue	-0.519304	-0.688577	0.910834	-0.139328	0.178567	-0.552485	-0.913241	0.609013	-0.882046	0.399288	0.593042	-0.275284	0.439706	-0.177987	0.320695	0.721391
P35585	Ap1m1	ENSMUSG00000003033	2blue	-0.708635	-0.45001	0.832564	-0.148879	0.20953	-0.472605	-0.726212	0.491436	-0.853073	0.553021	0.366302	-0.49953	0.498552	-0.228874	0.0247123	0.596186
P62743	Ap2s1	ENSMUSG00000008036	2blue	-0.4689	-0.8498	0.883973	0.0886663	-0.0349671	-0.419081	-0.857649	0.488016	-0.911466	0.315772	0.668919	-0.157403	0.512873	-0.227691	0.540028	0.862788
Q9JME5	Ap3b2	ENSMUSG00000062444	2blue	-0.663252	-0.598629	0.980836	-0.210801	0.251188	-0.709122	-0.978831	0.765219	-0.933861	0.629264	0.5174	-0.488663	0.308532	-0.0262531	0.185133	0.700475
O88879	Apaf1	ENSMUSG00000019979	2blue	-0.52639	-0.522225	0.80918	-0.269556	0.331666	-0.495105	-0.777795	0.48862	-0.78956	0.270226	0.422941	-0.243248	0.318621	-0.0533011	0.23635	0.510936
Q03157	Aplp1	ENSMUSG00000006651	2blue	-0.576339	-0.317064	0.714477	-0.193004	0.2668	-0.607446	-0.659816	0.565693	-0.71955	0.714305	0.357996	-0.629053	-0.0974777	0.28662	0.0581336	0.41337
Q01339	Apoh	ENSMUSG00000000049	2blue	-0.330013	-0.0738689	0.538834	-0.38069	0.365644	-0.62122	-0.625263	0.694896	-0.411326	0.247527	-0.200265	-0.231751	-0.0377008	0.321058	-0.107694	0.17495
Q9DCZ4	Apoo	ENSMUSG00000079508	2blue	-0.669222	-0.506869	0.972859	-0.271572	0.30839	-0.791744	-0.9856	0.841553	-0.908068	0.719799	0.443682	-0.579979	0.173359	0.107316	0.0974934	0.635286
Q78IK4	Apool	ENSMUSG00000025525	2blue	-0.446757	-0.0234394	0.416739	-0.193581	0.20677	-0.408632	-0.397937	0.466145	-0.374162	0.201064	-0.350661	-0.221731	0.057607	0.276779	-0.118913	0.189666
P12023	App	ENSMUSG00000022892	2blue	-0.680254	-0.531301	0.985424	-0.27012	0.31406	-0.772517	-0.9871	0.816091	-0.928828	0.677956	0.445767	-0.550206	0.202652	0.0921457	0.130064	0.644013
Q8K3G9	Appl2	ENSMUSG00000020263	2blue	-0.248137	0.0180459	0.370272	-0.354846	0.309832	-0.477549	-0.470721	0.572657	-0.225332	0.14439	-0.228039	-0.130169	0.0435563	0.139715	-0.186188	0.0652592
P62331	Arf6	ENSMUSG00000044147	2blue	-0.57728	-0.530306	0.922177	-0.172672	0.225005	-0.742724	-0.927714	0.790689	-0.887359	0.569549	0.284563	-0.450253	0.079045	0.285467	0.241133	0.636959
Q6DFV3	Arhgap21	ENSMUSG00000036591	2blue	-0.475016	0.189479	0.425719	-0.426708	0.455317	-0.477371	-0.373495	0.456803	-0.376373	0.386515	-0.339329	-0.482258	0.00732052	0.239444	-0.422078	-0.0077435
Q8R4H2	Arhgef12	ENSMUSG00000059495	2blue	-0.381697	-0.101296	0.581061	-0.284424	0.343297	-0.537417	-0.532227	0.490057	-0.572515	0.539949	0.0576315	-0.550145	-0.0531076	0.245787	-0.125176	0.197764
Q9QXJ4	Arl10	ENSMUSG00000025870	2blue	-0.590705	-0.669184	0.942772	-0.109266	0.150931	-0.654091	-0.947848	0.717037	-0.911734	0.574623	0.564842	-0.409287	0.284738	-0.0102208	0.306868	0.744813
Q8VEH3	Arl8a	ENSMUSG00000026426	2blue	-0.545597	-0.797198	0.793875	0.147034	-0.0777052	-0.246451	-0.690561	0.279444	-0.870121	0.355095	0.745374	-0.221865	0.647478	-0.446685	0.450991	0.818787
Q9D7A8	Armc1	ENSMUSG00000027599	2blue	-0.28304	-0.783373	0.693802	0.228197	-0.212795	-0.297126	-0.704942	0.405974	-0.715821	0.313334	0.679331	-0.105994	0.521705	-0.338307	0.486448	0.83109
Q9R0Q6	Arpc1a	ENSMUSG00000029621	2blue	-0.560509	-0.681651	0.879562	-0.0143844	0.0366784	-0.566606	-0.887542	0.661677	-0.852299	0.566503	0.601747	-0.371487	0.40161	-0.166429	0.291198	0.784864
Q9WV32	Arpc1b	ENSMUSG00000029622	2blue	-0.526976	-0.322893	0.772484	-0.351123	0.374602	-0.626481	-0.789669	0.674474	-0.692959	0.340993	0.109054	-0.312723	0.22085	0.0898458	0.022784	0.403936
Q9CVB6	Arpc2	ENSMUSG00000006304	2blue	-0.609249	-0.534147	0.915934	-0.194901	0.216174	-0.729367	-0.944558	0.802227	-0.850488	0.694319	0.496907	-0.524422	0.220266	0.0232409	0.125098	0.665885
Q9JM76	Arpc3	ENSMUSG00000029465	2blue	-0.625972	-0.661737	0.881824	-0.0293227	0.0567319	-0.538193	-0.863302	0.622985	-0.863127	0.592665	0.617765	-0.410411	0.462354	-0.243711	0.241486	0.771642
P59999	Arpc4	ENSMUSG00000079426	2blue	-0.641028	-0.737595	0.956085	-0.00975943	0.0710381	-0.531503	-0.89842	0.587952	-0.977183	0.510852	0.574234	-0.370063	0.481121	-0.168154	0.353948	0.825294
Q9WV54	Asah1	ENSMUSG00000031591	2blue	-0.4539	-0.706683	0.851823	0.0560452	0.0180316	-0.502891	-0.814376	0.548075	-0.890266	0.310771	0.347196	-0.202746	0.2505	0.145115	0.503669	0.751541
Q9QWY8	Asap1	ENSMUSG00000022377	2blue	-0.730205	-0.619272	0.856527	0.0561111	-0.00219714	-0.407408	-0.74688	0.485525	-0.897655	0.477027	0.371438	-0.365956	0.622495	-0.293729	0.221159	0.771334
Q7SIG6	Asap2	ENSMUSG00000052632	2blue	-0.183129	-0.662927	0.617839	0.164625	-0.102353	-0.240731	-0.587019	0.292357	-0.680135	-0.0642869	0.203242	0.115399	0.345826	0.0373606	0.581736	0.650024
Q91WR3	Ascc2	ENSMUSG00000020412	2blue	-0.781633	-0.353383	0.775615	-0.110472	0.181457	-0.440605	-0.631303	0.46031	-0.816865	0.517504	0.12099	-0.497711	0.444726	-0.101473	-0.015652	0.540223
O54984	Asna1	ENSMUSG00000052456	2blue	-0.781415	-0.305256	0.915501	-0.394233	0.461464	-0.775089	-0.858955	0.744835	-0.878893	0.848774	0.379834	-0.782355	0.0701084	0.169089	-0.122078	0.462822
Q8K341	Atat1	ENSMUSG00000024426	2blue	-0.763102	-0.498341	0.823819	-0.0529047	0.128919	-0.429924	-0.686122	0.442748	-0.874057	0.572094	0.380757	-0.50195	0.469103	-0.194945	0.113306	0.632676
Q9D906	Atg7	ENSMUSG00000030314	2blue	-0.29316	-0.15141	0.472199	-0.471771	0.469227	-0.524392	-0.556718	0.471488	-0.354509	0.616321	0.724506	-0.515893	-0.109279	-0.0580119	-0.164486	0.119624
Q9R0K7	Atp2b2	ENSMUSG00000030302	2blue	-0.61238	-0.675347	0.944417	-0.0694508	0.142957	-0.555782	-0.883704	0.592647	-0.966035	0.421802	0.412737	-0.330451	0.386238	-0.0132208	0.354159	0.746399
Q03265	Atp5f1a	ENSMUSG00000025428	2blue	-0.753032	-0.333317	0.715047	-0.148128	0.217598	-0.396918	-0.574257	0.382658	-0.749817	0.588396	0.327645	-0.552142	0.398361	-0.20297	-0.0455908	0.461779
Q91VR2	Atp5f1c	ENSMUSG00000025781	2blue	-0.590078	-0.440693	0.78938	-0.303633	0.317988	-0.633841	-0.82131	0.664491	-0.702518	0.660009	0.641798	-0.509969	0.188047	-0.11342	0.0429699	0.48664
Q9CPQ8	Atp5mg	ENSMUSG00000038717	2blue	-0.768418	-0.518061	0.982349	-0.183371	0.241948	-0.732988	-0.934428	0.777263	-0.963197	0.718111	0.348895	-0.597894	0.23654	0.112189	0.117457	0.68358
Q9CQQ7	Atp5pb	ENSMUSG00000000563	2blue	-0.603535	-0.809105	0.894565	0.117799	-0.051415	-0.373035	-0.807612	0.437564	-0.951259	0.363199	0.585178	-0.229201	0.620596	-0.304834	0.460968	0.869946
Q9DB20	Atp5po	ENSMUSG00000022956	2blue	-0.591175	-0.737231	0.833119	0.0713212	-0.0155238	-0.39902	-0.768195	0.444256	-0.869459	0.512576	0.722113	-0.345602	0.487477	-0.293496	0.371438	0.793262
P51863	Atp6v0d1	ENSMUSG00000013160	2blue	-0.60581	-0.552885	0.892166	-0.209419	0.218921	-0.637825	-0.916621	0.723507	-0.818442	0.578425	0.534872	-0.424908	0.404655	-0.196236	0.114176	0.653386
P50516	Atp6v1a	ENSMUSG00000052459	2blue	-0.263127	-0.74163	0.674692	0.0499406	-0.0477114	-0.343625	-0.734994	0.432337	-0.642472	0.262566	0.783303	-0.0656228	0.432475	-0.331895	0.45256	0.712941
Q9D1K2	Atp6v1f	ENSMUSG00000004285	2blue	-0.585685	-0.399874	0.921864	-0.36093	0.388943	-0.864843	-0.977097	0.909891	-0.824421	0.67892	0.301062	-0.558676	-0.0190525	0.313586	0.0553151	0.517251
P70704	Atp8a1	ENSMUSG00000037685	2blue	-0.455358	-0.659113	0.84505	-0.0666716	0.144497	-0.489401	-0.804604	0.503299	-0.871195	0.261494	0.388255	-0.196227	0.277468	0.0795323	0.437922	0.665915
Q9WU60	Atrn	ENSMUSG00000027312	2blue	-0.637541	-0.222473	0.805051	-0.389093	0.451112	-0.646105	-0.739971	0.622706	-0.774551	0.579851	0.133411	-0.588947	0.169395	0.106819	-0.131193	0.343053
Q9CVD2	Atxn3	ENSMUSG00000021189	2blue	-0.718701	-0.369533	0.777569	-0.114699	0.17771	-0.535939	-0.690658	0.58628	-0.787103	0.383768	-0.0690421	-0.355416	0.24539	0.200933	0.119807	0.532267
Q8BKX1	Baiap2	ENSMUSG00000025372	2blue	-0.585927	-0.426568	0.887231	-0.275977	0.350425	-0.712236	-0.858924	0.707947	-0.86769	0.500833	0.1891	-0.459463	0.0379501	0.342871	0.164324	0.515694
O54962	Banf1	ENSMUSG00000024844	2blue	-0.776004	-0.433007	0.987108	-0.323737	0.373589	-0.816158	-0.967748	0.849154	-0.929578	0.750288	0.32856	-0.644855	0.145058	0.177713	0.0210755	0.588888
Q99ML1	Bbc3	ENSMUSG00000002083	2blue	-0.771043	-0.490826	0.95675	-0.163461	0.234949	-0.700385	-0.882664	0.722361	-0.960532	0.741051	0.339447	-0.635724	0.212175	0.130056	0.102033	0.660975
Q61140	Bcar1	ENSMUSG00000031955	2blue	-0.662356	-0.443193	0.904821	-0.286429	0.363249	-0.655203	-0.846736	0.647471	-0.894476	0.494611	0.250391	-0.466243	0.19215	0.168709	0.125452	0.534311
Q67FY2	Bcl9l	ENSMUSG00000063382	2blue	-0.510878	-0.187732	0.769115	-0.416548	0.435372	-0.781262	-0.815395	0.823068	-0.66771	0.518789	-0.0144979	-0.48029	-0.0288194	0.358887	-0.10482	0.33562
P70444	Bid	ENSMUSG00000004446	2blue	-0.483308	-0.11169	0.630924	-0.32337	0.362032	-0.647866	-0.633213	0.673527	-0.570927	0.33563	-0.271243	-0.350525	-0.113451	0.504372	-0.0381367	0.238696
Q8R016	Blmh	ENSMUSG00000020840	2blue	-0.695802	-0.66554	0.911205	0.0222025	0.0456361	-0.457871	-0.809602	0.518448	-0.954736	0.438363	0.379123	-0.341349	0.558729	-0.189597	0.298258	0.785839
Q5RJI5	Brsk1	ENSMUSG00000035390	2blue	-0.674968	-0.413285	0.845632	-0.250967	0.33744	-0.59213	-0.753189	0.534402	-0.865607	0.739397	0.539289	-0.675632	0.16446	0.0231429	0.0284375	0.510786
Q6PGH1	Bud31	ENSMUSG00000038722	2blue	-0.214488	-0.368534	0.509989	0.0139779	0.012072	-0.322284	-0.512839	0.403399	-0.509408	-0.0323584	-0.146317	0.0481211	0.227206	0.166062	0.285046	0.435148
Q9CQC6	Bzw1	ENSMUSG00000051223	2blue	-0.592061	-0.530699	0.853354	-0.144263	0.222012	-0.487277	-0.768086	0.493413	-0.881408	0.360201	0.297663	-0.334029	0.393876	-0.0382042	0.217303	0.607765
Q7TPS5	C2cd5	ENSMUSG00000030279	2blue	-0.519729	-0.622088	0.854854	0.0307056	0.0533514	-0.519187	-0.785543	0.553114	-0.905494	0.354746	0.211987	-0.279128	0.23881	0.198124	0.409878	0.709645
P01027	C3	ENSMUSG00000024164	2blue	-0.710901	-0.536736	0.970049	-0.23539	0.270386	-0.738126	-0.966581	0.796613	-0.913988	0.707857	0.485222	-0.562167	0.275996	-0.00713478	0.101659	0.669979
Q06138	Cab39	ENSMUSG00000036707	2blue	-0.419248	-0.432523	0.844149	-0.303188	0.316462	-0.789718	-0.93	0.837923	-0.746845	0.645772	0.44541	-0.499044	0.00324165	0.206771	0.090942	0.52393
Q99N28	Cadm3	ENSMUSG00000005338	2blue	-0.601602	-0.68363	0.90359	0.0206069	0.0720268	-0.454868	-0.794076	0.4652	-0.975063	0.442837	0.456982	-0.363678	0.4366	-0.07971	0.361614	0.767832
P28652	Camk2b	ENSMUSG00000057897	2blue	-0.501322	-0.590588	0.736137	-0.201827	0.207513	-0.425815	-0.763951	0.477498	-0.666462	0.396042	0.782649	-0.249305	0.467751	-0.427236	0.201232	0.561822
Q3UHL1	Camkv	ENSMUSG00000032936	2blue	-0.718943	-0.37505	0.96979	-0.39913	0.449907	-0.857902	-0.96976	0.874394	-0.897246	0.721035	0.271871	-0.6391	0.0396917	0.285905	-0.00361207	0.511616
Q9R1S8	Capn7	ENSMUSG00000021893	2blue	-0.714471	-0.480825	0.876652	-0.199466	0.242682	-0.620692	-0.832316	0.645757	-0.850972	0.760945	0.576851	-0.624751	0.309623	-0.13479	0.0297006	0.612977
O70589	Cask	ENSMUSG00000031012	2blue	-0.369742	-0.2497	0.564119	-0.152144	0.164723	-0.476977	-0.584754	0.563059	-0.509636	0.127119	-0.209452	-0.106458	0.129199	0.242721	0.114421	0.342751
P70677	Casp3	ENSMUSG00000031628	2blue	-0.627542	-0.521951	0.940471	-0.310345	0.338464	-0.745118	-0.970579	0.794224	-0.858562	0.618011	0.50408	-0.485743	0.217336	0.0172507	0.124392	0.595213
Q3TTA7	Cblb	ENSMUSG00000022637	2blue	-0.674413	-0.408013	0.849952	-0.279556	0.323607	-0.59364	-0.808737	0.635805	-0.80903	0.415423	0.185087	-0.37868	0.349739	-0.0161272	0.0588409	0.51008
Q91VT4	Cbr4	ENSMUSG00000031641	2blue	-0.709114	-0.300999	0.752461	-0.335683	0.409018	-0.508065	-0.649689	0.436641	-0.755135	0.721133	0.569226	-0.684076	0.240965	-0.153562	-0.120782	0.383895
Q5SNZ0	Ccdc88a	ENSMUSG00000032740	2blue	-0.443164	-0.519998	0.727157	-0.0543799	0.103785	-0.420905	-0.693856	0.482522	-0.731244	0.126133	0.0957952	-0.0892208	0.345272	0.0482976	0.327792	0.568055
Q7TT50	Cdc42bpb	ENSMUSG00000021279	2blue	-0.597172	-0.414779	0.869166	-0.345376	0.350839	-0.728852	-0.916169	0.792692	-0.766293	0.642993	0.455943	-0.513821	0.24492	-0.0493899	-0.0216989	0.532132
Q80UW5	Cdc42bpg	ENSMUSG00000024769	2blue	-0.816897	-0.364727	0.880004	-0.211463	0.277995	-0.716728	-0.807631	0.726583	-0.869351	0.812853	0.275695	-0.709237	0.0726014	0.227427	-0.00313359	0.551367
Q9D211	Cdkn2aipnl	ENSMUSG00000020392	2blue	-0.729858	-0.473638	0.888462	-0.227699	0.294715	-0.601803	-0.811874	0.587142	-0.888097	0.744842	0.581142	-0.646386	0.290129	-0.100628	0.0372221	0.588175
Q9JKC6	Cend1	ENSMUSG00000060240	2blue	-0.682448	-0.543543	0.71831	0.144827	-0.105602	-0.272624	-0.595506	0.37114	-0.771573	0.399307	0.264422	-0.295732	0.694142	-0.390674	0.168253	0.720521
Q8C6E0	Cfap36	ENSMUSG00000020462	2blue	-0.733752	-0.499735	0.924894	-0.197944	0.241062	-0.664645	-0.884075	0.704806	-0.896031	0.754261	0.511155	-0.618846	0.323259	-0.0910785	0.0439637	0.65185
Q91V57	Chn1	ENSMUSG00000056486	2blue	-0.762181	-0.488258	0.879237	-0.00886176	0.0841217	-0.562781	-0.764047	0.611168	-0.923189	0.597123	0.138538	-0.51344	0.322316	0.0956325	0.154899	0.68698
Q8BWY9	Cip2a	ENSMUSG00000033031	2blue	-0.497701	-0.397481	0.72944	-0.169801	0.231023	-0.508632	-0.689277	0.532468	-0.726404	0.233721	0.0297783	-0.225782	0.18005	0.218257	0.204469	0.472486
Q9JHS4	Clpx	ENSMUSG00000015357	2blue	-0.795754	-0.370125	0.869839	-0.125343	0.202975	-0.636858	-0.760543	0.664347	-0.894577	0.638008	0.0352054	-0.584931	0.193697	0.235602	0.0457344	0.584092
Q9EPL2	Clstn1	ENSMUSG00000039953	2blue	-0.190633	-0.67318	0.702046	0.0452862	0.00602459	-0.412625	-0.726584	0.460224	-0.716746	0.0974006	0.350673	-0.00320026	0.198333	0.135195	0.550526	0.64995
Q99JH7	Clstn3	ENSMUSG00000008153	2blue	-0.663247	-0.215498	0.77534	-0.44126	0.475355	-0.734298	-0.771627	0.704139	-0.696936	0.889103	0.523587	-0.788775	-0.00420488	0.0699144	-0.217744	0.33786
Q6IRU5	Cltb	ENSMUSG00000047547	2blue	-0.461001	-0.310839	0.60471	-0.128995	0.205971	-0.453971	-0.530637	0.382625	-0.643299	0.689835	0.510095	-0.611965	-0.0237934	0.115339	0.041324	0.391587
Q6ZQ08	Cnot1	ENSMUSG00000036550	2blue	-0.617669	-0.000534433	0.757992	-0.632312	0.666183	-0.871546	-0.7867	0.849682	-0.633727	0.639537	-0.0653511	-0.653929	-0.219329	0.491507	-0.292891	0.128096
Q5M8N0	Cnrip1	ENSMUSG00000044629	2blue	-0.00531136	-0.175823	0.491292	-0.180751	0.226329	-0.42167	-0.490324	0.383009	-0.496995	0.335641	0.118704	-0.350549	0.0184549	0.145053	0.00068464	0.219505
P12960	Cntn1	ENSMUSG00000055022	2blue	-0.667869	-0.515502	0.988263	-0.300759	0.350364	-0.784546	-0.989136	0.813968	-0.933362	0.672726	0.439803	-0.559583	0.171095	0.130325	0.120178	0.624402
Q9CPW0	Cntnap2	ENSMUSG00000039419	2blue	-0.695638	-0.37136	0.885573	-0.416864	0.465104	-0.685424	-0.864056	0.69383	-0.819714	0.497735	0.282512	-0.466517	0.230082	0.0583582	0.00350619	0.448685
Q8K4M5	Commd1	ENSMUSG00000051355	2blue	-0.594873	-0.675308	0.852817	-0.0079322	0.0279398	-0.503206	-0.843542	0.59705	-0.83053	0.553178	0.641924	-0.36294	0.489808	-0.290553	0.261038	0.774038
Q8BIG7	Comtd1	ENSMUSG00000021773	2blue	-0.229173	-0.333473	0.653199	-0.46239	0.44948	-0.616061	-0.782386	0.636184	-0.511215	0.357668	0.542147	-0.272319	0.0802228	-0.0351441	0.028518	0.292018
Q9JIF7	Copb1	ENSMUSG00000030754	2blue	-0.188394	-0.391497	0.622562	-0.22653	0.232125	-0.604364	-0.729575	0.630106	-0.539972	0.475527	0.50735	-0.336096	-0.076635	0.179959	0.154149	0.415811
O55029	Copb2	ENSMUSG00000032458	2blue	-0.536186	-0.229913	0.580992	-0.406185	0.392373	-0.516611	-0.628467	0.536641	-0.458062	0.577548	0.581737	-0.46337	0.171381	-0.234113	-0.150441	0.247659
Q9QZE5	Copg1	ENSMUSG00000030058	2blue	-0.651868	-0.358488	0.793209	-0.260371	0.342781	-0.592823	-0.709518	0.528031	-0.806618	0.771112	0.531217	-0.70203	0.0786787	0.0720788	-0.00617152	0.454169
P61202	Cops2	ENSMUSG00000027206	2blue	-0.615872	-0.344291	0.843486	-0.379478	0.392147	-0.776397	-0.888268	0.816127	-0.736336	0.737734	0.435619	-0.60539	0.0763587	0.0811791	-0.0570382	0.448294
O88544	Cops4	ENSMUSG00000035297	2blue	-0.634	-0.493866	0.889839	-0.321153	0.341222	-0.705252	-0.921589	0.747843	-0.801002	0.657461	0.597374	-0.512212	0.226007	-0.0718411	0.0761521	0.556624
Q8BV13	Cops7b	ENSMUSG00000026240	2blue	-0.426058	-0.43725	0.838163	-0.305172	0.343245	-0.719606	-0.886533	0.751512	-0.768953	0.40847	0.240014	-0.338848	0.042359	0.284423	0.181519	0.492416
Q9CPQ1	Cox6c	ENSMUSG00000014313	2blue	-0.641896	-0.565816	0.913604	-0.189741	0.257631	-0.548298	-0.847424	0.567368	-0.916378	0.421282	0.384977	-0.369158	0.419312	-0.0883077	0.207161	0.636832
P84086	Cplx2	ENSMUSG00000025867	2blue	-0.594811	-0.631462	0.926796	-0.024302	0.0988186	-0.632874	-0.879399	0.670848	-0.950969	0.556241	0.358772	-0.432082	0.190388	0.194416	0.343325	0.745927
P97427	Crmp1	ENSMUSG00000029121	2blue	-0.614696	-0.594322	0.937955	-0.0824736	0.164516	-0.60276	-0.860064	0.608211	-0.973559	0.634924	0.46529	-0.534555	0.286917	0.0305351	0.232038	0.709383
P63154	Crnkl1	ENSMUSG00000001767	2blue	-0.49672	-0.562553	0.530166	0.223634	-0.173678	-0.266731	-0.473683	0.315136	-0.582985	0.388898	0.433177	-0.217369	0.141896	0.0482759	0.416997	0.62398
Q91W50	Csde1	ENSMUSG00000068823	2blue	-0.73443	-0.324362	0.653835	-0.031262	0.0925507	-0.292121	-0.492433	0.313458	-0.710277	0.483313	0.175552	-0.456995	0.532602	-0.281826	-0.0417887	0.496695
Q8VHY0	Cspg4	ENSMUSG00000032911	2blue	-0.544874	-0.845743	0.881748	0.173792	-0.105643	-0.369572	-0.806603	0.442047	-0.944872	0.311685	0.550952	-0.167894	0.565098	-0.219566	0.549192	0.894627
P21460	Cst3	ENSMUSG00000027447	2blue	-0.733421	-0.432968	0.96184	-0.373219	0.413327	-0.77173	-0.957172	0.808615	-0.886557	0.627698	0.337309	-0.542917	0.22061	0.0794156	0.0251734	0.54584
P56546	Ctbp2	ENSMUSG00000030970	2blue	-0.389544	-0.0487927	0.502118	-0.564791	0.572899	-0.594453	-0.564034	0.519191	-0.382556	0.707661	0.623871	-0.640433	-0.169781	0.03284	-0.293138	0.0583213
Q02248	Ctnnb1	ENSMUSG00000006932	2blue	-0.699454	-0.169278	0.747657	-0.281636	0.33207	-0.64564	-0.685057	0.677364	-0.718715	0.509525	-0.174917	-0.509706	0.10747	0.30294	-0.116452	0.375131
O35927	Ctnnd2	ENSMUSG00000022240	2blue	-0.727133	-0.342237	0.955077	-0.421592	0.458234	-0.881584	-0.974128	0.914331	-0.860926	0.740903	0.251484	-0.646287	0.0253211	0.284507	-0.0467249	0.489896
Q9JLV5	Cul3	ENSMUSG00000004364	2blue	-0.617848	-0.804379	0.900598	0.128271	-0.0608931	-0.398634	-0.814345	0.462008	-0.958625	0.424962	0.599032	-0.277113	0.575848	-0.26442	0.452129	0.880134
P56395	Cyb5a	ENSMUSG00000024646	2blue	-0.513395	-0.657445	0.8375	-0.00748142	0.0948466	-0.434939	-0.758599	0.449409	-0.891089	0.25655	0.331836	-0.20339	0.347013	0.0414091	0.431619	0.691891
Q9CQX2	Cyb5b	ENSMUSG00000031924	2blue	-0.738099	-0.40706	0.901609	-0.296449	0.357306	-0.63599	-0.835698	0.654552	-0.877128	0.517019	0.216485	-0.484969	0.316591	0.0291169	0.0330955	0.529347
P62897	Cycs	ENSMUSG00000058927	2blue	-0.033262	-0.10421	0.259824	-0.330349	0.361164	-0.276821	-0.292915	0.151836	-0.224999	0.444565	0.711719	-0.40645	-0.176257	-0.0494732	-0.0766442	0.0061337
P63034	Cyth2	ENSMUSG00000003269	2blue	-0.651057	-0.592647	0.926077	-0.1276	0.207645	-0.545477	-0.842005	0.560847	-0.952473	0.441613	0.359171	-0.385433	0.392075	-0.0247679	0.254116	0.678814
O08967	Cyth3	ENSMUSG00000018001	2blue	-0.736068	-0.438555	0.983483	-0.339826	0.383657	-0.829855	-0.983296	0.866748	-0.913714	0.732007	0.344998	-0.621123	0.12522	0.185417	0.0342007	0.578934
Q8R1F0	D8Ertd738e	ENSMUSG00000019362	2blue	-0.779994	-0.341213	0.836583	-0.238211	0.291518	-0.587618	-0.754602	0.629548	-0.818327	0.49266	0.0593094	-0.464976	0.335921	0.0403391	-0.0138408	0.507386
Q8BPM0	Daam1	ENSMUSG00000034574	2blue	-0.708597	-0.472976	0.819989	-0.0389132	0.122436	-0.455281	-0.689093	0.482328	-0.87594	0.401585	0.0937086	-0.37586	0.394706	0.0310478	0.180637	0.622726
Q9ER88	Dap3	ENSMUSG00000068921	2blue	0.00307084	-0.255043	0.525764	-0.097994	0.146193	-0.421769	-0.52815	0.415456	-0.541764	0.214403	-0.00953743	-0.22799	0.046233	0.230611	0.130203	0.307233
Q80YE7	Dapk1	ENSMUSG00000021559	2blue	-0.724983	-0.332928	0.829309	-0.323425	0.383942	-0.587842	-0.747409	0.559155	-0.815575	0.734673	0.480304	-0.680879	0.295051	-0.128147	-0.122246	0.465741
P31786	Dbi	ENSMUSG00000026385	2blue	-0.804244	-0.337702	0.901618	-0.300305	0.379635	-0.72002	-0.814742	0.691102	-0.895787	0.821938	0.33416	-0.755616	0.0885943	0.183927	-0.0565395	0.500527
Q9JLM8	Dclk1	ENSMUSG00000027797	2blue	-0.48045	-0.748582	0.912092	-0.050971	0.086447	-0.546817	-0.92413	0.621904	-0.891321	0.415973	0.626006	-0.257395	0.434358	-0.168393	0.392963	0.788109
Q810A7	Ddx42	ENSMUSG00000020705	2blue	-0.225658	-0.718383	0.735693	0.104609	-0.0547602	-0.455379	-0.764406	0.517567	-0.752894	0.200354	0.399294	-0.062468	0.159824	0.173346	0.585095	0.717448
Q9D8N2	Dennd10	ENSMUSG00000024993	2blue	-0.436284	-0.673543	0.874157	-0.130286	0.148481	-0.601288	-0.927081	0.682173	-0.814358	0.420685	0.587479	-0.25792	0.327962	-0.0986895	0.336294	0.697961
O54786	Dffa	ENSMUSG00000028974	2blue	-0.560894	-0.620459	0.846251	0.11733	-0.0282607	-0.505182	-0.751723	0.538682	-0.923333	0.490444	0.252063	-0.386575	0.234172	0.189253	0.378923	0.762132
Q9R1C6	Dgke	ENSMUSG00000000276	2blue	-0.517968	-0.0876176	0.667463	-0.5737	0.584117	-0.756212	-0.724833	0.711771	-0.539258	0.856304	0.536859	-0.766915	-0.149909	0.115255	-0.317273	0.166909
Q6P5D3	Dhx57	ENSMUSG00000035051	2blue	-0.3504	-0.0920404	0.46174	-0.485234	0.504059	-0.456517	-0.483368	0.365026	-0.380774	0.652888	0.709633	-0.600056	-0.0244057	-0.156415	-0.258369	0.0750828
Q8BTT6	Diexf		2blue	-0.366709	-0.26701	0.694012	-0.288711	0.295978	-0.727093	-0.781028	0.801201	-0.591333	0.365267	-0.0470885	-0.291934	-0.104191	0.450174	0.0840637	0.370015
Q9CSH3	Dis3	ENSMUSG00000033166	2blue	-0.313814	-0.700487	0.660965	0.239225	-0.161134	-0.164305	-0.560358	0.211809	-0.76762	0.00358608	0.244167	0.0397864	0.546419	-0.149743	0.54367	0.734014
Q8BMF4	Dlat	ENSMUSG00000000168	2blue	-0.368279	-0.579881	0.823104	-0.213136	0.26329	-0.599988	-0.858353	0.61835	-0.784166	0.298552	0.426449	-0.217318	0.130393	0.156596	0.354119	0.562637
E9Q9R9	Dlg5	ENSMUSG00000021782	2blue	-0.654245	-0.710481	0.88816	0.023511	0.0342482	-0.422909	-0.804847	0.474825	-0.923762	0.501468	0.624718	-0.366757	0.589966	-0.336508	0.299077	0.802287
O54946	Dnajb6	ENSMUSG00000029131	2blue	-0.600813	-0.597384	0.922524	-0.162837	0.192599	-0.686631	-0.940379	0.750152	-0.871102	0.655221	0.573824	-0.483084	0.254598	-0.0257853	0.201903	0.69273
P60904	Dnajc5	ENSMUSG00000000826	2blue	-0.397323	-0.422545	0.811059	-0.28634	0.318617	-0.720895	-0.871421	0.763448	-0.736429	0.388002	0.190037	-0.312329	0.00354986	0.330931	0.192389	0.480386
Q8K1M6	Dnm1l	ENSMUSG00000022789	2blue	-0.445357	-0.501138	0.849999	-0.299618	0.351795	-0.615935	-0.859497	0.619285	-0.809094	0.373547	0.409179	-0.323926	0.211608	0.0649083	0.198871	0.521559
Q8BZ98	Dnm3	ENSMUSG00000040265	2blue	-0.789258	-0.449154	0.976082	-0.287912	0.352153	-0.727137	-0.914706	0.741077	-0.952076	0.715679	0.357639	-0.636493	0.256168	0.0638433	0.02138	0.603054
Q8CIQ7	Dock3	ENSMUSG00000039716	2blue	-0.234403	-0.832795	0.739	0.188031	-0.146139	-0.364684	-0.763206	0.449259	-0.764631	0.147406	0.545819	0.0208969	0.331532	-0.0343288	0.668999	0.80983
Q3UHQ6	Dop1b	ENSMUSG00000022946	2blue	-0.729871	-0.28595	0.873376	-0.374963	0.429464	-0.76006	-0.832586	0.737624	-0.828619	0.888982	0.428984	-0.800927	0.0645513	0.119735	-0.153829	0.447677
O08553	Dpysl2	ENSMUSG00000022048	2blue	-0.477425	-0.652356	0.897002	-0.0823	0.162603	-0.587177	-0.864802	0.594063	-0.91914	0.429966	0.445164	-0.336388	0.18236	0.16357	0.397984	0.692101
Q9EQF6	Dpysl5	ENSMUSG00000029168	2blue	-0.660243	-0.525269	0.916025	-0.0768816	0.136518	-0.66851	-0.869831	0.732428	-0.91552	0.558051	0.166803	-0.452463	0.211695	0.208496	0.22105	0.682669
Q9JHU4	Dync1h1	ENSMUSG00000018707	2blue	-0.564121	-0.545845	0.919383	-0.278087	0.30656	-0.684458	-0.946097	0.734335	-0.851308	0.538997	0.512067	-0.420741	0.295667	-0.0486963	0.146947	0.619889
O88485	Dync1i1	ENSMUSG00000029757	2blue	-0.745567	-0.544334	0.859153	0.0179297	0.0579263	-0.450173	-0.727554	0.500079	-0.916653	0.460819	0.192198	-0.397127	0.49181	-0.0831098	0.202007	0.711288
P62627	Dynlrb1	ENSMUSG00000047459	2blue	-0.749385	-0.482354	0.933767	-0.151498	0.224478	-0.693034	-0.861137	0.708386	-0.940993	0.75243	0.352408	-0.642827	0.16887	0.157254	0.109392	0.646874
Q61214	Dyrk1a	ENSMUSG00000022897	2blue	-0.796939	-0.00397453	0.539018	-0.233066	0.27463	-0.438961	-0.418382	0.459267	-0.526836	0.520692	-0.212124	-0.535584	0.177989	0.0954529	-0.27744	0.21386
P62631	Eef1a2	ENSMUSG00000016349	2blue	-0.421916	-0.387236	0.899559	-0.3108	0.360065	-0.816297	-0.929758	0.825311	-0.848046	0.65818	0.273065	-0.577622	-0.0205059	0.33282	0.0629435	0.508251
Q9D8Y0	Efhd2	ENSMUSG00000040659	2blue	-0.684993	-0.605317	0.865412	0.117935	-0.0373155	-0.475119	-0.74583	0.535614	-0.937557	0.479995	0.181891	-0.38331	0.393018	0.049973	0.314407	0.776485
Q8CHW4	Eif2b5	ENSMUSG00000003235	2blue	-0.572489	-0.622245	0.966422	-0.159804	0.229792	-0.672803	-0.940098	0.692907	-0.962495	0.54178	0.453013	-0.43868	0.224758	0.117355	0.290608	0.698776
Q91WK2	Eif3h	ENSMUSG00000022312	2blue	-0.273997	-0.636131	0.750442	0.0732578	-0.0166663	-0.519527	-0.764695	0.569126	-0.772556	0.322033	0.32112	-0.193791	0.081843	0.27449	0.481486	0.690537
P10630	Eif4a2	ENSMUSG00000022884	2blue	-0.601672	-0.793166	0.909047	0.113955	-0.0509327	-0.446262	-0.839995	0.51257	-0.956263	0.471978	0.603639	-0.31069	0.51429	-0.206809	0.439611	0.878029
Q62448	Eif4g2	ENSMUSG00000005610	2blue	-0.688199	-0.234727	0.775225	-0.333738	0.367629	-0.634141	-0.739341	0.678846	-0.715048	0.465903	-0.0190643	-0.448457	0.221067	0.116297	-0.0907633	0.380467
Q8K0G5	Eipr1	ENSMUSG00000036613	2blue	-0.635885	-0.553105	0.925354	-0.114564	0.174048	-0.699327	-0.898245	0.740066	-0.914824	0.657395	0.372877	-0.522017	0.141951	0.188459	0.225663	0.67879
Q60900	Elavl3	ENSMUSG00000003410	2blue	-0.636318	-0.39854	0.940339	-0.382005	0.408374	-0.834047	-0.975648	0.874085	-0.847433	0.731049	0.390564	-0.614561	0.110445	0.145683	-0.0215031	0.533868
P62869	Elob	ENSMUSG00000055839	2blue	-0.617096	-0.49109	0.91519	-0.196486	0.255162	-0.749197	-0.908721	0.78751	-0.883518	0.567471	0.222686	-0.465817	0.0435473	0.341795	0.214572	0.606339
P83940	Eloc	ENSMUSG00000079658	2blue	-0.732372	-0.369602	0.741924	-0.0315548	0.0896158	-0.406142	-0.610748	0.46267	-0.782089	0.43322	0.0193335	-0.402603	0.485084	-0.101147	0.0300337	0.571876
Q9ER73	Elp4	ENSMUSG00000027167	2blue	-0.526354	-0.35423	0.87925	-0.398341	0.412538	-0.847038	-0.950628	0.885562	-0.768546	0.734702	0.403828	-0.60671	0.0062495	0.203101	-0.0381539	0.475933
Q99L85	Elp5	ENSMUSG00000018565	2blue	-0.304988	-0.230024	0.633528	-0.388438	0.394056	-0.688094	-0.737298	0.729694	-0.51135	0.286782	0.043289	-0.237687	-0.148149	0.405296	0.0746685	0.252294
Q9Z2H5	Epb41l1	ENSMUSG00000027624	2blue	-0.711839	-0.534444	0.992955	-0.217675	0.272849	-0.74991	-0.964533	0.789773	-0.962334	0.699936	0.401984	-0.579545	0.229586	0.098125	0.131577	0.674111
Q61772	Epha7	ENSMUSG00000028289	2blue	-0.522867	-0.603024	0.804397	-0.0156504	0.0801073	-0.391586	-0.728553	0.441099	-0.839871	0.206912	0.240638	-0.163684	0.497821	-0.112478	0.333516	0.66797
Q8C460	Eri3	ENSMUSG00000033423	2blue	-0.554999	-0.535734	0.922271	-0.254173	0.276255	-0.765325	-0.975169	0.827445	-0.841223	0.640722	0.498965	-0.482266	0.147117	0.0986799	0.158843	0.629621
Q8BWY3	Etf1	ENSMUSG00000024360	2blue	-0.477932	-0.64368	0.91638	-0.133947	0.180858	-0.669366	-0.939596	0.714403	-0.886758	0.51894	0.52141	-0.375413	0.185234	0.108252	0.327944	0.704399
P70429	Evl	ENSMUSG00000021262	2blue	-0.473839	-0.8232	0.835377	0.152849	-0.115575	-0.405526	-0.817773	0.4981	-0.858449	0.405457	0.687785	-0.206377	0.506279	-0.261906	0.491975	0.878173
Q8R3S6	Exoc1	ENSMUSG00000036435	2blue	-0.428121	-0.722475	0.835225	0.0202376	0.00396174	-0.535021	-0.867685	0.62296	-0.812727	0.462692	0.626893	-0.266835	0.328489	-0.0947912	0.399813	0.781764
Q9D4H1	Exoc2	ENSMUSG00000021357	2blue	-0.524269	-0.504949	0.616632	-0.0509138	0.0728344	-0.247566	-0.559952	0.277836	-0.619448	0.46156	0.729381	-0.338152	0.576619	-0.557654	0.0918656	0.555815
A6H5Z3	Exoc6b	ENSMUSG00000033769	2blue	-0.72377	-0.577047	0.954681	-0.204377	0.245754	-0.632882	-0.920695	0.684786	-0.91938	0.620664	0.532967	-0.495099	0.424971	-0.171938	0.130691	0.683853
O35250	Exoc7	ENSMUSG00000020792	2blue	-0.769308	-0.239569	0.868327	-0.400764	0.46384	-0.762217	-0.808371	0.726136	-0.829723	0.894221	0.361311	-0.829036	0.0392263	0.159028	-0.189528	0.404722
Q6PGF7	Exoc8	ENSMUSG00000074030	2blue	-0.682751	-0.672345	0.925513	-0.029248	0.109772	-0.496045	-0.826227	0.511894	-0.972337	0.560941	0.56924	-0.450918	0.446472	-0.157134	0.290907	0.762786
Q9JHI7	Exosc9	ENSMUSG00000027714	2blue	-0.355053	-0.236321	0.637518	-0.28799	0.308741	-0.597102	-0.680857	0.64717	-0.564029	0.223779	-0.103773	-0.211288	0.0182918	0.33393	0.0683033	0.316725
Q8C569	Fam118b	ENSMUSG00000050471	2blue	-0.722798	-0.35524	0.947895	-0.371535	0.411653	-0.869375	-0.959308	0.905862	-0.865752	0.745603	0.228424	-0.64389	0.0127115	0.311255	-0.0165722	0.51012
Q8CDM8	Fam160b1	ENSMUSG00000033478	2blue	-0.734128	-0.467489	0.983429	-0.296545	0.360421	-0.750624	-0.941605	0.769291	-0.951356	0.644173	0.308754	-0.571088	0.210616	0.141802	0.080199	0.598537
Q8BHZ0	Fam49a	ENSMUSG00000020589	2blue	-0.35784	-0.636855	0.748925	0.0610875	0.0206338	-0.400734	-0.696268	0.424999	-0.806264	0.151601	0.221932	-0.0991894	0.242265	0.166862	0.501431	0.657909
Q921M7	Fam49b	ENSMUSG00000022378	2blue	-0.569032	-0.472428	0.929641	-0.305033	0.364197	-0.777663	-0.940016	0.788961	-0.880702	0.566554	0.314158	-0.484242	0.026306	0.310778	0.174599	0.550106
Q3UVG3	Fam91a1	ENSMUSG00000037119	2blue	-0.528593	-0.104319	0.603034	-0.309675	0.314204	-0.533827	-0.596822	0.603907	-0.52711	0.332366	-0.179712	-0.33459	0.230825	0.0792815	-0.181237	0.269334
P19096	Fasn	ENSMUSG00000025153	2blue	-0.748603	-0.384114	0.972443	-0.384085	0.447494	-0.800719	-0.937231	0.799187	-0.925227	0.715708	0.304019	-0.654378	0.122818	0.199517	-0.0162964	0.523109
Q6NS60	Fbxo41	ENSMUSG00000047013	2blue	-0.411223	-0.426202	0.6868	-0.140015	0.155884	-0.517944	-0.701557	0.54507	-0.649037	0.681154	0.64824	-0.523477	0.221106	-0.172806	0.0367416	0.516391
Q920E5	Fdps	ENSMUSG00000059743	2blue	-0.790544	-0.347145	0.935891	-0.363305	0.424663	-0.794788	-0.891731	0.783473	-0.892561	0.856077	0.393248	-0.765139	0.0709976	0.178078	-0.0782794	0.506264
E9PV24	Fga	ENSMUSG00000028001	2blue	-0.617794	-0.38236	0.914369	-0.414925	0.426965	-0.840479	-0.974653	0.888795	-0.796595	0.731125	0.432598	-0.599753	0.0930108	0.112224	-0.0399233	0.496195
Q76LL6	Fhod3	ENSMUSG00000034295	2blue	-0.561891	-0.358677	0.502823	0.22023	-0.169643	-0.101461	-0.338586	0.181673	-0.598187	0.179797	-0.10698	-0.163103	0.620938	-0.257464	0.124238	0.548069
Q9JI19	Fibp	ENSMUSG00000024911	2blue	-0.394991	-0.659539	0.819203	-0.014098	0.0953866	-0.480646	-0.780661	0.493935	-0.858494	0.254715	0.351164	-0.185593	0.222199	0.151641	0.472454	0.673829
A2APV2	Fmnl2	ENSMUSG00000036053	2blue	-0.756203	-0.403742	0.97252	-0.36397	0.421793	-0.779695	-0.938484	0.794967	-0.922183	0.667587	0.277744	-0.604472	0.180477	0.155692	0.00415791	0.540588
P11276	Fn1	ENSMUSG00000026193	2blue	-0.652669	-0.462501	0.956167	-0.336632	0.364523	-0.82374	-0.991727	0.872531	-0.867308	0.716485	0.433933	-0.579803	0.120029	0.138142	0.0573526	0.579321
Q61239	Fnta	ENSMUSG00000015994	2blue	-0.502949	-0.115895	0.710533	-0.521713	0.523725	-0.761654	-0.766833	0.753449	-0.586609	0.829974	0.442588	-0.740368	-0.021611	0.057158	-0.323394	0.243661
Q8BIE6	Frmd4a	ENSMUSG00000026657	2blue	-0.811497	-0.393505	0.90089	-0.152084	0.205569	-0.677084	-0.824708	0.739337	-0.889787	0.667529	0.0917811	-0.580999	0.262089	0.135529	0.0191149	0.610203
Q9DB70	Fundc1	ENSMUSG00000025040	2blue	-0.662878	-0.575564	0.918949	-0.111797	0.178346	-0.58542	-0.857229	0.632842	-0.925315	0.427321	0.249482	-0.35391	0.345288	0.0574244	0.262728	0.679091
Q9CZD3	Gars1	ENSMUSG00000029777	2blue	-0.74213	-0.477418	0.797119	-0.0389819	0.121448	-0.375058	-0.639519	0.380105	-0.864988	0.506963	0.32004	-0.467207	0.520779	-0.222535	0.100816	0.618611
Q60780	Gas7	ENSMUSG00000033066	2blue	-0.732902	-0.438493	0.930679	-0.206321	0.276811	-0.695185	-0.86422	0.724521	-0.924331	0.576566	0.133132	-0.519409	0.19764	0.220142	0.108893	0.595944
Q9D964	Gatm	ENSMUSG00000027199	2blue	-0.747792	-0.351847	0.876947	-0.321148	0.370533	-0.697206	-0.827973	0.693246	-0.837582	0.837127	0.482245	-0.736508	0.193246	-0.0201262	-0.103913	0.499389
Q8CHG3	Gcc2	ENSMUSG00000038039	2blue	-0.239483	-0.630752	0.70136	0.152868	-0.0951334	-0.454335	-0.701938	0.520064	-0.739252	0.213438	0.175369	-0.0995227	0.105387	0.294748	0.535347	0.679775
Q60759	Gcdh	ENSMUSG00000003809	2blue	-0.499785	-0.539503	0.627211	-0.0115338	0.0625773	-0.26666	-0.551877	0.253892	-0.664157	0.521981	0.789322	-0.39613	0.414461	-0.390448	0.182056	0.568383
Q61598	Gdi2	ENSMUSG00000021218	2blue	-0.773786	-0.486284	0.949029	-0.134739	0.19558	-0.700894	-0.883483	0.750079	-0.944394	0.712657	0.260083	-0.599266	0.238905	0.130062	0.103365	0.67369
P47856	Gfpt1	ENSMUSG00000029992	2blue	-0.423282	-0.552518	0.821755	-0.1035	0.170582	-0.611198	-0.819049	0.635856	-0.820403	0.350884	0.234918	-0.271673	0.0538631	0.331075	0.370697	0.601223
Q9Z0L8	Ggh	ENSMUSG00000073987	2blue	-0.704863	-0.521448	0.94867	-0.169217	0.218289	-0.697596	-0.911293	0.740208	-0.927365	0.754258	0.464349	-0.616177	0.273252	0.00236598	0.0909833	0.680223
Q9WTN0	Ggps1	ENSMUSG00000021302	2blue	-0.493879	-0.42934	0.872557	-0.3535	0.371927	-0.779744	-0.938929	0.822957	-0.770918	0.600649	0.415436	-0.479272	0.070652	0.145834	0.0807104	0.493768
Q9EPS3	Glce	ENSMUSG00000032252	2blue	-0.22176	-0.496681	0.590369	-0.275505	0.264992	-0.460622	-0.706193	0.485682	-0.482738	0.33437	0.811275	-0.182367	0.146409	-0.192608	0.218101	0.404115
Q9DCZ1	Gmpr	ENSMUSG00000000253	2blue	-0.645826	-0.184281	0.632618	-0.257151	0.354091	-0.428695	-0.485152	0.322656	-0.685288	0.689848	0.365343	-0.699136	0.104459	0.023002	-0.143431	0.293892
B2RSH2	Gnai1	ENSMUSG00000057614	2blue	-0.599206	-0.440057	0.941141	-0.334134	0.39193	-0.806365	-0.949923	0.816695	-0.886682	0.613217	0.2963	-0.533341	0.0177405	0.320664	0.120946	0.537856
P18872	Gnao1	ENSMUSG00000031748	2blue	-0.615942	-0.574479	0.978633	-0.242307	0.305948	-0.715318	-0.961486	0.733497	-0.951889	0.57089	0.444731	-0.475241	0.211677	0.114482	0.218387	0.652708
P21279	Gnaq	ENSMUSG00000024639	2blue	-0.701514	-0.461788	0.875606	-0.217498	0.294304	-0.548626	-0.775547	0.52335	-0.895921	0.665876	0.512792	-0.605209	0.354725	-0.131389	0.0352242	0.576692
P29387	Gnb4	ENSMUSG00000027669	2blue	-0.635628	-0.345084	0.890866	-0.430908	0.463934	-0.767779	-0.91035	0.798309	-0.799065	0.533071	0.222189	-0.480805	0.139206	0.165255	-0.0134792	0.443377
P62881	Gnb5	ENSMUSG00000032192	2blue	-0.78182	-0.399805	0.958251	-0.318828	0.389965	-0.747774	-0.892261	0.736214	-0.937783	0.789458	0.38267	-0.714733	0.166722	0.120253	-0.0253012	0.554566
Q9JK38	Gnpnat1	ENSMUSG00000037722	2blue	-0.31553	-0.468662	0.573856	0.162426	-0.109837	-0.281665	-0.514791	0.364776	-0.630202	0.00931822	-0.161445	0.0163481	0.309978	0.159653	0.384019	0.56993
Q8BH60	Gopc	ENSMUSG00000019861	2blue	-0.53615	-0.587525	0.901159	-0.178699	0.197663	-0.681918	-0.942353	0.756703	-0.836462	0.591806	0.548203	-0.424997	0.267684	-0.0323604	0.196986	0.682006
O35166	Gosr2	ENSMUSG00000020946	2blue	-0.64772	-0.552523	0.841965	-0.0934746	0.121401	-0.557034	-0.816075	0.618512	-0.817827	0.685099	0.602364	-0.516423	0.386456	-0.212963	0.11556	0.682183
P05201	Got1	ENSMUSG00000025190	2blue	-0.444078	-0.845903	0.862855	0.0890774	-0.030313	-0.404776	-0.836272	0.465143	-0.893879	0.265974	0.640184	-0.118805	0.470486	-0.179043	0.574909	0.836011
Q64521	Gpd2	ENSMUSG00000026827	2blue	-0.289925	-0.0686811	0.335303	-0.390966	0.429977	-0.318812	-0.322362	0.192476	-0.300373	0.563314	0.685302	-0.533754	-0.101215	-0.0954527	-0.189412	0.0249735
P35802	Gpm6a	ENSMUSG00000031517	2blue	-0.584271	-0.481797	0.911414	-0.271425	0.341752	-0.686739	-0.884827	0.690563	-0.889335	0.468744	0.265192	-0.421487	0.139056	0.225706	0.191931	0.55293
Q3UNH4	Gprin1	ENSMUSG00000069227	2blue	-0.693667	-0.614809	0.917417	-0.0798767	0.126482	-0.565	-0.863838	0.619111	-0.91531	0.652019	0.576129	-0.503562	0.444875	-0.202614	0.176826	0.7421
Q8VEF1	Gramd1a	ENSMUSG00000001248	2blue	-0.621655	-0.650682	0.877643	0.0237731	0.0553996	-0.428146	-0.77183	0.470052	-0.935534	0.342482	0.309043	-0.278187	0.508336	-0.108389	0.340102	0.748681
Q9QYS2	Grm3	ENSMUSG00000003974	2blue	-0.622788	-0.432759	0.939049	-0.34014	0.391419	-0.815259	-0.954634	0.837132	-0.874198	0.611333	0.276823	-0.524795	0.0205173	0.319599	0.111375	0.535413
Q80W21	Gstm7	ENSMUSG00000004035	2blue	-0.775768	-0.513122	0.955678	-0.207881	0.275559	-0.633545	-0.873306	0.646651	-0.955559	0.690782	0.459533	-0.600683	0.363181	-0.0796552	0.0748755	0.649543
Q80ZM7	Gtf2a2	ENSMUSG00000033543	2blue	-0.571035	-0.629961	0.884522	0.0095872	0.0663999	-0.576426	-0.825476	0.60233	-0.921466	0.584215	0.439206	-0.452137	0.206265	0.119089	0.336881	0.732091
Q9ERL9	Gucy1a1	ENSMUSG00000033910	2blue	-0.790756	-0.436549	0.96748	-0.260504	0.316382	-0.763146	-0.924634	0.806393	-0.930214	0.671114	0.21086	-0.582968	0.191086	0.188302	0.0568189	0.604323
O54865	Gucy1b1	ENSMUSG00000028005	2blue	-0.762245	-0.318011	0.932224	-0.395158	0.443348	-0.847968	-0.925153	0.873882	-0.857101	0.693207	0.146078	-0.622338	0.0107231	0.344181	-0.0341185	0.473992
P15864	H1-2	ENSMUSG00000036181	2blue	-0.540897	-0.0595432	0.68837	-0.507076	0.53225	-0.729659	-0.711786	0.7414	-0.582321	0.438588	-0.136204	-0.458661	-0.0691586	0.373851	-0.190225	0.172221
Q9JKS5	Habp4	ENSMUSG00000021476	2blue	-0.566611	-0.401802	0.858002	-0.20666	0.280859	-0.601394	-0.785376	0.605931	-0.869166	0.470239	0.125894	-0.456848	0.250281	0.131541	0.0926719	0.524406
Q8K2C9	Hacd3	ENSMUSG00000033629	2blue	-0.573305	-0.570712	0.730044	-0.137974	0.152799	-0.372695	-0.710304	0.419693	-0.693749	0.475455	0.773957	-0.332646	0.556117	-0.511505	0.137154	0.595953
Q61035	Hars	ENSMUSG00000001380	2blue	-0.737398	-0.140467	0.773845	-0.429806	0.489687	-0.670835	-0.69649	0.616737	-0.74203	0.853641	0.333635	-0.825206	0.0917722	0.05867	-0.300389	0.312405
Q69ZR2	Hectd1	ENSMUSG00000035247	2blue	-0.557876	-0.73963	0.916645	0.062727	0.0216758	-0.491875	-0.838071	0.522483	-0.977475	0.448723	0.489254	-0.332842	0.38104	-0.017167	0.438865	0.818439
Q01237	Hmgcr	ENSMUSG00000021670	2blue	-0.715645	-0.325713	0.946232	-0.422929	0.45585	-0.893362	-0.972225	0.929938	-0.847256	0.754454	0.23486	-0.655691	0.00280532	0.304697	-0.0613939	0.480651
Q8JZK9	Hmgcs1	ENSMUSG00000093930	2blue	-0.627083	-0.41941	0.952205	-0.371169	0.408809	-0.86036	-0.988732	0.891665	-0.865754	0.702887	0.348602	-0.589845	0.0155446	0.277406	0.0533805	0.534816
Q8BGZ1	Hpcal4	ENSMUSG00000046093	2blue	-0.581211	-0.713097	0.827955	0.0100113	0.0304146	-0.434408	-0.793078	0.488136	-0.83362	0.528178	0.758996	-0.34972	0.469119	-0.313145	0.328441	0.76077
P00493	Hprt1	ENSMUSG00000025630	2blue	-0.554877	-0.726587	0.932244	-0.0311303	0.0746609	-0.584815	-0.925665	0.655268	-0.923003	0.524565	0.600589	-0.355269	0.378681	-0.0947372	0.360126	0.806187
P42859	Htt	ENSMUSG00000029104	2blue	-0.764571	-0.211459	0.701963	-0.304631	0.393577	-0.446303	-0.54845	0.366151	-0.735445	0.653558	0.335794	-0.669701	0.250369	-0.0882718	-0.166967	0.327655
P97411	Ica1	ENSMUSG00000062995	2blue	-0.389623	-0.601554	0.790076	-0.0363283	0.0891025	-0.557037	-0.802625	0.613601	-0.782626	0.265195	0.234902	-0.164759	0.121801	0.259569	0.43805	0.635697
P70404	Idh3g	ENSMUSG00000002010	2blue	-0.650812	-0.390277	0.943424	-0.399265	0.428592	-0.852172	-0.978368	0.884226	-0.84691	0.755362	0.400034	-0.636669	0.0639349	0.176403	-0.0183725	0.509604
Q6ZQA6	Igsf3	ENSMUSG00000042035	2blue	-0.740066	-0.547379	0.965329	-0.169481	0.226367	-0.675574	-0.911992	0.711065	-0.953086	0.725053	0.480118	-0.5975	0.314001	-0.028853	0.116436	0.692903
P49442	Inpp1	ENSMUSG00000026102	2blue	-0.58527	-0.759123	0.907812	-0.0173313	0.0588529	-0.510783	-0.890014	0.581404	-0.90034	0.472705	0.677241	-0.300937	0.464058	-0.225378	0.388621	0.802786
Q8BKC5	Ipo5	ENSMUSG00000030662	2blue	-0.350973	0.194185	0.345821	-0.308002	0.339617	-0.51668	-0.33084	0.517077	-0.298283	0.274564	-0.589689	-0.350132	-0.305322	0.643515	-0.230546	-0.039374
Q99KW9	Itfg1	ENSMUSG00000031703	2blue	-0.442881	-0.718133	0.870678	-0.0190777	0.101661	-0.467581	-0.819325	0.478529	-0.914102	0.29967	0.487786	-0.219624	0.339784	0.00138699	0.467526	0.728202
Q61739	Itga6	ENSMUSG00000027111	2blue	-0.28968	-0.844182	0.783822	0.148385	-0.094479	-0.358808	-0.78067	0.41827	-0.822721	0.205443	0.64308	-0.0518522	0.404668	-0.129072	0.623774	0.824122
P43406	Itgav	ENSMUSG00000027087	2blue	-0.49449	-0.435072	0.457588	0.351761	-0.282297	0.0193849	-0.259633	0.0382784	-0.605354	0.147609	0.00034257	-0.126656	0.660538	-0.318715	0.229264	0.606175
Q61703	Itih2	ENSMUSG00000037254	2blue	-0.243594	-0.231376	0.62894	-0.185016	0.209579	-0.565679	-0.653493	0.617412	-0.592396	0.293874	-0.125106	-0.280189	0.0822484	0.284047	0.030282	0.371123
Q8R071	Itpka	ENSMUSG00000027296	2blue	-0.549217	-0.702404	0.832972	0.161923	-0.0876534	-0.461541	-0.757467	0.50995	-0.899206	0.516848	0.459049	-0.361444	0.299756	0.030896	0.431849	0.810608
P11881	Itpr1	ENSMUSG00000030102	2blue	-0.7032	-0.396209	0.699297	0.0806701	-0.0223486	-0.332794	-0.552823	0.403006	-0.763673	0.40511	-0.00486954	-0.362423	0.530031	-0.137702	0.077139	0.612005
Q8CHK4	Kat5	ENSMUSG00000024926	2blue	-0.582094	-0.71164	0.801244	0.0652935	0.0211904	-0.31166	-0.683421	0.304491	-0.880814	0.441148	0.699652	-0.334849	0.498987	-0.296715	0.380224	0.738052
Q8BG40	Katnb1	ENSMUSG00000031787	2blue	-0.356674	-0.636054	0.684836	0.221152	-0.164572	-0.371043	-0.646322	0.461487	-0.738311	0.161198	0.087834	-0.0533945	0.25013	0.183224	0.530194	0.710292
Q6WVG3	Kctd12	ENSMUSG00000098557	2blue	-0.776148	-0.415981	0.965425	-0.273176	0.32661	-0.798253	-0.934294	0.841052	-0.920683	0.707972	0.201667	-0.612361	0.129052	0.245853	0.0416882	0.590127
Q61771	Kif3b	ENSMUSG00000027475	2blue	-0.620605	-0.58176	0.953134	-0.157474	0.219598	-0.686099	-0.928641	0.729061	-0.937394	0.514748	0.317688	-0.414386	0.214875	0.166199	0.268573	0.678329
P70188	Kifap3	ENSMUSG00000026585	2blue	-0.783595	-0.16576	0.852384	-0.455425	0.51537	-0.788144	-0.79667	0.757536	-0.797851	0.835197	0.196818	-0.799532	-0.00273428	0.241125	-0.231373	0.331569
O08677	Kng1	ENSMUSG00000022875	2blue	-0.704138	-0.519753	0.981405	-0.24852	0.290504	-0.767052	-0.97505	0.815206	-0.929776	0.727002	0.450805	-0.590477	0.222977	0.0656059	0.0962239	0.6588
O88653	Lamtor3	ENSMUSG00000091512	2blue	-0.704393	-0.129317	0.755241	-0.369747	0.415233	-0.718973	-0.719472	0.744911	-0.696046	0.525138	-0.190143	-0.525712	-0.00398706	0.398417	-0.137362	0.310022
P16125	Ldhb	ENSMUSG00000030246	2blue	-0.611455	-0.249955	0.690065	-0.147666	0.179348	-0.527063	-0.638954	0.606379	-0.665184	0.352033	-0.193215	-0.329921	0.258689	0.149583	-0.0052609	0.43083
Q91ZX7	Lrp1	ENSMUSG00000040249	2blue	-0.65656	-0.459387	0.967	-0.283748	0.335859	-0.805415	-0.961944	0.830159	-0.92055	0.739809	0.374816	-0.627209	0.101146	0.210909	0.0697955	0.604972
Q8BLK3	Lsamp	ENSMUSG00000061080	2blue	-0.528001	-0.674773	0.889401	0.0118501	0.0704502	-0.529991	-0.829419	0.562161	-0.932605	0.371501	0.330166	-0.28076	0.272109	0.13568	0.435397	0.742319
Q9QXZ0	Macf1	ENSMUSG00000028649	2blue	-0.601886	-0.351839	0.692855	-0.0469106	0.0905224	-0.42237	-0.61048	0.499335	-0.704647	0.281249	-0.109307	-0.258324	0.392386	0.019179	0.0978612	0.511882
Q6PCZ4	Magee1	ENSMUSG00000031227	2blue	-0.689751	-0.381684	0.899025	-0.324413	0.365121	-0.709631	-0.869904	0.721667	-0.84895	0.79393	0.481319	-0.691163	0.243714	-0.0577854	-0.0845007	0.523708
P14873	Map1b	ENSMUSG00000052727	2blue	-0.63693	-0.548722	0.968454	-0.228413	0.287256	-0.720244	-0.950889	0.755123	-0.937236	0.550718	0.343001	-0.457443	0.210033	0.147427	0.206886	0.643687
Q91VR7	Map1lc3a	ENSMUSG00000027602	2blue	-0.469966	-0.45811	0.69896	-0.186066	0.190012	-0.521331	-0.732452	0.562406	-0.633261	0.642502	0.71667	-0.470203	0.259285	-0.239972	0.0566159	0.516234
Q8C052	Map1s	ENSMUSG00000019261	2blue	-0.120002	-0.508037	0.557398	-0.133205	0.125275	-0.424813	-0.663196	0.462577	-0.485273	0.36611	0.751155	-0.198699	0.145274	-0.156176	0.244492	0.468279
P27546	Map4	ENSMUSG00000032479	2blue	-0.196687	-0.683722	0.63439	0.207811	-0.132459	-0.229583	-0.579665	0.268805	-0.721835	-0.0198413	0.22362	0.070881	0.349879	0.0455662	0.597292	0.685436
Q99JP0	Map4k3	ENSMUSG00000024242	2blue	-0.711327	0.0213884	0.526227	-0.262179	0.310282	-0.406595	-0.39843	0.40863	-0.525207	0.447267	-0.249372	-0.504172	0.221725	0.0649449	-0.300911	0.179264
Q7TSJ2	Map6	ENSMUSG00000055407	2blue	-0.804598	-0.380139	0.932796	-0.240133	0.298538	-0.749391	-0.870065	0.775644	-0.9097	0.81042	0.26552	-0.710426	0.163521	0.154675	-0.0322916	0.578451
P63085	Mapk1	ENSMUSG00000063358	2blue	-0.600805	-0.562507	0.572271	0.241812	-0.196998	-0.0517906	-0.41797	0.124074	-0.66386	0.280799	0.401205	-0.188059	0.79032	-0.59004	0.221581	0.683535
Q91Y86	Mapk8	ENSMUSG00000021936	2blue	-0.653342	-0.260022	0.692305	-0.305592	0.369871	-0.499805	-0.604378	0.432578	-0.691833	0.760294	0.567798	-0.705174	0.173329	-0.119967	-0.14831	0.357925
Q8R001	Mapre2	ENSMUSG00000024277	2blue	-0.396401	-0.457353	0.821774	-0.0799499	0.141268	-0.684908	-0.814939	0.704376	-0.82932	0.636732	0.266221	-0.525475	-0.00957125	0.345554	0.191408	0.605609
Q499X9	Mars2	ENSMUSG00000046994	2blue	-0.354988	-0.0813687	0.458021	-0.278152	0.259067	-0.454297	-0.50568	0.546074	-0.356217	0.132309	-0.240675	-0.128783	0.150009	0.121556	-0.0974976	0.183026
Q8R3C0	Mcmbp	ENSMUSG00000048170	2blue	-0.47551	-0.504779	0.694258	-0.140494	0.148494	-0.359399	-0.689446	0.445604	-0.649058	0.174382	0.345953	-0.105195	0.579476	-0.354794	0.172286	0.542694
Q3UMR5	Mcu	ENSMUSG00000009647	2blue	-0.672815	-0.388969	0.870387	-0.270834	0.355039	-0.6853	-0.800218	0.636401	-0.874964	0.783428	0.454811	-0.708863	0.0382468	0.189928	0.029689	0.504261
P14152	Mdh1	ENSMUSG00000020321	2blue	-0.21852	-0.742151	0.685135	0.0129023	-0.00138733	-0.339436	-0.744326	0.416922	-0.656519	0.143808	0.700239	0.0121365	0.433747	-0.28019	0.489356	0.688245
Q8CFN5	Mef2c	ENSMUSG00000005583	2blue	-0.770326	-0.348953	0.919412	-0.377	0.422698	-0.763215	-0.89654	0.796936	-0.851214	0.596118	0.162167	-0.540879	0.16267	0.185807	-0.0186706	0.48657
Q76LS9	Mindy1	ENSMUSG00000038712	2blue	-0.511117	-0.531126	0.868303	-0.157849	0.239056	-0.627538	-0.833074	0.626829	-0.877988	0.421052	0.263796	-0.364111	0.0905996	0.292456	0.303597	0.592304
Q8VE19	Mios	ENSMUSG00000042447	2blue	-0.381158	-0.290689	0.67008	-0.149742	0.217937	-0.625865	-0.648317	0.591657	-0.676586	0.665066	0.250869	-0.583457	-0.196067	0.415219	0.0893847	0.391978
A6H611	Mipep	ENSMUSG00000021993	2blue	-0.697382	-0.424738	0.602754	0.00225734	0.0155039	-0.465308	-0.593464	0.556895	-0.566044	0.456591	0.239765	-0.287357	0.078448	0.158095	0.224633	0.534646
Q9R0S3	Mmp17	ENSMUSG00000029436	2blue	-0.671493	-0.568305	0.883502	-0.0881402	0.155125	-0.487048	-0.793277	0.530104	-0.907602	0.388827	0.280032	-0.33395	0.488442	-0.112786	0.221693	0.677117
Q80TL7	Mon2	ENSMUSG00000034602	2blue	-0.0192738	-0.328661	0.500453	-0.0890812	0.117907	-0.439446	-0.562047	0.479476	-0.473731	0.0191307	-0.0745753	-0.00133344	-0.0496088	0.382328	0.30484	0.331541
P63030	Mpc1	ENSMUSG00000023861	2blue	-0.567277	-0.162705	0.57888	-0.382523	0.414723	-0.491762	-0.546196	0.431689	-0.528923	0.760297	0.625691	-0.685886	0.0916024	-0.15946	-0.240567	0.231853
Q9R0Q9	Mpdu1	ENSMUSG00000018761	2blue	-0.254653	-0.187198	0.555219	-0.543144	0.511582	-0.681726	-0.722451	0.695241	-0.370514	0.485097	0.535074	-0.37054	-0.163967	0.116149	-0.0902521	0.151398
Q91ZG2	Mpped1	ENSMUSG00000041708	2blue	-0.357187	-0.286111	0.629942	-0.398012	0.378084	-0.633668	-0.739824	0.661313	-0.494637	0.618222	0.631355	-0.472352	0.0351434	-0.0618035	-0.0824956	0.320531
Q9CQL4	Mrpl20	ENSMUSG00000029066	2blue	-0.599571	-0.462651	0.635046	-0.115237	0.171394	-0.22957	-0.5248	0.206187	-0.669465	0.427628	0.664906	-0.370626	0.548768	-0.485441	0.0726752	0.499253
Q9CZ83	Mrpl55	ENSMUSG00000036860	2blue	-0.559157	0.302715	0.469681	-0.594278	0.611252	-0.681774	-0.46527	0.6642	-0.358523	0.507135	-0.450516	-0.592918	-0.242946	0.501838	-0.520372	-0.110894
Q9DC71	Mrps15	ENSMUSG00000028861	2blue	-0.518873	-0.43653	0.871859	-0.329862	0.34371	-0.809544	-0.951792	0.870705	-0.762297	0.595306	0.360129	-0.456682	0.0105277	0.241468	0.11454	0.515977
Q9CPX7	Mrps16	ENSMUSG00000049960	2blue	-0.352025	-0.521723	0.769331	-0.158705	0.22846	-0.554597	-0.768649	0.551938	-0.767535	0.266373	0.27635	-0.220091	0.0602439	0.280993	0.355328	0.527258
P03930	Mtatp8	ENSMUSG00000064356	2blue	-0.662418	-0.495821	0.970506	-0.293765	0.33131	-0.808051	-0.989785	0.852378	-0.900685	0.718526	0.440726	-0.581515	0.132695	0.146788	0.0967487	0.617551
Q3UHU5	Mtcl1	ENSMUSG00000052105	2blue	-0.843566	-0.2543	0.868378	-0.389817	0.465381	-0.677689	-0.765713	0.634024	-0.852603	0.796437	0.319949	-0.768567	0.169831	0.0616443	-0.177294	0.411729
Q9D0D3	Mtpap	ENSMUSG00000024234	2blue	-0.642819	-0.231183	0.523661	0.054763	0.0128766	-0.184273	-0.339289	0.20586	-0.611615	0.3262	-0.0882907	-0.348153	0.492426	-0.173109	-0.0364748	0.423911
P62774	Mtpn	ENSMUSG00000029840	2blue	-0.725892	-0.488269	0.738894	0.0516192	-0.00964007	-0.324964	-0.615863	0.404562	-0.778516	0.456374	0.268964	-0.368387	0.648459	-0.361233	0.0902583	0.666321
Q99JF5	Mvd	ENSMUSG00000006517	2blue	-0.681554	-0.506158	0.970748	-0.205484	0.263283	-0.753496	-0.941454	0.784493	-0.947862	0.73704	0.393631	-0.616345	0.17724	0.146008	0.109558	0.662456
Q7TPH6	Mycbp2	ENSMUSG00000033004	2blue	-0.556283	-0.473256	0.778162	0.00527016	0.0968551	-0.524245	-0.672033	0.500247	-0.853492	0.56567	0.236668	-0.499032	0.0534352	0.303958	0.258261	0.59693
P61600	Naa20	ENSMUSG00000002728	2blue	-0.704762	-0.220466	0.732287	-0.371131	0.447093	-0.506825	-0.616865	0.428718	-0.738015	0.697953	0.438881	-0.698049	0.241184	-0.121062	-0.198496	0.32771
Q8CES0	Naa30	ENSMUSG00000036282	2blue	-0.681372	-0.463072	0.929753	-0.317801	0.366127	-0.65608	-0.89435	0.678662	-0.887642	0.567243	0.401882	-0.503354	0.360727	-0.0828912	0.0365456	0.56775
Q80TN7	Nav3	ENSMUSG00000020181	2blue	-0.475742	-0.0900944	0.528987	-0.514383	0.48441	-0.593362	-0.615136	0.607596	-0.36857	0.636095	0.506889	-0.530199	0.0233894	-0.123659	-0.286187	0.123071
Q91X97	Ncald	ENSMUSG00000051359	2blue	-0.729529	-0.553096	0.987835	-0.188633	0.24432	-0.707088	-0.945164	0.748446	-0.967615	0.700251	0.441394	-0.577405	0.301537	0.0125384	0.129689	0.697366
P55066	Ncan	ENSMUSG00000002341	2blue	-0.514679	-0.269841	0.797387	-0.415026	0.427512	-0.686667	-0.819213	0.706845	-0.706354	0.678509	0.408735	-0.603716	0.235495	-0.105402	-0.180648	0.384587
Q9CQ49	Ncbp2	ENSMUSG00000022774	2blue	0.00437512	-0.410345	0.403225	0.0422466	-0.0427021	-0.263999	-0.477389	0.360645	-0.373551	-0.161865	-0.0214129	0.212262	0.169462	0.132935	0.387113	0.403274
O55033	Nck2	ENSMUSG00000066877	2blue	-0.744676	-0.291967	0.921924	-0.463544	0.506053	-0.809162	-0.912969	0.825573	-0.837252	0.652272	0.195219	-0.607271	0.117386	0.194216	-0.102817	0.429783
Q62433	Ndrg1	ENSMUSG00000005125	2blue	-0.46501	-0.535768	0.90023	-0.253611	0.303691	-0.743674	-0.938323	0.763588	-0.848668	0.529331	0.424194	-0.418031	0.0272058	0.267912	0.253883	0.583524
Q7TMF3	Ndufa12	ENSMUSG00000020022	2blue	-0.575929	-0.594354	0.879142	-0.145065	0.153793	-0.640895	-0.91613	0.733641	-0.810951	0.599733	0.575765	-0.414831	0.339081	-0.133225	0.182673	0.695747
Q62425	Ndufa4	ENSMUSG00000029632	2blue	-0.70413	-0.447974	0.969754	-0.336662	0.373716	-0.814025	-0.981097	0.860574	-0.892319	0.683079	0.340568	-0.571042	0.148067	0.157398	0.0522449	0.574317
Q9CQZ5	Ndufa6	ENSMUSG00000022450	2blue	-0.553384	-0.646114	0.802873	-0.0583979	0.0801202	-0.380827	-0.773502	0.465566	-0.785822	0.320259	0.552399	-0.203222	0.65925	-0.442568	0.246473	0.701906
Q9CWX2	Ndufaf1	ENSMUSG00000027305	2blue	-0.642448	-0.136961	0.707795	-0.492579	0.522116	-0.7025	-0.705946	0.655706	-0.619965	0.882687	0.526711	-0.798709	-0.0366211	0.044073	-0.290167	0.242949
Q9DC70	Ndufs7	ENSMUSG00000020153	2blue	-0.607852	-0.318688	0.645264	-0.0179178	0.0942072	-0.30329	-0.491731	0.316867	-0.718458	0.314889	-0.030042	-0.337608	0.43985	-0.0656024	0.0490358	0.484106
Q8BG18	Necab1	ENSMUSG00000040536	2blue	-0.746808	-0.440991	0.970816	-0.291098	0.3475	-0.806632	-0.950518	0.838546	-0.923287	0.692978	0.260853	-0.59537	0.0930118	0.268282	0.079304	0.589413
P29595	Nedd8	ENSMUSG00000010376	2blue	-0.552511	-0.743012	0.803879	0.27443	-0.189418	-0.343178	-0.685967	0.398528	-0.910658	0.412293	0.391983	-0.27648	0.431535	-0.0549084	0.493112	0.859189
Q61220	Nell2	ENSMUSG00000022454	2blue	-0.581758	-0.508123	0.912921	-0.230757	0.295561	-0.702347	-0.899126	0.723779	-0.886486	0.475968	0.256513	-0.404704	0.110416	0.266174	0.23348	0.58536
Q9Z1J3	Nfs1	ENSMUSG00000027618	2blue	-0.675378	-0.470976	0.974261	-0.326488	0.365092	-0.823088	-0.992397	0.862043	-0.899693	0.722886	0.418142	-0.596056	0.118596	0.16233	0.0704021	0.591693
Q8CHT1	Ngef	ENSMUSG00000026259	2blue	-0.597698	-0.710851	0.8401	0.168242	-0.0866139	-0.336647	-0.714389	0.396069	-0.930048	0.297248	0.301056	-0.215245	0.576708	-0.15819	0.42468	0.821279
O55126	Nipsnap2	ENSMUSG00000029432	2blue	-0.555329	-0.599265	0.899887	-0.162301	0.234802	-0.5703	-0.857927	0.586348	-0.903243	0.36146	0.361084	-0.302254	0.291321	0.0665191	0.315377	0.639542
Q9CQE1	Nipsnap3b	ENSMUSG00000015247	2blue	-0.541926	-0.451156	0.852714	-0.160221	0.178073	-0.649554	-0.856025	0.724256	-0.807646	0.668209	0.384794	-0.533047	0.328763	-0.0827934	0.019242	0.624611
Q8CEC5	Nkiras1	ENSMUSG00000021772	2blue	-0.642419	-0.60617	0.985691	-0.210772	0.260675	-0.719086	-0.981498	0.76189	-0.947313	0.614961	0.506255	-0.483128	0.254409	0.046789	0.219499	0.698151
O70311	Nmt2	ENSMUSG00000026643	2blue	-0.739805	-0.505463	0.867949	-0.0739019	0.134641	-0.501824	-0.766872	0.560693	-0.888864	0.453494	0.182017	-0.392569	0.480482	-0.0923476	0.145808	0.660152
Q11011	Npepps	ENSMUSG00000001441	2blue	-0.561025	-0.782486	0.924925	0.0369981	0.0247179	-0.500767	-0.881742	0.55693	-0.950611	0.449159	0.610173	-0.296667	0.438892	-0.13866	0.447799	0.833176
Q9CS84	Nrxn1	ENSMUSG00000024109	2blue	-0.521374	-0.46915	0.913067	-0.289868	0.312315	-0.815561	-0.974484	0.869887	-0.825668	0.679573	0.420753	-0.532296	0.0549036	0.201945	0.105262	0.579195
Q9R1J0	Nsdhl	ENSMUSG00000031349	2blue	-0.227922	-0.571039	0.681153	0.141239	-0.0846836	-0.489751	-0.687888	0.551909	-0.717021	0.267383	0.119241	-0.154215	0.0214654	0.389543	0.479846	0.654456
P46460	Nsf	ENSMUSG00000034187	2blue	-0.576057	-0.581085	0.759869	-0.058178	0.0745071	-0.451964	-0.747154	0.516805	-0.732623	0.593964	0.710793	-0.413349	0.442733	-0.345973	0.161156	0.663428
Q3UHB1	Nt5dc3	ENSMUSG00000054027	2blue	-0.774012	-0.494824	0.992302	-0.243984	0.305367	-0.749921	-0.945459	0.781351	-0.965832	0.703991	0.344086	-0.603056	0.225799	0.12157	0.0905657	0.648131
Q8R2U4	Ntmt1	ENSMUSG00000026857	2blue	-0.453211	-0.0604259	0.653788	-0.477385	0.496725	-0.72688	-0.699811	0.747771	-0.54442	0.38927	-0.174948	-0.403478	-0.123217	0.440008	-0.150116	0.168654
Q8R2U6	Nudt4	ENSMUSG00000020029	2blue	-0.402507	-0.550015	0.794763	-0.0225236	0.0814986	-0.614137	-0.800595	0.66375	-0.796724	0.378605	0.172624	-0.271962	0.0163645	0.388575	0.3875	0.632814
P58281	Opa1	ENSMUSG00000038084	2blue	-0.598334	-0.341179	0.788556	-0.283782	0.312692	-0.588119	-0.770816	0.646413	-0.732305	0.369106	0.0802512	-0.338712	0.31796	0.0192462	0.0144843	0.457391
Q99J31	Ophn1	ENSMUSG00000031214	2blue	-0.652055	-0.617337	0.897045	-0.0664416	0.126691	-0.575841	-0.843792	0.603833	-0.907519	0.669293	0.600671	-0.518844	0.306206	-0.0739598	0.233156	0.719119
S4R1M9	Osbpl10	ENSMUSG00000040875	2blue	-0.513419	-0.526098	0.741317	0.0235861	0.0503609	-0.354394	-0.640665	0.39452	-0.799438	0.183056	0.0840349	-0.167151	0.437441	-0.0132331	0.304267	0.618292
B9EJ86	Osbpl8	ENSMUSG00000020189	2blue	-0.338825	-0.236221	0.57353	-0.170463	0.187222	-0.459105	-0.581506	0.528943	-0.532255	0.159024	-0.157318	-0.155817	0.199497	0.16016	0.0502804	0.352333
Q9Z0P4	Palm	ENSMUSG00000035863	2blue	-0.601249	0.201541	0.535227	-0.511095	0.535332	-0.683087	-0.516037	0.683284	-0.442578	0.510084	-0.432749	-0.574874	-0.174752	0.483528	-0.42515	-0.000627604
Q9JK83	Pard6b	ENSMUSG00000044641	2blue	-0.638339	-0.650628	0.884801	-0.0341698	0.10363	-0.491458	-0.805136	0.506711	-0.920376	0.609153	0.648768	-0.478269	0.41373	-0.186888	0.255691	0.741038
Q3UHX2	Pdap1	ENSMUSG00000029623	2blue	-0.614519	-0.365465	0.727858	-0.0864341	0.194548	-0.382247	-0.559381	0.327733	-0.818565	0.474099	0.193993	-0.493646	0.301625	0.0110919	0.0834835	0.480564
Q8VE70	Pdcd10	ENSMUSG00000027835	2blue	-0.381819	-0.371807	0.851686	-0.22658	0.282137	-0.716473	-0.847174	0.726713	-0.835443	0.595772	0.188747	-0.541155	0.0833635	0.257717	0.0526197	0.519683
Q80YT7	Pde4dip	ENSMUSG00000038170	2blue	-0.0793904	-0.654409	0.584064	0.0462031	-0.0439397	-0.33919	-0.674799	0.433525	-0.547587	0.0221273	0.453368	0.115831	0.278521	-0.0639733	0.509976	0.609245
P35486	Pdha1	ENSMUSG00000031299	2blue	-0.521526	0.0944779	0.560062	-0.480326	0.504938	-0.605937	-0.535972	0.588847	-0.487949	0.550467	-0.123735	-0.596345	0.00858352	0.208773	-0.412338	0.0920698
O70400	Pdlim1	ENSMUSG00000055044	2blue	-0.803885	-0.199573	0.625777	-0.0808195	0.165934	-0.388508	-0.455196	0.382285	-0.687948	0.476833	-0.110643	-0.490626	0.214288	0.156523	-0.0457617	0.400825
Q8BFY6	Pef1	ENSMUSG00000028779	2blue	-0.594856	-0.535228	0.919236	-0.316668	0.342391	-0.717682	-0.959639	0.770128	-0.831802	0.51922	0.48324	-0.397708	0.22496	0.0192686	0.168458	0.581028
Q8C669	Peli1	ENSMUSG00000020134	2blue	-0.559951	-0.119909	0.58416	-0.354547	0.392133	-0.567681	-0.55577	0.510003	-0.539557	0.836579	0.502843	-0.753685	-0.0594329	0.0463785	-0.247225	0.231532
P47857	Pfkm	ENSMUSG00000033065	2blue	-0.394011	-0.298794	0.707391	-0.497136	0.473016	-0.71534	-0.8398	0.759748	-0.539355	0.517906	0.520971	-0.397025	0.049309	-0.000616371	-0.0598417	0.311111
Q8BX10	Pgam5	ENSMUSG00000029500	2blue	-0.666373	-0.35986	0.941848	-0.374493	0.422579	-0.86862	-0.955708	0.889037	-0.868943	0.720002	0.233837	-0.630485	-0.0320563	0.366848	0.0104245	0.504783
Q9D0F9	Pgm1	ENSMUSG00000025791	2blue	-0.613866	-0.429787	0.595843	0.216268	-0.159698	-0.166629	-0.429104	0.24104	-0.694199	0.315554	0.0453126	-0.267675	0.638218	-0.291096	0.133935	0.631528
Q7TSV4	Pgm2	ENSMUSG00000029171	2blue	0.00124123	-0.170421	0.398541	-0.396965	0.384759	-0.548725	-0.558265	0.527452	-0.270054	0.35026	0.467366	-0.260866	-0.311342	0.27132	0.0298822	0.108684
Q8BYK5	Phactr3	ENSMUSG00000027525	2blue	-0.538313	-0.542812	0.944827	-0.136657	0.184419	-0.716675	-0.936157	0.767137	-0.926177	0.66969	0.386677	-0.540115	0.225943	0.0996866	0.160515	0.693621
Q9JJT9	Phax	ENSMUSG00000008301	2blue	-0.676012	-0.359998	0.64397	-0.143777	0.239033	-0.260728	-0.471572	0.18538	-0.718069	0.477572	0.46837	-0.4823	0.404397	-0.268241	0.0255473	0.414172
P67778	Phb	ENSMUSG00000038845	2blue	-0.346744	-0.461922	0.710781	-0.261843	0.276612	-0.549841	-0.778338	0.607938	-0.62745	0.172684	0.2679	-0.105586	0.178276	0.0859445	0.249583	0.449476
Q80TL4	Phf24	ENSMUSG00000036062	2blue	-0.598902	-0.403044	0.94706	-0.367075	0.423489	-0.798574	-0.942825	0.800271	-0.89278	0.66348	0.320153	-0.595907	0.085366	0.214874	0.0370702	0.506576
E9Q3L2	Pi4ka	ENSMUSG00000041720	2blue	-0.499393	-0.653527	0.77342	0.0721961	0.0227306	-0.343893	-0.66913	0.354092	-0.855239	0.196112	0.286943	-0.153537	0.364767	0.0331801	0.465857	0.69022
Q62083	Pick1	ENSMUSG00000068206	2blue	-0.3575	-0.39416	0.688626	-0.398018	0.380451	-0.633253	-0.808515	0.671183	-0.546705	0.5115	0.678451	-0.363075	0.0977111	-0.0993311	0.044324	0.372639
O08908	Pik3r2	ENSMUSG00000031834	2blue	-0.606351	-0.734608	0.815832	0.104088	-0.0320918	-0.277495	-0.695801	0.309784	-0.891561	0.384735	0.638853	-0.276672	0.666526	-0.425253	0.362797	0.795714
O70161	Pip5k1c	ENSMUSG00000034902	2blue	-0.491107	-0.545507	0.845628	-0.174594	0.224304	-0.651932	-0.858067	0.672998	-0.81232	0.549549	0.484371	-0.421126	0.0871631	0.148834	0.261799	0.584409
P53810	Pitpna	ENSMUSG00000017781	2blue	-0.683233	-0.311368	0.934974	-0.465752	0.497787	-0.891598	-0.967965	0.913042	-0.828538	0.76323	0.298314	-0.669184	-0.0102317	0.270256	-0.082515	0.439904
Q8K4R4	Pitpnc1	ENSMUSG00000040430	2blue	-0.678154	-0.638127	0.772049	0.15274	-0.0902713	-0.258563	-0.630022	0.32379	-0.851284	0.390628	0.405007	-0.293199	0.704316	-0.403887	0.26676	0.772831
Q6ZPQ6	Pitpnm2	ENSMUSG00000029406	2blue	-0.693701	-0.362872	0.949922	-0.44416	0.489344	-0.810687	-0.951108	0.823279	-0.869505	0.647384	0.297888	-0.588073	0.130022	0.167445	-0.0347499	0.476132
Q8K394	Plcl2	ENSMUSG00000038910	2blue	-0.48287	-0.629699	0.863044	-0.12714	0.188195	-0.550176	-0.8497	0.584114	-0.85486	0.290018	0.368398	-0.212234	0.268323	0.0784059	0.384446	0.643754
Q80UG2	Plxna4	ENSMUSG00000029765	2blue	-0.493579	-0.209538	0.667493	-0.183122	0.214884	-0.586519	-0.650979	0.655771	-0.631595	0.322157	-0.265848	-0.310776	0.097375	0.337214	0.0104459	0.383239
Q9D1G2	Pmvk	ENSMUSG00000027952	2blue	-0.594674	-0.293334	0.791146	-0.416086	0.455703	-0.582565	-0.754381	0.565108	-0.736453	0.584905	0.429478	-0.557706	0.322782	-0.186589	-0.139314	0.366235
Q9JKP7	Pole3	ENSMUSG00000028394	2blue	-0.479495	-0.512128	0.890033	-0.29345	0.324331	-0.756935	-0.9522	0.802017	-0.807672	0.497356	0.392774	-0.379465	0.0613618	0.222893	0.216424	0.559254
P37040	Por	ENSMUSG00000005514	2blue	-0.438244	-0.307027	0.720558	-0.310481	0.349037	-0.656977	-0.752761	0.685173	-0.652837	0.301097	0.00992668	-0.273565	-0.0386199	0.388414	0.134825	0.359731
Q8BHN0	Ppm1l	ENSMUSG00000027784	2blue	-0.161181	-0.490865	0.533467	0.0209748	-0.0316411	-0.226687	-0.552872	0.312148	-0.513435	0.223588	0.4991	-0.111964	0.583846	-0.508484	0.164625	0.52395
Q8BVQ5	Ppme1	ENSMUSG00000030718	2blue	-0.477992	-0.556026	0.832319	-0.248016	0.282216	-0.534932	-0.84201	0.569193	-0.785538	0.343216	0.508675	-0.266032	0.387862	-0.158024	0.204744	0.575982
P51175	Ppox	ENSMUSG00000062729	2blue	-0.626775	-0.567083	0.740381	-0.0519436	0.0992023	-0.302188	-0.645409	0.323406	-0.767647	0.478174	0.672871	-0.377297	0.623401	-0.503968	0.139139	0.633903
Q8BQ30	Ppp1r18	ENSMUSG00000034595	2blue	-0.415521	-0.0125212	0.423525	-0.20491	0.20738	-0.368798	-0.397676	0.43935	-0.376988	0.17815	-0.352022	-0.213748	0.226899	0.0833205	-0.186187	0.181841
Q6P1F6	Ppp2r2a	ENSMUSG00000022052	2blue	-0.481736	-0.155571	0.591605	-0.450213	0.45334	-0.601734	-0.634763	0.575095	-0.483336	0.756208	0.615607	-0.648394	-0.00670075	-0.0784738	-0.235335	0.2043
Q60996	Ppp2r5c	ENSMUSG00000017843	2blue	-0.448243	-0.56205	0.809122	0.00257135	0.0641179	-0.560127	-0.771629	0.575884	-0.843142	0.608411	0.459433	-0.477109	0.146697	0.131554	0.267891	0.681152
P97470	Ppp4c	ENSMUSG00000030697	2blue	-0.579055	-0.519819	0.918851	-0.339908	0.358295	-0.741467	-0.973814	0.796328	-0.819786	0.557999	0.51538	-0.426989	0.212082	0.0102887	0.132321	0.574654
Q9CQR6	Ppp6c	ENSMUSG00000026753	2blue	-0.608083	-0.410982	0.949589	-0.309434	0.356736	-0.780825	-0.940522	0.806139	-0.902398	0.704151	0.315439	-0.619655	0.175161	0.137609	-0.00031718	0.567506
Q9QUR6	Prep	ENSMUSG00000019849	2blue	-0.793305	-0.294913	0.935196	-0.39786	0.43987	-0.84595	-0.920471	0.878321	-0.856847	0.754629	0.161906	-0.676736	0.0647599	0.262575	-0.098783	0.470376
P05132	Prkaca	ENSMUSG00000005469	2blue	-0.760843	-0.407013	0.945669	-0.298935	0.369383	-0.75743	-0.888719	0.745162	-0.924728	0.814485	0.408188	-0.723605	0.108592	0.164011	-0.00147321	0.557085
P68181	Prkacb	ENSMUSG00000005034	2blue	-0.524409	-0.730996	0.937455	-0.0756496	0.127314	-0.596955	-0.937202	0.650002	-0.925166	0.460193	0.589299	-0.311993	0.324274	-0.028476	0.401811	0.77203
O54950	Prkag1	ENSMUSG00000067713	2blue	-0.638985	-0.68067	0.907911	0.053382	0.0386367	-0.466501	-0.793069	0.489264	-0.982328	0.465889	0.403563	-0.376959	0.42406	-0.0411751	0.364332	0.787715
P31324	Prkar2b	ENSMUSG00000002997	2blue	-0.761654	-0.339985	0.936985	-0.337775	0.387899	-0.820707	-0.915671	0.85691	-0.876965	0.684657	0.11603	-0.611945	0.0675549	0.310286	-0.0155277	0.511738
Q9JIF0	Prmt1	ENSMUSG00000109324	2blue	-0.578607	-0.576475	0.953369	-0.222412	0.271637	-0.745474	-0.970008	0.783408	-0.906557	0.589382	0.452119	-0.459559	0.13198	0.174098	0.243417	0.651672
E9PUL5	Prrt2	ENSMUSG00000045114	2blue	-0.726475	-0.343834	0.838735	-0.327098	0.395453	-0.638167	-0.765218	0.592225	-0.824609	0.81174	0.542387	-0.736832	0.156599	-0.0128083	-0.0846271	0.459483
Q9CYH2	Prxl2a	ENSMUSG00000021792	2blue	-0.55428	-0.0534931	0.574663	-0.271701	0.306217	-0.461533	-0.501826	0.488664	-0.551323	0.35327	-0.242798	-0.401795	0.239851	0.0869503	-0.218353	0.234322
Q5DTT2	Psd	ENSMUSG00000037126	2blue	-0.431786	-0.143102	0.626783	-0.515092	0.481828	-0.732135	-0.750798	0.769421	-0.450942	0.684451	0.460849	-0.553725	-0.0574866	0.0372818	-0.232691	0.204516
Q6P1I6	Psd2	ENSMUSG00000024347	2blue	-0.691512	-0.180651	0.648106	-0.259941	0.361823	-0.4059	-0.479988	0.305338	-0.708043	0.62089	0.270725	-0.657609	0.178663	-0.000409056	-0.144798	0.296169
Q9R1P0	Psma4	ENSMUSG00000032301	2blue	-0.512054	-0.721487	0.789194	0.076648	-0.0492246	-0.40617	-0.771405	0.485712	-0.79443	0.49472	0.725939	-0.298938	0.490937	-0.325841	0.346538	0.790058
O55234	Psmb5	ENSMUSG00000022193	2blue	-0.603076	-0.386157	0.927771	-0.399713	0.422436	-0.864827	-0.983652	0.904783	-0.822338	0.729184	0.381085	-0.605727	0.0280882	0.221752	-0.00740648	0.508797
Q9D8W5	Psmd12	ENSMUSG00000020720	2blue	-0.80206	-0.48661	0.929628	-0.15947	0.230962	-0.59065	-0.823608	0.614259	-0.946009	0.633708	0.31931	-0.563371	0.399205	-0.0609757	0.0724047	0.648133
Q99JI4	Psmd6	ENSMUSG00000021737	2blue	-0.430796	-0.669791	0.683161	0.242556	-0.165507	-0.261976	-0.590303	0.329911	-0.772674	0.0692664	0.104631	-0.00133358	0.387488	0.0653637	0.559274	0.727868
P35821	Ptpn1	ENSMUSG00000027540	2blue	-0.644425	-0.621151	0.962032	-0.113195	0.195795	-0.610006	-0.890183	0.621524	-0.988432	0.550892	0.434219	-0.463107	0.307344	0.049448	0.273285	0.719623
E9Q612	Ptpro	ENSMUSG00000030223	2blue	-0.523795	-0.511671	0.859335	-0.19276	0.25603	-0.662199	-0.854774	0.686017	-0.836289	0.402647	0.229503	-0.330654	0.0681643	0.308487	0.288221	0.569172
O35295	Purb	ENSMUSG00000094483	2blue	-0.727649	-0.388394	0.947028	-0.325428	0.387738	-0.777911	-0.904824	0.772727	-0.911973	0.813252	0.391746	-0.723046	0.113045	0.149531	-0.0282105	0.535169
Q9EPB4	Pycard	ENSMUSG00000030793	2blue	-0.607707	-0.202825	0.816874	-0.455156	0.485257	-0.769132	-0.831117	0.794937	-0.724503	0.538927	0.0347362	-0.518554	0.0599492	0.265015	-0.131321	0.343603
Q8BML9	Qars	ENSMUSG00000032604	2blue	-0.417188	0.122568	0.421271	-0.557492	0.552805	-0.624111	-0.480084	0.565484	-0.293655	0.8032	0.399891	-0.739209	-0.274339	0.154756	-0.455947	-0.0293371
Q80TM6	R3hdm2	ENSMUSG00000025404	2blue	-0.522018	-0.598401	0.877666	-0.243842	0.25418	-0.659931	-0.942095	0.733715	-0.786849	0.485958	0.595982	-0.326669	0.274965	-0.0779462	0.230073	0.63083
P61027	Rab10	ENSMUSG00000020671	2blue	-0.777558	-0.406037	0.961072	-0.267196	0.317278	-0.801972	-0.931443	0.849471	-0.914287	0.730049	0.197871	-0.62854	0.130584	0.238015	0.0239303	0.589873
P53994	Rab2a	ENSMUSG00000047187	2blue	-0.486209	-0.656986	0.855715	-0.152492	0.158656	-0.584781	-0.913684	0.675799	-0.780394	0.438019	0.633177	-0.263497	0.373906	-0.18411	0.287769	0.686824
Q6PHN9	Rab35	ENSMUSG00000029518	2blue	-0.741497	-0.387994	0.977905	-0.384396	0.439993	-0.823179	-0.956789	0.831125	-0.920407	0.752667	0.334006	-0.673366	0.115352	0.191217	-0.0275996	0.534719
Q8BHC1	Rab39b	ENSMUSG00000031202	2blue	-0.738428	-0.363626	0.953314	-0.356246	0.397304	-0.860718	-0.958244	0.901318	-0.875717	0.740298	0.21609	-0.638964	0.0376335	0.298641	-0.011788	0.525831
P61021	Rab5b	ENSMUSG00000000711	2blue	-0.730792	-0.506719	0.864888	-0.180397	0.225605	-0.545358	-0.80078	0.570406	-0.850803	0.691112	0.600768	-0.569282	0.426896	-0.259068	0.0440735	0.624313
P35279	Rab6a	ENSMUSG00000030704	2blue	-0.666642	-0.455833	0.959675	-0.336066	0.387438	-0.774711	-0.95549	0.802057	-0.900656	0.587329	0.296458	-0.510141	0.150932	0.186945	0.0986346	0.557261
P55258	Rab8a	ENSMUSG00000003037	2blue	-0.712149	-0.559782	0.992043	-0.198995	0.256706	-0.723676	-0.957202	0.760127	-0.969604	0.693979	0.449199	-0.570834	0.260879	0.0572998	0.150147	0.694986
Q91WG2	Rabep2	ENSMUSG00000030727	2blue	-0.108565	-0.0113185	0.289719	-0.130575	0.133634	-0.316728	-0.31377	0.378295	-0.248908	-0.0371323	-0.462198	-0.0111495	0.00834829	0.312052	-0.00882353	0.0986284
A2AWA9	Rabgap1	ENSMUSG00000035437	2blue	-0.278888	-0.61514	0.638732	-0.0761563	0.0743465	-0.30613	-0.686582	0.394647	-0.588533	0.0681669	0.530041	0.0388968	0.529285	-0.366498	0.339356	0.580839
Q9ERD6	Ralgps2	ENSMUSG00000026594	2blue	-0.628183	-0.623726	0.827548	-0.0238707	0.0548643	-0.477504	-0.790397	0.543714	-0.821623	0.607219	0.657145	-0.434291	0.472745	-0.300923	0.198247	0.732047
Q8BIV3	Ranbp6	ENSMUSG00000074909	2blue	-0.567826	-0.463322	0.933132	-0.311951	0.357384	-0.824867	-0.967602	0.849368	-0.86485	0.66094	0.372926	-0.543804	-0.0111328	0.309233	0.136578	0.558821
Q99JI6	Rap1b	ENSMUSG00000052681	2blue	-0.756991	-0.30148	0.847771	-0.416738	0.443387	-0.729972	-0.850689	0.777574	-0.750436	0.518319	0.141208	-0.463399	0.157818	0.151092	-0.0478427	0.417252
A2ALS5	Rap1gap	ENSMUSG00000041351	2blue	-0.806149	-0.481712	0.965523	-0.213987	0.279091	-0.689042	-0.890526	0.711217	-0.956775	0.740155	0.388873	-0.641116	0.290761	0.0193815	0.0512802	0.644754
P61226	Rap2b	ENSMUSG00000036894	2blue	-0.73388	-0.533435	0.970779	-0.252921	0.29657	-0.680264	-0.939042	0.726099	-0.928723	0.639821	0.468183	-0.529942	0.378741	-0.100623	0.086438	0.65456
Q8BU31	Rap2c	ENSMUSG00000050029	2blue	-0.622566	-0.498207	0.927695	-0.153196	0.209758	-0.759554	-0.915528	0.804819	-0.903901	0.660191	0.258173	-0.535898	0.0607157	0.310221	0.189417	0.644296
Q9D0I9	Rars	ENSMUSG00000018848	2blue	-0.60451	-0.271763	0.68032	-0.306259	0.341496	-0.528882	-0.642334	0.50176	-0.643405	0.754921	0.594417	-0.661943	0.189625	-0.159553	-0.156259	0.379097
Q00915	Rbp1	ENSMUSG00000046402	2blue	-0.817075	-0.384183	0.926294	-0.223519	0.28816	-0.758161	-0.86286	0.781938	-0.908753	0.789863	0.22203	-0.690489	0.0952012	0.255681	0.00929591	0.583508
Q80Y56	Rbsn	ENSMUSG00000014550	2blue	-0.541424	-0.37419	0.900553	-0.374545	0.40382	-0.847037	-0.95518	0.882766	-0.807501	0.653919	0.286414	-0.551135	-0.0142877	0.308659	0.0300658	0.494879
Q9CQV4	Retreg3	ENSMUSG00000017802	2blue	-0.570648	-0.640202	0.906288	-0.0320787	0.104869	-0.574258	-0.856428	0.620014	-0.92884	0.399414	0.284499	-0.306399	0.273181	0.140375	0.379894	0.724022
Q9Z2H2	Rgs6	ENSMUSG00000021219	2blue	-0.936168	-0.295112	0.854112	-0.260013	0.300924	-0.664456	-0.774986	0.71889	-0.813542	0.715364	0.132086	-0.634927	0.273476	0.046226	-0.123516	0.513827
Q921J2	Rheb	ENSMUSG00000028945	2blue	-0.744403	-0.576687	0.929659	-0.070577	0.127864	-0.569673	-0.851703	0.637166	-0.938234	0.527146	0.293273	-0.426539	0.446562	-0.071944	0.198197	0.723507
Q9Z275	Rlbp1	ENSMUSG00000039194	2blue	-0.710417	-0.405203	0.933959	-0.278874	0.351366	-0.767554	-0.890779	0.774211	-0.911434	0.644055	0.185937	-0.581499	0.0501365	0.337272	0.0862156	0.549607
Q8VCT3	Rnpep	ENSMUSG00000041926	2blue	-0.78662	-0.508046	0.95302	-0.138169	0.202899	-0.65898	-0.872553	0.697788	-0.957141	0.70405	0.33442	-0.597611	0.314963	0.0267634	0.100116	0.681798
O08848	RO60	ENSMUSG00000018199	2blue	-0.679135	-0.358966	0.717507	-0.15887	0.210626	-0.375433	-0.602799	0.383571	-0.737733	0.522005	0.365715	-0.485422	0.523317	-0.329022	-0.0642747	0.498632
Q7TPD3	Robo2	ENSMUSG00000052516	2blue	-0.640313	-0.536741	0.710363	0.131075	-0.052465	-0.291457	-0.571666	0.348443	-0.792197	0.200557	0.0267754	-0.166019	0.466137	-0.0191132	0.332727	0.659478
P70336	Rock2	ENSMUSG00000020580	2blue	-0.595504	-0.495836	0.545759	0.281173	-0.211456	-0.0360684	-0.350112	0.0848557	-0.676275	0.252733	0.19713	-0.206638	0.706867	-0.42105	0.217935	0.645508
Q3TDK6	Rogdi	ENSMUSG00000022540	2blue	-0.641768	-0.334069	0.777019	-0.254322	0.326414	-0.622279	-0.711451	0.571905	-0.776792	0.805961	0.503571	-0.718251	0.0274923	0.116605	-0.0254745	0.444785
Q9D706	Rpap3	ENSMUSG00000022466	2blue	-0.371125	-0.71602	0.760621	0.0328802	-0.0273095	-0.461008	-0.813191	0.564779	-0.723402	0.383317	0.666886	-0.178898	0.38733	-0.208921	0.397343	0.752926
Q9CZM2	Rpl15	ENSMUSG00000012405	2blue	-0.707812	-0.419442	0.970134	-0.337029	0.384372	-0.812555	-0.96127	0.836922	-0.911579	0.759007	0.3684	-0.656073	0.136203	0.160285	-0.00146979	0.573118
P41105	Rpl28	ENSMUSG00000030432	2blue	-0.599325	-0.56086	0.618081	0.262337	-0.218972	-0.122389	-0.473393	0.219972	-0.706913	0.273417	0.243401	-0.182192	0.760522	-0.461331	0.234032	0.726493
P99027	Rplp2	ENSMUSG00000025508	2blue	-0.51723	-0.323446	0.643062	-0.121683	0.229288	-0.431652	-0.519597	0.33424	-0.718269	0.611724	0.392021	-0.586134	-0.00909327	0.191997	0.0931382	0.397466
P14131	Rps16	ENSMUSG00000037563	2blue	-0.663209	-0.372148	0.939662	-0.366548	0.42839	-0.741121	-0.896078	0.730644	-0.903828	0.706587	0.346605	-0.656474	0.199471	0.0747378	-0.0477729	0.499366
P62270	Rps18	ENSMUSG00000008668	2blue	-0.646977	-0.699232	0.904099	0.0512281	0.0173509	-0.459327	-0.817025	0.526396	-0.947303	0.372644	0.349201	-0.271083	0.510385	-0.115504	0.38066	0.797647
Q6ZWN5	Rps9	ENSMUSG00000006333	2blue	-0.700518	-0.450694	0.959873	-0.313391	0.356148	-0.805588	-0.961607	0.836336	-0.895118	0.762962	0.424609	-0.636704	0.117007	0.146761	0.0440395	0.579385
P62071	Rras2	ENSMUSG00000055723	2blue	-0.822984	0.112092	0.601117	-0.484565	0.504574	-0.658657	-0.553956	0.680295	-0.506286	0.596008	-0.26929	-0.617504	-0.0091163	0.282358	-0.420292	0.100902
P11157	Rrm2	ENSMUSG00000020649	2blue	-0.701978	-0.375108	0.888865	-0.24063	0.307963	-0.709932	-0.83559	0.735847	-0.870964	0.544247	0.0449174	-0.501475	0.110111	0.314398	0.0837227	0.52825
Q8K0T0	Rtn1	ENSMUSG00000021087	2blue	-0.51559	-0.693681	0.793709	0.0139351	-0.000292579	-0.431271	-0.796223	0.522884	-0.771899	0.48013	0.715299	-0.287087	0.518824	-0.367534	0.295393	0.7596
Q99P72	Rtn4	ENSMUSG00000020458	2blue	-0.536695	-0.805734	0.922335	0.0333631	0.0258921	-0.464643	-0.88078	0.52419	-0.947893	0.377666	0.626377	-0.236204	0.512905	-0.210197	0.464695	0.842939
P50543	S100a11	ENSMUSG00000027907	2blue	-0.736929	-0.577106	0.969532	-0.130409	0.198261	-0.633098	-0.898649	0.677268	-0.974894	0.558393	0.321128	-0.467226	0.358643	0.0256252	0.205601	0.710834
P36536	Sar1a	ENSMUSG00000020088	2blue	-0.581289	-0.784452	0.931978	0.0426466	0.0152	-0.508301	-0.891635	0.577886	-0.952569	0.430374	0.565153	-0.276232	0.453425	-0.129425	0.451886	0.844407
P26638	Sars	ENSMUSG00000068739	2blue	-0.634201	-0.470633	0.775282	-0.161155	0.256271	-0.382873	-0.637742	0.320034	-0.836262	0.527708	0.556778	-0.50407	0.395797	-0.214039	0.10281	0.526923
Q8VI24	Satb2	ENSMUSG00000038331	2blue	-0.769082	-0.467478	0.933883	-0.18984	0.259463	-0.652642	-0.855053	0.686309	-0.932673	0.559329	0.18051	-0.500015	0.286074	0.118617	0.11507	0.621261
Q64519	Sdc3	ENSMUSG00000025743	2blue	-0.687419	-0.359777	0.952342	-0.417433	0.450598	-0.877634	-0.98198	0.912553	-0.854526	0.728473	0.285421	-0.627614	0.0314531	0.262986	-0.0281365	0.494224
Q01405	Sec23a	ENSMUSG00000020986	2blue	-0.653236	-0.698264	0.968999	-0.0543447	0.112578	-0.594602	-0.925823	0.656328	-0.972605	0.517871	0.486208	-0.382004	0.404806	-0.0638559	0.332641	0.791431
Q9CQS8	Sec61b	ENSMUSG00000053317	2blue	-0.405774	0.0779511	0.448982	-0.601992	0.594767	-0.623795	-0.519093	0.559262	-0.308743	0.781928	0.513472	-0.715153	-0.22594	0.0651976	-0.432276	-0.027383
Q9Z1S5	Septin3	ENSMUSG00000022456	2blue	-0.576084	-0.686349	0.908197	-0.124479	0.154716	-0.589321	-0.921785	0.657855	-0.864819	0.505646	0.647517	-0.338867	0.376185	-0.158333	0.309716	0.72629
P28661	Septin4	ENSMUSG00000020486	2blue	-0.390968	0.391283	0.295923	-0.550637	0.548906	-0.530827	-0.302805	0.519314	-0.186558	0.358967	-0.518857	-0.468495	-0.195306	0.393019	-0.566685	-0.215222
Q61247	Serpinf2	ENSMUSG00000038224	2blue	-0.713226	-0.47117	0.982541	-0.325911	0.37373	-0.817963	-0.984293	0.846261	-0.918886	0.728904	0.410895	-0.611091	0.111596	0.183645	0.07445	0.595059
Q91WC0	Setd3	ENSMUSG00000056770	2blue	-0.789718	-0.213294	0.460591	0.0211328	0.0183655	-0.17909	-0.307442	0.230625	-0.497104	0.349978	-0.00347573	-0.315673	0.436887	-0.214802	-0.0449522	0.372109
Q9CWY3	Setd6	ENSMUSG00000031671	2blue	-0.773017	-0.389502	0.927092	-0.323955	0.398337	-0.723805	-0.857645	0.694828	-0.910438	0.810168	0.449705	-0.732734	0.131374	0.108508	-0.0283544	0.524947
Q925N0	Sfxn5	ENSMUSG00000033720	2blue	-0.530904	-0.76865	0.873276	0.0651527	0.00718999	-0.369916	-0.79181	0.41642	-0.929398	0.270763	0.507213	-0.177936	0.580654	-0.238952	0.457133	0.808726
Q8VD37	Sgip1	ENSMUSG00000028524	2blue	-0.467429	-0.441892	0.70233	-0.274779	0.275938	-0.577128	-0.76606	0.614561	-0.604965	0.568124	0.670354	-0.406897	0.148532	-0.121348	0.0941647	0.448084
Q9JK48	Sh3glb1	ENSMUSG00000037062	2blue	-0.76723	-0.576568	0.937657	-0.104236	0.164707	-0.556087	-0.848801	0.602635	-0.949655	0.595821	0.425257	-0.493551	0.485028	-0.170769	0.149377	0.71812
A2AAY5	Sh3pxd2b	ENSMUSG00000040711	2blue	-0.561653	-0.307906	0.482445	-0.111887	0.120361	-0.31566	-0.473797	0.395736	-0.43516	0.11694	0.054384	-0.0593806	0.242906	0.0132117	0.139471	0.374671
O70451	Slc16a7	ENSMUSG00000020102	2blue	-0.654192	-0.501543	0.96576	-0.326308	0.35692	-0.795221	-0.996016	0.843181	-0.882579	0.674103	0.470714	-0.540708	0.172529	0.0874719	0.0941006	0.602905
Q31125	Slc39a7	ENSMUSG00000024327	2blue	-0.362244	-0.287459	0.729726	-0.300935	0.321455	-0.733315	-0.801237	0.785795	-0.642953	0.391623	0.00290827	-0.331228	-0.090256	0.440951	0.0869349	0.38857
P31650	Slc6a11	ENSMUSG00000030307	2blue	-0.646595	-0.375069	0.95414	-0.390161	0.432758	-0.879014	-0.979508	0.901489	-0.872324	0.738485	0.2958	-0.639187	-0.0109301	0.318595	0.00397924	0.511604
Q8K596	Slc8a2	ENSMUSG00000030376	2blue	-0.667376	-0.376852	0.917284	-0.433055	0.481319	-0.736705	-0.907454	0.741758	-0.847037	0.557019	0.31429	-0.516545	0.194375	0.0910616	-0.00707338	0.462129
P97454	Smad5	ENSMUSG00000021540	2blue	-0.640429	-0.415918	0.961533	-0.369727	0.40023	-0.846948	-0.992779	0.887465	-0.87335	0.737061	0.379198	-0.619529	0.106583	0.165993	0.000826239	0.55042
P61406	Smg6	ENSMUSG00000038290	2blue	-0.380383	-0.321708	0.802374	-0.313676	0.367425	-0.637666	-0.787948	0.632037	-0.774799	0.453899	0.164324	-0.450076	0.171837	0.132807	0.011033	0.413879
P70158	Smpdl3a	ENSMUSG00000019872	2blue	-0.736783	-0.419	0.932715	-0.272101	0.329949	-0.736005	-0.885424	0.741788	-0.904932	0.822174	0.444232	-0.713157	0.171298	0.0720975	-0.013543	0.574283
Q61548	Snap91	ENSMUSG00000033419	2blue	-0.654028	-0.54351	0.984123	-0.22658	0.282321	-0.767398	-0.97388	0.799656	-0.949106	0.688186	0.429809	-0.563336	0.158954	0.160302	0.16577	0.664447
Q61234	Snta1	ENSMUSG00000027488	2blue	-0.407684	-0.206072	0.538451	-0.327018	0.374773	-0.419864	-0.500385	0.32983	-0.520789	0.677133	0.683065	-0.621001	0.0708042	-0.152977	-0.146036	0.229988
Q3UHD6	Snx27	ENSMUSG00000028136	2blue	-0.678928	-0.466635	0.976475	-0.325649	0.366354	-0.827193	-0.991581	0.863563	-0.904705	0.732346	0.411191	-0.607225	0.10972	0.176073	0.0664352	0.592
Q9CY18	Snx7	ENSMUSG00000028007	2blue	-0.624939	-0.558077	0.950194	-0.172506	0.233867	-0.730591	-0.936817	0.76874	-0.927217	0.579499	0.327176	-0.465668	0.121749	0.248141	0.250984	0.664075
P35710	Sox5	ENSMUSG00000041540	2blue	-0.617393	0.219401	0.48386	-0.46953	0.503255	-0.581854	-0.426801	0.567633	-0.419875	0.466137	-0.44318	-0.554995	-0.0991343	0.398384	-0.440161	-0.0158671
Q52KF3	Spire1	ENSMUSG00000024533	2blue	-0.605928	-0.0802005	0.622643	-0.210765	0.234283	-0.612782	-0.593463	0.689154	-0.575288	0.430682	-0.382715	-0.417877	0.0360394	0.39082	-0.137091	0.314717
P16546	Sptan1	ENSMUSG00000057738	2blue	-0.681811	-0.415453	0.913557	-0.266023	0.326359	-0.719811	-0.877958	0.751071	-0.88134	0.531206	0.127824	-0.477976	0.151793	0.24707	0.102889	0.545267
Q62261	Sptbn1	ENSMUSG00000020315	2blue	-0.722862	-0.423833	0.978382	-0.336796	0.400737	-0.797216	-0.947977	0.807096	-0.936606	0.681032	0.281631	-0.610557	0.118664	0.231475	0.0479712	0.559164
P97363	Sptlc2	ENSMUSG00000021036	2blue	-0.611428	-0.238258	0.688181	-0.241747	0.344292	-0.492175	-0.556057	0.390332	-0.742297	0.693832	0.355695	-0.692628	0.0461394	0.132757	-0.0703873	0.349369
P05480	Src	ENSMUSG00000027646	2blue	-0.424368	-0.451264	0.708948	-0.283653	0.265017	-0.593563	-0.804015	0.659466	-0.590292	0.551111	0.680891	-0.375437	0.212246	-0.180873	0.066463	0.481841
Q9QWI6	Srcin1	ENSMUSG00000038453	2blue	-0.734681	-0.542088	0.969781	-0.177678	0.243357	-0.684801	-0.910217	0.706073	-0.965415	0.728102	0.47087	-0.610672	0.271876	0.0246598	0.126	0.683599
Q91Z69	Srgap1	ENSMUSG00000020121	2blue	-0.596257	-0.460013	0.822064	-0.173492	0.225812	-0.503649	-0.757516	0.538934	-0.817121	0.400357	0.249015	-0.359046	0.425287	-0.116015	0.115803	0.551663
P14576	Srp54	ENSMUSG00000073079	2blue	-0.691368	-0.663142	0.972954	-0.0622578	0.135063	-0.587882	-0.898904	0.625268	-0.997565	0.57142	0.474416	-0.455682	0.396562	-0.0496451	0.283899	0.777024
Q8CJ67	Stau2	ENSMUSG00000025920	2blue	-0.676248	-0.638335	0.990789	-0.152982	0.210831	-0.663582	-0.956427	0.706914	-0.976645	0.602565	0.511224	-0.475147	0.342825	-0.0278173	0.240474	0.739768
P55821	Stmn2	ENSMUSG00000027500	2blue	-0.701925	-0.488073	0.951999	-0.204607	0.272881	-0.713355	-0.896123	0.720915	-0.94596	0.76517	0.43386	-0.656599	0.187862	0.100572	0.086247	0.633601
Q8K2X3	Stn1	ENSMUSG00000042694	2blue	-0.714772	-0.537981	0.876206	-0.00609989	0.0749808	-0.525127	-0.776277	0.588373	-0.911617	0.458008	0.130112	-0.383334	0.394036	0.041215	0.22633	0.700068
O35526	Stx1a	ENSMUSG00000007207	2blue	-0.621267	-0.664327	0.940286	-0.0265409	0.107595	-0.555537	-0.864058	0.590007	-0.979039	0.452644	0.360617	-0.361826	0.355472	0.0445301	0.356087	0.759715
P61264	Stx1b	ENSMUSG00000030806	2blue	-0.777125	-0.482378	0.981021	-0.222506	0.278776	-0.738002	-0.932412	0.783756	-0.953718	0.686424	0.28489	-0.585916	0.255006	0.107282	0.0797338	0.648864
O08599	Stxbp1	ENSMUSG00000026797	2blue	-0.613647	-0.418072	0.958895	-0.349012	0.394435	-0.842508	-0.975415	0.862323	-0.890641	0.74066	0.365054	-0.634606	0.0482918	0.236246	0.0350383	0.541711
Q8K400	Stxbp5	ENSMUSG00000019790	2blue	-0.662666	-0.240589	0.641958	-0.204174	0.313877	-0.399386	-0.479231	0.292411	-0.713852	0.614308	0.331188	-0.629532	0.101646	0.074814	-0.0406734	0.332191
P63046	Sult4a1	ENSMUSG00000018865	2blue	-0.582186	-0.618537	0.959373	-0.161763	0.206213	-0.714864	-0.970496	0.76744	-0.922057	0.618222	0.511585	-0.466491	0.214324	0.0807674	0.252306	0.714275
O88935	Syn1	ENSMUSG00000037217	2blue	-0.657713	-0.705426	0.895148	-0.011461	0.0520112	-0.482136	-0.84809	0.553584	-0.897396	0.539935	0.652223	-0.375352	0.539912	-0.313391	0.285755	0.793554
O55100	Syngr1	ENSMUSG00000022415	2blue	-0.345968	-0.823978	0.804116	0.152855	-0.0871234	-0.341937	-0.767694	0.403572	-0.858573	0.129768	0.474962	-0.0168233	0.460203	-0.104566	0.624031	0.814366
P46096	Syt1	ENSMUSG00000035864	2blue	-0.524192	-0.592812	0.853342	-0.0693414	0.133806	-0.554004	-0.820108	0.601627	-0.859885	0.313702	0.221713	-0.238499	0.247681	0.156805	0.36536	0.654179
Q9DBG9	Tax1bp3	ENSMUSG00000040158	2blue	-0.712015	-0.298916	0.834591	-0.352471	0.447881	-0.605076	-0.721438	0.525546	-0.852169	0.693162	0.371808	-0.69302	0.146713	0.0835243	-0.0772908	0.407461
Q8BYH7	Tbc1d17	ENSMUSG00000038520	2blue	-0.437538	-0.255804	0.505434	-0.043246	0.0663929	-0.303658	-0.456457	0.38606	-0.498699	0.0804337	-0.212802	-0.0803763	0.330527	0.0241212	0.100051	0.361777
Q8R5A6	Tbc1d22a	ENSMUSG00000051864	2blue	-0.732953	-0.351834	0.880042	-0.223397	0.29172	-0.737423	-0.817738	0.736939	-0.870627	0.823402	0.275605	-0.726861	0.0341467	0.259561	-0.00971332	0.532411
Q3UUG6	Tbc1d24	ENSMUSG00000036473	2blue	-0.532062	-0.567544	0.930694	-0.178508	0.237294	-0.72921	-0.936702	0.754155	-0.905934	0.603129	0.432216	-0.478499	0.085112	0.23467	0.255958	0.657267
Q8BM85	Tbck	ENSMUSG00000028030	2blue	-0.657751	-0.300397	0.774916	-0.290758	0.346817	-0.65773	-0.730194	0.624061	-0.749358	0.84935	0.504791	-0.746389	0.0278417	0.0929116	-0.0887491	0.427809
Q64336	Tbr1	ENSMUSG00000035033	2blue	-0.529528	-0.580504	0.635921	0.273209	-0.252245	-0.187823	-0.541616	0.332842	-0.691536	0.214016	0.138623	-0.100253	0.738541	-0.39044	0.277655	0.751931
Q921I1	Tf	ENSMUSG00000032554	2blue	-0.699014	-0.460773	0.971365	-0.340331	0.373592	-0.819245	-0.99059	0.862822	-0.889996	0.735674	0.434796	-0.60557	0.14768	0.118297	0.0395842	0.58805
Q8BGX2	Timm29	ENSMUSG00000048429	2blue	-0.544681	-0.164909	0.774808	-0.462695	0.49834	-0.702105	-0.759157	0.668895	-0.709394	0.797796	0.388783	-0.756423	0.119394	-0.00609809	-0.288493	0.306074
Q8BH24	Tm9sf4	ENSMUSG00000068040	2blue	-0.76701	-0.5172	0.981443	-0.18693	0.242312	-0.714404	-0.93043	0.762568	-0.961164	0.703385	0.35299	-0.587985	0.292295	0.0485632	0.100367	0.68209
Q9R0Q3	Tmed2	ENSMUSG00000029390	2blue	-0.0994372	-0.325437	0.532854	-0.343111	0.317825	-0.59518	-0.705639	0.642386	-0.386537	0.270302	0.424118	-0.148579	-0.127107	0.19272	0.153288	0.274166
Q8BYI9	Tnr	ENSMUSG00000015829	2blue	-0.743589	-0.360482	0.944342	-0.428374	0.480447	-0.766517	-0.918293	0.773113	-0.879012	0.636665	0.28942	-0.590271	0.188786	0.112207	-0.0459761	0.478338
Q9CRB6	Tppp3	ENSMUSG00000014846	2blue	-0.72505	-0.483906	0.91187	-0.0787479	0.149789	-0.664985	-0.83767	0.714174	-0.927103	0.597607	0.116057	-0.507971	0.188596	0.251231	0.178892	0.666683
Q80WG7	Trim36	ENSMUSG00000033949	2blue	-0.67936	-0.416053	0.942712	-0.273277	0.341236	-0.757458	-0.899188	0.759535	-0.924098	0.726291	0.308503	-0.648828	0.116028	0.216961	0.0359084	0.575469
Q505D9	Trim67	ENSMUSG00000036913	2blue	-0.804241	-0.475259	0.917419	-0.161687	0.224405	-0.592729	-0.824049	0.637307	-0.920352	0.562091	0.224723	-0.496311	0.404887	-0.0319307	0.0837267	0.638506
Q0KL02	Trio	ENSMUSG00000022263	2blue	-0.711811	-0.3951	0.948526	-0.304363	0.352046	-0.815712	-0.939062	0.857936	-0.889824	0.677918	0.183738	-0.587123	0.0844754	0.28022	0.0397227	0.551366
Q9QZE7	Tsnax	ENSMUSG00000056820	2blue	-0.67846	-0.364487	0.936757	-0.35632	0.41396	-0.822745	-0.920186	0.816998	-0.885832	0.813186	0.367139	-0.719563	0.0183256	0.242426	-0.0261084	0.501651
Q8CC21	Ttc19	ENSMUSG00000042298	2blue	-0.78073	-0.423021	0.818122	-0.116075	0.192827	-0.453246	-0.67565	0.458145	-0.861021	0.570742	0.287043	-0.529989	0.449651	-0.157274	0.03366	0.572872
P38585	Ttl	ENSMUSG00000027394	2blue	-0.362111	-0.421981	0.654798	-0.297003	0.281493	-0.575936	-0.758431	0.61963	-0.537553	0.543443	0.717026	-0.371986	0.119044	-0.128377	0.0721004	0.426921
P07309	Ttr	ENSMUSG00000061808	2blue	-0.727961	-0.532907	0.99514	-0.277548	0.326572	-0.757097	-0.980325	0.793691	-0.945533	0.686705	0.463678	-0.566365	0.239235	0.055014	0.114953	0.649754
Q7TMM9	Tubb2a	ENSMUSG00000058672	2blue	-0.671311	-0.537086	0.917948	-0.200976	0.219597	-0.686612	-0.928667	0.764059	-0.852954	0.683815	0.522231	-0.519348	0.328846	-0.105276	0.0939534	0.66716
Q9ERD7	Tubb3	ENSMUSG00000062380	2blue	-0.701705	-0.578073	0.997577	-0.202122	0.261508	-0.708493	-0.961153	0.743448	-0.976701	0.654395	0.457103	-0.538802	0.290837	0.0306624	0.171968	0.698037
Q9D6F9	Tubb4a	ENSMUSG00000062591	2blue	-0.615074	-0.273096	0.845063	-0.316229	0.382849	-0.687093	-0.778336	0.654809	-0.837056	0.792781	0.31761	-0.749595	0.138226	0.0984678	-0.144848	0.447537
Q922F4	Tubb6	ENSMUSG00000001473	2blue	-0.411742	-0.602767	0.844414	-0.182829	0.246491	-0.575764	-0.849467	0.584184	-0.828373	0.304637	0.424071	-0.233545	0.169822	0.13855	0.373488	0.590405
P83877	Txnl4a	ENSMUSG00000057130	2blue	-0.692764	-0.218542	0.708841	-0.17922	0.208945	-0.551696	-0.648474	0.631197	-0.67909	0.429422	-0.182085	-0.404286	0.278198	0.124871	-0.0823166	0.434074
Q9JMH6	Txnrd1	ENSMUSG00000020250	2blue	-0.621199	-0.0559679	0.396182	-0.130914	0.158822	-0.174217	-0.263305	0.195218	-0.410026	0.322425	-0.0429469	-0.350426	0.453972	-0.300842	-0.239006	0.204731
Q9CZY3	Ube2v1	ENSMUSG00000078923	2blue	-0.762831	-0.573002	0.879053	-0.0593335	0.129537	-0.471609	-0.764045	0.496094	-0.915381	0.592225	0.485165	-0.493855	0.487635	-0.221491	0.164253	0.694453
O08759	Ube3a	ENSMUSG00000025326	2blue	-0.372959	-0.51036	0.829155	-0.258139	0.28502	-0.707167	-0.905547	0.753828	-0.751117	0.410448	0.371439	-0.298121	0.0433503	0.237122	0.256084	0.541571
Q9ES00	Ube4b	ENSMUSG00000028960	2blue	-0.58498	-0.704947	0.707592	0.177602	-0.150978	-0.390246	-0.695762	0.506013	-0.711432	0.351964	0.453853	-0.144609	0.3121	-0.0390376	0.483808	0.774918
Q8R317	Ubqln1	ENSMUSG00000005312	2blue	-0.420845	-0.507088	0.735702	0.000784566	0.0787359	-0.476538	-0.681026	0.499422	-0.780113	0.241618	0.0619826	-0.203847	0.129591	0.311287	0.369174	0.586087
Q9QZM0	Ubqln2	ENSMUSG00000050148	2blue	-0.485624	-0.285486	0.656008	-0.228554	0.250513	-0.514785	-0.639689	0.518392	-0.620756	0.71162	0.524923	-0.605634	0.220389	-0.161307	-0.130421	0.417474
A2AN08	Ubr4	ENSMUSG00000066036	2blue	-0.318912	-0.0814903	0.489812	-0.377672	0.345054	-0.538208	-0.58215	0.625688	-0.348998	0.202274	-0.107225	-0.176136	0.0907988	0.112672	-0.131645	0.155272
Q99PL6	Ubxn6	ENSMUSG00000019578	2blue	-0.596836	-0.34635	0.923919	-0.406199	0.43926	-0.871824	-0.964065	0.895711	-0.832488	0.746709	0.320163	-0.644591	-0.00894224	0.282764	-0.0384359	0.486191
P70362	Ufd1	ENSMUSG00000005262	2blue	-0.727433	-0.566902	0.941796	-0.144702	0.197991	-0.61513	-0.882946	0.654636	-0.935406	0.682719	0.522539	-0.555891	0.396521	-0.131114	0.12304	0.706664
O88693	Ugcg	ENSMUSG00000028381	2blue	-0.535438	-0.426781	0.549715	0.207268	-0.18212	-0.146181	-0.430732	0.261454	-0.610355	0.217054	0.0292338	-0.153007	0.699978	-0.37832	0.130069	0.61493
Q8BY87	Usp47	ENSMUSG00000059263	2blue	-0.720411	-0.621007	0.854541	0.0706527	0.00691783	-0.402131	-0.721128	0.44676	-0.922756	0.472856	0.351191	-0.382102	0.52878	-0.179089	0.273603	0.752663
Q80U87	Usp8	ENSMUSG00000027363	2blue	-0.526289	-0.74512	0.881834	0.141315	-0.0714094	-0.503014	-0.828204	0.571458	-0.932637	0.426632	0.392558	-0.278246	0.320864	0.0724778	0.490827	0.840908
P63044	Vamp2	ENSMUSG00000020894	2blue	-0.79705	-0.233616	0.742514	-0.252624	0.348812	-0.519661	-0.590816	0.451905	-0.782667	0.705204	0.245875	-0.700711	0.139286	0.0937043	-0.107357	0.377994
P70280	Vamp7	ENSMUSG00000051412	2blue	-0.617732	-0.608294	0.965312	-0.149301	0.227331	-0.646511	-0.913009	0.657996	-0.976958	0.553975	0.434126	-0.464121	0.25893	0.0926969	0.26605	0.699443
Q62059	Vcan	ENSMUSG00000021614	2blue	-0.707601	-0.475655	0.958335	-0.231354	0.297822	-0.73545	-0.909118	0.742795	-0.943717	0.770691	0.424828	-0.663578	0.167434	0.120936	0.0732955	0.619145
P40338	Vhl	ENSMUSG00000033933	2blue	-0.421073	-0.495675	0.831611	-0.303829	0.307116	-0.728764	-0.930394	0.793083	-0.720534	0.516976	0.506591	-0.366625	0.102175	0.0888845	0.161963	0.538982
Q8BGQ1	Vipas39	ENSMUSG00000021038	2blue	-0.540697	-0.629703	0.738528	0.00228999	0.0158355	-0.376617	-0.716347	0.446568	-0.728497	0.510108	0.730268	-0.333406	0.52565	-0.420464	0.220529	0.701216
Q9CQ80	Vps25	ENSMUSG00000078656	2blue	-0.676073	-0.551021	0.889403	-0.118853	0.192367	-0.499778	-0.792625	0.521403	-0.91821	0.447478	0.338895	-0.396943	0.460156	-0.110458	0.185683	0.661891
Q8VEJ9	Vps4a	ENSMUSG00000031913	2blue	-0.504705	-0.659973	0.714732	0.054185	-0.00487519	-0.33449	-0.660822	0.355768	-0.746986	0.512992	0.787118	-0.348175	0.408425	-0.315937	0.319827	0.687375
Q8C754	Vps52	ENSMUSG00000024319	2blue	-0.794637	-0.41293	0.937818	-0.253382	0.321868	-0.719167	-0.864633	0.720877	-0.925849	0.80336	0.373987	-0.710436	0.180822	0.10293	-0.0049011	0.579073
P62761	Vsnl1	ENSMUSG00000054459	2blue	-0.429998	-0.271335	0.700864	-0.483357	0.460813	-0.729598	-0.822379	0.765073	-0.539141	0.645503	0.575369	-0.504902	0.0105075	-0.00287853	-0.114176	0.308506
Q3UMB9	Washc4	ENSMUSG00000034560	2blue	-0.715165	-0.308084	0.727091	-0.205488	0.315458	-0.426977	-0.560758	0.341968	-0.795865	0.56948	0.299207	-0.588523	0.211975	0.0305926	7.56542e-06	0.406954
Q8C2E7	Washc5	ENSMUSG00000022350	2blue	-0.612876	-0.18584	0.600711	-0.309636	0.365424	-0.422272	-0.507896	0.350169	-0.599392	0.724396	0.547212	-0.68507	0.202198	-0.2036	-0.218646	0.278261
Q4VBE8	Wdr18	ENSMUSG00000035754	2blue	-0.130309	-0.178794	0.227647	0.152683	-0.12285	-0.110334	-0.169462	0.103556	-0.294403	0.411171	0.274815	-0.333667	0.110972	-0.0757953	0.00847254	0.305258
Q5U4F6	Wdr34	ENSMUSG00000039715	2blue	-0.379226	-0.459508	0.716335	-0.315409	0.298184	-0.625029	-0.830301	0.684952	-0.587823	0.511899	0.673473	-0.341482	0.145913	-0.105213	0.106178	0.462638
Q6NVE8	Wdr44	ENSMUSG00000036769	2blue	-0.646285	-0.190603	0.709734	-0.291146	0.386048	-0.552765	-0.587159	0.459086	-0.74561	0.756317	0.312267	-0.753146	0.0258336	0.158733	-0.146607	0.329817
Q8CGF6	Wdr47	ENSMUSG00000040389	2blue	-0.347703	-0.231919	0.658721	-0.540051	0.51315	-0.68132	-0.790679	0.716639	-0.486658	0.453495	0.455621	-0.366097	0.0626586	-0.0228037	-0.117066	0.23685
Q80XP9	Wnk3	ENSMUSG00000041245	2blue	-0.664225	-0.206721	0.77063	-0.372613	0.412117	-0.669933	-0.743673	0.699638	-0.705875	0.458938	-0.0541971	-0.453626	0.120826	0.227664	-0.0859557	0.339903
Q9EPK7	Xpo7	ENSMUSG00000022100	2blue	-0.715138	-0.503817	0.857642	-0.0921653	0.192824	-0.46969	-0.711679	0.442481	-0.92651	0.554044	0.365268	-0.517487	0.363942	-0.046315	0.157793	0.61809
Q91WQ3	Yars	ENSMUSG00000028811	2blue	-0.59955	-0.249115	0.832664	-0.335615	0.393384	-0.665754	-0.768536	0.645601	-0.814535	0.737998	0.263724	-0.709748	0.209719	0.0266016	-0.17805	0.41905
Q9CQW1	Ykt6	ENSMUSG00000002741	2blue	-0.751884	-0.524614	0.988957	-0.230621	0.294451	-0.700471	-0.932005	0.724633	-0.973146	0.679746	0.415542	-0.584009	0.304128	0.0182428	0.102097	0.662967
Q3U5F4	Yrdc	ENSMUSG00000028889	2blue	-0.548375	0.0544154	0.367676	-0.344934	0.377853	-0.373284	-0.300874	0.292736	-0.337629	0.738338	0.399235	-0.703086	-0.0394943	-0.066742	-0.374403	0.0415403
Q9CQV8	Ywhab	ENSMUSG00000018326	2blue	-0.470727	-0.497377	0.821971	-0.0651536	0.146039	-0.583663	-0.763969	0.572872	-0.863262	0.605698	0.370047	-0.518787	0.112198	0.199086	0.208426	0.622946
P62259	Ywhae	ENSMUSG00000020849	2blue	-0.442534	-0.69347	0.879864	-0.126711	0.15942	-0.608471	-0.925605	0.669739	-0.83256	0.407748	0.595721	-0.251219	0.248887	-0.00051373	0.394603	0.700282
P61982	Ywhag	ENSMUSG00000051391	2blue	-0.51222	-0.627572	0.839161	-0.128894	0.167292	-0.580575	-0.853396	0.614674	-0.805068	0.560631	0.684662	-0.394754	0.223131	-0.0630355	0.291706	0.650277
P68510	Ywhah	ENSMUSG00000018965	2blue	-0.542872	-0.521809	0.727963	-0.162662	0.161575	-0.480017	-0.752052	0.545109	-0.660307	0.571057	0.72947	-0.394689	0.401873	-0.36095	0.0983493	0.574068
P63101	Ywhaz	ENSMUSG00000022285	2blue	-0.0468769	-0.777214	0.554569	0.302395	-0.253682	-0.128506	-0.546316	0.200939	-0.629319	-0.131089	0.379962	0.230403	0.427763	-0.110015	0.707711	0.733531
Q9WUK6	Zbtb18	ENSMUSG00000063659	2blue	-0.551942	-0.562908	0.851235	-0.0967497	0.176148	-0.536649	-0.791299	0.555981	-0.874919	0.321728	0.216327	-0.275207	0.241276	0.167041	0.333364	0.625519
Q8VD12	Znf385a	ENSMUSG00000000552	2blue	-0.430416	-0.797512	0.823349	0.23234	-0.17818	-0.441684	-0.795774	0.535245	-0.872523	0.373606	0.455831	-0.189284	0.345062	0.0135733	0.564822	0.880131
Q62523	Zyx	ENSMUSG00000029860	2blue	-0.188194	-0.415023	0.544143	0.064151	0.00246129	-0.270741	-0.484243	0.28431	-0.61214	0.0824683	0.028169	-0.0875546	0.249053	0.116758	0.296919	0.485915
Q9Z1Q2	Abhd16a	ENSMUSG00000007036	5green	0.6009	-0.235922	-0.635228	0.782437	-0.801131	0.889059	0.671519	-0.813195	0.486106	-0.922284	-0.0996997	0.933698	0.351656	-0.413454	0.624011	0.0687257
Q07417	Acads	ENSMUSG00000029545	5green	0.264066	-0.0258133	-0.474156	0.641282	-0.597578	0.731511	0.647639	-0.735151	0.265936	-0.588042	-0.37381	0.498447	0.291414	-0.215613	0.31455	0.0039888
P41216	Acsl1	ENSMUSG00000018796	5green	0.566011	-0.237544	-0.634201	0.712062	-0.762623	0.908142	0.642763	-0.803946	0.527392	-0.909648	0.0430584	0.943616	0.526025	-0.676787	0.526338	0.0683808
P57780	Actn4	ENSMUSG00000054808	5green	0.60411	0.0282219	-0.720172	0.463863	-0.502941	0.844759	0.72666	-0.815846	0.635947	-0.890573	-0.106229	0.831009	0.290014	-0.474155	0.29101	-0.203591
Q9QZB7	Actr10	ENSMUSG00000021076	5green	0.600943	-0.106523	-0.752647	0.721767	-0.747625	0.972616	0.79991	-0.918892	0.609179	-0.939471	-0.107279	0.920369	0.356001	-0.497221	0.486746	-0.0616515
P56376	Acyp1	ENSMUSG00000008822	5green	0.546471	0.0461974	-0.75866	0.491027	-0.518659	0.939532	0.816537	-0.947615	0.643355	-0.759362	0.0788008	0.705119	0.369994	-0.675094	0.21379	-0.227767
Q8CGM1	Adgrb2	ENSMUSG00000028782	5green	0.603686	-0.185312	-0.684517	0.722724	-0.772927	0.933856	0.698279	-0.838484	0.570133	-0.89999	0.00924035	0.924882	0.493607	-0.660071	0.48582	0.0272832
P55264	Adk	ENSMUSG00000039197	5green	0.476407	-0.0672113	-0.700743	0.603737	-0.614821	0.970638	0.791843	-0.964458	0.551584	-0.806539	0.0497734	0.76078	0.444035	-0.666617	0.349285	-0.109076
P54923	Adprh	ENSMUSG00000002844	5green	0.31028	-0.273625	-0.453197	0.680685	-0.691294	0.867285	0.560898	-0.801681	0.29458	-0.704345	0.113596	0.705849	0.713184	-0.804999	0.420601	0.179139
Q5DTU0	Afap1l2	ENSMUSG00000025083	5green	0.584243	-0.142499	-0.717699	0.777747	-0.808156	0.966214	0.769498	-0.886703	0.568901	-0.921692	-0.139258	0.91785	0.431278	-0.537346	0.498643	0.00558091
Q8K2K6	Agfg1	ENSMUSG00000026159	5green	0.230431	-0.144831	-0.449	0.636426	-0.588099	0.81188	0.635997	-0.842732	0.231246	-0.543699	-0.00707045	0.481844	0.434361	-0.48903	0.359433	0.0624023
Q8CJG1	Ago1	ENSMUSG00000041530	5green	0.439786	-0.178405	-0.495741	0.714989	-0.676954	0.825121	0.63711	-0.828757	0.277465	-0.703998	-0.12379	0.642208	0.383311	-0.365477	0.470939	0.0959907
Q68FL4	Ahcyl2	ENSMUSG00000029772	5green	0.693038	-0.0950173	-0.755706	0.701551	-0.717713	0.988184	0.811776	-0.968294	0.59605	-0.895535	-0.0147255	0.859903	0.362649	-0.553382	0.451896	-0.0875858
Q9EQX4	Aif1l	ENSMUSG00000001864	5green	0.406565	-0.222214	-0.548958	0.722795	-0.693419	0.913174	0.689952	-0.926633	0.338247	-0.677102	0.126793	0.651558	0.439051	-0.564969	0.489792	0.0805835
Q8R010	Aimp2	ENSMUSG00000029610	5green	0.394521	-0.114166	-0.57644	0.552222	-0.590473	0.821715	0.626754	-0.780173	0.471023	-0.546898	0.257879	0.579065	0.504079	-0.786039	0.246377	-0.00227008
P47740	Aldh3a2	ENSMUSG00000010025	5green	0.663968	-0.0368892	-0.766229	0.661593	-0.670359	0.983306	0.837826	-0.981217	0.601899	-0.878473	-0.0642539	0.818435	0.332543	-0.516834	0.393778	-0.134718
B2RXR6	Ankrd44	ENSMUSG00000052331	5green	0.582587	-0.298002	-0.60132	0.871494	-0.870712	0.923129	0.676688	-0.864032	0.406894	-0.841678	-0.0106197	0.861828	0.405299	-0.454372	0.654392	0.163624
Q8BTZ5	Ankrd46	ENSMUSG00000048307	5green	0.469605	-0.212407	-0.563309	0.798861	-0.792522	0.881812	0.667669	-0.821183	0.37462	-0.842367	-0.205397	0.818168	0.438156	-0.42353	0.555306	0.105585
P97429	Anxa4	ENSMUSG00000029994	5green	0.677248	0.0976319	-0.60003	0.401889	-0.374162	0.727528	0.682501	-0.807124	0.442419	-0.67174	-0.154087	0.532769	0.123096	-0.254397	0.214569	-0.253757
P17427	Ap2a2	ENSMUSG00000002957	5green	0.569744	-0.0981688	-0.705287	0.662397	-0.699691	0.949897	0.748915	-0.882697	0.579928	-0.91649	-0.0868371	0.891282	0.482827	-0.632714	0.403707	-0.0522212
P98084	Apba2	ENSMUSG00000030519	5green	0.532498	-0.18149	-0.622462	0.583737	-0.607412	0.883686	0.662479	-0.872094	0.500219	-0.682046	0.334904	0.703516	0.420405	-0.725072	0.406283	-0.0237474
Q9WVQ5	Apip	ENSMUSG00000010911	5green	0.620298	-0.127286	-0.709579	0.632956	-0.675342	0.942748	0.732367	-0.895244	0.595451	-0.8229	0.144826	0.8301	0.453965	-0.718627	0.39819	-0.0608862
Q5FWK3	Arhgap1	ENSMUSG00000027247	5green	0.330471	-0.142363	-0.526442	0.63014	-0.646645	0.811762	0.618782	-0.775438	0.381351	-0.491916	0.185507	0.518749	0.507036	-0.708154	0.276318	0.0737479
P59281	Arhgap39	ENSMUSG00000033697	5green	0.56783	-0.186776	-0.621456	0.740598	-0.73505	0.933106	0.71225	-0.900952	0.436534	-0.910138	-0.116144	0.862078	0.431675	-0.476289	0.535379	0.0411212
Q9Z2A5	Ate1	ENSMUSG00000030850	5green	0.818883	-0.209445	-0.569152	0.725205	-0.72	0.801209	0.603228	-0.779541	0.393543	-0.841736	-0.0861855	0.808258	0.270961	-0.310671	0.578416	0.0511317
Q62388	Atm	ENSMUSG00000034218	5green	0.715557	-0.0960019	-0.665383	0.63716	-0.663961	0.892711	0.698478	-0.851711	0.528244	-0.868832	-0.0624863	0.826522	0.431848	-0.572601	0.390616	-0.0507239
Q9DCX2	Atp5pd	ENSMUSG00000034566	5green	0.531352	-0.208175	-0.667115	0.802905	-0.822397	0.982297	0.743895	-0.913688	0.499283	-0.865776	-0.0192646	0.871879	0.508592	-0.631069	0.5229	0.0689333
P70295	Aup1	ENSMUSG00000068328	5green	0.523369	-0.10397	-0.507303	0.454829	-0.415133	0.764881	0.613431	-0.855661	0.333113	-0.57164	0.233637	0.496234	0.244364	-0.460292	0.346374	-0.0985459
Q8CI61	Bag4	ENSMUSG00000037316	5green	0.498875	0.192332	-0.737186	0.443504	-0.447405	0.781912	0.801989	-0.789987	0.620899	-0.841109	-0.461028	0.717996	0.0599542	-0.126538	0.220992	-0.32267
Q61335	Bcap31	ENSMUSG00000002015	5green	0.555327	-0.0202394	-0.755483	0.614519	-0.628384	0.984935	0.83564	-0.977199	0.606443	-0.868828	-0.0538793	0.80783	0.384294	-0.587669	0.349108	-0.155423
Q99PV8	Bcl11b	ENSMUSG00000048251	5green	0.621311	-0.0829572	-0.761238	0.664289	-0.675946	0.96964	0.81957	-0.967334	0.608277	-0.836722	0.0575818	0.812378	0.281862	-0.513154	0.444864	-0.116595
Q8C6A8	Bhlhe22	ENSMUSG00000025128	5green	0.655965	-0.12936	-0.754451	0.750051	-0.78905	0.95955	0.777166	-0.885009	0.622507	-0.928186	-0.0812505	0.934867	0.364371	-0.519785	0.501932	-0.0347908
E9Q6J5	Bod1l	ENSMUSG00000061755	5green	0.387015	-0.07302	-0.610243	0.679159	-0.663036	0.905324	0.748802	-0.889258	0.420921	-0.797729	-0.229136	0.722509	0.418597	-0.45347	0.389662	-0.0295259
Q7JJ13	Brd2	ENSMUSG00000024335	5green	0.453485	-0.23358	-0.605224	0.727017	-0.752061	0.946123	0.679414	-0.885309	0.455429	-0.751661	0.171938	0.777478	0.585403	-0.780201	0.455586	0.0907248
Q8R3B7	Brd8	ENSMUSG00000003778	5green	0.529793	-0.0779581	-0.663161	0.541188	-0.574334	0.905807	0.711215	-0.886781	0.548705	-0.710859	0.199858	0.697864	0.482106	-0.774608	0.280062	-0.0920016
Q8BG21	Cacfd1	ENSMUSG00000015488	5green	0.419873	-0.115067	-0.62495	0.616469	-0.602032	0.938568	0.749954	-0.960298	0.445766	-0.7252	0.10304	0.674135	0.428588	-0.62198	0.382501	-0.0541467
Q8VHW2	Cacng8	ENSMUSG00000053395	5green	0.44631	-0.176027	-0.598126	0.733097	-0.744936	0.938571	0.697517	-0.873544	0.430435	-0.85776	-0.112581	0.826972	0.578557	-0.639097	0.448188	0.0680528
Q3UFQ8	Carmil3	ENSMUSG00000022211	5green	0.391782	-0.104816	-0.573801	0.533939	-0.538996	0.801902	0.651742	-0.821353	0.43809	-0.479199	0.315717	0.493844	0.328194	-0.625518	0.287645	-0.0452487
Q80UY1	Carnmt1	ENSMUSG00000024726	5green	0.567194	-0.0617504	-0.746352	0.663107	-0.678124	0.994806	0.825633	-0.978058	0.589581	-0.854576	-0.0143631	0.81142	0.411036	-0.611591	0.381742	-0.103758
Q6P2L7	Casc4	ENSMUSG00000060227	5green	0.408177	-0.278333	-0.486128	0.759167	-0.718555	0.841232	0.622314	-0.850547	0.267457	-0.657403	0.0815439	0.645002	0.350872	-0.409342	0.582726	0.139211
Q08024	Cbfb	ENSMUSG00000031885	5green	0.63867	-0.0144295	-0.780172	0.572582	-0.584228	0.962912	0.836532	-0.983826	0.639079	-0.833102	0.0656615	0.780981	0.263161	-0.533608	0.363294	-0.20172
Q8VDP4	Ccar2	ENSMUSG00000033712	5green	0.506814	0.0780164	-0.745236	0.559287	-0.549122	0.937486	0.863168	-0.979002	0.572862	-0.725402	-0.0899013	0.632753	0.271375	-0.473555	0.237029	-0.218267
Q3TC33	Ccdc127	ENSMUSG00000021578	5green	0.436622	-0.309127	-0.528136	0.84843	-0.864394	0.913652	0.616396	-0.807461	0.353541	-0.853689	-0.0861388	0.871844	0.631584	-0.634049	0.579308	0.219178
Q7TQK0	Ccnt2	ENSMUSG00000026349	5green	0.493592	-0.0726617	-0.655072	0.671262	-0.65602	0.938559	0.777556	-0.938606	0.464574	-0.841365	-0.162554	0.76034	0.389359	-0.463149	0.407446	-0.057759
Q61081	Cdc37	ENSMUSG00000019471	5green	0.370168	-0.073072	-0.566682	0.655525	-0.629694	0.876375	0.72136	-0.887085	0.362975	-0.653248	-0.0979536	0.582929	0.432202	-0.503265	0.320161	-0.000627148
P55288	Cdh11	ENSMUSG00000031673	5green	0.471802	-0.222618	-0.624357	0.778586	-0.814779	0.944786	0.68593	-0.846351	0.481275	-0.830927	5.5942e-05	0.858174	0.589656	-0.713857	0.482163	0.105446
P15116	Cdh2	ENSMUSG00000024304	5green	0.580861	-0.119326	-0.674395	0.646152	-0.663108	0.933764	0.731377	-0.893589	0.531441	-0.947801	-0.10155	0.897311	0.427952	-0.536733	0.457165	-0.0500846
Q69ZA1	Cdk13	ENSMUSG00000041297	5green	0.72665	-0.111838	-0.717617	0.635491	-0.669489	0.907968	0.721765	-0.857077	0.6006	-0.983673	-0.084498	0.951693	0.336963	-0.479612	0.484887	-0.0844962
Q9Z0H4	Celf2	ENSMUSG00000002107	5green	0.447431	-0.231608	-0.553509	0.833546	-0.81863	0.915161	0.681985	-0.861737	0.342616	-0.825099	-0.178645	0.795735	0.497256	-0.471933	0.55211	0.145002
Q6A065	Cep170	ENSMUSG00000057335	5green	0.65911	-0.117448	-0.745585	0.722521	-0.743649	0.960349	0.791602	-0.932543	0.591587	-0.814583	0.0590035	0.814247	0.326548	-0.539262	0.457733	-0.0499245
Q9EQG9	Cert	ENSMUSG00000021669	5green	0.534028	-0.28069	-0.61847	0.790236	-0.804863	0.933383	0.680188	-0.88203	0.454387	-0.765911	0.183264	0.808705	0.447294	-0.626201	0.575203	0.112755
Q9CRB9	Chchd3	ENSMUSG00000053768	5green	0.598507	-0.0411205	-0.772373	0.683369	-0.712267	0.951609	0.816198	-0.898009	0.639339	-0.944304	-0.200427	0.909438	0.312223	-0.44334	0.43444	-0.119249
Q91VN4	Chchd6	ENSMUSG00000030086	5green	0.58126	0.126666	-0.84877	0.575977	-0.593777	0.932138	0.909512	-0.937126	0.716248	-0.808743	-0.192697	0.745619	0.131287	-0.350997	0.271885	-0.287219
Q8R1T1	Chmp7	ENSMUSG00000034190	5green	0.354335	0.0480269	-0.6215	0.479411	-0.494684	0.848401	0.723943	-0.843561	0.491677	-0.623574	-0.0259216	0.559599	0.468616	-0.666149	0.124093	-0.133925
Q99LI9	Clp1	ENSMUSG00000027079	5green	0.758257	0.13401	-0.784258	0.362581	-0.436202	0.765988	0.716607	-0.733952	0.756147	-0.769093	-0.0053248	0.743324	0.163207	-0.481023	0.150133	-0.313907
Q8BXA5	Clptm1l	ENSMUSG00000021610	5green	0.323809	-0.362493	-0.458473	0.865531	-0.85614	0.909418	0.594886	-0.837395	0.250726	-0.713028	0.0621695	0.739617	0.655337	-0.682149	0.586276	0.276266
Q9DAU1	Cnpy3	ENSMUSG00000023973	5green	0.436892	-0.270299	-0.518327	0.73172	-0.697789	0.852109	0.637589	-0.869029	0.311764	-0.650232	0.169297	0.647922	0.323118	-0.438297	0.571498	0.110335
Q61330	Cntn2	ENSMUSG00000053024	5green	0.563359	-0.227022	-0.596789	0.742653	-0.75678	0.907251	0.656472	-0.83579	0.439566	-0.950266	-0.124946	0.92659	0.487833	-0.517821	0.562001	0.082369
Q9CQ02	Commd4	ENSMUSG00000032299	5green	0.617525	-0.173271	-0.697264	0.812216	-0.815127	0.95781	0.772291	-0.91679	0.512086	-0.881725	-0.102428	0.867975	0.334733	-0.41988	0.563461	0.0279804
Q8BG94	Commd7	ENSMUSG00000056941	5green	0.572718	0.0522333	-0.761878	0.486347	-0.492722	0.880882	0.817994	-0.927378	0.634292	-0.696731	0.0969918	0.647217	0.135682	-0.442836	0.280496	-0.262551
Q9WUM3	Coro1b	ENSMUSG00000024835	5green	0.576258	-0.0143981	-0.771105	0.629965	-0.660716	0.936483	0.811317	-0.889138	0.650319	-0.940621	-0.195239	0.897487	0.301844	-0.449352	0.399899	-0.156108
P36552	Cpox	ENSMUSG00000022742	5green	0.490523	-0.151895	-0.669523	0.741041	-0.753637	0.986825	0.766025	-0.940845	0.498908	-0.840913	-0.0253595	0.81882	0.521343	-0.659078	0.443086	0.0168808
P52825	Cpt2	ENSMUSG00000028607	5green	0.29945	-0.241696	-0.416311	0.63068	-0.579976	0.769015	0.569339	-0.818731	0.205529	-0.478989	0.238662	0.460815	0.342107	-0.464972	0.455822	0.111102
Q921W4	Cryzl1	ENSMUSG00000058240	5green	0.310989	-0.138794	-0.500068	0.55515	-0.572709	0.749754	0.575224	-0.731918	0.374985	-0.395106	0.315526	0.439829	0.430538	-0.696618	0.249206	0.0454452
Q62426	Cstb	ENSMUSG00000005054	5green	0.777549	-0.0604289	-0.761732	0.656346	-0.671038	0.955545	0.802139	-0.950981	0.607884	-0.898422	-0.0318823	0.846894	0.295559	-0.491181	0.430996	-0.133109
O88712	Ctbp1	ENSMUSG00000037373	5green	0.307774	-0.22087	-0.456063	0.576316	-0.57625	0.858384	0.573209	-0.836201	0.300101	-0.672399	0.183832	0.643281	0.673218	-0.818684	0.352789	0.0955663
P18242	Ctsd	ENSMUSG00000007891	5green	0.740425	-0.0477586	-0.651755	0.562208	-0.576198	0.751452	0.661733	-0.76256	0.527042	-0.623472	0.0886154	0.617379	0.109607	-0.348312	0.365562	-0.129005
Q9CX80	Cygb	ENSMUSG00000020810	5green	0.570641	0.130364	-0.85156	0.593508	-0.610371	0.939938	0.919116	-0.942173	0.713447	-0.803742	-0.213693	0.740179	0.142064	-0.351325	0.266548	-0.27851
P70211	Dcc	ENSMUSG00000060534	5green	0.649932	-0.0843129	-0.751545	0.673837	-0.694096	0.986486	0.808182	-0.962351	0.602088	-0.897146	-0.0145309	0.860221	0.388313	-0.588821	0.428085	-0.101949
Q99KJ8	Dctn2	ENSMUSG00000025410	5green	0.681221	-0.217298	-0.69197	0.740294	-0.786756	0.923291	0.688757	-0.836272	0.575247	-0.920043	0.0456378	0.953751	0.414251	-0.586139	0.557228	0.0314942
Q99LD8	Ddah2	ENSMUSG00000007039	5green	0.484278	-0.124575	-0.638617	0.748136	-0.747553	0.894572	0.732204	-0.844475	0.464911	-0.868783	-0.256447	0.82992	0.35066	-0.368325	0.500601	0.00552263
O35215	Ddt	ENSMUSG00000001666	5green	0.678684	0.105213	-0.857333	0.574759	-0.614761	0.947663	0.885675	-0.933198	0.742335	-0.799993	-0.0788013	0.758658	0.235226	-0.510633	0.232475	-0.257793
Q9JIK5	Ddx21	ENSMUSG00000020075	5green	0.27084	-0.376947	-0.374149	0.877643	-0.849523	0.846995	0.537807	-0.782377	0.143447	-0.648457	-0.0129299	0.661108	0.649032	-0.59118	0.584714	0.334571
Q9CWX9	Ddx47	ENSMUSG00000030204	5green	0.368176	-0.311486	-0.469508	0.85563	-0.845629	0.890683	0.601901	-0.811085	0.261998	-0.787994	-0.120954	0.782862	0.62372	-0.574957	0.571365	0.246483
Q5SS80	Dhrs13	ENSMUSG00000020834	5green	0.611809	0.131354	-0.848004	0.532646	-0.545477	0.957717	0.916159	-0.985011	0.710844	-0.820828	-0.122316	0.736596	0.178798	-0.431417	0.242827	-0.311166
Q99J47	Dhrs7b	ENSMUSG00000042569	5green	0.608189	-0.160827	-0.725206	0.758429	-0.80096	0.960614	0.752949	-0.877193	0.59481	-0.88808	-0.0170672	0.91048	0.434078	-0.604509	0.492792	0.00578894
Q8R418	Dicer1	ENSMUSG00000041415	5green	0.606785	-0.230672	-0.665201	0.794935	-0.827202	0.950886	0.702943	-0.862121	0.518485	-0.927316	-0.0392798	0.943919	0.482519	-0.58599	0.565323	0.0813848
Q62108	Dlg4	ENSMUSG00000020886	5green	0.805289	0.0260426	-0.779208	0.568723	-0.58204	0.919272	0.814858	-0.940895	0.636101	-0.844859	-0.0378018	0.771849	0.220883	-0.453763	0.335054	-0.222464
Q9WV69	Dmtn	ENSMUSG00000022099	5green	0.205506	0.0084145	-0.508457	0.611295	-0.582968	0.793012	0.689106	-0.787236	0.312423	-0.580684	-0.309223	0.491142	0.429401	-0.414367	0.21406	-0.0162302
Q9QYJ3	Dnajb1	ENSMUSG00000005483	5green	0.594405	0.0529827	-0.792523	0.575187	-0.576212	0.932791	0.868218	-0.965743	0.639867	-0.77274	-0.0449785	0.708951	0.161785	-0.400775	0.320903	-0.238537
Q99KV1	Dnajb11	ENSMUSG00000004460	5green	0.680813	-0.205801	-0.697478	0.743188	-0.784883	0.922628	0.700966	-0.84379	0.575008	-0.90468	0.0369007	0.934975	0.385773	-0.559987	0.555361	0.0182887
Q5U458	Dnajc11	ENSMUSG00000039768	5green	0.586708	-0.227437	-0.657489	0.80228	-0.835495	0.942073	0.697303	-0.844577	0.512182	-0.933672	-0.0875811	0.949789	0.487033	-0.569137	0.566763	0.0860321
Q9QYI3	Dnajc7	ENSMUSG00000014195	5green	0.498816	-0.117972	-0.657375	0.738987	-0.725442	0.96185	0.781819	-0.950221	0.457447	-0.826917	-0.121706	0.769807	0.414311	-0.494487	0.452509	-0.00801983
Q80VJ3	Dnph1	ENSMUSG00000040658	5green	0.616679	0.00159861	-0.796324	0.61782	-0.634071	0.981035	0.858851	-0.975423	0.652673	-0.898853	-0.0875973	0.838958	0.294365	-0.501396	0.372039	-0.19108
Q9QXB9	Drg2	ENSMUSG00000020537	5green	0.431213	-0.104821	-0.535902	0.606313	-0.57021	0.841722	0.674638	-0.868795	0.336088	-0.745808	-0.115426	0.651396	0.368114	-0.399449	0.397913	-0.0125107
Q61062	Dvl3	ENSMUSG00000003233	5green	0.418128	0.101724	-0.714763	0.550035	-0.549466	0.917363	0.839259	-0.927436	0.553975	-0.737643	-0.213935	0.638481	0.358962	-0.503694	0.182255	-0.198015
Q9D903	Ebna1bp2	ENSMUSG00000028729	5green	0.620524	-0.214435	-0.681495	0.829572	-0.838456	0.959769	0.747578	-0.906798	0.500898	-0.878822	-0.0461246	0.88276	0.377316	-0.472696	0.586788	0.0671439
Q9QZH6	Ecsit	ENSMUSG00000066839	5green	0.631992	0.183557	-0.861266	0.434155	-0.45365	0.92994	0.910712	-0.974857	0.747791	-0.787345	-0.0543092	0.695895	0.140577	-0.456204	0.16772	-0.384068
P52800	Efnb2	ENSMUSG00000001300	5green	0.584492	-0.187597	-0.693728	0.755707	-0.79152	0.962428	0.735273	-0.89206	0.552697	-0.831075	0.0763476	0.857152	0.475588	-0.666734	0.481112	0.0366493
Q9Z148	Ehmt2	ENSMUSG00000013787	5green	0.355234	0.0173072	-0.59455	0.687287	-0.652376	0.767525	0.74258	-0.784177	0.387772	-0.522849	-0.270373	0.471634	0.127758	-0.150683	0.312668	-0.0480178
Q61749	Eif2b4	ENSMUSG00000029145	5green	0.432109	-0.0207477	-0.666404	0.466107	-0.481124	0.899244	0.742674	-0.91209	0.548779	-0.736108	0.124481	0.68326	0.40704	-0.684347	0.261165	-0.176991
Q8JZQ9	Eif3b	ENSMUSG00000056076	5green	0.65393	-0.121864	-0.692694	0.631329	-0.671609	0.924402	0.712204	-0.865743	0.578972	-0.912672	-0.0021217	0.894539	0.454886	-0.64449	0.427276	-0.0648814
Q99KI3	Emc3	ENSMUSG00000030286	5green	0.561254	0.0528621	-0.759212	0.497849	-0.500647	0.891317	0.826169	-0.940798	0.623156	-0.686777	0.0935568	0.633416	0.153977	-0.455567	0.272834	-0.254145
Q9EP72	Emc7	ENSMUSG00000055943	5green	0.612157	0.102787	-0.838297	0.588849	-0.627835	0.922454	0.868709	-0.881788	0.730344	-0.898578	-0.275307	0.844887	0.211088	-0.389825	0.293348	-0.254844
Q8C522	Endod1	ENSMUSG00000037419	5green	0.428076	0.0240739	-0.640063	0.640777	-0.61346	0.874389	0.788361	-0.892902	0.438509	-0.711724	-0.272246	0.613103	0.29824	-0.340776	0.29728	-0.0979041
P48193	Epb41	ENSMUSG00000028906	5green	0.501426	-0.291057	-0.576566	0.832329	-0.83367	0.940749	0.671473	-0.887097	0.383842	-0.776745	0.0820559	0.795403	0.521372	-0.615305	0.571144	0.169319
Q9QZD4	Ercc4	ENSMUSG00000022545	5green	0.615463	-0.0554682	-0.761058	0.689137	-0.69766	0.9826	0.837655	-0.975377	0.593651	-0.839636	-0.0345562	0.798094	0.326512	-0.51445	0.406676	-0.105457
P57759	Erp29	ENSMUSG00000029616	5green	0.549006	-0.160831	-0.66118	0.71175	-0.736353	0.916026	0.717125	-0.875898	0.512622	-0.69239	0.16007	0.719026	0.425164	-0.65033	0.413821	0.0254126
Q921I9	Exosc4	ENSMUSG00000034259	5green	0.424441	-0.109288	-0.593648	0.674573	-0.643099	0.900488	0.740962	-0.93031	0.383428	-0.656215	0.0134752	0.599623	0.366498	-0.487328	0.388047	-0.00790885
Q9D6U8	Fam162a	ENSMUSG00000003955	5green	0.690312	-0.0452486	-0.6431	0.543859	-0.549727	0.874708	0.705784	-0.888311	0.494158	-0.786552	0.0088149	0.709414	0.392639	-0.58207	0.315811	-0.125907
P58468	Fam207a	ENSMUSG00000032977	5green	0.584931	-0.186501	-0.707904	0.76914	-0.805807	0.965974	0.746211	-0.890803	0.568243	-0.85436	0.0443832	0.882791	0.448721	-0.630427	0.503546	0.0307918
Q8BGY7	Fam210a	ENSMUSG00000038121	5green	0.478862	0.146598	-0.750394	0.488585	-0.478444	0.861074	0.856549	-0.925398	0.59439	-0.577077	-0.030667	0.499636	0.121478	-0.382641	0.155977	-0.281067
P35550	Fbl	ENSMUSG00000046865	5green	0.368826	-0.342965	-0.493144	0.896001	-0.894043	0.916033	0.616379	-0.826977	0.289296	-0.762383	-0.0302005	0.789622	0.62865	-0.627844	0.598918	0.267878
Q80WS3	Fbll1	ENSMUSG00000051062	5green	0.569277	-0.14267	-0.713281	0.736465	-0.746067	0.995595	0.79571	-0.969626	0.541776	-0.848449	0.0261014	0.828571	0.422128	-0.599183	0.47229	-0.0237444
P30416	Fkbp4	ENSMUSG00000030357	5green	0.285496	0.0378086	-0.608084	0.506835	-0.509726	0.844953	0.730259	-0.833498	0.469785	-0.705754	-0.185111	0.624714	0.424933	-0.545769	0.205613	-0.142504
Q8BGT1	Flrt3	ENSMUSG00000051379	5green	0.691298	-0.0467705	-0.546367	0.574511	-0.533695	0.737145	0.643758	-0.803829	0.346016	-0.604088	-0.0588702	0.51525	0.141886	-0.229311	0.359095	-0.0775709
P97376	Frg1	ENSMUSG00000031590	5green	0.45397	-0.196629	-0.629234	0.744397	-0.773756	0.953828	0.703659	-0.872854	0.482424	-0.832508	-0.000773777	0.840868	0.584684	-0.719483	0.456271	0.0685578
B1AXV0	Frrs1l	ENSMUSG00000045589	5green	0.509037	-0.0793396	-0.693892	0.65185	-0.643841	0.974681	0.805942	-0.987613	0.51346	-0.802096	0.00944538	0.74265	0.391048	-0.570102	0.393805	-0.0873739
Q61584	Fxr1	ENSMUSG00000027680	5green	0.252582	-0.120008	-0.483734	0.63369	-0.609029	0.852333	0.65281	-0.847352	0.286356	-0.625635	-0.068015	0.560376	0.558855	-0.608732	0.306183	0.0594817
Q00422	Gabpa	ENSMUSG00000008976	5green	0.556574	-0.207526	-0.577449	0.686915	-0.660288	0.832546	0.663772	-0.861323	0.388063	-0.668048	0.15105	0.659146	0.201392	-0.353192	0.547354	0.024815
Q00420	Gabpb1	ENSMUSG00000027361	5green	0.52743	-0.0940686	-0.651626	0.671762	-0.679277	0.852581	0.710043	-0.802523	0.505271	-0.93104	-0.2915	0.881046	0.273199	-0.280732	0.495969	-0.0419615
Q8VHR5	Gatad2b	ENSMUSG00000042390	5green	0.396009	0.0718321	-0.627816	0.606939	-0.577663	0.793515	0.769729	-0.828856	0.432294	-0.537026	-0.213422	0.461894	0.166163	-0.24498	0.22464	-0.114528
Q99MR1	Gigyf1	ENSMUSG00000029714	5green	0.600234	0.0872176	-0.835434	0.624739	-0.636634	0.97181	0.912341	-0.974227	0.682027	-0.845924	-0.196017	0.774119	0.214841	-0.403653	0.301561	-0.235746
Q9CZ15	Gins1	ENSMUSG00000027454	5green	0.478236	-0.270416	-0.537875	0.754544	-0.774352	0.891758	0.605152	-0.798219	0.385014	-0.90668	-0.0915579	0.901119	0.596741	-0.614675	0.549209	0.150514
Q9CY94	Gins3	ENSMUSG00000031669	5green	0.574945	0.135709	-0.695192	0.349624	-0.380562	0.785971	0.727598	-0.811858	0.61173	-0.609092	0.0626841	0.545757	0.257786	-0.585345	0.080277	-0.304351
Q61543	Glg1	ENSMUSG00000003316	5green	0.713158	-0.0906445	-0.748262	0.674515	-0.702828	0.947574	0.774362	-0.902575	0.614492	-0.972139	-0.11387	0.935222	0.339409	-0.48793	0.475069	-0.0986589
Q9CPV4	Glod4	ENSMUSG00000017286	5green	0.659603	-0.0647758	-0.537546	0.603515	-0.614681	0.735142	0.591404	-0.71695	0.385582	-0.561115	-0.0177207	0.533801	0.3687	-0.494142	0.26061	0.00432219
Q922P9	Glyr1	ENSMUSG00000022536	5green	0.43018	0.0952333	-0.680752	0.576785	-0.549502	0.826155	0.815374	-0.88087	0.492647	-0.538735	-0.127647	0.465017	0.121786	-0.279413	0.216397	-0.181607
P51655	Gpc4	ENSMUSG00000031119	5green	0.458343	-0.177364	-0.641952	0.682477	-0.708066	0.956084	0.71604	-0.908074	0.498512	-0.76469	0.149047	0.77327	0.551226	-0.768033	0.409489	0.0250325
Q8BUY8	Gprasp2	ENSMUSG00000072966	5green	0.550745	0.129865	-0.809168	0.46137	-0.474312	0.926325	0.878872	-0.970248	0.683894	-0.723374	0.0201941	0.648392	0.200215	-0.514855	0.183751	-0.31817
Q60760	Grb10	ENSMUSG00000020176	5green	0.387601	-0.182943	-0.599933	0.721275	-0.752404	0.931157	0.682296	-0.844489	0.4577	-0.789957	-0.0125803	0.797697	0.623772	-0.747553	0.406109	0.0805931
Q925T6	Grip1	ENSMUSG00000034813	5green	0.673707	-0.125773	-0.758534	0.743407	-0.768808	0.971171	0.796318	-0.924516	0.610538	-0.910152	-0.0420055	0.903837	0.327296	-0.49933	0.509283	-0.0549646
P51855	Gss	ENSMUSG00000027610	5green	0.432947	-0.234759	-0.594667	0.791237	-0.822891	0.932522	0.667802	-0.828752	0.44531	-0.828381	-0.0435089	0.851902	0.610974	-0.698539	0.491023	0.131327
Q9D902	Gtf2e2	ENSMUSG00000031585	5green	0.624836	-0.0430201	-0.7688	0.652862	-0.66641	0.984393	0.835456	-0.974883	0.613893	-0.886187	-0.0493026	0.83464	0.338097	-0.529204	0.397701	-0.13223
Q8BL74	Gtf3c2	ENSMUSG00000106864	5green	0.40796	-0.215629	-0.586769	0.758643	-0.775067	0.951536	0.688569	-0.881227	0.419369	-0.790002	0.00936042	0.789813	0.626135	-0.735693	0.449649	0.107984
P27661	H2afx	ENSMUSG00000049932	5green	0.558681	-0.191241	-0.659379	0.762123	-0.783666	0.966153	0.726376	-0.8969	0.500241	-0.913363	-0.0671498	0.90047	0.515227	-0.613423	0.507599	0.0511099
Q8C3I8	Hgh1	ENSMUSG00000022554	5green	0.573774	0.0134838	-0.739238	0.579502	-0.604644	0.897722	0.783575	-0.859442	0.620651	-0.940273	-0.25441	0.872867	0.293152	-0.411056	0.366182	-0.179189
Q8VD75	Hip1	ENSMUSG00000039959	5green	0.509042	0.0282119	-0.71519	0.578739	-0.562754	0.896183	0.824822	-0.947079	0.539506	-0.643975	0.0175632	0.582154	0.192908	-0.417219	0.289693	-0.178602
Q9JKY5	Hip1r	ENSMUSG00000000915	5green	0.766788	-0.101999	-0.712545	0.653896	-0.684018	0.911954	0.730971	-0.879316	0.580151	-0.853861	0.0222429	0.833509	0.357754	-0.566394	0.426793	-0.0836326
Q8BLH7	Hirip3	ENSMUSG00000042606	5green	0.706982	-0.13193	-0.743584	0.714492	-0.751354	0.956446	0.761145	-0.893759	0.61347	-0.951406	-0.0535034	0.943038	0.378897	-0.544887	0.498318	-0.0518506
P17710	Hk1	ENSMUSG00000037012	5green	0.655923	-0.213291	-0.643848	0.780637	-0.781061	0.915874	0.704078	-0.873237	0.465267	-0.933064	-0.114483	0.908128	0.342995	-0.385929	0.607324	0.0537002
P18608	Hmgn1	ENSMUSG00000040681	5green	0.67762	-0.0554495	-0.572134	0.611685	-0.586057	0.793005	0.663851	-0.8127	0.383365	-0.791706	-0.240442	0.68671	0.259688	-0.271431	0.400958	-0.0662701
P09602	Hmgn2	ENSMUSG00000070713	5green	0.678465	-0.121434	-0.54089	0.666405	-0.640246	0.779281	0.625869	-0.782263	0.346845	-0.805979	-0.237849	0.720861	0.263645	-0.23487	0.478138	0.00763267
Q921F4	Hnrnpll	ENSMUSG00000024095	5green	0.627292	-0.052096	-0.764959	0.668598	-0.6833	0.987474	0.831973	-0.971527	0.608473	-0.8933	-0.0622572	0.844057	0.355149	-0.536238	0.406082	-0.118155
Q8BUK6	Hook3	ENSMUSG00000037234	5green	0.407789	-0.325957	-0.512256	0.746837	-0.749502	0.882475	0.59934	-0.839557	0.344962	-0.68911	0.244627	0.729982	0.517495	-0.680226	0.563021	0.16218
Q3TEA8	Hp1bp3	ENSMUSG00000028759	5green	0.496698	-0.193317	-0.628446	0.801704	-0.78729	0.955582	0.748382	-0.929606	0.422361	-0.824054	-0.0836051	0.794338	0.418785	-0.48145	0.538197	0.06357
P11499	Hsp90ab1	ENSMUSG00000023944	5green	0.16949	-0.284024	-0.38757	0.599873	-0.589879	0.823412	0.526883	-0.8043	0.223808	-0.548422	0.293066	0.553831	0.671985	-0.833727	0.385765	0.160191
P08113	Hsp90b1	ENSMUSG00000020048	5green	0.468656	-0.240435	-0.544656	0.613847	-0.612417	0.858677	0.620499	-0.867953	0.39056	-0.619839	0.366166	0.637065	0.420313	-0.681005	0.456515	0.0442474
P38647	Hspa9	ENSMUSG00000024359	5green	0.421992	-0.166462	-0.495088	0.606746	-0.56673	0.825989	0.629096	-0.854228	0.295359	-0.752777	-0.0477892	0.66833	0.376847	-0.402626	0.457032	0.0306144
Q9JKR6	Hyou1	ENSMUSG00000032115	5green	0.627488	-0.203202	-0.662949	0.673438	-0.695879	0.918318	0.696314	-0.892884	0.525498	-0.776165	0.232092	0.797168	0.38294	-0.638106	0.496906	-0.005308
O88522	Ikbkg	ENSMUSG00000004221	5green	0.582276	0.123632	-0.821432	0.546081	-0.556968	0.920126	0.892972	-0.953324	0.679149	-0.685624	-0.0338755	0.628534	0.149181	-0.429325	0.211478	-0.275211
Q9CXY6	Ilf2	ENSMUSG00000001016	5green	0.16022	-0.178546	-0.359629	0.545077	-0.510003	0.781011	0.537095	-0.786477	0.170966	-0.602174	-0.000589793	0.524004	0.626783	-0.649254	0.312578	0.101996
Q6PD10	Ip6k1	ENSMUSG00000032594	5green	0.605015	0.267773	-0.729238	0.284387	-0.288004	0.761645	0.789973	-0.831414	0.624554	-0.677594	-0.200486	0.533205	0.0943463	-0.332231	0.0342943	-0.431159
Q9JKF1	Iqgap1	ENSMUSG00000030536	5green	0.589825	-0.0561145	-0.625877	0.51671	-0.517287	0.807254	0.669924	-0.803636	0.49579	-0.920326	-0.183964	0.833692	0.234825	-0.296281	0.429644	-0.124217
Q9JHI5	Ivd	ENSMUSG00000027332	5green	0.853148	0.0960961	-0.76028	0.52766	-0.541096	0.835595	0.782733	-0.85757	0.623976	-0.805075	-0.170747	0.714188	0.136378	-0.314467	0.267297	-0.249846
Q80UY2	Kcmf1	ENSMUSG00000055239	5green	0.568125	-0.337765	-0.578101	0.850018	-0.860655	0.871895	0.622651	-0.804568	0.409172	-0.766327	0.12665	0.830841	0.358447	-0.465626	0.674951	0.183106
Q5M956	Kctd1	ENSMUSG00000036225	5green	0.239401	-0.293479	-0.357696	0.69957	-0.643286	0.749899	0.528462	-0.776021	0.132194	-0.476878	0.153339	0.466883	0.392688	-0.436067	0.507425	0.194384
Q9WU01	Khdrbs2	ENSMUSG00000026058	5green	0.447233	-0.0137961	-0.645093	0.658054	-0.633809	0.902233	0.787628	-0.915321	0.444459	-0.753117	-0.22655	0.661444	0.335672	-0.390642	0.338252	-0.0791726
Q9R226	Khdrbs3	ENSMUSG00000022332	5green	0.485435	0.0128485	-0.723923	0.642836	-0.631778	0.955067	0.848514	-0.970917	0.539703	-0.775448	-0.143465	0.696129	0.319397	-0.463531	0.322382	-0.142635
Q61768	Kif5b	ENSMUSG00000006740	5green	0.469341	-0.263836	-0.578462	0.75224	-0.761419	0.923766	0.663167	-0.884426	0.407522	-0.694053	0.221797	0.724409	0.520638	-0.70539	0.494735	0.124012
O88448	Klc2	ENSMUSG00000024862	5green	0.576932	-0.220941	-0.621356	0.74041	-0.738708	0.874395	0.682923	-0.859982	0.448263	-0.717998	0.141009	0.737166	0.281944	-0.439651	0.547488	0.0617449
Q8R2P1	Klhl25	ENSMUSG00000055652	5green	0.359651	0.00122393	-0.632926	0.54927	-0.536432	0.911366	0.773441	-0.932391	0.462111	-0.713842	-0.072684	0.624503	0.431777	-0.586157	0.251006	-0.128229
Q8BRH4	Kmt2c	ENSMUSG00000038056	5green	0.610544	-0.0922149	-0.668896	0.544915	-0.553992	0.871131	0.704831	-0.865346	0.541653	-0.935918	-0.0508189	0.872535	0.277547	-0.410747	0.458607	-0.117142
Q6A0A2	Larp4b	ENSMUSG00000033499	5green	0.204122	-0.116304	-0.493885	0.733563	-0.703691	0.771637	0.654555	-0.746578	0.291929	-0.550352	-0.216852	0.529285	0.316204	-0.298376	0.398753	0.0843073
Q8CBY3	Leng8	ENSMUSG00000035545	5green	0.520176	-0.0724838	-0.718431	0.638658	-0.662087	0.981289	0.793395	-0.950391	0.576154	-0.843032	0.00753805	0.807558	0.476073	-0.684426	0.35715	-0.0894403
Q8BQ89	Lix1l	ENSMUSG00000049288	5green	0.582019	-0.0329817	-0.762623	0.671732	-0.696973	0.968444	0.822659	-0.923487	0.622054	-0.924733	-0.17823	0.878613	0.368894	-0.51215	0.397354	-0.122331
Q5XJV6	Lmtk3	ENSMUSG00000062044	5green	0.451758	-0.215023	-0.615152	0.757439	-0.756264	0.97369	0.728179	-0.942333	0.428599	-0.788022	0.069916	0.775986	0.529302	-0.669144	0.49101	0.0700881
Q922Q8	Lrrc59	ENSMUSG00000020869	5green	0.662496	-0.0413031	-0.743236	0.54701	-0.572015	0.910151	0.763226	-0.896847	0.628761	-0.936693	-0.0361975	0.882539	0.277166	-0.470195	0.40504	-0.168424
Q8K2F8	Lsm14a	ENSMUSG00000066568	5green	0.411463	-0.198039	-0.572899	0.703047	-0.739877	0.902782	0.641246	-0.810823	0.440018	-0.764826	0.0302623	0.781088	0.645844	-0.778248	0.393062	0.100111
P70202	Lxn	ENSMUSG00000047557	5green	0.617807	-0.300567	-0.598316	0.785499	-0.802991	0.85304	0.622564	-0.799907	0.447369	-0.731094	0.200519	0.796651	0.316035	-0.487375	0.62322	0.125443
Q9WTL7	Lypla2	ENSMUSG00000028670	5green	0.634633	-0.209867	-0.698222	0.794035	-0.816788	0.950447	0.739141	-0.890609	0.542845	-0.869054	0.0234009	0.891371	0.366655	-0.520083	0.573109	0.0371791
Q9CXI5	Manf	ENSMUSG00000032575	5green	0.61025	-0.0762943	-0.748486	0.61007	-0.635703	0.969388	0.795298	-0.958282	0.616821	-0.822959	0.12725	0.801869	0.376482	-0.653093	0.380233	-0.126426
Q64133	Maoa	ENSMUSG00000025037	5green	0.680333	-0.174901	-0.729921	0.768089	-0.804533	0.953493	0.74949	-0.883075	0.59159	-0.896596	0.00493125	0.91715	0.376363	-0.54423	0.530389	0.00846423
Q8BPM2	Map4k5	ENSMUSG00000034761	5green	0.132426	-0.263487	-0.343149	0.466189	-0.466566	0.751716	0.456463	-0.73818	0.218813	-0.507937	0.376638	0.513298	0.669932	-0.879486	0.317921	0.115284
A2AJI0	Map7d1	ENSMUSG00000028849	5green	0.589793	0.0784398	-0.789077	0.535822	-0.57754	0.864133	0.800205	-0.815812	0.701621	-0.926736	-0.285889	0.872906	0.193495	-0.344215	0.320459	-0.245837
Q8BWY4	Mblac1	ENSMUSG00000049285	5green	0.491552	0.0768014	-0.658069	0.488593	-0.524812	0.740916	0.693937	-0.732926	0.558475	-0.413387	0.122352	0.426459	0.236519	-0.542558	0.094147	-0.153146
Q9WUU9	Mcm3ap	ENSMUSG00000001150	5green	0.472075	-0.23493	-0.604463	0.824259	-0.833539	0.96054	0.704578	-0.886557	0.420391	-0.851851	-0.0792275	0.847816	0.564284	-0.617529	0.529586	0.129058
Q9Z2D6	Mecp2	ENSMUSG00000031393	5green	0.729032	0.00732588	-0.799054	0.602672	-0.640593	0.940837	0.819031	-0.922741	0.67827	-0.806141	0.0307092	0.780569	0.301134	-0.577299	0.308724	-0.179547
Q80YQ2	Med23	ENSMUSG00000019984	5green	0.73295	-0.00805998	-0.699889	0.584637	-0.574564	0.896445	0.7746	-0.929116	0.527485	-0.842775	-0.112887	0.743208	0.256531	-0.398804	0.365443	-0.165171
O08663	Metap2	ENSMUSG00000036112	5green	0.548506	-0.261623	-0.638535	0.853596	-0.864769	0.964406	0.717147	-0.899562	0.454965	-0.821624	0.0317855	0.846548	0.474441	-0.582603	0.581436	0.129692
Q9ERV1	Mkrn2	ENSMUSG00000000439	5green	0.659488	-0.0533223	-0.762805	0.6205	-0.652342	0.918538	0.778672	-0.876669	0.648806	-0.96259	-0.126263	0.927935	0.262584	-0.427866	0.454575	-0.149561
F7BJB9	Morc3	ENSMUSG00000039456	5green	0.354744	-0.122185	-0.547974	0.711888	-0.682326	0.79609	0.673242	-0.776897	0.353962	-0.753939	-0.291973	0.701996	0.235304	-0.177727	0.496123	0.0390255
Q9D1I6	Mrpl14	ENSMUSG00000023939	5green	0.618675	-0.07345	-0.709746	0.641502	-0.650074	0.920371	0.765757	-0.896318	0.561185	-0.963532	-0.183119	0.898054	0.301425	-0.392177	0.468692	-0.103316
Q99N95	Mrpl3	ENSMUSG00000032563	5green	0.455718	-0.0515699	-0.669688	0.563571	-0.55496	0.924971	0.778415	-0.961833	0.505127	-0.682999	0.138434	0.632367	0.347373	-0.597884	0.319871	-0.125826
Q8VDT9	Mrpl50	ENSMUSG00000044018	5green	0.648142	-0.0437225	-0.765602	0.582198	-0.594975	0.946154	0.812535	-0.963618	0.627683	-0.820313	0.10263	0.782662	0.245947	-0.520838	0.394888	-0.179769
Q791T5	Mtch1	ENSMUSG00000024012	5green	0.593095	-0.144925	-0.725827	0.761628	-0.797855	0.975929	0.770664	-0.899505	0.583907	-0.891203	-0.0509914	0.898024	0.454919	-0.609408	0.473457	0.0011854
Q8K296	Mtmr3	ENSMUSG00000034354	5green	0.528273	-0.190206	-0.633925	0.688883	-0.719824	0.946625	0.69298	-0.889504	0.494562	-0.789991	0.13668	0.798572	0.571478	-0.778323	0.420437	0.0374434
Q8R1S4	Mtss1	ENSMUSG00000022353	5green	0.554221	-0.126911	-0.706197	0.709538	-0.748805	0.961661	0.751537	-0.883563	0.576105	-0.900472	-0.0663068	0.894661	0.495085	-0.646001	0.432237	-0.0160525
Q6P9S0	Mtss2	ENSMUSG00000033763	5green	0.700336	-0.0274553	-0.731125	0.557705	-0.592832	0.92143	0.757718	-0.903959	0.614539	-0.819619	0.0588331	0.779916	0.397211	-0.660059	0.303806	-0.156139
Q7TPV4	Mybbp1a	ENSMUSG00000040463	5green	0.52462	-0.207717	-0.658328	0.797845	-0.801662	0.972258	0.749745	-0.92776	0.475716	-0.849902	-0.0180525	0.8442	0.441423	-0.5544	0.547302	0.0562108
Q61879	Myh10	ENSMUSG00000020900	5green	0.727967	0.0922973	-0.849216	0.634624	-0.659799	0.929406	0.887082	-0.924707	0.708552	-0.783537	-0.13879	0.739623	0.151995	-0.376622	0.28581	-0.22905
Q9QY36	Naa10	ENSMUSG00000031388	5green	0.507091	-0.0498572	-0.705572	0.651311	-0.638409	0.95	0.818898	-0.972686	0.522365	-0.759468	-0.0171321	0.701981	0.301652	-0.480641	0.385957	-0.111796
Q6PGB6	Naa50	ENSMUSG00000022698	5green	0.444658	-0.000344465	-0.669885	0.46514	-0.463436	0.8701	0.757028	-0.916343	0.53518	-0.651216	0.157937	0.597992	0.275266	-0.566624	0.263636	-0.198894
Q5SWP3	Nacad	ENSMUSG00000041073	5green	0.591912	-0.102081	-0.70926	0.581476	-0.598681	0.929769	0.756303	-0.93789	0.576695	-0.754108	0.224975	0.742341	0.330632	-0.630682	0.392416	-0.114831
Q99J77	Nans	ENSMUSG00000028334	5green	0.737778	-0.144753	-0.737363	0.741804	-0.779534	0.944774	0.751007	-0.883331	0.600906	-0.881885	0.0079417	0.891932	0.369797	-0.553702	0.488761	-0.0197353
Q8K224	Nat10	ENSMUSG00000027185	5green	0.390174	0.0013764	-0.661754	0.61696	-0.604539	0.928319	0.802016	-0.934586	0.480645	-0.753916	-0.168973	0.668079	0.402083	-0.513471	0.291886	-0.111466
Q9ERR1	Ndel1	ENSMUSG00000018736	5green	0.330905	-0.117104	-0.564595	0.584011	-0.573907	0.89934	0.698373	-0.914028	0.392438	-0.619392	0.162496	0.580105	0.51142	-0.714786	0.302622	-0.0137247
P52503	Ndufs6	ENSMUSG00000021606	5green	0.36187	-0.064841	-0.590081	0.623676	-0.591476	0.879381	0.745489	-0.919091	0.388126	-0.601015	0.0175202	0.539367	0.347177	-0.492307	0.324983	-0.0499022
P08551	Nefl	ENSMUSG00000022055	5green	0.610147	-0.0595097	-0.763584	0.672458	-0.697253	0.970937	0.813511	-0.928755	0.624253	-0.951286	-0.139744	0.909087	0.352554	-0.499087	0.435852	-0.111395
P08553	Nefm	ENSMUSG00000022054	5green	0.414144	0.179767	-0.769423	0.406189	-0.431216	0.886435	0.844654	-0.899021	0.666168	-0.725507	-0.11668	0.637045	0.291707	-0.543413	0.0842897	-0.311927
Q62414	Neurod2	ENSMUSG00000038255	5green	0.591192	-0.000788775	-0.7203	0.551546	-0.555616	0.890084	0.778144	-0.890762	0.582155	-0.93722	-0.200694	0.848003	0.229892	-0.339164	0.396528	-0.182913
Q810U3	Nfasc	ENSMUSG00000026442	5green	0.771951	-0.119271	-0.740654	0.696555	-0.714283	0.949174	0.772363	-0.929829	0.588435	-0.897939	0.00906532	0.871513	0.305403	-0.497015	0.493636	-0.081261
Q9CR56	Nkiras2	ENSMUSG00000017837	5green	0.382493	-0.230574	-0.479715	0.515078	-0.543519	0.822948	0.532992	-0.777745	0.377109	-0.710646	0.265555	0.714218	0.632208	-0.854077	0.372919	0.04782
Q9D6Z1	Nop56	ENSMUSG00000027405	5green	0.52751	-0.151114	-0.694701	0.761057	-0.76409	0.990817	0.791977	-0.961663	0.512625	-0.846335	-0.0257968	0.823056	0.425514	-0.563453	0.487807	0.000271276
Q6DFW4	Nop58	ENSMUSG00000026020	5green	0.591497	-0.00403652	-0.786239	0.663011	-0.669777	0.97732	0.866085	-0.972337	0.624519	-0.878777	-0.141833	0.818412	0.270481	-0.437044	0.392885	-0.1632
Q6NSR8	Npepl1	ENSMUSG00000039263	5green	0.565138	0.0186332	-0.802457	0.660791	-0.685763	0.957073	0.859643	-0.918648	0.666328	-0.903539	-0.221798	0.85845	0.267926	-0.418685	0.376459	-0.170133
Q8BHG1	Nrdc	ENSMUSG00000053510	5green	0.668788	-0.172881	-0.683672	0.722337	-0.740931	0.910277	0.721871	-0.885966	0.529682	-0.732539	0.168115	0.755095	0.325848	-0.553385	0.479196	0.0050718
P47759	Nsg2	ENSMUSG00000020297	5green	0.44861	-0.132981	-0.613897	0.593387	-0.60192	0.872754	0.691491	-0.878977	0.468791	-0.587817	0.282515	0.597391	0.387556	-0.67005	0.345135	-0.0296178
Q8BH74	Nup107	ENSMUSG00000052798	5green	0.666733	-0.0529645	-0.786242	0.69906	-0.720581	0.9879	0.839004	-0.956192	0.635278	-0.927296	-0.114505	0.886868	0.32943	-0.498017	0.435742	-0.119289
Q9Z0W3	Nup160	ENSMUSG00000051329	5green	0.528487	-0.00923933	-0.72755	0.670964	-0.655801	0.928364	0.839536	-0.950806	0.539643	-0.742779	-0.109399	0.682883	0.216116	-0.366397	0.376907	-0.130854
Q6ZQH8	Nup188	ENSMUSG00000052533	5green	0.588137	0.129259	-0.782325	0.53088	-0.553683	0.84579	0.819557	-0.820268	0.670207	-0.916479	-0.406276	0.826114	0.132997	-0.218116	0.290294	-0.263851
Q9CWU9	Nup37	ENSMUSG00000035351	5green	0.603529	-0.24177	-0.665402	0.793396	-0.809034	0.943447	0.717491	-0.89716	0.500653	-0.799889	0.128564	0.832396	0.384155	-0.560967	0.571617	0.0713852
Q8R480	Nup85	ENSMUSG00000020739	5green	0.609992	0.0749896	-0.819101	0.525283	-0.540623	0.93223	0.87043	-0.959316	0.692351	-0.790523	-0.00400309	0.733025	0.16139	-0.447167	0.290266	-0.280454
Q8CEC0	Nup88	ENSMUSG00000040667	5green	0.543879	-0.0620595	-0.712987	0.680501	-0.688289	0.968986	0.803072	-0.940875	0.547754	-0.904228	-0.167272	0.841229	0.41061	-0.518593	0.407727	-0.0808668
Q8BJ71	Nup93	ENSMUSG00000032939	5green	0.56028	0.0532108	-0.748058	0.631937	-0.621192	0.919687	0.851736	-0.93307	0.570332	-0.838982	-0.280731	0.743079	0.208937	-0.299551	0.341608	-0.180491
Q8K2Y0	Obi1	ENSMUSG00000022120	5green	0.564195	0.0300495	-0.713278	0.573656	-0.585192	0.81416	0.752719	-0.787416	0.588408	-0.903284	-0.344598	0.832739	0.123551	-0.169049	0.395851	-0.170572
Q8CGY8	Ogt	ENSMUSG00000034160	5green	0.612276	-0.0879677	-0.737061	0.681307	-0.708726	0.942784	0.775575	-0.88659	0.604055	-0.971838	-0.168178	0.937219	0.347709	-0.462192	0.47351	-0.0818188
Q8K2H2	Otud6b	ENSMUSG00000040550	5green	0.632814	-0.119959	-0.74348	0.753587	-0.776736	0.965678	0.792406	-0.910447	0.591658	-0.923278	-0.118311	0.908903	0.347609	-0.478928	0.506209	-0.0437816
Q99NH2	Pard3	ENSMUSG00000025812	5green	0.617307	0.116295	-0.848689	0.571499	-0.587201	0.965571	0.916351	-0.98098	0.706533	-0.81778	-0.132304	0.743418	0.201098	-0.438092	0.252525	-0.27611
Q80TF3	Pcdh19	ENSMUSG00000051323	5green	0.563489	-0.135072	-0.686315	0.713303	-0.748184	0.943766	0.732212	-0.862577	0.553059	-0.93568	-0.133497	0.919028	0.483571	-0.589155	0.4598	-0.0061514
P48725	Pcnt	ENSMUSG00000001151	5green	0.368521	-0.383351	-0.452598	0.84237	-0.820629	0.874971	0.579617	-0.837745	0.240302	-0.650074	0.189192	0.68791	0.522751	-0.595281	0.629258	0.261269
Q8BVF2	Pdcl3	ENSMUSG00000026078	5green	0.417178	-0.141136	-0.574735	0.698064	-0.66774	0.910464	0.724361	-0.927065	0.361693	-0.694071	-0.00880192	0.637288	0.423538	-0.514883	0.416105	0.0289798
P27773	Pdia3	ENSMUSG00000027248	5green	0.684642	0.119721	-0.86372	0.566777	-0.594123	0.955483	0.907337	-0.964159	0.734625	-0.795311	-0.0811869	0.737219	0.194096	-0.469698	0.235503	-0.282531
Q8BFP9	Pdk1	ENSMUSG00000006494	5green	0.486351	-0.096321	-0.663203	0.666604	-0.694545	0.932608	0.732499	-0.86372	0.526828	-0.898515	-0.16036	0.860725	0.512493	-0.610644	0.391657	-0.0293654
Q9Z2A0	Pdpk1	ENSMUSG00000024122	5green	0.441138	-0.251976	-0.578515	0.842486	-0.835122	0.953115	0.702016	-0.897861	0.373611	-0.812489	-0.0690629	0.803416	0.532379	-0.570033	0.555699	0.14575
Q9CZG9	Pdzd11	ENSMUSG00000015668	5green	0.529216	-0.169937	-0.682209	0.776322	-0.792152	0.988416	0.767334	-0.934639	0.510703	-0.84695	-0.0198206	0.839033	0.495989	-0.631326	0.476824	0.0365349
Q80X73	Pelo	ENSMUSG00000042275	5green	0.493761	-0.181983	-0.629588	0.81147	-0.820559	0.936551	0.723025	-0.861454	0.451087	-0.881017	-0.204724	0.862783	0.478154	-0.499938	0.521561	0.0783811
Q9CQ60	Pgls	ENSMUSG00000031807	5green	0.790726	0.132008	-0.868324	0.575294	-0.606482	0.925819	0.889029	-0.923399	0.743482	-0.85568	-0.190885	0.786498	0.149189	-0.373516	0.258293	-0.287643
Q9D4J7	Phf6	ENSMUSG00000025626	5green	0.554561	-0.219302	-0.673079	0.810713	-0.832951	0.980897	0.740711	-0.910817	0.507879	-0.859799	0.0126529	0.875947	0.494411	-0.630404	0.53609	0.0752974
Q9CXY9	Pigk	ENSMUSG00000039047	5green	0.66955	0.186849	-0.887428	0.524561	-0.57108	0.921753	0.90807	-0.909023	0.787691	-0.772148	-0.143653	0.721701	0.178413	-0.464674	0.151055	-0.323997
P70268	Pkn1	ENSMUSG00000057672	5green	0.618878	-0.194082	-0.702537	0.753034	-0.774108	0.968724	0.752016	-0.925763	0.54771	-0.844538	0.0975623	0.858165	0.399856	-0.598076	0.527438	0.0104133
Q9D3P8	Plgrkt	ENSMUSG00000016495	5green	0.575879	-0.0679085	-0.743859	0.649422	-0.674333	0.965746	0.796531	-0.924346	0.608647	-0.945117	-0.112353	0.901584	0.383845	-0.534857	0.424753	-0.10518
Q922V4	Plrg1	ENSMUSG00000027998	5green	0.624946	-0.0860609	-0.751893	0.696484	-0.721557	0.984421	0.805695	-0.941	0.605242	-0.927138	-0.0848171	0.893375	0.401747	-0.561653	0.437537	-0.0786507
Q60953	Pml	ENSMUSG00000036986	5green	0.531214	-0.230895	-0.652112	0.850447	-0.863549	0.97199	0.735459	-0.899167	0.47059	-0.85852	-0.0586253	0.869864	0.484996	-0.566346	0.562449	0.10886
Q9JLV6	Pnkp	ENSMUSG00000002963	5green	0.577664	-0.0763212	-0.683086	0.664962	-0.653207	0.906752	0.769475	-0.90466	0.507516	-0.907583	-0.201492	0.832646	0.253266	-0.313143	0.481957	-0.0858265
P33611	Pola2	ENSMUSG00000024833	5green	0.442438	-0.170543	-0.521467	0.688161	-0.652991	0.864981	0.662425	-0.870201	0.310246	-0.782973	-0.129583	0.705038	0.421246	-0.418514	0.475085	0.058237
Q9D819	Ppa1	ENSMUSG00000020089	5green	0.630184	-0.171923	-0.712639	0.773285	-0.790101	0.979161	0.771912	-0.93371	0.546232	-0.882938	-0.00419642	0.877643	0.401716	-0.549067	0.522029	0.0120796
P17742	Ppia	ENSMUSG00000071866	5green	0.509911	-0.0418254	-0.701994	0.620713	-0.61354	0.965465	0.814325	-0.985679	0.525134	-0.777793	0.0032102	0.710031	0.379339	-0.570089	0.343682	-0.116211
P36993	Ppm1b	ENSMUSG00000061130	5green	0.54304	0.0966949	-0.76566	0.540046	-0.59052	0.850813	0.791775	-0.81654	0.67079	-0.60842	0.00284416	0.60752	0.282576	-0.574006	0.139518	-0.193433
Q80W00	Ppp1r10	ENSMUSG00000039220	5green	0.350392	-0.0912841	-0.592771	0.634482	-0.621875	0.921934	0.735825	-0.922878	0.407662	-0.698547	-0.0102954	0.639484	0.503542	-0.632318	0.322145	-0.0149245
Q6R891	Ppp1r9b	ENSMUSG00000038976	5green	0.603779	0.0868877	-0.809137	0.59872	-0.623246	0.915428	0.857299	-0.886601	0.683487	-0.91337	-0.315903	0.842084	0.202093	-0.335757	0.324294	-0.236888
Q7TNP2	Ppp2r1b	ENSMUSG00000032058	5green	0.490707	-0.0312157	-0.702454	0.695095	-0.679381	0.937882	0.825836	-0.944552	0.509486	-0.781857	-0.171687	0.715673	0.286472	-0.390659	0.393948	-0.095303
Q922R5	Ppp4r3b	ENSMUSG00000020463	5green	0.190567	-0.0836342	-0.485573	0.48507	-0.463478	0.807537	0.63793	-0.843642	0.322982	-0.494711	0.177535	0.446873	0.467157	-0.671034	0.228314	-0.0391939
Q8CEC6	Ppwd1	ENSMUSG00000021713	5green	0.571886	-0.180061	-0.658081	0.728807	-0.756299	0.944149	0.70891	-0.868929	0.514313	-0.941984	-0.0931122	0.925832	0.498662	-0.591239	0.503547	0.0317117
P35700	Prdx1	ENSMUSG00000028691	5green	0.786706	0.153311	-0.862138	0.547344	-0.574788	0.912551	0.886481	-0.918716	0.7373	-0.853814	-0.214581	0.771198	0.134061	-0.349941	0.236989	-0.307721
Q62074	Prkci	ENSMUSG00000037643	5green	0.623913	-0.225425	-0.674948	0.829157	-0.844347	0.960928	0.73335	-0.894226	0.502111	-0.913287	-0.0661804	0.918014	0.416136	-0.49958	0.593483	0.0780171
Q922U1	Prpf3	ENSMUSG00000015748	5green	0.595192	0.0723931	-0.784479	0.586347	-0.590841	0.960862	0.875372	-0.981065	0.623344	-0.797003	-0.114932	0.712561	0.286649	-0.490818	0.261129	-0.218116
Q7TPM1	Prrc2b	ENSMUSG00000039262	5green	0.37732	0.000810702	-0.68033	0.548871	-0.559672	0.940677	0.789971	-0.934921	0.536695	-0.752467	-0.0270229	0.688061	0.470626	-0.672559	0.241955	-0.137106
P54775	Psmc4	ENSMUSG00000030603	5green	0.283903	0.103752	-0.622376	0.241336	-0.276822	0.756429	0.662049	-0.75931	0.573661	-0.690031	0.0391835	0.618956	0.347258	-0.610344	0.0810231	-0.27015
P62334	Psmc6	ENSMUSG00000021832	5green	0.204607	-0.206131	-0.428259	0.467169	-0.469285	0.813417	0.540261	-0.810549	0.299685	-0.581061	0.328382	0.564178	0.641894	-0.870845	0.297847	0.0459097
Q9CR00	Psmd9	ENSMUSG00000029440	5green	0.559559	-0.171308	-0.709947	0.769926	-0.7871	0.96325	0.771128	-0.913895	0.550998	-0.857416	-0.00573415	0.865486	0.362237	-0.51652	0.532982	0.00451035
Q8R326	Pspc1	ENSMUSG00000021938	5green	0.534978	0.0628969	-0.757667	0.592749	-0.580493	0.933874	0.869284	-0.974833	0.581117	-0.729263	-0.0956408	0.647572	0.211227	-0.407957	0.284734	-0.210715
Q91Z31	Ptbp2	ENSMUSG00000028134	5green	0.536375	0.108583	-0.792512	0.595711	-0.599069	0.953398	0.894592	-0.96384	0.630268	-0.807433	-0.234876	0.714552	0.264688	-0.424662	0.244448	-0.230895
Q9R0Q7	Ptges3	ENSMUSG00000071072	5green	0.635248	-0.273718	-0.651091	0.823377	-0.85309	0.937531	0.683966	-0.859377	0.497975	-0.833064	0.103304	0.881234	0.449097	-0.605883	0.591376	0.114548
Q8R2Y8	Ptrh2	ENSMUSG00000072582	5green	0.690766	-0.00640646	-0.739595	0.540753	-0.585198	0.895973	0.746935	-0.858965	0.640364	-0.870772	-0.0344589	0.829379	0.368355	-0.589074	0.30227	-0.162706
Q8VI36	Pxn	ENSMUSG00000029528	5green	0.641878	-0.0992255	-0.766726	0.746033	-0.777995	0.978236	0.80776	-0.915838	0.623376	-0.925435	-0.11347	0.914287	0.368271	-0.518573	0.472568	-0.05727
Q3UA37	Qrich1	ENSMUSG00000006673	5green	0.486367	-0.0797312	-0.675529	0.70259	-0.723603	0.930899	0.755686	-0.86376	0.526339	-0.892878	-0.236478	0.851314	0.459902	-0.52831	0.40648	-0.0337373
B8ZXI1	Qtrt2	ENSMUSG00000022704	5green	0.183228	-0.225678	-0.402787	0.69743	-0.672618	0.834152	0.577286	-0.796447	0.201675	-0.646919	-0.0776089	0.605092	0.650412	-0.637886	0.40145	0.172022
P54726	Rad23a	ENSMUSG00000003813	5green	0.257972	-0.174184	-0.497169	0.55964	-0.568467	0.872831	0.613296	-0.843618	0.355503	-0.664749	0.160484	0.641173	0.658709	-0.83707	0.310984	0.045163
Q9EP71	Rai14	ENSMUSG00000022246	5green	0.491583	-0.10256	-0.615411	0.587539	-0.608293	0.866646	0.67154	-0.812209	0.493173	-0.926568	-0.175291	0.87114	0.44476	-0.520563	0.419558	-0.0579375
A2AR50	Ralgps1	ENSMUSG00000038831	5green	0.760414	-0.272578	-0.575078	0.758165	-0.773264	0.867652	0.605187	-0.817924	0.413028	-0.824111	0.0847055	0.832151	0.443286	-0.564489	0.572787	0.105802
Q9ERU9	Ranbp2	ENSMUSG00000003226	5green	0.526415	-0.0732763	-0.70001	0.682996	-0.672255	0.972982	0.81476	-0.980258	0.511494	-0.824678	-0.0696372	0.759908	0.367952	-0.506861	0.412092	-0.0788941
P46061	Rangap1	ENSMUSG00000022391	5green	0.45001	-0.00518132	-0.669386	0.674195	-0.65079	0.915277	0.812866	-0.932109	0.466354	-0.721837	-0.193876	0.64089	0.310568	-0.394682	0.332446	-0.0888209
Q3U186	Rars2	ENSMUSG00000028292	5green	0.532549	-0.130838	-0.68417	0.725717	-0.72277	0.982303	0.78955	-0.971845	0.497433	-0.810904	0.00589954	0.774261	0.425398	-0.577994	0.44624	-0.0176341
Q9CW46	Raver1	ENSMUSG00000010205	5green	0.542674	-0.138428	-0.601818	0.662533	-0.642848	0.889796	0.703706	-0.889662	0.415277	-0.879273	-0.139033	0.801844	0.354327	-0.390811	0.492563	-0.0135871
Q60972	Rbbp4	ENSMUSG00000057236	5green	0.582648	-0.0159926	-0.784163	0.656078	-0.668467	0.990818	0.860691	-0.979748	0.628298	-0.886169	-0.103119	0.830316	0.321774	-0.504539	0.383526	-0.153356
Q8C2Q3	Rbm14	ENSMUSG00000006456	5green	0.574678	0.0194835	-0.789204	0.627665	-0.633585	0.981053	0.874978	-0.98795	0.629532	-0.85049	-0.104345	0.783057	0.282627	-0.478498	0.347472	-0.18925
Q6NZN0	Rbm26	ENSMUSG00000022119	5green	0.494222	-0.188616	-0.657155	0.731678	-0.748986	0.976667	0.739103	-0.928628	0.497662	-0.827444	0.065175	0.824978	0.51963	-0.692653	0.472037	0.0294117
Q5SFM8	Rbm27	ENSMUSG00000024491	5green	0.629679	-0.0538652	-0.759243	0.649735	-0.689766	0.967691	0.795254	-0.91702	0.635181	-0.881099	-0.0344135	0.858061	0.42793	-0.638547	0.362815	-0.105517
Q9CXK9	Rbm33	ENSMUSG00000048271	5green	0.425817	-0.145861	-0.633294	0.665592	-0.682499	0.95823	0.728693	-0.920767	0.479355	-0.76344	0.0885543	0.747573	0.565533	-0.756214	0.373033	0.00785872
Q8VE92	Rbm4b	ENSMUSG00000033760	5green	0.518162	-0.14244	-0.698808	0.728083	-0.755382	0.985089	0.769238	-0.92604	0.549074	-0.850988	0.00178252	0.845605	0.506478	-0.678223	0.434589	-0.00201537
Q8BG51	Rhot1	ENSMUSG00000017686	5green	0.522	-0.192955	-0.62698	0.700676	-0.750388	0.905474	0.653638	-0.800442	0.514996	-0.871711	-0.0145015	0.891661	0.569237	-0.702842	0.449726	0.0613241
Q91VI7	Rnh1	ENSMUSG00000038650	5green	0.567464	-0.256099	-0.635852	0.816538	-0.828555	0.945592	0.704582	-0.894063	0.459438	-0.777128	0.114004	0.807733	0.445097	-0.594264	0.558892	0.113414
O89026	Robo1	ENSMUSG00000022883	5green	0.422629	-0.312675	-0.517048	0.87673	-0.861678	0.923622	0.648089	-0.864241	0.300436	-0.780171	-0.0478701	0.782378	0.552941	-0.555535	0.604394	0.216765
P97762	rp9	ENSMUSG00000032239	5green	0.506865	-0.290938	-0.596013	0.861094	-0.878466	0.953715	0.674996	-0.864241	0.418474	-0.846185	-0.00806677	0.873173	0.566842	-0.634282	0.583864	0.17795
Q62193	Rpa2	ENSMUSG00000028884	5green	0.610539	-0.0705321	-0.760758	0.669833	-0.676243	0.978984	0.83237	-0.981526	0.598108	-0.838267	0.0242986	0.801995	0.293683	-0.508049	0.43163	-0.117914
P84099	Rpl19	ENSMUSG00000017404	5green	0.530205	0.0960556	-0.770247	0.523832	-0.564494	0.914809	0.821981	-0.889185	0.662188	-0.742111	-0.0720468	0.69438	0.377271	-0.629416	0.156949	-0.215144
P62751	Rpl23a	ENSMUSG00000058546	5green	0.237504	0.0243817	-0.599937	0.452505	-0.508725	0.772397	0.640384	-0.679411	0.543674	-0.741635	-0.187134	0.720586	0.479133	-0.614823	0.178166	-0.11518
P14115	Rpl27a	ENSMUSG00000046364	5green	0.455629	-0.257926	-0.578882	0.765888	-0.776779	0.93401	0.669332	-0.885042	0.405824	-0.713624	0.171492	0.738816	0.555904	-0.718449	0.486161	0.131937
P63276	Rps17	ENSMUSG00000061787	5green	0.674557	-0.0697317	-0.77058	0.673889	-0.693863	0.979394	0.81891	-0.957972	0.621561	-0.908583	-0.0378681	0.870237	0.333349	-0.522973	0.434157	-0.111673
P62852	Rps25	ENSMUSG00000009927	5green	0.482845	-0.211521	-0.627212	0.749203	-0.77673	0.951955	0.698593	-0.882551	0.474928	-0.77936	0.0933956	0.799502	0.57215	-0.739335	0.451633	0.0854372
P62274	Rps29	ENSMUSG00000034892	5green	0.481569	-0.101832	-0.678768	0.703703	-0.702738	0.980905	0.79307	-0.96341	0.496964	-0.824559	-0.0612001	0.774704	0.461544	-0.593826	0.406948	-0.0335617
P97461	Rps5	ENSMUSG00000012848	5green	0.56616	-0.23586	-0.610403	0.745474	-0.768851	0.904926	0.653761	-0.820497	0.467947	-0.964399	-0.112924	0.957251	0.473596	-0.523399	0.583053	0.0745343
P18654	Rps6ka3	ENSMUSG00000031309	5green	0.301361	-0.235394	-0.5049	0.672921	-0.668783	0.90676	0.63602	-0.882869	0.328506	-0.646967	0.194566	0.64183	0.62816	-0.78982	0.402929	0.113253
Q6P5B0	Rrp12	ENSMUSG00000035049	5green	0.32559	-0.258587	-0.494901	0.80335	-0.787222	0.912827	0.646517	-0.862185	0.284482	-0.735924	-0.0611546	0.716225	0.613945	-0.623941	0.497863	0.183133
Q91WM3	Rrp9	ENSMUSG00000041506	5green	0.584186	-0.0746555	-0.751569	0.682492	-0.710938	0.961635	0.797998	-0.907206	0.617283	-0.952391	-0.149491	0.919892	0.364478	-0.499612	0.448758	-0.0912882
Q7M6Z0	Rtn4rl2	ENSMUSG00000050896	5green	0.646245	-0.0636836	-0.780811	0.700327	-0.721666	0.995642	0.838018	-0.965928	0.628165	-0.905089	-0.0687793	0.870466	0.352234	-0.53681	0.429258	-0.107367
P60122	Ruvbl1	ENSMUSG00000030079	5green	0.616805	0.0838302	-0.738468	0.582107	-0.599479	0.812839	0.775558	-0.776597	0.615352	-0.912038	-0.45289	0.829589	0.122889	-0.155363	0.350561	-0.207502
Q9WTM5	Ruvbl2	ENSMUSG00000003868	5green	0.52233	-0.132088	-0.678008	0.697402	-0.689959	0.961796	0.77966	-0.961238	0.497112	-0.819089	0.0107332	0.779707	0.367085	-0.525279	0.472168	-0.0439673
D3YXK1	Samd1	ENSMUSG00000079003	5green	0.511531	-0.055205	-0.7427	0.649186	-0.671575	0.973534	0.811171	-0.934642	0.603569	-0.910339	-0.108537	0.867673	0.39838	-0.55619	0.397928	-0.107096
Q8BGH2	Samm50	ENSMUSG00000022437	5green	0.234618	-0.179686	-0.407578	0.752593	-0.724966	0.781909	0.578717	-0.730492	0.194558	-0.626371	-0.270808	0.580188	0.550008	-0.447529	0.394993	0.18498
Q6PDS3	Sarm1	ENSMUSG00000050132	5green	0.551424	0.00284064	-0.578782	0.433155	-0.435752	0.662635	0.595972	-0.658269	0.476201	-0.827394	-0.269965	0.746226	0.0679663	-0.0876485	0.376603	-0.152635
Q9ESP1	Sdf2l1	ENSMUSG00000022769	5green	0.513773	0.063684	-0.759885	0.624875	-0.622309	0.9544	0.871926	-0.961068	0.587749	-0.816411	-0.23151	0.726506	0.295998	-0.429528	0.28972	-0.186718
P84102	Serf2	ENSMUSG00000074884	5green	0.604934	-0.222112	-0.665151	0.840009	-0.860176	0.925054	0.712837	-0.839574	0.502184	-0.919707	-0.146006	0.933589	0.378754	-0.425455	0.609839	0.0868808
Q4V9Z5	Sez6l2	ENSMUSG00000030683	5green	0.535634	0.00232958	-0.735204	0.551392	-0.551229	0.91747	0.817068	-0.957437	0.584034	-0.687714	0.116452	0.642596	0.232909	-0.514658	0.304628	-0.189111
Q8VIJ6	Sfpq	ENSMUSG00000028820	5green	0.582048	0.111002	-0.831314	0.56602	-0.576316	0.968858	0.912618	-0.989359	0.683534	-0.811715	-0.131368	0.730373	0.225481	-0.456774	0.249596	-0.272136
Q8C4U3	Sfrp1	ENSMUSG00000031548	5green	0.600981	-0.164708	-0.693489	0.750051	-0.773699	0.92085	0.731244	-0.849942	0.550987	-0.95311	-0.151118	0.945805	0.34164	-0.422486	0.561499	-0.000720902
Q8R0X7	Sgpl1	ENSMUSG00000020097	5green	0.596376	0.0499152	-0.806109	0.604621	-0.620898	0.978222	0.879761	-0.980612	0.658044	-0.824425	-0.0816742	0.761333	0.299782	-0.524851	0.289078	-0.206524
Q8BJU0	Sgta	ENSMUSG00000004937	5green	0.620347	-0.167981	-0.724308	0.77513	-0.812574	0.961868	0.756164	-0.881606	0.586216	-0.900582	-0.0399375	0.919172	0.414418	-0.567943	0.517711	0.0107842
Q8BG73	Sh3bgrl2	ENSMUSG00000032261	5green	0.33944	-0.194131	-0.546524	0.621758	-0.647393	0.898784	0.633003	-0.843422	0.413849	-0.698472	0.172455	0.704812	0.651467	-0.847456	0.350481	0.0664218
Q91VW3	Sh3bgrl3	ENSMUSG00000028843	5green	0.19006	-0.355829	-0.340059	0.783144	-0.744994	0.829282	0.522524	-0.797626	0.11305	-0.582054	0.0869977	0.578204	0.660109	-0.65173	0.520979	0.292058
Q8R3V5	Sh3glb2	ENSMUSG00000026860	5green	0.568641	-0.184039	-0.69127	0.758884	-0.792559	0.970973	0.741255	-0.900469	0.546096	-0.840328	0.0532387	0.859533	0.495227	-0.675195	0.476338	0.0372849
Q8C0T5	Sipa1l1	ENSMUSG00000042700	5green	0.633809	-0.137379	-0.680784	0.627557	-0.674506	0.917286	0.691623	-0.845081	0.576473	-0.92438	0.00341646	0.914369	0.485372	-0.66714	0.429974	-0.0431317
P53986	Slc16a1	ENSMUSG00000032902	5green	0.777712	-0.10975	-0.543441	0.609016	-0.577748	0.740519	0.60935	-0.780955	0.353815	-0.724309	-0.091706	0.643971	0.157792	-0.207642	0.460887	-0.0390521
Q60738	Slc30a1	ENSMUSG00000037434	5green	0.701506	-0.112045	-0.567826	0.626474	-0.617034	0.789677	0.625151	-0.775647	0.401972	-0.884598	-0.244004	0.800114	0.289009	-0.281084	0.475157	-0.0271351
Q810C1	Slitrk1	ENSMUSG00000075478	5green	0.483074	-0.201724	-0.632926	0.697394	-0.72772	0.946428	0.69519	-0.889085	0.493706	-0.762166	0.171909	0.783925	0.557544	-0.775723	0.429866	0.0494488
Q8CH25	Sltm	ENSMUSG00000032212	5green	0.493888	-0.0988748	-0.659871	0.753239	-0.732627	0.890056	0.774847	-0.891485	0.458473	-0.709681	-0.11241	0.680032	0.221218	-0.308163	0.468605	-0.016355
Q6PGB8	Smarca1	ENSMUSG00000031099	5green	0.243879	-0.221731	-0.407095	0.727154	-0.701459	0.818053	0.572212	-0.770347	0.201412	-0.698879	-0.189113	0.648281	0.609132	-0.536278	0.435469	0.182199
Q8CG46	Smc5	ENSMUSG00000024943	5green	0.648355	-0.0349279	-0.782061	0.677251	-0.700521	0.980811	0.835947	-0.946832	0.636566	-0.932931	-0.144087	0.884937	0.342215	-0.504671	0.41134	-0.13385
Q8VE18	Smg8	ENSMUSG00000020495	5green	0.595971	-0.124296	-0.73932	0.759099	-0.789274	0.984412	0.792933	-0.917738	0.590192	-0.905272	-0.088346	0.898379	0.428516	-0.572914	0.471001	-0.0214475
Q8R570	Snap47	ENSMUSG00000009894	5green	0.563014	-0.167152	-0.655856	0.592092	-0.645795	0.871864	0.648695	-0.802362	0.570986	-0.810859	0.179732	0.84342	0.442566	-0.688545	0.418283	-0.0161121
Q6PE01	Snrnp40	ENSMUSG00000074088	5green	0.600144	-0.205623	-0.679681	0.744703	-0.797332	0.920167	0.686829	-0.820322	0.567118	-0.854893	0.056423	0.90253	0.468867	-0.652842	0.502897	0.0488998
Q9D0T1	Snu13	ENSMUSG00000063480	5green	0.645662	-0.052464	-0.786027	0.695684	-0.716586	0.992987	0.843149	-0.963378	0.634442	-0.916185	-0.0974133	0.876911	0.337635	-0.514374	0.42801	-0.119297
O70493	Snx12	ENSMUSG00000046032	5green	0.670181	-0.0961007	-0.762322	0.664221	-0.68526	0.975263	0.80538	-0.961868	0.61829	-0.857393	0.0815494	0.8387	0.326577	-0.571856	0.443416	-0.108216
Q62245	Sos1	ENSMUSG00000024241	5green	0.33121	-0.230395	-0.500449	0.668463	-0.672042	0.898361	0.619055	-0.857944	0.332379	-0.6939	0.131461	0.681922	0.661721	-0.790603	0.395076	0.122026
Q9QYY8	Spast	ENSMUSG00000024068	5green	0.260348	0.0681313	-0.588881	0.437946	-0.430064	0.823928	0.724647	-0.845358	0.447555	-0.640023	-0.118518	0.542074	0.400354	-0.555449	0.148437	-0.181655
Q9CQC8	Spg21	ENSMUSG00000032388	5green	0.779163	-0.0735366	-0.764148	0.669279	-0.687337	0.958891	0.79953	-0.947897	0.612759	-0.898956	-0.015709	0.857053	0.301453	-0.502373	0.443344	-0.120614
Q64337	Sqstm1	ENSMUSG00000015837	5green	0.77703	-0.0501672	-0.655242	0.593489	-0.63248	0.816719	0.658417	-0.767905	0.542379	-0.801469	-0.0875735	0.769724	0.368388	-0.529207	0.332176	-0.0884828
P47758	Srprb	ENSMUSG00000032553	5green	0.637473	-0.189678	-0.710117	0.789065	-0.812806	0.9732	0.757719	-0.913058	0.551072	-0.8915	-0.0038672	0.899661	0.410886	-0.555172	0.540187	0.0313725
Q8VE97	Srsf4	ENSMUSG00000028911	5green	0.470357	-0.0524595	-0.667495	0.647392	-0.626285	0.915235	0.793561	-0.949552	0.474615	-0.667103	0.0217115	0.615002	0.28627	-0.463582	0.35916	-0.0861512
Q9D3E6	Stag1	ENSMUSG00000037286	5green	0.394788	0.00899586	-0.654761	0.656193	-0.636004	0.906495	0.803466	-0.912205	0.459415	-0.733476	-0.249721	0.646089	0.347095	-0.410949	0.308124	-0.0938194
Q91WM1	Strbp	ENSMUSG00000026915	5green	0.432957	-0.138659	-0.563799	0.74303	-0.702361	0.855684	0.712881	-0.874759	0.338483	-0.648464	-0.0904285	0.601361	0.285831	-0.326831	0.462395	0.0450098
Q9ER00	Stx12	ENSMUSG00000028879	5green	0.594423	0.0321994	-0.7883	0.55656	-0.577982	0.966798	0.85036	-0.976336	0.654908	-0.788635	0.0435406	0.736649	0.324905	-0.608795	0.271205	-0.213466
O88983	Stx8	ENSMUSG00000020903	5green	0.35936	-0.182415	-0.563256	0.621809	-0.650174	0.893838	0.64045	-0.832115	0.437952	-0.740488	0.112218	0.744104	0.612784	-0.797762	0.373046	0.0401008
Q60770	Stxbp3	ENSMUSG00000027882	5green	0.660653	-0.106823	-0.755185	0.692969	-0.709147	0.964806	0.803108	-0.952537	0.601728	-0.8283	0.0773637	0.817414	0.294832	-0.523247	0.460938	-0.0828528
A1A5B6	Tbc1d25	ENSMUSG00000039201	5green	0.112655	-0.172562	-0.369378	0.423451	-0.403239	0.768811	0.519419	-0.790092	0.223077	-0.541007	0.234273	0.487138	0.619888	-0.786527	0.2594	0.0332113
Q8C4J7	Tbl3	ENSMUSG00000040688	5green	0.600993	-0.244399	-0.640235	0.799457	-0.829567	0.922688	0.674594	-0.826093	0.494703	-0.951209	-0.0995798	0.965087	0.463699	-0.522867	0.596644	0.0986604
Q8R3L2	Tcf25	ENSMUSG00000001472	5green	0.518411	-0.193148	-0.653826	0.773334	-0.787179	0.975151	0.741123	-0.924906	0.480021	-0.806842	0.0387641	0.806422	0.516125	-0.660853	0.474893	0.0633042
Q9WTS5	Tenm2	ENSMUSG00000049336	5green	0.671736	-0.0642423	-0.696395	0.563152	-0.604197	0.888434	0.712955	-0.860952	0.589105	-0.747965	0.14387	0.739021	0.40754	-0.69493	0.308674	-0.114766
Q3UHK6	Tenm4	ENSMUSG00000048078	5green	0.591741	0.201929	-0.856533	0.46751	-0.506637	0.914866	0.898635	-0.92254	0.755315	-0.710243	-0.0774388	0.648344	0.216744	-0.533504	0.0914194	-0.341654
Q91VL8	Terf2ip	ENSMUSG00000033430	5green	0.521353	-0.0961284	-0.692513	0.67346	-0.670949	0.979811	0.798568	-0.981591	0.513526	-0.799576	0.0252749	0.751294	0.420778	-0.601162	0.398864	-0.0615677
Q9ERA6	Tfip11	ENSMUSG00000029345	5green	0.65199	0.105873	-0.84022	0.559959	-0.593692	0.955449	0.882607	-0.945451	0.719179	-0.833894	-0.117261	0.772263	0.271981	-0.519507	0.230079	-0.258468
P63058	Thra	ENSMUSG00000058756	5green	0.368551	-0.25309	-0.477588	0.761346	-0.739893	0.888499	0.622588	-0.851109	0.268265	-0.763462	-0.0735562	0.723763	0.589175	-0.580385	0.498917	0.168554
Q91YJ3	Thyn1	ENSMUSG00000035443	5green	0.600308	-0.0451764	-0.730736	0.697392	-0.714668	0.889162	0.777181	-0.836417	0.588175	-0.936022	-0.308588	0.893288	0.228364	-0.281426	0.472485	-0.0962021
Q9Z0V7	Timm17b	ENSMUSG00000031158	5green	0.246768	-0.0730541	-0.49278	0.673648	-0.636183	0.787701	0.663017	-0.775699	0.285494	-0.669724	-0.34059	0.588231	0.363873	-0.285424	0.365809	0.0410586
P58021	Tm9sf2	ENSMUSG00000025544	5green	0.562706	-0.263353	-0.564836	0.656769	-0.686177	0.875595	0.599568	-0.831391	0.435896	-0.695779	0.327504	0.736413	0.530035	-0.784859	0.460902	0.0832785
Q8BXN9	Tmem87a	ENSMUSG00000033808	5green	0.486483	-0.178859	-0.614861	0.700398	-0.74929	0.901993	0.654153	-0.79743	0.499083	-0.82143	-0.0118133	0.842017	0.599227	-0.739161	0.408254	0.0652673
B9EKI3	Tmf1	ENSMUSG00000030059	5green	0.738006	-0.126415	-0.614474	0.600916	-0.603311	0.829257	0.647993	-0.815417	0.469239	-0.938209	-0.13942	0.866706	0.289866	-0.358064	0.502822	-0.0682023
Q80WC3	Tnrc18	ENSMUSG00000039477	5green	0.407484	-0.299813	-0.529855	0.861781	-0.873505	0.921657	0.63244	-0.820884	0.346116	-0.81558	-0.0805021	0.834684	0.633785	-0.64179	0.561259	0.22151
Q8BKI2	Tnrc6b	ENSMUSG00000047888	5green	0.645603	-0.0861574	-0.759194	0.646844	-0.668585	0.978869	0.807004	-0.966474	0.61763	-0.85333	0.0847331	0.829946	0.351007	-0.602622	0.420023	-0.11696
O88746	Tom1	ENSMUSG00000042870	5green	0.511566	0.0239768	-0.754833	0.537689	-0.563377	0.94492	0.820982	-0.946417	0.630401	-0.728079	0.0880835	0.6905	0.367641	-0.664236	0.236423	-0.190201
Q9D735	Trir	ENSMUSG00000041203	5green	0.614416	-0.233172	-0.675519	0.81723	-0.845142	0.95103	0.71817	-0.877173	0.518519	-0.837424	0.0524021	0.872906	0.437097	-0.584928	0.556638	0.0884122
Q80VC6	Trnau1ap	ENSMUSG00000028898	5green	0.545416	-0.0244461	-0.752682	0.647981	-0.65407	0.981319	0.844098	-0.980501	0.587972	-0.825394	-0.0515624	0.7696	0.351148	-0.54034	0.356265	-0.130422
Q9CZR8	Tsfm	ENSMUSG00000040521	5green	0.550262	-0.104642	-0.470448	0.453323	-0.411328	0.70233	0.566605	-0.786912	0.299147	-0.55988	0.15662	0.483349	0.189297	-0.357382	0.363752	-0.0870285
Q91Z38	Ttc1	ENSMUSG00000041278	5green	0.67148	-0.122824	-0.734298	0.713408	-0.745035	0.94258	0.758804	-0.878223	0.600901	-0.975736	-0.132141	0.956204	0.353663	-0.472852	0.509232	-0.0498624
Q810A3	Ttc9c	ENSMUSG00000071660	5green	0.658929	-0.0726387	-0.734712	0.617886	-0.657659	0.942218	0.757315	-0.893827	0.61853	-0.911552	-0.0232685	0.882463	0.420248	-0.619066	0.384833	-0.102192
P68368	Tuba4a	ENSMUSG00000026202	5green	0.620361	-0.215664	-0.454059	0.635462	-0.625804	0.761205	0.52315	-0.731691	0.288197	-0.82017	-0.122707	0.75944	0.444315	-0.437378	0.500102	0.0779498
Q921G8	Tubgcp2	ENSMUSG00000025474	5green	0.601246	0.0527029	-0.80467	0.544517	-0.557259	0.965276	0.870436	-0.985601	0.667743	-0.847139	-0.0387443	0.774366	0.25288	-0.50644	0.303793	-0.253446
Q8BSA9	Tyw3	ENSMUSG00000047583	5green	0.571629	-0.269546	-0.640104	0.790007	-0.816208	0.940655	0.685003	-0.873876	0.488582	-0.80202	0.156926	0.847974	0.465848	-0.64935	0.566212	0.10148
Q91VX2	Ubap2	ENSMUSG00000028433	5green	0.352874	-0.211918	-0.556025	0.686471	-0.694197	0.928852	0.667484	-0.884628	0.393394	-0.744818	0.0936567	0.735782	0.61075	-0.758345	0.425795	0.0761293
Q6ZPJ3	Ube2o	ENSMUSG00000020802	5green	0.576018	-0.326081	-0.454442	0.713336	-0.689098	0.779876	0.523405	-0.761633	0.268648	-0.824667	0.0148306	0.802193	0.341089	-0.326883	0.662184	0.166437
Q9D2M8	Ube2v2	ENSMUSG00000022674	5green	0.380804	-0.227824	-0.517477	0.579629	-0.611183	0.845711	0.573243	-0.793226	0.406476	-0.663985	0.280235	0.692503	0.601566	-0.843061	0.378761	0.0632353
Q78JW9	Ubfd1	ENSMUSG00000030870	5green	0.793861	0.0578052	-0.808647	0.541813	-0.563232	0.866632	0.816016	-0.887815	0.689745	-0.785719	-0.0152548	0.741783	0.0665267	-0.339903	0.334786	-0.26817
Q99NB8	Ubqln4	ENSMUSG00000008604	5green	0.61755	-0.102133	-0.720479	0.658488	-0.686377	0.94477	0.757956	-0.893435	0.589713	-0.968097	-0.111629	0.931006	0.389175	-0.520494	0.462596	-0.074717
Q99PM9	Uck2	ENSMUSG00000026558	5green	0.59309	-0.0336453	-0.755905	0.623587	-0.65392	0.968398	0.810164	-0.942917	0.622236	-0.813122	0.0282585	0.784065	0.409602	-0.652119	0.322163	-0.124926
Q9CR09	Ufc1	ENSMUSG00000062963	5green	0.722108	0.156348	-0.811758	0.377533	-0.437602	0.829324	0.781296	-0.819145	0.758617	-0.778507	-0.0120037	0.728759	0.196196	-0.521228	0.130877	-0.337097
Q9CZ13	Uqcrc1	ENSMUSG00000025651	5green	0.580248	0.111617	-0.816429	0.495655	-0.511968	0.942514	0.879394	-0.964842	0.692145	-0.834214	-0.0941683	0.749803	0.221808	-0.478773	0.243423	-0.305858
P56399	Usp5	ENSMUSG00000038429	5green	0.681079	-0.165779	-0.710097	0.709797	-0.741736	0.929128	0.724844	-0.864036	0.581835	-0.979048	-0.0721357	0.970764	0.354804	-0.484731	0.551622	-0.02866
P61759	Vbp1	ENSMUSG00000031197	5green	0.482045	-0.13002	-0.670971	0.691867	-0.699173	0.97703	0.769809	-0.949752	0.504349	-0.836857	-0.00671144	0.80186	0.482858	-0.641424	0.428331	-0.0279184
Q01853	Vcp	ENSMUSG00000028452	5green	0.747349	-0.100349	-0.776497	0.723144	-0.75586	0.966551	0.797516	-0.919443	0.636669	-0.91842	-0.0433227	0.90717	0.325531	-0.512353	0.476288	-0.0780152
P40336	Vps26a	ENSMUSG00000020078	5green	0.438443	-0.273962	-0.510653	0.802046	-0.809801	0.876319	0.601918	-0.781121	0.336914	-0.882062	-0.183923	0.870964	0.581323	-0.538382	0.566903	0.183424
Q5KU39	Vps41	ENSMUSG00000041236	5green	0.6676	-0.152576	-0.727864	0.725213	-0.769923	0.946279	0.738912	-0.866316	0.60607	-0.930568	-0.0308505	0.941145	0.412832	-0.577282	0.495962	-0.0153308
P46467	Vps4b	ENSMUSG00000009907	5green	0.537406	-0.137723	-0.691002	0.72564	-0.748687	0.980262	0.764604	-0.924219	0.535748	-0.874941	-0.0425974	0.855444	0.505504	-0.648634	0.437876	-0.00160809
Q62481	Vps72	ENSMUSG00000008958	5green	0.551239	0.104797	-0.79157	0.533741	-0.533252	0.916021	0.878687	-0.963349	0.639542	-0.68414	-0.0180972	0.615757	0.154531	-0.422891	0.230132	-0.2675
Q9CR26	Vta1	ENSMUSG00000019868	5green	0.561422	0.157302	-0.816899	0.562544	-0.561772	0.935209	0.917065	-0.968416	0.654785	-0.750709	-0.210934	0.653601	0.175695	-0.370494	0.202201	-0.282824
Q9CYK1	Wars2	ENSMUSG00000004233	5green	0.339374	-0.107299	-0.505542	0.758074	-0.723753	0.794059	0.663255	-0.76599	0.287755	-0.68257	-0.366695	0.619734	0.345261	-0.245449	0.426358	0.085703
Q61048	Wbp4	ENSMUSG00000022023	5green	0.631873	-0.0600188	-0.752716	0.668994	-0.683741	0.982271	0.818967	-0.96237	0.596392	-0.908399	-0.0805172	0.855755	0.371291	-0.53654	0.412922	-0.108329
Q8K4P0	Wdr33	ENSMUSG00000024400	5green	0.42124	-0.0279795	-0.67484	0.612724	-0.61207	0.95064	0.794512	-0.942957	0.508949	-0.81419	-0.123394	0.738006	0.446959	-0.580725	0.320133	-0.105742
Q8BND3	Wdr35	ENSMUSG00000066643	5green	0.580325	-0.123136	-0.730551	0.702324	-0.737075	0.982384	0.778631	-0.925814	0.594814	-0.869587	0.0235702	0.866615	0.462222	-0.667028	0.429846	-0.0420255
Q60596	Xrcc1	ENSMUSG00000051768	5green	0.669862	-0.0777139	-0.775518	0.699251	-0.735881	0.974517	0.805418	-0.917985	0.643796	-0.936219	-0.0892572	0.916722	0.371864	-0.547035	0.440053	-0.0906243
P27641	Xrcc5	ENSMUSG00000026187	5green	0.579428	-0.0280354	-0.73341	0.517816	-0.55243	0.916322	0.760211	-0.89725	0.630441	-0.857379	0.0512697	0.818294	0.360727	-0.607555	0.323151	-0.164923
Q8BYL4	Yars2	ENSMUSG00000022792	5green	0.556365	-0.208879	-0.665693	0.815401	-0.845562	0.946899	0.717557	-0.851229	0.513953	-0.909507	-0.115217	0.924766	0.475167	-0.55343	0.55096	0.0793058
Q9CYA6	Zcchc8	ENSMUSG00000029427	5green	0.42315	-0.202472	-0.430395	0.627037	-0.588013	0.775122	0.55852	-0.777597	0.23264	-0.785229	-0.155875	0.698606	0.412477	-0.352696	0.494219	0.0894392
Q80TN5	Zdhhc17	ENSMUSG00000035798	5green	0.441927	-0.0639001	-0.65522	0.529003	-0.532241	0.930786	0.752607	-0.951768	0.509492	-0.724017	0.157905	0.672803	0.436925	-0.69883	0.30263	-0.123737
Q8C6P8	Zfp57	ENSMUSG00000036036	5green	0.635335	-0.0785223	-0.745577	0.618798	-0.657894	0.937429	0.768744	-0.90773	0.628759	-0.776309	0.15159	0.781645	0.368069	-0.658703	0.36167	-0.10468
O88532	Zfr	ENSMUSG00000022201	5green	0.466612	-0.179645	-0.608917	0.750112	-0.725125	0.942332	0.742831	-0.945817	0.397574	-0.761757	-0.00381309	0.72149	0.401975	-0.497786	0.499143	0.0409691
Q9CPW7	Zmat2	ENSMUSG00000001383	5green	0.468763	-0.262045	-0.593838	0.862363	-0.876088	0.950503	0.68766	-0.860345	0.410859	-0.837935	-0.0809882	0.853441	0.568955	-0.610931	0.556533	0.166955
Q99PP2	Znf318	ENSMUSG00000015597	5green	0.600815	-0.287607	-0.635718	0.868877	-0.894603	0.918935	0.674657	-0.82662	0.475159	-0.844357	0.00878732	0.897271	0.418686	-0.51452	0.634027	0.148465
Q69Z99	Znf512	ENSMUSG00000062761	5green	0.582514	-0.170119	-0.717462	0.767709	-0.792939	0.986594	0.774975	-0.930007	0.562382	-0.864375	0.0241047	0.872735	0.435897	-0.610736	0.500917	0.00953161
Q9D115	Znf706	ENSMUSG00000062397	5green	0.612212	-0.218444	-0.679715	0.813535	-0.837681	0.963985	0.730082	-0.886243	0.519361	-0.923614	-0.0632155	0.932223	0.450873	-0.546524	0.571723	0.0713777
Q62384	Zpr1	ENSMUSG00000032078	5green	0.682925	0.108798	-0.815915	0.471307	-0.478714	0.925905	0.869773	-0.979041	0.683754	-0.804127	-0.00847015	0.712936	0.154297	-0.44405	0.251188	-0.324909
Q3UHH1	Zswim8	ENSMUSG00000021819	5green	0.577995	0.200616	-0.841728	0.477361	-0.5259	0.885601	0.87244	-0.873888	0.750724	-0.67419	-0.0903945	0.630221	0.227151	-0.535421	0.0728102	-0.315431
Q6P542	Abcf1	ENSMUSG00000038762	6red	0.324838	0.74507	-0.825414	-0.0669252	0.0117135	0.514558	0.838894	-0.571359	0.841772	-0.323936	-0.485792	0.174984	-0.212526	-0.113948	-0.53907	-0.765511
Q99MR0	Actl6b	ENSMUSG00000029712	6red	0.698252	0.364333	-0.958831	0.410389	-0.44624	0.877758	0.982434	-0.909242	0.865945	-0.752113	-0.302697	0.648708	-0.0339047	-0.256777	0.03073	-0.502892
P54822	Adsl	ENSMUSG00000022407	6red	0.495041	0.675487	-0.92964	0.110801	-0.163875	0.644751	0.938446	-0.689692	0.910106	-0.483566	-0.51519	0.345851	-0.226511	-0.0799637	-0.369522	-0.720508
Q571I9	Aldh16a1	ENSMUSG00000007833	6red	0.334157	0.491377	-0.774317	0.240964	-0.237809	0.691682	0.883276	-0.759661	0.670682	-0.534146	-0.540541	0.364069	-0.0761792	-0.0772631	-0.170828	-0.539474
E9Q7E2	Arid2	ENSMUSG00000033237	6red	0.497279	0.783519	-0.877469	0.00191015	-0.0297516	0.482759	0.888516	-0.57136	0.857769	-0.38423	-0.687544	0.205912	-0.495778	0.262799	-0.426599	-0.81156
Q9D898	Arpc5l	ENSMUSG00000026755	6red	0.610415	0.48829	-0.878487	0.120299	-0.204719	0.630201	0.811006	-0.643006	0.902025	-0.475984	-0.137871	0.424427	-0.127049	-0.305876	-0.24212	-0.608547
Q06185	Atp5me	ENSMUSG00000050856	6red	0.390791	0.650097	-0.865865	0.0561954	-0.119188	0.615437	0.873865	-0.642919	0.869362	-0.453442	-0.460785	0.32585	-0.11426	-0.207434	-0.408402	-0.696256
Q60739	Bag1	ENSMUSG00000028416	6red	0.600415	0.384313	-0.933258	0.356853	-0.405977	0.852268	0.952956	-0.863183	0.867366	-0.733689	-0.318292	0.636136	0.0316479	-0.334021	-0.0292046	-0.517506
P50136	Bckdha	ENSMUSG00000060376	6red	0.550559	0.220894	-0.832969	0.541665	-0.537553	0.891025	0.932598	-0.933576	0.673817	-0.694815	-0.28263	0.594392	0.0589253	-0.247313	0.16233	-0.332026
Q9QYE3	Bcl11a	ENSMUSG00000000861	6red	0.384413	0.411768	-0.761111	0.395175	-0.381233	0.698871	0.878585	-0.750905	0.621149	-0.532878	-0.591975	0.388278	-0.112956	0.036709	-0.0465653	-0.426629
O88738	Birc6	ENSMUSG00000024073	6red	0.809575	0.394267	-0.930376	0.326045	-0.388289	0.749736	0.883595	-0.756288	0.891572	-0.713246	-0.317912	0.633489	-0.12214	-0.189791	-0.00943055	-0.541112
Q9D8S9	Bola1	ENSMUSG00000015943	6red	0.571891	0.369439	-0.918004	0.377723	-0.416333	0.78517	0.93097	-0.805856	0.848733	-0.659487	-0.314934	0.587153	-0.145333	-0.139394	0.0331331	-0.503007
Q8K2F0	Brd3	ENSMUSG00000026918	6red	0.562076	0.681118	-0.890812	0.0932809	-0.109452	0.578138	0.915584	-0.671905	0.839494	-0.504913	-0.623768	0.322877	-0.423086	0.205852	-0.287917	-0.745399
Q9ESU6	Brd4	ENSMUSG00000024002	6red	0.469874	0.637776	-0.809546	0.0792504	-0.0753676	0.549653	0.86522	-0.658282	0.740706	-0.487762	-0.62628	0.289165	-0.394812	0.229992	-0.25725	-0.700342
Q5HZI2	C2cd4cC2CD4	ENSMUSG00000045912	6red	0.64598	0.494897	-0.908172	0.215693	-0.234042	0.715179	0.923795	-0.78693	0.841117	-0.726449	-0.490963	0.564383	-0.270998	0.0496662	-0.0537526	-0.639849
Q60865	Caprin1	ENSMUSG00000027184	6red	0.585293	0.625968	-0.945871	0.17409	-0.217722	0.667043	0.951588	-0.72543	0.905389	-0.493397	-0.453931	0.366511	-0.283565	-0.0290035	-0.283171	-0.68951
Q8CH18	Ccar1	ENSMUSG00000020074	6red	0.26642	0.3373	-0.689832	0.303616	-0.299144	0.73725	0.818145	-0.791366	0.572152	-0.50838	-0.328022	0.372605	0.135226	-0.318952	-0.0927829	-0.401449
Q8VE99	Ccdc115	ENSMUSG00000042111	6red	0.598771	0.300902	-0.89927	0.478717	-0.498714	0.900778	0.964263	-0.922008	0.776603	-0.787101	-0.376842	0.672802	0.0640466	-0.266148	0.0928942	-0.415664
Q9QWV9	Ccnt1	ENSMUSG00000011960	6red	0.210356	0.474756	-0.619336	0.322999	-0.325352	0.44071	0.712406	-0.459323	0.523564	-0.171009	-0.626303	0.0916116	-0.237323	0.179205	-0.214939	-0.380727
Q9WU84	Ccs	ENSMUSG00000034108	6red	0.633082	0.485514	-0.87692	0.18364	-0.206416	0.678581	0.879549	-0.739581	0.824635	-0.750179	-0.519643	0.586488	-0.264327	0.0678509	-0.0476229	-0.632815
Q8JZM7	Cdc73	ENSMUSG00000026361	6red	0.55412	0.720043	-0.894035	0.0772846	-0.0991495	0.532013	0.907306	-0.620708	0.854829	-0.443355	-0.653904	0.272888	-0.48929	0.26597	-0.328271	-0.76691
Q569L8	Cenpj	ENSMUSG00000064128	6red	0.506114	0.397762	-0.888347	0.357737	-0.380193	0.834785	0.958476	-0.886133	0.786304	-0.579679	-0.257314	0.472607	0.00743171	-0.311164	-0.0827755	-0.495967
Q62036	Cep131	ENSMUSG00000039781	6red	0.652195	0.6352	-0.867114	0.0251406	-0.0599284	0.480345	0.816148	-0.554123	0.867291	-0.57188	-0.589127	0.417974	-0.54889	0.326378	-0.195596	-0.757012
Q8BGS7	Cept1	ENSMUSG00000040774	6red	0.552578	0.736878	-0.830697	-0.0163462	-0.0141615	0.432132	0.813083	-0.503328	0.825586	-0.488879	-0.764471	0.302013	-0.508838	0.348576	-0.346666	-0.78214
Q8WTY4	Ciapin1	ENSMUSG00000031781	6red	0.700311	0.403692	-0.973122	0.360118	-0.424678	0.817196	0.949134	-0.815379	0.92854	-0.724036	-0.316441	0.651532	-0.0715993	-0.254945	-0.0222652	-0.539084
Q8VBV7	Cops8	ENSMUSG00000034432	6red	0.632397	0.446608	-0.932487	0.339389	-0.374921	0.811925	0.961507	-0.840611	0.851872	-0.730489	-0.457834	0.599172	-0.0632285	-0.169738	-0.0623812	-0.545671
Q9D2V7	Coro7	ENSMUSG00000039637	6red	0.736885	0.143735	-0.819071	0.461834	-0.473205	0.853601	0.849206	-0.90984	0.697418	-0.705731	-0.00636829	0.635517	0.022531	-0.331155	0.224731	-0.346187
O35218	Cpsf2	ENSMUSG00000041781	6red	0.421759	0.430542	-0.752353	0.36561	-0.351197	0.651783	0.855373	-0.708658	0.62137	-0.521719	-0.622476	0.374192	-0.187727	0.11776	-0.046738	-0.453841
Q5PR69	Crad		6red	0.848028	0.416025	-0.870403	0.195714	-0.221001	0.72019	0.855321	-0.80828	0.805136	-0.688682	-0.229253	0.540419	-0.165575	-0.152358	-0.0491123	-0.599038
Q91XD7	Creld1	ENSMUSG00000030284	6red	0.524601	0.422028	-0.863805	0.31883	-0.361531	0.776425	0.903878	-0.80184	0.789959	-0.531363	-0.265717	0.439375	0.0437636	-0.350653	-0.160171	-0.484804
P47941	Crkl	ENSMUSG00000006134	6red	0.444005	0.523658	-0.861327	0.273317	-0.335746	0.632771	0.866809	-0.62964	0.830884	-0.369648	-0.384213	0.318055	-0.141964	-0.163203	-0.259686	-0.53524
P97314	Csrp2	ENSMUSG00000020186	6red	0.670248	0.438173	-0.965706	0.377251	-0.417405	0.780229	0.969283	-0.807986	0.89334	-0.660089	-0.397567	0.572228	-0.215651	-0.0631582	-0.0127204	-0.553516
Q8BIQ5	Cstf2	ENSMUSG00000031256	6red	0.681587	0.479358	-0.979199	0.277486	-0.322189	0.790212	0.973532	-0.828953	0.927292	-0.739772	-0.405579	0.618438	-0.184159	-0.11554	-0.0586729	-0.628537
Q61164	Ctcf	ENSMUSG00000005698	6red	0.609233	0.24858	-0.902535	0.514935	-0.533329	0.919963	0.964546	-0.943537	0.775145	-0.779883	-0.28365	0.687544	0.0534534	-0.286993	0.156087	-0.388823
P30999	Ctnnd1	ENSMUSG00000034101	6red	0.619984	0.320132	-0.910351	0.444023	-0.464677	0.89575	0.969896	-0.932366	0.792391	-0.745442	-0.304468	0.632523	0.039737	-0.288675	0.0578696	-0.444786
P10605	Ctsb	ENSMUSG00000021939	6red	0.673368	0.412755	-0.876109	0.36567	-0.412885	0.647145	0.853754	-0.666704	0.817815	-0.44183	-0.281364	0.404961	-0.271214	-0.0287778	-0.0614069	-0.480469
Q9WUU7	Ctsz	ENSMUSG00000016256	6red	0.684102	0.341616	-0.944448	0.426003	-0.461852	0.870952	0.968368	-0.89683	0.852215	-0.743501	-0.293354	0.650264	-0.0312572	-0.259884	0.0567257	-0.487703
Q8VE73	Cul7	ENSMUSG00000038545	6red	0.639366	0.533673	-0.929063	0.199174	-0.220772	0.726224	0.948875	-0.801539	0.864299	-0.700215	-0.489333	0.533879	-0.259179	0.0130116	-0.109865	-0.669281
Q8BHG2	Czib	ENSMUSG00000028608	6red	0.585713	0.457342	-0.950128	0.307107	-0.362202	0.810959	0.960614	-0.824186	0.899823	-0.677811	-0.361171	0.578257	-0.0345922	-0.281695	-0.109516	-0.571735
Q8BIP0	Dars2	ENSMUSG00000026709	6red	0.571242	0.187883	-0.829779	0.431901	-0.465405	0.848102	0.859456	-0.877122	0.736742	-0.595622	0.0477899	0.560666	0.0906403	-0.455725	0.103891	-0.34656
Q9QXS6	Dbn1	ENSMUSG00000034675	6red	0.572701	0.622445	-0.967349	0.15962	-0.222715	0.693904	0.953956	-0.722904	0.953567	-0.572233	-0.470871	0.452619	-0.206075	-0.12477	-0.283197	-0.706062
Q501J6	Ddx17	ENSMUSG00000055065	6red	0.608985	0.17606	-0.850673	0.557872	-0.569038	0.936855	0.92814	-0.958547	0.703296	-0.777318	-0.224498	0.68734	0.155829	-0.364774	0.193912	-0.303914
Q61656	Ddx5	ENSMUSG00000020719	6red	0.661152	0.265381	-0.905577	0.478066	-0.499761	0.901223	0.951545	-0.930506	0.78663	-0.784968	-0.27003	0.685901	0.0329897	-0.273707	0.132945	-0.406409
Q811D0	Dlg1	ENSMUSG00000022770	6red	0.665094	0.36055	-0.942016	0.440113	-0.481968	0.815476	0.95256	-0.833784	0.857058	-0.627097	-0.273004	0.566637	-0.114884	-0.187959	0.0235691	-0.469745
B1AZP2	Dlgap4	ENSMUSG00000061689	6red	0.420734	0.399353	-0.808633	0.271347	-0.307783	0.740505	0.861932	-0.78287	0.739274	-0.417591	-0.128151	0.341471	0.0506601	-0.408174	-0.186097	-0.474554
B9EJR8	Dnaaf5	ENSMUSG00000025857	6red	0.689879	0.358721	-0.93656	0.365258	-0.406949	0.865469	0.95203	-0.896373	0.856604	-0.740009	-0.242838	0.637147	0.0157254	-0.330181	-0.00140426	-0.502325
P13864	Dnmt1	ENSMUSG00000004099	6red	0.490118	0.194929	-0.790292	0.501596	-0.509989	0.868104	0.873659	-0.873583	0.660154	-0.822839	-0.396966	0.711454	0.142457	-0.264022	0.19538	-0.318191
Q8BVG4	Dpp9	ENSMUSG00000001229	6red	0.0728693	0.383776	-0.629256	0.25839	-0.265485	0.627724	0.759323	-0.667596	0.534503	-0.243486	-0.253395	0.157307	0.109857	-0.327756	-0.243345	-0.36555
O70348	Dxo	ENSMUSG00000040482	6red	0.379807	0.188892	-0.68835	0.569108	-0.546012	0.798561	0.833116	-0.823525	0.50701	-0.617585	-0.450264	0.505463	0.121029	-0.160913	0.157675	-0.224577
Q9D0M5	Dynll2	ENSMUSG00000020483	6red	0.56446	0.326624	-0.811658	0.347341	-0.382984	0.807533	0.860776	-0.83693	0.721869	-0.565666	-0.158732	0.472847	0.162928	-0.47224	-0.0920374	-0.414992
Q5DW34	Ehmt1	ENSMUSG00000036893	6red	0.708554	0.500292	-0.988004	0.264152	-0.312136	0.77619	0.972829	-0.815044	0.941063	-0.731219	-0.416798	0.608861	-0.207897	-0.0928298	-0.0813347	-0.64058
Q9QZD9	Eif3i	ENSMUSG00000028798	6red	0.705764	0.273315	-0.92281	0.471649	-0.504314	0.864309	0.940318	-0.893091	0.820708	-0.69167	-0.170204	0.628747	-0.047144	-0.261213	0.114556	-0.419423
Q9JIX0	Eny2	ENSMUSG00000022338	6red	0.598134	0.388751	-0.936573	0.414631	-0.456144	0.817375	0.961	-0.83401	0.855219	-0.627408	-0.319522	0.554956	-0.0844357	-0.211464	-0.0149303	-0.492848
B2RWS6	Ep300	ENSMUSG00000055024	6red	0.55427	0.335093	-0.875089	0.472844	-0.481632	0.866283	0.961698	-0.901757	0.739026	-0.700323	-0.412685	0.578088	0.0256401	-0.209095	0.0448308	-0.418874
P35689	Ercc5	ENSMUSG00000026048	6red	0.554388	0.23285	-0.865342	0.524458	-0.540366	0.926303	0.945492	-0.938337	0.731241	-0.80307	-0.339147	0.698604	0.144773	-0.332783	0.150121	-0.353601
Q61545	Ewsr1	ENSMUSG00000009079	6red	0.663991	0.520523	-0.990754	0.290961	-0.337834	0.783216	0.992975	-0.818939	0.934666	-0.674653	-0.437298	0.557315	-0.189288	-0.111328	-0.119981	-0.631991
Q8VEG4	Exd2	ENSMUSG00000032705	6red	0.515501	0.531201	-0.932293	0.25641	-0.307859	0.769348	0.960126	-0.792734	0.882266	-0.58636	-0.414495	0.471456	-0.0482328	-0.258154	-0.221528	-0.602294
Q8VE88	Fam114a2	ENSMUSG00000020523	6red	0.476082	0.384826	-0.862599	0.338968	-0.363069	0.819192	0.93271	-0.870559	0.76612	-0.540038	-0.202394	0.441351	0.033733	-0.356472	-0.0987494	-0.483767
Q9WV03	Fam50a	ENSMUSG00000001962	6red	0.63221	0.152554	-0.856637	0.51989	-0.55507	0.908576	0.889726	-0.918077	0.746775	-0.691354	-0.0207592	0.653805	0.152461	-0.474622	0.168136	-0.303924
Q80XP8	Fam76b	ENSMUSG00000037808	6red	0.792588	0.276163	-0.898977	0.354296	-0.400328	0.772251	0.855399	-0.799914	0.842115	-0.742008	-0.143808	0.678145	-0.141222	-0.173723	0.125927	-0.461041
Q9D824	Fip1l1	ENSMUSG00000029227	6red	0.470299	0.0796887	-0.706186	0.664453	-0.64323	0.87074	0.839512	-0.884086	0.510605	-0.709846	-0.351249	0.620205	0.180131	-0.22905	0.292625	-0.148523
Q6P9Q6	Fkbp15	ENSMUSG00000066151	6red	0.529596	0.130011	-0.758798	0.462329	-0.460248	0.827805	0.830326	-0.890606	0.624635	-0.584559	0.0287771	0.526953	0.0399572	-0.334867	0.196744	-0.299638
Q8BTM8	Flna	ENSMUSG00000031328	6red	0.70449	0.57826	-0.91896	0.205851	-0.254618	0.587213	0.875686	-0.615308	0.893293	-0.609941	-0.608442	0.489672	-0.402234	0.198328	-0.149663	-0.649507
P35922	Fmr1	ENSMUSG00000000838	6red	0.411275	0.760206	-0.723011	-0.145325	0.115864	0.319295	0.709006	-0.393192	0.745127	-0.396968	-0.769039	0.200136	-0.489487	0.345039	-0.434736	-0.794078
P42128	Foxk1	ENSMUSG00000056493	6red	0.339046	0.309022	-0.706589	0.467791	-0.455198	0.758459	0.846496	-0.784745	0.550256	-0.574726	-0.537927	0.439571	0.105571	-0.157532	0.0040363	-0.314342
Q91WJ8	Fubp1	ENSMUSG00000028034	6red	0.68281	0.43132	-0.977884	0.341058	-0.383222	0.83666	0.985603	-0.86861	0.908927	-0.75844	-0.375398	0.644845	-0.113552	-0.180169	-0.0164382	-0.576933
P70699	Gaa	ENSMUSG00000025579	6red	0.769952	0.274437	-0.91992	0.470688	-0.50595	0.831299	0.919282	-0.857621	0.824295	-0.689353	-0.189057	0.631366	-0.100808	-0.203736	0.131479	-0.427563
Q8CHY6	Gatad2a	ENSMUSG00000036180	6red	0.48478	0.692649	-0.875092	0.14011	-0.157498	0.568535	0.919875	-0.648949	0.814599	-0.401151	-0.642262	0.238899	-0.391693	0.179455	-0.335552	-0.70854
Q91W43	Gldc	ENSMUSG00000024827	6red	0.767177	0.35987	-0.938092	0.406027	-0.433059	0.855923	0.962651	-0.904715	0.833957	-0.725895	-0.285059	0.612821	-0.0612159	-0.226277	0.0342418	-0.501199
P36916	Gnl1	ENSMUSG00000024429	6red	0.568469	0.224218	-0.843331	0.376304	-0.419394	0.85684	0.864506	-0.876232	0.770725	-0.672998	-0.0198494	0.616742	0.136172	-0.500808	0.0696473	-0.400835
O88630	Gosr1	ENSMUSG00000010392	6red	0.639103	0.485531	-0.957652	0.322617	-0.373138	0.724512	0.943845	-0.743625	0.907475	-0.609944	-0.422759	0.52741	-0.24869	-0.0289484	-0.0859451	-0.572213
Q8K013	Gtpbp10	ENSMUSG00000040464	6red	0.387785	0.589011	-0.698512	0.113049	-0.0970671	0.480143	0.77718	-0.571893	0.614166	-0.448697	-0.73141	0.247296	-0.346893	0.291754	-0.22947	-0.605156
Q61425	Hadh	ENSMUSG00000027984	6red	0.86958	0.447694	-0.89933	0.244308	-0.270229	0.708486	0.882323	-0.785698	0.828476	-0.683224	-0.342486	0.539802	-0.24062	-0.0414423	-0.0414986	-0.60581
P70288	Hdac2	ENSMUSG00000019777	6red	0.449355	0.67404	-0.780181	0.0985319	-0.0966636	0.499613	0.842662	-0.592861	0.708294	-0.410665	-0.729341	0.214748	-0.393614	0.273418	-0.318158	-0.679486
Q6NZM9	Hdac4	ENSMUSG00000026313	6red	0.562162	0.78466	-0.899152	-0.0302141	-0.00501544	0.483876	0.884981	-0.572771	0.894634	-0.439302	-0.663934	0.258444	-0.516879	0.265349	-0.413131	-0.838045
Q9JMG7	Hdgfl3	ENSMUSG00000025104	6red	0.675404	0.428321	-0.955115	0.348268	-0.382027	0.833122	0.978273	-0.874403	0.871187	-0.728579	-0.373906	0.605971	-0.0934528	-0.180829	-0.0321092	-0.553226
Q8K4P8	Hecw1	ENSMUSG00000021301	6red	0.635271	0.406593	-0.95212	0.369099	-0.437339	0.792813	0.933063	-0.780847	0.910628	-0.645083	-0.302169	0.59148	-0.0588282	-0.272132	-0.0572141	-0.513383
Q60848	Hells	ENSMUSG00000025001	6red	0.446954	0.813833	-0.803511	-0.0806352	0.0560336	0.362381	0.803682	-0.452301	0.802924	-0.326451	-0.766836	0.139366	-0.578026	0.395826	-0.464385	-0.824938
Q9DC33	Hmg20a	ENSMUSG00000032329	6red	0.547116	0.327228	-0.857739	0.448708	-0.448631	0.839315	0.947501	-0.900835	0.717398	-0.609689	-0.297966	0.498031	-0.0368189	-0.192623	0.0393447	-0.424766
P38060	Hmgcl	ENSMUSG00000028672	6red	0.871114	0.226036	-0.864177	0.346369	-0.387719	0.770858	0.814749	-0.809473	0.801532	-0.761632	-0.0665072	0.691572	-0.0997366	-0.224135	0.162394	-0.435781
P49312	Hnrnpa1	ENSMUSG00000046434	6red	0.477621	0.724107	-0.890984	0.109165	-0.137809	0.552143	0.92023	-0.624088	0.84976	-0.382627	-0.640896	0.228963	-0.406033	0.167631	-0.377288	-0.738273
Q8BG05	Hnrnpa3	ENSMUSG00000059005	6red	0.568845	0.710494	-0.919924	0.0808731	-0.110347	0.572835	0.92726	-0.653532	0.887457	-0.496812	-0.631306	0.327652	-0.439277	0.192002	-0.317402	-0.776856
P61979	Hnrnpk	ENSMUSG00000021546	6red	0.661128	0.398401	-0.948154	0.395643	-0.425508	0.849424	0.981754	-0.885284	0.851793	-0.731712	-0.379403	0.615812	-0.0736654	-0.181814	0.00364374	-0.515962
Q8R081	Hnrnpl	ENSMUSG00000015165	6red	0.531811	0.293871	-0.851154	0.493591	-0.493748	0.862859	0.946926	-0.905822	0.705399	-0.679893	-0.365581	0.566518	0.0117743	-0.196665	0.0934293	-0.391971
Q99JP6	Homer3	ENSMUSG00000003573	6red	0.424293	0.770364	-0.762836	0.0116121	-0.0345412	0.356144	0.776549	-0.416525	0.743456	-0.327523	-0.865969	0.150071	-0.51435	0.418931	-0.427055	-0.728537
Q8BM72	Hspa13	ENSMUSG00000032932	6red	0.43662	0.548413	-0.870704	0.273831	-0.320842	0.663952	0.9057	-0.684528	0.816865	-0.380357	-0.418581	0.298814	-0.13806	-0.15075	-0.276156	-0.555909
Q07113	Igf2r	ENSMUSG00000023830	6red	0.626637	0.709596	-0.937624	0.0737782	-0.128927	0.553253	0.899792	-0.59855	0.937212	-0.53258	-0.638161	0.386657	-0.420402	0.16604	-0.327314	-0.76633
Q8K2A7	Ints10	ENSMUSG00000031864	6red	0.202749	0.317131	-0.564789	0.39441	-0.36413	0.627381	0.734553	-0.676042	0.401148	-0.352304	-0.491773	0.215831	0.103874	-0.129228	-0.0988369	-0.266228
Q7TPD0	Ints3	ENSMUSG00000027933	6red	0.600037	0.243752	-0.905668	0.514087	-0.546855	0.874553	0.936485	-0.878579	0.800877	-0.733999	-0.25096	0.67748	-0.00664384	-0.240975	0.156759	-0.370268
Q8CHT3	Ints5	ENSMUSG00000071652	6red	0.664314	0.621376	-0.90885	0.170919	-0.214229	0.529437	0.868487	-0.576445	0.88548	-0.482632	-0.575228	0.372461	-0.506799	0.275126	-0.205007	-0.67771
Q9D7P6	Iscu	ENSMUSG00000025825	6red	0.446667	0.363974	-0.801959	0.390847	-0.382107	0.767925	0.908581	-0.841735	0.66468	-0.506658	-0.323723	0.387938	-0.0741557	-0.141241	-0.0265208	-0.439738
Q91VY5	Kdm4b	ENSMUSG00000024201	6red	0.616412	0.332662	-0.890898	0.392587	-0.405226	0.878903	0.958732	-0.942297	0.771066	-0.686555	-0.225382	0.564707	0.0252362	-0.314735	0.0215794	-0.473629
Q60749	Khdrbs1	ENSMUSG00000028790	6red	0.626255	0.457994	-0.94935	0.342475	-0.365374	0.811896	0.989941	-0.864798	0.857119	-0.699498	-0.438645	0.566318	-0.157522	-0.093848	-0.0397844	-0.577172
Q3U0V1	Khsrp	ENSMUSG00000007670	6red	0.674058	0.373057	-0.947244	0.419481	-0.450964	0.856312	0.975962	-0.884104	0.850165	-0.756785	-0.379819	0.647599	-0.0654359	-0.179795	0.0388707	-0.494309
Q9DBS5	Klc4	ENSMUSG00000003546	6red	0.640695	0.206643	-0.870152	0.477449	-0.493301	0.880366	0.915729	-0.926662	0.749448	-0.687741	-0.0879253	0.619735	0.00522379	-0.310555	0.1694	-0.376978
Q6DVA0	Lemd2	ENSMUSG00000044857	6red	0.629175	0.596685	-0.920586	0.156026	-0.175659	0.661152	0.936813	-0.744637	0.863078	-0.630892	-0.555156	0.458043	-0.35226	0.118515	-0.171209	-0.709929
Q5XJE5	Leo1	ENSMUSG00000042487	6red	0.544589	0.461829	-0.941679	0.296507	-0.340303	0.827657	0.974598	-0.856388	0.87804	-0.685625	-0.369131	0.567058	-0.0194766	-0.283066	-0.114859	-0.57657
Q9D0F3	Lman1	ENSMUSG00000041891	6red	0.677319	0.306407	-0.917213	0.407149	-0.453863	0.877293	0.930383	-0.890101	0.836305	-0.744434	-0.206335	0.66097	0.0790152	-0.388041	0.0345475	-0.444285
P48678	Lmna	ENSMUSG00000028063	6red	0.712877	0.491604	-0.9853	0.282971	-0.329649	0.753077	0.963949	-0.790626	0.937508	-0.704628	-0.417373	0.595518	-0.266337	-0.0270358	-0.0568998	-0.627441
P14733	Lmnb1	ENSMUSG00000024590	6red	0.505271	0.369366	-0.823601	0.356487	-0.355556	0.768394	0.899355	-0.819414	0.708501	-0.735648	-0.515102	0.58183	-0.0939654	-0.030685	0.0479505	-0.475145
P21619	Lmnb2	ENSMUSG00000062075	6red	0.580719	0.278215	-0.848923	0.510936	-0.513671	0.849235	0.927954	-0.876703	0.70648	-0.762534	-0.456398	0.642914	-0.00867609	-0.115997	0.145041	-0.372751
Q9ESE1	Lrba	ENSMUSG00000028080	6red	0.633878	0.203392	-0.891886	0.532215	-0.556056	0.938277	0.945672	-0.953227	0.765415	-0.794906	-0.212309	0.714259	0.119337	-0.36499	0.177926	-0.346119
Q9CYI4	Luc7l	ENSMUSG00000024188	6red	0.703822	0.488672	-0.990382	0.290159	-0.346339	0.775002	0.969324	-0.804806	0.946784	-0.656359	-0.338885	0.563345	-0.189979	-0.151485	-0.102056	-0.614309
Q6RHR9	Magi1	ENSMUSG00000045095	6red	0.628025	0.369962	-0.919754	0.442054	-0.48028	0.776487	0.934783	-0.79339	0.833918	-0.580946	-0.312983	0.525108	-0.158089	-0.122217	0.01745	-0.463083
Q9WVQ1	Magi2	ENSMUSG00000040003	6red	0.537633	0.426538	-0.902662	0.317534	-0.360323	0.81237	0.941878	-0.845298	0.830491	-0.568643	-0.241436	0.475113	0.0231746	-0.364064	-0.137903	-0.522486
Q9CQY5	Magt1	ENSMUSG00000031232	6red	0.22799	0.284744	-0.678653	0.458237	-0.456588	0.766893	0.824575	-0.77542	0.534878	-0.518449	-0.447123	0.407222	0.218427	-0.306104	-0.0391379	-0.27504
Q9R1L5	Mast1	ENSMUSG00000053693	6red	0.656882	0.394838	-0.941815	0.357205	-0.412898	0.803059	0.936169	-0.8204	0.883672	-0.606416	-0.209413	0.544117	-0.0642734	-0.293042	-0.0611857	-0.510839
Q8K310	Matr3	ENSMUSG00000037236	6red	0.688648	0.0997983	-0.84917	0.59521	-0.644786	0.900961	0.855884	-0.868149	0.746012	-0.746589	-0.0810696	0.734566	0.185763	-0.457246	0.235269	-0.230806
Q9Z2D8	Mbd3	ENSMUSG00000035478	6red	0.298541	0.476765	-0.702877	0.276925	-0.279412	0.581567	0.794096	-0.611909	0.606182	-0.475626	-0.67484	0.32877	-0.123447	0.0820519	-0.16473	-0.446982
Q0PMG2	Mdga1	ENSMUSG00000043557	6red	0.560711	0.524472	-0.867262	0.183789	-0.253313	0.584508	0.826366	-0.60407	0.863477	-0.347971	-0.231422	0.305306	-0.236612	-0.145257	-0.264715	-0.582261
Q80UM7	Mogs	ENSMUSG00000030036	6red	0.672558	0.41184	-0.961585	0.362323	-0.427412	0.780292	0.935288	-0.78026	0.918625	-0.628893	-0.276375	0.576832	-0.120027	-0.222617	-0.0489825	-0.525702
Q9CQT1	Mri1	ENSMUSG00000004996	6red	0.436806	0.642039	-0.857775	0.00231547	-0.0728368	0.589582	0.840652	-0.626536	0.878723	-0.410087	-0.32762	0.295788	-0.125605	-0.256834	-0.433541	-0.705922
Q9DCU6	Mrpl4	ENSMUSG00000003299	6red	0.658964	0.448093	-0.91354	0.335613	-0.401487	0.640688	0.863882	-0.634224	0.887103	-0.50581	-0.355704	0.474807	-0.290256	-0.0110305	-0.0740295	-0.524607
Q9Z2Q5	Mrpl40	ENSMUSG00000022706	6red	0.759026	0.454979	-0.962985	0.246763	-0.296849	0.726197	0.91929	-0.774572	0.927017	-0.661901	-0.266161	0.5708	-0.280578	-0.0678058	-0.0462938	-0.61662
Q99N89	Mrpl43	ENSMUSG00000025208	6red	0.5407	0.243001	-0.775251	0.468708	-0.455696	0.8221	0.875851	-0.88016	0.61845	-0.67003	-0.320044	0.543964	0.0329137	-0.177597	0.120302	-0.337008
Q9EQI8	Mrpl46	ENSMUSG00000030612	6red	0.674468	0.514523	-0.946242	0.290855	-0.35222	0.643709	0.901634	-0.655865	0.919452	-0.520168	-0.41169	0.461758	-0.340738	0.0372621	-0.123526	-0.592963
P13705	Msh3	ENSMUSG00000014850	6red	0.474543	0.11819	-0.734736	0.599791	-0.581009	0.888088	0.865434	-0.919462	0.550662	-0.710163	-0.291738	0.608678	0.177468	-0.287044	0.243423	-0.215898
Q8CGA4	Mturn	ENSMUSG00000038065	6red	0.476427	0.722523	-0.781196	0.0439771	-0.0693642	0.331424	0.768094	-0.406979	0.765538	-0.193278	-0.637366	0.0762516	-0.645967	0.447231	-0.376826	-0.707719
P70365	Ncoa1	ENSMUSG00000020647	6red	0.583091	0.413551	-0.95224	0.347911	-0.383964	0.84134	0.981092	-0.87466	0.875158	-0.723838	-0.350566	0.614459	-0.0795879	-0.203756	-0.0205322	-0.543839
Q9CQH3	Ndufb5	ENSMUSG00000027673	6red	0.479163	0.225817	-0.792737	0.472691	-0.465063	0.880163	0.906854	-0.938074	0.638971	-0.646452	-0.203542	0.53575	0.121528	-0.343504	0.10412	-0.345203
Q922L6	Nelfcd	ENSMUSG00000016253	6red	0.611537	0.679503	-0.964876	0.14001	-0.190566	0.604033	0.943225	-0.654627	0.94707	-0.499643	-0.561644	0.3743	-0.417617	0.123374	-0.289288	-0.746878
Q02780	Nfia	ENSMUSG00000028565	6red	0.528771	0.257436	-0.878617	0.433608	-0.461558	0.911818	0.938254	-0.935111	0.77519	-0.744695	-0.188767	0.655426	0.132752	-0.422344	0.0862917	-0.410441
P97863	Nfib	ENSMUSG00000008575	6red	0.622502	0.290646	-0.934896	0.488714	-0.521402	0.894066	0.969737	-0.903917	0.831132	-0.779771	-0.318151	0.698337	-0.0043885	-0.239921	0.1237	-0.422826
Q99K48	Nono	ENSMUSG00000031311	6red	0.495691	0.191498	-0.810968	0.480683	-0.488474	0.930277	0.910044	-0.966059	0.670905	-0.724847	-0.157446	0.622733	0.230251	-0.474625	0.120996	-0.326391
Q9CQS2	Nop10	ENSMUSG00000027133	6red	0.688248	0.491597	-0.957283	0.21826	-0.267236	0.737112	0.929836	-0.771631	0.925695	-0.770708	-0.448932	0.64112	-0.225269	-0.0480402	-0.0618948	-0.646491
Q9CPT5	Nop16	ENSMUSG00000025869	6red	0.506359	0.294001	-0.831762	0.435211	-0.441378	0.836383	0.910109	-0.864228	0.709807	-0.788859	-0.456763	0.657158	0.0193287	-0.155441	0.116729	-0.411226
Q922K7	Nop2	ENSMUSG00000038279	6red	0.42414	0.422114	-0.85353	0.291033	-0.322154	0.802521	0.922647	-0.841846	0.773992	-0.564202	-0.279074	0.451823	0.0686872	-0.373638	-0.148475	-0.513486
P97333	Nrp1	ENSMUSG00000025810	6red	0.722787	0.468574	-0.958194	0.284466	-0.346954	0.705907	0.912245	-0.729289	0.928603	-0.567894	-0.273429	0.507369	-0.253155	-0.107344	-0.0978342	-0.587372
E9Q7G0	Numa1	ENSMUSG00000066306	6red	0.428949	0.579898	-0.781249	0.227807	-0.219437	0.559381	0.863381	-0.643589	0.680399	-0.390958	-0.641823	0.23117	-0.350965	0.223421	-0.215103	-0.586196
Q8R0G9	Nup133	ENSMUSG00000039509	6red	0.555421	0.275091	-0.849049	0.533413	-0.534046	0.865626	0.942002	-0.895279	0.698015	-0.720172	-0.425835	0.607566	0.0170397	-0.160657	0.131925	-0.363096
Q99P88	Nup155	ENSMUSG00000022142	6red	0.625209	0.470533	-0.940252	0.305742	-0.328455	0.790429	0.975409	-0.847533	0.856297	-0.707063	-0.450834	0.566036	-0.177918	-0.0720724	-0.0487893	-0.599715
Q9QY81	Nup210	ENSMUSG00000030091	6red	0.639025	0.485433	-0.9191	0.289189	-0.30358	0.731802	0.949856	-0.800803	0.833228	-0.667286	-0.487458	0.523187	-0.281493	0.0580732	-0.0421812	-0.608174
Q80U93	Nup214	ENSMUSG00000001855	6red	0.519494	0.23553	-0.81343	0.547362	-0.539612	0.873475	0.924443	-0.91197	0.648415	-0.680824	-0.353116	0.571988	0.066111	-0.215448	0.142872	-0.321154
Q8R4R6	Nup35	ENSMUSG00000026999	6red	0.573785	0.216613	-0.881913	0.524541	-0.549942	0.926101	0.939353	-0.925281	0.762534	-0.843865	-0.324915	0.752863	0.126935	-0.320982	0.182251	-0.350081
Q9JIH2	Nup50	ENSMUSG00000016619	6red	0.502082	0.688672	-0.835533	-0.0304357	0.0174102	0.509695	0.849373	-0.617884	0.810296	-0.518144	-0.607558	0.317491	-0.457599	0.242297	-0.301791	-0.788329
Q8R332	Nup58	ENSMUSG00000114797	6red	0.5722	0.535854	-0.880226	0.289486	-0.307206	0.676509	0.922299	-0.726252	0.793708	-0.588256	-0.61249	0.440331	-0.252034	0.0935275	-0.137876	-0.5779
Q6PFD9	Nup98	ENSMUSG00000063550	6red	0.629465	0.464389	-0.919766	0.327074	-0.338828	0.756101	0.961112	-0.822996	0.822272	-0.663918	-0.472832	0.524836	-0.250786	0.0314557	-0.0254298	-0.579285
Q99JX7	Nxf1	ENSMUSG00000010097	6red	0.462958	0.512368	-0.876015	0.318779	-0.33436	0.746278	0.95747	-0.801548	0.774088	-0.504363	-0.472999	0.371668	-0.112249	-0.118238	-0.182593	-0.550936
D3YYU8	Obsl1	ENSMUSG00000026211	6red	0.668933	0.532839	-0.890509	0.14943	-0.176823	0.634149	0.875033	-0.698409	0.851312	-0.713968	-0.547499	0.551763	-0.349262	0.142965	-0.086318	-0.67392
Q4PJX1	Odr4	ENSMUSG00000006010	6red	0.440719	0.709418	-0.88984	0.0128866	-0.0840154	0.552796	0.867218	-0.580541	0.915418	-0.420136	-0.506998	0.298792	-0.247412	-0.0857982	-0.442131	-0.754691
Q8K2T8	Paf1	ENSMUSG00000003437	6red	0.63671	0.619692	-0.860084	0.146193	-0.170384	0.514825	0.845826	-0.57672	0.819664	-0.543508	-0.684995	0.389728	-0.49263	0.34118	-0.184002	-0.677389
Q8CIN4	Pak2	ENSMUSG00000022781	6red	0.552998	0.378641	-0.910273	0.316023	-0.350081	0.829157	0.940372	-0.863095	0.840438	-0.746535	-0.319154	0.632945	-0.0372726	-0.24738	0.00507938	-0.537401
O88622	Parg	ENSMUSG00000021911	6red	0.348533	0.695223	-0.824843	0.107526	-0.146552	0.553193	0.873436	-0.599302	0.789498	-0.302511	-0.577795	0.16611	-0.210174	-0.0387902	-0.454351	-0.666791
Q8BSQ9	Pbrm1	ENSMUSG00000042323	6red	0.424764	0.605433	-0.814122	0.227886	-0.23141	0.573129	0.8876	-0.64854	0.724305	-0.356279	-0.607157	0.212589	-0.339185	0.167208	-0.260676	-0.603099
P60335	Pcbp1	ENSMUSG00000051695	6red	0.543784	0.565424	-0.708616	0.179217	-0.180494	0.501849	0.771366	-0.589455	0.617035	-0.271498	-0.500537	0.119614	-0.244551	0.0625451	-0.308492	-0.553777
Q6P8I4	Pcnp	ENSMUSG00000071533	6red	0.64058	0.678921	-0.953879	0.105868	-0.145514	0.598765	0.9354	-0.66908	0.929774	-0.547958	-0.57718	0.396296	-0.444668	0.173171	-0.268113	-0.765086
P08003	Pdia4	ENSMUSG00000025823	6red	0.617369	0.36961	-0.912243	0.361694	-0.433992	0.758313	0.883023	-0.740451	0.879762	-0.588905	-0.220387	0.558115	-0.0453342	-0.305033	-0.0508706	-0.476997
Q9DBD5	Pelp1	ENSMUSG00000018921	6red	0.512708	0.553499	-0.911914	0.213675	-0.271848	0.721229	0.926779	-0.744478	0.87668	-0.509951	-0.374207	0.405317	-0.0620733	-0.270019	-0.280996	-0.610512
Q9WU28	Pfdn5	ENSMUSG00000001289	6red	0.778596	0.306638	-0.933385	0.379587	-0.425445	0.842259	0.917491	-0.873374	0.861192	-0.733498	-0.143274	0.657519	-0.045468	-0.298468	0.0671089	-0.478076
Q9QWH1	Phc2	ENSMUSG00000028796	6red	0.0397965	0.515392	-0.623765	0.189386	-0.191263	0.538777	0.756999	-0.574285	0.538723	-0.282456	-0.587003	0.14379	-0.0109173	-0.0804374	-0.32473	-0.447636
Q61753	Phgdh	ENSMUSG00000053398	6red	0.273099	0.33331	-0.78416	0.275845	-0.337165	0.728403	0.804603	-0.696291	0.759302	-0.616285	-0.285667	0.558693	0.124109	-0.373764	-0.0800118	-0.411004
Q9QUR7	Pin1	ENSMUSG00000032171	6red	0.39584	0.464777	-0.822741	0.228589	-0.271787	0.726795	0.874446	-0.76122	0.766855	-0.433475	-0.230515	0.339594	0.0542291	-0.394311	-0.25551	-0.522009
Q8BWR2	Pithd1	ENSMUSG00000028669	6red	0.570335	0.220171	-0.892424	0.524715	-0.557015	0.936596	0.945905	-0.929273	0.779836	-0.83095	-0.297131	0.749127	0.153353	-0.374842	0.16407	-0.355503
O55176	Pja1	ENSMUSG00000034403	6red	0.909245	0.235379	-0.849717	0.283741	-0.337255	0.71274	0.763862	-0.740353	0.818372	-0.787496	-0.0821549	0.720739	-0.141664	-0.18328	0.159359	-0.463118
Q8K409	Polb	ENSMUSG00000031536	6red	0.602731	0.47606	-0.932231	0.263312	-0.331912	0.739928	0.913026	-0.750705	0.905543	-0.542881	-0.252364	0.476647	-0.0810081	-0.294133	-0.181317	-0.570629
P08775	Polr2a	ENSMUSG00000005198	6red	0.357258	0.596031	-0.830868	0.181722	-0.18845	0.660062	0.921865	-0.738995	0.7463	-0.452397	-0.545535	0.284997	-0.183523	-0.0251545	-0.282191	-0.62718
Q8CFI7	Polr2b	ENSMUSG00000029250	6red	0.565089	0.334304	-0.880188	0.43465	-0.445326	0.87797	0.962297	-0.925466	0.750791	-0.691856	-0.323103	0.568778	0.0449999	-0.276821	0.0249943	-0.439625
Q8BG95	Ppp1r12b	ENSMUSG00000073557	6red	0.716025	0.425426	-0.905921	0.123038	-0.182472	0.735809	0.856792	-0.788559	0.897547	-0.700495	-0.120256	0.59137	-0.0970022	-0.309252	-0.103015	-0.628527
Q3UM45	Ppp1r7	ENSMUSG00000026275	6red	0.696218	0.359508	-0.858904	0.33171	-0.373423	0.698123	0.844514	-0.740833	0.793921	-0.471346	-0.111779	0.423179	-0.16642	-0.188403	-0.0476579	-0.468266
Q61171	Prdx2	ENSMUSG00000005161	6red	0.641047	0.248484	-0.874087	0.378163	-0.418874	0.879745	0.893367	-0.903604	0.795922	-0.752344	-0.100941	0.67086	0.122371	-0.462436	0.0806199	-0.434147
Q80Y24	Prickle2	ENSMUSG00000030020	6red	0.576586	0.433447	-0.935925	0.354606	-0.390677	0.843484	0.981574	-0.878925	0.849763	-0.643647	-0.329677	0.533634	-0.0116986	-0.291146	-0.0926898	-0.534778
P97313	Prkdc	ENSMUSG00000022672	6red	0.621923	0.0957951	-0.833918	0.561559	-0.58894	0.933123	0.880224	-0.942284	0.708329	-0.720303	0.00227441	0.683786	0.197574	-0.498232	0.229572	-0.254673
Q3TLH4	Prrc2c	ENSMUSG00000040225	6red	0.670263	0.488701	-0.910504	0.180905	-0.208537	0.700598	0.903488	-0.767971	0.86354	-0.738749	-0.443439	0.586127	-0.280268	0.0259998	-0.0494945	-0.659003
Q99JF8	Psip1	ENSMUSG00000028484	6red	0.552402	0.799289	-0.921812	-0.0221773	-0.0275415	0.493389	0.89667	-0.56444	0.930577	-0.41299	-0.64292	0.251533	-0.484594	0.20104	-0.451726	-0.838929
P42669	Pura	ENSMUSG00000043991	6red	0.56611	0.261137	-0.705905	0.388035	-0.429905	0.642756	0.71837	-0.648266	0.628101	-0.350221	-0.0818207	0.329806	0.0444441	-0.328968	-0.0665105	-0.291622
P54728	Rad23b	ENSMUSG00000028426	6red	0.741392	0.210402	-0.828933	0.492656	-0.521401	0.785696	0.840315	-0.813414	0.719122	-0.562728	-0.0768151	0.526236	-0.032248	-0.267643	0.121576	-0.328357
Q91V81	Rbm42	ENSMUSG00000036733	6red	0.623755	0.677805	-0.888392	0.0340211	-0.0592021	0.521337	0.870618	-0.612653	0.867542	-0.540617	-0.608813	0.366472	-0.517592	0.286116	-0.252927	-0.781735
Q91YE7	Rbm5	ENSMUSG00000032580	6red	0.5862	0.610149	-0.967051	0.182975	-0.232406	0.724676	0.97453	-0.769189	0.930231	-0.604796	-0.488357	0.465239	-0.194859	-0.110266	-0.255258	-0.695966
P26043	Rdx	ENSMUSG00000032050	6red	0.510552	0.721906	-0.852601	-0.0513323	0.0184425	0.514475	0.849044	-0.596069	0.849632	-0.54137	-0.648402	0.342745	-0.382757	0.159264	-0.366178	-0.802676
P35601	Rfc1	ENSMUSG00000029191	6red	0.51445	0.31856	-0.782748	0.220709	-0.23933	0.618075	0.769788	-0.668117	0.73961	-0.68113	-0.305531	0.58764	-0.311797	0.101385	0.119472	-0.504231
P48381	Rfx3	ENSMUSG00000040929	6red	0.335455	0.646613	-0.805329	0.0164394	-0.0548756	0.605658	0.851863	-0.663366	0.784694	-0.461861	-0.495586	0.290555	-0.0822544	-0.186019	-0.415473	-0.690712
Q8VC42	Rmc1	ENSMUSG00000024410	6red	0.585813	0.434614	-0.835042	0.237521	-0.310672	0.557019	0.770888	-0.557382	0.835945	-0.357193	-0.177194	0.351421	-0.264814	-0.102668	-0.153202	-0.508432
Q9CQ18	Rnaseh2c	ENSMUSG00000024925	6red	0.28934	0.733976	-0.724841	-0.0582573	0.0585207	0.353606	0.768574	-0.465357	0.697166	-0.244547	-0.65964	0.0683163	-0.564474	0.395576	-0.404239	-0.748866
Q9CQJ4	Rnf2	ENSMUSG00000026484	6red	0.434464	0.634847	-0.892288	0.161915	-0.194404	0.676887	0.945321	-0.733352	0.838526	-0.488439	-0.539781	0.334592	-0.168879	-0.0935635	-0.325812	-0.675224
Q5DTM8	Rnf20	ENSMUSG00000028309	6red	0.268657	0.53946	-0.754709	0.228182	-0.235599	0.627013	0.861213	-0.686761	0.663519	-0.336941	-0.488543	0.202416	-0.0984353	-0.10181	-0.288669	-0.532858
Q9CR57	Rpl14	ENSMUSG00000025794	6red	0.494308	0.514582	-0.877332	0.2079	-0.270671	0.622659	0.854666	-0.636245	0.862748	-0.438571	-0.320578	0.378611	-0.214201	-0.107798	-0.222219	-0.56721
O09167	Rpl21	ENSMUSG00000041453	6red	0.607592	0.382852	-0.933746	0.409919	-0.431896	0.87089	0.990322	-0.912679	0.824898	-0.721632	-0.365911	0.601468	-0.0338673	-0.219869	0.0107326	-0.502331
P47915	Rpl29	ENSMUSG00000048758	6red	0.573817	0.236984	-0.830605	0.527173	-0.527994	0.855522	0.910336	-0.877543	0.686519	-0.798642	-0.449565	0.68188	0.0145178	-0.125417	0.19699	-0.347902
P62900	Rpl31	ENSMUSG00000073702	6red	0.577462	0.445629	-0.946143	0.311159	-0.345098	0.83638	0.982964	-0.877415	0.870626	-0.723398	-0.381614	0.59494	-0.061832	-0.222687	-0.0630636	-0.577766
P83882	Rpl36a	ENSMUSG00000049751	6red	0.374151	0.800686	-0.785356	-0.0245202	0.0025766	0.403205	0.819258	-0.482403	0.762881	-0.286847	-0.77305	0.101019	-0.451192	0.290629	-0.501946	-0.762857
Q9D823	Rpl37	ENSMUSG00000041841	6red	0.45071	0.170135	-0.738265	0.422027	-0.447302	0.644662	0.733289	-0.638614	0.671544	-0.636079	-0.260535	0.615381	-0.205597	0.0473196	0.248848	-0.302063
P97351	Rps3a	ENSMUSG00000028081	6red	0.600625	0.254853	-0.88991	0.440134	-0.468847	0.881403	0.929729	-0.914154	0.788957	-0.688336	-0.124763	0.618758	0.0378157	-0.361275	0.101477	-0.416386
P62754	Rps6	ENSMUSG00000028495	6red	0.631907	0.333551	-0.936043	0.425005	-0.459732	0.878767	0.969496	-0.905327	0.842423	-0.721763	-0.261546	0.633277	-0.00584568	-0.295057	0.0485689	-0.47675
P62242	Rps8	ENSMUSG00000047675	6red	0.502801	0.393055	-0.82922	0.349741	-0.404522	0.626635	0.817784	-0.622413	0.787729	-0.394563	-0.266578	0.37913	-0.195341	-0.105085	-0.0850298	-0.447729
Q149F1	Rpusd2	ENSMUSG00000027324	6red	0.661405	0.570611	-0.937417	0.167828	-0.196478	0.677785	0.935142	-0.748433	0.89011	-0.680107	-0.529198	0.519079	-0.338749	0.0937029	-0.134361	-0.700244
Q99PL5	Rrbp1	ENSMUSG00000027422	6red	0.776789	0.330074	-0.937732	0.328809	-0.377483	0.810295	0.907496	-0.849762	0.881203	-0.7082	-0.112988	0.635481	-0.108148	-0.264309	0.0464232	-0.516377
Q9CQE8	RTRAF	ENSMUSG00000021807	6red	0.683437	0.38305	-0.946152	0.37943	-0.450303	0.765679	0.907249	-0.748779	0.910804	-0.649047	-0.290035	0.609078	-0.10981	-0.217485	-0.0141088	-0.500063
Q8BIJ7	Rufy1	ENSMUSG00000020375	6red	0.50621	0.625083	-0.731556	-0.0663365	0.0429167	0.329654	0.68363	-0.404761	0.747199	-0.486149	-0.648617	0.32705	-0.608581	0.469336	-0.212286	-0.721093
Q60710	Samhd1	ENSMUSG00000027639	6red	0.501044	0.599935	-0.909479	0.107296	-0.180846	0.660166	0.888945	-0.673302	0.917958	-0.542063	-0.41471	0.432671	-0.111045	-0.233094	-0.322109	-0.680321
P32020	Scp2	ENSMUSG00000028603	6red	0.650604	0.491182	-0.968202	0.3577	-0.397375	0.76288	0.980538	-0.795021	0.894368	-0.607331	-0.440929	0.510201	-0.224537	-0.0498286	-0.0864027	-0.575366
Q80U72	Scrib	ENSMUSG00000022568	6red	0.239764	0.76926	-0.68886	-0.101419	0.0783834	0.364291	0.738587	-0.442296	0.682034	-0.209332	-0.670937	0.0268981	-0.318634	0.127527	-0.558898	-0.739175
Q8VCA8	Scrn2	ENSMUSG00000020877	6red	0.426976	0.575218	-0.840419	0.0988762	-0.164114	0.607317	0.83314	-0.620507	0.845859	-0.483198	-0.422607	0.377758	-0.10972	-0.203734	-0.315095	-0.645142
Q80UZ2	Sdad1	ENSMUSG00000029415	6red	0.481415	0.368466	-0.850457	0.418498	-0.425059	0.834093	0.946587	-0.874959	0.723222	-0.666343	-0.440805	0.533356	0.0213402	-0.203662	-0.00443514	-0.450187
Q62217	Sema5a	ENSMUSG00000022231	6red	0.560656	0.555478	-0.900238	0.154838	-0.220226	0.628306	0.870865	-0.662687	0.892422	-0.405469	-0.248683	0.335709	-0.218384	-0.17265	-0.284965	-0.629402
Q8BH69	Sephs1	ENSMUSG00000026662	6red	0.200023	0.73189	-0.650949	0.00871684	-0.0174104	0.312917	0.716124	-0.379183	0.616543	-0.139602	-0.772264	-0.0185066	-0.421392	0.321427	-0.480427	-0.652545
P19324	Serpinh1	ENSMUSG00000070436	6red	0.59401	0.724556	-0.894445	0.0238025	-0.0675577	0.489355	0.859906	-0.548514	0.895711	-0.519857	-0.697301	0.356477	-0.496383	0.285333	-0.325041	-0.782651
Q64213	Sf1	ENSMUSG00000024949	6red	0.665442	0.473035	-0.97319	0.298716	-0.335096	0.812882	0.987553	-0.858936	0.904183	-0.738511	-0.412401	0.607031	-0.151971	-0.131827	-0.0585606	-0.611095
Q62203	Sf3a2	ENSMUSG00000020211	6red	0.473244	0.412615	-0.802091	0.242705	-0.279961	0.734288	0.849623	-0.781441	0.734761	-0.437514	-0.138383	0.345078	0.073332	-0.426503	-0.211177	-0.487678
Q9D554	Sf3a3	ENSMUSG00000028902	6red	0.644501	0.365737	-0.918475	0.333963	-0.38647	0.830226	0.92191	-0.851928	0.857408	-0.661787	-0.177785	0.581684	0.0267665	-0.377759	-0.0524735	-0.496465
Q69ZI1	Sh3rf1	ENSMUSG00000031642	6red	0.636988	0.690811	-0.940481	0.114431	-0.166554	0.529422	0.897792	-0.580498	0.934034	-0.443536	-0.569679	0.329196	-0.510103	0.227226	-0.297329	-0.746372
Q62141	Sin3b	ENSMUSG00000031622	6red	0.532344	0.794888	-0.913844	-0.0426788	-0.00363987	0.511524	0.898361	-0.588098	0.920956	-0.447702	-0.64127	0.271162	-0.441341	0.159782	-0.452273	-0.84772
Q80TE4	Sipa1l2	ENSMUSG00000001995	6red	0.646853	0.491655	-0.953607	0.23431	-0.311724	0.735253	0.910733	-0.732055	0.946941	-0.655174	-0.347433	0.574796	-0.102516	-0.246763	-0.153867	-0.61161
Q8BHJ9	Slu7	ENSMUSG00000020409	6red	0.57081	0.461778	-0.94372	0.289328	-0.336344	0.820194	0.966859	-0.845956	0.886149	-0.69941	-0.373239	0.581647	-0.0279487	-0.276968	-0.109208	-0.583768
Q62432	Smad2	ENSMUSG00000024563	6red	0.381382	0.664275	-0.847305	0.0303201	-0.0998855	0.569482	0.843196	-0.594512	0.86322	-0.367748	-0.414138	0.257484	-0.134615	-0.212527	-0.456975	-0.693126
P97471	Smad4	ENSMUSG00000024515	6red	0.585659	0.364752	-0.863032	0.301763	-0.350303	0.791225	0.875268	-0.808312	0.80365	-0.662122	-0.236999	0.56681	0.0640526	-0.361119	-0.0734522	-0.473457
Q91ZW3	Smarca5	ENSMUSG00000031715	6red	0.546255	0.702947	-0.924771	0.124482	-0.156796	0.60247	0.944445	-0.673789	0.882138	-0.463174	-0.610871	0.304722	-0.372601	0.119997	-0.340733	-0.74019
Q9Z0H3	Smarcb1	ENSMUSG00000000902	6red	0.320577	0.483405	-0.7264	0.285681	-0.280063	0.594294	0.831833	-0.668336	0.614172	-0.264268	-0.414935	0.152668	-0.18678	-0.00735386	-0.215719	-0.474637
P97496	Smarcc1	ENSMUSG00000032481	6red	0.317985	0.701216	-0.694	0.0648544	-0.059248	0.379063	0.765433	-0.464377	0.630667	-0.257058	-0.794398	0.0751251	-0.450969	0.37797	-0.383551	-0.651613
Q6PDG5	Smarcc2	ENSMUSG00000025369	6red	0.391354	0.717818	-0.792502	0.103652	-0.118869	0.441742	0.837672	-0.518114	0.742045	-0.230109	-0.670131	0.0871732	-0.464431	0.281362	-0.403587	-0.681722
Q8K194	Snrnp27	ENSMUSG00000001158	6red	0.569901	0.571993	-0.90688	0.207169	-0.219899	0.701842	0.954138	-0.784037	0.826904	-0.604774	-0.538125	0.433177	-0.266354	0.0440647	-0.174749	-0.660418
Q9CWK8	Snx2	ENSMUSG00000034484	6red	0.756048	0.352635	-0.875253	0.310033	-0.345106	0.810247	0.886838	-0.862806	0.7939	-0.672686	-0.171648	0.557999	0.0264249	-0.355909	-0.0397156	-0.499371
Q8R1X6	Spart	ENSMUSG00000036580	6red	0.464987	0.754231	-0.851355	-0.0684656	0.0418024	0.511617	0.86628	-0.608114	0.841561	-0.476662	-0.634467	0.272549	-0.39233	0.149626	-0.416998	-0.824573
Q62504	Spen	ENSMUSG00000040761	6red	0.536089	0.41936	-0.884627	0.414795	-0.42164	0.797753	0.965993	-0.849854	0.759194	-0.601162	-0.453073	0.476592	-0.111186	-0.0870644	-0.0340965	-0.486156
Q61142	Spin1	ENSMUSG00000021395	6red	0.596045	0.620399	-0.891913	0.0513582	-0.0784595	0.60632	0.888059	-0.691011	0.866185	-0.633818	-0.541656	0.453432	-0.365704	0.115333	-0.212664	-0.755208
Q8BZX4	Srek1	ENSMUSG00000032621	6red	0.550296	0.221531	-0.868214	0.50333	-0.520258	0.935507	0.945514	-0.957331	0.738693	-0.779707	-0.242884	0.6832	0.151287	-0.387197	0.145428	-0.362438
Q52KI8	Srrm1	ENSMUSG00000028809	6red	0.705556	0.446827	-0.989802	0.331917	-0.379754	0.812504	0.980993	-0.841014	0.931274	-0.739501	-0.375824	0.636143	-0.166185	-0.137798	-0.0244679	-0.590343
Q6PDM2	Srsf1	ENSMUSG00000018379	6red	0.670073	0.487746	-0.967113	0.299444	-0.337627	0.791949	0.979508	-0.837698	0.89784	-0.681995	-0.402318	0.55772	-0.162602	-0.125799	-0.0940614	-0.60242
Q9R0U0	Srsf10	ENSMUSG00000028676	6red	0.38889	0.637713	-0.882657	0.141121	-0.181914	0.662128	0.929196	-0.708621	0.843167	-0.456065	-0.508739	0.315626	-0.146462	-0.135921	-0.355314	-0.672262
Q8BL97	Srsf7	ENSMUSG00000024097	6red	0.445476	0.536267	-0.792296	0.300884	-0.305141	0.591744	0.867465	-0.650931	0.691144	-0.36387	-0.575693	0.240125	-0.279652	0.12065	-0.195958	-0.531774
P63042	Stmn4	ENSMUSG00000022044	6red	0.531855	0.434762	-0.819437	0.354449	-0.363643	0.61351	0.85601	-0.664451	0.726139	-0.45482	-0.465148	0.367508	-0.354263	0.172042	-0.0275252	-0.492484
Q8CH02	Sugp1	ENSMUSG00000011306	6red	0.552614	0.485307	-0.930309	0.288708	-0.34689	0.78352	0.945696	-0.795902	0.882294	-0.590212	-0.344243	0.495893	-0.0109864	-0.315897	-0.18651	-0.563883
Q9CX34	Sugt1	ENSMUSG00000022024	6red	0.418057	0.528934	-0.905532	0.170615	-0.223002	0.740856	0.928206	-0.771935	0.877321	-0.583684	-0.351333	0.467873	-0.0569659	-0.27063	-0.235521	-0.62411
P63166	Sumo1	ENSMUSG00000026021	6red	0.488785	0.167321	-0.765475	0.55525	-0.539202	0.873478	0.887281	-0.924126	0.590254	-0.630012	-0.213065	0.535888	0.10736	-0.283262	0.178869	-0.267703
O55201	Supt5h	ENSMUSG00000003435	6red	0.334226	0.241762	-0.668631	0.418772	-0.391889	0.729341	0.806581	-0.809565	0.508596	-0.403432	-0.181284	0.30519	0.0218825	-0.213195	0.0300269	-0.30637
Q80U70	Suz12	ENSMUSG00000017548	6red	0.672065	0.551131	-0.967237	0.230315	-0.264356	0.714137	0.965013	-0.773704	0.914085	-0.663798	-0.491845	0.526464	-0.322999	0.0521185	-0.113098	-0.676661
Q9D0R2	Tars1	ENSMUSG00000022241	6red	0.623664	0.3228	-0.942775	0.461697	-0.492294	0.888727	0.981161	-0.908844	0.839778	-0.76517	-0.328828	0.673086	-0.0239921	-0.230386	0.0897591	-0.455562
Q6P8M1	Tatdn1	ENSMUSG00000050891	6red	0.601437	0.4273	-0.868972	0.283008	-0.324396	0.771386	0.897849	-0.814609	0.798396	-0.531999	-0.206911	0.431868	0.0207998	-0.364186	-0.165737	-0.51746
Q8BHL3	Tbc1d10b	ENSMUSG00000042492	6red	0.254449	0.695843	-0.681346	-0.0234291	0.0217814	0.426252	0.759106	-0.512813	0.6373	-0.335134	-0.725717	0.129199	-0.291848	0.176867	-0.426659	-0.685098
Q8VCN9	Tbcc	ENSMUSG00000036430	6red	0.719846	0.515521	-0.939421	0.233646	-0.274643	0.661318	0.909825	-0.718347	0.89533	-0.568297	-0.366797	0.467438	-0.362143	0.0575954	-0.110549	-0.629083
Q8C5W3	Tbcel	ENSMUSG00000037287	6red	0.679087	0.61731	-0.97949	0.191724	-0.242209	0.645603	0.948684	-0.692018	0.953411	-0.569904	-0.51355	0.45356	-0.398782	0.103527	-0.20097	-0.710094
Q8CGF7	Tcerg1	ENSMUSG00000024498	6red	0.465957	0.611658	-0.820158	0.0909856	-0.0873433	0.586593	0.878928	-0.695408	0.749049	-0.523203	-0.582922	0.326418	-0.356764	0.174976	-0.228801	-0.693399
Q60722	Tcf4	ENSMUSG00000053477	6red	0.660482	0.516682	-0.970314	0.302722	-0.334789	0.754597	0.98407	-0.806298	0.898257	-0.647951	-0.467155	0.52381	-0.265199	-0.00102438	-0.0911673	-0.622365
O08784	Tcof1	ENSMUSG00000024613	6red	0.487307	0.422232	-0.855579	0.357435	-0.361705	0.798607	0.949631	-0.867043	0.732482	-0.551055	-0.355173	0.418826	-0.0449169	-0.195191	-0.0927611	-0.494291
O35144	Terf2	ENSMUSG00000031921	6red	0.471562	0.253334	-0.755481	0.525943	-0.512496	0.793059	0.86823	-0.819375	0.594954	-0.69216	-0.52547	0.566366	0.0187273	-0.0684115	0.146234	-0.31119
Q8R3N6	Thoc1	ENSMUSG00000024287	6red	0.47759	0.234741	-0.768855	0.560733	-0.54861	0.832295	0.890208	-0.863133	0.596816	-0.635343	-0.414201	0.526393	0.0718625	-0.169359	0.126838	-0.28122
Q8VE80	Thoc3	ENSMUSG00000025872	6red	0.60329	0.333716	-0.853419	0.394704	-0.400325	0.816153	0.915831	-0.866923	0.733049	-0.749594	-0.406906	0.610117	-0.0484777	-0.122354	0.0700309	-0.45027
Q8BKT7	Thoc5	ENSMUSG00000034274	6red	0.397485	0.751378	-0.789182	0.00639286	-0.0130604	0.460025	0.843106	-0.559514	0.742757	-0.348812	-0.725534	0.14838	-0.427201	0.265754	-0.425817	-0.750212
Q5U4D9	Thoc6	ENSMUSG00000041319	6red	0.474025	0.748842	-0.796524	0.0382113	-0.053651	0.391474	0.81135	-0.471535	0.764414	-0.335431	-0.787919	0.163326	-0.566736	0.43435	-0.375051	-0.738189
P70318	Tial1	ENSMUSG00000030846	6red	0.511426	0.708721	-0.897317	0.0902814	-0.112335	0.586843	0.930814	-0.671818	0.850501	-0.471561	-0.638134	0.292899	-0.37951	0.147563	-0.341832	-0.755692
Q9Z0U1	Tjp2	ENSMUSG00000024812	6red	0.647412	0.539668	-0.960478	0.252551	-0.292411	0.752162	0.969269	-0.79421	0.903312	-0.694552	-0.511904	0.552113	-0.19643	-0.0567715	-0.136991	-0.641554
P70399	Tp53bp1	ENSMUSG00000043909	6red	0.517265	0.433148	-0.873833	0.393289	-0.403132	0.75794	0.947511	-0.813993	0.757226	-0.51068	-0.395666	0.404362	-0.155603	-0.0757026	-0.0708669	-0.490735
F6ZDS4	Tpr	ENSMUSG00000006005	6red	0.615541	0.27986	-0.892493	0.48132	-0.496419	0.896915	0.955802	-0.926928	0.765338	-0.786257	-0.339931	0.674062	0.0383126	-0.243276	0.122951	-0.406041
Q8BNV1	Trmt2a	ENSMUSG00000022721	6red	0.391858	0.664793	-0.855532	0.162157	-0.194244	0.580832	0.903156	-0.632222	0.807292	-0.348232	-0.580208	0.218219	-0.277438	0.0341436	-0.365546	-0.662094
Q80XC2	Trmt61a	ENSMUSG00000060950	6red	0.729005	0.221111	-0.897267	0.472626	-0.496015	0.916937	0.933271	-0.957489	0.779042	-0.764549	-0.119044	0.677804	0.0707353	-0.376525	0.151778	-0.396079
Q9JHE7	Tssc4	ENSMUSG00000045752	6red	0.392358	0.572909	-0.716227	0.206957	-0.198949	0.434989	0.777452	-0.512874	0.630736	-0.266926	-0.641204	0.138155	-0.476145	0.372139	-0.214154	-0.554322
Q6PAM1	Txlna	ENSMUSG00000053841	6red	0.682036	0.227612	-0.905097	0.535378	-0.561922	0.909651	0.944971	-0.923788	0.782255	-0.770033	-0.241724	0.694857	0.0511363	-0.293687	0.167695	-0.359398
Q91W90	Txndc5	ENSMUSG00000038991	6red	0.738097	0.402388	-0.975516	0.368256	-0.42809	0.777446	0.938172	-0.782934	0.930235	-0.70456	-0.328195	0.640833	-0.189809	-0.123987	0.0170841	-0.542136
P61961	Ufm1	ENSMUSG00000027746	6red	0.197119	0.334963	-0.622945	0.332967	-0.328281	0.653437	0.755785	-0.684239	0.505144	-0.41609	-0.426005	0.29811	0.114195	-0.229536	-0.108638	-0.342758
Q3TLD5	Uri1	ENSMUSG00000030421	6red	0.796198	0.369236	-0.955072	0.339554	-0.389142	0.795087	0.9239	-0.832427	0.897165	-0.684303	-0.180026	0.610027	-0.154496	-0.206167	0.0196225	-0.536465
Q9JMA1	Usp14	ENSMUSG00000047879	6red	0.674785	0.205269	-0.857825	0.484631	-0.536066	0.828928	0.855437	-0.823349	0.775169	-0.613887	-0.0517467	0.595902	0.0732608	-0.40679	0.10009	-0.327762
Q3TIX9	Usp39	ENSMUSG00000056305	6red	0.652633	0.265593	-0.905605	0.474128	-0.494756	0.873598	0.946676	-0.914404	0.789876	-0.689742	-0.180669	0.614933	-0.040608	-0.251879	0.127696	-0.41613
Q8R0J7	Vps37b	ENSMUSG00000066278	6red	0.743583	0.345337	-0.93207	0.353303	-0.407083	0.764482	0.891257	-0.773306	0.887924	-0.755926	-0.300271	0.686787	-0.174149	-0.121114	0.086127	-0.518924
P61965	Wdr5	ENSMUSG00000026917	6red	0.24745	0.398387	-0.703503	0.288956	-0.282916	0.715688	0.839416	-0.777843	0.583383	-0.438174	-0.367404	0.297862	0.0874122	-0.273308	-0.164735	-0.430773
Q9ERF3	Wdr61	ENSMUSG00000061559	6red	0.550265	0.387097	-0.883548	0.268504	-0.28895	0.784865	0.914804	-0.839282	0.811625	-0.769239	-0.365371	0.632349	-0.12282	-0.120999	0.0290166	-0.559435
O88286	Wiz	ENSMUSG00000024050	6red	0.554599	0.280103	-0.878673	0.484354	-0.499076	0.914068	0.96092	-0.942973	0.746727	-0.745083	-0.310877	0.634699	0.110093	-0.331215	0.0850499	-0.393925
P23475	Xrcc6	ENSMUSG00000022471	6red	0.381064	0.354567	-0.747689	0.235959	-0.259675	0.710911	0.799381	-0.730306	0.687142	-0.722573	-0.446376	0.583017	0.0467594	-0.208276	-0.0234627	-0.475938
O70230	Znf143	ENSMUSG00000061079	6red	0.572724	0.211627	-0.856271	0.533044	-0.544516	0.935584	0.941008	-0.957131	0.712947	-0.784582	-0.279405	0.681642	0.160697	-0.361081	0.157802	-0.333883
Q9JMD0	Znf207	ENSMUSG00000017421	6red	0.508029	0.51281	-0.917835	0.294607	-0.336695	0.768986	0.959986	-0.798624	0.849426	-0.553403	-0.410704	0.441299	-0.0591956	-0.226888	-0.202416	-0.567134
Q61464	Znf638	ENSMUSG00000030016	6red	0.27239	0.633849	-0.659211	0.177057	-0.172573	0.396779	0.748375	-0.453448	0.575765	-0.207656	-0.787474	0.0575327	-0.356123	0.316163	-0.346633	-0.539783
Q8R1N0	Znf830	ENSMUSG00000046010	6red	0.588874	0.359546	-0.85155	0.361713	-0.380382	0.760272	0.884738	-0.784888	0.760941	-0.795316	-0.523776	0.659843	-0.106975	-0.0229941	0.0739845	-0.473034
P58742	Aaas	ENSMUSG00000036678	7black	-0.509981	0.0694529	0.655412	-0.66903	0.640756	-0.913301	-0.784693	0.949833	-0.450927	0.705386	0.0263699	-0.6415	-0.277597	0.414434	-0.398477	0.0693256
Q9D2R0	Aacs	ENSMUSG00000029482	7black	-0.599483	0.103356	0.736079	-0.707138	0.743396	-0.978378	-0.782953	0.915481	-0.599876	0.890652	0.0460502	-0.878522	-0.462709	0.640645	-0.417634	0.0478584
Q8R2R3	Aagab	ENSMUSG00000037257	7black	-0.556232	-0.109299	0.78797	-0.493507	0.497248	-0.943989	-0.875466	0.984073	-0.64519	0.792179	0.0734173	-0.69432	-0.249051	0.498155	-0.222193	0.291146
Q8CBW3	Abi1	ENSMUSG00000058835	7black	-0.526024	0.0573304	0.702787	-0.547745	0.561498	-0.949862	-0.776311	0.961284	-0.565811	0.768899	-0.153056	-0.726231	-0.409415	0.689648	-0.321655	0.141923
P62484	Abi2	ENSMUSG00000026782	7black	-0.476561	-0.147622	0.718072	-0.516621	0.499574	-0.866081	-0.842338	0.91086	-0.546146	0.699995	0.253426	-0.580156	-0.20011	0.32629	-0.175963	0.244366
Q8BMP6	Acbd3	ENSMUSG00000026499	7black	-0.701978	-0.105781	0.84906	-0.516187	0.535689	-0.929366	-0.884954	0.963582	-0.724709	0.77999	-0.00647957	-0.719929	-0.124274	0.433947	-0.261441	0.309614
P61164	Actr1a	ENSMUSG00000025228	7black	-0.537845	-0.276288	0.734618	-0.402058	0.388365	-0.733272	-0.820499	0.798646	-0.592225	0.604255	0.341095	-0.47495	0.045297	0.0834026	-0.0731821	0.353889
Q641P0	Actr3b	ENSMUSG00000056367	7black	-0.633135	-0.194086	0.867348	-0.532745	0.540252	-0.936986	-0.942275	0.972735	-0.721466	0.792614	0.2228	-0.692519	-0.10781	0.331142	-0.197331	0.343635
O35598	Adam10	ENSMUSG00000054693	7black	-0.587485	0.076039	0.728799	-0.68715	0.70778	-0.97933	-0.798461	0.938378	-0.576065	0.908041	0.110624	-0.862995	-0.439408	0.582315	-0.406993	0.0731182
P46664	Adss2	ENSMUSG00000015961	7black	-0.841499	-0.180661	0.699737	-0.450429	0.447642	-0.698132	-0.727874	0.745268	-0.56451	0.688	0.307849	-0.571964	0.0317677	0.0925134	-0.195904	0.307238
Q3UHD9	Agap2	ENSMUSG00000025422	7black	-0.491857	0.260899	0.56567	-0.817244	0.794961	-0.921047	-0.688329	0.905734	-0.348623	0.728036	-0.0567385	-0.721826	-0.426891	0.505283	-0.565576	-0.136905
A2ASQ1	Agrn	ENSMUSG00000041936	7black	-0.582847	0.0633767	0.732511	-0.694999	0.693936	-0.984551	-0.829184	0.979018	-0.553036	0.869762	0.102538	-0.808453	-0.360123	0.501204	-0.42068	0.0930497
Q9WTP7	Ak3	ENSMUSG00000024782	7black	-0.466152	0.279296	0.520641	-0.663866	0.685594	-0.864972	-0.580193	0.822717	-0.380346	0.632639	-0.346924	-0.676272	-0.575014	0.812309	-0.440317	-0.126437
Q9WTQ5	Akap12	ENSMUSG00000038587	7black	-0.734494	0.0551186	0.791054	-0.669113	0.697751	-0.96444	-0.819165	0.943207	-0.652076	0.858827	-0.0196869	-0.838333	-0.294978	0.531502	-0.409785	0.127932
Q8R0Y6	Aldh1l1	ENSMUSG00000030088	7black	-0.8202	-0.0734914	0.818933	-0.591227	0.610895	-0.903918	-0.845624	0.920714	-0.678412	0.778685	0.0635677	-0.723015	-0.143522	0.390775	-0.293869	0.239556
Q9DBT5	Ampd2	ENSMUSG00000027889	7black	-0.377787	0.260773	0.509166	-0.64845	0.642579	-0.872365	-0.613144	0.871267	-0.340471	0.593198	-0.343745	-0.61067	-0.511935	0.737287	-0.442029	-0.10024
Q810B6	Ankfy1	ENSMUSG00000020790	7black	-0.286809	-0.342444	0.709543	-0.333394	0.325559	-0.764836	-0.847448	0.824641	-0.578174	0.499481	0.321611	-0.361635	-0.142517	0.329877	0.0987487	0.395068
P07356	Anxa2	ENSMUSG00000032231	7black	-0.404805	0.249196	0.399831	-0.494624	0.465816	-0.726059	-0.496643	0.782214	-0.239006	0.474756	-0.435685	-0.466701	-0.370289	0.608806	-0.410337	-0.053161
Q8CFQ3	Aqr	ENSMUSG00000040383	7black	-0.497233	-0.291155	0.807969	-0.449971	0.440043	-0.84803	-0.921143	0.910938	-0.655542	0.639674	0.317004	-0.510809	-0.0460055	0.237763	-0.061619	0.391789
A2A5R2	Arfgef2	ENSMUSG00000074582	7black	-0.407165	-0.307704	0.736597	-0.428856	0.409767	-0.785234	-0.873166	0.853874	-0.574918	0.518188	0.334924	-0.386061	-0.0626451	0.219355	0.0105389	0.355049
Q80YF9	Arhgap33	ENSMUSG00000036882	7black	-0.609093	0.0537958	0.746912	-0.656287	0.652292	-0.973298	-0.834262	0.990892	-0.572277	0.832177	0.00876406	-0.775129	-0.287977	0.48184	-0.415227	0.128909
Q9CPW4	Arpc5	ENSMUSG00000008475	7black	-0.5507	-0.0939668	0.764505	-0.652604	0.64741	-0.898107	-0.864912	0.895551	-0.59132	0.820738	0.386354	-0.729921	-0.167405	0.232079	-0.316785	0.193896
P98203	Arvcf	ENSMUSG00000000325	7black	-0.468866	-0.244493	0.776607	-0.394546	0.393531	-0.877582	-0.885677	0.940194	-0.639135	0.651263	0.152406	-0.525729	-0.19798	0.450736	-0.0364902	0.371394
Q91WU5	As3mt	ENSMUSG00000003559	7black	-0.77443	-0.159363	0.860945	-0.51639	0.537776	-0.915435	-0.894962	0.948545	-0.732269	0.770309	0.0857805	-0.69273	-0.119188	0.405115	-0.20292	0.331887
Q9D3D9	Atp5f1d	ENSMUSG00000003072	7black	-0.50317	0.215571	0.634325	-0.803154	0.804848	-0.979158	-0.739072	0.932228	-0.444338	0.841879	0.0243394	-0.829053	-0.509184	0.606954	-0.527611	-0.0802647
Q9Z1G3	Atp6v1c1	ENSMUSG00000022295	7black	-0.384666	-0.219804	0.670104	-0.474386	0.460989	-0.725978	-0.781494	0.743616	-0.525809	0.659015	0.511095	-0.538354	-0.0542711	0.0832702	-0.146361	0.281685
Q80Y55	Bsdc1	ENSMUSG00000040859	7black	-0.423327	-0.279458	0.848311	-0.409401	0.446555	-0.881661	-0.912368	0.883389	-0.760067	0.701446	0.233254	-0.619086	-0.189402	0.46279	-0.021875	0.398074
Q8BLQ9	Cadm2	ENSMUSG00000064115	7black	-0.770094	-0.223706	0.88984	-0.447379	0.473602	-0.898726	-0.913684	0.942088	-0.779089	0.760312	0.0969961	-0.67229	-0.0644945	0.383102	-0.141493	0.406761
Q91YS8	Camk1	ENSMUSG00000030272	7black	-0.528746	-0.309577	0.830235	-0.296609	0.336175	-0.835124	-0.870489	0.872997	-0.757839	0.609359	0.0569755	-0.520068	-0.168894	0.536422	0.0696416	0.450945
P35564	Canx	ENSMUSG00000020368	7black	-0.465276	0.189552	0.612093	-0.726463	0.738918	-0.95231	-0.707433	0.905231	-0.443314	0.781037	-0.0535556	-0.770916	-0.567037	0.707311	-0.43209	-0.0679632
Q9CYT6	Cap2	ENSMUSG00000021373	7black	-0.949001	-0.125059	0.807935	-0.464361	0.503174	-0.790085	-0.766061	0.800443	-0.719065	0.808252	0.105362	-0.746488	-0.028264	0.28066	-0.255721	0.31462
O08529	Capn2	ENSMUSG00000026509	7black	-0.89063	-0.0395882	0.801472	-0.547069	0.595896	-0.853245	-0.765404	0.829545	-0.709434	0.849129	0.0476591	-0.81813	-0.169876	0.423004	-0.318927	0.226175
O88456	Capns1	ENSMUSG00000001794	7black	-0.685991	0.135252	0.74602	-0.708877	0.728261	-0.966592	-0.786207	0.945277	-0.59477	0.851553	-0.0860866	-0.847025	-0.318149	0.542293	-0.491356	0.0623185
Q9WVG6	Carm1	ENSMUSG00000032185	7black	-0.608277	-0.330846	0.904536	-0.403851	0.419882	-0.894044	-0.969727	0.946499	-0.788126	0.737595	0.271206	-0.613692	-0.0353876	0.306798	-0.0413161	0.474566
Q8BRN9	Cc2d1b	ENSMUSG00000028582	7black	-0.667332	0.123068	0.745352	-0.776277	0.793577	-0.975317	-0.801244	0.92694	-0.579887	0.923456	0.127628	-0.90238	-0.345236	0.463571	-0.514135	0.0327345
Q8R344	Ccdc12	ENSMUSG00000019659	7black	-0.379778	-0.169028	0.70311	-0.409247	0.419719	-0.85481	-0.809829	0.890536	-0.576679	0.565902	0.0230486	-0.481273	-0.329315	0.60323	-0.0274614	0.273254
Q8VC31	Ccdc9	ENSMUSG00000041375	7black	-0.619332	0.228556	0.682148	-0.829531	0.851373	-0.971743	-0.73744	0.903083	-0.514621	0.867212	-0.0126166	-0.888362	-0.446681	0.578624	-0.566968	-0.0798659
Q8R349	Cdc16	ENSMUSG00000038416	7black	-0.576193	-0.0584851	0.769641	-0.592035	0.588226	-0.917161	-0.855677	0.938693	-0.610291	0.817669	0.182863	-0.736111	-0.171012	0.335352	-0.336537	0.225503
P39038	Cdh4	ENSMUSG00000000305	7black	-0.637691	-0.314777	0.880429	-0.356143	0.409014	-0.845465	-0.891357	0.857414	-0.813444	0.673317	0.141414	-0.596187	-0.130879	0.472813	0.0327574	0.443807
Q99J95	Cdk9	ENSMUSG00000009555	7black	-0.346284	0.0138147	0.523978	-0.673074	0.62403	-0.713618	-0.681188	0.742275	-0.306811	0.494913	0.279036	-0.433584	-0.109492	0.0874807	-0.339368	0.0137764
P28659	Celf1	ENSMUSG00000005506	7black	-0.621925	-0.244576	0.872377	-0.540618	0.550906	-0.900255	-0.944538	0.918021	-0.731141	0.812752	0.403099	-0.701951	-0.0577535	0.212112	-0.176857	0.360157
Q8BTU1	Cfap20	ENSMUSG00000031796	7black	-0.615343	0.243901	0.66532	-0.860515	0.87475	-0.958084	-0.728154	0.889182	-0.48606	0.865439	0.0316943	-0.885897	-0.41855	0.511274	-0.601164	-0.105598
A3KFM7	Chd6	ENSMUSG00000057133	7black	-0.455514	0.0220872	0.61874	-0.42781	0.429338	-0.863524	-0.707464	0.909564	-0.487128	0.631719	-0.227855	-0.5704	-0.399596	0.703112	-0.216311	0.169154
P70232	Chl1	ENSMUSG00000030077	7black	-0.662045	-0.137199	0.858188	-0.544381	0.585366	-0.940281	-0.889768	0.929091	-0.747598	0.787153	0.0987126	-0.736077	-0.241528	0.520894	-0.187558	0.282738
Q9D1P4	Chordc1	ENSMUSG00000001774	7black	-0.466554	0.127332	0.575681	-0.621318	0.640057	-0.87482	-0.656608	0.836206	-0.429688	0.698986	-0.0621906	-0.677668	-0.55515	0.714391	-0.314859	-0.0253281
Q91WS0	Cisd1	ENSMUSG00000037710	7black	-0.138564	-0.28708	0.538622	-0.17243	0.167328	-0.60947	-0.663744	0.691637	-0.442037	0.208254	-0.0317976	-0.115612	-0.191195	0.484204	0.215486	0.332338
[truncated: 487 more rows]

## Sheet: Cortex Early Postnatal
Accessions	GeneSymbol	ENSEMBL	Module	kME_grey	kME_turquoise	kME_blue	kME_brown	kME_yellow	kME_green	kME_red	kME_black	kME_pink	kME_magenta	kME_purple	kME_greenyellow
Q5SWU9	Acaca	ENSMUSG00000020532	10purple	0.644257	0.256579	0.075241	-0.369581	0.499142	0.665111	-0.694468	0.362669	-0.564174	-0.046118	0.882455	0.618664
Q9D061	Acbd6	ENSMUSG00000033701	10purple	0.820445	0.0506977	-0.0385652	-0.454304	0.436404	0.709996	-0.679239	0.511247	-0.802102	0.132326	0.965796	0.825567
P57780	Actn4	ENSMUSG00000054808	10purple	0.680614	0.0868218	0.24946	-0.645375	0.688518	0.692958	-0.64837	0.446899	-0.592555	0.163429	0.909075	0.666402
P61161	Actr2	ENSMUSG00000020152	10purple	0.717403	0.0834838	0.0882139	-0.390903	0.39523	0.687482	-0.686564	0.492573	-0.791513	0.0905654	0.962957	0.784056
P46664	Adss2	ENSMUSG00000015961	10purple	0.722404	0.0634463	0.31769	-0.529517	0.64483	0.783308	-0.831857	0.519062	-0.701882	0.115507	0.90317	0.784278
Q9WUA6	Akt3	ENSMUSG00000019699	10purple	0.769017	0.213804	0.276378	-0.489762	0.492106	0.818674	-0.744212	0.335852	-0.791843	-0.0321003	0.948124	0.807733
Q920R0	Als2	ENSMUSG00000026024	10purple	0.889245	0.0437009	0.1174	-0.436781	0.41575	0.834619	-0.814647	0.439001	-0.936774	0.0397561	0.894974	0.949702
Q9DBG3	Ap2b1	ENSMUSG00000035152	10purple	0.879688	-0.0605215	0.0298582	-0.518969	0.518261	0.766275	-0.762497	0.630526	-0.850857	0.235096	0.971265	0.911244
P84091	Ap2m1	ENSMUSG00000022841	10purple	0.86755	0.261041	0.209742	-0.417519	0.492567	0.911686	-0.896091	0.354317	-0.851232	-0.115309	0.964972	0.896468
P59281	Arhgap39	ENSMUSG00000033697	10purple	0.661767	0.0269312	0.109576	-0.475708	0.481659	0.629164	-0.614837	0.546446	-0.684683	0.197453	0.950346	0.711738
Q8BWG8	Arrb1	ENSMUSG00000018909	10purple	0.863818	0.190459	0.195553	-0.452162	0.5288	0.890647	-0.886031	0.440824	-0.835254	-0.0254608	0.981411	0.900174
Q6PIC6	Atp1a3	ENSMUSG00000040907	10purple	0.901312	0.232528	0.104019	-0.333803	0.389292	0.901021	-0.903268	0.339136	-0.914954	-0.147081	0.921446	0.938351
G5E829	Atp2b1	ENSMUSG00000019943	10purple	0.781367	0.173741	0.0890871	-0.338846	0.334537	0.766397	-0.748254	0.37487	-0.869096	-0.051314	0.94274	0.84382
Q9Z1G4	Atp6v0a1	ENSMUSG00000019302	10purple	0.717023	0.145268	0.107159	-0.367617	0.425318	0.727724	-0.729922	0.514317	-0.729342	0.0645441	0.981339	0.777549
Q9Z0S1	Bpnt1	ENSMUSG00000026617	10purple	0.855916	0.23768	0.275639	-0.509654	0.582144	0.918687	-0.88319	0.3586	-0.805893	-0.0709128	0.956542	0.878222
Q8BW96	Camk1d	ENSMUSG00000039145	10purple	0.686497	-0.164897	-0.186088	-0.197788	0.145966	0.517952	-0.613192	0.62098	-0.894628	0.209411	0.848232	0.819657
P28652	Camk2b	ENSMUSG00000057897	10purple	0.959459	-0.0167199	0.0347445	-0.504039	0.543168	0.856825	-0.881093	0.553495	-0.900266	0.125637	0.918782	0.976275
O08688	Capn5	ENSMUSG00000035547	10purple	0.858573	0.0589229	-0.394923	-0.225547	0.255693	0.627413	-0.687098	0.438514	-0.790895	0.00821794	0.811683	0.802016
Q9ER72	Cars	ENSMUSG00000010755	10purple	0.783929	0.0574068	-0.163898	-0.501301	0.54694	0.619956	-0.62905	0.428506	-0.626637	0.115239	0.835197	0.682964
Q3UU96	Cdc42bpa	ENSMUSG00000026490	10purple	0.856788	0.215798	-0.0142736	-0.2279	0.351712	0.841354	-0.918988	0.438071	-0.854348	-0.120628	0.930209	0.901746
Q7TT50	Cdc42bpb	ENSMUSG00000021279	10purple	0.881683	0.202933	0.179631	-0.381604	0.484773	0.910932	-0.947054	0.411442	-0.877003	-0.0909538	0.942316	0.92879
Q9D1P4	Chordc1	ENSMUSG00000001774	10purple	0.721878	0.136919	0.215082	-0.459643	0.58409	0.765968	-0.811667	0.498156	-0.684145	0.0612214	0.937394	0.760875
Q68FD5	Cltc	ENSMUSG00000047126	10purple	0.781476	0.337594	0.257632	-0.436746	0.498354	0.862999	-0.805261	0.270535	-0.75901	-0.151013	0.959199	0.7933
P12960	Cntn1	ENSMUSG00000055022	10purple	0.882343	0.14947	0.0988776	-0.405689	0.544186	0.876398	-0.950041	0.459789	-0.816921	-0.0388308	0.910668	0.902457
Q9CPW0	Cntnap2	ENSMUSG00000039419	10purple	0.838067	0.286391	0.289433	-0.480179	0.5659	0.918606	-0.89051	0.311519	-0.800548	-0.126841	0.950351	0.857794
Q9QXK7	Cpsf3	ENSMUSG00000054309	10purple	0.847821	0.0836563	0.156286	-0.49989	0.603926	0.843736	-0.881074	0.546311	-0.781851	0.0905921	0.963019	0.879869
O54983	Crym	ENSMUSG00000030905	10purple	0.828666	0.0398318	0.011566	-0.4677	0.485705	0.743378	-0.731702	0.573579	-0.79206	0.162041	0.990026	0.847092
Q9CZU6	Cs	ENSMUSG00000005683	10purple	0.793857	0.286256	0.113941	-0.218969	0.314191	0.839014	-0.883982	0.348544	-0.867176	-0.186283	0.940141	0.866039
Q9WTX6	Cul1	ENSMUSG00000029686	10purple	0.814115	-0.0407603	-0.0202237	-0.540932	0.481922	0.672503	-0.619927	0.531412	-0.790259	0.224409	0.930206	0.810915
O08788	Dctn1	ENSMUSG00000031865	10purple	0.83563	0.122539	0.0393797	-0.446316	0.420107	0.764508	-0.714223	0.40531	-0.843955	0.0297825	0.94592	0.846185
O88455	Dhcr7	ENSMUSG00000058454	10purple	0.810589	0.166387	0.153451	-0.478297	0.558337	0.821995	-0.810957	0.489458	-0.743032	0.0480952	0.990443	0.828247
Q91Z61	Diras1	ENSMUSG00000043670	10purple	0.765615	0.00432641	-0.128799	-0.218175	0.17686	0.643373	-0.686193	0.479932	-0.922619	0.0473298	0.880578	0.860618
Q8BPN8	Dmxl2	ENSMUSG00000041268	10purple	0.685174	0.116907	0.0570744	-0.361747	0.388368	0.666826	-0.663347	0.506509	-0.722535	0.0887294	0.969313	0.742965
Q9JHU4	Dync1h1	ENSMUSG00000018707	10purple	0.753759	0.230557	0.386079	-0.451511	0.505065	0.868738	-0.846047	0.314197	-0.818478	-0.0971218	0.913442	0.835867
Q9QXY6	Ehd3	ENSMUSG00000024065	10purple	0.892491	0.277321	0.216894	-0.381026	0.48879	0.946821	-0.96086	0.313986	-0.866346	-0.177634	0.910098	0.919538
Q03137	Epha4	ENSMUSG00000026235	10purple	0.916328	0.063441	0.056982	-0.424913	0.440594	0.846254	-0.845079	0.503785	-0.920277	0.0573057	0.954289	0.957665
O35250	Exoc7	ENSMUSG00000020792	10purple	0.841356	-0.172929	-0.061974	-0.496889	0.472232	0.674625	-0.693092	0.712668	-0.837146	0.338431	0.945269	0.887439
Q8BTW3	Exosc6	ENSMUSG00000109941	10purple	0.867113	0.0133276	0.103371	-0.607665	0.668677	0.800544	-0.801787	0.573626	-0.751704	0.191352	0.962765	0.855039
F8VPU2	Farp1	ENSMUSG00000025555	10purple	0.811302	0.200525	0.282242	-0.48113	0.542685	0.875525	-0.852237	0.406003	-0.811391	-0.0274227	0.97182	0.863836
Q9QZN4	Fbxo6	ENSMUSG00000055401	10purple	0.812888	0.197969	0.284323	-0.641972	0.737246	0.866151	-0.820682	0.382328	-0.658331	0.0231159	0.926211	0.782466
A2APV2	Fmnl2	ENSMUSG00000036053	10purple	0.636026	0.00832585	-0.0564866	-0.300244	0.253018	0.542164	-0.555683	0.477461	-0.774341	0.121391	0.884836	0.712871
Q8BHN3	Ganab	ENSMUSG00000071650	10purple	0.777559	-0.202349	0.00768964	-0.403774	0.472075	0.665957	-0.80241	0.740698	-0.833255	0.300254	0.878579	0.879475
E9PVA8	Gcn1	ENSMUSG00000041638	10purple	0.867654	0.189609	0.33278	-0.611741	0.716693	0.92565	-0.905163	0.370327	-0.750073	-0.0180827	0.906679	0.855235
Q61598	Gdi2	ENSMUSG00000021218	10purple	0.792823	0.205426	0.264155	-0.511576	0.554023	0.835937	-0.782916	0.402314	-0.766692	0.00591015	0.979601	0.815203
D3Z7P3	Gls	ENSMUSG00000026103	10purple	0.835608	0.195477	0.0764656	-0.335363	0.356641	0.815581	-0.809907	0.377424	-0.893342	-0.0796057	0.952833	0.883201
P21278	Gna11	ENSMUSG00000034781	10purple	0.595579	0.149697	-0.0827674	-0.127588	0.136314	0.554786	-0.605379	0.394263	-0.764555	-0.0469388	0.874629	0.68933
P18872	Gnao1	ENSMUSG00000031748	10purple	0.790839	0.284762	0.169178	-0.385422	0.458672	0.843907	-0.820605	0.359259	-0.775878	-0.104665	0.978077	0.822039
Q99LD4	Gps1	ENSMUSG00000025156	10purple	0.86606	-0.15817	-0.00505481	-0.477568	0.46636	0.725135	-0.759945	0.696589	-0.891603	0.294507	0.943264	0.933838
P23818	Gria1	ENSMUSG00000020524	10purple	0.818155	0.33283	0.222643	-0.406806	0.484639	0.892448	-0.857891	0.285042	-0.794741	-0.171339	0.959243	0.837139
Q99MK8	Grk2	ENSMUSG00000024858	10purple	0.859716	0.164907	0.233108	-0.455115	0.587166	0.905222	-0.957341	0.429928	-0.814145	-0.0458261	0.909119	0.898329
Q9JKY5	Hip1r	ENSMUSG00000000915	10purple	0.887857	0.199053	0.125242	-0.359418	0.404135	0.886446	-0.880328	0.393818	-0.908253	-0.0854314	0.950978	0.935183
Q8BUK6	Hook3	ENSMUSG00000037234	10purple	0.644329	0.0253772	0.167465	-0.575054	0.697764	0.640299	-0.707456	0.440445	-0.542455	0.135823	0.77625	0.62958
Q61316	Hspa4	ENSMUSG00000020361	10purple	0.78703	0.123343	0.278109	-0.596874	0.704051	0.824518	-0.823441	0.483256	-0.679782	0.097302	0.938619	0.788063
P48722	Hspa4l	ENSMUSG00000025757	10purple	0.841023	0.0980773	-0.0145723	-0.21869	0.346873	0.806371	-0.934428	0.519052	-0.882567	-0.0406599	0.893678	0.922372
P42859	Htt	ENSMUSG00000029104	10purple	0.603669	0.236863	0.0719376	-0.331618	0.362538	0.624921	-0.60824	0.326114	-0.648896	-0.0515585	0.905787	0.6363
Q7TMY8	Huwe1	ENSMUSG00000025261	10purple	0.773231	0.105491	0.115816	-0.513245	0.539916	0.736297	-0.701174	0.498921	-0.726727	0.124661	0.98001	0.776179
O55023	Impa1	ENSMUSG00000027531	10purple	0.668843	0.0997069	0.26137	-0.513501	0.49332	0.695891	-0.646718	0.389868	-0.738829	0.0792614	0.909532	0.72964
P33173	Kif1a	ENSMUSG00000014602	10purple	0.864767	0.231937	0.0096301	-0.362167	0.482411	0.832737	-0.87471	0.404885	-0.784715	-0.086696	0.940419	0.84477
Q9QXL1	Kif21b	ENSMUSG00000041642	10purple	0.94181	0.149579	0.0952209	-0.416409	0.45204	0.898545	-0.88425	0.412535	-0.915222	-0.0399892	0.929299	0.958975
P28740	Kif2a	ENSMUSG00000021693	10purple	0.822563	-0.000208998	-0.023853	-0.297543	0.30205	0.736498	-0.789213	0.563138	-0.935226	0.09039	0.946192	0.922756
Q61097	Ksr1	ENSMUSG00000018334	10purple	0.898582	-0.0537648	-0.00565868	-0.500206	0.501258	0.77113	-0.772931	0.62177	-0.866013	0.216942	0.967676	0.922746
Q9JJK2	Lancl2	ENSMUSG00000062190	10purple	0.614055	-0.0930079	0.0475661	-0.408347	0.357245	0.525463	-0.541556	0.547047	-0.747261	0.24121	0.868268	0.700323
Q9CPY7	Lap3	ENSMUSG00000039682	10purple	0.742261	-0.131815	-0.0740133	-0.368442	0.460131	0.633349	-0.768766	0.719496	-0.757116	0.26156	0.900128	0.819437
O88951	Lin7b	ENSMUSG00000003872	10purple	0.852015	-0.0286903	-0.0548162	-0.404856	0.424106	0.735114	-0.764298	0.636293	-0.852218	0.189197	0.977818	0.899009
Q80TE7	Lrrc7	ENSMUSG00000028176	10purple	0.877379	0.317293	0.0513173	-0.269763	0.391944	0.895855	-0.930862	0.318011	-0.840295	-0.216845	0.920475	0.88966
P31938	Map2k1	ENSMUSG00000004936	10purple	0.854556	-0.00241817	0.082648	-0.555283	0.651059	0.797439	-0.846787	0.590554	-0.753418	0.172842	0.934916	0.863698
P63085	Mapk1	ENSMUSG00000063358	10purple	0.805448	-0.0816128	-0.0182038	-0.409138	0.459198	0.701339	-0.776731	0.689833	-0.826378	0.237812	0.963588	0.873668
Q68FL6	Mars	ENSMUSG00000040354	10purple	0.904491	0.10376	0.133072	-0.4436	0.444024	0.863966	-0.839431	0.417062	-0.926306	0.000954387	0.924122	0.945276
P25206	Mcm3	ENSMUSG00000041859	10purple	0.625306	-0.0542279	0.242006	-0.607419	0.60533	0.610337	-0.592448	0.537696	-0.641676	0.272729	0.88658	0.673717
Q91VH6	Memo1	ENSMUSG00000058704	10purple	0.88471	0.000684774	0.151525	-0.465448	0.561052	0.852936	-0.928463	0.565336	-0.869526	0.102881	0.907541	0.943309
Q8BI84	Mia3	ENSMUSG00000056050	10purple	0.922862	-0.0684332	0.122441	-0.636117	0.682174	0.833886	-0.848203	0.590622	-0.821765	0.221313	0.917222	0.924115
Q921S7	Mrpl37	ENSMUSG00000028622	10purple	0.700817	0.143791	0.248299	-0.559645	0.644728	0.740607	-0.728405	0.454974	-0.629001	0.0943659	0.937349	0.706582
Q9Z2D0	Mtmr9	ENSMUSG00000035078	10purple	0.862995	0.0584573	-0.248313	-0.282446	0.265308	0.677496	-0.694849	0.447681	-0.869417	0.0280846	0.882787	0.853238
Q9JLN9	Mtor	ENSMUSG00000028991	10purple	0.818499	-0.00986349	0.0622003	-0.344396	0.451428	0.77468	-0.892572	0.613798	-0.858273	0.109007	0.917695	0.906692
Q9JMH9	Myo18a	ENSMUSG00000000631	10purple	0.780484	0.199236	0.142209	-0.327532	0.381536	0.792934	-0.815606	0.386538	-0.854408	-0.0753381	0.942234	0.840101
[truncated: 957 more rows]

## Sheet: Cortex Adult
Accessions	GeneSymbol	ENSEMBL	Module	kME_grey	kME_turquoise	kME_brown	kME_yellow	kME_green	kME_red	kME_black	kME_magenta	kME_purple	kME_greenyellow	kME_tan	kME_salmon	kME_cyan	kME_midnightblue	kME_lightcyan	kME_grey60	kME_lightgreen	kME_lightyellow	kME_royalblue	kME_darkred	kME_darkgreen	kME_darkturquoise	kME_darkgrey	kME_orange	kME_darkorange	kME_skyblue	kME_saddlebrown	kME_steelblue	kME_paleturquoise	kME_violet	kME_darkolivegreen	kME_darkmagenta	kME_sienna3	kME_yellowgreen
[truncated: 547 more rows]

[truncated: 3 more sheets: Cerebellum Embryonic, Cerebellum Early Postnatal, Cerebellum Adult]
