# Supplementary material for: Autism-linked Cullin3 germline haploinsufficiency impacts cytoskeletal dynamics and cortical neurogenesis through RhoA signaling
Source: Mol Psychiatry. 2021 Mar 16;26(7):3586–613. doi: 10.1038/s41380-021-01052-x (PMC8443683; doi:10.1038/s41380-021-01052-x)
Supplement: Supplementary file 11 — Supplementary table S11 [file 41380_2021_1052_MOESM11_ESM.xlsx]

## Sheet: Readme_S11
Table S11. Gene Ontology enrichment analysis of protein co-expression modules from WCPNA of cortex.
1. Only GO annotations for modules significantly associated with genotypes are shown
2. gProfiler R package was used for annotations. Background was restricted to the expressed set of genes by datasets. An ordered query was used, ranking genes by kME
3. Two additional modules, not associated with genotypes, were added per discussion in the text (1turquoise and 3brown for Adult cortex)
4. Selected GO-terms are highlighted in light grey. Large and more general "term size" queries with thousand or more genes terms were excluded

## Sheet: Module
	Total Modules	Significant Module
Embryonic	15	9
Early Postnatal	11	5
Adult	33	7

## Sheet: 1 turquoise-Embryonic
query.number	significant	p.value	term.size	query.size	overlap.size	precision	recall	term.id	domain	subgraph.number	term.name	relative.depth	intersection
1	TRUE	4.27e-08	635	390	99	0.254	0.156	GO:0003676	MF	45	nucleic acid binding	1	SF3A1,SNRPD1,PRKCSH,TFAM,RPL8,CWC15,HNRNPA2B1,POLA1,HNRNPA0,SNRPB2,RBM25,ARNT2,G3BP1,HNRNPAB,MTIF2,PRPF8,LUC7L3,GTF2A1,EIF5,PABPN1,PABPC1,DENR,CDC5L,SNRPC,RBM22,RCOR2,EIF3A,ALYREF,PRIM1,PIAS2,CBX8,NUDT5,EIF5B,NCL,CWC22,RAE1,CRYZ,NBN,GTF2B,SMC2,PPIE,HDAC1,RCC1,NCOR2,RPL6,IGF2BP3,TRIM24,SMARCAD1,CNBP,EIF3C,RNF40,SWAP70,PQBP1,SMARCA4,PDS5B,SRSF2,WBP2,SMC4,AIFM1,KDM1A,DDX1,KIN,GEMIN5,BCLAF1,MRPL23,RC…
1	TRUE	1.52e-07	962	321	113	0.352	0.117	GO:0016070	BP	63	RNA metabolic process	1	SF3A1,PAXIP1,SNRPD1,SNRNP200,CIAO1,TFAM,CWC15,POLR2E,MAP2K1,HNRNPA2B1,HNRNPA0,SNRPB2,RBM25,MTREX,CBX1,PPP1R12A,TMPO,FTSJ3,PRPF8,LUC7L3,GTF2A1,YLPM1,ACIN1,PABPN1,PABPC1,HDAC7,BOP1,CDC5L,PPIL1,CMTR1,SNRPC,ERCC3,IK,RBM22,PRPF19,RCOR2,SFR1,INTS4,SUFU,PRIM1,PIAS2,CBX8,NCL,CWC22,ITCH,LARP7,GTF2B,MLLT3,PLPP3,PPIE,HDAC1,CCNL2,NCOR2,SRSF9,TRIM24,CNBP,RNF40,ILK,RBM3,HMGN5,HCFC1,SAP30,SMARCA4,NEDD4,GCLC,KDM…
1	TRUE	6.58e-05	124	530	34	0.064	0.274	GO:0022618	BP	62	ribonucleoprotein complex assembly	1	SF3A1,PRPF6,SNRPD1,G3BP1,XAB2,NLE1,PRPF8,LUC7L3,EIF5,BRIX1,BOP1,DENR,SNRPC,CELF4,RBM22,PRPF19,EIF3A,MRTO4,RPL6,PAN3,DDX6,DHX30,RBMXL1,GEMIN5,SART1,EIF4H,SNRPD2,PATL1,RPS23,RPL5,EIF4B,RPS28,RPL13A,RPL24
1	TRUE	0.00023	159	312	28	0.09	0.176	GO:0003682	MF	61	chromatin binding	1	TFAM,DEK,HDAC7,SMC3,ACTL6A,GTF2B,MLLT3,HDAC1,RCC1,NCOR2,EP400,TRIM24,HMGN5,HCFC1,RBL2,SMARCA4,WBP2,KDM1A,DDX1,PHF8,SIN3A,ADNP,GRWD1,NSD2,BCAS3,TOP1,SAFB,H1F0
1	TRUE	0.000782	432	126	28	0.222	0.065	GO:0010629	BP	14	negative regulation of gene expression	1	MAP2K1,HNRNPA2B1,CBX1,YLPM1,ACIN1,RIDA,NCL,HDAC1,TRIM24,CNBP,RBM3,HCFC1,SAP30,IRF2BPL,DNAJC17,KDM1A,BCLAF1,ELAVL1,SIN3A,THRAP3,PATL1,ADNP,TNRC6A,HMGB2,SET,NSD2,SSB,RPL13A
1	TRUE	0.00207	8	247	5	0.02	0.625	GO:0070990	MF	7	snRNP binding	1	SNRPD1,SNRPB2,SNRPC,SNRPD2,SNRNP70
1	TRUE	0.0021	66	312	15	0.048	0.227	GO:0042393	MF	49	histone binding	1	DEK,CBX8,NCL,PTMA,MLLT3,RCC1,TRIM24,SMARCA4,ANP32A,KDM4A,HPF1,PHF8,TAF7,GRWD1,BCAS3
1	TRUE	0.00255	10	354	6	0.017	0.6	GO:0000413	BP	33	protein peptidyl-prolyl isomerization	1	PPIL1,PPIC,PPIE,PPIB,FKBP1A,PPIG
1	TRUE	0.00266	7	50	3	0.06	0.429	GO:0001731	BP	1	formation of translation preinitiation complex	1	EIF5,EIF4B,RPL13A
1	TRUE	0.00508	59	438	16	0.037	0.271	GO:0035257	MF	15	nuclear hormone receptor binding	1	PRPF6,ARID1A,MMS19,PIAS2,GTF2B,NCOR2,TRIM24,FUS,SMARCA4,WBP2,KDM1A,SMARCE1,THRAP3,TAF7,BCAS3,NUP62
1	TRUE	0.00515	10	413	6	0.015	0.6	GO:0016018	MF	32	cyclosporin A binding	1	PPIL1,PPIC,PPP3CA,PPIE,PPIB,PPIG
1	TRUE	0.00578	316	424	49	0.116	0.155	GO:0051276	BP	26	chromosome organization	1	PAXIP1,HNRNPA2B1,ARID1A,DMAP1,YLPM1,DEK,TRIP13,ACIN1,HDAC7,ERCC3,BAG6,IK,SMC3,CBX8,NUDT5,PTMA,RAE1,ACTL6A,NBN,SMC2,HDAC1,EP400,SMARCAD1,RNF40,HMGN5,HCFC1,SMARCA4,KDM4A,PDS5B,WBP2,SMC4,MAD2L1BP,KDM1A,DDX1,RCOR1,SMARCE1,SMC1A,PHF8,SIN3A,SMG7,CHAMP1,TAF7,GRWD1,HMGB2,NSD2,LAS1L,BUB3,TOP1,NUP62
1	TRUE	0.00698	3	221	3	0.014	1	GO:0045654	BP	59	positive regulation of megakaryocyte differentiation	1	KDM1A,RCOR1,HMGB2
1	TRUE	0.00743	5	331	4	0.012	0.8	GO:0021522	BP	31	spinal cord motor neuron differentiation	1	SUFU,ZC4H2,GIGYF2,SOX4
1	TRUE	0.00851	2	61	2	0.033	1	GO:0003149	BP	57	membranous septum morphogenesis	1	VANGL2,NSD2
1	TRUE	0.0103	14	45	3	0.067	0.214	GO:0045687	BP	9	positive regulation of glial cell differentiation	1	PRPF19,PTPRA,HDAC1
1	TRUE	0.0113	124	319	20	0.063	0.161	GO:0003712	MF	38	transcription coregulator activity	1	GTF2A1,HDAC7,RCOR2,SFR1,SUFU,HDAC1,NCOR2,TRIM24,HCFC1,SAP30,SMARCA4,WBP2,KDM1A,DDX1,RCOR1,SIN3A,THRAP3,TAF7,SOX11,SOX4
1	TRUE	0.0126	2	83	2	0.024	1	GO:0003284	BP	44	septum primum development	1	NSD2,SOX4
1	TRUE	0.0154	48	99	6	0.061	0.125	GO:0009201	BP	21	ribonucleoside triphosphate biosynthetic process	1	HK2,MAP2K1,PGAM1,PFKL,CTPS1,PGK1
1	TRUE	0.0167	7	113	3	0.027	0.429	GO:0071391	BP	60	cellular response to estrogen stimulus	1	SFR1,TRIM24,BCAS3
1	TRUE	0.0168	35	135	6	0.044	0.171	GO:0009185	BP	34	ribonucleoside diphosphate metabolic process	1	HK2,PGAM1,PFKL,TPI1,NUDT5,PGK1
1	TRUE	0.0225	5	189	3	0.016	0.6	GO:0006265	BP	10	DNA topological change	1	ERCC3,HMGB2,TOP1
1	TRUE	0.0253	26	135	5	0.037	0.192	GO:0006757	BP	24	ATP generation from ADP	1	HK2,PGAM1,PFKL,TPI1,PGK1
1	TRUE	0.0253	26	135	5	0.037	0.192	GO:0006096	BP	19	glycolytic process	1	HK2,PGAM1,PFKL,TPI1,PGK1
1	TRUE	0.0253	60	89	6	0.067	0.1	GO:0000075	BP	23	cell cycle checkpoint	1	CDC5L,IK,PRPF19,MAD2L1BP,BUB3,SOX4
1	TRUE	0.026	22	354	7	0.02	0.318	GO:0003755	MF	64	peptidyl-prolyl cis-trans isomerase activity	1	FKBP3,PPIL1,PPIC,PPIE,PPIB,FKBP1A,PPIG
1	TRUE	0.0261	55	99	6	0.061	0.109	GO:0009156	BP	2	ribonucleoside monophosphate biosynthetic process	1	HK2,MAP2K1,PGAM1,PFKL,PFAS,PGK1
1	TRUE	0.0286	12	83	3	0.036	0.25	GO:0072422	BP	13	signal transduction involved in DNA damage checkpoint	1	CDC5L,PRPF19,SOX4
1	TRUE	0.0299	26	41	3	0.073	0.115	GO:0072089	BP	37	stem cell proliferation	1	PLXNB2,KDM1A,HMGB2
1	TRUE	0.0363	15	276	5	0.018	0.333	GO:0019213	MF	43	deacetylase activity	1	HDAC7,HDAC1,SAP30,SIN3A,MACROD2
1	TRUE	0.0364	30	13	2	0.154	0.067	GO:0043967	BP	35	histone H4 acetylation	1	EP400,HCFC1
1	TRUE	0.0365	262	45	8	0.178	0.031	GO:0009790	BP	42	embryo development	1	PRKCSH,MAP2K1,PRPF19,PLPP3,HDAC1,PLXNB2,KDM1A,GRSF1
1	TRUE	0.0371	92	429	18	0.042	0.196	GO:0007059	BP	22	chromosome segregation	1	TRIP13,BAG6,IK,SMC3,MMS19,SMC2,RCC1,SMARCAD1,PDS5B,SMC4,MAD2L1BP,RCC2,SMC1A,CSNK2A2,CHAMP1,BUB3,TOP1,NUP62
1	TRUE	0.0377	5	253	3	0.012	0.6	GO:0033169	BP	52	histone H3-K9 demethylation	1	KDM4A,KDM1A,PHF8
1	TRUE	0.0377	5	253	3	0.012	0.6	GO:0032454	MF	18	histone demethylase activity (H3-K9 specific)	1	KDM4A,KDM1A,PHF8
1	TRUE	0.0379	4	348	3	0.009	0.75	GO:0060174	BP	48	limb bud formation	1	PLXNA2,SOX11,SOX4
1	TRUE	0.0379	6	207	3	0.014	0.5	GO:0060766	BP	54	negative regulation of androgen receptor signaling pathway	1	PIAS2,HDAC1,SMARCA4
1	TRUE	0.0379	13	89	3	0.034	0.231	GO:0007094	BP	50	mitotic spindle assembly checkpoint	1	IK,MAD2L1BP,BUB3
1	TRUE	0.0379	19	61	3	0.049	0.158	GO:0060425	BP	20	lung morphogenesis	1	MAP2K1,VANGL2,RPL13A
1	TRUE	0.0379	13	89	3	0.034	0.231	GO:0071174	BP	55	mitotic spindle checkpoint	1	IK,MAD2L1BP,BUB3
1	TRUE	0.0392	115	114	9	0.079	0.078	GO:0018205	BP	41	peptidyl-lysine modification	1	PAXIP1,PIAS2,HDAC1,EP400,HCFC1,KDM1A,SIN3A,NSD2,SOX4
1	TRUE	0.0409	2	195	2	0.01	1	GO:0046166	BP	6	glyceraldehyde-3-phosphate biosynthetic process	1	TKT,TPI1
1	TRUE	0.0409	59	106	6	0.057	0.102	GO:0030111	BP	3	regulation of Wnt signaling pathway	1	G3BP1,NLE1,VANGL2,PLPP3,HDAC1,SOX4
1	TRUE	0.0422	12	391	5	0.013	0.417	GO:0030866	BP	4	cortical actin cytoskeleton organization	1	STRIP1,LLGL1,ROCK1,PDCD6IP,EZR
1	TRUE	0.0444	5	283	3	0.011	0.6	GO:0070933	BP	46	histone H4 deacetylation	1	HDAC1,SMARCAD1,RCOR1
1	TRUE	0.0492	64	135	7	0.052	0.109	GO:0046434	BP	11	organophosphate catabolic process	1	HK2,SMPD4,PGAM1,PFKL,TPI1,NUDT5,PGK1

## Sheet: 2 blue-Embryonic
query.number	significant	p.value	term.size	query.size	overlap.size	precision	recall	term.id	domain	subgraph.number	term.name	relative.depth	intersection
1	TRUE	1.39e-06	141	366	35	0.096	0.248	GO:0099177	BP	34	regulation of trans-synaptic signaling	1	RAB8A,GRM3,PRKACA,MEF2C,STX1A,CLSTN3,TNR,VAMP2,SYNGR1,DNM1L,APP,NRXN1,BAIAP2,CPLX2,STAU2,DBI,STXBP1,ITPKA,GUCY1B1,ATP2B2,SLC8A2,STX1B,OPHN1,BRSK1,SYT1,PHF24,TBC1D24,SYN1,PLCL2,PRRT2,YWHAG,RAP1B,GNAI1,CAMK2B,ICA1
1	TRUE	1.39e-06	140	366	35	0.096	0.25	GO:0050804	BP	40	modulation of chemical synaptic transmission	1	RAB8A,GRM3,PRKACA,MEF2C,STX1A,CLSTN3,TNR,VAMP2,SYNGR1,DNM1L,APP,NRXN1,BAIAP2,CPLX2,STAU2,DBI,STXBP1,ITPKA,GUCY1B1,ATP2B2,SLC8A2,STX1B,OPHN1,BRSK1,SYT1,PHF24,TBC1D24,SYN1,PLCL2,PRRT2,YWHAG,RAP1B,GNAI1,CAMK2B,ICA1
1	TRUE	1.57e-06	459	294	64	0.218	0.139	GO:0030182	BP	58	neuron differentiation	1	RAB8A,CYTH2,MEF2C,TNR,PITPNA,RETREG3,ACSL6,RTN4,RAB10,RGS6,EVL,DLG5,DPYSL2,ASAP1,DNM1L,APP,NRXN1,GNAQ,ABLIM1,UBE3A,BAIAP2,HPRT1,STAU2,FN1,NGEF,STXBP1,COPS2,ITPKA,STMN2,DCLK1,CRMP1,DPYSL5,RAB35,PTPRO,ATP2B2,STX1B,OPHN1,GPM6A,CASP3,CSPG4,ADGRB3,VHL,PIP5K1C,BRSK1,SYT1,TBC1D24,TRIM67,SH3GLB1,SATB2,CNTNAP2,DNM3,RAP1GAP,ARF6,YWHAG,VAMP7,MAP1B,CNTN1,MAP6,CHN1,TUBB3,ZBTB18,NCK2,GPRIN1,PRMT1
1	TRUE	4.29e-06	381	466	75	0.161	0.197	GO:0031175	BP	21	neuron projection development	1	RAB8A,CYTH2,MEF2C,CTNNB1,TNR,PITPNA,RETREG3,YWHAH,MAP1S,STXBP5,ACTR2,ACSL6,RTN4,RAB10,EVL,DLG5,MAPK8,DPYSL2,WASHC5,ASAP1,DNM1L,APP,NRXN1,SPIRE1,ABLIM1,UBE3A,BAIAP2,HPRT1,STAU2,FN1,NGEF,STXBP1,ITPKA,TTL,STMN2,DCLK1,EPHA7,UBE4B,CRMP1,DPYSL5,RAB35,PLXNA4,PTPRO,ATP2B2,STX1B,CASK,OPHN1,GPM6A,KATNB1,MAP4,CCDC88A,CSPG4,ADGRB3,PIP5K1C,TBR1,BRSK1,SYT1,TBC1D24,TRIM67,SH3GLB1,PSD,OPA1,CNTNAP2,DNM3,ARF6,VAMP…
1	TRUE	4.89e-05	13	173	7	0.04	0.538	GO:0006904	BP	69	vesicle docking involved in exocytosis	1	YKT6,RAB8A,RAB10,NRXN1,STXBP1,STX1B,EXOC8
1	TRUE	0.000181	585	143	40	0.28	0.068	GO:0043167	MF	27	ion binding	1	NPEPPS,IDH3G,PRKAR2B,RAB8A,CYTH2,GSTM7,PRKACB,PRKACA,PITPNA,CYTH3,ANXA6,SMPDL3A,ACACA,RAB10,SEC23A,HMGCR,FASN,HPRT1,FN1,PTPN1,GUCY1B1,SNX7,SNX27,RHEB,ALB,PITPNM2,RAB35,ATP2B2,RAB6A,GNAO1,TF,GUCY1A1,PHF24,RAP2B,SH3GLB1,RNPEP,RAP2C,MAP1B,GNAI1,EXOC8
1	TRUE	0.00055	74	61	8	0.131	0.108	GO:0005525	MF	84	GTP binding	1	RAB8A,ANXA6,RAB10,RAB35,RAB6A,GNAO1,GUCY1A1,RAP2B
1	TRUE	0.000636	124	298	23	0.077	0.185	GO:0016050	BP	47	vesicle organization	1	ZNF385A,RAB5B,YKT6,AP1M1,RAB8A,CUL3,STX1A,RBSN,GOSR2,SEC23A,STXBP1,USP8,SNX7,PEF1,C2CD5,STX1B,SYT1,ATP8A1,DNM3,PRRT2,VAMP7,TBC1D22A,EXOC8
1	TRUE	0.00066	45	358	14	0.039	0.311	GO:0007269	BP	82	neurotransmitter secretion	1	MEF2C,STX1A,VAMP2,DNM1L,NRXN1,CPLX2,STXBP1,STX1B,BRSK1,SYT1,SYN1,PRRT2,RAP1B,ICA1
1	TRUE	0.000738	424	185	37	0.2	0.087	GO:0051240	BP	86	positive regulation of multicellular organismal process	1	UFD1,MEF2C,STX1A,TNR,RETREG3,SPTBN1,ACSL6,RTN4,SMAD5,HMGCR,FAM49B,AHSG,APP,NRXN1,C3,STAU2,FN1,STMN2,FGA,ADGRL2,RHEB,ADD1,ALB,STX1B,BCAR1,TF,ADGRB3,TBC1D24,TRIM67,SH3GLB1,SERPINF2,VAMP7,MAP1B,CNTN1,MAP6,FDPS,PRMT1
1	TRUE	0.00116	12	63	4	0.063	0.333	GO:0002886	BP	32	regulation of myeloid leukocyte mediated immunity	1	ABR,C3,STXBP1,VAMP7
1	TRUE	0.00144	83	266	16	0.06	0.193	GO:0003924	MF	64	GTPase activity	1	RAB5B,RAB8A,EEF1A2,RAB10,DNM1L,GNAQ,GNB4,RHEB,RAB35,RAB6A,GNAO1,DNM3,ARF6,RAB2A,RAP1B,GNAI1
1	TRUE	0.00186	28	63	5	0.079	0.179	GO:0007596	BP	88	blood coagulation	1	KNG1,C3,STXBP1,RAP2B,SERPINF2
1	TRUE	0.00287	26	77	5	0.065	0.192	GO:0004866	MF	81	endopeptidase inhibitor activity	1	AHSG,KNG1,APP,CST3,SERPINF2
1	TRUE	0.00384	328	492	58	0.118	0.177	GO:0044087	BP	46	regulation of cellular component biogenesis	1	BBC3,BID,PRKACA,MEF2C,ARPC2,CTNNB1,STX1A,CLSTN3,DYNC1H1,ACTR2,EVL,DLG5,MAPK8,ASAP1,DNM1L,DYRK1A,NRXN1,ATAT1,BAIAP2,STAU2,STXBP1,STMN2,SRC,ADGRL2,EPHA7,ADD1,DNAJB6,ARPC3,ARPC1A,ARPC1B,MTPN,ADD2,ATG7,PYCARD,STX1B,GPM6A,VPS4A,MAP4,CCDC88A,ADGRB3,FHOD3,PALM,CNOT1,SH3GLB1,PDE4DIP,SERPINF2,CLSTN1,DNM3,SH3PXD2B,RAP1GAP,ARF6,PRRT2,UBQLN2,RAP1B,MAP1B,TUBB4A,NCK2,ARPC4
1	TRUE	0.00475	1613	318	147	0.462	0.091	GO:0050896	BP	66	response to stimulus	1	ZNF385A,NPEPPS,BBC3,AP1M1,RAB8A,EIF2B5,GSTM7,CUL3,PRKACB,NDRG1,UFD1,PRKACA,MEF2C,ARPC2,STX1A,MCU,NEDD8,ATP6V0D1,TNR,ABR,YWHAB,ANXA6,UBXN6,APAF1,NDUFA12,SRGAP1,SPTBN1,CDKN2AIPNL,RTN4,ACACA,RAB10,BLMH,YWHAE,GDI2,RGS6,EVL,SMAD5,DAPK1,HMGCR,DLG5,PSMB5,FAM49B,SYNGR1,NDUFA6,CBLB,DNM1L,AHSG,KNG1,EIF4A2,APP,NRXN1,C3,GNAQ,KAT5,FUNDC1,ABLIM1,FASN,GOT1,UBE3A,BAIAP2,HPRT1,FN1,NGEF,DBI,STXBP1,ATRN,USP8,CST3,S…
1	TRUE	0.00542	5	326	4	0.012	0.8	GO:0008299	BP	101	isoprenoid biosynthetic process	1	MVD,HMGCR,PMVK,FDPS
1	TRUE	0.00566	56	279	12	0.043	0.214	GO:0006906	BP	99	vesicle fusion	1	YKT6,RAB8A,STX1A,RBSN,GOSR2,STXBP1,C2CD5,STX1B,SYT1,PRRT2,VAMP7,TBC1D22A
1	TRUE	0.00575	41	92	6	0.065	0.146	GO:0032874	BP	19	positive regulation of stress-activated MAPK cascade	1	HMGCR,APP,PTPN1,TF,SERPINF2,PRMT1
1	TRUE	0.00647	60	92	7	0.076	0.117	GO:0070371	BP	50	ERK1 and ERK2 cascade	1	HMGCR,APP,C3,FN1,PTPN1,TF,SERPINF2
1	TRUE	0.00655	23	59	4	0.068	0.174	GO:0061951	BP	117	establishment of protein localization to plasma membrane	1	SPTBN1,RAB10,SNX27,VAMP7
1	TRUE	0.00725	27	21	3	0.143	0.111	GO:0035418	BP	77	protein localization to synapse	1	RAB8A,STAU2,STX1B
1	TRUE	0.00767	6	285	4	0.014	0.667	GO:2000009	BP	42	negative regulation of protein localization to cell surface	1	GOPC,TAX1BP3,ARF6,COMMD1
1	TRUE	0.00937	29	210	7	0.033	0.241	GO:0060079	BP	114	excitatory postsynaptic potential	1	MEF2C,STX1A,APP,NRXN1,BAIAP2,STX1B,TBC1D24
1	TRUE	0.0105	25	177	6	0.034	0.24	GO:0051489	BP	30	regulation of filopodium assembly	1	ARPC2,NRXN1,STAU2,GPM6A,DNM3,ARF6
1	TRUE	0.0114	6	125	3	0.024	0.5	GO:0046068	BP	7	cGMP metabolic process	1	GUCY1B1,ATP2B2,GUCY1A1
1	TRUE	0.0141	35	22	3	0.136	0.086	GO:0008088	BP	8	axo-dendritic transport	1	APP,STAU2,AP3B2
1	TRUE	0.0152	2	111	2	0.018	1	GO:1900740	BP	44	positive regulation of protein insertion into mitochondrial membrane involved in apoptotic signaling pathway	1	BBC3,SH3GLB1
1	TRUE	0.0152	10	363	5	0.014	0.5	GO:0051016	BP	12	barbed-end actin filament capping	1	ARPC2,EVL,ADD1,MTPN,ADD2
1	TRUE	0.0152	2	112	2	0.018	1	GO:0004691	MF	33	cAMP-dependent protein kinase activity	1	PRKACB,PRKACA
1	TRUE	0.0155	12	69	3	0.043	0.25	GO:2001258	BP	111	negative regulation of cation channel activity	1	GSTM7,SNX27,GNB5
1	TRUE	0.0156	93	485	21	0.043	0.226	GO:0032271	BP	37	regulation of protein polymerization	1	ARPC2,ACTR2,EVL,MAPK8,DYRK1A,BAIAP2,STMN2,ADD1,ARPC3,ARPC1A,ARPC1B,MTPN,ADD2,PYCARD,FHOD3,PDE4DIP,ARF6,MAP1B,TUBB4A,NCK2,ARPC4
1	TRUE	0.0166	50	271	10	0.037	0.2	GO:0007612	BP	28	learning	1	PRKAR2B,TNR,HMGCR,APP,NRXN1,SLC8A2,ADGRB3,BRSK1,ATP8A1,CNTNAP2
1	TRUE	0.0172	2	125	2	0.016	1	GO:0004016	MF	116	adenylate cyclase activity	1	GUCY1B1,GUCY1A1
1	TRUE	0.0172	2	125	2	0.016	1	GO:0047805	MF	29	cytidylate cyclase activity	1	GUCY1B1,GUCY1A1
1	TRUE	0.0178	4	55	2	0.036	0.5	GO:0043312	BP	51	neutrophil degranulation	1	ABR,VAMP7
1	TRUE	0.0178	4	55	2	0.036	0.5	GO:0002283	BP	107	neutrophil activation involved in immune response	1	ABR,VAMP7
1	TRUE	0.0183	18	112	4	0.036	0.222	GO:0070613	BP	10	regulation of protein processing	1	PRKACB,PRKACA,C3,SERPINF2
1	TRUE	0.0198	61	363	13	0.036	0.213	GO:0030833	BP	110	regulation of actin filament polymerization	1	ARPC2,EVL,BAIAP2,ADD1,ARPC3,ARPC1A,ARPC1B,MTPN,ADD2,PYCARD,ARF6,NCK2,ARPC4
1	TRUE	0.0198	13	291	5	0.017	0.385	GO:0048066	BP	79	developmental pigmentation	1	AP1M1,MEF2C,GNAQ,AP1G1,VHL
1	TRUE	0.0211	2	148	2	0.014	1	GO:0048688	BP	97	negative regulation of sprouting of injured axon	1	TNR,RTN4
1	TRUE	0.0212	4	63	2	0.032	0.5	GO:0033008	BP	106	positive regulation of mast cell activation involved in immune response	1	STXBP1,VAMP7
1	TRUE	0.0213	16	61	3	0.049	0.188	GO:0019882	BP	20	antigen processing and presentation	1	RAB10,RAB35,RAB6A
1	TRUE	0.0221	2	154	2	0.013	1	GO:0071107	BP	59	response to parathyroid hormone	1	PRKACA,MEF2C
1	TRUE	0.0226	23	96	4	0.042	0.174	GO:0050885	BP	56	neuromuscular process controlling balance	1	TNR,ABR,APP,ATP2B2
1	TRUE	0.0235	99	254	14	0.055	0.141	GO:0008233	MF	23	peptidase activity	1	NPEPPS,CLPX,PREP,BLMH,CAPN7,PSMB5,USP8,PEF1,CASP3,COPS4,MINDY1,RNPEP,USP47,GGH
1	TRUE	0.0237	3	497	3	0.006	1	GO:0035635	BP	17	entry of bacterium into host cell	1	EXOC7,EXOC2,ITGAV
1	TRUE	0.0258	43	7	2	0.286	0.047	GO:0090596	BP	72	sensory organ morphogenesis	1	ABR,STAU2
1	TRUE	0.0262	22	179	5	0.028	0.227	GO:0001906	BP	35	cell killing	1	FAM49B,HPRT1,ALB,AP1G1,VAMP7
1	TRUE	0.0295	3	112	2	0.018	0.667	GO:0051447	BP	48	negative regulation of meiotic cell cycle	1	PRKACB,PRKACA
1	TRUE	0.0303	21	117	4	0.034	0.19	GO:0033293	MF	57	monocarboxylic acid binding	1	PITPNA,ACACA,ALB,SH3GLB1
1	TRUE	0.0306	214	221	21	0.095	0.098	GO:0030036	BP	22	actin cytoskeleton organization	1	CUL3,MEF2C,ARPC2,ABR,BAIAP2,STAU2,PTPN1,ADD1,DNAJB6,ARPC3,ARPC1A,ADD2,OPHN1,BCAR1,TF,FMNL2,SERPINF2,ARF6,SPTAN1,NCK2,ARPC4
1	TRUE	0.0317	7	179	3	0.017	0.429	GO:0030101	BP	1	natural killer cell activation	1	AP1G1,HECTD1,VAMP7
1	TRUE	0.034	2	211	2	0.009	1	GO:0042297	BP	70	vocal learning	1	NRXN1,CNTNAP2
1	TRUE	0.0343	85	246	12	0.049	0.141	GO:0006874	BP	74	cellular calcium ion homeostasis	1	BBC3,GSTM7,MCU,ANXA6,YWHAE,KNG1,APP,GOT1,DBI,ATP2B2,SLC8A2,ANK2
1	TRUE	0.0344	4	387	3	0.008	0.75	GO:0050847	BP	13	progesterone receptor signaling pathway	1	UBE3A,SRC,PHB
1	TRUE	0.0344	26	13	2	0.154	0.077	GO:0002685	BP	85	regulation of leukocyte migration	1	ABR,APP
1	TRUE	0.0353	5	291	3	0.01	0.6	GO:0070242	BP	93	thymocyte apoptotic process	1	BBC3,DFFA,VHL
1	TRUE	0.0353	4	95	2	0.021	0.5	GO:0050974	BP	9	detection of mechanical stimulus involved in sensory perception	1	ATP2B2,PHF24
1	TRUE	0.0353	28	408	8	0.02	0.286	GO:1901880	BP	87	negative regulation of protein depolymerization	1	ARPC2,EVL,STMN2,ADD1,MTPN,ADD2,KATNB1,MAP1B
1	TRUE	0.0361	46	185	7	0.038	0.152	GO:0071241	BP	83	cellular response to inorganic substance	1	MEF2C,NRXN1,FN1,GUCY1B1,ADD1,BCAR1,TF
1	TRUE	0.0362	5	77	2	0.026	0.4	GO:0046852	BP	36	positive regulation of bone remodeling	1	AHSG,TF
1	TRUE	0.0373	2	233	2	0.009	1	GO:0004337	MF	53	geranyltranstransferase activity	1	GGPS1,FDPS
1	TRUE	0.0379	25	265	6	0.023	0.24	GO:0061097	BP	115	regulation of protein tyrosine kinase activity	1	CBLB,APP,PTPN1,RAP2B,RAP2C,VPS25
1	TRUE	0.0398	38	35	3	0.086	0.079	GO:0002573	BP	91	myeloid leukocyte differentiation	1	APP,FASN,TF
1	TRUE	0.0398	8	178	3	0.017	0.375	GO:0004177	MF	3	aminopeptidase activity	1	NPEPPS,BLMH,RNPEP
1	TRUE	0.0402	8	50	2	0.04	0.25	GO:0014002	BP	104	astrocyte development	1	EIF2B5,APP
1	TRUE	0.0408	63	405	13	0.032	0.206	GO:0016746	MF	61	transferase activity, transferring acyl groups	1	DLAT,NAA20,YKT6,SPTLC2,ACAT2,ATAT1,KAT5,FASN,NMT2,ELP4,NAA30,SH3GLB1,HMGCS1
1	TRUE	0.0412	57	505	14	0.028	0.246	GO:0017137	MF	60	Rab GTPase binding	1	RAB8A,NDRG1,PRKACA,RBSN,STXBP5,APPL2,DNM1L,VPS52,AP1G1,NSF,RABGAP1,WDR44,TBC1D17,TBC1D22A
1	TRUE	0.0413	3	151	2	0.013	0.667	GO:1903898	BP	63	negative regulation of PERK-mediated unfolded protein response	1	PTPN1,NCK2
1	TRUE	0.046	21	465	7	0.015	0.333	GO:0006084	BP	39	acetyl-CoA metabolic process	1	DLAT,MVD,ACACA,MPC1,FASN,PMVK,PDHA1
1	TRUE	0.046	238	211	21	0.1	0.088	GO:0007155	BP	16	cell adhesion	1	CYTH2,CADM3,ARPC2,TNR,CYTH3,DLG5,FAM49B,NRXN1,SDC3,FN1,STXBP1,FGA,DNAJB6,ADD2,CASP3,BCAR1,RAP2B,CNTNAP2,RAP1GAP,NCK2,TM9SF4
1	TRUE	0.0461	82	111	7	0.063	0.085	GO:0051301	BP	96	cell division	1	SPTBN1,RAB10,KIF3B,RAB35,TRIM36,SH3GLB1,GNAI1
1	TRUE	0.048	7	230	3	0.013	0.429	GO:0031821	MF	38	G-protein coupled serotonin receptor binding	1	GNAQ,GNAO1,GNAI1
1	TRUE	0.0482	108	87	7	0.08	0.065	GO:1901652	BP	73	response to peptide	1	RAB8A,EIF2B5,RAB10,AHSG,APP,PTPN1,GGH
1	TRUE	0.0489	2	291	2	0.007	1	GO:1902071	BP	92	regulation of hypoxia-inducible factor-1alpha signaling pathway	1	VHL,COMMD1
1	TRUE	0.0499	5	356	3	0.008	0.6	GO:0045601	BP	95	regulation of endothelial cell differentiation	1	CTNNB1,ADD1,VHL

## Sheet: 5 green-Embryonic
query.number	significant	p.value	term.size	query.size	overlap.size	precision	recall	term.id	domain	subgraph.number	term.name	relative.depth	intersection
1	TRUE	0.00122	25	70	6	0.086	0.24	GO:0000724	BP	28	double-strand break repair via homologous recombination	1	ERCC4,SMC5,SFPQ,TERF2IP,H2AFX,XRCC1
1	TRUE	0.00122	52	70	8	0.114	0.154	GO:0006302	BP	7	double-strand break repair	1	ERCC4,SMC5,VCP,SFPQ,TERF2IP,PML,H2AFX,XRCC1
1	TRUE	0.00452	5	46	3	0.065	0.6	GO:0000722	BP	27	telomere maintenance via recombination	1	ERCC4,SMC5,XRCC1
1	TRUE	0.00452	6	324	5	0.015	0.833	GO:0001094	MF	17	TFIID-class transcription factor complex binding	1	RUVBL2,ERCC4,NOP58,RUVBL1,FBL
1	TRUE	0.0189	77	62	7	0.113	0.091	GO:0090068	BP	26	positive regulation of cell cycle process	1	RANBP2,VPS4B,SMC5,PLRG1,SFPQ,PML,MYBBP1A
1	TRUE	0.0189	2	46	2	0.043	1	GO:1905764	BP	5	regulation of protection from non-homologous end joining at telomere	1	ERCC4,XRCC1
1	TRUE	0.0189	3	206	3	0.015	1	GO:0150011	BP	31	regulation of neuron projection arborization	1	DVL3,DLG4,GRIP1
1	TRUE	0.0189	1551	39	26	0.667	0.017	GO:0034641	BP	2	cellular nitrogen compound metabolic process	1	RBM14,SGPL1,SMG8,WBP4,ERCC4,CPOX,HNRNPLL,CARNMT1,SMC5,PHF6,NOP58,NOP56,PLRG1,RARS2,TRNAU1AP,AHCYL2,TERF2IP,RBM4B,RPS29,DNPH1,TNRC6B,FBLL1,NUP107,RPS17,SNU13,WDR35
1	TRUE	0.0189	2	46	2	0.043	1	GO:1904506	BP	21	negative regulation of telomere maintenance in response to DNA damage	1	ERCC4,XRCC1
1	TRUE	0.0189	2	46	2	0.043	1	GO:1990599	MF	24	3' overhang single-stranded DNA endodeoxyribonuclease activity	1	ERCC4,XRCC1
1	TRUE	0.0189	5	104	3	0.029	0.6	GO:0042288	MF	8	MHC class I protein binding	1	BCAP31,PDIA3,VCP
1	TRUE	0.0225	82	6	3	0.5	0.037	GO:0006364	BP	18	rRNA processing	1	NOP56,FBLL1,SNU13
1	TRUE	0.0226	15	87	4	0.046	0.267	GO:0030515	MF	10	snoRNA binding	1	NOP58,NOP56,RRP9,SNU13
1	TRUE	0.0306	48	161	8	0.05	0.167	GO:0048511	BP	4	rhythmic process	1	SGPL1,PSPC1,SFPQ,CCAR2,RBM4B,OGT,PML,MYBBP1A
1	TRUE	0.0346	40	68	5	0.074	0.125	GO:0043280	BP	15	positive regulation of cysteine-type endopeptidase activity involved in apoptotic process	1	BCAP31,MTCH1,VCP,PML,WDR35
1	TRUE	0.0346	7	257	4	0.016	0.571	GO:0070888	MF	22	E-box binding	1	PSPC1,SFPQ,NEUROD2,MYBBP1A
1	TRUE	0.0346	42	3	2	0.667	0.048	GO:0008757	MF	33	S-adenosylmethionine-dependent methyltransferase activity	1	CARNMT1,FBLL1
1	TRUE	0.0485	5	182	3	0.016	0.6	GO:1902742	BP	13	apoptotic process involved in development	1	PPP2R1B,ZPR1,PML
1	TRUE	0.0485	1087	119	44	0.37	0.04	GO:0090304	BP	1	nucleic acid metabolic process	1	ZMAT2,TCF25,RUVBL2,RBM14,PRPF3,SMG8,WBP4,KHDRBS3,ERCC4,HNRNPLL,WDR33,SMC5,AFAP1L2,PHF6,NOP58,NOP56,PLRG1,PTBP2,RARS2,VCP,EBNA1BP2,HP1BP3,SFPQ,TFIP11,PSMD9,CBFB,TERF2IP,PML,PRKCI,MYBBP1A,TRIR,RRP9,TNRC6B,BCL11B,H2AFX,FBLL1,XRCC1,NUP107,CHCHD3,PKN1,RPS17,ZNF706,SNU13,GTF3C2
1	TRUE	0.0485	4	249	3	0.012	0.75	GO:0045742	BP	9	positive regulation of epidermal growth factor receptor signaling pathway	1	HIP1R,AFAP1L2,HIP1
1	TRUE	0.0485	7	314	4	0.013	0.571	GO:0060218	BP	23	hematopoietic stem cell differentiation	1	AP2A2,HSPA9,XRCC5,SFRP1

## Sheet: 6 red-Embryonic
query.number	significant	p.value	term.size	query.size	overlap.size	precision	recall	term.id	domain	subgraph.number	term.name	relative.depth	intersection
1	TRUE	4.93e-11	1251	227	109	0.48	0.087	GO:0010467	BP	46	gene expression	1	BCL11A,SMARCB1,PFDN5,NUP214,MRPL4,SUPT5H,PAF1,DNMT1,PRDX2,POLR2A,CTCF,TPR,CRKL,KHSRP,NFIB,NXF1,HNRNPL,CTSZ,SUZ12,PELP1,SLU7,NCOA1,SPIN1,HNRNPK,RTRAF,NUP155,TARS,ENY2,PRKDC,DLG1,BRD4,SRSF7,LUC7L,THOC1,TCERG1,SMAD4,SMAD2,TCOF1,HELLS,SMARCC2,RPL14,ISCU,THOC3,SUMO1,HDAC4,CDC73,RNF2,DARS2,WDR5,BRD3,NOP10,CAPRIN1,RPUSD2,RRBP1,INTS3,FUBP1,LMNA,RPS3A,RNF20,BAG1,PSIP1,RPS6,NFIA,SRSF10,KHDRBS1,EIF3I,SF3A3,…
1	TRUE	5.86e-11	159	247	35	0.142	0.22	GO:0003682	MF	59	chromatin binding	1	SUPT5H,PAF1,DNMT1,POLR2A,CTCF,TPR,CCNT1,SUZ12,PELP1,NCOA1,PARG,ENY2,BRD4,SMAD4,SMAD2,HELLS,HDGFL3,SMARCC2,HDAC4,RNF2,BRD3,RNF20,PSIP1,NFIA,POLR2B,URI1,NONO,SIN3B,SMARCC1,MBD3,PBRM1,LEMD2,TCF4,EP300,ZNF143
1	TRUE	2.15e-08	334	227	44	0.194	0.132	GO:0045934	BP	82	negative regulation of nucleobase-containing compound metabolic process	1	BCL11A,PFDN5,SUPT5H,PAF1,DNMT1,CTCF,TPR,NFIB,HNRNPL,SUZ12,HNRNPK,DLG1,SRSF7,THOC1,TCERG1,SMAD4,SMAD2,HELLS,SMARCC2,SUMO1,HDAC4,CDC73,RNF2,RNF20,NFIA,SRSF10,KHDRBS1,URI1,NONO,FLNA,SIN3B,SMARCA5,TERF2,HMG20A,MBD3,GATAD2A,RBM42,EHMT1,RFX3,TP53BP1,ZNF830,TCF4,EP300,FOXK1
1	TRUE	3.22e-06	316	236	39	0.165	0.123	GO:0051276	BP	109	chromosome organization	1	SMARCB1,PAF1,DNMT1,CTCF,TPR,ZNF207,SUZ12,NCOA1,NUP155,ENY2,PRKDC,BRD4,KDM4B,SMAD4,HELLS,SMARCC2,HDAC4,CDC73,RNF2,WDR5,NOP10,LMNA,RNF20,RAD23B,ACTL6B,SIN3B,SMARCA5,TERF2,SMARCC1,ARID2,MBD3,EHMT1,NUP133,LEO1,LEMD2,ZNF830,EP300,WDR61,NUMA1
1	TRUE	4.86e-06	197	236	29	0.123	0.147	GO:0006325	BP	77	chromatin organization	1	SMARCB1,PAF1,DNMT1,CTCF,TPR,SUZ12,NCOA1,ENY2,BRD4,KDM4B,SMAD4,HELLS,SMARCC2,HDAC4,CDC73,RNF2,WDR5,RNF20,ACTL6B,SIN3B,SMARCA5,SMARCC1,ARID2,MBD3,EHMT1,NUP133,LEO1,EP300,WDR61
1	TRUE	6.74e-06	326	236	39	0.165	0.12	GO:0045893	BP	56	positive regulation of transcription, DNA-templated	1	SMARCB1,SUPT5H,PAF1,CTCF,NFIB,PELP1,NCOA1,SPIN1,HNRNPK,RTRAF,ENY2,PRKDC,BRD4,THOC1,SMAD4,SMAD2,SMARCC2,HDAC4,CDC73,WDR5,RNF20,BAG1,PSIP1,NFIA,SMARCA5,PIN1,SMARCC1,ARID2,RFX3,PBRM1,LEO1,TP53BP1,PCBP1,TCF4,EP300,DDX17,FOXK1,ZNF143,WDR61
1	TRUE	2.46e-05	33	142	9	0.063	0.273	GO:0051028	BP	79	mRNA transport	1	NUP214,TPR,NXF1,NUP155,ENY2,THOC1,THOC3,NUP133,HNRNPA3
1	TRUE	7.22e-05	50	80	8	0.1	0.16	GO:0001228	MF	85	DNA-binding transcription activator activity, RNA polymerase II-specific	1	CTCF,NFIB,HNRNPK,FUBP1,NFIA,TCF4,EP300,ZNF143
1	TRUE	0.000127	31	142	8	0.056	0.258	GO:0006406	BP	17	mRNA export from nucleus	1	NUP214,TPR,NXF1,NUP155,ENY2,THOC1,THOC3,NUP133
1	TRUE	0.000127	31	142	8	0.056	0.258	GO:0071427	BP	101	mRNA-containing ribonucleoprotein complex export from nucleus	1	NUP214,TPR,NXF1,NUP155,ENY2,THOC1,THOC3,NUP133
1	TRUE	0.000197	374	200	35	0.175	0.094	GO:0009888	BP	70	tissue development	1	PAF1,NFIB,CTSZ,NUP50,CTSB,PRKDC,DLG1,BIRC6,LUC7L,SMAD4,SMAD2,TCOF1,TJP2,GAA,NRP1,HDAC4,CDC73,LMNA,FLNA,RDX,PIN1,ARID2,GATAD2A,SPART,CUL7,NUP133,MAGI2,RFX3,PBRM1,LEO1,LEMD2,EP300,DDX17,NUMA1,SERPINH1
1	TRUE	0.000309	270	33	10	0.303	0.037	GO:0051241	BP	48	negative regulation of multicellular organismal process	1	KHSRP,NFIB,CTSZ,SUZ12,HNRNPK,LUC7L,TJP2,LMNA,LEO1,TCF4
1	TRUE	0.000474	52	211	11	0.052	0.212	GO:0016571	BP	105	histone methylation	1	SMARCB1,PAF1,DNMT1,CTCF,SUZ12,KDM4B,SMAD4,WDR5,RNF20,EHMT1,WDR61
1	TRUE	0.000756	115	227	17	0.075	0.148	GO:0018205	BP	108	peptidyl-lysine modification	1	BCL11A,SMARCB1,DNMT1,CTCF,SUZ12,NCOA1,BRD4,KDM4B,SMAD4,SUMO1,HDAC4,WDR5,HMG20A,MBD3,EHMT1,EP300,WDR61
1	TRUE	0.00149	11	198	5	0.025	0.455	GO:0010390	BP	58	histone monoubiquitination	1	PAF1,CDC73,RNF2,RNF20,LEO1
1	TRUE	0.00236	94	164	12	0.073	0.128	GO:0003012	BP	53	muscle system process	1	NUP155,DLG1,SMAD4,GAA,SUMO1,OBSL1,HDAC4,LMNA,FLNA,PIN1,DBN1,EP300
1	TRUE	0.00264	5	15	2	0.133	0.4	GO:0010988	BP	7	regulation of low-density lipoprotein particle clearance	1	KHSRP,HNRNPK
1	TRUE	0.00331	4	147	3	0.02	0.75	GO:0060977	BP	81	coronary vasculature morphogenesis	1	NRP1,ARID2,PBRM1
1	TRUE	0.00336	20	198	6	0.03	0.3	GO:0043175	MF	107	RNA polymerase core enzyme binding	1	PAF1,RTRAF,BRD4,TCOF1,CDC73,LEO1
1	TRUE	0.0036	17	245	6	0.024	0.353	GO:0046332	MF	5	SMAD binding	1	SMAD4,SMAD2,FLNA,MAGI2,PURA,EP300
1	TRUE	0.00375	3	33	2	0.061	0.667	GO:0072201	BP	11	negative regulation of mesenchymal cell proliferation	1	NFIB,LMNA
1	TRUE	0.00375	13	104	4	0.038	0.308	GO:0017056	MF	44	structural constituent of nuclear pore	1	NUP214,TPR,NUP155,NUP133
1	TRUE	0.00544	4	30	2	0.067	0.5	GO:0046976	MF	34	histone methyltransferase activity (H3-K27 specific)	1	SUZ12,EHMT1
1	TRUE	0.00616	66	156	9	0.058	0.136	GO:0045930	BP	89	negative regulation of mitotic cell cycle	1	TPR,ZNF207,PRKDC,DLG1,CDC73,INTS3,RPS6,MAGI2,ZNF830
1	TRUE	0.00635	55	236	10	0.042	0.182	GO:0071824	BP	57	protein-DNA complex subunit organization	1	SMARCB1,PAF1,CTCF,HELLS,SMARCC2,SMARCA5,SMARCC1,ARID2,TCF4,EP300
1	TRUE	0.00829	4	225	3	0.013	0.75	GO:0010216	BP	61	maintenance of DNA methylation	1	DNMT1,CTCF,HELLS
1	TRUE	0.00972	16	211	5	0.024	0.312	GO:0043966	BP	88	histone H3 acetylation	1	SMARCB1,BRD4,SMAD4,WDR5,EP300
1	TRUE	0.0102	17	198	5	0.025	0.294	GO:0000993	MF	12	RNA polymerase II complex binding	1	PAF1,RTRAF,BRD4,CDC73,LEO1
1	TRUE	0.0106	17	200	5	0.025	0.294	GO:0030510	BP	67	regulation of BMP signaling pathway	1	SMAD4,SMAD2,SPART,LEMD2,NUMA1
1	TRUE	0.011	5	36	2	0.056	0.4	GO:2000628	BP	93	regulation of miRNA metabolic process	1	KHSRP,EP300
1	TRUE	0.0113	32	161	6	0.037	0.188	GO:0060048	BP	27	cardiac muscle contraction	1	NUP155,DLG1,GAA,SUMO1,HDAC4,FLNA
1	TRUE	0.013	13	161	4	0.025	0.308	GO:1903115	BP	98	regulation of actin filament-based movement	1	DLG1,SUMO1,FLNA,DBN1
1	TRUE	0.013	18	200	5	0.025	0.278	GO:0033613	MF	106	activating transcription factor binding	1	SMAD2,HDAC4,PSIP1,TP53BP1,EP300
1	TRUE	0.0131	11	82	3	0.037	0.273	GO:0051898	BP	25	negative regulation of protein kinase B signaling	1	DLG1,MAGI2,LEMD2
1	TRUE	0.0173	2	151	2	0.013	1	GO:0022605	BP	80	mammalian oogenesis stage	1	RPS6,ZNF830
1	TRUE	0.0178	2	156	2	0.013	1	GO:0033152	BP	8	immunoglobulin V(D)J recombination	1	PRKDC,POLB
1	TRUE	0.0178	2	156	2	0.013	1	GO:0002638	BP	15	negative regulation of immunoglobulin production	1	PRKDC,THOC1
1	TRUE	0.0185	2	161	2	0.012	1	GO:1905031	BP	99	regulation of membrane repolarization during cardiac muscle cell action potential	1	DLG1,FLNA
1	TRUE	0.0187	2	162	2	0.012	1	GO:0003348	BP	103	cardiac endothelial cell differentiation	1	SMAD4,PBRM1
1	TRUE	0.0187	2	162	2	0.012	1	GO:0042118	BP	90	endothelial cell activation	1	SMAD4,TCF4
1	TRUE	0.0188	445	165	28	0.17	0.063	GO:0042981	BP	91	regulation of apoptotic process	1	DNMT1,PRDX2,CTSZ,NCOA1,HNRNPK,PRKDC,PAK2,IGF2R,BIRC6,THOC1,SMAD4,NRP1,HDAC4,CDC73,LMNA,RPS3A,BAG1,RPS6,SCP2,URI1,NONO,FLNA,CIAPIN1,PIN1,RBM5,CUL7,ZNF830,EP300
1	TRUE	0.0199	7	163	3	0.018	0.429	GO:0042805	MF	28	actinin binding	1	HNRNPK,OBSL1,MAGI1
1	TRUE	0.0212	30	36	3	0.083	0.1	GO:1901654	BP	113	response to ketone	1	NCOA1,HNRNPK,EP300
1	TRUE	0.0214	41	200	7	0.035	0.171	GO:0007369	BP	54	gastrulation	1	PAF1,SMAD4,SMAD2,CDC73,RNF2,RPS6,LEO1
1	TRUE	0.0223	23	13	2	0.154	0.087	GO:0032368	BP	63	regulation of lipid transport	1	HNRNPK,SCP2
1	TRUE	0.0223	7	175	3	0.017	0.429	GO:0050815	MF	97	phosphoserine residue binding	1	BRD4,PIN1,LEO1
1	TRUE	0.0231	7	178	3	0.017	0.429	GO:0030953	BP	40	astral microtubule organization	1	DLG1,CENPJ,NUMA1
1	TRUE	0.0232	48	175	7	0.04	0.146	GO:0051219	MF	3	phosphoprotein binding	1	CRKL,IGF2R,BRD4,BAG1,URI1,PIN1,LEO1
1	TRUE	0.0238	30	211	6	0.028	0.2	GO:0002039	MF	51	p53 binding	1	SMARCB1,BRD4,RNF20,EHMT1,TP53BP1,EP300
1	TRUE	0.0239	6	221	3	0.014	0.5	GO:0046784	BP	66	viral mRNA export from host cell nucleus	1	THOC1,THOC3,THOC6
1	TRUE	0.0245	2	200	2	0.01	1	GO:0005072	MF	50	transforming growth factor beta receptor, cytoplasmic mediator activity	1	SMAD4,SMAD2
1	TRUE	0.0247	27	161	5	0.031	0.185	GO:0070252	BP	26	actin-mediated cell contraction	1	NUP155,DLG1,SUMO1,FLNA,DBN1
1	TRUE	0.025	8	161	3	0.019	0.375	GO:0015459	MF	102	potassium channel regulator activity	1	DLG1,SUMO1,FLNA
1	TRUE	0.0252	32	200	6	0.03	0.188	GO:0009952	BP	78	anterior/posterior pattern specification	1	CRKL,PRKDC,SMAD4,SMAD2,RNF2,EP300
1	TRUE	0.0274	54	82	5	0.061	0.093	GO:0006997	BP	100	nucleus organization	1	TPR,NUP155,LMNA,NUP133,LEMD2
1	TRUE	0.0275	8	169	3	0.018	0.375	GO:0045910	BP	42	negative regulation of DNA recombination	1	THOC1,TERF2,TP53BP1
1	TRUE	0.0275	16	172	4	0.023	0.25	GO:1900026	BP	33	positive regulation of substrate adhesion-dependent cell spreading	1	CRKL,NRP1,FLNA,DBN1
1	TRUE	0.0288	6	242	3	0.012	0.5	GO:1902946	BP	45	protein localization to early endosome	1	SCRIB,NRP1,RDX
1	TRUE	0.0295	3	135	2	0.015	0.667	GO:1902075	BP	83	cellular response to salt	1	LMNB1,HNRNPA1
1	TRUE	0.0342	398	51	11	0.216	0.028	GO:0034622	BP	95	cellular protein-containing complex assembly	1	ZNF207,SLU7,DLG1,LUC7L,HDGFL3,DNAAF5,RBM5,DBN1,TCF4,EP300,CENPJ
1	TRUE	0.0356	3	159	2	0.013	0.667	GO:2000173	BP	41	negative regulation of branching morphogenesis of a nerve	1	BCL11A,HNRNPK
1	TRUE	0.0363	52	57	4	0.07	0.077	GO:1900006	BP	84	positive regulation of dendrite development	1	HNRNPK,CAPRIN1,DBN1,CUL7
1	TRUE	0.0386	4	119	2	0.017	0.5	GO:0071679	BP	68	commissural neuron axon guidance	1	NFIB,NRP1
1	TRUE	0.0397	5	96	2	0.021	0.4	GO:0031118	BP	13	rRNA pseudouridine synthesis	1	NOP10,RPUSD2
1	TRUE	0.0406	8	211	3	0.014	0.375	GO:0051573	BP	72	negative regulation of histone H3-K9 methylation	1	SMARCB1,DNMT1,KDM4B
1	TRUE	0.0412	13	36	2	0.056	0.154	GO:0042771	BP	111	intrinsic apoptotic signaling pathway in response to DNA damage by p53 class mediator	1	HNRNPK,EP300
1	TRUE	0.043	16	31	2	0.065	0.125	GO:0006306	BP	87	DNA methylation	1	CTCF,EHMT1
1	TRUE	0.0436	34	156	5	0.032	0.147	GO:0002440	BP	39	production of molecular mediator of immune response	1	PRKDC,DLG1,THOC1,POLB,TP53BP1
1	TRUE	0.0443	61	27	3	0.111	0.049	GO:0051100	BP	6	negative regulation of binding	1	NFIB,CTSZ,HNRNPK
1	TRUE	0.045	48	159	6	0.038	0.125	GO:0042113	BP	35	B cell activation	1	BCL11A,PRKDC,THOC1,TP53BP1,TXLNA,EP300
1	TRUE	0.045	21	162	4	0.025	0.19	GO:0035282	BP	31	segmentation	1	PRKDC,SMAD4,NRP1,EP300
1	TRUE	0.045	5	108	2	0.019	0.4	GO:0001055	MF	104	RNA polymerase II activity	1	POLR2A,POLR2B
1	TRUE	0.0492	319	50	9	0.18	0.028	GO:0060341	BP	36	regulation of cellular localization	1	TPR,HNRNPK,ENY2,DLG1,LMNA,SCP2,KHDRBS1,DBN1,EP300

## Sheet: 8 pink-Embryonic
query.number	significant	p.value	term.size	query.size	overlap.size	precision	recall	term.id	domain	subgraph.number	term.name	relative.depth	intersection
1	TRUE	0.0167	13	17	3	0.176	0.231	GO:0045103	BP	7	intermediate filament-based process	1	NES,VIM,INA
1	TRUE	0.0167	6	32	3	0.094	0.5	GO:0019215	MF	10	intermediate filament binding	1	NES,SIRT1,VIM
1	TRUE	0.0235	33	123	7	0.057	0.212	GO:0006633	BP	3	fatty acid biosynthetic process	1	SIRT1,LPGAT1,ACSS2,EIF6,MIF,QKI,HSD17B8
1	TRUE	0.041	262	22	7	0.318	0.027	GO:0032990	BP	14	cell part morphogenesis	1	NES,VIM,GOLGA4,SS18L1,PLXNB1,NTRK3,ANK3
1	TRUE	0.041	17	33	3	0.091	0.176	GO:1903038	BP	11	negative regulation of leukocyte cell-cell adhesion	1	MAD1L1,ZNF608,PRNP
1	TRUE	0.041	3	39	2	0.051	0.667	GO:0070525	BP	1	tRNA threonylcarbamoyladenosine metabolic process	1	TRMT5,TPRKB
1	TRUE	0.041	675	83	26	0.313	0.039	GO:0048513	BP	17	animal organ development	1	NFIX,CORO1C,NES,CHD5,NR2C2,SIRT1,EPB41L5,VIM,EIF6,PPT1,MAD1L1,PLXND1,EFNB1,GAB1,PKM,RBPJ,ZNF219,ZNF608,PLXNB1,DHCR7,HIST1H1B,NTRK3,ACADM,AFDN,MPST,PGAP1
1	TRUE	0.041	5	129	3	0.023	0.6	GO:0044387	BP	20	negative regulation of protein kinase activity by regulation of protein phosphorylation	1	CORO1C,ADAR,NPM1
1	TRUE	0.041	668	22	11	0.5	0.016	GO:0007399	BP	19	nervous system development	1	NFIX,NES,CHD5,NR2C2,VIM,PPT1,GOLGA4,SS18L1,PLXNB1,NTRK3,ANK3
1	TRUE	0.041	7	89	3	0.034	0.429	GO:0042446	BP	4	hormone biosynthetic process	1	ATP1A1,DHCR7,HSD17B8
1	TRUE	0.041	952	33	17	0.515	0.018	GO:0048869	BP	18	cellular developmental process	1	NFIX,NES,CHD5,NR2C2,SIRT1,VRK1,PRRC2A,VIM,EIF6,BCCIP,GOLGA4,SS18L1,ZNF219,ZNF608,PLXNB1,NTRK3,ANK3
1	TRUE	0.041	63	79	7	0.089	0.111	GO:0007162	BP	12	negative regulation of cell adhesion	1	CORO1C,EPB41L5,MAD1L1,PLXND1,ZNF608,PLXNB1,PRNP
1	TRUE	0.041	11	139	4	0.029	0.364	GO:0005253	MF	5	anion channel activity	1	BEST3,VDAC1,VDAC2,CLCC1
1	TRUE	0.0473	115	13	4	0.308	0.035	GO:0003700	MF	16	DNA-binding transcription factor activity	1	NFIX,NR2C2,SS18L1,ZNF219
1	TRUE	0.0491	33	129	6	0.047	0.182	GO:0043488	BP	15	regulation of mRNA stability	1	HNRNPD,VIM,RBM10,TARDBP,NPM1,QKI
1	TRUE	0.0491	463	33	11	0.333	0.024	GO:0045595	BP	13	regulation of cell differentiation	1	CHD5,NR2C2,SIRT1,VIM,EIF6,GOLGA4,SS18L1,ZNF219,ZNF608,PLXNB1,NTRK3

## Sheet: 9 magenta-Embryonic
query.number	significant	p.value	term.size	query.size	overlap.size	precision	recall	term.id	domain	subgraph.number	term.name	relative.depth	intersection
1	TRUE	0.0125	6	38	3	0.079	0.5	GO:1905098	BP	113	negative regulation of guanyl-nucleotide exchange factor activity	1	GPSM1,STMN1,EIF2B1
1	TRUE	0.0125	80	38	6	0.158	0.075	GO:0031667	BP	26	response to nutrient levels	1	AKT1,SOD2,EIF2B1,PIK3C3,NENF,MAPK3
1	TRUE	0.0125	49	17	4	0.235	0.082	GO:0034614	BP	170	cellular response to reactive oxygen species	1	AKT1,SOD2,APOA4,MAPK3
1	TRUE	0.0125	22	53	4	0.075	0.182	GO:0019217	BP	90	regulation of fatty acid metabolic process	1	AKT1,FABP3,PRKAG2,APOA4
1	TRUE	0.0125	61	5	3	0.6	0.049	GO:0015711	BP	147	organic anion transport	1	AKT1,GRM2,APOA4
1	TRUE	0.0125	272	13	6	0.462	0.022	GO:0031329	BP	142	regulation of cellular catabolic process	1	AKT1,GPSM1,SDCBP,RAB33A,APOA4,MAPK3
1	TRUE	0.0125	29	2	2	1	0.069	GO:0046620	BP	48	regulation of organ growth	1	AKT1,CACNA2D2
1	TRUE	0.0125	8	6	2	0.333	0.25	GO:0031210	MF	164	phosphatidylcholine binding	1	APOA4,CHMP3
1	TRUE	0.0125	9	6	2	0.333	0.222	GO:0070405	MF	76	ammonium ion binding	1	APOA4,CHMP3
1	TRUE	0.0125	181	14	6	0.429	0.033	GO:0008289	MF	13	lipid binding	1	AKT1,PSMB4,SDCBP,APOA4,CHMP3,PCLO
1	TRUE	0.0125	14	30	3	0.1	0.214	GO:0004712	MF	34	protein serine/threonine/tyrosine kinase activity	1	AKT1,MAP2K4,MAPK3
1	TRUE	0.0143	242	23	7	0.304	0.029	GO:0040012	BP	36	regulation of locomotion	1	AKT1,SOD2,KIF2A,SDCBP,TPM1,CHMP3,MAPK3
1	TRUE	0.015	245	23	7	0.304	0.029	GO:0051270	BP	1	regulation of cellular component movement	1	AKT1,SOD2,KIF2A,SDCBP,STMN1,TPM1,MAPK3
1	TRUE	0.0153	48	2	2	1	0.042	GO:1903522	BP	120	regulation of blood circulation	1	AKT1,CACNA2D2
1	TRUE	0.0154	92	13	4	0.308	0.043	GO:0010506	BP	74	regulation of autophagy	1	AKT1,GPSM1,RAB33A,MAPK3
1	TRUE	0.0167	17	5	2	0.4	0.118	GO:0050994	BP	37	regulation of lipid catabolic process	1	AKT1,APOA4
1	TRUE	0.0169	18	5	2	0.4	0.111	GO:0046889	BP	114	positive regulation of lipid biosynthetic process	1	AKT1,APOA4
1	TRUE	0.0172	7	13	2	0.154	0.286	GO:0071276	BP	51	cellular response to cadmium ion	1	AKT1,MAPK3
1	TRUE	0.0186	271	38	9	0.237	0.033	GO:0097367	MF	161	carbohydrate derivative binding	1	AKT1,PSMB4,SDCBP,PRKAG2,EIF2B1,PDCD5,AARS,MAP2K4,MAPK3
1	TRUE	0.0201	7	17	2	0.118	0.286	GO:0019430	BP	67	removal of superoxide radicals	1	SOD2,APOA4
1	TRUE	0.0201	72	2	2	1	0.028	GO:0051146	BP	123	striated muscle cell differentiation	1	AKT1,CACNA2D2
1	TRUE	0.0201	23	5	2	0.4	0.087	GO:0032368	BP	65	regulation of lipid transport	1	AKT1,APOA4
1	TRUE	0.0201	7	17	2	0.118	0.286	GO:0098869	BP	158	cellular oxidant detoxification	1	SOD2,APOA4
1	TRUE	0.0204	12	141	4	0.028	0.333	GO:0021591	BP	102	ventricular system development	1	DNAH5,RAPGEF2,NUMBL,GRCC10
1	TRUE	0.0211	594	19	9	0.474	0.015	GO:0042802	MF	77	identical protein binding	1	AKT1,SOD2,SDCBP,TPRG1L,APOA4,TPM1,CHMP3,MAPK3,MARCKS
1	TRUE	0.0219	206	23	6	0.261	0.029	GO:0030334	BP	89	regulation of cell migration	1	AKT1,SOD2,KIF2A,SDCBP,TPM1,MAPK3
1	TRUE	0.022	10	13	2	0.154	0.2	GO:0031663	BP	54	lipopolysaccharide-mediated signaling pathway	1	AKT1,MAPK3
1	TRUE	0.022	84	8	3	0.375	0.036	GO:0031396	BP	16	regulation of protein ubiquitination	1	AKT1,DCUN1D1,FEM1B
1	TRUE	0.0224	23	32	3	0.094	0.13	GO:0001836	BP	80	release of cytochrome c from mitochondria	1	AKT1,SOD2,PDCD5
1	TRUE	0.0224	744	32	13	0.406	0.017	GO:0010646	BP	84	regulation of cell communication	1	AKT1,SOD2,CACNA2D2,GRM2,GPSM1,SDCBP,PTPRD,STMN1,PDCD5,FEM1B,MAP2K4,NENF,MAPK3
1	TRUE	0.0224	2	100	2	0.02	1	GO:0061763	BP	95	multivesicular body-lysosome fusion	1	CHMP5,CHMP3
1	TRUE	0.0228	756	32	13	0.406	0.017	GO:0023051	BP	136	regulation of signaling	1	AKT1,SOD2,CACNA2D2,GRM2,GPSM1,SDCBP,PTPRD,STMN1,PDCD5,FEM1B,MAP2K4,NENF,MAPK3
1	TRUE	0.0236	3	69	2	0.029	0.667	GO:1903721	BP	183	positive regulation of I-kappaB phosphorylation	1	AKT1,TRAF2
1	TRUE	0.0237	176	30	6	0.2	0.034	GO:0008144	MF	78	drug binding	1	AKT1,SOD2,PRKAG2,AARS,MAP2K4,MAPK3
1	TRUE	0.025	13	69	3	0.043	0.231	GO:0002367	BP	101	cytokine production involved in immune response	1	CHGA,TRAF2,MAPK3
1	TRUE	0.0267	7	30	2	0.067	0.286	GO:0034393	BP	105	positive regulation of smooth muscle cell apoptotic process	1	SOD2,MAP2K4
1	TRUE	0.0271	14	13	2	0.154	0.143	GO:2000641	BP	9	regulation of early endosome to late endosome transport	1	CHMP3,MAPK3
1	TRUE	0.0289	51	4	2	0.5	0.039	GO:0015849	BP	180	organic acid transport	1	AKT1,GRM2
1	TRUE	0.0296	126	30	5	0.167	0.04	GO:0005524	MF	110	ATP binding	1	AKT1,PRKAG2,AARS,MAP2K4,MAPK3
1	TRUE	0.03	2	145	2	0.014	1	GO:0032058	BP	134	positive regulation of translational initiation in response to stress	1	DNAJC3,IMPACT
1	TRUE	0.0318	92	24	4	0.167	0.043	GO:0015980	BP	168	energy derivation by oxidation of organic compounds	1	AKT1,SOD2,NDUFA5,PRKAG2
1	TRUE	0.0318	14	17	2	0.118	0.143	GO:0045429	BP	64	positive regulation of nitric oxide biosynthetic process	1	AKT1,SOD2
1	TRUE	0.0318	328	68	12	0.176	0.037	GO:0044087	BP	17	regulation of cellular component biogenesis	1	PSMC5,CHGA,WARS,IMPACT,SDCBP,PTPRD,STMN1,ARFIP2,RAB33A,TPM1,SSH2,RAPGEF2
1	TRUE	0.0326	17	68	3	0.044	0.176	GO:0019933	BP	22	cAMP-mediated signaling	1	CHGA,PCLO,RAPGEF2
1	TRUE	0.0326	63	66	5	0.076	0.079	GO:0007568	BP	115	aging	1	AKT1,SOD2,RWDD1,CTC1,KRAS
1	TRUE	0.0326	350	7	4	0.571	0.011	GO:0098772	MF	92	molecular function regulator	1	AKT1,GRM2,GPSM1,APOA4
1	TRUE	0.0337	28	9	2	0.222	0.071	GO:0005080	MF	155	protein kinase C binding	1	AKT1,MARCKS
1	TRUE	0.034	9	131	3	0.023	0.333	GO:0010962	BP	10	regulation of glucan biosynthetic process	1	AKT1,PPP1CB,EPM2AIP1
1	TRUE	0.0345	5	64	2	0.031	0.4	GO:1900247	BP	50	regulation of cytoplasmic translational elongation	1	AARS,DPH1
1	TRUE	0.0365	5	68	2	0.029	0.4	GO:0071880	BP	19	adenylate cyclase-activating adrenergic receptor signaling pathway	1	CHGA,RAPGEF2
1	TRUE	0.0365	28	10	2	0.2	0.071	GO:0005126	MF	116	cytokine receptor binding	1	SDCBP,FEM1B
1	TRUE	0.0371	22	13	2	0.154	0.091	GO:0070849	BP	70	response to epidermal growth factor	1	AKT1,MAPK3
1	TRUE	0.0381	8	44	2	0.045	0.25	GO:2000001	BP	86	regulation of DNA damage checkpoint	1	CUL4A,FEM1B
1	TRUE	0.0381	19	17	2	0.118	0.105	GO:0045598	BP	118	regulation of fat cell differentiation	1	AKT1,SOD2
1	TRUE	0.0381	65	5	2	0.4	0.031	GO:0030258	BP	61	lipid modification	1	AKT1,APOA4
1	TRUE	0.0381	8	45	2	0.044	0.25	GO:0008137	MF	186	NADH dehydrogenase (ubiquinone) activity	1	NDUFA5,NDUFAF2
1	TRUE	0.0381	5	77	2	0.026	0.4	GO:0098505	MF	124	G-rich strand telomeric DNA binding	1	RPA1,CTC1
1	TRUE	0.0383	6	66	2	0.03	0.333	GO:0051000	BP	29	positive regulation of nitric-oxide synthase activity	1	AKT1,KRAS
1	TRUE	0.0399	85	17	3	0.176	0.035	GO:0048732	BP	12	gland development	1	SOD2,FEM1B,MAPK3
1	TRUE	0.0399	9	46	2	0.043	0.222	GO:0008307	MF	49	structural constituent of muscle	1	TPM3,TPM1
1	TRUE	0.0401	434	17	6	0.353	0.014	GO:0002376	BP	179	immune system process	1	AKT1,PSMB4,SOD2,RAB33A,APOA4,MAPK3
1	TRUE	0.0426	243	22	5	0.227	0.021	GO:0048878	BP	140	chemical homeostasis	1	AKT1,SOD2,STMN1,APOA4,MAPK3
1	TRUE	0.0434	85	91	6	0.066	0.071	GO:1901215	BP	87	negative regulation of neuron death	1	SOD2,CHGA,XIAP,KRAS,AARS,MAP2K4
1	TRUE	0.0434	35	13	2	0.154	0.057	GO:0071356	BP	139	cellular response to tumor necrosis factor	1	AKT1,MAPK3
1	TRUE	0.0434	362	53	10	0.189	0.028	GO:0036094	MF	122	small molecule binding	1	AKT1,SOD2,FABP3,PRKAG2,EIF2B1,AARS,APOA4,MAP2K4,RAPGEF2,MAPK3
1	TRUE	0.0448	24	22	2	0.091	0.083	GO:0051492	BP	149	regulation of stress fiber assembly	1	STMN1,TPM1
1	TRUE	0.0448	51	34	3	0.088	0.059	GO:0000910	BP	169	cytokinesis	1	STMN1,PIK3C3,CHMP3
1	TRUE	0.0448	16	111	3	0.027	0.188	GO:0055092	BP	23	sterol homeostasis	1	NPC1,FABP3,APOA4
1	TRUE	0.0458	114	141	9	0.064	0.079	GO:0030900	BP	152	forebrain development	1	NF2,OGDH,DNAH5,KRAS,FGF13,ADGRG1,RAPGEF2,NUMBL,GRCC10
1	TRUE	0.0466	60	133	6	0.045	0.1	GO:0051015	MF	106	actin filament binding	1	TPM3,TPM1,FERMT2,LASP1,CAMSAP3,MARCKS
1	TRUE	0.0474	229	48	7	0.146	0.031	GO:0072359	BP	166	circulatory system development	1	AKT1,SOD2,WARS,TPM1,MAP2K4,RAPGEF2,MAPK3
1	TRUE	0.0485	48	123	5	0.041	0.104	GO:0004721	MF	71	phosphoprotein phosphatase activity	1	PPP1CB,PPP2R2B,PTPN5,SSH2,PDP1
1	TRUE	0.049	11	62	2	0.032	0.182	GO:0042149	BP	27	cellular response to glucose starvation	1	IMPACT,PIK3C3
1	TRUE	0.0494	58	10	2	0.2	0.034	GO:0032434	BP	63	regulation of proteasomal ubiquitin-dependent protein catabolic process	1	AKT1,SDCBP
1	TRUE	0.0495	36	17	2	0.118	0.056	GO:0048660	BP	182	regulation of smooth muscle cell proliferation	1	AKT1,SOD2
1	TRUE	0.0497	45	13	2	0.154	0.044	GO:0048762	BP	35	mesenchymal cell differentiation	1	SDCBP,MAPK3

## Sheet: 12 tan-Embryonic
query.number	significant	p.value	term.size	query.size	overlap.size	precision	recall	term.id	domain	subgraph.number	term.name	relative.depth	intersection
1	TRUE	0.0159	6	3	2	0.667	0.333	GO:0002446	BP	23	neutrophil mediated immunity	1	ANXA3,JAGN1
1	TRUE	0.0264	2	35	2	0.057	1	GO:0045579	BP	16	positive regulation of B cell differentiation	1	BAD,PCID2
1	TRUE	0.0264	20	16	3	0.188	0.15	GO:0007338	BP	12	single fertilization	1	CCT3,RABL2,CCT7
1	TRUE	0.0264	21	16	3	0.188	0.143	GO:0006458	BP	34	'de novo' protein folding	1	CCT3,HSPA8,CCT7
1	TRUE	0.0264	5	12	2	0.167	0.4	GO:0097286	BP	7	iron ion import	1	FTH1,PICALM
1	TRUE	0.0341	26	47	4	0.085	0.154	GO:0090559	BP	15	regulation of membrane permeability	1	SPG7,HSPA8,BAD,SLC25A4
1	TRUE	0.0341	38	16	3	0.188	0.079	GO:0061077	BP	28	chaperone-mediated protein folding	1	CCT3,HSPA8,CCT7
1	TRUE	0.0341	113	80	9	0.113	0.08	GO:0006887	BP	21	exocytosis	1	MICAL1,TMED10,PPP3CB,SNX4,PREPL,ANXA3,SMPD3,EXOC3,MYO5A
1	TRUE	0.0341	746	17	9	0.529	0.012	GO:0032879	BP	25	regulation of localization	1	CCT3,HSPA8,ANXA3,CCT7,CDH13,SMPD3,LIMCH1,PICALM,JAGN1
1	TRUE	0.0341	8	16	2	0.125	0.25	GO:0070202	BP	17	regulation of establishment of protein localization to chromosome	1	CCT3,CCT7
1	TRUE	0.0341	8	16	2	0.125	0.25	GO:0070200	BP	35	establishment of protein localization to telomere	1	CCT3,CCT7
1	TRUE	0.0341	40	16	3	0.188	0.075	GO:0051082	MF	26	unfolded protein binding	1	CCT3,HSPA8,CCT7
1	TRUE	0.0368	9	16	2	0.125	0.222	GO:0007339	BP	11	binding of sperm to zona pellucida	1	CCT3,CCT7
1	TRUE	0.0388	46	97	6	0.062	0.13	GO:0019722	BP	5	calcium-mediated signaling	1	FIS1,PPP3CB,GSTO1,VCAM1,CDH13,MYO5A
1	TRUE	0.0396	54	3	2	0.667	0.037	GO:0098542	BP	14	defense response to other organism	1	ANXA3,JAGN1
1	TRUE	0.0454	14	59	3	0.051	0.214	GO:0031341	BP	2	regulation of cell killing	1	HSPA8,PPP3CB,BAD
1	TRUE	0.0454	81	83	7	0.084	0.086	GO:0046879	BP	24	hormone secretion	1	PPP3CB,SYBU,SNX4,BAD,SMPD3,MYO5A,JAGN1
1	TRUE	0.0459	17	12	2	0.167	0.118	GO:0055072	BP	22	iron ion homeostasis	1	FTH1,PICALM
1	TRUE	0.0459	23	83	4	0.048	0.174	GO:0061178	BP	31	regulation of insulin secretion involved in cellular response to glucose stimulus	1	PPP3CB,SYBU,BAD,JAGN1
1	TRUE	0.0459	12	16	2	0.125	0.167	GO:0044183	MF	32	protein binding involved in protein folding	1	CCT3,CCT7
1	TRUE	0.0463	13	16	2	0.125	0.154	GO:0032212	BP	8	positive regulation of telomere maintenance via telomerase	1	CCT3,CCT7
1	TRUE	0.0463	585	65	18	0.277	0.031	GO:0043167	MF	13	ion binding	1	HSPA8,MICAL1,SHMT1,PPP3CB,RABL2,FTH1,BAD,ATP5F1B,PTGES2,OLA1,RAB28,ANXA3,FKBP9,MYO5A,PICALM,DCTPP1,HADHB,LANCL2
1	TRUE	0.047	4	59	2	0.034	0.5	GO:0001914	BP	33	regulation of T cell mediated cytotoxicity	1	HSPA8,PPP3CB
1	TRUE	0.047	379	16	6	0.375	0.016	GO:0051704	BP	10	multi-organism process	1	CCT3,HSPA8,RABL2,ANXA3,CCT7,JAGN1
1	TRUE	0.047	404	20	7	0.35	0.017	GO:0042592	BP	6	homeostatic process	1	CCT3,FTH1,CCT7,SMPD3,PICALM,LDB2,JAGN1

## Sheet: 5 green-Early postnatal
query.number	significant	p.value	term.size	query.size	overlap.size	precision	recall	term.id	domain	subgraph.number	term.name	relative.depth	intersection
1	TRUE	0.00279	346	226	44	0.195	0.127	GO:0032989	BP	10	cellular component morphogenesis	1	EIF2B2,KIT,KIF5B,ACTN1,GDI1,YWHAH,SART3,RAB1A,PAFAH1B1,DLG4,ATL1,HSP90AA1,CAP2,ANXA7,MAPK8,DNM1L,MAPK8IP3,CDH2,AFG3L2,CSNK1A1,UBE3A,ITGB1,SRGAP2,GRIN1,PTPRD,CAP1,CDK5,PDGFRA,EPHA5,CADM1,GPC1,UNC13A,LZTS1,APBB1,OPA1,SEMA7A,DNM3,ITGA1,GJA1,FRY,ARHGAP35,CTNNA2,RGMA,PLXNC1
1	TRUE	0.00592	225	226	32	0.142	0.142	GO:0048812	BP	52	neuron projection morphogenesis	1	EIF2B2,KIF5B,GDI1,YWHAH,PAFAH1B1,DLG4,ATL1,HSP90AA1,MAPK8,DNM1L,MAPK8IP3,CDH2,AFG3L2,UBE3A,ITGB1,SRGAP2,GRIN1,PTPRD,CDK5,EPHA5,UNC13A,LZTS1,APBB1,OPA1,SEMA7A,DNM3,ITGA1,GJA1,ARHGAP35,CTNNA2,RGMA,PLXNC1
1	TRUE	0.00592	17	246	8	0.033	0.471	GO:0072347	BP	31	response to anesthetic	1	PPP5C,DLG4,GRIN1,CDK5,GPI,PRKCE,ABAT,KALRN
1	TRUE	0.00903	893	242	87	0.36	0.097	GO:0006810	BP	49	transport	1	TIMM44,RAB3B,TIMM50,LETM1,KIT,KIF5B,ATP1A4,BCR,SNAP47,GDI1,ABR,ANXA6,YWHAH,SLC25A22,MICAL1,MICU1,RAB1A,AP3D1,ACSL6,CANX,PAFAH1B1,ANKFY1,DLG4,CCDC88C,HSP90AA1,EXOC2,HMGCR,NELL2,PMM1,DNM1L,PREPL,MAPK8IP3,CDH2,AFG3L2,CSNK1A1,RAB1B,SCYL1,ARL2,ACSL5,UBE3A,GDAP1,ITGB1,COPS5,SMAP1,PTGES2,GRIN1,ARHGAP1,EHD4,SEC22B,AHCYL1,THEM4,CAP1,CDK5,EPHA5,RAN,TTYH1,AP3M2,SLC27A1,CADM1,ARCN1,OLFM2,TRIP4,ATP1B3,GGA1,VP…
1	TRUE	0.00942	7	235	5	0.021	0.714	GO:0035337	BP	29	fatty-acyl-CoA metabolic process	1	ACSL6,HSD17B4,ACSL5,ACOT7,ACAT1
1	TRUE	0.00966	7	46	3	0.065	0.429	GO:0006534	BP	9	cysteine metabolic process	1	MTHFD1,AHCYL1,AHCYL2
1	TRUE	0.00966	2	26	2	0.077	1	GO:0010637	BP	7	negative regulation of mitochondrial fusion	1	DNM1L,VAT1
1	TRUE	0.00966	236	113	19	0.168	0.081	GO:0043436	BP	1	oxoacid metabolic process	1	KIT,ACSL6,MTHFD1,WARS,TARS,ACSL5,PYCR2,AHCYL1,ABCD3,THEM4,MECR,ACOT7,AHCYL2,ERLIN2,SLC27A1,HACD3,GPI,PRKCE,ABAT
1	TRUE	0.00966	6	153	4	0.026	0.667	GO:0035024	BP	39	negative regulation of Rho protein signal transduction	1	ITGB1,SCAI,RIPOR1,ARHGAP35
1	TRUE	0.00966	7	46	3	0.065	0.429	GO:0006555	BP	38	methionine metabolic process	1	MTHFD1,AHCYL1,AHCYL2
1	TRUE	0.0135	23	246	8	0.033	0.348	GO:0043279	BP	17	response to alkaloid	1	PPP5C,DLG4,GRIN1,CDK5,GPI,PRKCE,ABAT,KALRN
1	TRUE	0.0163	5	87	3	0.034	0.6	GO:0019432	BP	6	triglyceride biosynthetic process	1	ACSL6,ACSL5,SLC27A1
1	TRUE	0.0173	7	171	4	0.023	0.571	GO:0043278	BP	36	response to morphine	1	PPP5C,GRIN1,GPI,PRKCE
1	TRUE	0.0173	2	46	2	0.043	1	GO:0033353	BP	26	S-adenosylmethionine cycle	1	AHCYL1,AHCYL2
1	TRUE	0.0209	11	208	5	0.024	0.455	GO:0051560	BP	45	mitochondrial calcium ion homeostasis	1	LETM1,ANXA6,MICU1,AFG3L2,PRKCE
1	TRUE	0.0209	39	246	10	0.041	0.256	GO:0097061	BP	40	dendritic spine organization	1	PAFAH1B1,DLG4,DNM1L,UBE3A,GRIN1,CDK5,EPHA5,OPA1,DNM3,KALRN
1	TRUE	0.0209	52	220	11	0.05	0.212	GO:0032102	BP	53	negative regulation of response to external stimulus	1	BCR,ABR,HMGCR,GRIN1,PDGFRA,NPLOC4,OTULIN,GJA1,ABAT,CTNNA2,RGMA
1	TRUE	0.0212	82	99	9	0.091	0.11	GO:0006631	BP	32	fatty acid metabolic process	1	ACSL6,ACSL5,ABCD3,THEM4,MECR,ACOT7,ERLIN2,SLC27A1,HACD3
1	TRUE	0.0268	153	183	18	0.098	0.118	GO:0031346	BP	4	positive regulation of cell projection organization	1	EIF2B2,KIT,GDI1,ACSL6,HSP90AA1,DNM1L,ITGB1,GRIN1,PTPRD,MARK4,UNC13A,APBB1,OPA1,SEMA7A,DNM3,ARHGAP35,RGMA,PLXNC1
1	TRUE	0.0268	66	8	3	0.375	0.045	GO:0045732	BP	27	positive regulation of protein catabolic process	1	HSP90AA1,CSNK1A1,GGA1
1	TRUE	0.0268	11	9	2	0.222	0.182	GO:0016646	MF	19	oxidoreductase activity, acting on the CH-NH group of donors, NAD or NADP as acceptor	1	MTHFD1,PYCR2
1	TRUE	0.0269	100	249	17	0.068	0.17	GO:0010817	BP	22	regulation of hormone levels	1	KIF5B,YWHAH,RAB1A,RDH14,HMGCR,NELL2,HSD17B4,ARL2,PDGFRA,EPHA5,RAB11FIP2,SIN3A,PRKCE,GJA1,VSNL1,ABAT,KALRN
1	TRUE	0.0269	4	165	3	0.018	0.75	GO:0036444	BP	21	calcium import into the mitochondrion	1	MICU1,AFG3L2,OPA1
1	TRUE	0.0279	4	31	2	0.065	0.5	GO:0021578	BP	48	hindbrain maturation	1	GRIN1,ARCN1
1	TRUE	0.0288	7	87	3	0.034	0.429	GO:0004467	MF	44	long-chain fatty acid-CoA ligase activity	1	ACSL6,ACSL5,SLC27A1
1	TRUE	0.0326	21	193	6	0.031	0.286	GO:0008542	BP	33	visual learning	1	KIT,HMGCR,ITGB1,GRIN1,CDK5,APBB1
1	TRUE	0.0334	2	87	2	0.023	1	GO:0010747	BP	20	positive regulation of plasma membrane long-chain fatty acid transport	1	ACSL6,ACSL5
1	TRUE	0.035	18	159	5	0.031	0.278	GO:0046660	BP	23	female sex differentiation	1	EIF2B2,KIT,UBE3A,EIF2B4,PDGFRA
1	TRUE	0.035	67	198	11	0.056	0.164	GO:0016874	MF	47	ligase activity	1	ACSL6,MTHFD1,WARS,MCCC2,SUCLA2,TARS,ACSL5,MCCC1,SLC27A1,NAE1,MTHFD1L
1	TRUE	0.035	305	159	25	0.157	0.082	GO:0046983	MF	30	protein dimerization activity	1	CADM3,KIT,ACTN1,ANXA6,PIP4K2B,UHRF1BP1L,MICU1,ACSL6,WARS,HSP90AA1,HMGCR,DNM1L,ITGB1,CNOT9,GRIN1,ABCD3,LRRC41,ACOT7,PDGFRA,SLC27A1,CADM1,GGA1,UNC13A,ALG2,ABAT
1	TRUE	0.0361	84	209	13	0.062	0.155	GO:0072503	BP	12	cellular divalent inorganic cation homeostasis	1	CALB2,LETM1,ANXA6,MICU1,AP3D1,DLG4,ANXA7,AFG3L2,ITGB1,GRIN1,PDGFRA,PRKCE,GJA1
1	TRUE	0.0362	207	193	22	0.114	0.106	GO:0007155	BP	11	cell adhesion	1	CADM3,KIT,ACTN1,RAB1A,AP3D1,HSP90AA1,CDH2,ITGB1,SRGAP2,KIFAP3,PTPRD,CDK5,PDGFRA,EPHA5,CADM1,SDK2,ITGA1,PRKCE,PCDH19,ABAT,CTNNA2,PLXNC1
1	TRUE	0.0393	9	201	4	0.02	0.444	GO:0045123	BP	25	cellular extravasation	1	BCR,ABR,ITGB1,ITGA1
1	TRUE	0.0393	2	111	2	0.018	1	GO:0031650	BP	14	regulation of heat generation	1	SLC27A1,ABAT
1	TRUE	0.0422	5	183	3	0.016	0.6	GO:0003373	BP	15	dynamin family protein polymerization involved in membrane fission	1	DNM1L,OPA1,DNM3
1	TRUE	0.0469	4	56	2	0.036	0.5	GO:0032230	BP	18	positive regulation of synaptic transmission, GABAergic	1	KIF5B,PRKCE
1	TRUE	0.047	943	165	58	0.352	0.062	GO:0007154	BP	35	cell communication	1	RAB3B,TIMM50,EIF2B2,KIT,KIF5B,GDI1,ANXA6,RAB1A,FUT8,CCDC88C,HSP90AA1,HMGCR,NELL2,DNM1L,PREPL,MAPK8IP3,CDH2,CSNK1A1,ACSL5,UBE3A,ITGB1,COPS5,CNOT9,GRIN1,ARHGAP1,AHCYL1,THEM4,PTPRD,CAP1,EIF2B4,PDGFRA,EPHA5,ERLIN2,SLC27A1,TRIP4,HACD3,GPC1,UNC13A,SCAI,LZTS1,EXOC1,OPA1,SNRK,SEMA7A,RIPOR1,ITGA1,PRKCE,OTULIN,GJA1,PCDH19,BABAM2,CDC42SE2,ABAT,ARHGAP35,LDHA,NRXN3,SORT1,RGMA
1	TRUE	0.0475	723	239	66	0.276	0.091	GO:0042221	BP	8	response to chemical	1	NPEPPS,PPP5C,RAB3B,EIF2B2,KIT,USP19,KIF5B,BCR,GDI1,ABR,YWHAH,SLC25A22,PAFAH1B1,DLG4,FUT8,HSP90AA1,HMGCR,ANXA7,MAPK8,PMM1,DNM1L,MAPK8IP3,CSNK2B,ARL2,PRDX3,UBE3A,GDAP1,ITGB1,COPS5,CNOT9,PYCR2,GRIN1,EHD4,AHCYL1,CDK5,EIF2B4,PDGFRA,EPHA5,ATRX,ERLIN2,SLC27A1,TRIP4,MRAS,SFXN5,GPC1,GPI,APBB1,OPA1,SEMA7A,RIPOR1,WFS1,NPLOC4,ALG2,RAB11FIP2,ITGA1,SIN3A,PRKCE,OTULIN,ECPAS,GJA1,ABAT,ARHGAP35,RNF14,B2M,SORT1,RG…
1	TRUE	0.0475	163	249	22	0.088	0.135	GO:0055082	BP	51	cellular chemical homeostasis	1	CALB2,LETM1,KIF5B,ATP1A4,ANXA6,MICU1,AP3D1,DLG4,HMGCR,ANXA7,AFG3L2,ITGB1,GRIN1,PDGFRA,EPHA5,ATP1B3,WFS1,RAB11FIP2,SIN3A,PRKCE,GJA1,VSNL1

[truncated: 10 more sheets: 6 red-Early Postnatal, 8 pink-Early Postnatal, 10 purple-Early Postnatal, 11 greenyellow-Early Postnatal, 7 black-Adult, 10 purple-Adult, 12 tan-Adult, 24 darkgrey-Adult, 1 turquoise-Adult ns, 3 brown-Adult ns]
