# Supplementary material for: Autism-linked Cullin3 germline haploinsufficiency impacts cytoskeletal dynamics and cortical neurogenesis through RhoA signaling
Source: Mol Psychiatry. 2021 Mar 16;26(7):3586–613. doi: 10.1038/s41380-021-01052-x (PMC8443683; doi:10.1038/s41380-021-01052-x)
Supplement: Supplementary file 12 — Supplementary table S12 [file 41380_2021_1052_MOESM12_ESM.xlsx]

## Sheet: Readme_S12
Table S12. Gene Ontology enrichment analysis of protein co-expression modules from WCPNA of cerebellum.
1. Only GO annotations for modules significantly associated with genotypes are shown
2. gProfiler R package was used for annotations. Background was restricted to the expressed set of genes by datasets. An ordered query was used, ranking genes by kME
3. One additional modules, not associated with genotypes, was added per discussion in the text (5green yellow for early postnatal cerebellum)
4. Selected GO-terms are highlighted in light grey. Large and more general "term size" queries with thousand or more genes were terms excluded

## Sheet: Modules
	Total Module	Significant Modules
Embryonic	24	8
Early Postnatal	6	1
Adult	16	2

## Sheet: 1 turquoise-Embryonic
query.number	significant	p.value	term.size	query.size	overlap.size	precision	recall	term.id	domain	subgraph.number	term.name	relative.depth	intersection
1	TRUE	0.00199	31	168	11	0.065	0.355	GO:0015077	MF	30	monovalent inorganic cation transmembrane transporter activity	1	SLC1A3,SLC12A5,ATP6V1G2,ATP1B1,SNAP25,SLC6A11,COX4I1,ATP6V1H,ATP1A3,ATP1B2,ATP6V1A
1	TRUE	0.00661	45	90	9	0.1	0.2	GO:0005525	MF	27	GTP binding	1	RAC1,GLUD1,ARL8A,RAB14,RHEB,MFN2,GNAI2,TUBB4B,RAB2A
1	TRUE	0.0121	26	149	8	0.054	0.308	GO:0006813	BP	11	potassium ion transport	1	SLC1A3,SLC12A5,VAMP2,ATP1B1,NSF,ATP1A3,ATP1B2,DPP6
1	TRUE	0.0132	21	149	7	0.047	0.333	GO:0055067	BP	9	monovalent inorganic cation homeostasis	1	SLC12A5,ATP1B1,GNAI2,ATP6V1H,ATP1A3,ATP1B2,MAPK1
1	TRUE	0.0132	50	153	11	0.072	0.22	GO:0045333	BP	13	cellular respiration	1	SLC1A3,CS,MDH2,NDUFA12,NDUFS6,PDHB,NDUFA5,SLC25A12,COX4I1,UQCRQ,UQCR10
1	TRUE	0.0143	206	157	26	0.166	0.126	GO:0019637	BP	26	organophosphate metabolic process	1	RAC1,MAP2K1,CS,MDH2,NDUFA12,NDUFS6,PDHB,ATP5F1C,IDH1,ATP1B1,GMPS,FABP3,IDH2,COX4I1,ACAT1,PDXK,ACSL3,MBOAT7,GPI,HK1,OPA1,UQCRQ,GPD1L,PGM3,UQCR10,MAPK1
1	TRUE	0.0143	50	44	6	0.136	0.12	GO:0048167	BP	19	regulation of synaptic plasticity	1	RAC1,MPP2,VAMP2,SNAP25,NCDN,MAPK1
1	TRUE	0.0187	9	102	4	0.039	0.444	GO:0017075	MF	17	syntaxin-1 binding	1	VAMP2,SNAP25,NSF,SYT1
1	TRUE	0.0214	20	81	5	0.062	0.25	GO:0072350	BP	3	tricarboxylic acid metabolic process	1	CS,MDH2,PDHB,GLUD1,IDH1
1	TRUE	0.0224	7	10	2	0.2	0.286	GO:0043627	BP	12	response to estrogen	1	PELP1,MAPK1
1	TRUE	0.0232	50	50	6	0.12	0.12	GO:0090150	BP	20	establishment of protein localization to membrane	1	FIS1,VAMP2,SNAP25,NDUFA13,REEP2,REEP1
1	TRUE	0.028	47	162	10	0.062	0.213	GO:0006839	BP	28	mitochondrial transport	1	SLC25A1,SLC1A3,FIS1,YWHAZ,SLC25A12,MFN2,UQCRC2,NDUFA13,OPA1,SLC25A3
1	TRUE	0.028	13	32	3	0.094	0.231	GO:0035270	BP	18	endocrine system development	1	MAP2K1,RHEB,MAPK1
1	TRUE	0.0378	81	36	6	0.167	0.074	GO:0007169	BP	21	transmembrane receptor protein tyrosine kinase signaling pathway	1	RAC1,CYFIP2,RAB14,YBX1,GNAI2,MAPK1
1	TRUE	0.0381	11	44	3	0.068	0.273	GO:0032594	BP	5	protein transport within lipid bilayer	1	VAMP2,SNAP25,REEP2
1	TRUE	0.0386	6	88	3	0.034	0.5	GO:0006855	BP	2	drug transmembrane transport	1	SLC25A1,SLC1A3,SLC25A12
1	TRUE	0.0421	4	32	2	0.062	0.5	GO:0090170	BP	6	regulation of Golgi inheritance	1	MAP2K1,MAPK1
1	TRUE	0.046	167	161	21	0.13	0.126	GO:0016462	MF	4	pyrophosphatase activity	1	RAC1,EEF1A2,KIF2A,ATP6V1G2,ATP5F1C,ATP1B1,DNM1,RAB14,PPA2,RHEB,MFN2,GNAO1,SMARCA4,GNAI2,ATP6V1H,NSF,OPA1,ATP1A3,ATP1B2,RAB2A,ATP6V1A
1	TRUE	0.0465	35	162	8	0.049	0.229	GO:0045055	BP	10	regulated exocytosis	1	NAPA,VAMP2,TMED10,YWHAZ,SNAP25,GNAI2,SYT1,RAB11FIP5
1	TRUE	0.049	28	162	7	0.043	0.25	GO:0072655	BP	15	establishment of protein localization to mitochondrion	1	FIS1,YWHAZ,DNAJA1,MFN2,UQCRC2,NDUFA13,HK1
1	TRUE	0.0499	5	135	3	0.022	0.6	GO:0071071	BP	24	regulation of phospholipid biosynthetic process	1	IDH1,FABP3,ACSL3
1	TRUE	0.0499	35	167	8	0.048	0.229	GO:0000149	MF	23	SNARE binding	1	YKT6,NAPA,VAMP2,TMED10,SNAP25,SEC22B,NSF,SYT1

## Sheet: 2 blue-Embryonic
query.number	significant	p.value	term.size	query.size	overlap.size	precision	recall	term.id	domain	subgraph.number	term.name	relative.depth	intersection
1	TRUE	0.00501	28	149	9	0.06	0.321	GO:0016331	BP	23	morphogenesis of embryonic epithelium	1	CTNNB1,STK4,MTHFD1,SCRIB,PTK7,ABL1,VASP,HECTD1,GATAD2A
1	TRUE	0.00501	28	149	9	0.06	0.321	GO:0072175	BP	3	epithelial tube formation	1	CTNNB1,STK4,MTHFD1,SCRIB,PTK7,ABL1,VASP,HECTD1,GATAD2A
1	TRUE	0.00501	23	32	5	0.156	0.217	GO:0001843	BP	36	neural tube closure	1	MTHFD1,SCRIB,PTK7,VASP,HECTD1
1	TRUE	0.00501	165	125	21	0.168	0.127	GO:0000278	BP	4	mitotic cell cycle	1	TPR,STK4,PPP2R2A,SCRIB,MSH2,LMNB1,ARL3,ITGB1,PCNA,ARHGEF2,SMC2,MAD2L1,MKI67,SMC4,OXSR1,PPP1R10,DGKZ,SMC1A,CHAMP1,USP47,ANK3
1	TRUE	0.00504	6	86	4	0.047	0.667	GO:0006298	BP	26	mismatch repair	1	MSH6,MSH2,PCNA,RNASEH2A
1	TRUE	0.00758	16	10	3	0.3	0.188	GO:0022612	BP	34	gland morphogenesis	1	MED1,SCRIB,MKI67
1	TRUE	0.00765	3	86	3	0.035	1	GO:0032404	MF	12	mismatch repair complex binding	1	MSH6,MSH2,PCNA
1	TRUE	0.00765	3	86	3	0.035	1	GO:0032135	MF	15	DNA insertion or deletion binding	1	MSH6,MSH2,PCNA
1	TRUE	0.0092	3	10	2	0.2	0.667	GO:0072574	BP	24	hepatocyte proliferation	1	MED1,MKI67
1	TRUE	0.0105	4	8	2	0.25	0.5	GO:0060603	BP	16	mammary gland duct morphogenesis	1	MED1,SCRIB
1	TRUE	0.0175	4	86	3	0.035	0.75	GO:0006271	BP	19	DNA strand elongation involved in DNA replication	1	POLA1,PCNA,RNASEH2A
1	TRUE	0.0196	2	35	2	0.057	1	GO:0035520	BP	2	monoubiquitinated protein deubiquitination	1	USP15,USP47
1	TRUE	0.0241	3	24	2	0.083	0.667	GO:0045604	BP	20	regulation of epidermal cell differentiation	1	MED1,NME2
1	TRUE	0.0243	44	80	7	0.087	0.159	GO:0000287	MF	40	magnesium ion binding	1	MSH6,STK4,MSH2,CDC42BPA,HMGCL,OXSR1,UBA2
1	TRUE	0.0272	2	52	2	0.038	1	GO:0008340	BP	32	determination of adult lifespan	1	MSH6,MSH2
1	TRUE	0.0272	2	52	2	0.038	1	GO:0043570	BP	13	maintenance of DNA repeat elements	1	MSH6,MSH2
1	TRUE	0.0272	2	48	2	0.042	1	GO:0006228	BP	6	UTP biosynthetic process	1	CAD,NME2
1	TRUE	0.0291	2	54	2	0.037	1	GO:0045747	BP	42	positive regulation of Notch signaling pathway	1	PDCD10,AAK1
1	TRUE	0.0407	7	76	3	0.039	0.429	GO:1901976	BP	43	regulation of cell cycle checkpoint	1	TPR,MAD2L1,PPP1R10
1	TRUE	0.0407	133	149	17	0.114	0.128	GO:0070647	BP	29	protein modification by small protein conjugation or removal	1	UHRF1,USP19,CTNNB1,MED1,USP15,ATG3,GNL3L,ABL1,VCP,MAD2L1,UBA5,HECTD1,TRIM3,UBE2L3,COMMD1,UBA2,USP47
1	TRUE	0.0445	39	32	4	0.125	0.103	GO:0048568	BP	37	embryonic organ development	1	MED1,SCRIB,PTK7,HECTD1
1	TRUE	0.0456	3	52	2	0.038	0.667	GO:0051095	BP	7	regulation of helicase activity	1	MSH6,MSH2
1	TRUE	0.0456	3	52	2	0.038	0.667	GO:0016446	BP	18	somatic hypermutation of immunoglobulin genes	1	MSH6,MSH2
1	TRUE	0.0456	18	32	3	0.094	0.167	GO:0003231	BP	10	cardiac ventricle development	1	MED1,PTK7,HECTD1
1	TRUE	0.0456	3	52	2	0.038	0.667	GO:0032357	MF	25	oxidized purine DNA binding	1	MSH6,MSH2

## Sheet: 5 green-Early Postnatal (ns)
query.number	significant	p.value	term.size	query.size	overlap.size	precision	recall	term.id	domain	subgraph.number	term.name	relative.depth	intersection
1	TRUE	0.0262	132	249	28	0.112	0.212	GO:0060429	BP	38	epithelium development	1	CTNNB1,ALDH1A2,MED1,STK4,SLC9A3R1,NSUN2,VCL,STK3,ENAH,ROCK1,CDH2,SMAD4,MAGED1,FLNB,LIN7C,MAP3K7,AIMP2,IQGAP1,IFT57,CLIC4,CYP7B1,MTHFD1L,RFX3,CHD7,PELO,PHGDH,SSBP3,AFDN
1	TRUE	0.0295	185	176	27	0.153	0.146	GO:0000278	BP	42	mitotic cell cycle	1	KPNB1,RANBP2,CUL3,PKN2,STK4,MNAT1,RNASEH2B,SMC3,RAE1,SMC2,IQGAP1,MKI67,BRD7,NAE1,DYNC1LI1,NCAPH,CKAP2,CHMP4B,POGZ,PPP1R10,TBCE,SMC1A,EIF4G1,CHAMP1,USP47,HMGB1,RPL24
1	TRUE	0.0295	174	7	5	0.714	0.029	GO:0003677	MF	5	DNA binding	1	CHTOP,YY1,SMAD4,PRIM1,HMGB1
1	TRUE	0.0296	20	12	3	0.25	0.15	GO:0003002	BP	1	regionalization	1	YY1,SMAD4,IFT57
1	TRUE	0.0296	7	5	2	0.4	0.286	GO:0032608	BP	18	interferon-beta production	1	YY1,HMGB1
1	TRUE	0.0296	25	11	3	0.273	0.12	GO:0031058	BP	7	positive regulation of histone modification	1	CHTOP,SMAD4,RNF40
1	TRUE	0.0296	6	7	2	0.286	0.333	GO:0061614	BP	26	pri-miRNA transcription by RNA polymerase II	1	YY1,SMAD4
1	TRUE	0.0296	106	20	6	0.3	0.057	GO:0009887	BP	21	animal organ morphogenesis	1	YY1,SMAD4,MAGED1,IFT57,AFDN,SERPINH1
1	TRUE	0.0296	211	167	27	0.162	0.128	GO:0051276	BP	40	chromosome organization	1	CHTOP,KPNB1,CUL3,MSH6,YY1,DEK,BRD2,SMAD4,SMC3,RAE1,SMC2,RNF40,MKI67,BRD7,DYNC1LI1,NCAPH,CHMP4B,POGZ,PPP1R10,SMC1A,CHD7,PELO,HIST1H2AF,MORF4L1,HMGB1,ARID1B,MTA2
1	TRUE	0.0296	2	30	2	0.067	1	GO:0000989	MF	17	obsolete transcription factor activity, transcription factor binding	1	SMAD4,MTA2
1	TRUE	0.0317	12	5	2	0.4	0.167	GO:0010676	BP	12	positive regulation of cellular carbohydrate metabolic process	1	RANBP2,HMGB1
1	TRUE	0.0317	5	12	2	0.167	0.4	GO:0042073	BP	13	intraciliary transport	1	PCM1,IFT57
1	TRUE	0.0321	131	78	12	0.154	0.092	GO:0035295	BP	15	tube development	1	ALDH1A2,STK4,CDH2,SMAD4,MAGED1,ANXA2,IFT57,MTHFD1L,PHGDH,GTF2I,SSBP3,HMGB1
1	TRUE	0.0326	8	8	2	0.25	0.25	GO:0016925	BP	31	protein sumoylation	1	RANBP2,UBA2
1	TRUE	0.0357	1235	32	25	0.781	0.02	GO:0043170	BP	10	macromolecule metabolic process	1	CHTOP,RANBP2,RBM25,CAD,RPL19,DDX42,YY1,WDR33,SMAD4,MAGED1,PRIM1,ADH5,RNF40,RPL4,IFT57,CKAP2,RANBP9,UBA2,PHGDH,USP47,RPL34,HMGB1,SERPINH1,MTA2,RPL24
1	TRUE	0.0377	5	259	4	0.015	0.8	GO:0045600	BP	33	positive regulation of fat cell differentiation	1	STK4,STK3,SYAP1,SH3PXD2B
1	TRUE	0.0385	7	11	2	0.182	0.286	GO:0044390	MF	2	ubiquitin-like protein conjugating enzyme binding	1	RNF40,UBA2
1	TRUE	0.0389	4	130	3	0.023	0.75	GO:0036033	MF	30	mediator complex binding	1	MED1,SMC3,SMC1A
1	TRUE	0.039	3	205	3	0.015	1	GO:0003157	BP	22	endocardium development	1	STK4,STK3,SMAD4
1	TRUE	0.0437	2	68	2	0.029	1	GO:0052405	BP	32	negative regulation by host of symbiont molecular function	1	SUGT1,ANXA2
1	TRUE	0.0437	63	106	9	0.085	0.143	GO:0006281	BP	8	DNA repair	1	MSH6,MNAT1,MTA1,YY1,DEK,POLD1,USP47,MORF4L1,HMGB1
1	TRUE	0.0437	72	249	16	0.064	0.222	GO:0002009	BP	4	morphogenesis of an epithelium	1	CTNNB1,ALDH1A2,MED1,STK4,SLC9A3R1,VCL,STK3,ENAH,SMAD4,MAGED1,LIN7C,MAP3K7,IFT57,CLIC4,CYP7B1,MTHFD1L
1	TRUE	0.0437	8	157	4	0.025	0.5	GO:0006376	BP	36	mRNA splice site selection	1	CELF2,SF3A1,LUC7L,LUC7L2
1	TRUE	0.0437	36	3	2	0.667	0.056	GO:0031023	BP	14	microtubule organizing center organization	1	RANBP2,PCM1
1	TRUE	0.0437	13	7	2	0.286	0.154	GO:0046332	MF	11	SMAD binding	1	YY1,SMAD4
1	TRUE	0.0437	73	39	6	0.154	0.082	GO:0003735	MF	41	structural constituent of ribosome	1	RPL19,RPL6,RPL4,RPS8,RPL34,RPL24
1	TRUE	0.0437	3	37	2	0.054	0.667	GO:1990932	MF	37	5.8S rRNA binding	1	RPL19,RPL6
1	TRUE	0.0438	4	151	3	0.02	0.75	GO:0072576	BP	27	liver morphogenesis	1	CUL3,MED1,MKI67
1	TRUE	0.0457	1386	32	26	0.812	0.019	GO:0006807	BP	16	nitrogen compound metabolic process	1	CHTOP,RANBP2,RBM25,CAD,RPL19,DDX42,YY1,WDR33,SMAD4,MAGED1,PRIM1,UAP1L1,ADH5,RNF40,RPL4,IFT57,CKAP2,RANBP9,UBA2,PHGDH,USP47,RPL34,HMGB1,SERPINH1,MTA2,RPL24
1	TRUE	0.0457	3	249	3	0.012	1	GO:0045294	MF	28	alpha-catenin binding	1	CTNNB1,VCL,CDH2
1	TRUE	0.0467	39	146	8	0.055	0.205	GO:0000981	MF	29	DNA-binding transcription factor activity, RNA polymerase II-specific	1	MED1,YY1,SMAD4,PHF6,CGGBP1,NFIC,GTF2I,SSBP3
1	TRUE	0.047	274	12	6	0.5	0.022	GO:0008283	BP	35	cell proliferation	1	CHTOP,SMAD4,PCM1,IFT57,HMGB1,AFDN
1	TRUE	0.047	6	249	4	0.016	0.667	GO:0045682	BP	25	regulation of epidermis development	1	CTNNB1,MED1,ROCK1,SMAD4

## Sheet: 6 red-Early Postnatal
query.number	significant	p.value	term.size	query.size	overlap.size	precision	recall	term.id	domain	subgraph.number	term.name	relative.depth	intersection
1	TRUE	0.00674	479	134	43	0.321	0.09	GO:0018130	BP	14	heterocycle biosynthetic process	1	MAPK7,AKT1,NFIX,PRPF6,SRI,IRF3,RUVBL2,POLR2A,KIT,DMAP1,EXOSC10,ARRB1,SHMT1,STRN3,RPS6KA5,ELP3,NIPBL,ENY2,CAMK2A,UHRF2,ALDH18A1,PPM1F,DTYMK,RBM39,DHX36,GMPS,PAPSS1,AK2,ANXA3,ATF7IP,HMGN5,PAK3,MORF4L2,ERLIN2,ZPR1,GTF3C1,CCAR2,GATAD2A,CNOT1,NUP133,NSD2,PKN1,WDR61
1	TRUE	0.00674	14	110	6	0.055	0.429	GO:0004540	MF	3	ribonuclease activity	1	EXOSC10,ELAC2,DIS3,CNOT1,RNASEH2A,CPSF3
1	TRUE	0.0117	4	7	2	0.286	0.5	GO:1901978	BP	10	positive regulation of cell cycle checkpoint	1	MAD2L1,CCAR2
1	TRUE	0.0329	123	164	18	0.11	0.146	GO:0006325	BP	7	chromatin organization	1	RUVBL2,DMAP1,ARRB1,RPS6KA5,NIPBL,ENY2,CHAF1B,UHRF2,PPM1F,EP400,ATRX,HMGN5,MORF4L2,NUP133,NSD2,PKN1,WDR61,GPX4
1	TRUE	0.0345	9	106	4	0.038	0.444	GO:0043968	BP	8	histone H2A acetylation	1	RUVBL2,DMAP1,EP400,MORF4L2
1	TRUE	0.0433	3	222	3	0.014	1	GO:0009221	BP	2	pyrimidine deoxyribonucleotide biosynthetic process	1	SHMT1,TYMS,DTYMK
1	TRUE	0.0433	3	222	3	0.014	1	GO:0009130	BP	9	pyrimidine nucleoside monophosphate biosynthetic process	1	SHMT1,UMPS,TYMS
1	TRUE	0.0447	336	216	42	0.194	0.125	GO:0071310	BP	12	cellular response to organic substance	1	MAPK7,AKT1,SRI,IRF3,RUVBL2,DNAJA3,DNMT1,HSPB1,TBL2,KIT,GIT1,EPS8,ARRB1,WASF1,DNAJB12,ACACA,SHMT1,STX8,STRN3,RPS6KA5,MED4,MTDH,ENY2,PTK2,NPC1,CAMK2A,UBE3A,BAIAP2,DTYMK,NUCKS1,GSN,PTPN12,HPX,PAK3,ZPR1,FKBP1A,CNOT1,CTNNA1,PPP1R9B,CACNA2D1,BRSK2,PDXP
1	TRUE	0.0455	25	176	7	0.04	0.28	GO:0019221	BP	1	cytokine-mediated signaling pathway	1	AKT1,IRF3,DNAJA3,KIT,RPS6KA5,HPX,FKBP1A
1	TRUE	0.0455	11	202	5	0.025	0.455	GO:0046686	BP	15	response to cadmium ion	1	AKT1,NPC1,GSN,SORD,GSS

## Sheet: 11 greenyellow-Adult
query.number	significant	p.value	term.size	query.size	overlap.size	precision	recall	term.id	domain	subgraph.number	term.name	relative.depth	intersection
1	TRUE	0.0462	3	25	2	0.08	0.667	GO:0043981	BP	4	histone H4-K5 acetylation	1	HCFC1,OGT
1	TRUE	0.0462	3	25	2	0.08	0.667	GO:0043982	BP	7	histone H4-K8 acetylation	1	HCFC1,OGT
1	TRUE	0.0462	146	41	9	0.22	0.062	GO:0051253	BP	8	negative regulation of RNA metabolic process	1	PCBP3,TPR,HSPA8,NAB2,NIF3L1,COPS2,HCFC1,PHB,ELAVL1
1	TRUE	0.0462	2	15	2	0.133	1	GO:0060988	BP	3	lipid tube assembly	1	BIN1,SH3GL2
1	TRUE	0.0462	3	25	2	0.08	0.667	GO:0043995	MF	1	histone acetyltransferase activity (H4-K5 specific)	1	HCFC1,OGT
1	TRUE	0.0462	14	23	3	0.13	0.214	GO:0048156	MF	6	tau protein binding	1	PPP2R2A,BIN1,S100B
1	TRUE	0.0462	3	25	2	0.08	0.667	GO:0043996	MF	2	histone acetyltransferase activity (H4-K8 specific)	1	HCFC1,OGT
1	TRUE	0.0462	3	25	2	0.08	0.667	GO:0046972	MF	5	histone acetyltransferase activity (H4-K16 specific)	1	HCFC1,OGT

## Sheet: 18 lightgreen-Adult
query.number	significant	p.value	term.size	query.size	overlap.size	precision	recall	term.id	domain	subgraph.number	term.name	relative.depth	intersection
1	TRUE	0.039	56	2	2	1	0.036	GO:1902905	BP	86	positive regulation of supramolecular fiber organization	1	MECP2,GRB2
1	TRUE	0.039	20	2	2	1	0.1	GO:0001763	BP	27	morphogenesis of a branching structure	1	MECP2,GRB2
1	TRUE	0.039	70	2	2	1	0.029	GO:0031334	BP	36	positive regulation of protein complex assembly	1	MECP2,GRB2
1	TRUE	0.039	64	2	2	1	0.031	GO:0051495	BP	81	positive regulation of cytoskeleton organization	1	MECP2,GRB2
1	TRUE	0.039	206	3	3	1	0.015	GO:0016477	BP	19	cell migration	1	MECP2,DOCK4,GRB2
1	TRUE	0.039	8	16	2	0.125	0.25	GO:0031057	BP	38	negative regulation of histone modification	1	MECP2,CTBP1
1	TRUE	0.039	221	3	3	1	0.014	GO:0048870	BP	37	cell motility	1	MECP2,DOCK4,GRB2
1	TRUE	0.039	61	2	2	1	0.033	GO:0009314	BP	5	response to radiation	1	MECP2,GRB2
1	TRUE	0.039	7	16	2	0.125	0.286	GO:1901984	BP	56	negative regulation of protein acetylation	1	MECP2,CTBP1
1	TRUE	0.039	46	2	2	1	0.043	GO:0032273	BP	76	positive regulation of protein polymerization	1	MECP2,GRB2
1	TRUE	0.039	212	3	3	1	0.014	GO:0019904	MF	80	protein domain specific binding	1	MECP2,DOCK4,GRB2
1	TRUE	0.0435	137	2	2	1	0.015	GO:0048646	BP	9	anatomical structure formation involved in morphogenesis	1	MECP2,GRB2
1	TRUE	0.0435	13	14	2	0.143	0.154	GO:0071427	BP	6	mRNA-containing ribonucleoprotein complex export from nucleus	1	NUP85,ENY2
1	TRUE	0.0435	71	3	2	0.667	0.028	GO:0003013	BP	42	circulatory system process	1	MECP2,DOCK4
1	TRUE	0.0435	7	33	2	0.061	0.286	GO:0048313	BP	60	Golgi inheritance	1	GOLGA2,YWHAZ
1	TRUE	0.0435	27	33	3	0.091	0.111	GO:1903008	BP	71	organelle disassembly	1	HK2,GOLGA2,FUNDC1
1	TRUE	0.0435	6	38	2	0.053	0.333	GO:0008211	BP	25	glucocorticoid metabolic process	1	HSD11B1,MECP2
1	TRUE	0.0435	129	2	2	1	0.016	GO:0006952	BP	49	defense response	1	MECP2,GRB2
1	TRUE	0.0435	14	13	2	0.154	0.143	GO:0033555	BP	73	multicellular organismal response to stress	1	MECP2,GIT2
1	TRUE	0.0435	13	14	2	0.143	0.154	GO:0006406	BP	44	mRNA export from nucleus	1	NUP85,ENY2
1	TRUE	0.0435	6	33	2	0.061	0.333	GO:0051645	BP	41	Golgi localization	1	GOLGA2,YWHAZ
1	TRUE	0.0435	114	16	4	0.25	0.035	GO:0008134	MF	45	transcription factor binding	1	YWHAZ,MECP2,CTBP1,HNRNPF
1	TRUE	0.0444	8	36	2	0.056	0.25	GO:0045814	BP	23	negative regulation of gene expression, epigenetic	1	MECP2,MORF4L1
1	TRUE	0.0461	169	2	2	1	0.012	GO:0018193	BP	4	peptidyl-amino acid modification	1	MECP2,GRB2
1	TRUE	0.0482	178	2	2	1	0.011	GO:0042127	BP	29	regulation of cell proliferation	1	MECP2,GRB2
