# Supplementary material for: Autism-linked Cullin3 germline haploinsufficiency impacts cytoskeletal dynamics and cortical neurogenesis through RhoA signaling
Source: Mol Psychiatry. 2021 Mar 16;26(7):3586–613. doi: 10.1038/s41380-021-01052-x (PMC8443683; doi:10.1038/s41380-021-01052-x)
Supplement: Supplementary file 13 — Supplementary table S13 [file 41380_2021_1052_MOESM13_ESM.xlsx]

## Sheet: Readme_S13
Table S13	Pearson correlation coefficient analysis of DEGs vs proteome for cortex and cerebellum across brain development
GO term enrichment analysis of common gene/proteins for individual regions
1. gProfiler R package was used for annotations. Background was restricted to detected proteins. An ordered query was used, ranking proteins by FDR-corrected p-value
2. All GO terms that are supported by only one gene/protein have been filtered out
3. Selected GO-terms highlighted in grey. Large and more general "term size" queries with thousand or more genes/proteins were excluded.

## Sheet: Pearson correlation
Comparison	Reference	NonReference	DEGs	Overlap_DEGs_Total_Proteome	PCC
E17.5_CX	DEGs	Total_Proteome	231	20	0.35
P7_CX	DEGs	Total_Proteome	104	2	NA
P35_CX	DEGs	Total_Proteome	457	30	0.59
E17.5_CB	DEGs	Total_Proteome	192	4	0.27
P7_CB	DEGs	Total_Proteome	1000	57	0.23
P35_CB	DEGs	Total_Proteome	581	48	0.4
CX_Combined	DEGs	Total_Proteome	792	52	0.53
CB_Combined	DEGs	Total_Proteome	1773	109	0.22

## Sheet: Cortex
query.number	significant	p.value	term.size	query.size	overlap.size	precision	recall	term.id	domain	subgraph.number	term.name	relative.depth	intersection
1	TRUE	3.84e-06	13	37	10	0.27	0.769	GO:0007017	BP	1	microtubule-based process	1	DYNC1H1,NEFH,NEFL,MYH9,DST,FLNA,MID1,CROCC,MAP6D1,MAP1B
1	TRUE	3.84e-06	13	37	10	0.27	0.769	GO:0000226	BP	1	microtubule cytoskeleton organization	2	DYNC1H1,NEFH,NEFL,MYH9,DST,FLNA,MID1,CROCC,MAP6D1,MAP1B
1	TRUE	6.85e-06	6	22	6	0.273	1	GO:0032886	BP	1	regulation of microtubule-based process	1	DYNC1H1,NEFH,DST,MID1,MAP6D1,MAP1B
1	TRUE	9.78e-06	24	48	14	0.292	0.583	GO:0007010	BP	1	cytoskeleton organization	4	NES,DYNC1H1,NEFH,GFAP,LCP1,NEFL,MYH9,DST,MYH14,FLNA,MID1,CROCC,MAP6D1,MAP1B
1	TRUE	2.1e-05	57	39	19	0.487	0.333	GO:0051128	BP	1	regulation of cellular component organization	3	NES,HOMER1,DYNC1H1,LCP1,NEFL,CPNE6,MYH9,DST,FN1,FLNA,CSPG4,MID1,CROCC,MAP6D1,RELN,ISLR2,MAP1B,UPF1,NUMBL
1	TRUE	3.6e-05	5	20	5	0.25	1	GO:0007018	BP	1	microtubule-based movement	2	DYNC1H1,NEFH,NEFL,DST,MAP1B
1	TRUE	3.6e-05	5	20	5	0.25	1	GO:0099111	BP	1	microtubule-based transport	1	DYNC1H1,NEFH,NEFL,DST,MAP1B
1	TRUE	3.6e-05	5	20	5	0.25	1	GO:0010970	BP	1	transport along microtubule	4	DYNC1H1,NEFH,NEFL,DST,MAP1B
1	TRUE	4.28e-05	43	39	16	0.41	0.372	GO:0030030	BP	1	cell projection organization	3	NES,HOMER1,NEFH,NEFL,CPNE6,MYH9,DST,FN1,FLNA,CSPG4,CROCC,MAP6D1,RELN,ISLR2,MAP1B,NUMBL
1	TRUE	5.38e-05	5	22	5	0.227	1	GO:0070507	BP	1	regulation of microtubule cytoskeleton organization	2	DYNC1H1,DST,MID1,MAP6D1,MAP1B
1	TRUE	0.00014	6	20	5	0.25	0.833	GO:0030705	BP	1	cytoskeleton-dependent intracellular transport	3	DYNC1H1,NEFH,NEFL,DST,MAP1B
1	TRUE	0.000152	42	39	15	0.385	0.357	GO:0120036	BP	1	plasma membrane bounded cell projection organization	4	HOMER1,NEFH,NEFL,CPNE6,MYH9,DST,FN1,FLNA,CSPG4,CROCC,MAP6D1,RELN,ISLR2,MAP1B,NUMBL
1	TRUE	0.000173	23	48	12	0.25	0.522	GO:0097435	BP	1	supramolecular fiber organization	3	DYNC1H1,MYH11,P4HA1,NEFH,GFAP,LCP1,NEFL,DST,FLNA,MID1,MAP6D1,MAP1B
1	TRUE	0.000173	35	36	13	0.361	0.371	GO:0000902	BP	1	cell morphogenesis	3	NES,NEFH,NEFL,CPNE6,MYH9,DST,FN1,FLNA,MAP6D1,RELN,ISLR2,MAP1B,NUMBL
1	TRUE	0.000261	27	35	11	0.314	0.407	GO:0048858	BP	1	cell projection morphogenesis	4	NES,NEFH,NEFL,CPNE6,DST,FN1,MAP6D1,RELN,ISLR2,MAP1B,NUMBL
1	TRUE	0.0003	31	37	12	0.324	0.387	GO:0051130	BP	1	positive regulation of cellular component organization	3	NES,DYNC1H1,LCP1,NEFL,CPNE6,FN1,FLNA,CROCC,RELN,ISLR2,MAP1B,NUMBL
1	TRUE	0.0003	10	37	7	0.189	0.7	GO:0051640	BP	1	organelle localization	2	DYNC1H1,NEFH,NEFL,MYH9,CROCC,MAP6D1,MAP1B
1	TRUE	0.0003	38	41	14	0.341	0.368	GO:0032989	BP	1	cellular component morphogenesis	2	NES,NEFH,NEFL,CPNE6,MYH9,DST,FN1,MYH14,FLNA,MAP6D1,RELN,ISLR2,MAP1B,NUMBL
1	TRUE	0.0003	28	41	12	0.293	0.429	GO:0032990	BP	1	cell part morphogenesis	3	NES,NEFH,NEFL,CPNE6,DST,FN1,MYH14,MAP6D1,RELN,ISLR2,MAP1B,NUMBL
1	TRUE	0.0003	4	20	4	0.2	1	GO:0072384	BP	1	organelle transport along microtubule	5	DYNC1H1,NEFH,NEFL,MAP1B
1	TRUE	0.000342	11	34	7	0.206	0.636	GO:0051493	BP	1	regulation of cytoskeleton organization	5	NES,DYNC1H1,DST,FLNA,MID1,MAP6D1,MAP1B
1	TRUE	0.00036	34	35	12	0.343	0.353	GO:0031175	BP	1	neuron projection development	7	NEFH,NEFL,CPNE6,DST,FN1,FLNA,CSPG4,MAP6D1,RELN,ISLR2,MAP1B,NUMBL
1	TRUE	0.000379	5	38	5	0.132	1	GO:0043624	BP	1	cellular protein complex disassembly	5	NES,MID1,MAP6D1,MAP1B,UPF1
1	TRUE	0.000379	54	48	18	0.375	0.333	GO:0006996	BP	1	organelle organization	3	TIMM50,NES,DYNC1H1,NEFH,GFAP,LCP1,NEFL,MYH9,GAA,DST,MYH14,FLNA,MID1,CROCC,MAP6D1,RELN,MAP1B,UPF1
1	TRUE	0.000379	26	39	11	0.282	0.423	GO:0031344	BP	1	regulation of cell projection organization	4	HOMER1,NEFL,CPNE6,FN1,FLNA,CSPG4,CROCC,RELN,ISLR2,MAP1B,NUMBL
1	TRUE	0.000379	26	39	11	0.282	0.423	GO:0120035	BP	1	regulation of plasma membrane bounded cell projection organization	5	HOMER1,NEFL,CPNE6,FN1,FLNA,CSPG4,CROCC,RELN,ISLR2,MAP1B,NUMBL
1	TRUE	0.000379	4	22	4	0.182	1	GO:0031109	BP	1	microtubule polymerization or depolymerization	3	DST,MID1,MAP6D1,MAP1B
1	TRUE	0.000379	11	35	7	0.2	0.636	GO:0010770	BP	1	positive regulation of cell morphogenesis involved in differentiation	6	NEFL,FN1,FLNA,RELN,ISLR2,MAP1B,NUMBL
1	TRUE	0.000379	4	22	4	0.182	1	GO:0031110	BP	1	regulation of microtubule polymerization or depolymerization	3	DST,MID1,MAP6D1,MAP1B
1	TRUE	0.000441	19	36	9	0.25	0.474	GO:0022604	BP	1	regulation of cell morphogenesis	4	NEFL,CPNE6,MYH9,FN1,FLNA,RELN,ISLR2,MAP1B,NUMBL
1	TRUE	0.000487	29	36	11	0.306	0.379	GO:0000904	BP	1	cell morphogenesis involved in differentiation	4	NEFH,NEFL,MYH9,DST,FN1,FLNA,MAP6D1,RELN,ISLR2,MAP1B,NUMBL
1	TRUE	0.000559	36	35	12	0.343	0.333	GO:0048666	BP	1	neuron development	6	NEFH,NEFL,CPNE6,DST,FN1,FLNA,CSPG4,MAP6D1,RELN,ISLR2,MAP1B,NUMBL
1	TRUE	0.000718	26	22	8	0.364	0.308	GO:0120039	BP	1	plasma membrane bounded cell projection morphogenesis	5	NEFH,NEFL,CPNE6,DST,FN1,MAP6D1,RELN,MAP1B
1	TRUE	0.000718	26	22	8	0.364	0.308	GO:0048812	BP	1	neuron projection morphogenesis	8	NEFH,NEFL,CPNE6,DST,FN1,MAP6D1,RELN,MAP1B
1	TRUE	0.000823	24	38	10	0.263	0.417	GO:0033043	BP	1	regulation of organelle organization	4	NES,DYNC1H1,LCP1,DST,FLNA,MID1,CROCC,MAP6D1,MAP1B,UPF1
1	TRUE	0.000958	5	48	5	0.104	1	GO:0045103	BP	1	intermediate filament-based process	1	NES,NEFH,GFAP,NEFL,DST
1	TRUE	0.000958	5	48	5	0.104	1	GO:0045104	BP	1	intermediate filament cytoskeleton organization	2	NES,NEFH,GFAP,NEFL,DST
1	TRUE	0.0011	4	30	4	0.133	1	GO:0051261	BP	1	protein depolymerization	6	NES,MID1,MAP6D1,MAP1B
1	TRUE	0.0011	4	30	4	0.133	1	GO:1901879	BP	1	regulation of protein depolymerization	5	NES,MID1,MAP6D1,MAP1B
1	TRUE	0.00117	22	35	9	0.257	0.409	GO:0010975	BP	1	regulation of neuron projection development	6	NEFL,CPNE6,FN1,FLNA,CSPG4,RELN,ISLR2,MAP1B,NUMBL
1	TRUE	0.00129	9	37	6	0.162	0.667	GO:0051656	BP	1	establishment of organelle localization	3	DYNC1H1,NEFH,NEFL,MYH9,CROCC,MAP1B
1	TRUE	0.00136	124	48	28	0.583	0.226	GO:0071840	BP	1	cellular component organization or biogenesis	1	TIMM50,NES,HOMER1,DYNC1H1,MYH11,P4HA1,NEFH,SHMT1,GFAP,LCP1,NEFL,CPNE6,MYH9,GAA,DST,FN1,MYH14,FLNA,CSPG4,MID1,CROCC,MAP6D1,RELN,ISLR2,MAP1B,UPF1,NUMBL,RPL27
1	TRUE	0.0014	6	38	5	0.132	0.833	GO:0032984	BP	1	protein-containing complex disassembly	4	NES,MID1,MAP6D1,MAP1B,UPF1
1	TRUE	0.0014	6	38	5	0.132	0.833	GO:0043244	BP	1	regulation of protein complex disassembly	4	NES,MID1,MAP6D1,MAP1B,UPF1
1	TRUE	0.00144	9	38	6	0.158	0.667	GO:0022411	BP	1	cellular component disassembly	3	NES,LCP1,MID1,MAP6D1,MAP1B,UPF1
1	TRUE	0.00146	17	37	8	0.216	0.471	GO:0031346	BP	1	positive regulation of cell projection organization	4	NEFL,CPNE6,FN1,CROCC,RELN,ISLR2,MAP1B,NUMBL
1	TRUE	0.00155	23	35	9	0.257	0.391	GO:0048667	BP	1	cell morphogenesis involved in neuron differentiation	7	NEFH,NEFL,DST,FN1,MAP6D1,RELN,ISLR2,MAP1B,NUMBL
1	TRUE	0.00188	14	35	7	0.2	0.5	GO:0010976	BP	1	positive regulation of neuron projection development	7	NEFL,CPNE6,FN1,RELN,ISLR2,MAP1B,NUMBL
1	TRUE	0.00301	43	35	12	0.343	0.279	GO:0030182	BP	1	neuron differentiation	5	NEFH,NEFL,CPNE6,DST,FN1,FLNA,CSPG4,MAP6D1,RELN,ISLR2,MAP1B,NUMBL
1	TRUE	0.00307	15	35	7	0.2	0.467	GO:0010769	BP	1	regulation of cell morphogenesis involved in differentiation	5	NEFL,FN1,FLNA,RELN,ISLR2,MAP1B,NUMBL
1	TRUE	0.00338	20	35	8	0.229	0.4	GO:0050769	BP	1	positive regulation of neurogenesis	5	NEFL,CPNE6,FN1,FLNA,RELN,ISLR2,MAP1B,NUMBL
1	TRUE	0.00341	123	48	27	0.562	0.22	GO:0016043	BP	1	cellular component organization	2	TIMM50,NES,HOMER1,DYNC1H1,MYH11,P4HA1,NEFH,SHMT1,GFAP,LCP1,NEFL,CPNE6,MYH9,GAA,DST,FN1,MYH14,FLNA,CSPG4,MID1,CROCC,MAP6D1,RELN,ISLR2,MAP1B,UPF1,NUMBL
1	TRUE	0.00363	3	22	3	0.136	1	GO:0043242	BP	1	negative regulation of protein complex disassembly	5	MID1,MAP6D1,MAP1B
1	TRUE	0.00363	3	22	3	0.136	1	GO:1901880	BP	1	negative regulation of protein depolymerization	6	MID1,MAP6D1,MAP1B
1	TRUE	0.00363	3	22	3	0.136	1	GO:0007019	BP	1	microtubule depolymerization	4	MID1,MAP6D1,MAP1B
1	TRUE	0.00363	3	22	3	0.136	1	GO:0051494	BP	1	negative regulation of cytoskeleton organization	2	MID1,MAP6D1,MAP1B
1	TRUE	0.00363	3	22	3	0.136	1	GO:0031114	BP	1	regulation of microtubule depolymerization	4	MID1,MAP6D1,MAP1B
1	TRUE	0.00363	3	22	3	0.136	1	GO:0031111	BP	1	negative regulation of microtubule polymerization or depolymerization	4	MID1,MAP6D1,MAP1B
1	TRUE	0.00363	3	22	3	0.136	1	GO:0007026	BP	1	negative regulation of microtubule depolymerization	2	MID1,MAP6D1,MAP1B
1	TRUE	0.00375	26	35	9	0.257	0.346	GO:0045664	BP	1	regulation of neuron differentiation	5	NEFL,CPNE6,FN1,FLNA,CSPG4,RELN,ISLR2,MAP1B,NUMBL
1	TRUE	0.00409	49	37	13	0.351	0.265	GO:0051641	BP	1	cellular localization	1	DYNC1H1,NEFH,LCP1,NEFL,MYH9,GAA,DST,FLNA,MID1,CROCC,MAP6D1,RELN,MAP1B
1	TRUE	0.00411	21	35	8	0.229	0.381	GO:0010720	BP	1	positive regulation of cell development	3	NEFL,CPNE6,FN1,FLNA,RELN,ISLR2,MAP1B,NUMBL
1	TRUE	0.00411	21	35	8	0.229	0.381	GO:0061564	BP	1	axon development	8	NEFH,NEFL,DST,FN1,RELN,ISLR2,MAP1B,NUMBL
1	TRUE	0.00411	21	35	8	0.229	0.381	GO:0007409	BP	1	axonogenesis	8	NEFH,NEFL,DST,FN1,RELN,ISLR2,MAP1B,NUMBL
1	TRUE	0.00411	21	35	8	0.229	0.381	GO:0051962	BP	1	positive regulation of nervous system development	4	NEFL,CPNE6,FN1,FLNA,RELN,ISLR2,MAP1B,NUMBL
1	TRUE	0.00433	17	16	5	0.312	0.294	GO:0045666	BP	1	positive regulation of neuron differentiation	6	NEFL,CPNE6,FN1,RELN,MAP1B
1	TRUE	0.00472	46	35	12	0.343	0.261	GO:0048699	BP	1	generation of neurons	4	NEFH,NEFL,CPNE6,DST,FN1,FLNA,CSPG4,MAP6D1,RELN,ISLR2,MAP1B,NUMBL
1	TRUE	0.00645	28	35	9	0.257	0.321	GO:0050767	BP	1	regulation of neurogenesis	4	NEFL,CPNE6,FN1,FLNA,CSPG4,RELN,ISLR2,MAP1B,NUMBL
1	TRUE	0.00647	62	39	15	0.385	0.242	GO:0048468	BP	1	cell development	2	HOMER1,NEFH,NEFL,CPNE6,MYH9,FASN,DST,FN1,FLNA,CSPG4,MAP6D1,RELN,ISLR2,MAP1B,NUMBL
1	TRUE	0.00684	54	20	9	0.45	0.167	GO:0044085	BP	1	cellular component biogenesis	2	DYNC1H1,NEFH,SHMT1,LCP1,NEFL,FN1,RELN,MAP1B,RPL27
1	TRUE	0.00865	49	35	12	0.343	0.245	GO:0022008	BP	1	neurogenesis	3	NEFH,NEFL,CPNE6,DST,FN1,FLNA,CSPG4,MAP6D1,RELN,ISLR2,MAP1B,NUMBL
1	TRUE	0.00912	8	40	5	0.125	0.625	GO:0060249	BP	16	anatomical structure homeostasis	1	HOMER1,GAA,CALB1,CROCC,UPF1
1	TRUE	0.00929	6	31	4	0.129	0.667	GO:0030307	BP	1	positive regulation of cell growth	1	CPNE6,FN1,ISLR2,MAP1B
1	TRUE	0.0107	30	35	9	0.257	0.3	GO:0060284	BP	1	regulation of cell development	3	NEFL,CPNE6,FN1,FLNA,CSPG4,RELN,ISLR2,MAP1B,NUMBL
1	TRUE	0.0107	30	35	9	0.257	0.3	GO:0051960	BP	1	regulation of nervous system development	3	NEFL,CPNE6,FN1,FLNA,CSPG4,RELN,ISLR2,MAP1B,NUMBL
1	TRUE	0.0108	13	37	6	0.162	0.462	GO:0010638	BP	1	positive regulation of organelle organization	4	NES,DYNC1H1,LCP1,FLNA,CROCC,MAP1B
1	TRUE	0.0108	51	26	10	0.385	0.196	GO:0006928	BP	1	movement of cell or subcellular component	1	DYNC1H1,NEFH,LCP1,NEFL,DST,FN1,CSPG4,IRS2,RELN,MAP1B
1	TRUE	0.0108	4	22	3	0.136	0.75	GO:1902904	BP	1	negative regulation of supramolecular fiber organization	1	MID1,MAP6D1,MAP1B
1	TRUE	0.0117	25	20	6	0.3	0.24	GO:0046907	BP	1	intracellular transport	2	DYNC1H1,NEFH,LCP1,NEFL,DST,MAP1B
1	TRUE	0.012	42	42	12	0.286	0.286	GO:0043933	BP	1	protein-containing complex subunit organization	3	NES,HOMER1,DYNC1H1,P4HA1,SHMT1,LCP1,NEFL,FN1,MID1,MAP6D1,MAP1B,UPF1
1	TRUE	0.0123	6	34	4	0.118	0.667	GO:0051495	BP	1	positive regulation of cytoskeleton organization	5	NES,DYNC1H1,FLNA,MAP1B
1	TRUE	0.0137	10	20	4	0.2	0.4	GO:0032386	BP	1	regulation of intracellular transport	1	DYNC1H1,NEFH,LCP1,MAP1B
1	TRUE	0.015	3	37	3	0.081	1	GO:1902117	BP	1	positive regulation of organelle assembly	2	DYNC1H1,LCP1,CROCC
1	TRUE	0.0161	31	36	9	0.25	0.29	GO:0022603	BP	1	regulation of anatomical structure morphogenesis	2	NEFL,CPNE6,MYH9,FN1,FLNA,RELN,ISLR2,MAP1B,NUMBL
1	TRUE	0.0171	4	26	3	0.115	0.75	GO:0008347	BP	8	glial cell migration	1	FN1,CSPG4,RELN
1	TRUE	0.0171	7	31	4	0.129	0.571	GO:0050772	BP	1	positive regulation of axonogenesis	8	NEFL,FN1,ISLR2,MAP1B
1	TRUE	0.0177	31	18	6	0.333	0.194	GO:0065003	BP	1	protein-containing complex assembly	4	DYNC1H1,SHMT1,LCP1,NEFL,FN1,MAP1B
1	TRUE	0.0177	15	6	3	0.5	0.2	GO:0009611	BP	11	response to wounding	1	LCP1,NEFL,FN1
1	TRUE	0.0184	10	37	5	0.135	0.5	GO:0070925	BP	1	organelle assembly	4	DYNC1H1,LCP1,FLNA,CROCC,RELN
1	TRUE	0.0187	70	35	14	0.4	0.2	GO:0007399	BP	1	nervous system development	2	NES,NEFH,NEFL,CPNE6,DST,FN1,FLNA,CSPG4,IRS2,MAP6D1,RELN,ISLR2,MAP1B,NUMBL
1	TRUE	0.0189	2	15	2	0.133	1	GO:0008088	BP	1	axo-dendritic transport	5	NEFL,DST
1	TRUE	0.0189	2	15	2	0.133	1	GO:0098930	BP	1	axonal transport	6	NEFL,DST
1	TRUE	0.0189	2	15	2	0.133	1	GO:0008090	BP	1	retrograde axonal transport	7	NEFL,DST
1	TRUE	0.0214	2	16	2	0.125	1	GO:0051646	BP	1	mitochondrion localization	3	NEFL,MAP1B
1	TRUE	0.0214	2	16	2	0.125	1	GO:0051654	BP	1	establishment of mitochondrion localization	2	NEFL,MAP1B
1	TRUE	0.0214	2	16	2	0.125	1	GO:0034643	BP	1	establishment of mitochondrion localization, microtubule-mediated	3	NEFL,MAP1B
1	TRUE	0.0214	2	16	2	0.125	1	GO:0047497	BP	1	mitochondrion transport along microtubule	4	NEFL,MAP1B
1	TRUE	0.0218	52	20	8	0.4	0.154	GO:0022607	BP	1	cellular component assembly	3	DYNC1H1,NEFH,SHMT1,LCP1,NEFL,FN1,RELN,MAP1B
1	TRUE	0.0218	74	41	16	0.39	0.216	GO:0009653	BP	1	anatomical structure morphogenesis	1	NES,NEFH,NEFL,CPNE6,MYH9,GAA,DST,FN1,CALB1,MYH14,FLNA,MAP6D1,RELN,ISLR2,MAP1B,NUMBL
1	TRUE	0.0218	12	9	3	0.333	0.25	GO:0010035	BP	13	response to inorganic substance	1	NEFL,CPNE6,FN1
1	TRUE	0.0232	2	17	2	0.118	1	GO:0006766	BP	12	vitamin metabolic process	1	SHMT1,RBP1
1	TRUE	0.0253	4	31	3	0.097	0.75	GO:0045773	BP	1	positive regulation of axon extension	2	FN1,ISLR2,MAP1B
1	TRUE	0.0257	3	48	3	0.062	1	GO:0045109	BP	1	intermediate filament organization	3	NEFH,GFAP,NEFL
1	TRUE	0.0257	13	46	6	0.13	0.462	GO:0019752	BP	7	carboxylic acid metabolic process	3	P4HA1,SHMT1,FASN,GPT2,IRS2,RBP1
1	TRUE	0.0292	99	41	19	0.463	0.192	GO:0048869	BP	1	cellular developmental process	1	NES,HOMER1,NEFH,NEFL,CPNE6,MYH9,FASN,DST,FN1,TAGLN2,MYH14,FLNA,CSPG4,MAP6D1,RELN,RBP1,ISLR2,MAP1B,NUMBL
1	TRUE	0.0296	17	35	6	0.171	0.353	GO:0007420	BP	3	brain development	1	NES,NEFH,FLNA,IRS2,RELN,NUMBL
1	TRUE	0.0298	29	35	8	0.229	0.276	GO:0045597	BP	1	positive regulation of cell differentiation	3	NEFL,CPNE6,FN1,FLNA,RELN,ISLR2,MAP1B,NUMBL
1	TRUE	0.0299	2	20	2	0.1	1	GO:0060052	BP	1	neurofilament cytoskeleton organization	3	NEFH,NEFL
1	TRUE	0.0299	2	20	2	0.1	1	GO:0045110	BP	1	intermediate filament bundle assembly	4	NEFH,NEFL
1	TRUE	0.0299	2	20	2	0.1	1	GO:0033693	BP	1	neurofilament bundle assembly	5	NEFH,NEFL
1	TRUE	0.0299	2	20	2	0.1	1	GO:1902074	BP	13	response to salt	1	NEFH,NEFL
1	TRUE	0.0299	2	20	2	0.1	1	GO:0046685	BP	13	response to arsenic-containing substance	1	NEFH,NEFL
1	TRUE	0.0299	2	20	2	0.1	1	GO:0097327	BP	13	response to antineoplastic agent	1	NEFH,NEFL
1	TRUE	0.0299	2	20	2	0.1	1	GO:0009635	BP	13	response to herbicide	1	NEFH,NEFL
1	TRUE	0.0299	2	20	2	0.1	1	GO:1903935	BP	13	response to sodium arsenite	1	NEFH,NEFL
1	TRUE	0.0311	16	38	6	0.158	0.375	GO:0071345	BP	19	cellular response to cytokine stimulus	1	NEFH,SHMT1,FASN,FN1,UPF1,NUMBL
1	TRUE	0.0312	4	9	2	0.222	0.5	GO:0071241	BP	13	cellular response to inorganic substance	1	CPNE6,FN1
1	TRUE	0.0312	4	9	2	0.222	0.5	GO:0071248	BP	13	cellular response to metal ion	1	CPNE6,FN1
1	TRUE	0.0321	4	35	3	0.086	0.75	GO:0048813	BP	1	dendrite morphogenesis	8	MAP6D1,RELN,NUMBL
1	TRUE	0.0329	8	34	4	0.118	0.5	GO:1902903	BP	1	regulation of supramolecular fiber organization	4	FLNA,MID1,MAP6D1,MAP1B
1	TRUE	0.0338	4	36	3	0.083	0.75	GO:0007051	BP	1	spindle organization	1	DYNC1H1,MYH9,FLNA
1	TRUE	0.0359	33	20	6	0.3	0.182	GO:0051649	BP	1	establishment of localization in cell	1	DYNC1H1,NEFH,LCP1,NEFL,DST,MAP1B
1	TRUE	0.0363	8	35	4	0.114	0.5	GO:0016358	BP	1	dendrite development	8	MAP6D1,RELN,MAP1B,NUMBL
1	TRUE	0.0363	4	37	3	0.081	0.75	GO:1902115	BP	1	regulation of organelle assembly	1	DYNC1H1,LCP1,CROCC
1	TRUE	0.0365	9	31	4	0.129	0.444	GO:0045927	BP	1	positive regulation of growth	1	CPNE6,FN1,ISLR2,MAP1B
1	TRUE	0.0365	9	31	4	0.129	0.444	GO:0048639	BP	1	positive regulation of developmental growth	1	CPNE6,FN1,ISLR2,MAP1B
1	TRUE	0.0435	93	36	16	0.444	0.172	GO:0030154	BP	1	cell differentiation	2	NEFH,NEFL,CPNE6,MYH9,FASN,DST,FN1,TAGLN2,FLNA,CSPG4,MAP6D1,RELN,RBP1,ISLR2,MAP1B,NUMBL
1	TRUE	0.0458	3	16	2	0.125	0.667	GO:0051258	BP	18	protein polymerization	1	NEFL,MAP1B
1	TRUE	0.0462	19	35	6	0.171	0.316	GO:0060322	BP	3	head development	1	NES,NEFH,FLNA,IRS2,RELN,NUMBL
1	TRUE	0.0462	24	2	2	1	0.083	GO:0070727	BP	1	cellular macromolecule localization	2	LCP1,MID1
1	TRUE	0.0462	24	2	2	1	0.083	GO:0034613	BP	1	cellular protein localization	3	LCP1,MID1
1	TRUE	0.0462	129	41	22	0.537	0.171	GO:0048731	BP	1	system development	1	NES,HOMER1,NEFH,NEFL,CPNE6,MYH9,FASN,GAA,DST,FN1,CALB1,MYH14,FLNA,CSPG4,IRS2,MAP6D1,RELN,RBP1,ISLR2,MAP1B,HIST1H1B,NUMBL
1	TRUE	0.0464	7	22	3	0.136	0.429	GO:0010639	BP	1	negative regulation of organelle organization	1	MID1,MAP6D1,MAP1B
1	TRUE	0.0464	2	27	2	0.074	1	GO:0005976	BP	10	polysaccharide metabolic process	1	GAA,IRS2
1	TRUE	0.0464	2	27	2	0.074	1	GO:0044042	BP	10	glucan metabolic process	2	GAA,IRS2
1	TRUE	0.0464	2	27	2	0.074	1	GO:0044264	BP	10	cellular polysaccharide metabolic process	1	GAA,IRS2
1	TRUE	0.0464	2	27	2	0.074	1	GO:0006073	BP	10	cellular glucan metabolic process	2	GAA,IRS2
1	TRUE	0.0464	2	27	2	0.074	1	GO:0006112	BP	10	energy reserve metabolic process	1	GAA,IRS2
1	TRUE	0.0464	2	27	2	0.074	1	GO:0005977	BP	10	glycogen metabolic process	2	GAA,IRS2
1	TRUE	0.0464	15	46	6	0.13	0.4	GO:0006082	BP	7	organic acid metabolic process	1	P4HA1,SHMT1,FASN,GPT2,IRS2,RBP1
1	TRUE	0.0464	15	46	6	0.13	0.4	GO:0043436	BP	7	oxoacid metabolic process	2	P4HA1,SHMT1,FASN,GPT2,IRS2,RBP1
1	TRUE	0.0464	81	41	16	0.39	0.198	GO:0065008	BP	4	regulation of biological quality	1	HOMER1,SHMT1,NEFL,MYH9,GAA,FN1,CALB1,MYH14,FLNA,IRS2,CROCC,RELN,RBP1,ISLR2,MAP1B,UPF1
1	TRUE	0.0466	13	37	5	0.135	0.385	GO:0044089	BP	1	positive regulation of cellular component biogenesis	3	DYNC1H1,LCP1,FLNA,CROCC,MAP1B
1	TRUE	0.0473	10	16	3	0.188	0.3	GO:1990138	BP	1	neuron projection extension	1	CPNE6,FN1,MAP1B

## Sheet: Cerebellum
query.number	significant	p.value	term.size	query.size	overlap.size	precision	recall	term.id	domain	subgraph.number	term.name	relative.depth	intersection
1	TRUE	0.000825	41	76	12	0.158	0.293	GO:0061024	BP	16	membrane organization	3	NDRG1,GLTP,NOL3,VAMP2,CLU,LMNA,ANXA2,VAT1,ACAA2,DNM3,PACSIN1,CNTN2
1	TRUE	0.000874	45	95	14	0.147	0.311	GO:0060341	BP	16	regulation of cellular localization	3	NOL3,CACNB4,EPB41L2,NEFH,VAMP2,LMNA,KCNAB2,NOS1,ANXA2,PPP1R9B,DNM3,PRKCE,RHOG,SYNE1
1	TRUE	0.000951	182	83	29	0.349	0.159	GO:0006996	BP	16	organelle organization	3	NOL3,PLS3,WASF1,EPB41L2,NEFH,VAMP2,GFAP,NEFL,KRT18,PPM1F,LMNA,NOS1,FSCN1,ANXA2,NDUFB7,VAT1,ACAA2,PPP1R9B,DNM3,PACSIN1,EML2,SHTN1,PHLDB1,CNTN2,PCLO,HIST1H2AF,RHOG,PURB,SYNE1
1	TRUE	0.000951	222	97	37	0.381	0.167	GO:0065008	BP	16	regulation of biological quality	2	CARHSP1,NOL3,HSD11B1,CACNB4,WASF1,EPB41L2,GRIA1,VAMP2,GFAP,CLU,NEFL,ITSN1,CPT1A,PLCB3,SLC4A10,STK39,ANXA5,LMNA,PRDX1,NOS1,RPH3A,ANXA2,MAG,ACAA2,CLIC4,CPQ,CACNA2D1,DNM3,SHTN1,CNR1,PRKCE,RBP1,CNTN2,ALDH1A1,PHGDH,PCLO,SYNE1
1	TRUE	0.000951	4	63	4	0.063	1	GO:0010823	BP	16	negative regulation of mitochondrion organization	6	NOL3,LMNA,VAT1,ACAA2
1	TRUE	0.00179	95	83	19	0.229	0.2	GO:0007010	BP	16	cytoskeleton organization	4	PLS3,WASF1,EPB41L2,NEFH,GFAP,NEFL,KRT18,PPM1F,LMNA,FSCN1,PPP1R9B,PACSIN1,EML2,SHTN1,PHLDB1,CNTN2,PCLO,RHOG,SYNE1
1	TRUE	0.00186	11	73	6	0.082	0.545	GO:0021782	BP	16	glial cell development	2	NDRG1,GFAP,CLU,MAG,CNTN2,PHGDH
1	TRUE	0.00364	4	95	4	0.042	1	GO:0072347	BP	21	response to anesthetic	1	NOS1,PPP1R9B,CNR1,PRKCE
1	TRUE	0.00364	4	95	4	0.042	1	GO:0043279	BP	21	response to alkaloid	1	NOS1,PPP1R9B,CNR1,PRKCE
1	TRUE	0.0039	225	66	27	0.409	0.12	GO:0006810	BP	16	transport	3	GLTP,NOL3,CACNB4,WASF1,NEFH,VAMP2,GFAP,EMB,CLU,NEFL,KRT18,CPT1A,SLC4A10,STK39,LMNA,SLC2A1,KCNAB2,ANXA2,ACAA2,CLIC4,CACNA2D1,DNM3,CNR1,TST,CNTN2,PCLO,SYNE1
1	TRUE	0.00392	103	95	21	0.221	0.204	GO:0051641	BP	16	cellular localization	2	NOL3,CACNB4,EPB41L2,NEFH,VAMP2,NEFL,KRT18,LMNA,KCNAB2,NOS1,RPH3A,ANXA2,PPP1R9B,CACNA2D1,DNM3,PACSIN1,PRKCE,CNTN2,PCLO,RHOG,SYNE1
1	TRUE	0.00505	21	43	6	0.14	0.286	GO:0051656	BP	16	establishment of organelle localization	4	NEFH,VAMP2,NEFL,DNM3,PCLO,SYNE1
1	TRUE	0.00602	6	60	4	0.067	0.667	GO:0045103	BP	16	intermediate filament-based process	2	NEFH,GFAP,NEFL,KRT18
1	TRUE	0.00602	6	60	4	0.067	0.667	GO:0045104	BP	16	intermediate filament cytoskeleton organization	5	NEFH,GFAP,NEFL,KRT18
1	TRUE	0.00602	233	66	27	0.409	0.116	GO:0051234	BP	16	establishment of localization	2	GLTP,NOL3,CACNB4,WASF1,NEFH,VAMP2,GFAP,EMB,CLU,NEFL,KRT18,CPT1A,SLC4A10,STK39,LMNA,SLC2A1,KCNAB2,ANXA2,ACAA2,CLIC4,CACNA2D1,DNM3,CNR1,TST,CNTN2,PCLO,SYNE1
1	TRUE	0.00647	114	97	22	0.227	0.193	GO:0051049	BP	16	regulation of transport	3	NOL3,CACNB4,NEFH,VAMP2,GFAP,CLU,ITSN1,CPT1A,STK39,ANXA5,KCNAB2,NOS1,RPH3A,ANXA2,ACAA2,CACNA2D1,DNM3,PACSIN1,CNR1,PRKCE,PCLO,SYNE1
1	TRUE	0.00702	28	50	7	0.14	0.25	GO:1903827	BP	16	regulation of cellular protein localization	4	NOL3,CACNB4,EPB41L2,VAMP2,LMNA,KCNAB2,RHOG
1	TRUE	0.00713	12	90	6	0.067	0.5	GO:0099003	BP	16	vesicle-mediated transport in synapse	5	VAMP2,RPH3A,DNM3,PACSIN1,PCLO,SYNE1
1	TRUE	0.00725	44	43	8	0.186	0.182	GO:0046907	BP	16	intracellular transport	3	NOL3,NEFH,VAMP2,NEFL,LMNA,DNM3,PCLO,SYNE1
1	TRUE	0.00754	110	95	21	0.221	0.191	GO:0008104	BP	16	protein localization	3	CADM3,NOL3,CACNB4,EPB41L2,VAMP2,CLU,KRT18,CPT1A,ANXA5,LMNA,KCNAB2,NOS1,ANXA2,PPP1R9B,PACSIN1,CNR1,PRKCE,CNTN2,PCLO,RHOG,SYNE1
1	TRUE	0.00769	2	16	2	0.125	1	GO:0046685	BP	15	response to arsenic-containing substance	1	NEFH,NEFL
1	TRUE	0.00769	2	16	2	0.125	1	GO:1902074	BP	15	response to salt	1	NEFH,NEFL
1	TRUE	0.00769	2	16	2	0.125	1	GO:0009635	BP	15	response to herbicide	1	NEFH,NEFL
1	TRUE	0.00769	2	16	2	0.125	1	GO:1903935	BP	15	response to sodium arsenite	1	NEFH,NEFL
1	TRUE	0.00769	2	16	2	0.125	1	GO:0060052	BP	16	neurofilament cytoskeleton organization	6	NEFH,NEFL
1	TRUE	0.00769	17	63	6	0.095	0.353	GO:0007005	BP	16	mitochondrion organization	4	NOL3,LMNA,NDUFB7,VAT1,ACAA2,DNM3
1	TRUE	0.00769	3	65	3	0.046	1	GO:0032291	BP	16	axon ensheathment in central nervous system	3	CLU,MAG,CNTN2
1	TRUE	0.00769	20	75	7	0.093	0.35	GO:0006898	BP	16	receptor-mediated endocytosis	1	WASF1,GRIA1,CLU,ANXA2,DNM3,CNTN2,SYNE1
1	TRUE	0.00769	2	16	2	0.125	1	GO:0045110	BP	16	intermediate filament bundle assembly	1	NEFH,NEFL
1	TRUE	0.00769	2	16	2	0.125	1	GO:0033693	BP	16	neurofilament bundle assembly	2	NEFH,NEFL
1	TRUE	0.00769	3	65	3	0.046	1	GO:0022010	BP	16	central nervous system myelination	4	CLU,MAG,CNTN2
1	TRUE	0.00779	76	100	17	0.17	0.224	GO:1901575	BP	13	organic substance catabolic process	1	CARHSP1,HSD11B1,GFAP,CLU,CPT1A,PLCB3,NOS1,BCAT1,FAH,CUL4B,ANXA2,ACAA2,CPQ,TRIR,FBXO2,CNR1,PRKCE
1	TRUE	0.00784	4	43	3	0.07	0.75	GO:0099072	BP	16	regulation of postsynaptic membrane neurotransmitter receptor levels	3	VAMP2,DNM3,SYNE1
1	TRUE	0.00835	27	96	9	0.094	0.333	GO:0051186	BP	2	cofactor metabolic process	1	HSD11B1,TKT,PRDX1,KCNAB2,AHCYL2,HPX,GSTA4,ACAA2,MVK
1	TRUE	0.00835	5	95	4	0.042	0.8	GO:0060359	BP	21	response to ammonium ion	1	NOS1,PPP1R9B,CNR1,PRKCE
1	TRUE	0.00835	14	82	6	0.073	0.429	GO:0016054	BP	13	organic acid catabolic process	2	CPT1A,NOS1,BCAT1,FAH,ACAA2,CNR1
1	TRUE	0.00835	14	82	6	0.073	0.429	GO:0046395	BP	13	carboxylic acid catabolic process	3	CPT1A,NOS1,BCAT1,FAH,ACAA2,CNR1
1	TRUE	0.00862	130	95	23	0.242	0.177	GO:0033036	BP	16	macromolecule localization	2	CADM3,GLTP,NOL3,CACNB4,EPB41L2,VAMP2,CLU,KRT18,CPT1A,ANXA5,LMNA,KCNAB2,NOS1,ANXA2,PPP1R9B,PACSIN1,CNR1,TST,PRKCE,CNTN2,PCLO,RHOG,SYNE1
1	TRUE	0.0092	162	83	24	0.289	0.148	GO:0051128	BP	16	regulation of cellular component organization	3	NOL3,WASF1,EPB41L2,GFAP,CLU,NEFL,PPM1F,LMNA,NOS1,FSCN1,ANXA2,VAT1,MAG,ACAA2,PPP1R9B,DNM3,PACSIN1,EML2,SHTN1,CNR1,PHLDB1,CNTN2,RHOG,SYNE1
1	TRUE	0.0092	86	83	16	0.193	0.186	GO:0048666	BP	16	neuron development	4	WASF1,NEFH,GFAP,CLU,NEFL,SLC4A10,MAG,PPP1R9B,DNM3,PACSIN1,SHTN1,CNR1,CNTN2,PHGDH,TUBB3,SYNE1
1	TRUE	0.00945	26	43	6	0.14	0.231	GO:0051640	BP	16	organelle localization	3	NEFH,VAMP2,NEFL,DNM3,PCLO,SYNE1
1	TRUE	0.00945	7	63	4	0.063	0.571	GO:0010821	BP	16	regulation of mitochondrion organization	5	NOL3,LMNA,VAT1,ACAA2
1	TRUE	0.00945	78	100	17	0.17	0.218	GO:0044248	BP	13	cellular catabolic process	2	CARHSP1,HSD11B1,GFAP,CLU,CPT1A,PLCB3,PRDX1,NOS1,BCAT1,FAH,CUL4B,ANXA2,ACAA2,CPQ,TRIR,FBXO2,CNR1
1	TRUE	0.00995	190	97	30	0.309	0.158	GO:0032879	BP	16	regulation of localization	2	NOL3,CACNB4,EPB41L2,NEFH,VAMP2,GFAP,VASH1,CLU,ITSN1,CPT1A,PPM1F,STK39,ANXA5,LMNA,KCNAB2,NOS1,RPH3A,ANXA2,ACAA2,CLIC4,PPP1R9B,CACNA2D1,DNM3,PACSIN1,SHTN1,CNR1,PRKCE,PCLO,RHOG,SYNE1
1	TRUE	0.0106	370	83	42	0.506	0.114	GO:0016043	BP	16	cellular component organization	2	NDRG1,GLTP,NOL3,PLS3,CACNB4,WASF1,EPB41L2,NEFH,VAMP2,GFAP,CLU,NEFL,KRT18,CPT1A,PPM1F,LMNA,SLC2A1,KCNAB2,NOS1,FSCN1,ANXA2,NDUFB7,VAT1,MAG,ACAA2,CLIC4,PPP1R9B,DNM3,PACSIN1,EML2,SHTN1,CNR1,PHLDB1,CNTN2,ALDH1A1,PHGDH,PCLO,HIST1H2AF,TUBB3,RHOG,PURB,SYNE1
1	TRUE	0.0112	371	83	42	0.506	0.113	GO:0071840	BP	16	cellular component organization or biogenesis	1	NDRG1,GLTP,NOL3,PLS3,CACNB4,WASF1,EPB41L2,NEFH,VAMP2,GFAP,CLU,NEFL,KRT18,CPT1A,PPM1F,LMNA,SLC2A1,KCNAB2,NOS1,FSCN1,ANXA2,NDUFB7,VAT1,MAG,ACAA2,CLIC4,PPP1R9B,DNM3,PACSIN1,EML2,SHTN1,CNR1,PHLDB1,CNTN2,ALDH1A1,PHGDH,PCLO,HIST1H2AF,TUBB3,RHOG,PURB,SYNE1
1	TRUE	0.0116	15	82	6	0.073	0.4	GO:0044282	BP	13	small molecule catabolic process	2	CPT1A,NOS1,BCAT1,FAH,ACAA2,CNR1
1	TRUE	0.0123	13	97	6	0.062	0.462	GO:0090276	BP	16	regulation of peptide hormone secretion	2	ITSN1,CPT1A,ANXA5,NOS1,CNR1,PRKCE
1	TRUE	0.0125	55	95	13	0.137	0.236	GO:0032880	BP	16	regulation of protein localization	3	NOL3,CACNB4,EPB41L2,VAMP2,CPT1A,ANXA5,LMNA,KCNAB2,NOS1,PPP1R9B,CNR1,PRKCE,RHOG
1	TRUE	0.0127	49	81	11	0.136	0.224	GO:0048812	BP	16	neuron projection morphogenesis	6	WASF1,NEFH,CLU,NEFL,MAG,DNM3,PACSIN1,SHTN1,CNTN2,TUBB3,SYNE1
1	TRUE	0.013	88	100	18	0.18	0.205	GO:0009056	BP	13	catabolic process	1	CARHSP1,HSD11B1,GFAP,CLU,CPT1A,PLCB3,PRDX1,NOS1,BCAT1,FAH,CUL4B,ANXA2,ACAA2,CPQ,TRIR,FBXO2,CNR1,PRKCE
1	TRUE	0.0133	81	83	15	0.181	0.185	GO:0031175	BP	16	neuron projection development	5	WASF1,NEFH,GFAP,CLU,NEFL,MAG,PPP1R9B,DNM3,PACSIN1,SHTN1,CNR1,CNTN2,PHGDH,TUBB3,SYNE1
1	TRUE	0.0133	16	28	4	0.143	0.25	GO:0051258	BP	9	protein polymerization	2	WASF1,NEFL,DNM3,EML2
1	TRUE	0.0134	21	83	7	0.084	0.333	GO:1990778	BP	16	protein localization to cell periphery	5	EPB41L2,VAMP2,KRT18,ANXA2,PPP1R9B,PACSIN1,RHOG
1	TRUE	0.0141	50	81	11	0.136	0.22	GO:0120039	BP	16	plasma membrane bounded cell projection morphogenesis	6	WASF1,NEFH,CLU,NEFL,MAG,DNM3,PACSIN1,SHTN1,CNTN2,TUBB3,SYNE1
1	TRUE	0.0141	7	73	4	0.055	0.571	GO:0042552	BP	16	myelination	3	NDRG1,CLU,MAG,CNTN2
1	TRUE	0.0155	3	16	2	0.125	0.667	GO:0017085	BP	15	response to insecticide	1	NEFH,NEFL
1	TRUE	0.0155	4	60	3	0.05	0.75	GO:0045109	BP	16	intermediate filament organization	6	NEFH,GFAP,NEFL
1	TRUE	0.0158	51	81	11	0.136	0.216	GO:0048858	BP	16	cell projection morphogenesis	5	WASF1,NEFH,CLU,NEFL,MAG,DNM3,PACSIN1,SHTN1,CNTN2,TUBB3,SYNE1
1	TRUE	0.0158	3	95	3	0.032	1	GO:0014072	BP	21	response to isoquinoline alkaloid	2	PPP1R9B,CNR1,PRKCE
1	TRUE	0.0158	3	95	3	0.032	1	GO:0043278	BP	21	response to morphine	1	PPP1R9B,CNR1,PRKCE
1	TRUE	0.0163	65	63	11	0.175	0.169	GO:0033043	BP	16	regulation of organelle organization	4	NOL3,WASF1,PPM1F,LMNA,FSCN1,ANXA2,VAT1,ACAA2,EML2,PHLDB1,SYNE1
1	TRUE	0.0166	58	83	12	0.145	0.207	GO:0097435	BP	16	supramolecular fiber organization	3	PLS3,WASF1,NEFH,GFAP,CLU,NEFL,PPM1F,FSCN1,ANXA2,PPP1R9B,EML2,SHTN1
1	TRUE	0.0166	70	58	11	0.19	0.157	GO:0055085	BP	16	transmembrane transport	4	NOL3,CACNB4,VAMP2,EMB,SLC4A10,STK39,SLC2A1,KCNAB2,CLIC4,CACNA2D1,TST
1	TRUE	0.0166	65	95	14	0.147	0.215	GO:0051649	BP	16	establishment of localization in cell	3	NOL3,NEFH,VAMP2,NEFL,LMNA,NOS1,RPH3A,ANXA2,CACNA2D1,DNM3,PACSIN1,PRKCE,PCLO,SYNE1
1	TRUE	0.0166	12	75	5	0.067	0.417	GO:0043112	BP	16	receptor metabolic process	1	GRIA1,ANXA2,DNM3,CNTN2,SYNE1
1	TRUE	0.017	44	95	11	0.116	0.25	GO:0099536	BP	11	synaptic signaling	1	CACNB4,GRIA1,VAMP2,GFAP,NOS1,RPH3A,CNR1,PRKCE,CNTN2,PCLO,SYNE1
1	TRUE	0.017	44	95	11	0.116	0.25	GO:0099537	BP	11	trans-synaptic signaling	2	CACNB4,GRIA1,VAMP2,GFAP,NOS1,RPH3A,CNR1,PRKCE,CNTN2,PCLO,SYNE1
1	TRUE	0.017	44	95	11	0.116	0.25	GO:0098916	BP	11	anterograde trans-synaptic signaling	3	CACNB4,GRIA1,VAMP2,GFAP,NOS1,RPH3A,CNR1,PRKCE,CNTN2,PCLO,SYNE1
1	TRUE	0.017	44	95	11	0.116	0.25	GO:0007268	BP	11	chemical synaptic transmission	4	CACNB4,GRIA1,VAMP2,GFAP,NOS1,RPH3A,CNR1,PRKCE,CNTN2,PCLO,SYNE1
1	TRUE	0.0171	52	81	11	0.136	0.212	GO:0032990	BP	16	cell part morphogenesis	4	WASF1,NEFH,CLU,NEFL,MAG,DNM3,PACSIN1,SHTN1,CNTN2,TUBB3,SYNE1
1	TRUE	0.0173	162	83	23	0.277	0.142	GO:0048468	BP	16	cell development	1	NDRG1,CACNB4,WASF1,NEFH,GFAP,CLU,NEFL,SLC4A10,LMNA,NOS1,TIAL1,ANXA2,MAG,CLIC4,PPP1R9B,DNM3,PACSIN1,SHTN1,CNR1,CNTN2,PHGDH,TUBB3,SYNE1
1	TRUE	0.0173	4	65	3	0.046	0.75	GO:0014003	BP	16	oligodendrocyte development	3	CLU,MAG,CNTN2
1	TRUE	0.0187	11	87	5	0.057	0.455	GO:1901605	BP	13	alpha-amino acid metabolic process	2	NOS1,AHCYL2,BCAT1,FAH,PHGDH
1	TRUE	0.0202	8	73	4	0.055	0.5	GO:0007272	BP	16	ensheathment of neurons	1	NDRG1,CLU,MAG,CNTN2
1	TRUE	0.0202	8	73	4	0.055	0.5	GO:0008366	BP	16	axon ensheathment	2	NDRG1,CLU,MAG,CNTN2
1	TRUE	0.0202	15	63	5	0.079	0.333	GO:0010639	BP	16	negative regulation of organelle organization	5	NOL3,LMNA,VAT1,ACAA2,EML2
1	TRUE	0.0202	20	97	7	0.072	0.35	GO:0030072	BP	16	peptide hormone secretion	1	ITSN1,CPT1A,ANXA5,NOS1,CNR1,PRKCE,PCLO
1	TRUE	0.0202	26	95	8	0.084	0.308	GO:0099177	BP	11	regulation of trans-synaptic signaling	1	GRIA1,VAMP2,GFAP,NOS1,CNR1,PRKCE,CNTN2,SYNE1
1	TRUE	0.0202	26	95	8	0.084	0.308	GO:0050804	BP	11	modulation of chemical synaptic transmission	2	GRIA1,VAMP2,GFAP,NOS1,CNR1,PRKCE,CNTN2,SYNE1
1	TRUE	0.0204	69	83	13	0.157	0.188	GO:0034613	BP	16	cellular protein localization	4	NOL3,CACNB4,EPB41L2,VAMP2,KRT18,LMNA,KCNAB2,ANXA2,PPP1R9B,PACSIN1,CNTN2,RHOG,SYNE1
1	TRUE	0.0208	66	97	14	0.144	0.212	GO:0016192	BP	16	vesicle-mediated transport	4	WASF1,GRIA1,VAMP2,CLU,ITSN1,KRT18,PLCB3,RPH3A,ANXA2,DNM3,PACSIN1,CNTN2,PCLO,SYNE1
1	TRUE	0.0232	70	83	13	0.157	0.186	GO:0070727	BP	16	cellular macromolecule localization	3	NOL3,CACNB4,EPB41L2,VAMP2,KRT18,LMNA,KCNAB2,ANXA2,PPP1R9B,PACSIN1,CNTN2,RHOG,SYNE1
1	TRUE	0.0233	4	16	2	0.125	0.5	GO:0072384	BP	16	organelle transport along microtubule	6	NEFH,NEFL
1	TRUE	0.0235	4	76	3	0.039	0.75	GO:0036465	BP	16	synaptic vesicle recycling	4	VAMP2,DNM3,PACSIN1
1	TRUE	0.0235	29	67	7	0.104	0.241	GO:0031329	BP	13	regulation of cellular catabolic process	1	CARHSP1,HSD11B1,GFAP,CLU,CPT1A,ANXA2,CNR1
1	TRUE	0.0239	27	95	8	0.084	0.296	GO:0034765	BP	16	regulation of ion transmembrane transport	6	NOL3,CACNB4,VAMP2,STK39,KCNAB2,NOS1,CACNA2D1,PRKCE
1	TRUE	0.0239	27	95	8	0.084	0.296	GO:1904062	BP	16	regulation of cation transmembrane transport	7	NOL3,CACNB4,VAMP2,STK39,KCNAB2,NOS1,CACNA2D1,PRKCE
1	TRUE	0.0239	55	81	11	0.136	0.2	GO:0120035	BP	16	regulation of plasma membrane bounded cell projection organization	5	GFAP,NEFL,FSCN1,MAG,DNM3,PACSIN1,SHTN1,CNR1,CNTN2,RHOG,SYNE1
1	TRUE	0.0239	68	46	9	0.196	0.132	GO:0044087	BP	16	regulation of cellular component biogenesis	1	NOL3,WASF1,PPM1F,FSCN1,DNM3,EML2,PHLDB1,RHOG,SYNE1
1	TRUE	0.0241	2	40	2	0.05	1	GO:0090201	BP	16	negative regulation of release of cytochrome c from mitochondria	1	NOL3,LMNA
1	TRUE	0.0249	46	97	11	0.113	0.239	GO:0010817	BP	16	regulation of hormone levels	3	HSD11B1,ITSN1,CPT1A,ANXA5,NOS1,CPQ,CNR1,PRKCE,RBP1,ALDH1A1,PCLO
1	TRUE	0.0249	2	41	2	0.049	1	GO:0098693	BP	16	regulation of synaptic vesicle cycle	4	VAMP2,DNM3
1	TRUE	0.0249	2	41	2	0.049	1	GO:1903421	BP	16	regulation of synaptic vesicle recycling	5	VAMP2,DNM3
1	TRUE	0.0249	5	58	3	0.052	0.6	GO:2001024	BP	24	negative regulation of response to drug	1	NOL3,STK39,CNR1
1	TRUE	0.0256	346	97	44	0.454	0.127	GO:0051179	BP	16	localization	1	CADM3,GLTP,NOL3,CACNB4,WASF1,EPB41L2,NEFH,GRIA1,VAMP2,GFAP,VASH1,EMB,CLU,NEFL,ITSN1,KRT18,CPT1A,PLCB3,PPM1F,SLC4A10,STK39,ANXA5,LMNA,SLC2A1,KCNAB2,NOS1,FSCN1,RPH3A,ANXA2,ACAA2,CLIC4,PPP1R9B,CACNA2D1,DNM3,PACSIN1,SHTN1,CNR1,TST,PRKCE,CNTN2,FAT2,PCLO,RHOG,SYNE1
1	TRUE	0.0259	47	82	10	0.122	0.213	GO:0098657	BP	16	import into cell	4	WASF1,GRIA1,GFAP,CLU,NOS1,ANXA2,DNM3,PACSIN1,CNTN2,SYNE1
1	TRUE	0.026	2	43	2	0.047	1	GO:0140239	BP	16	postsynaptic endocytosis	4	DNM3,SYNE1
1	TRUE	0.026	56	81	11	0.136	0.196	GO:0031344	BP	16	regulation of cell projection organization	4	GFAP,NEFL,FSCN1,MAG,DNM3,PACSIN1,SHTN1,CNR1,CNTN2,RHOG,SYNE1
1	TRUE	0.026	2	43	2	0.047	1	GO:0099590	BP	16	neurotransmitter receptor internalization	3	DNM3,SYNE1
1	TRUE	0.026	2	43	2	0.047	1	GO:0098884	BP	16	postsynaptic neurotransmitter receptor internalization	4	DNM3,SYNE1
1	TRUE	0.026	48	42	7	0.167	0.146	GO:0034622	BP	9	cellular protein-containing complex assembly	1	NOL3,WASF1,VAMP2,NEFL,NDUFB7,DNM3,EML2
1	TRUE	0.026	102	95	18	0.189	0.176	GO:0044281	BP	13	small molecule metabolic process	1	HSD11B1,CACNB4,TKT,CPT1A,PLCB3,KCNAB2,NOS1,AHCYL2,BCAT1,FAH,ACAA2,MVK,PGP,CNR1,PRKCE,RBP1,ALDH1A1,PHGDH
1	TRUE	0.0264	19	81	6	0.074	0.316	GO:0010256	BP	16	endomembrane system organization	3	NDRG1,CLU,LMNA,PACSIN1,SHTN1,SYNE1
1	TRUE	0.0275	21	73	6	0.082	0.286	GO:0010001	BP	16	glial cell differentiation	1	NDRG1,GFAP,CLU,MAG,CNTN2,PHGDH
1	TRUE	0.0282	18	87	6	0.069	0.333	GO:0006732	BP	2	coenzyme metabolic process	2	HSD11B1,TKT,KCNAB2,AHCYL2,ACAA2,MVK
1	TRUE	0.0293	19	83	6	0.072	0.316	GO:0072659	BP	16	protein localization to plasma membrane	1	VAMP2,KRT18,ANXA2,PPP1R9B,PACSIN1,RHOG
1	TRUE	0.0307	15	43	4	0.093	0.267	GO:0060491	BP	16	regulation of cell projection assembly	2	FSCN1,DNM3,RHOG,SYNE1
1	TRUE	0.0307	15	43	4	0.093	0.267	GO:0120032	BP	16	regulation of plasma membrane bounded cell projection assembly	3	FSCN1,DNM3,RHOG,SYNE1
1	TRUE	0.0307	9	75	4	0.053	0.444	GO:0031623	BP	16	receptor internalization	2	GRIA1,DNM3,CNTN2,SYNE1
1	TRUE	0.0307	101	83	16	0.193	0.158	GO:0030182	BP	16	neuron differentiation	3	WASF1,NEFH,GFAP,CLU,NEFL,SLC4A10,MAG,PPP1R9B,DNM3,PACSIN1,SHTN1,CNR1,CNTN2,PHGDH,TUBB3,SYNE1
1	TRUE	0.0307	5	16	2	0.125	0.4	GO:0031103	BP	5	axon regeneration	1	NEFH,NEFL
1	TRUE	0.031	5	67	3	0.045	0.6	GO:0006739	BP	13	NADP metabolic process	1	HSD11B1,TKT,KCNAB2
1	TRUE	0.032	12	95	5	0.053	0.417	GO:0002274	BP	29	myeloid leukocyte activation	1	NDRG1,VAMP2,CLU,CNR1,PRKCE
1	TRUE	0.0324	53	63	9	0.143	0.17	GO:0051129	BP	16	negative regulation of cellular component organization	4	NOL3,GFAP,CLU,LMNA,VAT1,MAG,ACAA2,DNM3,EML2
1	TRUE	0.0328	116	66	15	0.227	0.129	GO:0071702	BP	16	organic substance transport	4	GLTP,NOL3,CACNB4,VAMP2,EMB,CLU,KRT18,CPT1A,STK39,LMNA,SLC2A1,ANXA2,CNR1,TST,PCLO
1	TRUE	0.0328	42	81	9	0.111	0.214	GO:0010975	BP	16	regulation of neuron projection development	1	GFAP,NEFL,MAG,DNM3,PACSIN1,SHTN1,CNR1,CNTN2,SYNE1
1	TRUE	0.0333	35	97	9	0.093	0.257	GO:0023061	BP	28	signal release	1	VAMP2,ITSN1,CPT1A,ANXA5,NOS1,RPH3A,CNR1,PRKCE,PCLO
1	TRUE	0.0338	32	87	8	0.092	0.25	GO:0055086	BP	13	nucleobase-containing small molecule metabolic process	2	HSD11B1,CACNB4,TKT,KCNAB2,NOS1,AHCYL2,ACAA2,MVK
1	TRUE	0.0352	47	58	8	0.138	0.17	GO:0098660	BP	16	inorganic ion transmembrane transport	6	NOL3,CACNB4,VAMP2,SLC4A10,STK39,KCNAB2,CLIC4,CACNA2D1
1	TRUE	0.0352	14	83	5	0.06	0.357	GO:1903829	BP	16	positive regulation of cellular protein localization	5	CACNB4,EPB41L2,VAMP2,PPP1R9B,RHOG
1	TRUE	0.0356	13	90	5	0.056	0.385	GO:0099504	BP	16	synaptic vesicle cycle	4	VAMP2,RPH3A,DNM3,PACSIN1,PCLO
1	TRUE	0.0359	87	81	14	0.173	0.161	GO:0032989	BP	16	cellular component morphogenesis	3	WASF1,EPB41L2,NEFH,CLU,NEFL,MAG,CLIC4,DNM3,PACSIN1,SHTN1,PHLDB1,CNTN2,TUBB3,SYNE1
1	TRUE	0.0374	124	83	18	0.217	0.145	GO:0022008	BP	16	neurogenesis	1	NDRG1,WASF1,NEFH,GFAP,CLU,NEFL,SLC4A10,NOS1,MAG,PPP1R9B,DNM3,PACSIN1,SHTN1,CNR1,CNTN2,PHGDH,TUBB3,SYNE1
1	TRUE	0.0374	114	83	17	0.205	0.149	GO:0048699	BP	16	generation of neurons	2	WASF1,NEFH,GFAP,CLU,NEFL,SLC4A10,NOS1,MAG,PPP1R9B,DNM3,PACSIN1,SHTN1,CNR1,CNTN2,PHGDH,TUBB3,SYNE1
1	TRUE	0.0378	8	43	3	0.07	0.375	GO:0031503	BP	16	protein-containing complex localization	2	VAMP2,DNM3,SYNE1
1	TRUE	0.0378	8	43	3	0.07	0.375	GO:0051668	BP	16	localization within membrane	3	VAMP2,DNM3,SYNE1
1	TRUE	0.0387	18	95	6	0.063	0.333	GO:0016042	BP	13	lipid catabolic process	2	HSD11B1,CPT1A,PLCB3,ACAA2,CNR1,PRKCE
1	TRUE	0.0398	6	16	2	0.125	0.333	GO:0099111	BP	16	microtubule-based transport	4	NEFH,NEFL
1	TRUE	0.0398	6	16	2	0.125	0.333	GO:0030705	BP	16	cytoskeleton-dependent intracellular transport	4	NEFH,NEFL
1	TRUE	0.0398	6	16	2	0.125	0.333	GO:0010970	BP	16	transport along microtubule	5	NEFH,NEFL
1	TRUE	0.0398	6	61	3	0.049	0.5	GO:0048260	BP	16	positive regulation of receptor-mediated endocytosis	1	CLU,ANXA2,SYNE1
1	TRUE	0.0398	40	88	9	0.102	0.225	GO:0019637	BP	13	organophosphate metabolic process	1	HSD11B1,CACNB4,TKT,PLCB3,KCNAB2,NOS1,ACAA2,MVK,PGP
1	TRUE	0.0398	6	16	2	0.125	0.333	GO:0048678	BP	5	response to axon injury	1	NEFH,NEFL
1	TRUE	0.0401	28	82	7	0.085	0.25	GO:0009117	BP	13	nucleotide metabolic process	3	HSD11B1,CACNB4,TKT,KCNAB2,NOS1,ACAA2,MVK
1	TRUE	0.0409	30	97	8	0.082	0.267	GO:0060627	BP	16	regulation of vesicle-mediated transport	3	VAMP2,CLU,ITSN1,RPH3A,ANXA2,PACSIN1,PCLO,SYNE1
1	TRUE	0.0414	60	58	9	0.155	0.15	GO:0034220	BP	16	ion transmembrane transport	5	NOL3,CACNB4,VAMP2,EMB,SLC4A10,STK39,KCNAB2,CLIC4,CACNA2D1
1	TRUE	0.0414	13	95	5	0.053	0.385	GO:0050806	BP	11	positive regulation of synaptic transmission	1	GRIA1,VAMP2,GFAP,NOS1,PRKCE
1	TRUE	0.0414	5	20	2	0.1	0.4	GO:0009063	BP	13	cellular amino acid catabolic process	1	BCAT1,FAH
1	TRUE	0.0423	2	63	2	0.032	1	GO:1905709	BP	6	negative regulation of membrane permeability	1	NOL3,ACAA2
1	TRUE	0.0423	2	63	2	0.032	1	GO:0035795	BP	6	negative regulation of mitochondrial membrane permeability	1	NOL3,ACAA2
1	TRUE	0.0423	2	63	2	0.032	1	GO:1902109	BP	6	negative regulation of mitochondrial membrane permeability involved in apoptotic process	2	NOL3,ACAA2
1	TRUE	0.043	9	41	3	0.073	0.333	GO:0097479	BP	16	synaptic vesicle localization	1	VAMP2,DNM3,PCLO
1	TRUE	0.043	9	41	3	0.073	0.333	GO:0097480	BP	16	establishment of synaptic vesicle localization	2	VAMP2,DNM3,PCLO
1	TRUE	0.043	9	41	3	0.073	0.333	GO:0048489	BP	16	synaptic vesicle transport	2	VAMP2,DNM3,PCLO
1	TRUE	0.0438	36	100	9	0.09	0.25	GO:0009894	BP	13	regulation of catabolic process	2	CARHSP1,HSD11B1,GFAP,CLU,CPT1A,CUL4B,ANXA2,CNR1,PRKCE
1	TRUE	0.0442	5	82	3	0.037	0.6	GO:0009064	BP	13	glutamine family amino acid metabolic process	3	NOS1,FAH,PHGDH
1	TRUE	0.0446	14	90	5	0.056	0.357	GO:0061025	BP	16	membrane fusion	4	VAMP2,RPH3A,ANXA2,VAT1,DNM3
1	TRUE	0.0453	25	95	7	0.074	0.28	GO:0046677	BP	15	response to antibiotic	1	NOL3,NEFH,CLU,NEFL,CNR1,PRKCE,ALDH1A1
1	TRUE	0.0453	81	81	13	0.16	0.16	GO:0000902	BP	16	cell morphogenesis	4	WASF1,EPB41L2,NEFH,CLU,NEFL,MAG,CLIC4,DNM3,PACSIN1,SHTN1,CNTN2,TUBB3,SYNE1
1	TRUE	0.0453	5	83	3	0.036	0.6	GO:1904377	BP	16	positive regulation of protein localization to cell periphery	6	EPB41L2,PPP1R9B,RHOG
1	TRUE	0.0453	3	40	2	0.05	0.667	GO:0090199	BP	16	regulation of release of cytochrome c from mitochondria	6	NOL3,LMNA
1	TRUE	0.0453	3	40	2	0.05	0.667	GO:0014745	BP	22	negative regulation of muscle adaptation	1	NOL3,LMNA
1	TRUE	0.0453	29	82	7	0.085	0.241	GO:0006753	BP	13	nucleoside phosphate metabolic process	2	HSD11B1,CACNB4,TKT,KCNAB2,NOS1,ACAA2,MVK
1	TRUE	0.0453	2	67	2	0.03	1	GO:0051156	BP	13	glucose 6-phosphate metabolic process	1	HSD11B1,TKT
1	TRUE	0.0453	2	67	2	0.03	1	GO:0019682	BP	13	glyceraldehyde-3-phosphate metabolic process	1	HSD11B1,TKT
1	TRUE	0.0453	2	67	2	0.03	1	GO:0006098	BP	13	pentose-phosphate shunt	1	HSD11B1,TKT
1	TRUE	0.0453	5	83	3	0.036	0.6	GO:0046847	BP	10	filopodium assembly	1	FSCN1,PPP1R9B,DNM3
1	TRUE	0.0467	52	97	11	0.113	0.212	GO:0043066	BP	27	negative regulation of apoptotic process	1	NOL3,CLU,NEFL,ITSN1,KRT18,LMNA,NOS1,MAG,ACAA2,PRKCE,SYNE1
1	TRUE	0.0467	61	95	12	0.126	0.197	GO:0045184	BP	16	establishment of protein localization	4	NOL3,VAMP2,CLU,KRT18,CPT1A,ANXA5,LMNA,NOS1,CNR1,PRKCE,CNTN2,PCLO
1	TRUE	0.047	7	16	2	0.125	0.286	GO:0097327	BP	15	response to antineoplastic agent	1	NEFH,NEFL
1	TRUE	0.0484	19	97	6	0.062	0.316	GO:0046883	BP	16	regulation of hormone secretion	1	ITSN1,CPT1A,ANXA5,NOS1,CNR1,PRKCE
1	TRUE	0.0485	15	87	5	0.057	0.333	GO:0006520	BP	13	cellular amino acid metabolic process	1	NOS1,AHCYL2,BCAT1,FAH,PHGDH
1	TRUE	0.0494	2	73	2	0.027	1	GO:0043217	BP	16	myelin maintenance	4	NDRG1,CLU
1	TRUE	0.0494	12	67	4	0.06	0.333	GO:0034248	BP	4	regulation of cellular amide metabolic process	1	HSD11B1,GFAP,CLU,MVK
1	TRUE	0.0494	3	43	2	0.047	0.667	GO:0048814	BP	23	regulation of dendrite morphogenesis	1	DNM3,SYNE1
