# Supplementary material for: Autism-linked Cullin3 germline haploinsufficiency impacts cytoskeletal dynamics and cortical neurogenesis through RhoA signaling
Source: Mol Psychiatry. 2021 Mar 16;26(7):3586–613. doi: 10.1038/s41380-021-01052-x (PMC8443683; doi:10.1038/s41380-021-01052-x)
Supplement: Supplementary file 14 — Supplementary table S14 [file 41380_2021_1052_MOESM14_ESM.xlsx]

## Sheet: Readme_S14
TableS14. CRISPR off target genes analysis

## Sheet: CRISPR off-target genes
Cul3-sgRNA off target_Chop-Chop
Location	Number of mismatches	Sequence (including mismatches)			Location	gene name
chr1:80287041	0	CCGCTCTATTTCCTCATTAATCC			E
chr12:12440437	3	CCTCTCTATcTCCTacTTAATCC			-
chr12:109477779	3	CCACTCccTTTCCTCATTAtTCC			-
chr13:25081817	3	CCCCTtTATTTCCTCtTTtATCC			I	Dcdc2a
chr13:99328046	3	CCACTCTATTTCCTCcTTAAagC			I	Ptcd2
chr14:69181075	3	GGAaTAcTGAGGAAATAGtGGGG			-
chr14:123628995	3	CCACTCTAccTCCTCATTAgTCC			-
chr15:24378071	3	tGAgaAATGAGGAAATAGAGTGG			-
chr19:11275522	3	CCAtcCTAcTTCCTCATTAATCC			I	4930526L06Rik
chr2:74204332	3	CCACTgTATTTCCTCcTTAtTCC			-
chr4:82994720	3	CCCCTCTAcTcCaTCATTAATCC			I	FREM1
chr6:66051983	3	CCTCTCTATcTCCTCATTtcTCC			-
chr7:44444684	3	CCTCTCTcTTgCCTCATTtATCC			I	Lrrc4b
chr7:126141375	3	CCTCTCcAacTCCTCATTAATCC			I	xpo6
chr7:144668284	3	CCCCTCTATTTCCTCATgcAcCC			I	Ano1
chr9:91927181	3	taATTAATGAGGAtATAGAGGGG			-
I-INTRONIC
E-EXONIC
Blank- EST that have been spliced
Cul3-sgRNA off target_CCTOP
Coordinates	strand	MM	target_seq	PAM	distance		gene name	gene id	gene name
chr1:80287040-80287062	-	0	GATTAATG[AGGAAATAGAGC]	GGG	0	E	Cul3	ENSMUSG00000004364	Cul3
chr9:49245192-49245214	-	4	AAAGAAAG[AGGAAATAGAGC]	AGG	23358	-	Gm4894	ENSMUSG00000054156	Gm4894
chr9:73503521-73503543	-	4	CAATTAGG[AGGAAATAGAGC]	TGG	13696	I	Unc13c	ENSMUSG00000062151	Unc13c
chr2:43845745-43845767	+	3	TATTAAAT[AGGAAATAGAGC]	TGG	0	E	Arhgap15	ENSMUSG00000049744	Arhgap15
chr2:13490713-13490735	-	3	GAATAAAG[GGGAAATAGAGC]	AGG	446	I	Cubn	ENSMUSG00000026726	Cubn
chr12:50841965-50841987	-	4	AATTTTTA[AGGAAATAGAGC]	TGG	NA	-	NA	NA	NA
chr9:16101486-16101508	-	2	GATTTATG[AGGTAATAGAGC]	TGG	16166	I	Fat3	ENSMUSG00000074505	Fat3
chr12:95884413-95884435	-	4	GAAAAACT[AGGAAATAGAGC]	AGG	99198	-	Flrt2	ENSMUSG00000047414	Flrt2
chr10:98466261-98466283	-	4	GCTTAGGC[AGGAAATAGAGC]	TGG	20227	-	Gm37631	ENSMUSG00000102310	Gm37631
chr4:109254139-109254161	-	4	TACCAATG[AGCAAATAGAGC]	AGG	0	E	Calr4	ENSMUSG00000028558	Calr4
chr16:70643517-70643539	+	3	GAAAAATG[AGGCAATAGAGC]	AGG	73801	-	Gbe1	ENSMUSG00000022707	Gbe1
chr6:120483888-120483910	-	4	AATTTCTG[AAGAAATAGAGC]	TGG	0	E	Il17ra	ENSMUSG00000002897	Il17ra
chr14:24935002-24935024	-	4	GAATTAAG[ATGAAATAGAGC]	TGG	21562	-	Gm10398	ENSMUSG00000072686	Gm10398
chrX:114703600-114703622	-	4	TATTCATA[ATGAAATAGAGC]	AGG	41134	-	Gm14894	ENSMUSG00000081354	Gm14894
chr12:37973651-37973673	-	4	AATAAATG[GAGAAATAGAGC]	TGG	8082	I	Dgkb	ENSMUSG00000036095	Dgkb
chr18:47704556-47704578	+	4	GCTTTAGG[AGAAAATAGAGC]	TGG	NA	-	NA	NA	NA
chr2:181378936-181378958	+	4	GAGTGGTG[AGGGAATAGAGC]	AGG	30	I	Zgpat	ENSMUSG00000027582	Zgpat
chr15:51993838-51993860	+	4	GACAAATG[GGCAAATAGAGC]	TGG	2078	-	Rad21	ENSMUSG00000022314	Rad21
chr13:112200516-112200538	+	4	TATGAATA[AGGCAATAGAGC]	TGG	18655	-	Gm37427	ENSMUSG00000104438	Gm37427
chr18:39098518-39098540	+	4	AATTAAGA[AGAAAATAGAGC]	TGG	771	I	Arhgap26	ENSMUSG00000036452	Arhgap26
I-INTRONIC
E-EXONIC
Blank- EST that have been spliced
