# Supplementary material for: Autism-linked Cullin3 germline haploinsufficiency impacts cytoskeletal dynamics and cortical neurogenesis through RhoA signaling
Source: Mol Psychiatry. 2021 Mar 16;26(7):3586–613. doi: 10.1038/s41380-021-01052-x (PMC8443683; doi:10.1038/s41380-021-01052-x)
Supplement: Supplementary file 15 — Supplementary table S15 [file 41380_2021_1052_MOESM15_ESM.xlsx]

## Sheet: Readme_S15
Table S15. Protein quantification and statistical analysis of cortical neurons after MEA recordings.

## Sheet: Sheet1
Table 1- Comparison of protein quantification of cortical neuron lysates from MEA plates
Genotype	Protein Conc (ug/ul)	Genotype	Protein Conc (ug/ul)	Genotype	Protein Conc (ug/ul)	Genotype	Protein Conc (ug/ul)
WTVH	3.4211	WTRH	3.65738	Cul3+/-VH	3.37046	Cul3+/-RH	3.227
WTVH	3.46329	WTRH	3.73333	Cul3+/-VH	3.73333	Cul3+/-RH	3.91899
WTVH	3.79241	WTRH	2.93165	Cul3+/-VH	4.94008	Cul3+/-RH	4.10464
WTVH	3.6827	WTRH	3.39578	Cul3+/-VH	4.58565	Cul3+/-RH	3.80928
WTVH	4.62785	WTRH	2.98228	Cul3+/-VH	2.27342	Cul3+/-RH	2.21013
WTVH	3.80928	WTRH	3.84304	Cul3+/-VH	1.37468	Cul3+/-RH	2.02025
WTVH	2.33671	WTRH	1.43797	Cul3+/-VH	1.53924	Cul3+/-RH	2.10886
WTVH	1.69114	WTRH	2.05823	Mean	3.1167	Mean	3.05702
WTVH	1.76709	WTRH	1.96962
Mean	3.17684	Mean	2.88992
Table 2- Statistical analysis using One-way ANOVA (Tukey's multiple comparisons test)
Comaprison	Mean Diff.	95.00% CI of diff.	Summary	Adjusted P Value
WTVH vs Cul3+/-VH	0.06014	-1.401 to 1.522	ns	0.9995
WTVH vs WTRH	0.2869	-1.080 to 1.654	ns	0.9393
WTVH vs Cul3+/-RH	0.1198	-1.342 to 1.581	ns	0.996
Cul3+/-VH vs WTRH	0.2268	-1.235 to 1.688	ns	0.974
Cul3+/-VH vs Cul3+/-RH	0.05967	-1.491 to 1.610	ns	0.9996
WTRH vs Cul3+/-RH	-0.1671	-1.629 to 1.294	ns	0.9892
