# Supplementary material for: Autism-linked Cullin3 germline haploinsufficiency impacts cytoskeletal dynamics and cortical neurogenesis through RhoA signaling
Source: Mol Psychiatry. 2021 Mar 16;26(7):3586–613. doi: 10.1038/s41380-021-01052-x (PMC8443683; doi:10.1038/s41380-021-01052-x)
Supplement: Supplementary file 33 — Supplementary table S16 [file 41380_2021_1052_MOESM33_ESM.xlsx]

## Sheet: Readme_S16
Table S16. RNA-seq parameters and quality control metrics from Cutadapt, STAR, Picard, and RNA-SeQC for embryonic E17.5, early postnatal P7, and adult brain representing 108 transcriptomes.

## Sheet: Sheet1
Sample_name	Group	Region	Cutadapt_Total_read_pairs_processed	Cutadapt_Read1_with_adapter_count	Cutadapt_Read1_with_adapter_percent	Cutadapt_Read2_with_adapter_count	Cutadapt_Read2_with_adapter_percent	Cutadapt_Pairs_too_short_count	Cutadapt_Pairs_too_short_percent	Cutadapt_Pairs_passing_filters_count	Cutadapt_Pairs_passing_filters_percent	Cutadapt_Total_basepairs_processed	Cutadapt_Read1_basepairs_processed	Cutadapt_Read2_basepairs_processed	Cutadapt_Total_quality_trimmed_basepairs_count	Cutadapt_Total_quality_trimmed_basepairs_percent	Cutadapt_Read1_quality_trimmed_basepairs	Cutadapt_Read2_quality_trimmed_basepairs	Cutadapt_Total_written_basepairs_count	Cutadapt_Total_written_basepairs_percent	Cutadapt_Read1_written_basepairs	Cutadapt_Read2_written_basepairs	Cutadapt_First_read_adapter	Cutadapt_First_read_type	Cutadapt_First_read_length	Cutadapt_First_read_trimmed_times	Cutadapt_First_read_bases_preceding_removed_adapters_percent_A	Cutadapt_First_read_bases_preceding_removed_adapters_percent_C	Cutadapt_First_read_bases_preceding_removed_adapters_percent_G	Cutadapt_First_read_bases_preceding_removed_adapters_percent_T	Cutadapt_First_read_bases_preceding_removed_adapters_percent_Other	Cutadapt_Second_read_adapter	Cutadapt_Second_read_type	Cutadapt_Second_read_length	Cutadapt_Second_read_trimmed_times	Cutadapt_Second_read_bases_preceding_removed_adapters_percent_A	Cutadapt_Second_read_bases_preceding_removed_adapters_percent_C	Cutadapt_Second_read_bases_preceding_removed_adapters_percent_G	Cutadapt_Second_read_bases_preceding_removed_adapters_percent_T	Cutadapt_Second_read_bases_preceding_removed_adapters_percent_Other	STAR_uniquely_mapped_percent	STAR_num_splices	STAR_num_GCAG_splices	STAR_insertion_length	STAR_deletion_length	STAR_unmapped_tooshort_percent	STAR_avg_mapped_read_length	STAR_deletion_rate	STAR_mismatch_rate
E17_5_S2_11_CX	WT	CX	49863206	0	0	0	0	867119	1.7	48996087	98.3	9972641200	4986320600	4986320600	238576323	2.4	45466310	193110013	9652902113	96.8	4861412841	4791489272	NA	NA	NA	NA	NA	NA	NA	NA	NA	NA	NA	NA	NA	NA	NA	NA	NA	NA	85.68	20129487	179953	1.16	1.71	2.79	195.64	0	0.31
E17_5_S2_6_CX	WT	CX	56653400	0	0	0	0	1102459	1.9	55550941	98.1	11330680000	5665340000	5665340000	349755204	3.1	65839336	283915868	10879246881	96	5500718997	5378527884	NA	NA	NA	NA	NA	NA	NA	NA	NA	NA	NA	NA	NA	NA	NA	NA	NA	NA	86.47	19890415	181157	1.29	1.87	2.75	194.31	0.01	0.33
E17_5_S3_6_CX	WT	CX	45853527	0	0	0	0	737979	1.6	45115548	98.4	9170705400	4585352700	4585352700	210303355	2.3	40409839	169893516	8890820294	96.9	4476852193	4413968101	NA	NA	NA	NA	NA	NA	NA	NA	NA	NA	NA	NA	NA	NA	NA	NA	NA	NA	85.74	16446661	147858	1.3	2.12	4.51	195.56	0.01	0.33
E17_5_S3_8_CX	WT	CX	41264221	0	0	0	0	711549	1.7	40552672	98.3	8252844200	4126422100	4126422100	197350071	2.4	39391572	157958499	7988497251	96.8	4021463909	3967033342	NA	NA	NA	NA	NA	NA	NA	NA	NA	NA	NA	NA	NA	NA	NA	NA	NA	NA	84.84	17145716	154657	1.18	1.71	2.87	195.65	0	0.32
E17_5_S4_4_CX	WT	CX	43687721	0	0	0	0	695928	1.6	42991793	98.4	8737544200	4368772100	4368772100	204645630	2.3	40590038	164055592	8467297798	96.9	4264054357	4203243441	NA	NA	NA	NA	NA	NA	NA	NA	NA	NA	NA	NA	NA	NA	NA	NA	NA	NA	87.39	15815555	139917	1.19	1.78	2.61	195.66	0.01	0.32
E17_5_S4_7_CX	WT	CX	37517404	0	0	0	0	511927	1.4	37005477	98.6	7503480800	3751740400	3751740400	157026011	2.1	29593650	127432361	7297997274	97.3	3674803597	3623193677	NA	NA	NA	NA	NA	NA	NA	NA	NA	NA	NA	NA	NA	NA	NA	NA	NA	NA	87.02	14877573	132950	1.16	1.67	2.13	196	0	0.3
E17_5_S2_10_CX	HET	CX	44128030	0	0	0	0	669389	1.5	43458641	98.5	8825606000	4412803000	4412803000	196157361	2.2	37394622	158762739	8566232690	97.1	4313585575	4252647115	NA	NA	NA	NA	NA	NA	NA	NA	NA	NA	NA	NA	NA	NA	NA	NA	NA	NA	84.84	18915343	170287	1.17	1.75	3.02	195.69	0	0.31
E17_5_S2_7_CX	HET	CX	40829243	0	0	0	0	646275	1.6	40182968	98.4	8165848600	4082924300	4082924300	186807341	2.3	34830548	151976793	7918019687	97	3988394086	3929625601	NA	NA	NA	NA	NA	NA	NA	NA	NA	NA	NA	NA	NA	NA	NA	NA	NA	NA	86.28	15794629	141871	1.16	1.7	2.56	195.74	0	0.31
E17_5_S3_7_CX	HET	CX	46285845	0	0	0	0	691874	1.5	45593971	98.5	9257169000	4628584500	4628584500	204503228	2.2	37565844	166937384	8986909544	97.1	4526720938	4460188606	NA	NA	NA	NA	NA	NA	NA	NA	NA	NA	NA	NA	NA	NA	NA	NA	NA	NA	86.44	18734175	168262	1.16	1.68	2.7	195.75	0	0.31
E17_5_S3_9_CX	HET	CX	39876602	0	0	0	0	800913	2	39075689	98	7975320400	3987660200	3987660200	242135878	3	65149735	176986143	7659632240	96	3850538301	3809093939	NA	NA	NA	NA	NA	NA	NA	NA	NA	NA	NA	NA	NA	NA	NA	NA	NA	NA	83.06	17684679	167609	1.17	1.7	2.98	194.64	0	0.34
E17_5_S4_3_CX	HET	CX	39305902	0	0	0	0	647630	1.6	38658272	98.4	7861180400	3930590200	3930590200	196175787	2.5	43984509	152191278	7604520226	96.7	3827503633	3777016593	NA	NA	NA	NA	NA	NA	NA	NA	NA	NA	NA	NA	NA	NA	NA	NA	NA	NA	86.65	15652308	138658	1.2	1.78	2.7	195.36	0	0.32
E17_5_S4_6_CX	HET	CX	48010012	0	0	0	0	835592	1.7	47174420	98.3	9602002400	4801001200	4801001200	237820546	2.5	44590177	193230369	9285312700	96.7	4679125913	4606186787	NA	NA	NA	NA	NA	NA	NA	NA	NA	NA	NA	NA	NA	NA	NA	NA	NA	NA	87.41	17635517	155430	1.16	1.69	2.7	195.44	0	0.32
E17_5_S2_11_HIP	WT	HIP	47692181	0	0	0	0	891835	1.9	46800346	98.1	9538436200	4769218100	4769218100	238374178	2.5	42209510	196164668	9215953895	96.6	4644581977	4571371918	NA	NA	NA	NA	NA	NA	NA	NA	NA	NA	NA	NA	NA	NA	NA	NA	NA	NA	84.92	19387241	170661	1.17	1.72	3.08	195.43	0	0.32
E17_5_S2_6_HIP	WT	HIP	48028295	0	0	0	0	702640	1.5	47325655	98.5	9605659000	4802829500	4802829500	263179619	2.7	90170120	173009499	9296945903	96.8	4668263461	4628682442	NA	NA	NA	NA	NA	NA	NA	NA	NA	NA	NA	NA	NA	NA	NA	NA	NA	NA	43.13	8812997	75344	1.26	2.04	49.17	195.29	0.01	0.34
E17_5_S3_6_HIP	WT	HIP	40470881	0	0	0	0	741244	1.8	39729637	98.2	8094176200	4047088100	4047088100	240322892	3	44247608	196075284	7785297520	96.2	3936219415	3849078105	NA	NA	NA	NA	NA	NA	NA	NA	NA	NA	NA	NA	NA	NA	NA	NA	NA	NA	82.39	15884291	132615	1.84	2.76	7.36	193.98	0.01	0.39
E17_5_S3_8_HIP	WT	HIP	44738042	0	0	0	0	231464	0.5	44506578	99.5	8947608400	4473804200	4473804200	121113968	1.4	37494957	83619011	8805657507	98.4	4416092349	4389565158	NA	NA	NA	NA	NA	NA	NA	NA	NA	NA	NA	NA	NA	NA	NA	NA	NA	NA	43.05	9189227	80756	1.26	2.1	50.47	195.99	0.01	0.3
E17_5_S4_4_HIP	WT	HIP	38561089	0	0	0	0	632701	1.6	37928388	98.4	7712217800	3856108900	3856108900	180803983	2.3	32995783	147808200	7471763253	96.9	3764744153	3707019100	NA	NA	NA	NA	NA	NA	NA	NA	NA	NA	NA	NA	NA	NA	NA	NA	NA	NA	86.61	16148763	141463	1.18	1.72	2.48	195.69	0	0.31
E17_5_S4_7_HIP	WT	HIP	46653824	0	0	0	0	773919	1.7	45879905	98.3	9330764800	4665382400	4665382400	220406377	2.4	41706870	178699507	9037355123	96.9	4552239701	4485115422	NA	NA	NA	NA	NA	NA	NA	NA	NA	NA	NA	NA	NA	NA	NA	NA	NA	NA	87.87	16603964	141773	1.29	2.08	3.58	195.54	0.01	0.33
E17_5_S2_10_HIP	HET	HIP	40499929	0	0	0	0	655183	1.6	39844746	98.4	8099985800	4049992900	4049992900	185723867	2.3	33985617	151738250	7852229006	96.9	3955298191	3896930815	NA	NA	NA	NA	NA	NA	NA	NA	NA	NA	NA	NA	NA	NA	NA	NA	NA	NA	86.34	16066978	138724	1.18	1.7	2.96	195.65	0	0.32
E17_5_S2_7_HIP	HET	HIP	43747045	0	0	0	0	614744	1.4	43132301	98.6	8749409000	4374704500	4374704500	188203044	2.2	37343538	150859506	8502862090	97.2	4280326969	4222535121	NA	NA	NA	NA	NA	NA	NA	NA	NA	NA	NA	NA	NA	NA	NA	NA	NA	NA	88.05	17565186	154402	1.2	1.74	2.49	195.95	0.01	0.3
E17_5_S3_7_HIP	HET	HIP	39315785	0	0	0	0	689002	1.8	38626783	98.2	7863157000	3931578500	3931578500	191401854	2.4	33781229	157620625	7606515947	96.7	3833846439	3772669508	NA	NA	NA	NA	NA	NA	NA	NA	NA	NA	NA	NA	NA	NA	NA	NA	NA	NA	87.48	14943986	133071	1.25	1.98	2.92	195.51	0.01	0.32
E17_5_S3_9_HIP	HET	HIP	40294655	0	0	0	0	689364	1.7	39605291	98.3	8058931000	4029465500	4029465500	201573861	2.5	41367770	160206091	7792592772	96.7	3924675107	3867917665	NA	NA	NA	NA	NA	NA	NA	NA	NA	NA	NA	NA	NA	NA	NA	NA	NA	NA	83.16	16012963	147769	1.23	1.93	3.67	195.37	0.01	0.31
E17_5_S4_3_HIP	HET	HIP	41089355	0	0	0	0	624591	1.5	40464764	98.5	8217871000	4108935500	4108935500	184096305	2.2	33993752	150102553	7974849569	97	4017306892	3957542677	NA	NA	NA	NA	NA	NA	NA	NA	NA	NA	NA	NA	NA	NA	NA	NA	NA	NA	86.06	16253815	141484	1.3	1.93	3.19	195.63	0.01	0.32
E17_5_S4_6_HIP	HET	HIP	46853396	0	0	0	0	822468	1.8	46030928	98.2	9370679200	4685339600	4685339600	231428268	2.5	43459654	187968614	9061752177	96.7	4565970431	4495781746	NA	NA	NA	NA	NA	NA	NA	NA	NA	NA	NA	NA	NA	NA	NA	NA	NA	NA	88.23	17508095	151377	1.22	1.94	2.46	195.58	0.01	0.32
E17_5_S2_11_CB	WT	CB	50826844	0	0	0	0	744007	1.5	50082837	98.5	10165368800	5082684400	5082684400	219725906	2.2	39928385	179797521	9875117723	97.1	4973779027	4901338696	NA	NA	NA	NA	NA	NA	NA	NA	NA	NA	NA	NA	NA	NA	NA	NA	NA	NA	84.96	21298039	187779	1.2	1.74	2.93	195.79	0.01	0.31
E17_5_S2_6_CB	WT	CB	42595702	0	0	0	0	632643	1.5	41963059	98.5	8519140400	4259570200	4259570200	186598820	2.2	35971173	150627647	8272987242	97.1	4165410442	4107576800	NA	NA	NA	NA	NA	NA	NA	NA	NA	NA	NA	NA	NA	NA	NA	NA	NA	NA	86.95	16550592	143379	1.18	1.67	2.8	195.81	0	0.3
E17_5_S3_6_CB	WT	CB	46011590	0	0	0	0	727479	1.6	45284111	98.4	9202318000	4601159000	4601159000	208956171	2.3	39758818	169197353	8924658013	97	4494242256	4430415757	NA	NA	NA	NA	NA	NA	NA	NA	NA	NA	NA	NA	NA	NA	NA	NA	NA	NA	85.71	19902273	173589	1.21	1.74	3.1	195.7	0.01	0.31
E17_5_S3_8_CB	WT	CB	49139209	0	0	0	0	799565	1.6	48339644	98.4	9827841800	4913920900	4913920900	227703458	2.3	44661273	183042185	9524753790	96.9	4795516023	4729237767	NA	NA	NA	NA	NA	NA	NA	NA	NA	NA	NA	NA	NA	NA	NA	NA	NA	NA	86.27	18666748	162512	1.31	2.2	3.57	195.52	0.01	0.33
E17_5_S4_4_CB	WT	CB	46227407	0	0	0	0	805955	1.7	45421452	98.3	9245481400	4622740700	4622740700	241760934	2.6	57306115	184454819	8928984581	96.6	4492423131	4436561450	NA	NA	NA	NA	NA	NA	NA	NA	NA	NA	NA	NA	NA	NA	NA	NA	NA	NA	85.2	18836115	163626	1.19	1.74	3.01	195.19	0	0.33
E17_5_S4_7_CB	WT	CB	45432653	0	0	0	0	755932	1.7	44676721	98.3	9086530600	4543265300	4543265300	213775763	2.4	38477789	175297974	8801315832	96.9	4434880686	4366435146	NA	NA	NA	NA	NA	NA	NA	NA	NA	NA	NA	NA	NA	NA	NA	NA	NA	NA	84.92	20580269	180225	1.18	1.73	2.86	195.65	0	0.31
E17_5_S2_10_CB	HET	CB	43645557	0	0	0	0	734616	1.7	42910941	98.3	8729111400	4364555700	4364555700	208178316	2.4	38348308	169830008	8451575504	96.8	4258332168	4193243336	NA	NA	NA	NA	NA	NA	NA	NA	NA	NA	NA	NA	NA	NA	NA	NA	NA	NA	86.12	17204815	152174	1.17	1.73	2.62	195.6	0	0.32
E17_5_S2_7_CB	HET	CB	50432783	0	0	0	0	777843	1.5	49654940	98.5	10086556600	5043278300	5043278300	232026933	2.3	46305467	185721466	9781210051	97	4925269942	4855940109	NA	NA	NA	NA	NA	NA	NA	NA	NA	NA	NA	NA	NA	NA	NA	NA	NA	NA	86.46	20005130	175722	1.23	2	2.89	195.6	0.01	0.32
E17_5_S3_7_CB	HET	CB	50370535	0	0	0	0	803225	1.6	49567310	98.4	10074107000	5037053500	5037053500	227699938	2.3	42626362	185073576	9770582133	97	4920192516	4850389617	NA	NA	NA	NA	NA	NA	NA	NA	NA	NA	NA	NA	NA	NA	NA	NA	NA	NA	85.72	22110426	197659	1.28	2.09	2.94	195.7	0.01	0.32
E17_5_S3_9_CB	HET	CB	45993309	0	0	0	0	710634	1.5	45282675	98.5	9198661800	4599330900	4599330900	206300555	2.2	40355172	165945383	8925498471	97	4493572532	4431925939	NA	NA	NA	NA	NA	NA	NA	NA	NA	NA	NA	NA	NA	NA	NA	NA	NA	NA	85.66	17566535	154938	1.25	1.84	3.34	195.63	0.01	0.32
E17_5_S4_3_CB	HET	CB	43603721	0	0	0	0	769069	1.8	42834652	98.2	8720744200	4360372100	4360372100	217007793	2.5	41955244	175052549	8431214091	96.7	4247419329	4183794762	NA	NA	NA	NA	NA	NA	NA	NA	NA	NA	NA	NA	NA	NA	NA	NA	NA	NA	86.26	17336347	151223	1.18	1.71	2.62	195.56	0	0.32
E17_5_S4_6_CB	HET	CB	44471570	0	0	0	0	738924	1.7	43732646	98.3	8894314000	4447157000	4447157000	210215983	2.4	39050191	171165792	8614541439	96.9	4340051228	4274490211	NA	NA	NA	NA	NA	NA	NA	NA	NA	NA	NA	NA	NA	NA	NA	NA	NA	NA	86.57	17186636	148975	1.16	1.69	2.62	195.62	0	0.31
P7_C1_5_CX	WT	CX	53490189	0	0	0	0	1000702	1.9	52489487	98.1	10698037800	5349018900	5349018900	885014329	8.3	52663256	832351073	9720075003	90.9	5204929908	4515145095	NA	NA	NA	NA	NA	NA	NA	NA	NA	NA	NA	NA	NA	NA	NA	NA	NA	NA	87.4	19585920	166487	1.2	1.81	2.09	183.9	0.01	0.26
P7_C1_8_CX	WT	CX	48754705	0	0	0	0	927062	1.9	47827643	98.1	9750941000	4875470500	4875470500	806700448	8.3	44158933	762541515	8857639213	90.8	4746078060	4111561153	NA	NA	NA	NA	NA	NA	NA	NA	NA	NA	NA	NA	NA	NA	NA	NA	NA	NA	86.96	18935219	161509	1.19	1.66	2.17	183.95	0	0.26
P7_C2_10_CX	WT	CX	51262120	0	0	0	0	914397	1.8	50347723	98.2	10252424000	5126212000	5126212000	834964871	8.1	47937634	787027237	9332538429	91	4994802263	4337736166	NA	NA	NA	NA	NA	NA	NA	NA	NA	NA	NA	NA	NA	NA	NA	NA	NA	NA	86.27	20056312	170563	1.2	1.77	2.12	184.07	0	0.26
P7_C2_2_CX	WT	CX	57082595	0	0	0	0	775571	1.4	56307024	98.6	11416519000	5708259500	5708259500	882121987	7.7	49728136	832393851	10462537503	91.6	5588023707	4874513796	NA	NA	NA	NA	NA	NA	NA	NA	NA	NA	NA	NA	NA	NA	NA	NA	NA	NA	88.35	20286838	171743	1.2	2.17	3.79	184.32	0.01	0.27
P7_C2_4_CX	WT	CX	55034230	0	0	0	0	837240	1.5	54196990	98.5	11006846000	5503423000	5503423000	873316213	7.9	47964219	825351994	10055138804	91.4	5378471619	4676667185	NA	NA	NA	NA	NA	NA	NA	NA	NA	NA	NA	NA	NA	NA	NA	NA	NA	NA	86.36	22652263	192859	1.17	1.7	2.2	184.24	0	0.26
P7_C4_5_CX	WT	CX	52720856	0	0	0	0	974121	1.8	51746735	98.2	10544171200	5272085600	5272085600	860476878	8.2	50169071	810307807	9593050454	91	5132774675	4460275779	NA	NA	NA	NA	NA	NA	NA	NA	NA	NA	NA	NA	NA	NA	NA	NA	NA	NA	86.57	21752451	185749	1.18	1.74	2.02	184.08	0	0.26
P7_C1_3_CX	HET	CX	47953713	0	0	0	0	951063	2	47002650	98	9590742600	4795371300	4795371300	796328195	8.3	46830043	749498152	8705750848	90.8	4661321827	4044429021	NA	NA	NA	NA	NA	NA	NA	NA	NA	NA	NA	NA	NA	NA	NA	NA	NA	NA	87.46	19292911	164971	1.18	1.66	2.34	183.89	0	0.27
P7_C1_7_CX	HET	CX	42051531	0	0	0	0	906071	2.2	41145460	97.8	8410306200	4205153100	4205153100	715662729	8.5	41554341	674108388	7610260635	90.5	4080536511	3529724124	NA	NA	NA	NA	NA	NA	NA	NA	NA	NA	NA	NA	NA	NA	NA	NA	NA	NA	86.39	16929388	143912	1.19	1.69	2.13	183.67	0	0.27
P7_C2_5_CX	HET	CX	46688188	0	0	0	0	912028	2	45776160	98	9337637600	4668818800	4668818800	786563322	8.4	47631396	738931926	8466387872	90.7	4537921753	3928466119	NA	NA	NA	NA	NA	NA	NA	NA	NA	NA	NA	NA	NA	NA	NA	NA	NA	NA	86.87	18289802	154960	1.18	1.69	2.25	183.65	0	0.27
P7_C2_6_CX	HET	CX	41969923	0	0	0	0	784233	1.9	41185690	98.1	8393984600	4196992300	4196992300	688213835	8.2	39717624	648496211	7632666478	90.9	4085400164	3547266314	NA	NA	NA	NA	NA	NA	NA	NA	NA	NA	NA	NA	NA	NA	NA	NA	NA	NA	87.85	16349077	138940	1.2	1.74	2.17	184.02	0	0.26
P7_C2_9_CX	HET	CX	47532836	0	0	0	0	993667	2.1	46539169	97.9	9506567200	4753283600	4753283600	829623330	8.7	65291943	764331387	8587197778	90.3	4599754524	3987443254	NA	NA	NA	NA	NA	NA	NA	NA	NA	NA	NA	NA	NA	NA	NA	NA	NA	NA	86.65	18708616	159377	1.2	1.71	2.4	183.23	0	0.27
P7_C4_3_CX	HET	CX	54667920	0	0	0	0	871675	1.6	53796245	98.4	10933584000	5466792000	5466792000	869462428	8	50834068	818628360	9983256919	91.3	5336547527	4646709392	NA	NA	NA	NA	NA	NA	NA	NA	NA	NA	NA	NA	NA	NA	NA	NA	NA	NA	86.3	22243797	188880	1.18	1.72	2.28	184.27	0	0.26
P7_C1_5_HIP	WT	HIP	54267658	0	0	0	0	978419	1.8	53289239	98.2	10853531600	5426765800	5426765800	890822072	8.2	51778429	839043643	9871811938	91	5285605412	4586206526	NA	NA	NA	NA	NA	NA	NA	NA	NA	NA	NA	NA	NA	NA	NA	NA	NA	NA	85.11	23869930	204522	1.18	1.71	2.19	183.97	0	0.26
P7_C1_8_HIP	WT	HIP	44750929	0	0	0	0	953498	2.1	43797431	97.9	8950185800	4475092900	4475092900	760458773	8.5	45289149	715169624	8100877996	90.5	4342379908	3758498088	NA	NA	NA	NA	NA	NA	NA	NA	NA	NA	NA	NA	NA	NA	NA	NA	NA	NA	85.45	19432902	164966	1.25	1.84	2.19	183.62	0.01	0.27
P7_C2_10_HIP	WT	HIP	46476358	0	0	0	0	926902	2	45549456	98	9295271600	4647635800	4647635800	772526465	8.3	44359932	728166533	8436304578	90.8	4518212055	3918092523	NA	NA	NA	NA	NA	NA	NA	NA	NA	NA	NA	NA	NA	NA	NA	NA	NA	NA	84.57	19324924	166441	1.2	1.74	2.12	183.9	0	0.27
P7_C2_2_HIP	WT	HIP	50900010	0	0	0	0	1132256	2.2	49767754	97.8	10180002000	5090001000	5090001000	868225888	8.5	48795400	819430488	9205894180	90.4	4936922968	4268971212	NA	NA	NA	NA	NA	NA	NA	NA	NA	NA	NA	NA	NA	NA	NA	NA	NA	NA	86.81	19178628	162248	1.19	1.68	2.12	183.73	0	0.27
P7_C2_4_HIP	WT	HIP	48518589	0	0	0	0	982648	2	47535941	98	9703717800	4851858900	4851858900	820023330	8.5	48272142	771751188	8792305395	90.6	4713667541	4078637854	NA	NA	NA	NA	NA	NA	NA	NA	NA	NA	NA	NA	NA	NA	NA	NA	NA	NA	86.14	19815408	168584	1.18	1.71	1.9	183.68	0	0.26
P7_C4_5_HIP	WT	HIP	47798839	0	0	0	0	836582	1.8	46962257	98.2	9559767800	4779883900	4779883900	775153638	8.1	41987371	733166267	8706232322	91.1	4660840546	4045391776	NA	NA	NA	NA	NA	NA	NA	NA	NA	NA	NA	NA	NA	NA	NA	NA	NA	NA	85.44	20252359	171783	1.17	1.66	2.07	184.1	0	0.26
P7_C1_3_HIP	HET	HIP	49611568	0	0	0	0	1165594	2.3	48445974	97.7	9922313600	4961156800	4961156800	864822780	8.7	46160884	818661896	8948167162	90.2	4807258281	4140908881	NA	NA	NA	NA	NA	NA	NA	NA	NA	NA	NA	NA	NA	NA	NA	NA	NA	NA	86.25	18901852	160888	1.17	1.91	1.77	183.44	0.01	0.26
P7_C1_7_HIP	HET	HIP	39093841	0	0	0	0	838465	2.1	38255376	97.9	7818768200	3909384100	3909384100	665583954	8.5	37881624	627702330	7074949481	90.5	3794478296	3280471185	NA	NA	NA	NA	NA	NA	NA	NA	NA	NA	NA	NA	NA	NA	NA	NA	NA	NA	85.03	15598769	132588	1.21	1.8	2.18	183.6	0.01	0.27
P7_C2_5_HIP	HET	HIP	44557697	0	0	0	0	763197	1.7	43794500	98.3	8911539400	4455769700	4455769700	717558363	8.1	40084659	677473704	8122744773	91.1	4345682575	3777062198	NA	NA	NA	NA	NA	NA	NA	NA	NA	NA	NA	NA	NA	NA	NA	NA	NA	NA	85.92	15427539	130185	1.25	1.91	3.75	184.02	0.01	0.27
P7_C2_6_HIP	HET	HIP	48939969	0	0	0	0	996973	2	47942996	98	9787993800	4893996900	4893996900	816706440	8.3	43084662	773621778	8877753772	90.7	4758817038	4118936734	NA	NA	NA	NA	NA	NA	NA	NA	NA	NA	NA	NA	NA	NA	NA	NA	NA	NA	83.56	22474031	192554	1.21	1.73	2.47	183.82	0	0.27
P7_C2_9_HIP	HET	HIP	54088601	0	0	0	0	1185178	2.2	52903423	97.8	10817720200	5408860100	5408860100	927535298	8.6	52893648	874641650	9779775629	90.4	5247222904	4532552725	NA	NA	NA	NA	NA	NA	NA	NA	NA	NA	NA	NA	NA	NA	NA	NA	NA	NA	86.81	20230873	173183	1.2	1.68	2.39	183.55	0	0.27
P7_C4_3_HIP	HET	HIP	58284587	0	0	0	0	1007493	1.7	57277094	98.3	11656917400	5828458700	5828458700	936848324	8	52030764	884817560	10626301465	91.2	5684268676	4942032789	NA	NA	NA	NA	NA	NA	NA	NA	NA	NA	NA	NA	NA	NA	NA	NA	NA	NA	85.2	23958471	204754	1.19	1.7	2.44	184.18	0	0.26
P7_C1_5_CB	WT	CB	44855284	0	0	0	0	916108	2	43939176	98	8971056800	4485528400	4485528400	758699766	8.5	46586774	712112992	8127325938	90.6	4355293239	3772032699	NA	NA	NA	NA	NA	NA	NA	NA	NA	NA	NA	NA	NA	NA	NA	NA	NA	NA	83.27	18635338	161430	1.25	1.79	2.23	183.69	0	0.27
P7_C1_8_CB	WT	CB	46431040	0	0	0	0	838885	1.8	45592155	98.2	9286208000	4643104000	4643104000	755126971	8.1	41218356	713908615	8452704617	91	4524813988	3927890629	NA	NA	NA	NA	NA	NA	NA	NA	NA	NA	NA	NA	NA	NA	NA	NA	NA	NA	82.67	19434894	169379	1.29	1.93	2.35	184.04	0.01	0.27
P7_C2_10_CB	WT	CB	45026160	0	0	0	0	836476	1.9	44189684	98.1	9005232000	4502616000	4502616000	746511713	8.3	44579656	701932057	8180815354	90.8	4381452851	3799362503	NA	NA	NA	NA	NA	NA	NA	NA	NA	NA	NA	NA	NA	NA	NA	NA	NA	NA	84.62	17369982	149577	1.2	1.66	2.06	183.85	0	0.26
P7_C2_2_CB	WT	CB	37905292	0	0	0	0	662502	1.7	37242790	98.3	7581058400	3790529200	3790529200	609967818	8	32903485	577064333	6908943900	91.1	3696518516	3212425384	NA	NA	NA	NA	NA	NA	NA	NA	NA	NA	NA	NA	NA	NA	NA	NA	NA	NA	85.22	17055060	146482	1.24	1.75	2.02	184.23	0	0.26
P7_C2_4_CB	WT	CB	40068222	0	0	0	0	1138890	2.8	38929332	97.2	8013644400	4006822200	4006822200	806236779	10.1	104906541	701330238	7109015304	88.7	3805077391	3303937913	NA	NA	NA	NA	NA	NA	NA	NA	NA	NA	NA	NA	NA	NA	NA	NA	NA	NA	85.59	16056857	135371	1.35	1.98	2.6	181.17	0.01	0.3
P7_C4_5_CB	WT	CB	53972524	0	0	0	0	1148050	2.1	52824474	97.9	10794504800	5397252400	5397252400	907475926	8.4	50192636	857283290	9779072089	90.6	5240735864	4538336225	NA	NA	NA	NA	NA	NA	NA	NA	NA	NA	NA	NA	NA	NA	NA	NA	NA	NA	83.87	23875104	206702	1.16	1.64	1.73	183.86	0	0.26
P7_C1_3_CB	HET	CB	39618786	0	0	0	0	825182	2.1	38793604	97.9	7923757200	3961878600	3961878600	666428944	8.4	37016997	629411947	7179948220	90.6	3848702636	3331245584	NA	NA	NA	NA	NA	NA	NA	NA	NA	NA	NA	NA	NA	NA	NA	NA	NA	NA	85.55	16625050	143125	1.22	1.76	1.95	183.8	0	0.27
P7_C1_7_CB	HET	CB	43043923	0	0	0	0	847002	2	42196921	98	8608784600	4304392300	4304392300	720747770	8.4	38205652	682542118	7808493593	90.7	4187915643	3620577950	NA	NA	NA	NA	NA	NA	NA	NA	NA	NA	NA	NA	NA	NA	NA	NA	NA	NA	83.08	18343425	159715	1.16	1.65	1.81	183.8	0	0.26
P7_C2_5_CB	HET	CB	42204033	0	0	0	0	890820	2.1	41313213	97.9	8440806600	4220403300	4220403300	709278777	8.4	41734048	667544729	7648390396	90.6	4096868575	3551521821	NA	NA	NA	NA	NA	NA	NA	NA	NA	NA	NA	NA	NA	NA	NA	NA	NA	NA	88.54	18056504	152221	1.2	1.67	2.12	183.84	0	0.26
P7_C2_6_CB	HET	CB	46770040	0	0	0	0	832849	1.8	45937191	98.2	9354008000	4677004000	4677004000	766096467	8.2	43121431	722975036	8510127473	91	4557456337	3952671136	NA	NA	NA	NA	NA	NA	NA	NA	NA	NA	NA	NA	NA	NA	NA	NA	NA	NA	85.01	19654828	169825	1.4	2.3	2.62	183.79	0.01	0.28
P7_C2_9_CB	HET	CB	49180574	0	0	0	0	875970	1.8	48304604	98.2	9836114800	4918057400	4918057400	785310616	8	42741984	742568632	8968891101	91.2	4794688512	4174202589	NA	NA	NA	NA	NA	NA	NA	NA	NA	NA	NA	NA	NA	NA	NA	NA	NA	NA	85.55	21054517	178492	1.25	1.73	2.18	184.37	0	0.26
P7_C4_3_CB	HET	CB	45278553	0	0	0	0	952082	2.1	44326471	97.9	9055710600	4527855300	4527855300	768375435	8.5	44160506	724214929	8198507407	90.5	4396269387	3802238020	NA	NA	NA	NA	NA	NA	NA	NA	NA	NA	NA	NA	NA	NA	NA	NA	NA	NA	86.15	18765979	163125	1.18	1.64	1.74	183.74	0	0.26
P35_11_CX	WT	CX	51221580	0	0	0	0	1105234	2.2	50116346	97.8	10244316000	5122158000	5122158000	337616789	3.3	65958035	271658754	9805177596	95.7	4957379790	4847797806	NA	NA	NA	NA	NA	NA	NA	NA	NA	NA	NA	NA	NA	NA	NA	NA	NA	NA	85.42	19997597	166091	1.24	1.75	2.97	194.03	0	0.34
P35_15_CX	WT	CX	58894490	0	0	0	0	1045307	1.8	57849183	98.2	11778898000	5889449000	5889449000	347216890	2.9	71553310	275663580	11335985695	96.2	5725100200	5610885495	NA	NA	NA	NA	NA	NA	NA	NA	NA	NA	NA	NA	NA	NA	NA	NA	NA	NA	82.59	25141360	209577	1.27	1.84	4.29	194.23	0	0.34
P35_17_CX	WT	CX	53228086	0	0	0	0	968701	1.8	52259385	98.2	10645617200	5322808600	5322808600	325438462	3.1	70338580	255099882	10232011867	96.1	5167027688	5064984179	NA	NA	NA	NA	NA	NA	NA	NA	NA	NA	NA	NA	NA	NA	NA	NA	NA	NA	82.96	19865939	163129	1.22	1.82	4.81	194.02	0	0.34
P35_22_CX	WT	CX	47482062	0	0	0	0	1052448	2.2	46429614	97.8	9496412400	4748206200	4748206200	320435675	3.4	60293118	260142557	9079350568	95.6	4593804033	4485546535	NA	NA	NA	NA	NA	NA	NA	NA	NA	NA	NA	NA	NA	NA	NA	NA	NA	NA	83.81	19378472	161587	1.32	1.87	3.53	193.88	0	0.36
P35_26_CX	WT	CX	39928055	0	0	0	0	729236	1.8	39198819	98.2	7985611000	3992805500	3992805500	238156628	3	46715660	191440968	7680055581	96.2	3880674935	3799380646	NA	NA	NA	NA	NA	NA	NA	NA	NA	NA	NA	NA	NA	NA	NA	NA	NA	NA	86.17	16342234	133478	1.2	1.65	3.52	194.35	0	0.33
P35_31_CX	WT	CX	53117515	0	0	0	0	975461	1.8	52142054	98.2	10623503000	5311751500	5311751500	320403243	3	62351197	258052046	10213130336	96.1	5162013024	5051117312	NA	NA	NA	NA	NA	NA	NA	NA	NA	NA	NA	NA	NA	NA	NA	NA	NA	NA	83.11	20176975	166154	1.24	1.75	4.63	194.15	0	0.34
P35_12_CX	HET	CX	41027263	0	0	0	0	857994	2.1	40169269	97.9	8205452600	4102726300	4102726300	268609870	3.3	53968406	214641464	7858204587	95.8	3972303081	3885901506	NA	NA	NA	NA	NA	NA	NA	NA	NA	NA	NA	NA	NA	NA	NA	NA	NA	NA	84.41	16255526	135208	1.22	1.74	3.39	194.02	0	0.35
P35_14_CX	HET	CX	50946744	0	0	0	0	1018009	2	49928735	98	10189348800	5094674400	5094674400	323440181	3.2	64895508	258544673	9772713106	95.9	4939197079	4833516027	NA	NA	NA	NA	NA	NA	NA	NA	NA	NA	NA	NA	NA	NA	NA	NA	NA	NA	83.63	20132787	167469	1.22	1.74	4.19	194.02	0	0.35
P35_16_CX	HET	CX	55439733	0	0	0	0	1091330	2	54348403	98	11087946600	5543973300	5543973300	344064017	3.1	68818893	275245124	10644077462	96	5378185049	5265892413	NA	NA	NA	NA	NA	NA	NA	NA	NA	NA	NA	NA	NA	NA	NA	NA	NA	NA	84.18	21464002	176689	1.22	1.69	4.24	194.15	0	0.34
P35_23_CX	HET	CX	44529036	0	0	0	0	966838	2.2	43562198	97.8	8905807200	4452903600	4452903600	297803186	3.3	58699055	239104131	8519205435	95.7	4307717812	4211487623	NA	NA	NA	NA	NA	NA	NA	NA	NA	NA	NA	NA	NA	NA	NA	NA	NA	NA	84.72	17137500	141030	1.29	1.84	3.19	193.89	0	0.35
P35_27_CX	HET	CX	54792027	0	0	0	0	1013315	1.8	53778712	98.2	10958405400	5479202700	5479202700	330936382	3	64875791	266060591	10534140999	96.1	5323768385	5210372614	NA	NA	NA	NA	NA	NA	NA	NA	NA	NA	NA	NA	NA	NA	NA	NA	NA	NA	83.93	23002916	191277	1.2	1.67	3.75	194.27	0	0.34
P35_32_CX	HET	CX	47248907	0	0	0	0	962640	2	46286267	98	9449781400	4724890700	4724890700	300904873	3.2	58863293	242041580	9060473108	95.9	4580019635	4480453473	NA	NA	NA	NA	NA	NA	NA	NA	NA	NA	NA	NA	NA	NA	NA	NA	NA	NA	84.87	17032080	140285	1.23	1.71	4.11	194.03	0	0.35
P35_11_HIP	WT	HIP	51784494	0	0	0	0	894590	1.7	50889904	98.3	10356898800	5178449400	5178449400	301150856	2.9	61141970	240008886	9973682606	96.3	5037781008	4935901598	NA	NA	NA	NA	NA	NA	NA	NA	NA	NA	NA	NA	NA	NA	NA	NA	NA	NA	84.15	20107023	171382	1.18	1.58	3.26	194.41	0	0.33
P35_15_HIP	WT	HIP	36733952	0	0	0	0	853411	2.3	35880541	97.7	7346790400	3673395200	3673395200	273384782	3.7	64223891	209160891	6997033345	95.2	3534974556	3462058789	NA	NA	NA	NA	NA	NA	NA	NA	NA	NA	NA	NA	NA	NA	NA	NA	NA	NA	82.92	14652414	124001	1.18	1.64	3.21	193.32	0	0.35
P35_17_HIP	WT	HIP	42579130	0	0	0	0	805006	1.9	41774124	98.1	8515826000	4257913000	4257913000	266054142	3.1	52709514	213344628	8175894384	96	4133617848	4042276536	NA	NA	NA	NA	NA	NA	NA	NA	NA	NA	NA	NA	NA	NA	NA	NA	NA	NA	81.7	18023757	152206	1.2	1.67	4.44	193.97	0	0.34
P35_22_HIP	WT	HIP	51316526	0	0	0	0	989744	1.9	50326782	98.1	10263305200	5131652600	5131652600	306892154	3	61736697	245155457	9865359049	96.1	4981444762	4883914287	NA	NA	NA	NA	NA	NA	NA	NA	NA	NA	NA	NA	NA	NA	NA	NA	NA	NA	81.79	21165130	179218	1.2	1.65	4.07	194.34	0	0.34
P35_26_HIP	WT	HIP	47048548	0	0	0	0	876710	1.9	46171838	98.1	9409709600	4704854800	4704854800	286434589	3	56683295	229751294	9042536473	96.1	4569810625	4472725848	NA	NA	NA	NA	NA	NA	NA	NA	NA	NA	NA	NA	NA	NA	NA	NA	NA	NA	82.43	19136780	160651	1.19	1.61	3.85	194.22	0	0.34
P35_31_HIP	WT	HIP	42569870	0	0	0	0	833996	2	41735874	98	8513974000	4256987000	4256987000	257769551	3	50941409	206828142	8179243470	96.1	4131327037	4047916433	NA	NA	NA	NA	NA	NA	NA	NA	NA	NA	NA	NA	NA	NA	NA	NA	NA	NA	83.33	17053097	144570	1.22	1.7	3.22	194.36	0	0.33
P35_12_HIP	HET	HIP	44864199	0	0	0	0	926155	2.1	43938044	97.9	8972839800	4486419900	4486419900	286183669	3.2	55802811	230380858	8601505191	95.9	4347845496	4253659695	NA	NA	NA	NA	NA	NA	NA	NA	NA	NA	NA	NA	NA	NA	NA	NA	NA	NA	83.4	17670724	149451	1.2	1.64	3.91	194.09	0	0.34
P35_14_HIP	HET	HIP	40475932	0	0	0	0	876185	2.2	39599747	97.8	8095186400	4047593200	4047593200	264294921	3.3	49364839	214930082	7750028103	95.7	3919414388	3830613715	NA	NA	NA	NA	NA	NA	NA	NA	NA	NA	NA	NA	NA	NA	NA	NA	NA	NA	82.31	16390124	138503	1.21	1.62	3.43	194.11	0	0.35
P35_16_HIP	HET	HIP	44933211	0	0	0	0	808788	1.8	44124423	98.2	8986642200	4493321100	4493321100	267226136	3	52971581	214254555	8645004732	96.2	4368238471	4276766261	NA	NA	NA	NA	NA	NA	NA	NA	NA	NA	NA	NA	NA	NA	NA	NA	NA	NA	82.61	18606526	158658	1.22	1.66	4.49	194.14	0	0.34
P35_23_HIP	HET	HIP	56333500	0	0	0	0	995498	1.8	55338002	98.2	11266700000	5633350000	5633350000	317892184	2.8	63942260	253949924	10857162626	96.4	5480446766	5376715860	NA	NA	NA	NA	NA	NA	NA	NA	NA	NA	NA	NA	NA	NA	NA	NA	NA	NA	82.7	22816443	194470	1.24	1.71	3.95	194.46	0	0.34
P35_27_HIP	HET	HIP	56661346	0	0	0	0	1081952	1.9	55579394	98.1	11332269200	5666134600	5666134600	344370632	3	67351598	277019034	10888459644	96.1	5502255575	5386204069	NA	NA	NA	NA	NA	NA	NA	NA	NA	NA	NA	NA	NA	NA	NA	NA	NA	NA	82.94	23045552	194942	1.2	1.58	4.17	194.22	0	0.34
P35_32_HIP	HET	HIP	47533311	0	0	0	0	1030659	2.2	46502652	97.8	9506662200	4753331100	4753331100	313596064	3.3	55308632	258287432	9097702561	95.7	4605139563	4492562998	NA	NA	NA	NA	NA	NA	NA	NA	NA	NA	NA	NA	NA	NA	NA	NA	NA	NA	83.41	19070865	161347	1.28	1.83	3.05	194.11	0	0.36
P35_11_CB	WT	CB	42218833	0	0	0	0	847450	2	41371383	98	8443766600	4221883300	4221883300	271522577	3.2	52385615	219136962	8094582176	95.9	4094151321	4000430855	NA	NA	NA	NA	NA	NA	NA	NA	NA	NA	NA	NA	NA	NA	NA	NA	NA	NA	83.67	16599373	138102	1.2	1.65	3.72	194	0	0.34
P35_15_CB	WT	CB	57992156	0	0	0	0	930038	1.6	57062118	98.4	11598431200	5799215600	5799215600	320435657	2.8	61453018	258982639	11191857216	96.5	5654307569	5537549647	NA	NA	NA	NA	NA	NA	NA	NA	NA	NA	NA	NA	NA	NA	NA	NA	NA	NA	84.83	23646142	198323	1.18	1.61	3.86	194.46	0	0.33
P35_17_CB	WT	CB	46543711	0	0	0	0	998131	2.1	45545580	97.9	9308742200	4654371100	4654371100	303023356	3.3	54748774	248274582	8913881890	95.8	4510154003	4403727887	NA	NA	NA	NA	NA	NA	NA	NA	NA	NA	NA	NA	NA	NA	NA	NA	NA	NA	87.48	17594559	144909	1.43	2.43	4.64	193.74	0.01	0.38
P35_22_CB	WT	CB	53369286	0	0	0	0	1076037	2	52293249	98	10673857200	5336928600	5336928600	338596592	3.2	60981456	277615136	10235970697	95.9	5179389567	5056581130	NA	NA	NA	NA	NA	NA	NA	NA	NA	NA	NA	NA	NA	NA	NA	NA	NA	NA	82.76	21866586	179894	1.21	1.71	4.39	193.95	0	0.35
P35_26_CB	WT	CB	55100308	0	0	0	0	919926	1.7	54180382	98.3	11020061600	5510030800	5510030800	314520015	2.9	63138421	251381594	10621061625	96.4	5365047021	5256014604	NA	NA	NA	NA	NA	NA	NA	NA	NA	NA	NA	NA	NA	NA	NA	NA	NA	NA	84.84	22276667	185359	1.24	1.9	4.65	194.34	0	0.34
P35_31_CB	WT	CB	49980362	0	0	0	0	993705	2	48986657	98	9996072400	4998036200	4998036200	310286913	3.1	56652070	253634843	9593832848	96	4851950992	4741881856	NA	NA	NA	NA	NA	NA	NA	NA	NA	NA	NA	NA	NA	NA	NA	NA	NA	NA	85.76	19424551	161191	1.21	1.67	3.5	194.26	0	0.33
P35_12_CB	HET	CB	40233474	0	0	0	0	738488	1.8	39494986	98.2	8046694800	4023347400	4023347400	239647315	3	47969825	191677490	7739118626	96.2	3909607826	3829510800	NA	NA	NA	NA	NA	NA	NA	NA	NA	NA	NA	NA	NA	NA	NA	NA	NA	NA	82.3	16658011	138412	1.25	1.73	4.26	194.29	0	0.33
P35_14_CB	HET	CB	50365088	0	0	0	0	930134	1.8	49434954	98.2	10073017600	5036508800	5036508800	302980439	3	58075355	244905084	9684342285	96.1	4895315503	4789026782	NA	NA	NA	NA	NA	NA	NA	NA	NA	NA	NA	NA	NA	NA	NA	NA	NA	NA	83.81	20283979	168632	1.2	1.65	3.91	194.22	0	0.34
P35_16_CB	HET	CB	51266361	0	0	0	0	1033072	2	50233289	98	10253272200	5126636100	5126636100	320156632	3.1	58856847	261299785	9837736286	95.9	4974984875	4862751411	NA	NA	NA	NA	NA	NA	NA	NA	NA	NA	NA	NA	NA	NA	NA	NA	NA	NA	83.41	21558164	178677	1.19	1.64	3.1	194.26	0	0.34
P35_23_CB	HET	CB	42143635	0	0	0	0	1019074	2.4	41124561	97.6	8428727000	4214363500	4214363500	305802893	3.6	55256438	250546455	8029511546	95.3	4067981981	3961529565	NA	NA	NA	NA	NA	NA	NA	NA	NA	NA	NA	NA	NA	NA	NA	NA	NA	NA	85.13	17027343	139903	1.28	1.79	5.11	193.43	0	0.37
P35_27_CB	HET	CB	42798109	0	0	0	0	910265	2.1	41887844	97.9	8559621800	4279810900	4279810900	277588963	3.2	51275175	226313788	8198202850	95.8	4146949728	4051253122	NA	NA	NA	NA	NA	NA	NA	NA	NA	NA	NA	NA	NA	NA	NA	NA	NA	NA	82.69	17250831	143876	1.22	1.68	3.66	194.03	0	0.34
P35_32_CB	HET	CB	47599679	0	0	0	0	958678	2	46641001	98	9519935800	4759967900	4759967900	293743702	3.1	52702149	241041553	9137411381	96	4620851190	4516560191	NA	NA	NA	NA	NA	NA	NA	NA	NA	NA	NA	NA	NA	NA	NA	NA	NA	NA	84.65	21248554	174561	1.22	1.69	3.45	194.36	0	0.34
[truncated: 150 more columns]
